# Supplementary material for: ECE vs DISP Mechanisms in Anodic Electrolysis of Benzyl Alcohols: Computational Prediction of Microscopic Rate Constants
Source: J Phys Chem C Nanomater Interfaces. 2025 Aug 28;129(36):16076–96. doi: 10.1021/acs.jpcc.5c04347 (PMC12434723; doi:10.1021/acs.jpcc.5c04347)
Supplement: Supplementary file 2 [file jp5c04347_si_002.zip › example_simulation_inputs/QMMM_simulation_bulk_H2O_base_H2O/start_15_-0.235_coords.pdb]

TITLE     MDANALYSIS FRAME 0: Created by PDBWriter
CRYST1   39.149   39.149   39.149  90.00  90.00  90.00 P 1           1
ATOM      1  C00 2ag A   1      14.638  16.079  21.009  1.00  0.00      A    C  
ATOM      2  O01 2ag A   1      15.397  17.029  20.262  1.00  0.00      A    O  
ATOM      3  C02 2ag A   1      14.737  18.124  19.778  1.00  0.00      A    C  
ATOM      4  C03 2ag A   1      15.575  18.883  18.977  1.00  0.00      A    C  
ATOM      5  C04 2ag A   1      15.124  20.096  18.442  1.00  0.00      A    C  
ATOM      6  C05 2ag A   1      13.827  20.566  18.854  1.00  0.00      A    C  
ATOM      7  C06 2ag A   1      13.409  21.875  18.367  1.00  0.00      A    C  
ATOM      8  O07 2ag A   1      12.306  22.377  18.990  1.00  0.00      A    O  
ATOM      9  C08 2ag A   1      12.984  19.833  19.708  1.00  0.00      A    C  
ATOM     10  C09 2ag A   1      13.485  18.590  20.152  1.00  0.00      A    C  
ATOM     11  H0A 2ag A   1      13.755  15.730  20.300  1.00  0.00      A    H  
ATOM     12  H0B 2ag A   1      15.262  15.159  21.140  1.00  0.00      A    H  
ATOM     13  H0C 2ag A   1      14.125  16.417  21.996  1.00  0.00      A    H  
ATOM     14  H0D 2ag A   1      16.558  18.447  18.820  1.00  0.00      A    H  
ATOM     15  H0E 2ag A   1      15.724  20.832  17.942  1.00  0.00      A    H  
ATOM     16  H0F 2ag A   1      12.905  21.472  17.330  1.00  0.00      A    H  
ATOM     17  H0G 2ag A   1      14.135  22.574  18.002  1.00  0.00      A    H  
ATOM     18  H0H 2ag A   1      12.181  23.349  18.717  1.00  0.00      A    H  
ATOM     19  H0I 2ag A   1      12.006  20.223  20.075  1.00  0.00      A    H  
ATOM     20  H0J 2ag A   1      12.832  17.990  20.772  1.00  0.00      A    H  
ATOM     21  O   HOH B   1      12.409  21.258  15.958  1.00  0.00      B    O  
ATOM     22  H1  HOH B   1      12.079  20.326  15.868  1.00  0.00      B    H  
ATOM     23  H2  HOH B   1      11.592  21.829  16.155  1.00  0.00      B    H  
ATOM     24  O   HOH B   2      14.059  24.304  15.445  1.00  0.00      B    O  
ATOM     25  H1  HOH B   2      13.069  24.385  15.313  1.00  0.00      B    H  
ATOM     26  H2  HOH B   2      14.477  24.949  14.795  1.00  0.00      B    H  
ATOM     27  O   HOH B   3      15.170  24.629  17.872  1.00  0.00      B    O  
ATOM     28  H1  HOH B   3      15.732  25.430  17.803  1.00  0.00      B    H  
ATOM     29  H2  HOH B   3      14.642  24.703  17.057  1.00  0.00      B    H  
ATOM     30  O   HOH B   4      10.033  22.099  16.575  1.00  0.00      B    O  
ATOM     31  H1  HOH B   4       9.362  21.682  15.975  1.00  0.00      B    H  
ATOM     32  H2  HOH B   4       9.704  22.942  16.973  1.00  0.00      B    H  
ATOM     33  O   HOH B   5      13.604  24.589  20.193  1.00  0.00      B    O  
ATOM     34  H1  HOH B   5      14.052  24.578  19.308  1.00  0.00      B    H  
ATOM     35  H2  HOH B   5      14.298  25.044  20.695  1.00  0.00      B    H  
ATOM     36  O   HOH B   6      11.866  24.542  17.830  1.00  0.00      B    O  
ATOM     37  H1  HOH B   6      11.470  24.510  16.965  1.00  0.00      B    H  
ATOM     38  H2  HOH B   6      12.079  25.479  17.991  1.00  0.00      B    H  
ATOM     39  O   HOH B   7      17.153  22.576  17.208  1.00  0.00      B    O  
ATOM     40  H1  HOH B   7      16.588  22.403  16.464  1.00  0.00      B    H  
ATOM     41  H2  HOH B   7      16.661  23.229  17.747  1.00  0.00      B    H  
ATOM     42  O   HOH B   8      14.948  22.536  21.345  1.00  0.00      B    O  
ATOM     43  H1  HOH B   8      14.277  23.075  20.869  1.00  0.00      B    H  
ATOM     44  H2  HOH B   8      15.760  22.570  20.813  1.00  0.00      B    H  
ATOM     45  O   HOH B   9      11.367  24.565  15.171  1.00  0.00      B    O  
ATOM     46  H1  HOH B   9      11.122  24.045  14.360  1.00  0.00      B    H  
ATOM     47  H2  HOH B   9      11.506  25.482  14.726  1.00  0.00      B    H  
ATOM     48  O   HOH B  10      11.622  18.532  16.078  1.00  0.00      B    O  
ATOM     49  H1  HOH B  10      12.462  17.992  16.244  1.00  0.00      B    H  
ATOM     50  H2  HOH B  10      11.046  18.363  16.851  1.00  0.00      B    H  
ATOM     51  O   HOH B  11      10.052  19.064  17.995  1.00  0.00      B    O  
ATOM     52  H1  HOH B  11       9.169  18.776  17.747  1.00  0.00      B    H  
ATOM     53  H2  HOH B  11      10.092  20.042  18.003  1.00  0.00      B    H  
ATOM     54  O   HOH B  12      15.113  21.750  15.498  1.00  0.00      B    O  
ATOM     55  H1  HOH B  12      14.332  21.220  15.703  1.00  0.00      B    H  
ATOM     56  H2  HOH B  12      14.874  22.699  15.311  1.00  0.00      B    H  
ATOM     57  O   HOH B  13       0.269  15.640  33.098  1.00  0.00      B    O  
ATOM     58  H1  HOH B  13      -0.144  16.547  33.014  1.00  0.00      B    H  
ATOM     59  H2  HOH B  13       1.245  15.660  32.943  1.00  0.00      B    H  
ATOM     60  O   HOH B  14      21.113   1.169  22.557  1.00  0.00      B    O  
ATOM     61  H1  HOH B  14      20.967   0.574  23.429  1.00  0.00      B    H  
ATOM     62  H2  HOH B  14      20.626   0.668  21.822  1.00  0.00      B    H  
ATOM     63  O   HOH B  15      13.490  16.833  16.892  1.00  0.00      B    O  
ATOM     64  H1  HOH B  15      14.413  16.711  17.333  1.00  0.00      B    H  
ATOM     65  H2  HOH B  15      13.069  15.931  16.749  1.00  0.00      B    H  
ATOM     66  O   HOH B  16      -0.031  14.687  13.587  1.00  0.00      B    O  
ATOM     67  H1  HOH B  16      -0.203  14.261  12.657  1.00  0.00      B    H  
ATOM     68  H2  HOH B  16       0.834  15.215  13.610  1.00  0.00      B    H  
ATOM     69  O   HOH B  17       7.140  19.049  17.319  1.00  0.00      B    O  
ATOM     70  H1  HOH B  17       6.139  19.068  17.089  1.00  0.00      B    H  
ATOM     71  H2  HOH B  17       7.152  18.670  18.200  1.00  0.00      B    H  
ATOM     72  O   HOH B  18      10.466   9.220  14.994  1.00  0.00      B    O  
ATOM     73  H1  HOH B  18      10.552  10.136  15.313  1.00  0.00      B    H  
ATOM     74  H2  HOH B  18      10.206   9.252  14.004  1.00  0.00      B    H  
ATOM     75  O   HOH B  19       9.991   2.786  31.332  1.00  0.00      B    O  
ATOM     76  H1  HOH B  19      10.436   2.105  31.924  1.00  0.00      B    H  
ATOM     77  H2  HOH B  19      10.519   2.806  30.492  1.00  0.00      B    H  
ATOM     78  O   HOH B  20       1.994  33.082  22.493  1.00  0.00      B    O  
ATOM     79  H1  HOH B  20       1.944  33.563  23.397  1.00  0.00      B    H  
ATOM     80  H2  HOH B  20       2.664  32.347  22.538  1.00  0.00      B    H  
ATOM     81  O   HOH B  21      15.766  27.770  31.739  1.00  0.00      B    O  
ATOM     82  H1  HOH B  21      15.225  28.462  32.312  1.00  0.00      B    H  
ATOM     83  H2  HOH B  21      15.068  27.167  31.375  1.00  0.00      B    H  
ATOM     84  O   HOH B  22      20.547   0.827   0.109  1.00  0.00      B    O  
ATOM     85  H1  HOH B  22      21.376   1.258  -0.345  1.00  0.00      B    H  
ATOM     86  H2  HOH B  22      20.915   0.362   0.880  1.00  0.00      B    H  
ATOM     87  O   HOH B  23      22.262  14.651  30.450  1.00  0.00      B    O  
ATOM     88  H1  HOH B  23      21.437  14.077  30.494  1.00  0.00      B    H  
ATOM     89  H2  HOH B  23      21.981  15.627  30.581  1.00  0.00      B    H  
ATOM     90  O   HOH B  24      37.674  23.239  22.087  1.00  0.00      B    O  
ATOM     91  H1  HOH B  24      38.396  23.958  22.356  1.00  0.00      B    H  
ATOM     92  H2  HOH B  24      37.131  22.992  22.895  1.00  0.00      B    H  
ATOM     93  O   HOH B  25      18.117   9.014  20.752  1.00  0.00      B    O  
ATOM     94  H1  HOH B  25      18.312   9.015  21.715  1.00  0.00      B    H  
ATOM     95  H2  HOH B  25      18.063   9.956  20.423  1.00  0.00      B    H  
ATOM     96  O   HOH B  26      11.228   6.071  16.921  1.00  0.00      B    O  
ATOM     97  H1  HOH B  26      11.194   5.222  16.298  1.00  0.00      B    H  
ATOM     98  H2  HOH B  26      12.231   6.242  17.089  1.00  0.00      B    H  
ATOM     99  O   HOH B  27       5.453   8.874  12.311  1.00  0.00      B    O  
ATOM    100  H1  HOH B  27       4.525   9.225  11.950  1.00  0.00      B    H  
ATOM    101  H2  HOH B  27       5.634   9.272  13.256  1.00  0.00      B    H  
ATOM    102  O   HOH B  28       0.006  26.485  28.420  1.00  0.00      B    O  
ATOM    103  H1  HOH B  28       0.648  27.119  27.892  1.00  0.00      B    H  
ATOM    104  H2  HOH B  28       0.322  26.615  29.365  1.00  0.00      B    H  
ATOM    105  O   HOH B  29      30.797  36.386  31.861  1.00  0.00      B    O  
ATOM    106  H1  HOH B  29      30.862  37.210  31.279  1.00  0.00      B    H  
ATOM    107  H2  HOH B  29      31.638  35.894  31.836  1.00  0.00      B    H  
ATOM    108  O   HOH B  30      35.150  23.907   2.398  1.00  0.00      B    O  
ATOM    109  H1  HOH B  30      34.239  23.551   2.659  1.00  0.00      B    H  
ATOM    110  H2  HOH B  30      35.394  23.356   1.627  1.00  0.00      B    H  
ATOM    111  O   HOH B  31      34.034  22.376  38.199  1.00  0.00      B    O  
ATOM    112  H1  HOH B  31      33.321  22.162  38.883  1.00  0.00      B    H  
ATOM    113  H2  HOH B  31      33.957  23.341  38.056  1.00  0.00      B    H  
ATOM    114  O   HOH B  32       3.870  35.678   9.431  1.00  0.00      B    O  
ATOM    115  H1  HOH B  32       3.173  35.166   8.933  1.00  0.00      B    H  
ATOM    116  H2  HOH B  32       4.579  35.004   9.643  1.00  0.00      B    H  
ATOM    117  O   HOH B  33      18.754  15.857   6.184  1.00  0.00      B    O  
ATOM    118  H1  HOH B  33      17.891  16.200   6.659  1.00  0.00      B    H  
ATOM    119  H2  HOH B  33      19.229  15.290   6.817  1.00  0.00      B    H  
ATOM    120  O   HOH B  34      24.490   0.311   5.266  1.00  0.00      B    O  
ATOM    121  H1  HOH B  34      23.683   0.654   4.660  1.00  0.00      B    H  
ATOM    122  H2  HOH B  34      25.393   0.400   4.730  1.00  0.00      B    H  
ATOM    123  O   HOH B  35      17.329  12.912  31.078  1.00  0.00      B    O  
ATOM    124  H1  HOH B  35      16.916  12.044  30.805  1.00  0.00      B    H  
ATOM    125  H2  HOH B  35      16.754  13.306  31.820  1.00  0.00      B    H  
ATOM    126  O   HOH B  36      18.683  21.079  22.800  1.00  0.00      B    O  
ATOM    127  H1  HOH B  36      18.414  21.789  23.459  1.00  0.00      B    H  
ATOM    128  H2  HOH B  36      19.272  20.447  23.351  1.00  0.00      B    H  
ATOM    129  O   HOH B  37      28.687  25.981  17.543  1.00  0.00      B    O  
ATOM    130  H1  HOH B  37      28.792  26.469  16.664  1.00  0.00      B    H  
ATOM    131  H2  HOH B  37      28.423  26.676  18.258  1.00  0.00      B    H  
ATOM    132  O   HOH B  38       8.231  22.119  33.405  1.00  0.00      B    O  
ATOM    133  H1  HOH B  38       8.336  22.922  32.787  1.00  0.00      B    H  
ATOM    134  H2  HOH B  38       8.663  22.289  34.349  1.00  0.00      B    H  
ATOM    135  O   HOH B  39      21.554  30.387  31.031  1.00  0.00      B    O  
ATOM    136  H1  HOH B  39      21.465  29.685  30.324  1.00  0.00      B    H  
ATOM    137  H2  HOH B  39      20.601  30.295  31.457  1.00  0.00      B    H  
ATOM    138  O   HOH B  40      32.088   2.907  20.566  1.00  0.00      B    O  
ATOM    139  H1  HOH B  40      32.465   2.297  19.770  1.00  0.00      B    H  
ATOM    140  H2  HOH B  40      31.779   3.764  20.130  1.00  0.00      B    H  
ATOM    141  O   HOH B  41      18.462  26.395  21.127  1.00  0.00      B    O  
ATOM    142  H1  HOH B  41      18.607  25.529  21.614  1.00  0.00      B    H  
ATOM    143  H2  HOH B  41      18.551  26.158  20.133  1.00  0.00      B    H  
ATOM    144  O   HOH B  42      32.147  38.120  22.802  1.00  0.00      B    O  
ATOM    145  H1  HOH B  42      32.774  38.234  21.965  1.00  0.00      B    H  
ATOM    146  H2  HOH B  42      31.368  37.578  22.459  1.00  0.00      B    H  
ATOM    147  O   HOH B  43      24.909  36.491  26.527  1.00  0.00      B    O  
ATOM    148  H1  HOH B  43      24.829  35.494  26.600  1.00  0.00      B    H  
ATOM    149  H2  HOH B  43      25.005  36.669  25.517  1.00  0.00      B    H  
ATOM    150  O   HOH B  44      27.816  26.420   2.999  1.00  0.00      B    O  
ATOM    151  H1  HOH B  44      27.183  26.574   2.242  1.00  0.00      B    H  
ATOM    152  H2  HOH B  44      28.376  27.277   3.075  1.00  0.00      B    H  
ATOM    153  O   HOH B  45      35.625  25.485  25.713  1.00  0.00      B    O  
ATOM    154  H1  HOH B  45      36.265  26.228  25.436  1.00  0.00      B    H  
ATOM    155  H2  HOH B  45      34.730  25.805  25.495  1.00  0.00      B    H  
ATOM    156  O   HOH B  46      25.374  32.520  34.240  1.00  0.00      B    O  
ATOM    157  H1  HOH B  46      25.458  32.361  35.246  1.00  0.00      B    H  
ATOM    158  H2  HOH B  46      24.463  32.024  33.995  1.00  0.00      B    H  
ATOM    159  O   HOH B  47       2.162   5.401   2.640  1.00  0.00      B    O  
ATOM    160  H1  HOH B  47       2.791   4.797   2.124  1.00  0.00      B    H  
ATOM    161  H2  HOH B  47       2.595   5.612   3.552  1.00  0.00      B    H  
ATOM    162  O   HOH B  48      20.165  27.978  18.238  1.00  0.00      B    O  
ATOM    163  H1  HOH B  48      20.104  26.986  18.178  1.00  0.00      B    H  
ATOM    164  H2  HOH B  48      19.320  28.287  17.742  1.00  0.00      B    H  
ATOM    165  O   HOH B  49      34.551  26.977  21.569  1.00  0.00      B    O  
ATOM    166  H1  HOH B  49      34.354  26.055  21.131  1.00  0.00      B    H  
ATOM    167  H2  HOH B  49      33.743  27.594  21.412  1.00  0.00      B    H  
ATOM    168  O   HOH B  50      31.788   0.466  17.086  1.00  0.00      B    O  
ATOM    169  H1  HOH B  50      32.249   0.409  16.146  1.00  0.00      B    H  
ATOM    170  H2  HOH B  50      31.052  -0.126  16.991  1.00  0.00      B    H  
ATOM    171  O   HOH B  51       9.105  37.438  29.040  1.00  0.00      B    O  
ATOM    172  H1  HOH B  51       8.879  38.313  28.553  1.00  0.00      B    H  
ATOM    173  H2  HOH B  51       9.994  37.639  29.526  1.00  0.00      B    H  
ATOM    174  O   HOH B  52      15.996  32.721   4.384  1.00  0.00      B    O  
ATOM    175  H1  HOH B  52      15.826  32.511   3.390  1.00  0.00      B    H  
ATOM    176  H2  HOH B  52      15.332  32.201   4.952  1.00  0.00      B    H  
ATOM    177  O   HOH B  53      17.168   2.296   8.771  1.00  0.00      B    O  
ATOM    178  H1  HOH B  53      16.304   1.760   8.781  1.00  0.00      B    H  
ATOM    179  H2  HOH B  53      17.127   2.872   9.617  1.00  0.00      B    H  
ATOM    180  O   HOH B  54      28.912  32.109  27.064  1.00  0.00      B    O  
ATOM    181  H1  HOH B  54      29.496  31.272  26.976  1.00  0.00      B    H  
ATOM    182  H2  HOH B  54      28.085  31.859  27.595  1.00  0.00      B    H  
ATOM    183  O   HOH B  55       6.473  36.163  22.166  1.00  0.00      B    O  
ATOM    184  H1  HOH B  55       5.566  35.859  22.437  1.00  0.00      B    H  
ATOM    185  H2  HOH B  55       6.774  36.695  22.966  1.00  0.00      B    H  
ATOM    186  O   HOH B  56      29.666  35.010  15.017  1.00  0.00      B    O  
ATOM    187  H1  HOH B  56      28.748  34.790  14.591  1.00  0.00      B    H  
ATOM    188  H2  HOH B  56      29.836  34.284  15.728  1.00  0.00      B    H  
ATOM    189  O   HOH B  57      28.846  22.263  34.477  1.00  0.00      B    O  
ATOM    190  H1  HOH B  57      28.114  22.949  34.364  1.00  0.00      B    H  
ATOM    191  H2  HOH B  57      28.433  21.454  34.880  1.00  0.00      B    H  
ATOM    192  O   HOH B  58      30.469  34.168  35.201  1.00  0.00      B    O  
ATOM    193  H1  HOH B  58      29.637  33.738  34.874  1.00  0.00      B    H  
ATOM    194  H2  HOH B  58      30.367  35.188  35.203  1.00  0.00      B    H  
ATOM    195  O   HOH B  59       5.241   0.895  20.208  1.00  0.00      B    O  
ATOM    196  H1  HOH B  59       4.800   0.067  20.578  1.00  0.00      B    H  
ATOM    197  H2  HOH B  59       4.517   1.425  19.647  1.00  0.00      B    H  
ATOM    198  O   HOH B  60      37.072   3.520  32.826  1.00  0.00      B    O  
ATOM    199  H1  HOH B  60      36.450   3.785  32.094  1.00  0.00      B    H  
ATOM    200  H2  HOH B  60      36.629   3.385  33.686  1.00  0.00      B    H  
ATOM    201  O   HOH B  61      31.615   9.775  17.608  1.00  0.00      B    O  
ATOM    202  H1  HOH B  61      30.853  10.423  17.313  1.00  0.00      B    H  
ATOM    203  H2  HOH B  61      32.309  10.279  18.214  1.00  0.00      B    H  
ATOM    204  O   HOH B  62      37.090   3.327  26.586  1.00  0.00      B    O  
ATOM    205  H1  HOH B  62      36.178   3.730  26.548  1.00  0.00      B    H  
ATOM    206  H2  HOH B  62      37.457   3.434  27.520  1.00  0.00      B    H  
ATOM    207  O   HOH B  63      27.489  38.748  22.964  1.00  0.00      B    O  
ATOM    208  H1  HOH B  63      27.716  39.640  23.439  1.00  0.00      B    H  
ATOM    209  H2  HOH B  63      28.275  38.105  23.123  1.00  0.00      B    H  
ATOM    210  O   HOH B  64       4.937  12.863  21.378  1.00  0.00      B    O  
ATOM    211  H1  HOH B  64       4.628  13.730  21.814  1.00  0.00      B    H  
ATOM    212  H2  HOH B  64       5.911  12.708  21.494  1.00  0.00      B    H  
ATOM    213  O   HOH B  65      15.791  10.780  26.199  1.00  0.00      B    O  
ATOM    214  H1  HOH B  65      16.273  11.519  25.748  1.00  0.00      B    H  
ATOM    215  H2  HOH B  65      15.731  11.022  27.179  1.00  0.00      B    H  
ATOM    216  O   HOH B  66      11.354   3.457   8.287  1.00  0.00      B    O  
ATOM    217  H1  HOH B  66      11.068   3.334   7.351  1.00  0.00      B    H  
ATOM    218  H2  HOH B  66      10.627   3.933   8.769  1.00  0.00      B    H  
ATOM    219  O   HOH B  67      33.794  28.995  38.926  1.00  0.00      B    O  
ATOM    220  H1  HOH B  67      34.396  29.861  39.054  1.00  0.00      B    H  
ATOM    221  H2  HOH B  67      32.958  29.170  38.460  1.00  0.00      B    H  
ATOM    222  O   HOH B  68      16.382   1.452  30.841  1.00  0.00      B    O  
ATOM    223  H1  HOH B  68      16.004   1.503  29.902  1.00  0.00      B    H  
ATOM    224  H2  HOH B  68      15.992   2.112  31.452  1.00  0.00      B    H  
ATOM    225  O   HOH B  69      30.335  12.393  12.925  1.00  0.00      B    O  
ATOM    226  H1  HOH B  69      30.647  12.686  12.017  1.00  0.00      B    H  
ATOM    227  H2  HOH B  69      29.541  11.908  12.795  1.00  0.00      B    H  
ATOM    228  O   HOH B  70       5.976  33.155  35.130  1.00  0.00      B    O  
ATOM    229  H1  HOH B  70       6.873  33.563  35.043  1.00  0.00      B    H  
ATOM    230  H2  HOH B  70       5.608  33.174  34.186  1.00  0.00      B    H  
ATOM    231  O   HOH B  71      32.584  21.675  19.897  1.00  0.00      B    O  
ATOM    232  H1  HOH B  71      32.714  20.841  20.550  1.00  0.00      B    H  
ATOM    233  H2  HOH B  71      32.750  21.325  18.928  1.00  0.00      B    H  
ATOM    234  O   HOH B  72      25.989  31.106   1.227  1.00  0.00      B    O  
ATOM    235  H1  HOH B  72      26.379  30.168   1.198  1.00  0.00      B    H  
ATOM    236  H2  HOH B  72      26.628  31.712   1.734  1.00  0.00      B    H  
ATOM    237  O   HOH B  73       6.155  36.469  32.573  1.00  0.00      B    O  
ATOM    238  H1  HOH B  73       6.664  36.641  31.771  1.00  0.00      B    H  
ATOM    239  H2  HOH B  73       5.462  35.774  32.311  1.00  0.00      B    H  
ATOM    240  O   HOH B  74      28.450  16.054  17.061  1.00  0.00      B    O  
ATOM    241  H1  HOH B  74      28.043  16.951  16.865  1.00  0.00      B    H  
ATOM    242  H2  HOH B  74      28.746  16.022  18.038  1.00  0.00      B    H  
ATOM    243  O   HOH B  75       0.324   7.811   6.169  1.00  0.00      B    O  
ATOM    244  H1  HOH B  75       0.047   7.429   7.059  1.00  0.00      B    H  
ATOM    245  H2  HOH B  75       0.294   8.800   6.217  1.00  0.00      B    H  
ATOM    246  O   HOH B  76      26.799  18.668   7.574  1.00  0.00      B    O  
ATOM    247  H1  HOH B  76      26.751  18.044   8.339  1.00  0.00      B    H  
ATOM    248  H2  HOH B  76      26.838  19.578   8.067  1.00  0.00      B    H  
ATOM    249  O   HOH B  77      33.391  38.650  12.114  1.00  0.00      B    O  
ATOM    250  H1  HOH B  77      33.408  37.652  12.155  1.00  0.00      B    H  
ATOM    251  H2  HOH B  77      34.367  38.918  12.103  1.00  0.00      B    H  
ATOM    252  O   HOH B  78      37.919  16.306   6.440  1.00  0.00      B    O  
ATOM    253  H1  HOH B  78      37.107  16.066   5.813  1.00  0.00      B    H  
ATOM    254  H2  HOH B  78      37.564  17.095   7.018  1.00  0.00      B    H  
ATOM    255  O   HOH B  79      22.579  20.673  14.419  1.00  0.00      B    O  
ATOM    256  H1  HOH B  79      22.285  20.243  13.531  1.00  0.00      B    H  
ATOM    257  H2  HOH B  79      22.646  21.698  14.378  1.00  0.00      B    H  
ATOM    258  O   HOH B  80      24.667  16.773  26.607  1.00  0.00      B    O  
ATOM    259  H1  HOH B  80      24.845  16.396  27.527  1.00  0.00      B    H  
ATOM    260  H2  HOH B  80      25.476  17.096  26.181  1.00  0.00      B    H  
ATOM    261  O   HOH B  81      28.323   0.599  13.879  1.00  0.00      B    O  
ATOM    262  H1  HOH B  81      27.644   0.798  13.191  1.00  0.00      B    H  
ATOM    263  H2  HOH B  81      28.768  -0.264  13.657  1.00  0.00      B    H  
ATOM    264  O   HOH B  82      19.964  14.718  16.628  1.00  0.00      B    O  
ATOM    265  H1  HOH B  82      19.555  15.475  17.250  1.00  0.00      B    H  
ATOM    266  H2  HOH B  82      20.857  15.093  16.224  1.00  0.00      B    H  
ATOM    267  O   HOH B  83      31.430  31.452  21.456  1.00  0.00      B    O  
ATOM    268  H1  HOH B  83      30.486  31.406  21.900  1.00  0.00      B    H  
ATOM    269  H2  HOH B  83      31.995  32.135  21.912  1.00  0.00      B    H  
ATOM    270  O   HOH B  84      11.299   9.628   7.947  1.00  0.00      B    O  
ATOM    271  H1  HOH B  84      10.386   9.540   8.367  1.00  0.00      B    H  
ATOM    272  H2  HOH B  84      11.227   9.402   6.992  1.00  0.00      B    H  
ATOM    273  O   HOH B  85      31.883   1.271  27.743  1.00  0.00      B    O  
ATOM    274  H1  HOH B  85      31.574   2.154  27.431  1.00  0.00      B    H  
ATOM    275  H2  HOH B  85      32.659   0.988  27.166  1.00  0.00      B    H  
ATOM    276  O   HOH B  86      28.719  19.657  16.663  1.00  0.00      B    O  
ATOM    277  H1  HOH B  86      28.967  19.817  17.706  1.00  0.00      B    H  
ATOM    278  H2  HOH B  86      29.528  19.760  16.146  1.00  0.00      B    H  
ATOM    279  O   HOH B  87      31.021   8.404  33.815  1.00  0.00      B    O  
ATOM    280  H1  HOH B  87      30.993   7.758  33.059  1.00  0.00      B    H  
ATOM    281  H2  HOH B  87      30.539   9.235  33.581  1.00  0.00      B    H  
ATOM    282  O   HOH B  88      27.293  33.831  14.433  1.00  0.00      B    O  
ATOM    283  H1  HOH B  88      27.653  32.907  14.230  1.00  0.00      B    H  
ATOM    284  H2  HOH B  88      26.662  34.024  13.608  1.00  0.00      B    H  
ATOM    285  O   HOH B  89      34.280  34.034  10.045  1.00  0.00      B    O  
ATOM    286  H1  HOH B  89      33.324  34.075  10.268  1.00  0.00      B    H  
ATOM    287  H2  HOH B  89      34.363  33.592   9.118  1.00  0.00      B    H  
ATOM    288  O   HOH B  90      36.461  20.439   1.224  1.00  0.00      B    O  
ATOM    289  H1  HOH B  90      36.559  21.376   0.923  1.00  0.00      B    H  
ATOM    290  H2  HOH B  90      36.501  19.780   0.423  1.00  0.00      B    H  
ATOM    291  O   HOH B  91      23.001   5.829  26.668  1.00  0.00      B    O  
ATOM    292  H1  HOH B  91      22.003   5.698  26.771  1.00  0.00      B    H  
ATOM    293  H2  HOH B  91      23.438   5.422  27.459  1.00  0.00      B    H  
ATOM    294  O   HOH B  92      38.682   4.818  38.285  1.00  0.00      B    O  
ATOM    295  H1  HOH B  92      38.629   4.177  37.437  1.00  0.00      B    H  
ATOM    296  H2  HOH B  92      38.253   4.278  39.071  1.00  0.00      B    H  
ATOM    297  O   HOH B  93      14.945  31.136   1.838  1.00  0.00      B    O  
ATOM    298  H1  HOH B  93      15.460  30.446   1.349  1.00  0.00      B    H  
ATOM    299  H2  HOH B  93      14.380  30.599   2.458  1.00  0.00      B    H  
ATOM    300  O   HOH B  94      37.711  11.836  21.761  1.00  0.00      B    O  
ATOM    301  H1  HOH B  94      38.141  12.685  22.128  1.00  0.00      B    H  
ATOM    302  H2  HOH B  94      37.250  12.070  20.946  1.00  0.00      B    H  
ATOM    303  O   HOH B  95      22.025   0.382  28.712  1.00  0.00      B    O  
ATOM    304  H1  HOH B  95      21.494   0.787  29.476  1.00  0.00      B    H  
ATOM    305  H2  HOH B  95      21.800   0.910  27.825  1.00  0.00      B    H  
ATOM    306  O   HOH B  96      26.291  24.604  18.277  1.00  0.00      B    O  
ATOM    307  H1  HOH B  96      26.998  25.273  17.936  1.00  0.00      B    H  
ATOM    308  H2  HOH B  96      26.700  24.168  19.132  1.00  0.00      B    H  
ATOM    309  O   HOH B  97      18.287  20.109  17.438  1.00  0.00      B    O  
ATOM    310  H1  HOH B  97      18.711  20.008  18.352  1.00  0.00      B    H  
ATOM    311  H2  HOH B  97      17.883  21.021  17.386  1.00  0.00      B    H  
ATOM    312  O   HOH B  98       6.727  36.363  29.728  1.00  0.00      B    O  
ATOM    313  H1  HOH B  98       7.665  36.778  29.548  1.00  0.00      B    H  
ATOM    314  H2  HOH B  98       6.913  35.371  29.428  1.00  0.00      B    H  
ATOM    315  O   HOH B  99      37.327  33.774  13.438  1.00  0.00      B    O  
ATOM    316  H1  HOH B  99      38.157  33.845  12.868  1.00  0.00      B    H  
ATOM    317  H2  HOH B  99      36.646  33.312  12.873  1.00  0.00      B    H  
ATOM    318  O   HOH B 100      12.912  11.107  36.848  1.00  0.00      B    O  
ATOM    319  H1  HOH B 100      12.578  11.105  37.858  1.00  0.00      B    H  
ATOM    320  H2  HOH B 100      12.851  12.033  36.522  1.00  0.00      B    H  
ATOM    321  O   HOH B 101      21.534  27.140  15.014  1.00  0.00      B    O  
ATOM    322  H1  HOH B 101      21.036  27.410  15.837  1.00  0.00      B    H  
ATOM    323  H2  HOH B 101      22.326  26.570  15.338  1.00  0.00      B    H  
ATOM    324  O   HOH B 102      10.379  36.531  38.173  1.00  0.00      B    O  
ATOM    325  H1  HOH B 102      11.393  36.548  38.392  1.00  0.00      B    H  
ATOM    326  H2  HOH B 102       9.926  35.899  38.837  1.00  0.00      B    H  
ATOM    327  O   HOH B 103      20.043  22.233   3.948  1.00  0.00      B    O  
ATOM    328  H1  HOH B 103      20.575  22.063   4.814  1.00  0.00      B    H  
ATOM    329  H2  HOH B 103      19.380  21.444   3.959  1.00  0.00      B    H  
ATOM    330  O   HOH B 104      25.872   1.423  21.664  1.00  0.00      B    O  
ATOM    331  H1  HOH B 104      25.633   2.053  22.439  1.00  0.00      B    H  
ATOM    332  H2  HOH B 104      26.476   0.623  21.959  1.00  0.00      B    H  
ATOM    333  O   HOH B 105      18.552   2.150  26.012  1.00  0.00      B    O  
ATOM    334  H1  HOH B 105      18.397   3.115  25.716  1.00  0.00      B    H  
ATOM    335  H2  HOH B 105      17.788   1.938  26.660  1.00  0.00      B    H  
ATOM    336  O   HOH B 106      24.590  30.876  25.963  1.00  0.00      B    O  
ATOM    337  H1  HOH B 106      23.977  31.267  25.238  1.00  0.00      B    H  
ATOM    338  H2  HOH B 106      25.481  30.472  25.562  1.00  0.00      B    H  
ATOM    339  O   HOH B 107      21.257  38.473  24.456  1.00  0.00      B    O  
ATOM    340  H1  HOH B 107      21.601  37.544  24.346  1.00  0.00      B    H  
ATOM    341  H2  HOH B 107      20.337  38.395  24.827  1.00  0.00      B    H  
ATOM    342  O   HOH B 108      11.492  19.804   8.066  1.00  0.00      B    O  
ATOM    343  H1  HOH B 108      11.428  19.673   7.001  1.00  0.00      B    H  
ATOM    344  H2  HOH B 108      12.107  19.016   8.382  1.00  0.00      B    H  
ATOM    345  O   HOH B 109      14.390  31.815  22.969  1.00  0.00      B    O  
ATOM    346  H1  HOH B 109      13.456  31.408  23.161  1.00  0.00      B    H  
ATOM    347  H2  HOH B 109      14.405  32.049  21.996  1.00  0.00      B    H  
ATOM    348  O   HOH B 110      34.790  28.185   4.950  1.00  0.00      B    O  
ATOM    349  H1  HOH B 110      35.020  27.880   4.006  1.00  0.00      B    H  
ATOM    350  H2  HOH B 110      35.187  29.087   5.026  1.00  0.00      B    H  
ATOM    351  O   HOH B 111      21.916  27.400  25.058  1.00  0.00      B    O  
ATOM    352  H1  HOH B 111      21.414  28.145  25.518  1.00  0.00      B    H  
ATOM    353  H2  HOH B 111      22.679  27.130  25.672  1.00  0.00      B    H  
ATOM    354  O   HOH B 112      15.556  21.689  28.319  1.00  0.00      B    O  
ATOM    355  H1  HOH B 112      15.590  22.731  28.249  1.00  0.00      B    H  
ATOM    356  H2  HOH B 112      16.154  21.406  29.045  1.00  0.00      B    H  
ATOM    357  O   HOH B 113      38.624  22.558   7.506  1.00  0.00      B    O  
ATOM    358  H1  HOH B 113      37.698  22.186   7.487  1.00  0.00      B    H  
ATOM    359  H2  HOH B 113      38.684  23.164   6.681  1.00  0.00      B    H  
ATOM    360  O   HOH B 114      11.370  31.867   4.855  1.00  0.00      B    O  
ATOM    361  H1  HOH B 114      10.573  32.228   4.356  1.00  0.00      B    H  
ATOM    362  H2  HOH B 114      10.980  31.288   5.558  1.00  0.00      B    H  
ATOM    363  O   HOH B 115       7.838  15.366   4.157  1.00  0.00      B    O  
ATOM    364  H1  HOH B 115       6.937  15.316   3.701  1.00  0.00      B    H  
ATOM    365  H2  HOH B 115       7.704  15.331   5.158  1.00  0.00      B    H  
ATOM    366  O   HOH B 116       6.405  25.921   4.557  1.00  0.00      B    O  
ATOM    367  H1  HOH B 116       6.436  26.350   3.631  1.00  0.00      B    H  
ATOM    368  H2  HOH B 116       6.565  26.723   5.192  1.00  0.00      B    H  
ATOM    369  O   HOH B 117      15.223  14.419  24.539  1.00  0.00      B    O  
ATOM    370  H1  HOH B 117      14.639  14.041  23.762  1.00  0.00      B    H  
ATOM    371  H2  HOH B 117      15.717  13.591  24.942  1.00  0.00      B    H  
ATOM    372  O   HOH B 118      23.064   6.329  22.320  1.00  0.00      B    O  
ATOM    373  H1  HOH B 118      22.425   5.543  22.294  1.00  0.00      B    H  
ATOM    374  H2  HOH B 118      23.331   6.629  21.366  1.00  0.00      B    H  
ATOM    375  O   HOH B 119      27.991   2.037  24.488  1.00  0.00      B    O  
ATOM    376  H1  HOH B 119      28.954   2.234  24.435  1.00  0.00      B    H  
ATOM    377  H2  HOH B 119      27.768   1.923  25.496  1.00  0.00      B    H  
ATOM    378  O   HOH B 120      17.211  37.806  38.054  1.00  0.00      B    O  
ATOM    379  H1  HOH B 120      18.169  37.529  38.205  1.00  0.00      B    H  
ATOM    380  H2  HOH B 120      16.570  37.076  38.257  1.00  0.00      B    H  
ATOM    381  O   HOH B 121      21.032  23.173  28.934  1.00  0.00      B    O  
ATOM    382  H1  HOH B 121      21.015  24.148  29.020  1.00  0.00      B    H  
ATOM    383  H2  HOH B 121      20.161  22.815  29.279  1.00  0.00      B    H  
ATOM    384  O   HOH B 122      32.623  21.155  28.831  1.00  0.00      B    O  
ATOM    385  H1  HOH B 122      33.061  22.021  28.611  1.00  0.00      B    H  
ATOM    386  H2  HOH B 122      33.098  20.698  29.645  1.00  0.00      B    H  
ATOM    387  O   HOH B 123       2.580  11.611  22.241  1.00  0.00      B    O  
ATOM    388  H1  HOH B 123       3.297  12.107  21.686  1.00  0.00      B    H  
ATOM    389  H2  HOH B 123       2.103  11.034  21.591  1.00  0.00      B    H  
ATOM    390  O   HOH B 124       4.910   6.150  26.095  1.00  0.00      B    O  
ATOM    391  H1  HOH B 124       3.951   6.573  25.988  1.00  0.00      B    H  
ATOM    392  H2  HOH B 124       5.555   6.896  26.231  1.00  0.00      B    H  
ATOM    393  O   HOH B 125      21.499   1.554  26.252  1.00  0.00      B    O  
ATOM    394  H1  HOH B 125      21.422   0.720  25.730  1.00  0.00      B    H  
ATOM    395  H2  HOH B 125      20.920   2.303  25.833  1.00  0.00      B    H  
ATOM    396  O   HOH B 126      19.715   8.730  30.420  1.00  0.00      B    O  
ATOM    397  H1  HOH B 126      20.600   8.488  30.587  1.00  0.00      B    H  
ATOM    398  H2  HOH B 126      19.678   9.431  29.702  1.00  0.00      B    H  
ATOM    399  O   HOH B 127      15.259  10.131  36.605  1.00  0.00      B    O  
ATOM    400  H1  HOH B 127      15.394   9.428  35.873  1.00  0.00      B    H  
ATOM    401  H2  HOH B 127      14.273  10.459  36.643  1.00  0.00      B    H  
ATOM    402  O   HOH B 128      26.268  14.773  19.117  1.00  0.00      B    O  
ATOM    403  H1  HOH B 128      26.441  14.202  19.982  1.00  0.00      B    H  
ATOM    404  H2  HOH B 128      26.738  14.332  18.335  1.00  0.00      B    H  
ATOM    405  O   HOH B 129      30.762  33.359   7.702  1.00  0.00      B    O  
ATOM    406  H1  HOH B 129      30.850  34.254   8.253  1.00  0.00      B    H  
ATOM    407  H2  HOH B 129      31.147  33.506   6.783  1.00  0.00      B    H  
ATOM    408  O   HOH B 130       3.687  27.531   8.072  1.00  0.00      B    O  
ATOM    409  H1  HOH B 130       2.839  27.894   7.695  1.00  0.00      B    H  
ATOM    410  H2  HOH B 130       3.476  26.784   8.762  1.00  0.00      B    H  
ATOM    411  O   HOH B 131       3.228   3.828  20.613  1.00  0.00      B    O  
ATOM    412  H1  HOH B 131       3.077   3.354  19.737  1.00  0.00      B    H  
ATOM    413  H2  HOH B 131       3.190   4.832  20.479  1.00  0.00      B    H  
ATOM    414  O   HOH B 132      13.056  13.046  23.229  1.00  0.00      B    O  
ATOM    415  H1  HOH B 132      12.461  12.473  22.642  1.00  0.00      B    H  
ATOM    416  H2  HOH B 132      12.920  12.732  24.157  1.00  0.00      B    H  
ATOM    417  O   HOH B 133       8.715  25.066  27.022  1.00  0.00      B    O  
ATOM    418  H1  HOH B 133       9.456  24.358  26.938  1.00  0.00      B    H  
ATOM    419  H2  HOH B 133       8.461  25.413  26.053  1.00  0.00      B    H  
ATOM    420  O   HOH B 134      12.984   2.679   4.931  1.00  0.00      B    O  
ATOM    421  H1  HOH B 134      13.109   1.791   5.394  1.00  0.00      B    H  
ATOM    422  H2  HOH B 134      13.974   3.096   4.838  1.00  0.00      B    H  
ATOM    423  O   HOH B 135      20.985   7.074  18.413  1.00  0.00      B    O  
ATOM    424  H1  HOH B 135      20.307   7.072  19.167  1.00  0.00      B    H  
ATOM    425  H2  HOH B 135      20.697   6.357  17.763  1.00  0.00      B    H  
ATOM    426  O   HOH B 136       3.397  25.622   9.846  1.00  0.00      B    O  
ATOM    427  H1  HOH B 136       3.717  24.637   9.687  1.00  0.00      B    H  
ATOM    428  H2  HOH B 136       2.462  25.480  10.185  1.00  0.00      B    H  
ATOM    429  O   HOH B 137       6.071  19.671  30.316  1.00  0.00      B    O  
ATOM    430  H1  HOH B 137       5.631  19.840  29.430  1.00  0.00      B    H  
ATOM    431  H2  HOH B 137       6.953  20.155  30.367  1.00  0.00      B    H  
ATOM    432  O   HOH B 138      11.076   6.764  19.744  1.00  0.00      B    O  
ATOM    433  H1  HOH B 138      10.804   5.931  20.250  1.00  0.00      B    H  
ATOM    434  H2  HOH B 138      10.734   6.585  18.800  1.00  0.00      B    H  
ATOM    435  O   HOH B 139       2.315   5.627   9.698  1.00  0.00      B    O  
ATOM    436  H1  HOH B 139       2.649   6.327  10.358  1.00  0.00      B    H  
ATOM    437  H2  HOH B 139       1.721   4.914  10.201  1.00  0.00      B    H  
ATOM    438  O   HOH B 140      32.333   8.431  30.271  1.00  0.00      B    O  
ATOM    439  H1  HOH B 140      31.545   8.901  30.673  1.00  0.00      B    H  
ATOM    440  H2  HOH B 140      33.089   9.088  30.337  1.00  0.00      B    H  
ATOM    441  O   HOH B 141       1.819   2.042  27.480  1.00  0.00      B    O  
ATOM    442  H1  HOH B 141       2.353   1.203  27.168  1.00  0.00      B    H  
ATOM    443  H2  HOH B 141       2.367   2.817  27.266  1.00  0.00      B    H  
ATOM    444  O   HOH B 142      31.771  34.792   5.460  1.00  0.00      B    O  
ATOM    445  H1  HOH B 142      30.755  34.850   5.353  1.00  0.00      B    H  
ATOM    446  H2  HOH B 142      32.219  35.497   4.873  1.00  0.00      B    H  
ATOM    447  O   HOH B 143      10.328  10.808  32.080  1.00  0.00      B    O  
ATOM    448  H1  HOH B 143      10.622  11.223  32.951  1.00  0.00      B    H  
ATOM    449  H2  HOH B 143       9.613  10.133  32.352  1.00  0.00      B    H  
ATOM    450  O   HOH B 144      18.367  31.405  19.481  1.00  0.00      B    O  
ATOM    451  H1  HOH B 144      17.666  31.263  20.205  1.00  0.00      B    H  
ATOM    452  H2  HOH B 144      19.122  30.919  19.811  1.00  0.00      B    H  
ATOM    453  O   HOH B 145      34.286  34.659  23.641  1.00  0.00      B    O  
ATOM    454  H1  HOH B 145      35.177  35.069  23.743  1.00  0.00      B    H  
ATOM    455  H2  HOH B 145      34.332  33.968  22.931  1.00  0.00      B    H  
ATOM    456  O   HOH B 146      34.704  15.374  16.151  1.00  0.00      B    O  
ATOM    457  H1  HOH B 146      34.404  16.312  16.301  1.00  0.00      B    H  
ATOM    458  H2  HOH B 146      35.586  15.336  15.639  1.00  0.00      B    H  
ATOM    459  O   HOH B 147      12.741  32.499  13.252  1.00  0.00      B    O  
ATOM    460  H1  HOH B 147      11.885  31.942  13.189  1.00  0.00      B    H  
ATOM    461  H2  HOH B 147      12.400  33.423  13.607  1.00  0.00      B    H  
ATOM    462  O   HOH B 148      21.734  23.212   9.151  1.00  0.00      B    O  
ATOM    463  H1  HOH B 148      22.668  22.813   8.960  1.00  0.00      B    H  
ATOM    464  H2  HOH B 148      21.394  22.662   9.917  1.00  0.00      B    H  
ATOM    465  O   HOH B 149      34.853  19.311  25.133  1.00  0.00      B    O  
ATOM    466  H1  HOH B 149      34.590  18.840  25.994  1.00  0.00      B    H  
ATOM    467  H2  HOH B 149      34.353  20.187  24.965  1.00  0.00      B    H  
ATOM    468  O   HOH B 150       8.301  28.481  15.258  1.00  0.00      B    O  
ATOM    469  H1  HOH B 150       7.605  27.890  14.896  1.00  0.00      B    H  
ATOM    470  H2  HOH B 150       9.158  27.967  15.373  1.00  0.00      B    H  
ATOM    471  O   HOH B 151      17.922  15.408  23.539  1.00  0.00      B    O  
ATOM    472  H1  HOH B 151      17.007  15.041  23.586  1.00  0.00      B    H  
ATOM    473  H2  HOH B 151      17.991  16.172  24.160  1.00  0.00      B    H  
ATOM    474  O   HOH B 152       8.001  18.283   7.152  1.00  0.00      B    O  
ATOM    475  H1  HOH B 152       8.206  18.831   7.969  1.00  0.00      B    H  
ATOM    476  H2  HOH B 152       7.454  18.802   6.436  1.00  0.00      B    H  
ATOM    477  O   HOH B 153      18.627  12.741  15.259  1.00  0.00      B    O  
ATOM    478  H1  HOH B 153      19.120  13.456  15.774  1.00  0.00      B    H  
ATOM    479  H2  HOH B 153      18.961  11.821  15.574  1.00  0.00      B    H  
ATOM    480  O   HOH B 154      29.215   0.740  20.429  1.00  0.00      B    O  
ATOM    481  H1  HOH B 154      29.926   1.290  20.905  1.00  0.00      B    H  
ATOM    482  H2  HOH B 154      29.095  -0.083  21.028  1.00  0.00      B    H  
ATOM    483  O   HOH B 155      17.966  15.148  34.526  1.00  0.00      B    O  
ATOM    484  H1  HOH B 155      18.925  14.973  34.898  1.00  0.00      B    H  
ATOM    485  H2  HOH B 155      18.082  15.526  33.610  1.00  0.00      B    H  
ATOM    486  O   HOH B 156      -0.145   6.591   1.533  1.00  0.00      B    O  
ATOM    487  H1  HOH B 156       0.632   6.047   1.986  1.00  0.00      B    H  
ATOM    488  H2  HOH B 156      -0.327   6.244   0.636  1.00  0.00      B    H  
ATOM    489  O   HOH B 157      34.649  26.621  35.509  1.00  0.00      B    O  
ATOM    490  H1  HOH B 157      34.355  27.411  34.911  1.00  0.00      B    H  
ATOM    491  H2  HOH B 157      34.557  25.803  34.896  1.00  0.00      B    H  
ATOM    492  O   HOH B 158      14.581  33.238  39.165  1.00  0.00      B    O  
ATOM    493  H1  HOH B 158      14.457  32.822  38.258  1.00  0.00      B    H  
ATOM    494  H2  HOH B 158      14.659  32.482  39.780  1.00  0.00      B    H  
ATOM    495  O   HOH B 159       2.537  19.202  24.154  1.00  0.00      B    O  
ATOM    496  H1  HOH B 159       1.950  18.831  23.390  1.00  0.00      B    H  
ATOM    497  H2  HOH B 159       3.411  19.118  23.772  1.00  0.00      B    H  
ATOM    498  O   HOH B 160      18.504   5.082  17.394  1.00  0.00      B    O  
ATOM    499  H1  HOH B 160      18.295   5.887  18.031  1.00  0.00      B    H  
ATOM    500  H2  HOH B 160      19.497   4.980  17.238  1.00  0.00      B    H  
ATOM    501  O   HOH B 161      15.021  17.633  13.738  1.00  0.00      B    O  
ATOM    502  H1  HOH B 161      15.576  18.446  13.550  1.00  0.00      B    H  
ATOM    503  H2  HOH B 161      15.576  16.966  14.293  1.00  0.00      B    H  
ATOM    504  O   HOH B 162      36.143  33.523  19.904  1.00  0.00      B    O  
ATOM    505  H1  HOH B 162      36.601  33.893  19.068  1.00  0.00      B    H  
ATOM    506  H2  HOH B 162      36.775  33.451  20.657  1.00  0.00      B    H  
ATOM    507  O   HOH B 163      17.151  26.307  16.895  1.00  0.00      B    O  
ATOM    508  H1  HOH B 163      17.121  27.271  16.827  1.00  0.00      B    H  
ATOM    509  H2  HOH B 163      17.638  25.934  16.043  1.00  0.00      B    H  
ATOM    510  O   HOH B 164       6.877   0.594  32.842  1.00  0.00      B    O  
ATOM    511  H1  HOH B 164       5.930   0.770  33.040  1.00  0.00      B    H  
ATOM    512  H2  HOH B 164       7.004   0.682  31.836  1.00  0.00      B    H  
ATOM    513  O   HOH B 165      38.282  18.236  33.061  1.00  0.00      B    O  
ATOM    514  H1  HOH B 165      38.446  18.573  32.087  1.00  0.00      B    H  
ATOM    515  H2  HOH B 165      37.309  18.076  33.172  1.00  0.00      B    H  
ATOM    516  O   HOH B 166      25.500  35.030   5.072  1.00  0.00      B    O  
ATOM    517  H1  HOH B 166      24.854  34.681   4.392  1.00  0.00      B    H  
ATOM    518  H2  HOH B 166      24.915  35.335   5.859  1.00  0.00      B    H  
ATOM    519  O   HOH B 167      18.972  22.772   6.969  1.00  0.00      B    O  
ATOM    520  H1  HOH B 167      18.583  23.174   7.820  1.00  0.00      B    H  
ATOM    521  H2  HOH B 167      18.426  23.141   6.199  1.00  0.00      B    H  
ATOM    522  O   HOH B 168      39.150  38.184  37.819  1.00  0.00      B    O  
ATOM    523  H1  HOH B 168      38.190  38.453  37.624  1.00  0.00      B    H  
ATOM    524  H2  HOH B 168      39.743  38.517  37.046  1.00  0.00      B    H  
ATOM    525  O   HOH B 169      36.857  34.716  31.763  1.00  0.00      B    O  
ATOM    526  H1  HOH B 169      36.321  33.835  31.810  1.00  0.00      B    H  
ATOM    527  H2  HOH B 169      37.085  34.956  30.804  1.00  0.00      B    H  
ATOM    528  O   HOH B 170      34.034  24.759  13.607  1.00  0.00      B    O  
ATOM    529  H1  HOH B 170      34.543  25.436  13.048  1.00  0.00      B    H  
ATOM    530  H2  HOH B 170      33.674  25.245  14.388  1.00  0.00      B    H  
ATOM    531  O   HOH B 171       9.865  29.433  10.434  1.00  0.00      B    O  
ATOM    532  H1  HOH B 171       9.885  29.771  11.416  1.00  0.00      B    H  
ATOM    533  H2  HOH B 171       9.860  30.222   9.813  1.00  0.00      B    H  
ATOM    534  O   HOH B 172      35.698   9.910   2.116  1.00  0.00      B    O  
ATOM    535  H1  HOH B 172      35.298  10.800   1.757  1.00  0.00      B    H  
ATOM    536  H2  HOH B 172      36.498  10.078   2.729  1.00  0.00      B    H  
ATOM    537  O   HOH B 173      11.177   6.535   6.187  1.00  0.00      B    O  
ATOM    538  H1  HOH B 173      12.078   6.360   5.840  1.00  0.00      B    H  
ATOM    539  H2  HOH B 173      11.020   7.502   6.185  1.00  0.00      B    H  
ATOM    540  O   HOH B 174       3.482  18.614  37.891  1.00  0.00      B    O  
ATOM    541  H1  HOH B 174       2.632  18.757  38.325  1.00  0.00      B    H  
ATOM    542  H2  HOH B 174       3.784  19.564  37.635  1.00  0.00      B    H  
ATOM    543  O   HOH B 175      31.129  25.992  12.060  1.00  0.00      B    O  
ATOM    544  H1  HOH B 175      30.189  25.957  11.740  1.00  0.00      B    H  
ATOM    545  H2  HOH B 175      31.443  25.013  12.215  1.00  0.00      B    H  
ATOM    546  O   HOH B 176       5.329   1.300  13.324  1.00  0.00      B    O  
ATOM    547  H1  HOH B 176       5.655   1.865  14.126  1.00  0.00      B    H  
ATOM    548  H2  HOH B 176       5.057   1.973  12.644  1.00  0.00      B    H  
ATOM    549  O   HOH B 177      22.841  35.882  22.973  1.00  0.00      B    O  
ATOM    550  H1  HOH B 177      22.428  35.252  22.294  1.00  0.00      B    H  
ATOM    551  H2  HOH B 177      22.961  35.367  23.876  1.00  0.00      B    H  
ATOM    552  O   HOH B 178      32.849  17.399  22.480  1.00  0.00      B    O  
ATOM    553  H1  HOH B 178      32.464  17.023  23.341  1.00  0.00      B    H  
ATOM    554  H2  HOH B 178      33.859  17.140  22.404  1.00  0.00      B    H  
ATOM    555  O   HOH B 179      34.154  29.634  16.951  1.00  0.00      B    O  
ATOM    556  H1  HOH B 179      34.469  30.106  17.754  1.00  0.00      B    H  
ATOM    557  H2  HOH B 179      33.727  30.377  16.391  1.00  0.00      B    H  
ATOM    558  O   HOH B 180      26.574  25.908  30.913  1.00  0.00      B    O  
ATOM    559  H1  HOH B 180      27.355  25.823  31.522  1.00  0.00      B    H  
ATOM    560  H2  HOH B 180      26.258  26.830  31.108  1.00  0.00      B    H  
ATOM    561  O   HOH B 181       4.102  12.876  24.799  1.00  0.00      B    O  
ATOM    562  H1  HOH B 181       3.559  12.930  23.935  1.00  0.00      B    H  
ATOM    563  H2  HOH B 181       3.836  12.022  25.224  1.00  0.00      B    H  
ATOM    564  O   HOH B 182      25.515  23.739   3.641  1.00  0.00      B    O  
ATOM    565  H1  HOH B 182      24.997  23.103   4.277  1.00  0.00      B    H  
ATOM    566  H2  HOH B 182      25.996  24.452   4.146  1.00  0.00      B    H  
ATOM    567  O   HOH B 183       0.916   3.649  10.904  1.00  0.00      B    O  
ATOM    568  H1  HOH B 183       0.454   3.167  10.160  1.00  0.00      B    H  
ATOM    569  H2  HOH B 183       0.552   3.353  11.817  1.00  0.00      B    H  
ATOM    570  O   HOH B 184      34.725  12.706  15.312  1.00  0.00      B    O  
ATOM    571  H1  HOH B 184      34.469  13.628  15.765  1.00  0.00      B    H  
ATOM    572  H2  HOH B 184      33.826  12.171  15.173  1.00  0.00      B    H  
ATOM    573  O   HOH B 185       8.267   7.933  35.432  1.00  0.00      B    O  
ATOM    574  H1  HOH B 185       7.315   7.733  35.726  1.00  0.00      B    H  
ATOM    575  H2  HOH B 185       8.269   8.441  34.581  1.00  0.00      B    H  
ATOM    576  O   HOH B 186      28.944   2.163  29.978  1.00  0.00      B    O  
ATOM    577  H1  HOH B 186      28.869   1.258  29.523  1.00  0.00      B    H  
ATOM    578  H2  HOH B 186      29.227   2.772  29.209  1.00  0.00      B    H  
ATOM    579  O   HOH B 187      16.192  14.081  14.821  1.00  0.00      B    O  
ATOM    580  H1  HOH B 187      16.373  15.157  15.009  1.00  0.00      B    H  
ATOM    581  H2  HOH B 187      17.072  13.578  14.918  1.00  0.00      B    H  
ATOM    582  O   HOH B 188      33.552   1.558  18.675  1.00  0.00      B    O  
ATOM    583  H1  HOH B 188      32.890   0.994  18.120  1.00  0.00      B    H  
ATOM    584  H2  HOH B 188      33.979   2.119  17.957  1.00  0.00      B    H  
ATOM    585  O   HOH B 189      12.069   7.202  27.557  1.00  0.00      B    O  
ATOM    586  H1  HOH B 189      11.199   6.931  27.099  1.00  0.00      B    H  
ATOM    587  H2  HOH B 189      12.542   6.333  27.686  1.00  0.00      B    H  
ATOM    588  O   HOH B 190      23.909  38.816  20.768  1.00  0.00      B    O  
ATOM    589  H1  HOH B 190      23.102  39.120  21.315  1.00  0.00      B    H  
ATOM    590  H2  HOH B 190      24.761  39.389  21.023  1.00  0.00      B    H  
ATOM    591  O   HOH B 191      33.934  37.487  20.676  1.00  0.00      B    O  
ATOM    592  H1  HOH B 191      34.156  38.024  19.808  1.00  0.00      B    H  
ATOM    593  H2  HOH B 191      34.720  36.943  20.983  1.00  0.00      B    H  
ATOM    594  O   HOH B 192      24.837  14.006  16.464  1.00  0.00      B    O  
ATOM    595  H1  HOH B 192      24.572  13.004  16.580  1.00  0.00      B    H  
ATOM    596  H2  HOH B 192      24.383  14.516  17.191  1.00  0.00      B    H  
ATOM    597  O   HOH B 193      38.463  28.236  10.632  1.00  0.00      B    O  
ATOM    598  H1  HOH B 193      37.792  28.572  11.268  1.00  0.00      B    H  
ATOM    599  H2  HOH B 193      39.086  28.967  10.479  1.00  0.00      B    H  
ATOM    600  O   HOH B 194      25.093   1.299  27.802  1.00  0.00      B    O  
ATOM    601  H1  HOH B 194      24.230   1.605  28.173  1.00  0.00      B    H  
ATOM    602  H2  HOH B 194      24.891   1.052  26.794  1.00  0.00      B    H  
ATOM    603  O   HOH B 195       4.200  23.536  19.625  1.00  0.00      B    O  
ATOM    604  H1  HOH B 195       3.472  22.859  19.870  1.00  0.00      B    H  
ATOM    605  H2  HOH B 195       4.409  23.488  18.653  1.00  0.00      B    H  
ATOM    606  O   HOH B 196      34.958  32.347   7.955  1.00  0.00      B    O  
ATOM    607  H1  HOH B 196      34.648  31.391   8.151  1.00  0.00      B    H  
ATOM    608  H2  HOH B 196      35.811  32.512   8.545  1.00  0.00      B    H  
ATOM    609  O   HOH B 197      17.740  29.735  34.744  1.00  0.00      B    O  
ATOM    610  H1  HOH B 197      17.406  28.777  34.979  1.00  0.00      B    H  
ATOM    611  H2  HOH B 197      18.121  30.204  35.601  1.00  0.00      B    H  
ATOM    612  O   HOH B 198       4.399  13.715  39.355  1.00  0.00      B    O  
ATOM    613  H1  HOH B 198       3.910  14.388  38.728  1.00  0.00      B    H  
ATOM    614  H2  HOH B 198       5.340  14.000  39.343  1.00  0.00      B    H  
ATOM    615  O   HOH B 199      30.424  20.442  27.775  1.00  0.00      B    O  
ATOM    616  H1  HOH B 199      30.426  20.377  26.769  1.00  0.00      B    H  
ATOM    617  H2  HOH B 199      31.357  20.780  28.091  1.00  0.00      B    H  
ATOM    618  O   HOH B 200      19.908  10.651  26.041  1.00  0.00      B    O  
ATOM    619  H1  HOH B 200      19.996   9.598  26.293  1.00  0.00      B    H  
ATOM    620  H2  HOH B 200      20.038  10.744  24.980  1.00  0.00      B    H  
ATOM    621  O   HOH B 201       4.238  23.801   1.238  1.00  0.00      B    O  
ATOM    622  H1  HOH B 201       3.884  23.213   0.492  1.00  0.00      B    H  
ATOM    623  H2  HOH B 201       4.757  23.265   1.910  1.00  0.00      B    H  
ATOM    624  O   HOH B 202      37.582  35.110  29.045  1.00  0.00      B    O  
ATOM    625  H1  HOH B 202      37.641  35.843  28.356  1.00  0.00      B    H  
ATOM    626  H2  HOH B 202      36.670  34.728  28.941  1.00  0.00      B    H  
ATOM    627  O   HOH B 203       2.891  31.581  34.616  1.00  0.00      B    O  
ATOM    628  H1  HOH B 203       3.139  30.663  34.465  1.00  0.00      B    H  
ATOM    629  H2  HOH B 203       2.008  31.876  34.142  1.00  0.00      B    H  
ATOM    630  O   HOH B 204      38.742   1.790  13.838  1.00  0.00      B    O  
ATOM    631  H1  HOH B 204      39.046   1.821  14.816  1.00  0.00      B    H  
ATOM    632  H2  HOH B 204      39.158   0.940  13.369  1.00  0.00      B    H  
ATOM    633  O   HOH B 205      21.367  29.436   5.289  1.00  0.00      B    O  
ATOM    634  H1  HOH B 205      22.206  28.974   5.704  1.00  0.00      B    H  
ATOM    635  H2  HOH B 205      21.677  30.030   4.556  1.00  0.00      B    H  
ATOM    636  O   HOH B 206      33.780   3.841  17.098  1.00  0.00      B    O  
ATOM    637  H1  HOH B 206      33.646   3.664  16.089  1.00  0.00      B    H  
ATOM    638  H2  HOH B 206      34.715   4.151  17.309  1.00  0.00      B    H  
ATOM    639  O   HOH B 207      19.914  25.845  30.156  1.00  0.00      B    O  
ATOM    640  H1  HOH B 207      20.824  25.965  30.529  1.00  0.00      B    H  
ATOM    641  H2  HOH B 207      19.455  26.739  30.390  1.00  0.00      B    H  
ATOM    642  O   HOH B 208      16.930  16.617  15.429  1.00  0.00      B    O  
ATOM    643  H1  HOH B 208      16.589  16.639  16.354  1.00  0.00      B    H  
ATOM    644  H2  HOH B 208      17.551  17.329  15.239  1.00  0.00      B    H  
ATOM    645  O   HOH B 209      32.035  38.415  34.388  1.00  0.00      B    O  
ATOM    646  H1  HOH B 209      31.027  38.289  34.384  1.00  0.00      B    H  
ATOM    647  H2  HOH B 209      32.318  39.209  33.726  1.00  0.00      B    H  
ATOM    648  O   HOH B 210       4.819  32.119  32.758  1.00  0.00      B    O  
ATOM    649  H1  HOH B 210       4.006  32.193  33.448  1.00  0.00      B    H  
ATOM    650  H2  HOH B 210       4.449  31.652  31.931  1.00  0.00      B    H  
ATOM    651  O   HOH B 211      27.076   3.811  38.655  1.00  0.00      B    O  
ATOM    652  H1  HOH B 211      26.831   3.078  39.300  1.00  0.00      B    H  
ATOM    653  H2  HOH B 211      27.251   4.624  39.159  1.00  0.00      B    H  
ATOM    654  O   HOH B 212       1.751  29.455  11.209  1.00  0.00      B    O  
ATOM    655  H1  HOH B 212       1.928  29.299  12.191  1.00  0.00      B    H  
ATOM    656  H2  HOH B 212       2.649  29.448  10.827  1.00  0.00      B    H  
ATOM    657  O   HOH B 213      31.726  39.076  30.448  1.00  0.00      B    O  
ATOM    658  H1  HOH B 213      31.501  39.610  29.639  1.00  0.00      B    H  
ATOM    659  H2  HOH B 213      32.539  38.500  30.249  1.00  0.00      B    H  
ATOM    660  O   HOH B 214       5.332  16.099  15.499  1.00  0.00      B    O  
ATOM    661  H1  HOH B 214       4.962  17.057  15.451  1.00  0.00      B    H  
ATOM    662  H2  HOH B 214       4.668  15.528  14.990  1.00  0.00      B    H  
ATOM    663  O   HOH B 215      29.112  16.651  19.524  1.00  0.00      B    O  
ATOM    664  H1  HOH B 215      29.633  17.532  19.649  1.00  0.00      B    H  
ATOM    665  H2  HOH B 215      28.796  16.426  20.499  1.00  0.00      B    H  
ATOM    666  O   HOH B 216       5.735  29.764  35.211  1.00  0.00      B    O  
ATOM    667  H1  HOH B 216       6.644  29.307  35.132  1.00  0.00      B    H  
ATOM    668  H2  HOH B 216       5.812  30.557  35.903  1.00  0.00      B    H  
ATOM    669  O   HOH B 217      31.925   7.128  24.244  1.00  0.00      B    O  
ATOM    670  H1  HOH B 217      32.495   7.636  24.927  1.00  0.00      B    H  
ATOM    671  H2  HOH B 217      31.157   7.693  23.945  1.00  0.00      B    H  
ATOM    672  O   HOH B 218      21.997  28.283  12.258  1.00  0.00      B    O  
ATOM    673  H1  HOH B 218      22.711  27.698  11.761  1.00  0.00      B    H  
ATOM    674  H2  HOH B 218      21.962  28.023  13.256  1.00  0.00      B    H  
ATOM    675  O   HOH B 219       7.451  24.471  38.061  1.00  0.00      B    O  
ATOM    676  H1  HOH B 219       8.339  24.084  37.760  1.00  0.00      B    H  
ATOM    677  H2  HOH B 219       7.196  24.060  39.006  1.00  0.00      B    H  
ATOM    678  O   HOH B 220      10.511   2.708  38.145  1.00  0.00      B    O  
ATOM    679  H1  HOH B 220       9.959   2.567  39.002  1.00  0.00      B    H  
ATOM    680  H2  HOH B 220      10.767   1.826  37.817  1.00  0.00      B    H  
ATOM    681  O   HOH B 221      13.686  35.165  10.846  1.00  0.00      B    O  
ATOM    682  H1  HOH B 221      14.188  36.010  10.948  1.00  0.00      B    H  
ATOM    683  H2  HOH B 221      12.702  35.322  11.051  1.00  0.00      B    H  
ATOM    684  O   HOH B 222      18.169   8.385   9.765  1.00  0.00      B    O  
ATOM    685  H1  HOH B 222      18.636   7.508   9.833  1.00  0.00      B    H  
ATOM    686  H2  HOH B 222      17.685   8.493  10.642  1.00  0.00      B    H  
ATOM    687  O   HOH B 223      15.887  30.770  32.917  1.00  0.00      B    O  
ATOM    688  H1  HOH B 223      15.142  31.363  33.224  1.00  0.00      B    H  
ATOM    689  H2  HOH B 223      16.424  30.490  33.788  1.00  0.00      B    H  
ATOM    690  O   HOH B 224      23.191  33.719   4.376  1.00  0.00      B    O  
ATOM    691  H1  HOH B 224      22.798  32.990   3.822  1.00  0.00      B    H  
ATOM    692  H2  HOH B 224      22.967  33.474   5.344  1.00  0.00      B    H  
ATOM    693  O   HOH B 225      37.824  29.807  16.437  1.00  0.00      B    O  
ATOM    694  H1  HOH B 225      36.994  29.841  17.012  1.00  0.00      B    H  
ATOM    695  H2  HOH B 225      37.956  30.756  16.062  1.00  0.00      B    H  
ATOM    696  O   HOH B 226      12.443   5.521  10.515  1.00  0.00      B    O  
ATOM    697  H1  HOH B 226      12.031   6.404  10.088  1.00  0.00      B    H  
ATOM    698  H2  HOH B 226      12.710   4.892   9.741  1.00  0.00      B    H  
ATOM    699  O   HOH B 227       7.691  35.523   2.987  1.00  0.00      B    O  
ATOM    700  H1  HOH B 227       6.724  35.794   2.770  1.00  0.00      B    H  
ATOM    701  H2  HOH B 227       7.636  34.791   3.696  1.00  0.00      B    H  
ATOM    702  O   HOH B 228      19.790  32.253  15.260  1.00  0.00      B    O  
ATOM    703  H1  HOH B 228      20.715  31.895  15.209  1.00  0.00      B    H  
ATOM    704  H2  HOH B 228      19.611  32.796  14.443  1.00  0.00      B    H  
ATOM    705  O   HOH B 229      30.381   2.841  16.990  1.00  0.00      B    O  
ATOM    706  H1  HOH B 229      30.903   2.026  16.913  1.00  0.00      B    H  
ATOM    707  H2  HOH B 229      30.059   3.194  16.074  1.00  0.00      B    H  
ATOM    708  O   HOH B 230      17.926  28.986  17.374  1.00  0.00      B    O  
ATOM    709  H1  HOH B 230      17.746  29.349  16.470  1.00  0.00      B    H  
ATOM    710  H2  HOH B 230      17.120  29.127  17.990  1.00  0.00      B    H  
ATOM    711  O   HOH B 231      23.080  18.347  37.040  1.00  0.00      B    O  
ATOM    712  H1  HOH B 231      23.253  18.351  38.051  1.00  0.00      B    H  
ATOM    713  H2  HOH B 231      22.131  18.704  36.889  1.00  0.00      B    H  
ATOM    714  O   HOH B 232      38.550  22.699  19.543  1.00  0.00      B    O  
ATOM    715  H1  HOH B 232      37.588  22.697  19.131  1.00  0.00      B    H  
ATOM    716  H2  HOH B 232      38.506  22.871  20.535  1.00  0.00      B    H  
ATOM    717  O   HOH B 233      20.588  14.159  35.231  1.00  0.00      B    O  
ATOM    718  H1  HOH B 233      20.892  13.169  35.312  1.00  0.00      B    H  
ATOM    719  H2  HOH B 233      21.263  14.734  35.716  1.00  0.00      B    H  
ATOM    720  O   HOH B 234      23.992  37.457  11.699  1.00  0.00      B    O  
ATOM    721  H1  HOH B 234      23.511  38.340  11.925  1.00  0.00      B    H  
ATOM    722  H2  HOH B 234      25.032  37.518  11.742  1.00  0.00      B    H  
ATOM    723  O   HOH B 235      24.668  38.550  37.101  1.00  0.00      B    O  
ATOM    724  H1  HOH B 235      24.700  39.523  37.391  1.00  0.00      B    H  
ATOM    725  H2  HOH B 235      24.462  37.966  37.926  1.00  0.00      B    H  
ATOM    726  O   HOH B 236      15.088   6.020  19.532  1.00  0.00      B    O  
ATOM    727  H1  HOH B 236      14.578   6.176  20.384  1.00  0.00      B    H  
ATOM    728  H2  HOH B 236      16.049   5.693  19.731  1.00  0.00      B    H  
ATOM    729  O   HOH B 237       7.530  31.106  33.063  1.00  0.00      B    O  
ATOM    730  H1  HOH B 237       7.883  30.129  33.157  1.00  0.00      B    H  
ATOM    731  H2  HOH B 237       6.584  31.171  32.670  1.00  0.00      B    H  
ATOM    732  O   HOH B 238       5.692   5.678  34.371  1.00  0.00      B    O  
ATOM    733  H1  HOH B 238       5.423   6.583  34.001  1.00  0.00      B    H  
ATOM    734  H2  HOH B 238       6.058   5.870  35.296  1.00  0.00      B    H  
ATOM    735  O   HOH B 239       0.728  13.946  25.578  1.00  0.00      B    O  
ATOM    736  H1  HOH B 239       0.505  12.975  25.674  1.00  0.00      B    H  
ATOM    737  H2  HOH B 239       1.067  14.158  24.625  1.00  0.00      B    H  
ATOM    738  O   HOH B 240       8.288   0.547  28.013  1.00  0.00      B    O  
ATOM    739  H1  HOH B 240       7.850   0.822  27.160  1.00  0.00      B    H  
ATOM    740  H2  HOH B 240       8.926   1.367  28.122  1.00  0.00      B    H  
ATOM    741  O   HOH B 241       8.301  17.507  10.442  1.00  0.00      B    O  
ATOM    742  H1  HOH B 241       9.161  16.872  10.311  1.00  0.00      B    H  
ATOM    743  H2  HOH B 241       8.462  18.431   9.914  1.00  0.00      B    H  
ATOM    744  O   HOH B 242      22.048   4.992   7.073  1.00  0.00      B    O  
ATOM    745  H1  HOH B 242      21.656   5.659   7.686  1.00  0.00      B    H  
ATOM    746  H2  HOH B 242      22.846   5.364   6.595  1.00  0.00      B    H  
ATOM    747  O   HOH B 243       6.215  11.727  33.056  1.00  0.00      B    O  
ATOM    748  H1  HOH B 243       5.475  11.534  32.449  1.00  0.00      B    H  
ATOM    749  H2  HOH B 243       6.607  12.646  32.872  1.00  0.00      B    H  
ATOM    750  O   HOH B 244      38.641   1.525   3.610  1.00  0.00      B    O  
ATOM    751  H1  HOH B 244      38.081   1.003   2.986  1.00  0.00      B    H  
ATOM    752  H2  HOH B 244      38.738   2.424   3.239  1.00  0.00      B    H  
ATOM    753  O   HOH B 245       2.529   3.617  24.588  1.00  0.00      B    O  
ATOM    754  H1  HOH B 245       1.529   3.638  24.859  1.00  0.00      B    H  
ATOM    755  H2  HOH B 245       2.714   4.419  24.015  1.00  0.00      B    H  
ATOM    756  O   HOH B 246       1.640   4.182  17.754  1.00  0.00      B    O  
ATOM    757  H1  HOH B 246       2.078   3.228  17.719  1.00  0.00      B    H  
ATOM    758  H2  HOH B 246       0.869   4.207  17.120  1.00  0.00      B    H  
ATOM    759  O   HOH B 247       3.958  22.568  29.418  1.00  0.00      B    O  
ATOM    760  H1  HOH B 247       4.944  22.436  29.531  1.00  0.00      B    H  
ATOM    761  H2  HOH B 247       3.537  21.703  29.471  1.00  0.00      B    H  
ATOM    762  O   HOH B 248      36.815  13.122   4.328  1.00  0.00      B    O  
ATOM    763  H1  HOH B 248      37.364  13.822   4.801  1.00  0.00      B    H  
ATOM    764  H2  HOH B 248      37.430  12.367   4.076  1.00  0.00      B    H  
ATOM    765  O   HOH B 249      13.392  37.512  15.617  1.00  0.00      B    O  
ATOM    766  H1  HOH B 249      13.298  36.765  16.303  1.00  0.00      B    H  
ATOM    767  H2  HOH B 249      12.815  37.259  14.854  1.00  0.00      B    H  
ATOM    768  O   HOH B 250      12.604   3.228  20.172  1.00  0.00      B    O  
ATOM    769  H1  HOH B 250      12.994   3.744  19.429  1.00  0.00      B    H  
ATOM    770  H2  HOH B 250      11.844   3.749  20.639  1.00  0.00      B    H  
ATOM    771  O   HOH B 251      18.580  18.661  15.299  1.00  0.00      B    O  
ATOM    772  H1  HOH B 251      18.009  19.206  14.672  1.00  0.00      B    H  
ATOM    773  H2  HOH B 251      18.597  19.147  16.209  1.00  0.00      B    H  
ATOM    774  O   HOH B 252       5.004  32.750  23.699  1.00  0.00      B    O  
ATOM    775  H1  HOH B 252       5.379  33.050  24.620  1.00  0.00      B    H  
ATOM    776  H2  HOH B 252       4.411  31.977  23.896  1.00  0.00      B    H  
ATOM    777  O   HOH B 253       9.530  28.050   1.058  1.00  0.00      B    O  
ATOM    778  H1  HOH B 253       9.934  28.207   2.035  1.00  0.00      B    H  
ATOM    779  H2  HOH B 253       9.759  27.076   0.829  1.00  0.00      B    H  
ATOM    780  O   HOH B 254      18.120   7.839   3.308  1.00  0.00      B    O  
ATOM    781  H1  HOH B 254      17.880   8.579   3.954  1.00  0.00      B    H  
ATOM    782  H2  HOH B 254      18.321   8.185   2.333  1.00  0.00      B    H  
ATOM    783  O   HOH B 255       6.991  20.812  36.443  1.00  0.00      B    O  
ATOM    784  H1  HOH B 255       6.479  19.988  36.608  1.00  0.00      B    H  
ATOM    785  H2  HOH B 255       6.335  21.549  36.351  1.00  0.00      B    H  
ATOM    786  O   HOH B 256      17.797  17.279  20.973  1.00  0.00      B    O  
ATOM    787  H1  HOH B 256      16.910  17.152  20.470  1.00  0.00      B    H  
ATOM    788  H2  HOH B 256      17.909  16.494  21.593  1.00  0.00      B    H  
ATOM    789  O   HOH B 257      31.046  19.434  14.175  1.00  0.00      B    O  
ATOM    790  H1  HOH B 257      31.418  19.052  13.320  1.00  0.00      B    H  
ATOM    791  H2  HOH B 257      30.731  18.594  14.702  1.00  0.00      B    H  
ATOM    792  O   HOH B 258      25.994  10.167   3.873  1.00  0.00      B    O  
ATOM    793  H1  HOH B 258      26.339  10.932   4.484  1.00  0.00      B    H  
ATOM    794  H2  HOH B 258      25.036  10.437   3.614  1.00  0.00      B    H  
ATOM    795  O   HOH B 259      21.658  31.833  21.608  1.00  0.00      B    O  
ATOM    796  H1  HOH B 259      20.747  32.091  21.957  1.00  0.00      B    H  
ATOM    797  H2  HOH B 259      21.521  31.336  20.743  1.00  0.00      B    H  
ATOM    798  O   HOH B 260      36.581   5.518   2.838  1.00  0.00      B    O  
ATOM    799  H1  HOH B 260      37.574   5.180   2.764  1.00  0.00      B    H  
ATOM    800  H2  HOH B 260      36.682   6.280   3.539  1.00  0.00      B    H  
ATOM    801  O   HOH B 261       5.665   1.574   1.579  1.00  0.00      B    O  
ATOM    802  H1  HOH B 261       4.695   1.283   1.344  1.00  0.00      B    H  
ATOM    803  H2  HOH B 261       6.287   0.941   1.078  1.00  0.00      B    H  
ATOM    804  O   HOH B 262       2.478   7.713  25.857  1.00  0.00      B    O  
ATOM    805  H1  HOH B 262       1.474   7.464  25.749  1.00  0.00      B    H  
ATOM    806  H2  HOH B 262       2.477   8.671  25.711  1.00  0.00      B    H  
ATOM    807  O   HOH B 263       8.129  29.834   3.957  1.00  0.00      B    O  
ATOM    808  H1  HOH B 263       7.391  29.628   3.290  1.00  0.00      B    H  
ATOM    809  H2  HOH B 263       8.927  29.141   3.902  1.00  0.00      B    H  
ATOM    810  O   HOH B 264      26.705  27.308  24.876  1.00  0.00      B    O  
ATOM    811  H1  HOH B 264      26.060  26.518  24.729  1.00  0.00      B    H  
ATOM    812  H2  HOH B 264      27.431  26.941  25.508  1.00  0.00      B    H  
ATOM    813  O   HOH B 265      29.333  36.923  24.800  1.00  0.00      B    O  
ATOM    814  H1  HOH B 265      29.469  37.650  25.537  1.00  0.00      B    H  
ATOM    815  H2  HOH B 265      28.923  36.158  25.325  1.00  0.00      B    H  
ATOM    816  O   HOH B 266      19.351  36.934  32.313  1.00  0.00      B    O  
ATOM    817  H1  HOH B 266      19.512  36.012  31.968  1.00  0.00      B    H  
ATOM    818  H2  HOH B 266      18.324  37.178  32.412  1.00  0.00      B    H  
ATOM    819  O   HOH B 267       8.990   2.401  22.735  1.00  0.00      B    O  
ATOM    820  H1  HOH B 267       9.822   2.000  23.184  1.00  0.00      B    H  
ATOM    821  H2  HOH B 267       8.322   1.652  22.668  1.00  0.00      B    H  
ATOM    822  O   HOH B 268      29.140   5.232  10.010  1.00  0.00      B    O  
ATOM    823  H1  HOH B 268      28.902   6.141  10.352  1.00  0.00      B    H  
ATOM    824  H2  HOH B 268      28.256   4.653  10.077  1.00  0.00      B    H  
ATOM    825  O   HOH B 269      23.728   9.576  32.553  1.00  0.00      B    O  
ATOM    826  H1  HOH B 269      23.096  10.426  32.514  1.00  0.00      B    H  
ATOM    827  H2  HOH B 269      24.706   9.930  32.486  1.00  0.00      B    H  
ATOM    828  O   HOH B 270      15.505   7.528  30.712  1.00  0.00      B    O  
ATOM    829  H1  HOH B 270      16.017   8.133  30.075  1.00  0.00      B    H  
ATOM    830  H2  HOH B 270      15.706   7.882  31.598  1.00  0.00      B    H  
ATOM    831  O   HOH B 271      34.299   1.366   1.995  1.00  0.00      B    O  
ATOM    832  H1  HOH B 271      34.509   2.360   1.948  1.00  0.00      B    H  
ATOM    833  H2  HOH B 271      33.546   1.156   1.339  1.00  0.00      B    H  
ATOM    834  O   HOH B 272      38.618  24.392  33.346  1.00  0.00      B    O  
ATOM    835  H1  HOH B 272      38.386  24.165  32.373  1.00  0.00      B    H  
ATOM    836  H2  HOH B 272      38.400  23.598  33.907  1.00  0.00      B    H  
ATOM    837  O   HOH B 273       4.480  36.252  18.853  1.00  0.00      B    O  
ATOM    838  H1  HOH B 273       3.683  35.628  18.971  1.00  0.00      B    H  
ATOM    839  H2  HOH B 273       4.565  36.469  17.836  1.00  0.00      B    H  
ATOM    840  O   HOH B 274      33.728  30.044  11.889  1.00  0.00      B    O  
ATOM    841  H1  HOH B 274      33.334  30.085  10.912  1.00  0.00      B    H  
ATOM    842  H2  HOH B 274      33.293  30.717  12.514  1.00  0.00      B    H  
ATOM    843  O   HOH B 275      22.886  14.337   6.306  1.00  0.00      B    O  
ATOM    844  H1  HOH B 275      21.921  14.203   6.465  1.00  0.00      B    H  
ATOM    845  H2  HOH B 275      23.100  13.829   5.452  1.00  0.00      B    H  
ATOM    846  O   HOH B 276       9.188  32.850  10.519  1.00  0.00      B    O  
ATOM    847  H1  HOH B 276       8.564  32.883  11.343  1.00  0.00      B    H  
ATOM    848  H2  HOH B 276       8.800  33.498   9.844  1.00  0.00      B    H  
ATOM    849  O   HOH B 277      22.010  31.381   3.475  1.00  0.00      B    O  
ATOM    850  H1  HOH B 277      22.511  31.011   2.666  1.00  0.00      B    H  
ATOM    851  H2  HOH B 277      21.078  31.603   3.148  1.00  0.00      B    H  
ATOM    852  O   HOH B 278      32.864  30.980  36.420  1.00  0.00      B    O  
ATOM    853  H1  HOH B 278      32.282  30.992  37.258  1.00  0.00      B    H  
ATOM    854  H2  HOH B 278      32.654  31.790  35.808  1.00  0.00      B    H  
ATOM    855  O   HOH B 279       6.543  23.205  10.904  1.00  0.00      B    O  
ATOM    856  H1  HOH B 279       6.223  22.644  10.162  1.00  0.00      B    H  
ATOM    857  H2  HOH B 279       5.824  23.170  11.645  1.00  0.00      B    H  
ATOM    858  O   HOH B 280      32.321  15.050  33.842  1.00  0.00      B    O  
ATOM    859  H1  HOH B 280      31.597  14.894  33.133  1.00  0.00      B    H  
ATOM    860  H2  HOH B 280      31.939  15.198  34.769  1.00  0.00      B    H  
ATOM    861  O   HOH B 281      27.763  25.406  35.585  1.00  0.00      B    O  
ATOM    862  H1  HOH B 281      28.014  26.056  36.279  1.00  0.00      B    H  
ATOM    863  H2  HOH B 281      26.798  25.187  35.693  1.00  0.00      B    H  
ATOM    864  O   HOH B 282      31.558  33.361  19.327  1.00  0.00      B    O  
ATOM    865  H1  HOH B 282      31.577  34.218  19.897  1.00  0.00      B    H  
ATOM    866  H2  HOH B 282      31.200  32.663  19.985  1.00  0.00      B    H  
ATOM    867  O   HOH B 283      26.680  21.910   6.575  1.00  0.00      B    O  
ATOM    868  H1  HOH B 283      27.139  22.252   5.758  1.00  0.00      B    H  
ATOM    869  H2  HOH B 283      25.698  21.987   6.429  1.00  0.00      B    H  
ATOM    870  O   HOH B 284      17.356  14.467   2.548  1.00  0.00      B    O  
ATOM    871  H1  HOH B 284      17.592  15.468   2.662  1.00  0.00      B    H  
ATOM    872  H2  HOH B 284      17.752  14.112   1.669  1.00  0.00      B    H  
ATOM    873  O   HOH B 285      38.067   4.150   6.770  1.00  0.00      B    O  
ATOM    874  H1  HOH B 285      37.033   3.963   6.892  1.00  0.00      B    H  
ATOM    875  H2  HOH B 285      38.378   4.867   7.372  1.00  0.00      B    H  
ATOM    876  O   HOH B 286      22.056  20.884  16.998  1.00  0.00      B    O  
ATOM    877  H1  HOH B 286      22.188  20.607  16.052  1.00  0.00      B    H  
ATOM    878  H2  HOH B 286      21.195  21.429  17.062  1.00  0.00      B    H  
ATOM    879  O   HOH B 287       6.344   2.449  36.127  1.00  0.00      B    O  
ATOM    880  H1  HOH B 287       5.453   2.958  36.343  1.00  0.00      B    H  
ATOM    881  H2  HOH B 287       6.073   1.674  35.501  1.00  0.00      B    H  
ATOM    882  O   HOH B 288      34.797  32.330   5.069  1.00  0.00      B    O  
ATOM    883  H1  HOH B 288      34.544  32.536   6.020  1.00  0.00      B    H  
ATOM    884  H2  HOH B 288      35.762  32.583   5.011  1.00  0.00      B    H  
ATOM    885  O   HOH B 289       7.302  29.028  25.782  1.00  0.00      B    O  
ATOM    886  H1  HOH B 289       7.446  29.579  26.612  1.00  0.00      B    H  
ATOM    887  H2  HOH B 289       8.250  28.769  25.507  1.00  0.00      B    H  
ATOM    888  O   HOH B 290      13.869  37.048  33.877  1.00  0.00      B    O  
ATOM    889  H1  HOH B 290      14.353  37.822  34.407  1.00  0.00      B    H  
ATOM    890  H2  HOH B 290      13.431  36.463  34.585  1.00  0.00      B    H  
ATOM    891  O   HOH B 291       0.002   6.466  16.630  1.00  0.00      B    O  
ATOM    892  H1  HOH B 291       0.443   7.003  15.841  1.00  0.00      B    H  
ATOM    893  H2  HOH B 291      -0.284   7.230  17.207  1.00  0.00      B    H  
ATOM    894  O   HOH B 292      31.278  25.515   7.960  1.00  0.00      B    O  
ATOM    895  H1  HOH B 292      30.880  25.739   7.052  1.00  0.00      B    H  
ATOM    896  H2  HOH B 292      31.949  24.734   7.840  1.00  0.00      B    H  
ATOM    897  O   HOH B 293      37.903  30.076   0.807  1.00  0.00      B    O  
ATOM    898  H1  HOH B 293      38.303  29.740   1.704  1.00  0.00      B    H  
ATOM    899  H2  HOH B 293      37.048  30.632   1.001  1.00  0.00      B    H  
ATOM    900  O   HOH B 294       2.851  20.519   4.369  1.00  0.00      B    O  
ATOM    901  H1  HOH B 294       2.028  21.107   4.537  1.00  0.00      B    H  
ATOM    902  H2  HOH B 294       2.823  20.171   3.401  1.00  0.00      B    H  
ATOM    903  O   HOH B 295      20.262   8.275  13.177  1.00  0.00      B    O  
ATOM    904  H1  HOH B 295      19.317   7.926  12.927  1.00  0.00      B    H  
ATOM    905  H2  HOH B 295      20.726   7.649  13.860  1.00  0.00      B    H  
ATOM    906  O   HOH B 296       8.093  19.419  33.780  1.00  0.00      B    O  
ATOM    907  H1  HOH B 296       7.459  19.329  34.584  1.00  0.00      B    H  
ATOM    908  H2  HOH B 296       8.188  20.390  33.582  1.00  0.00      B    H  
ATOM    909  O   HOH B 297      31.238  14.453  19.084  1.00  0.00      B    O  
ATOM    910  H1  HOH B 297      32.074  14.913  18.714  1.00  0.00      B    H  
ATOM    911  H2  HOH B 297      30.506  15.129  19.117  1.00  0.00      B    H  
ATOM    912  O   HOH B 298      14.756  14.004   1.219  1.00  0.00      B    O  
ATOM    913  H1  HOH B 298      14.344  13.073   1.292  1.00  0.00      B    H  
ATOM    914  H2  HOH B 298      15.726  14.004   1.455  1.00  0.00      B    H  
ATOM    915  O   HOH B 299      26.835  29.097   8.359  1.00  0.00      B    O  
ATOM    916  H1  HOH B 299      26.172  29.659   8.867  1.00  0.00      B    H  
ATOM    917  H2  HOH B 299      26.586  29.178   7.417  1.00  0.00      B    H  
ATOM    918  O   HOH B 300       0.832   5.791  19.534  1.00  0.00      B    O  
ATOM    919  H1  HOH B 300      -0.147   6.040  19.435  1.00  0.00      B    H  
ATOM    920  H2  HOH B 300       0.981   5.155  18.767  1.00  0.00      B    H  
ATOM    921  O   HOH B 301      33.070  23.603   7.314  1.00  0.00      B    O  
ATOM    922  H1  HOH B 301      33.972  23.908   7.021  1.00  0.00      B    H  
ATOM    923  H2  HOH B 301      32.752  22.868   6.660  1.00  0.00      B    H  
ATOM    924  O   HOH B 302       2.277   8.936  34.564  1.00  0.00      B    O  
ATOM    925  H1  HOH B 302       1.855   9.835  34.465  1.00  0.00      B    H  
ATOM    926  H2  HOH B 302       2.235   8.695  35.544  1.00  0.00      B    H  
ATOM    927  O   HOH B 303      20.904   5.557  33.507  1.00  0.00      B    O  
ATOM    928  H1  HOH B 303      21.092   4.585  33.172  1.00  0.00      B    H  
ATOM    929  H2  HOH B 303      21.407   5.726  34.386  1.00  0.00      B    H  
ATOM    930  O   HOH B 304       9.381  14.615  25.238  1.00  0.00      B    O  
ATOM    931  H1  HOH B 304       9.066  14.537  26.227  1.00  0.00      B    H  
ATOM    932  H2  HOH B 304       9.534  13.681  24.859  1.00  0.00      B    H  
ATOM    933  O   HOH B 305      38.903  20.681  13.697  1.00  0.00      B    O  
ATOM    934  H1  HOH B 305      37.879  20.672  13.888  1.00  0.00      B    H  
ATOM    935  H2  HOH B 305      39.267  21.404  14.246  1.00  0.00      B    H  
ATOM    936  O   HOH B 306      33.486  20.796  16.981  1.00  0.00      B    O  
ATOM    937  H1  HOH B 306      32.576  20.907  16.535  1.00  0.00      B    H  
ATOM    938  H2  HOH B 306      34.068  21.567  16.618  1.00  0.00      B    H  
ATOM    939  O   HOH B 307      38.269  20.816  37.442  1.00  0.00      B    O  
ATOM    940  H1  HOH B 307      37.605  20.029  37.558  1.00  0.00      B    H  
ATOM    941  H2  HOH B 307      37.861  21.549  38.027  1.00  0.00      B    H  
ATOM    942  O   HOH B 308       7.503   6.465  15.310  1.00  0.00      B    O  
ATOM    943  H1  HOH B 308       7.995   6.197  14.437  1.00  0.00      B    H  
ATOM    944  H2  HOH B 308       7.442   7.435  15.322  1.00  0.00      B    H  
ATOM    945  O   HOH B 309      31.717  37.925   2.070  1.00  0.00      B    O  
ATOM    946  H1  HOH B 309      31.535  38.887   1.902  1.00  0.00      B    H  
ATOM    947  H2  HOH B 309      31.697  37.494   1.183  1.00  0.00      B    H  
ATOM    948  O   HOH B 310      28.491  38.958  28.578  1.00  0.00      B    O  
ATOM    949  H1  HOH B 310      27.487  38.777  28.731  1.00  0.00      B    H  
ATOM    950  H2  HOH B 310      29.049  38.201  28.901  1.00  0.00      B    H  
ATOM    951  O   HOH B 311      21.395  37.653  33.965  1.00  0.00      B    O  
ATOM    952  H1  HOH B 311      20.912  37.347  33.163  1.00  0.00      B    H  
ATOM    953  H2  HOH B 311      20.792  37.947  34.655  1.00  0.00      B    H  
ATOM    954  O   HOH B 312       4.172   4.192   1.426  1.00  0.00      B    O  
ATOM    955  H1  HOH B 312       4.473   4.492   0.518  1.00  0.00      B    H  
ATOM    956  H2  HOH B 312       4.490   3.254   1.592  1.00  0.00      B    H  
ATOM    957  O   HOH B 313      10.086  17.323   5.155  1.00  0.00      B    O  
ATOM    958  H1  HOH B 313      10.406  16.384   5.192  1.00  0.00      B    H  
ATOM    959  H2  HOH B 313       9.479  17.401   5.972  1.00  0.00      B    H  
ATOM    960  O   HOH B 314       7.375  17.590  19.938  1.00  0.00      B    O  
ATOM    961  H1  HOH B 314       7.501  16.515  19.824  1.00  0.00      B    H  
ATOM    962  H2  HOH B 314       8.149  17.890  20.543  1.00  0.00      B    H  
ATOM    963  O   HOH B 315      15.093  15.945  11.460  1.00  0.00      B    O  
ATOM    964  H1  HOH B 315      15.212  14.994  11.708  1.00  0.00      B    H  
ATOM    965  H2  HOH B 315      14.920  16.456  12.341  1.00  0.00      B    H  
ATOM    966  O   HOH B 316       6.575   0.950  30.117  1.00  0.00      B    O  
ATOM    967  H1  HOH B 316       7.287   0.631  29.525  1.00  0.00      B    H  
ATOM    968  H2  HOH B 316       6.592   1.931  30.158  1.00  0.00      B    H  
ATOM    969  O   HOH B 317      21.955  34.914  15.729  1.00  0.00      B    O  
ATOM    970  H1  HOH B 317      21.068  34.750  16.248  1.00  0.00      B    H  
ATOM    971  H2  HOH B 317      22.687  34.242  16.102  1.00  0.00      B    H  
ATOM    972  O   HOH B 318      36.445  36.449  22.243  1.00  0.00      B    O  
ATOM    973  H1  HOH B 318      37.093  35.745  22.579  1.00  0.00      B    H  
ATOM    974  H2  HOH B 318      36.866  37.370  22.326  1.00  0.00      B    H  
ATOM    975  O   HOH B 319      39.149  22.649  15.454  1.00  0.00      B    O  
ATOM    976  H1  HOH B 319      38.199  22.840  15.134  1.00  0.00      B    H  
ATOM    977  H2  HOH B 319      39.340  23.195  16.296  1.00  0.00      B    H  
ATOM    978  O   HOH B 320      12.538   9.600  34.564  1.00  0.00      B    O  
ATOM    979  H1  HOH B 320      11.959  10.093  33.892  1.00  0.00      B    H  
ATOM    980  H2  HOH B 320      12.556  10.106  35.423  1.00  0.00      B    H  
ATOM    981  O   HOH B 321       1.376  37.663  28.841  1.00  0.00      B    O  
ATOM    982  H1  HOH B 321       0.425  37.768  28.583  1.00  0.00      B    H  
ATOM    983  H2  HOH B 321       1.465  37.682  29.845  1.00  0.00      B    H  
ATOM    984  O   HOH B 322      10.955  28.185  32.009  1.00  0.00      B    O  
ATOM    985  H1  HOH B 322      11.453  28.009  31.115  1.00  0.00      B    H  
ATOM    986  H2  HOH B 322      11.556  28.744  32.643  1.00  0.00      B    H  
ATOM    987  O   HOH B 323      13.350  12.025  11.864  1.00  0.00      B    O  
ATOM    988  H1  HOH B 323      13.511  11.096  12.291  1.00  0.00      B    H  
ATOM    989  H2  HOH B 323      12.733  11.954  11.002  1.00  0.00      B    H  
ATOM    990  O   HOH B 324      22.028   3.353  11.821  1.00  0.00      B    O  
ATOM    991  H1  HOH B 324      22.297   3.497  10.884  1.00  0.00      B    H  
ATOM    992  H2  HOH B 324      21.078   3.712  12.029  1.00  0.00      B    H  
ATOM    993  O   HOH B 325      24.660  16.986   5.900  1.00  0.00      B    O  
ATOM    994  H1  HOH B 325      25.572  17.301   6.097  1.00  0.00      B    H  
ATOM    995  H2  HOH B 325      24.695  16.168   5.323  1.00  0.00      B    H  
ATOM    996  O   HOH B 326      29.675   8.023  21.451  1.00  0.00      B    O  
ATOM    997  H1  HOH B 326      29.748   7.977  20.460  1.00  0.00      B    H  
ATOM    998  H2  HOH B 326      28.773   7.621  21.737  1.00  0.00      B    H  
ATOM    999  O   HOH B 327      10.445  23.150  26.833  1.00  0.00      B    O  
ATOM   1000  H1  HOH B 327      11.146  23.530  26.224  1.00  0.00      B    H  
ATOM   1001  H2  HOH B 327      10.751  22.181  27.011  1.00  0.00      B    H  
ATOM   1002  O   HOH B 328       7.893  30.050  28.509  1.00  0.00      B    O  
ATOM   1003  H1  HOH B 328       7.095  30.755  28.490  1.00  0.00      B    H  
ATOM   1004  H2  HOH B 328       7.910  29.631  29.492  1.00  0.00      B    H  
ATOM   1005  O   HOH B 329      32.472   8.123   6.429  1.00  0.00      B    O  
ATOM   1006  H1  HOH B 329      32.860   7.175   6.670  1.00  0.00      B    H  
ATOM   1007  H2  HOH B 329      33.252   8.773   6.489  1.00  0.00      B    H  
ATOM   1008  O   HOH B 330      32.176   1.492   0.246  1.00  0.00      B    O  
ATOM   1009  H1  HOH B 330      31.630   2.235   0.583  1.00  0.00      B    H  
ATOM   1010  H2  HOH B 330      31.833   1.273  -0.696  1.00  0.00      B    H  
ATOM   1011  O   HOH B 331       3.809  37.413  33.759  1.00  0.00      B    O  
ATOM   1012  H1  HOH B 331       4.700  37.442  33.271  1.00  0.00      B    H  
ATOM   1013  H2  HOH B 331       3.890  36.582  34.310  1.00  0.00      B    H  
ATOM   1014  O   HOH B 332      15.146  27.501  11.392  1.00  0.00      B    O  
ATOM   1015  H1  HOH B 332      14.459  28.312  11.287  1.00  0.00      B    H  
ATOM   1016  H2  HOH B 332      15.955  27.718  10.745  1.00  0.00      B    H  
ATOM   1017  O   HOH B 333      35.476   3.507   6.554  1.00  0.00      B    O  
ATOM   1018  H1  HOH B 333      34.839   2.789   6.924  1.00  0.00      B    H  
ATOM   1019  H2  HOH B 333      35.071   3.794   5.691  1.00  0.00      B    H  
ATOM   1020  O   HOH B 334       8.622  26.197  19.605  1.00  0.00      B    O  
ATOM   1021  H1  HOH B 334       9.353  25.505  19.918  1.00  0.00      B    H  
ATOM   1022  H2  HOH B 334       7.805  25.952  20.181  1.00  0.00      B    H  
ATOM   1023  O   HOH B 335      26.211  10.194  10.103  1.00  0.00      B    O  
ATOM   1024  H1  HOH B 335      25.342  10.720  10.165  1.00  0.00      B    H  
ATOM   1025  H2  HOH B 335      26.215   9.479   9.380  1.00  0.00      B    H  
ATOM   1026  O   HOH B 336      37.629  15.910  28.366  1.00  0.00      B    O  
ATOM   1027  H1  HOH B 336      38.310  16.423  27.820  1.00  0.00      B    H  
ATOM   1028  H2  HOH B 336      37.281  15.135  27.848  1.00  0.00      B    H  
ATOM   1029  O   HOH B 337      30.295  21.473   7.901  1.00  0.00      B    O  
ATOM   1030  H1  HOH B 337      29.922  22.427   7.920  1.00  0.00      B    H  
ATOM   1031  H2  HOH B 337      30.828  21.376   7.021  1.00  0.00      B    H  
ATOM   1032  O   HOH B 338      20.241  36.612   9.144  1.00  0.00      B    O  
ATOM   1033  H1  HOH B 338      20.090  36.770   8.175  1.00  0.00      B    H  
ATOM   1034  H2  HOH B 338      21.245  36.496   9.264  1.00  0.00      B    H  
ATOM   1035  O   HOH B 339      20.636  21.982  11.332  1.00  0.00      B    O  
ATOM   1036  H1  HOH B 339      21.221  21.134  11.369  1.00  0.00      B    H  
ATOM   1037  H2  HOH B 339      19.777  21.763  10.829  1.00  0.00      B    H  
ATOM   1038  O   HOH B 340      26.190  13.515  12.575  1.00  0.00      B    O  
ATOM   1039  H1  HOH B 340      26.118  14.260  13.292  1.00  0.00      B    H  
ATOM   1040  H2  HOH B 340      25.285  13.224  12.336  1.00  0.00      B    H  
ATOM   1041  O   HOH B 341       4.613  11.043  18.965  1.00  0.00      B    O  
ATOM   1042  H1  HOH B 341       5.230  11.417  18.283  1.00  0.00      B    H  
ATOM   1043  H2  HOH B 341       4.376  11.821  19.602  1.00  0.00      B    H  
ATOM   1044  O   HOH B 342      14.154  38.410  12.183  1.00  0.00      B    O  
ATOM   1045  H1  HOH B 342      14.483  38.089  11.277  1.00  0.00      B    H  
ATOM   1046  H2  HOH B 342      13.275  38.855  12.013  1.00  0.00      B    H  
ATOM   1047  O   HOH B 343      10.555  16.308  23.412  1.00  0.00      B    O  
ATOM   1048  H1  HOH B 343      11.497  16.733  23.663  1.00  0.00      B    H  
ATOM   1049  H2  HOH B 343      10.239  15.785  24.240  1.00  0.00      B    H  
ATOM   1050  O   HOH B 344      16.896   9.165  32.904  1.00  0.00      B    O  
ATOM   1051  H1  HOH B 344      16.255   8.823  33.570  1.00  0.00      B    H  
ATOM   1052  H2  HOH B 344      17.690   8.573  33.029  1.00  0.00      B    H  
ATOM   1053  O   HOH B 345      30.029  16.139   3.627  1.00  0.00      B    O  
ATOM   1054  H1  HOH B 345      29.555  15.440   4.238  1.00  0.00      B    H  
ATOM   1055  H2  HOH B 345      29.610  16.046   2.659  1.00  0.00      B    H  
ATOM   1056  O   HOH B 346      20.260  23.513  32.696  1.00  0.00      B    O  
ATOM   1057  H1  HOH B 346      20.051  23.218  33.637  1.00  0.00      B    H  
ATOM   1058  H2  HOH B 346      19.743  22.988  32.016  1.00  0.00      B    H  
ATOM   1059  O   HOH B 347       3.650  37.012  37.620  1.00  0.00      B    O  
ATOM   1060  H1  HOH B 347       4.438  37.168  38.140  1.00  0.00      B    H  
ATOM   1061  H2  HOH B 347       3.558  37.786  36.964  1.00  0.00      B    H  
ATOM   1062  O   HOH B 348      18.751  20.637  26.591  1.00  0.00      B    O  
ATOM   1063  H1  HOH B 348      17.797  20.516  26.392  1.00  0.00      B    H  
ATOM   1064  H2  HOH B 348      18.909  21.634  26.525  1.00  0.00      B    H  
ATOM   1065  O   HOH B 349       7.158  27.907  17.715  1.00  0.00      B    O  
ATOM   1066  H1  HOH B 349       7.717  28.213  16.912  1.00  0.00      B    H  
ATOM   1067  H2  HOH B 349       7.724  27.215  18.152  1.00  0.00      B    H  
ATOM   1068  O   HOH B 350       6.219  27.835   6.549  1.00  0.00      B    O  
ATOM   1069  H1  HOH B 350       5.301  27.824   7.076  1.00  0.00      B    H  
ATOM   1070  H2  HOH B 350       6.860  28.406   7.143  1.00  0.00      B    H  
ATOM   1071  O   HOH B 351       9.657   9.509   0.518  1.00  0.00      B    O  
ATOM   1072  H1  HOH B 351       9.837   8.547   0.329  1.00  0.00      B    H  
ATOM   1073  H2  HOH B 351      10.541   9.986   0.549  1.00  0.00      B    H  
ATOM   1074  O   HOH B 352       7.653   5.088   1.132  1.00  0.00      B    O  
ATOM   1075  H1  HOH B 352       7.201   4.335   0.637  1.00  0.00      B    H  
ATOM   1076  H2  HOH B 352       8.122   4.679   1.903  1.00  0.00      B    H  
ATOM   1077  O   HOH B 353      11.998   1.655  13.521  1.00  0.00      B    O  
ATOM   1078  H1  HOH B 353      11.806   2.364  12.777  1.00  0.00      B    H  
ATOM   1079  H2  HOH B 353      12.983   1.431  13.549  1.00  0.00      B    H  
ATOM   1080  O   HOH B 354      19.871  10.206  15.425  1.00  0.00      B    O  
ATOM   1081  H1  HOH B 354      19.883   9.534  14.650  1.00  0.00      B    H  
ATOM   1082  H2  HOH B 354      19.988   9.675  16.255  1.00  0.00      B    H  
ATOM   1083  O   HOH B 355      34.344  14.073  36.798  1.00  0.00      B    O  
ATOM   1084  H1  HOH B 355      33.341  14.193  36.792  1.00  0.00      B    H  
ATOM   1085  H2  HOH B 355      34.508  13.076  36.954  1.00  0.00      B    H  
ATOM   1086  O   HOH B 356       1.610  31.557  15.369  1.00  0.00      B    O  
ATOM   1087  H1  HOH B 356       2.208  32.217  14.927  1.00  0.00      B    H  
ATOM   1088  H2  HOH B 356       1.683  30.693  14.805  1.00  0.00      B    H  
ATOM   1089  O   HOH B 357      24.996   9.918  19.169  1.00  0.00      B    O  
ATOM   1090  H1  HOH B 357      25.711  10.003  18.413  1.00  0.00      B    H  
ATOM   1091  H2  HOH B 357      24.159   9.521  18.786  1.00  0.00      B    H  
ATOM   1092  O   HOH B 358      18.881   3.092  29.541  1.00  0.00      B    O  
ATOM   1093  H1  HOH B 358      18.881   2.107  29.724  1.00  0.00      B    H  
ATOM   1094  H2  HOH B 358      19.845   3.348  29.465  1.00  0.00      B    H  
ATOM   1095  O   HOH B 359      34.884  17.272   9.603  1.00  0.00      B    O  
ATOM   1096  H1  HOH B 359      34.142  16.821   9.141  1.00  0.00      B    H  
ATOM   1097  H2  HOH B 359      35.100  16.820  10.481  1.00  0.00      B    H  
ATOM   1098  O   HOH B 360      30.521   6.756  29.015  1.00  0.00      B    O  
ATOM   1099  H1  HOH B 360      31.110   7.511  29.320  1.00  0.00      B    H  
ATOM   1100  H2  HOH B 360      29.638   6.770  29.502  1.00  0.00      B    H  
ATOM   1101  O   HOH B 361      13.251  11.784  25.840  1.00  0.00      B    O  
ATOM   1102  H1  HOH B 361      14.100  11.307  26.153  1.00  0.00      B    H  
ATOM   1103  H2  HOH B 361      12.446  11.137  25.792  1.00  0.00      B    H  
ATOM   1104  O   HOH B 362      12.665  27.689  29.896  1.00  0.00      B    O  
ATOM   1105  H1  HOH B 362      12.908  26.777  30.328  1.00  0.00      B    H  
ATOM   1106  H2  HOH B 362      13.476  28.284  29.964  1.00  0.00      B    H  
ATOM   1107  O   HOH B 363      19.488   6.967   5.332  1.00  0.00      B    O  
ATOM   1108  H1  HOH B 363      18.934   7.241   4.523  1.00  0.00      B    H  
ATOM   1109  H2  HOH B 363      19.871   6.044   5.115  1.00  0.00      B    H  
ATOM   1110  O   HOH B 364      36.716   9.661   6.951  1.00  0.00      B    O  
ATOM   1111  H1  HOH B 364      36.447  10.460   7.545  1.00  0.00      B    H  
ATOM   1112  H2  HOH B 364      37.706   9.876   6.823  1.00  0.00      B    H  
ATOM   1113  O   HOH B 365      20.167  28.035  22.524  1.00  0.00      B    O  
ATOM   1114  H1  HOH B 365      20.608  27.509  23.278  1.00  0.00      B    H  
ATOM   1115  H2  HOH B 365      19.489  27.438  22.023  1.00  0.00      B    H  
ATOM   1116  O   HOH B 366      35.329  22.871  16.034  1.00  0.00      B    O  
ATOM   1117  H1  HOH B 366      35.376  22.956  17.027  1.00  0.00      B    H  
ATOM   1118  H2  HOH B 366      34.989  23.758  15.736  1.00  0.00      B    H  
ATOM   1119  O   HOH B 367       3.297  37.883   5.350  1.00  0.00      B    O  
ATOM   1120  H1  HOH B 367       4.288  37.585   5.365  1.00  0.00      B    H  
ATOM   1121  H2  HOH B 367       3.129  38.086   6.326  1.00  0.00      B    H  
ATOM   1122  O   HOH B 368      28.242   6.458   6.324  1.00  0.00      B    O  
ATOM   1123  H1  HOH B 368      27.266   6.261   6.090  1.00  0.00      B    H  
ATOM   1124  H2  HOH B 368      28.410   6.030   7.216  1.00  0.00      B    H  
ATOM   1125  O   HOH B 369       4.750  36.953  11.642  1.00  0.00      B    O  
ATOM   1126  H1  HOH B 369       4.184  36.688  10.823  1.00  0.00      B    H  
ATOM   1127  H2  HOH B 369       4.275  36.623  12.561  1.00  0.00      B    H  
ATOM   1128  O   HOH B 370      36.665  15.731  14.372  1.00  0.00      B    O  
ATOM   1129  H1  HOH B 370      37.495  15.141  14.200  1.00  0.00      B    H  
ATOM   1130  H2  HOH B 370      36.196  15.911  13.519  1.00  0.00      B    H  
ATOM   1131  O   HOH B 371      29.783  32.141  12.128  1.00  0.00      B    O  
ATOM   1132  H1  HOH B 371      29.105  31.804  12.777  1.00  0.00      B    H  
ATOM   1133  H2  HOH B 371      29.232  32.593  11.471  1.00  0.00      B    H  
ATOM   1134  O   HOH B 372      26.543  28.805   4.837  1.00  0.00      B    O  
ATOM   1135  H1  HOH B 372      27.443  28.407   4.898  1.00  0.00      B    H  
ATOM   1136  H2  HOH B 372      26.669  29.827   4.883  1.00  0.00      B    H  
ATOM   1137  O   HOH B 373      33.394  11.705  33.232  1.00  0.00      B    O  
ATOM   1138  H1  HOH B 373      33.556  10.688  33.398  1.00  0.00      B    H  
ATOM   1139  H2  HOH B 373      32.447  12.011  33.344  1.00  0.00      B    H  
ATOM   1140  O   HOH B 374      21.628   7.604   8.687  1.00  0.00      B    O  
ATOM   1141  H1  HOH B 374      21.212   8.286   7.979  1.00  0.00      B    H  
ATOM   1142  H2  HOH B 374      22.014   8.136   9.423  1.00  0.00      B    H  
ATOM   1143  O   HOH B 375      32.908  26.017  33.159  1.00  0.00      B    O  
ATOM   1144  H1  HOH B 375      33.145  26.511  32.311  1.00  0.00      B    H  
ATOM   1145  H2  HOH B 375      33.617  25.280  33.397  1.00  0.00      B    H  
ATOM   1146  O   HOH B 376      23.807  18.586  32.183  1.00  0.00      B    O  
ATOM   1147  H1  HOH B 376      24.291  19.281  31.648  1.00  0.00      B    H  
ATOM   1148  H2  HOH B 376      23.036  18.215  31.634  1.00  0.00      B    H  
ATOM   1149  O   HOH B 377      13.963  26.306  36.941  1.00  0.00      B    O  
ATOM   1150  H1  HOH B 377      14.303  25.450  37.358  1.00  0.00      B    H  
ATOM   1151  H2  HOH B 377      12.928  26.282  36.807  1.00  0.00      B    H  
ATOM   1152  O   HOH B 378       3.029  12.092  30.379  1.00  0.00      B    O  
ATOM   1153  H1  HOH B 378       2.523  11.520  29.705  1.00  0.00      B    H  
ATOM   1154  H2  HOH B 378       2.410  12.918  30.567  1.00  0.00      B    H  
ATOM   1155  O   HOH B 379      15.561  38.625  35.595  1.00  0.00      B    O  
ATOM   1156  H1  HOH B 379      16.252  38.017  36.137  1.00  0.00      B    H  
ATOM   1157  H2  HOH B 379      14.944  39.021  36.317  1.00  0.00      B    H  
ATOM   1158  O   HOH B 380      31.552  37.025  38.566  1.00  0.00      B    O  
ATOM   1159  H1  HOH B 380      32.259  36.695  37.964  1.00  0.00      B    H  
ATOM   1160  H2  HOH B 380      30.769  37.299  37.966  1.00  0.00      B    H  
ATOM   1161  O   HOH B 381      30.547  24.635   0.724  1.00  0.00      B    O  
ATOM   1162  H1  HOH B 381      31.059  25.439   0.417  1.00  0.00      B    H  
ATOM   1163  H2  HOH B 381      29.995  24.369  -0.160  1.00  0.00      B    H  
ATOM   1164  O   HOH B 382      19.736  34.663  37.049  1.00  0.00      B    O  
ATOM   1165  H1  HOH B 382      19.932  34.092  37.905  1.00  0.00      B    H  
ATOM   1166  H2  HOH B 382      19.887  35.627  37.334  1.00  0.00      B    H  
ATOM   1167  O   HOH B 383      13.674  14.894   9.224  1.00  0.00      B    O  
ATOM   1168  H1  HOH B 383      14.298  14.485   8.546  1.00  0.00      B    H  
ATOM   1169  H2  HOH B 383      14.337  15.289   9.944  1.00  0.00      B    H  
ATOM   1170  O   HOH B 384       4.295  15.212   5.359  1.00  0.00      B    O  
ATOM   1171  H1  HOH B 384       4.716  15.700   6.184  1.00  0.00      B    H  
ATOM   1172  H2  HOH B 384       3.557  14.552   5.723  1.00  0.00      B    H  
ATOM   1173  O   HOH B 385      15.283  33.133  11.294  1.00  0.00      B    O  
ATOM   1174  H1  HOH B 385      14.628  33.855  11.036  1.00  0.00      B    H  
ATOM   1175  H2  HOH B 385      14.690  32.491  11.826  1.00  0.00      B    H  
ATOM   1176  O   HOH B 386       6.979  26.454  34.593  1.00  0.00      B    O  
ATOM   1177  H1  HOH B 386       6.350  25.836  34.137  1.00  0.00      B    H  
ATOM   1178  H2  HOH B 386       7.534  26.975  33.905  1.00  0.00      B    H  
ATOM   1179  O   HOH B 387      29.110  27.776  31.408  1.00  0.00      B    O  
ATOM   1180  H1  HOH B 387      28.793  26.987  31.971  1.00  0.00      B    H  
ATOM   1181  H2  HOH B 387      29.859  28.285  31.875  1.00  0.00      B    H  
ATOM   1182  O   HOH B 388      15.321  24.796   5.554  1.00  0.00      B    O  
ATOM   1183  H1  HOH B 388      16.261  24.871   5.830  1.00  0.00      B    H  
ATOM   1184  H2  HOH B 388      15.220  25.331   4.662  1.00  0.00      B    H  
ATOM   1185  O   HOH B 389      33.400  21.561  34.556  1.00  0.00      B    O  
ATOM   1186  H1  HOH B 389      32.756  22.249  34.998  1.00  0.00      B    H  
ATOM   1187  H2  HOH B 389      32.832  20.801  34.259  1.00  0.00      B    H  
ATOM   1188  O   HOH B 390      36.984  15.337   1.839  1.00  0.00      B    O  
ATOM   1189  H1  HOH B 390      36.027  15.063   1.584  1.00  0.00      B    H  
ATOM   1190  H2  HOH B 390      37.109  15.076   2.761  1.00  0.00      B    H  
ATOM   1191  O   HOH B 391       8.331  20.402  15.363  1.00  0.00      B    O  
ATOM   1192  H1  HOH B 391       8.327  20.152  14.350  1.00  0.00      B    H  
ATOM   1193  H2  HOH B 391       7.777  19.762  15.983  1.00  0.00      B    H  
ATOM   1194  O   HOH B 392       9.866  13.750  15.927  1.00  0.00      B    O  
ATOM   1195  H1  HOH B 392       9.581  13.027  15.196  1.00  0.00      B    H  
ATOM   1196  H2  HOH B 392       9.037  14.285  16.137  1.00  0.00      B    H  
ATOM   1197  O   HOH B 393       5.853   8.516  36.032  1.00  0.00      B    O  
ATOM   1198  H1  HOH B 393       5.694   8.668  35.066  1.00  0.00      B    H  
ATOM   1199  H2  HOH B 393       4.960   8.660  36.552  1.00  0.00      B    H  
ATOM   1200  O   HOH B 394       1.783  31.857  37.341  1.00  0.00      B    O  
ATOM   1201  H1  HOH B 394       2.218  31.921  36.457  1.00  0.00      B    H  
ATOM   1202  H2  HOH B 394       2.402  32.273  38.038  1.00  0.00      B    H  
ATOM   1203  O   HOH B 395       5.389  26.907  11.286  1.00  0.00      B    O  
ATOM   1204  H1  HOH B 395       4.650  26.403  10.790  1.00  0.00      B    H  
ATOM   1205  H2  HOH B 395       6.290  26.519  11.036  1.00  0.00      B    H  
ATOM   1206  O   HOH B 396      23.237  33.108  10.954  1.00  0.00      B    O  
ATOM   1207  H1  HOH B 396      23.130  32.190  11.325  1.00  0.00      B    H  
ATOM   1208  H2  HOH B 396      23.153  33.706  11.788  1.00  0.00      B    H  
ATOM   1209  O   HOH B 397      23.689  26.590  26.841  1.00  0.00      B    O  
ATOM   1210  H1  HOH B 397      23.737  26.053  27.692  1.00  0.00      B    H  
ATOM   1211  H2  HOH B 397      24.245  26.061  26.156  1.00  0.00      B    H  
ATOM   1212  O   HOH B 398       7.412   1.206  15.921  1.00  0.00      B    O  
ATOM   1213  H1  HOH B 398       8.275   0.886  15.560  1.00  0.00      B    H  
ATOM   1214  H2  HOH B 398       7.147   2.145  15.553  1.00  0.00      B    H  
ATOM   1215  O   HOH B 399       8.094  13.579  22.102  1.00  0.00      B    O  
ATOM   1216  H1  HOH B 399       8.023  12.640  21.715  1.00  0.00      B    H  
ATOM   1217  H2  HOH B 399       7.862  13.528  23.125  1.00  0.00      B    H  
ATOM   1218  O   HOH B 400      26.934  30.840  28.881  1.00  0.00      B    O  
ATOM   1219  H1  HOH B 400      26.810  31.305  29.777  1.00  0.00      B    H  
ATOM   1220  H2  HOH B 400      26.028  30.818  28.452  1.00  0.00      B    H  
ATOM   1221  O   HOH B 401      34.243  18.151  27.644  1.00  0.00      B    O  
ATOM   1222  H1  HOH B 401      34.978  18.799  27.828  1.00  0.00      B    H  
ATOM   1223  H2  HOH B 401      33.949  17.785  28.541  1.00  0.00      B    H  
ATOM   1224  O   HOH B 402      10.895  32.360   1.321  1.00  0.00      B    O  
ATOM   1225  H1  HOH B 402      10.349  31.517   1.293  1.00  0.00      B    H  
ATOM   1226  H2  HOH B 402      10.714  32.774   0.415  1.00  0.00      B    H  
ATOM   1227  O   HOH B 403      19.173  11.102  28.736  1.00  0.00      B    O  
ATOM   1228  H1  HOH B 403      19.318  10.740  27.809  1.00  0.00      B    H  
ATOM   1229  H2  HOH B 403      20.007  11.521  29.060  1.00  0.00      B    H  
ATOM   1230  O   HOH B 404       8.828  32.951  26.851  1.00  0.00      B    O  
ATOM   1231  H1  HOH B 404       9.201  33.484  27.665  1.00  0.00      B    H  
ATOM   1232  H2  HOH B 404       9.215  32.008  26.881  1.00  0.00      B    H  
ATOM   1233  O   HOH B 405      29.203  12.559  28.873  1.00  0.00      B    O  
ATOM   1234  H1  HOH B 405      28.841  13.363  28.394  1.00  0.00      B    H  
ATOM   1235  H2  HOH B 405      29.900  12.117  28.270  1.00  0.00      B    H  
ATOM   1236  O   HOH B 406      36.517  28.943   8.512  1.00  0.00      B    O  
ATOM   1237  H1  HOH B 406      36.960  29.377   7.709  1.00  0.00      B    H  
ATOM   1238  H2  HOH B 406      37.224  28.738   9.209  1.00  0.00      B    H  
ATOM   1239  O   HOH B 407      32.365  28.847  20.778  1.00  0.00      B    O  
ATOM   1240  H1  HOH B 407      31.840  29.671  21.163  1.00  0.00      B    H  
ATOM   1241  H2  HOH B 407      31.750  28.055  20.690  1.00  0.00      B    H  
ATOM   1242  O   HOH B 408      16.928   9.970  30.265  1.00  0.00      B    O  
ATOM   1243  H1  HOH B 408      17.170   9.586  31.165  1.00  0.00      B    H  
ATOM   1244  H2  HOH B 408      17.787  10.150  29.760  1.00  0.00      B    H  
ATOM   1245  O   HOH B 409      37.054  27.250  22.826  1.00  0.00      B    O  
ATOM   1246  H1  HOH B 409      36.963  27.908  23.618  1.00  0.00      B    H  
ATOM   1247  H2  HOH B 409      36.112  27.128  22.437  1.00  0.00      B    H  
ATOM   1248  O   HOH B 410       4.384  21.854  22.489  1.00  0.00      B    O  
ATOM   1249  H1  HOH B 410       4.321  21.973  21.475  1.00  0.00      B    H  
ATOM   1250  H2  HOH B 410       3.420  21.943  22.947  1.00  0.00      B    H  
ATOM   1251  O   HOH B 411      28.852  33.787  24.831  1.00  0.00      B    O  
ATOM   1252  H1  HOH B 411      28.949  33.123  25.553  1.00  0.00      B    H  
ATOM   1253  H2  HOH B 411      29.775  33.978  24.534  1.00  0.00      B    H  
ATOM   1254  O   HOH B 412      22.352  11.945  32.625  1.00  0.00      B    O  
ATOM   1255  H1  HOH B 412      21.386  12.363  32.475  1.00  0.00      B    H  
ATOM   1256  H2  HOH B 412      22.525  12.054  33.675  1.00  0.00      B    H  
ATOM   1257  O   HOH B 413      38.871   6.128   8.432  1.00  0.00      B    O  
ATOM   1258  H1  HOH B 413      39.738   6.049   9.008  1.00  0.00      B    H  
ATOM   1259  H2  HOH B 413      38.116   6.375   9.072  1.00  0.00      B    H  
ATOM   1260  O   HOH B 414      12.943  14.651  38.434  1.00  0.00      B    O  
ATOM   1261  H1  HOH B 414      13.655  14.504  39.134  1.00  0.00      B    H  
ATOM   1262  H2  HOH B 414      13.148  15.568  38.124  1.00  0.00      B    H  
ATOM   1263  O   HOH B 415      27.041  33.891   8.318  1.00  0.00      B    O  
ATOM   1264  H1  HOH B 415      27.355  33.412   7.482  1.00  0.00      B    H  
ATOM   1265  H2  HOH B 415      26.115  34.251   8.104  1.00  0.00      B    H  
ATOM   1266  O   HOH B 416      36.342  10.638  16.200  1.00  0.00      B    O  
ATOM   1267  H1  HOH B 416      35.778  10.021  16.799  1.00  0.00      B    H  
ATOM   1268  H2  HOH B 416      35.717  11.345  15.870  1.00  0.00      B    H  
ATOM   1269  O   HOH B 417      13.448  29.440  10.485  1.00  0.00      B    O  
ATOM   1270  H1  HOH B 417      12.852  30.232  10.533  1.00  0.00      B    H  
ATOM   1271  H2  HOH B 417      14.324  29.644   9.957  1.00  0.00      B    H  
ATOM   1272  O   HOH B 418      35.792  28.218  25.150  1.00  0.00      B    O  
ATOM   1273  H1  HOH B 418      35.661  28.452  26.122  1.00  0.00      B    H  
ATOM   1274  H2  HOH B 418      34.939  28.326  24.660  1.00  0.00      B    H  
ATOM   1275  O   HOH B 419      14.730  28.846  38.281  1.00  0.00      B    O  
ATOM   1276  H1  HOH B 419      13.708  28.914  38.354  1.00  0.00      B    H  
ATOM   1277  H2  HOH B 419      15.002  27.930  37.954  1.00  0.00      B    H  
ATOM   1278  O   HOH B 420      30.573   3.495   0.952  1.00  0.00      B    O  
ATOM   1279  H1  HOH B 420      31.324   4.025   0.487  1.00  0.00      B    H  
ATOM   1280  H2  HOH B 420      30.304   4.136   1.711  1.00  0.00      B    H  
ATOM   1281  O   HOH B 421       2.305   6.224  23.333  1.00  0.00      B    O  
ATOM   1282  H1  HOH B 421       2.027   6.965  23.961  1.00  0.00      B    H  
ATOM   1283  H2  HOH B 421       2.607   6.630  22.476  1.00  0.00      B    H  
ATOM   1284  O   HOH B 422       0.986  12.884  15.703  1.00  0.00      B    O  
ATOM   1285  H1  HOH B 422       1.755  13.498  16.017  1.00  0.00      B    H  
ATOM   1286  H2  HOH B 422       0.496  13.391  14.973  1.00  0.00      B    H  
ATOM   1287  O   HOH B 423      34.728  29.072  32.290  1.00  0.00      B    O  
ATOM   1288  H1  HOH B 423      34.972  29.756  31.569  1.00  0.00      B    H  
ATOM   1289  H2  HOH B 423      34.496  28.251  31.746  1.00  0.00      B    H  
ATOM   1290  O   HOH B 424      35.335  33.134  28.806  1.00  0.00      B    O  
ATOM   1291  H1  HOH B 424      36.004  32.736  28.222  1.00  0.00      B    H  
ATOM   1292  H2  HOH B 424      34.464  32.995  28.362  1.00  0.00      B    H  
ATOM   1293  O   HOH B 425       8.949  29.424  22.572  1.00  0.00      B    O  
ATOM   1294  H1  HOH B 425       8.176  28.866  22.909  1.00  0.00      B    H  
ATOM   1295  H2  HOH B 425       9.857  29.112  23.041  1.00  0.00      B    H  
ATOM   1296  O   HOH B 426      15.366   8.181  24.946  1.00  0.00      B    O  
ATOM   1297  H1  HOH B 426      15.449   9.040  25.438  1.00  0.00      B    H  
ATOM   1298  H2  HOH B 426      15.331   7.355  25.633  1.00  0.00      B    H  
ATOM   1299  O   HOH B 427       3.748  15.281  21.954  1.00  0.00      B    O  
ATOM   1300  H1  HOH B 427       2.785  15.091  22.210  1.00  0.00      B    H  
ATOM   1301  H2  HOH B 427       4.134  16.039  22.489  1.00  0.00      B    H  
ATOM   1302  O   HOH B 428      37.223  38.825  16.193  1.00  0.00      B    O  
ATOM   1303  H1  HOH B 428      36.432  39.140  15.676  1.00  0.00      B    H  
ATOM   1304  H2  HOH B 428      37.649  38.116  15.583  1.00  0.00      B    H  
ATOM   1305  O   HOH B 429      29.777   5.533   2.886  1.00  0.00      B    O  
ATOM   1306  H1  HOH B 429      29.013   5.015   3.382  1.00  0.00      B    H  
ATOM   1307  H2  HOH B 429      30.048   6.250   3.461  1.00  0.00      B    H  
ATOM   1308  O   HOH B 430      32.512  38.011   8.857  1.00  0.00      B    O  
ATOM   1309  H1  HOH B 430      32.854  38.904   9.118  1.00  0.00      B    H  
ATOM   1310  H2  HOH B 430      33.241  37.453   8.318  1.00  0.00      B    H  
ATOM   1311  O   HOH B 431      10.293  36.813  24.381  1.00  0.00      B    O  
ATOM   1312  H1  HOH B 431      11.043  36.907  23.708  1.00  0.00      B    H  
ATOM   1313  H2  HOH B 431      10.174  35.823  24.560  1.00  0.00      B    H  
ATOM   1314  O   HOH B 432      30.439  17.966   5.735  1.00  0.00      B    O  
ATOM   1315  H1  HOH B 432      29.646  18.516   5.517  1.00  0.00      B    H  
ATOM   1316  H2  HOH B 432      30.588  17.225   4.988  1.00  0.00      B    H  
ATOM   1317  O   HOH B 433       7.010  20.523   5.649  1.00  0.00      B    O  
ATOM   1318  H1  HOH B 433       6.403  21.283   5.873  1.00  0.00      B    H  
ATOM   1319  H2  HOH B 433       7.072  20.553   4.635  1.00  0.00      B    H  
ATOM   1320  O   HOH B 434      10.176  12.929  29.725  1.00  0.00      B    O  
ATOM   1321  H1  HOH B 434      10.308  12.113  30.311  1.00  0.00      B    H  
ATOM   1322  H2  HOH B 434      11.058  13.098  29.183  1.00  0.00      B    H  
ATOM   1323  O   HOH B 435      10.884  14.919  10.174  1.00  0.00      B    O  
ATOM   1324  H1  HOH B 435      11.911  15.016  10.367  1.00  0.00      B    H  
ATOM   1325  H2  HOH B 435      10.491  14.612  11.054  1.00  0.00      B    H  
ATOM   1326  O   HOH B 436       6.456  25.009  20.933  1.00  0.00      B    O  
ATOM   1327  H1  HOH B 436       5.496  24.662  20.622  1.00  0.00      B    H  
ATOM   1328  H2  HOH B 436       6.534  24.941  21.923  1.00  0.00      B    H  
ATOM   1329  O   HOH B 437      32.045  31.263  26.018  1.00  0.00      B    O  
ATOM   1330  H1  HOH B 437      31.385  30.783  26.666  1.00  0.00      B    H  
ATOM   1331  H2  HOH B 437      32.439  32.096  26.403  1.00  0.00      B    H  
ATOM   1332  O   HOH B 438       0.181  17.637  27.170  1.00  0.00      B    O  
ATOM   1333  H1  HOH B 438       1.129  17.597  26.837  1.00  0.00      B    H  
ATOM   1334  H2  HOH B 438       0.231  18.021  28.090  1.00  0.00      B    H  
ATOM   1335  O   HOH B 439      37.516  28.593  32.787  1.00  0.00      B    O  
ATOM   1336  H1  HOH B 439      36.503  28.796  32.753  1.00  0.00      B    H  
ATOM   1337  H2  HOH B 439      37.927  28.918  33.681  1.00  0.00      B    H  
ATOM   1338  O   HOH B 440      22.236  36.758  27.488  1.00  0.00      B    O  
ATOM   1339  H1  HOH B 440      23.028  36.901  28.135  1.00  0.00      B    H  
ATOM   1340  H2  HOH B 440      21.888  37.659  27.169  1.00  0.00      B    H  
ATOM   1341  O   HOH B 441      26.655  24.147  11.630  1.00  0.00      B    O  
ATOM   1342  H1  HOH B 441      26.288  23.159  11.613  1.00  0.00      B    H  
ATOM   1343  H2  HOH B 441      27.684  24.054  11.573  1.00  0.00      B    H  
ATOM   1344  O   HOH B 442       2.068  13.055   8.653  1.00  0.00      B    O  
ATOM   1345  H1  HOH B 442       1.906  13.992   9.053  1.00  0.00      B    H  
ATOM   1346  H2  HOH B 442       1.155  12.632   8.623  1.00  0.00      B    H  
ATOM   1347  O   HOH B 443      20.497  -0.155  36.230  1.00  0.00      B    O  
ATOM   1348  H1  HOH B 443      20.384   0.196  37.107  1.00  0.00      B    H  
ATOM   1349  H2  HOH B 443      20.611   0.646  35.641  1.00  0.00      B    H  
ATOM   1350  O   HOH B 444      22.940  25.539   4.482  1.00  0.00      B    O  
ATOM   1351  H1  HOH B 444      22.324  24.963   5.019  1.00  0.00      B    H  
ATOM   1352  H2  HOH B 444      23.740  25.812   5.057  1.00  0.00      B    H  
ATOM   1353  O   HOH B 445      34.305  16.810  34.133  1.00  0.00      B    O  
ATOM   1354  H1  HOH B 445      33.617  16.088  33.913  1.00  0.00      B    H  
ATOM   1355  H2  HOH B 445      35.177  16.284  34.401  1.00  0.00      B    H  
ATOM   1356  O   HOH B 446      20.253  38.601  18.590  1.00  0.00      B    O  
ATOM   1357  H1  HOH B 446      20.945  37.880  18.760  1.00  0.00      B    H  
ATOM   1358  H2  HOH B 446      19.641  38.704  19.390  1.00  0.00      B    H  
ATOM   1359  O   HOH B 447      19.831  12.019   2.622  1.00  0.00      B    O  
ATOM   1360  H1  HOH B 447      20.443  11.408   2.115  1.00  0.00      B    H  
ATOM   1361  H2  HOH B 447      19.022  12.219   1.970  1.00  0.00      B    H  
ATOM   1362  O   HOH B 448      27.639  13.796   2.526  1.00  0.00      B    O  
ATOM   1363  H1  HOH B 448      27.798  14.720   2.034  1.00  0.00      B    H  
ATOM   1364  H2  HOH B 448      28.184  13.128   2.068  1.00  0.00      B    H  
ATOM   1365  O   HOH B 449      10.207  17.580  14.106  1.00  0.00      B    O  
ATOM   1366  H1  HOH B 449      10.890  17.084  13.589  1.00  0.00      B    H  
ATOM   1367  H2  HOH B 449      10.623  17.830  15.000  1.00  0.00      B    H  
ATOM   1368  O   HOH B 450      16.808  34.943  12.504  1.00  0.00      B    O  
ATOM   1369  H1  HOH B 450      16.409  34.085  12.085  1.00  0.00      B    H  
ATOM   1370  H2  HOH B 450      17.560  35.291  11.969  1.00  0.00      B    H  
ATOM   1371  O   HOH B 451       5.382  37.101   2.825  1.00  0.00      B    O  
ATOM   1372  H1  HOH B 451       4.507  36.559   2.922  1.00  0.00      B    H  
ATOM   1373  H2  HOH B 451       5.098  38.055   3.008  1.00  0.00      B    H  
ATOM   1374  O   HOH B 452      16.987  33.518  24.640  1.00  0.00      B    O  
ATOM   1375  H1  HOH B 452      16.102  33.065  24.462  1.00  0.00      B    H  
ATOM   1376  H2  HOH B 452      16.747  34.455  25.003  1.00  0.00      B    H  
ATOM   1377  O   HOH B 453      27.901   0.591   7.471  1.00  0.00      B    O  
ATOM   1378  H1  HOH B 453      27.310   0.388   8.241  1.00  0.00      B    H  
ATOM   1379  H2  HOH B 453      28.688  -0.006   7.556  1.00  0.00      B    H  
ATOM   1380  O   HOH B 454      25.480   3.321  23.443  1.00  0.00      B    O  
ATOM   1381  H1  HOH B 454      24.961   4.155  23.762  1.00  0.00      B    H  
ATOM   1382  H2  HOH B 454      26.301   3.256  23.938  1.00  0.00      B    H  
ATOM   1383  O   HOH B 455      38.907   7.164  12.761  1.00  0.00      B    O  
ATOM   1384  H1  HOH B 455      38.806   7.501  11.831  1.00  0.00      B    H  
ATOM   1385  H2  HOH B 455      38.511   7.936  13.366  1.00  0.00      B    H  
ATOM   1386  O   HOH B 456      35.467   5.783  26.086  1.00  0.00      B    O  
ATOM   1387  H1  HOH B 456      35.269   5.349  25.154  1.00  0.00      B    H  
ATOM   1388  H2  HOH B 456      34.610   5.638  26.628  1.00  0.00      B    H  
ATOM   1389  O   HOH B 457       5.561  21.168   9.002  1.00  0.00      B    O  
ATOM   1390  H1  HOH B 457       6.434  21.246   8.480  1.00  0.00      B    H  
ATOM   1391  H2  HOH B 457       5.076  20.303   8.745  1.00  0.00      B    H  
ATOM   1392  O   HOH B 458       3.508  21.336  37.174  1.00  0.00      B    O  
ATOM   1393  H1  HOH B 458       4.059  22.134  36.941  1.00  0.00      B    H  
ATOM   1394  H2  HOH B 458       2.700  21.331  36.541  1.00  0.00      B    H  
ATOM   1395  O   HOH B 459       0.000   2.039   9.012  1.00  0.00      B    O  
ATOM   1396  H1  HOH B 459       0.478   1.143   9.138  1.00  0.00      B    H  
ATOM   1397  H2  HOH B 459      -0.437   2.015   8.098  1.00  0.00      B    H  
ATOM   1398  O   HOH B 460      20.126  17.826  35.092  1.00  0.00      B    O  
ATOM   1399  H1  HOH B 460      19.129  17.816  35.170  1.00  0.00      B    H  
ATOM   1400  H2  HOH B 460      20.492  18.815  35.024  1.00  0.00      B    H  
ATOM   1401  O   HOH B 461       7.686  13.104  30.716  1.00  0.00      B    O  
ATOM   1402  H1  HOH B 461       7.235  12.823  29.797  1.00  0.00      B    H  
ATOM   1403  H2  HOH B 461       8.712  13.164  30.555  1.00  0.00      B    H  
ATOM   1404  O   HOH B 462      28.575  25.650  32.985  1.00  0.00      B    O  
ATOM   1405  H1  HOH B 462      28.311  25.653  33.981  1.00  0.00      B    H  
ATOM   1406  H2  HOH B 462      29.444  25.147  32.874  1.00  0.00      B    H  
ATOM   1407  O   HOH B 463       3.559  16.616  31.689  1.00  0.00      B    O  
ATOM   1408  H1  HOH B 463       4.472  16.785  31.280  1.00  0.00      B    H  
ATOM   1409  H2  HOH B 463       3.618  15.955  32.509  1.00  0.00      B    H  
ATOM   1410  O   HOH B 464      23.767  11.002  28.139  1.00  0.00      B    O  
ATOM   1411  H1  HOH B 464      23.353  10.240  27.650  1.00  0.00      B    H  
ATOM   1412  H2  HOH B 464      24.577  11.289  27.631  1.00  0.00      B    H  
ATOM   1413  O   HOH B 465       0.822  13.863  38.501  1.00  0.00      B    O  
ATOM   1414  H1  HOH B 465       1.841  13.748  38.467  1.00  0.00      B    H  
ATOM   1415  H2  HOH B 465       0.719  14.857  38.729  1.00  0.00      B    H  
ATOM   1416  O   HOH B 466      15.557  13.491  12.214  1.00  0.00      B    O  
ATOM   1417  H1  HOH B 466      14.756  12.915  12.008  1.00  0.00      B    H  
ATOM   1418  H2  HOH B 466      15.703  13.644  13.204  1.00  0.00      B    H  
ATOM   1419  O   HOH B 467       2.727  29.852  17.379  1.00  0.00      B    O  
ATOM   1420  H1  HOH B 467       2.135  30.531  16.889  1.00  0.00      B    H  
ATOM   1421  H2  HOH B 467       2.532  28.971  17.030  1.00  0.00      B    H  
ATOM   1422  O   HOH B 468       3.632  31.812  26.290  1.00  0.00      B    O  
ATOM   1423  H1  HOH B 468       4.524  32.259  26.367  1.00  0.00      B    H  
ATOM   1424  H2  HOH B 468       3.572  31.191  27.073  1.00  0.00      B    H  
ATOM   1425  O   HOH B 469      24.099  22.254   5.539  1.00  0.00      B    O  
ATOM   1426  H1  HOH B 469      23.587  23.038   5.778  1.00  0.00      B    H  
ATOM   1427  H2  HOH B 469      23.569  21.478   5.927  1.00  0.00      B    H  
ATOM   1428  O   HOH B 470      24.341  21.222  18.229  1.00  0.00      B    O  
ATOM   1429  H1  HOH B 470      25.014  21.540  17.514  1.00  0.00      B    H  
ATOM   1430  H2  HOH B 470      23.392  21.275  17.834  1.00  0.00      B    H  
ATOM   1431  O   HOH B 471      28.526   0.633  33.208  1.00  0.00      B    O  
ATOM   1432  H1  HOH B 471      29.528   0.848  33.114  1.00  0.00      B    H  
ATOM   1433  H2  HOH B 471      28.078   1.120  32.453  1.00  0.00      B    H  
ATOM   1434  O   HOH B 472      10.944  30.315  13.148  1.00  0.00      B    O  
ATOM   1435  H1  HOH B 472      10.010  30.726  13.373  1.00  0.00      B    H  
ATOM   1436  H2  HOH B 472      11.378  30.129  14.033  1.00  0.00      B    H  
ATOM   1437  O   HOH B 473      15.813  34.828  28.949  1.00  0.00      B    O  
ATOM   1438  H1  HOH B 473      15.151  34.298  28.324  1.00  0.00      B    H  
ATOM   1439  H2  HOH B 473      15.481  34.794  29.918  1.00  0.00      B    H  
ATOM   1440  O   HOH B 474      30.287  29.690  27.129  1.00  0.00      B    O  
ATOM   1441  H1  HOH B 474      29.560  28.980  27.228  1.00  0.00      B    H  
ATOM   1442  H2  HOH B 474      30.731  29.715  28.038  1.00  0.00      B    H  
ATOM   1443  O   HOH B 475      13.375  36.224  38.908  1.00  0.00      B    O  
ATOM   1444  H1  HOH B 475      13.986  35.465  38.761  1.00  0.00      B    H  
ATOM   1445  H2  HOH B 475      13.860  36.900  39.535  1.00  0.00      B    H  
ATOM   1446  O   HOH B 476      11.169  30.566  19.098  1.00  0.00      B    O  
ATOM   1447  H1  HOH B 476      10.405  29.904  19.199  1.00  0.00      B    H  
ATOM   1448  H2  HOH B 476      11.959  30.086  18.570  1.00  0.00      B    H  
ATOM   1449  O   HOH B 477      12.085  20.695  35.718  1.00  0.00      B    O  
ATOM   1450  H1  HOH B 477      12.783  20.960  35.092  1.00  0.00      B    H  
ATOM   1451  H2  HOH B 477      12.186  19.670  35.799  1.00  0.00      B    H  
ATOM   1452  O   HOH B 478      17.649  12.759   0.421  1.00  0.00      B    O  
ATOM   1453  H1  HOH B 478      17.562  13.028  -0.575  1.00  0.00      B    H  
ATOM   1454  H2  HOH B 478      17.203  11.863   0.549  1.00  0.00      B    H  
ATOM   1455  O   HOH B 479      20.335   7.971  26.101  1.00  0.00      B    O  
ATOM   1456  H1  HOH B 479      20.160   7.949  25.095  1.00  0.00      B    H  
ATOM   1457  H2  HOH B 479      19.718   7.265  26.476  1.00  0.00      B    H  
ATOM   1458  O   HOH B 480       9.943  34.687  28.764  1.00  0.00      B    O  
ATOM   1459  H1  HOH B 480       9.834  35.637  28.985  1.00  0.00      B    H  
ATOM   1460  H2  HOH B 480       9.922  34.125  29.647  1.00  0.00      B    H  
ATOM   1461  O   HOH B 481      13.682   9.360  12.566  1.00  0.00      B    O  
ATOM   1462  H1  HOH B 481      13.980   8.837  11.703  1.00  0.00      B    H  
ATOM   1463  H2  HOH B 481      14.124   8.932  13.365  1.00  0.00      B    H  
ATOM   1464  O   HOH B 482      33.500  24.954  37.361  1.00  0.00      B    O  
ATOM   1465  H1  HOH B 482      34.005  25.676  36.869  1.00  0.00      B    H  
ATOM   1466  H2  HOH B 482      33.278  25.372  38.233  1.00  0.00      B    H  
ATOM   1467  O   HOH B 483      18.115  24.990   5.391  1.00  0.00      B    O  
ATOM   1468  H1  HOH B 483      18.680  25.745   4.872  1.00  0.00      B    H  
ATOM   1469  H2  HOH B 483      18.317  25.061   6.335  1.00  0.00      B    H  
ATOM   1470  O   HOH B 484      14.759   2.762  16.597  1.00  0.00      B    O  
ATOM   1471  H1  HOH B 484      14.937   3.303  15.747  1.00  0.00      B    H  
ATOM   1472  H2  HOH B 484      14.117   2.030  16.342  1.00  0.00      B    H  
ATOM   1473  O   HOH B 485      13.233  21.296  12.429  1.00  0.00      B    O  
ATOM   1474  H1  HOH B 485      13.488  20.575  13.103  1.00  0.00      B    H  
ATOM   1475  H2  HOH B 485      14.015  21.930  12.294  1.00  0.00      B    H  
ATOM   1476  O   HOH B 486      26.668  19.105   2.724  1.00  0.00      B    O  
ATOM   1477  H1  HOH B 486      26.435  18.147   2.422  1.00  0.00      B    H  
ATOM   1478  H2  HOH B 486      26.010  19.746   2.297  1.00  0.00      B    H  
ATOM   1479  O   HOH B 487      22.794  31.515  33.690  1.00  0.00      B    O  
ATOM   1480  H1  HOH B 487      22.371  32.342  33.954  1.00  0.00      B    H  
ATOM   1481  H2  HOH B 487      22.379  31.224  32.837  1.00  0.00      B    H  
ATOM   1482  O   HOH B 488      28.347   4.779  32.440  1.00  0.00      B    O  
ATOM   1483  H1  HOH B 488      27.886   3.985  31.994  1.00  0.00      B    H  
ATOM   1484  H2  HOH B 488      27.724   5.176  33.137  1.00  0.00      B    H  
ATOM   1485  O   HOH B 489      35.911  11.479   8.671  1.00  0.00      B    O  
ATOM   1486  H1  HOH B 489      35.197  10.988   9.224  1.00  0.00      B    H  
ATOM   1487  H2  HOH B 489      35.883  12.499   8.927  1.00  0.00      B    H  
ATOM   1488  O   HOH B 490      23.052  36.841   9.210  1.00  0.00      B    O  
ATOM   1489  H1  HOH B 490      23.463  37.040  10.098  1.00  0.00      B    H  
ATOM   1490  H2  HOH B 490      23.168  37.661   8.634  1.00  0.00      B    H  
ATOM   1491  O   HOH B 491      33.489  17.444  19.694  1.00  0.00      B    O  
ATOM   1492  H1  HOH B 491      33.152  17.261  20.627  1.00  0.00      B    H  
ATOM   1493  H2  HOH B 491      34.447  17.188  19.648  1.00  0.00      B    H  
ATOM   1494  O   HOH B 492       9.926  28.352  25.211  1.00  0.00      B    O  
ATOM   1495  H1  HOH B 492      10.250  28.122  26.173  1.00  0.00      B    H  
ATOM   1496  H2  HOH B 492       9.739  27.446  24.760  1.00  0.00      B    H  
ATOM   1497  O   HOH B 493      14.325  27.780  20.799  1.00  0.00      B    O  
ATOM   1498  H1  HOH B 493      13.615  28.059  21.411  1.00  0.00      B    H  
ATOM   1499  H2  HOH B 493      15.064  27.545  21.366  1.00  0.00      B    H  
ATOM   1500  O   HOH B 494      25.624  17.427  19.597  1.00  0.00      B    O  
ATOM   1501  H1  HOH B 494      25.635  16.411  19.463  1.00  0.00      B    H  
ATOM   1502  H2  HOH B 494      25.303  17.801  18.743  1.00  0.00      B    H  
ATOM   1503  O   HOH B 495      22.775  36.212  38.004  1.00  0.00      B    O  
ATOM   1504  H1  HOH B 495      22.692  37.111  38.467  1.00  0.00      B    H  
ATOM   1505  H2  HOH B 495      23.088  36.440  37.068  1.00  0.00      B    H  
ATOM   1506  O   HOH B 496      11.781  36.651  13.676  1.00  0.00      B    O  
ATOM   1507  H1  HOH B 496      11.076  36.010  14.028  1.00  0.00      B    H  
ATOM   1508  H2  HOH B 496      12.509  36.099  13.208  1.00  0.00      B    H  
ATOM   1509  O   HOH B 497       0.493  30.944  26.934  1.00  0.00      B    O  
ATOM   1510  H1  HOH B 497       0.829  30.038  27.244  1.00  0.00      B    H  
ATOM   1511  H2  HOH B 497       1.056  31.608  27.496  1.00  0.00      B    H  
ATOM   1512  O   HOH B 498      36.051   0.772  14.075  1.00  0.00      B    O  
ATOM   1513  H1  HOH B 498      36.075   0.422  13.085  1.00  0.00      B    H  
ATOM   1514  H2  HOH B 498      36.855   1.421  14.062  1.00  0.00      B    H  
ATOM   1515  O   HOH B 499       4.106   8.505  19.088  1.00  0.00      B    O  
ATOM   1516  H1  HOH B 499       4.302   9.518  19.154  1.00  0.00      B    H  
ATOM   1517  H2  HOH B 499       4.791   8.049  18.547  1.00  0.00      B    H  
ATOM   1518  O   HOH B 500      26.504  37.944  19.120  1.00  0.00      B    O  
ATOM   1519  H1  HOH B 500      25.665  37.591  18.729  1.00  0.00      B    H  
ATOM   1520  H2  HOH B 500      26.933  38.440  18.350  1.00  0.00      B    H  
ATOM   1521  O   HOH B 501      16.880  20.441  30.116  1.00  0.00      B    O  
ATOM   1522  H1  HOH B 501      16.253  20.199  30.922  1.00  0.00      B    H  
ATOM   1523  H2  HOH B 501      17.388  19.586  29.813  1.00  0.00      B    H  
ATOM   1524  O   HOH B 502       2.730  20.932  11.984  1.00  0.00      B    O  
ATOM   1525  H1  HOH B 502       2.351  21.668  12.571  1.00  0.00      B    H  
ATOM   1526  H2  HOH B 502       2.415  21.143  11.053  1.00  0.00      B    H  
ATOM   1527  O   HOH B 503       5.669   5.116  23.669  1.00  0.00      B    O  
ATOM   1528  H1  HOH B 503       5.376   5.291  24.659  1.00  0.00      B    H  
ATOM   1529  H2  HOH B 503       4.988   5.642  23.071  1.00  0.00      B    H  
ATOM   1530  O   HOH B 504      33.279  15.882   5.450  1.00  0.00      B    O  
ATOM   1531  H1  HOH B 504      33.006  16.444   4.591  1.00  0.00      B    H  
ATOM   1532  H2  HOH B 504      33.350  14.937   5.117  1.00  0.00      B    H  
ATOM   1533  O   HOH B 505      22.424   8.521  27.697  1.00  0.00      B    O  
ATOM   1534  H1  HOH B 505      21.568   8.606  27.132  1.00  0.00      B    H  
ATOM   1535  H2  HOH B 505      22.831   7.640  27.489  1.00  0.00      B    H  
ATOM   1536  O   HOH B 506      38.279  19.811  25.652  1.00  0.00      B    O  
ATOM   1537  H1  HOH B 506      38.681  19.062  26.198  1.00  0.00      B    H  
ATOM   1538  H2  HOH B 506      38.015  19.437  24.769  1.00  0.00      B    H  
ATOM   1539  O   HOH B 507      10.764   2.487  28.642  1.00  0.00      B    O  
ATOM   1540  H1  HOH B 507      10.448   2.720  27.670  1.00  0.00      B    H  
ATOM   1541  H2  HOH B 507      11.555   1.841  28.549  1.00  0.00      B    H  
ATOM   1542  O   HOH B 508      25.574  16.430   0.663  1.00  0.00      B    O  
ATOM   1543  H1  HOH B 508      24.644  16.621   0.887  1.00  0.00      B    H  
ATOM   1544  H2  HOH B 508      25.632  15.722  -0.068  1.00  0.00      B    H  
ATOM   1545  O   HOH B 509      21.152  34.829  29.271  1.00  0.00      B    O  
ATOM   1546  H1  HOH B 509      21.818  35.493  28.816  1.00  0.00      B    H  
ATOM   1547  H2  HOH B 509      21.506  33.885  29.153  1.00  0.00      B    H  
ATOM   1548  O   HOH B 510      20.611  29.438  26.279  1.00  0.00      B    O  
ATOM   1549  H1  HOH B 510      21.244  30.293  26.347  1.00  0.00      B    H  
ATOM   1550  H2  HOH B 510      19.722  29.677  25.894  1.00  0.00      B    H  
ATOM   1551  O   HOH B 511      23.669  28.421  38.623  1.00  0.00      B    O  
ATOM   1552  H1  HOH B 511      22.730  28.104  38.522  1.00  0.00      B    H  
ATOM   1553  H2  HOH B 511      23.662  28.926  39.503  1.00  0.00      B    H  
ATOM   1554  O   HOH B 512       1.590  18.606  12.870  1.00  0.00      B    O  
ATOM   1555  H1  HOH B 512       1.081  19.241  13.423  1.00  0.00      B    H  
ATOM   1556  H2  HOH B 512       2.360  19.127  12.451  1.00  0.00      B    H  
ATOM   1557  O   HOH B 513      11.132  36.526  21.667  1.00  0.00      B    O  
ATOM   1558  H1  HOH B 513      10.531  37.215  21.207  1.00  0.00      B    H  
ATOM   1559  H2  HOH B 513      11.069  35.663  21.064  1.00  0.00      B    H  
ATOM   1560  O   HOH B 514       2.091   7.687  36.959  1.00  0.00      B    O  
ATOM   1561  H1  HOH B 514       2.410   7.740  37.897  1.00  0.00      B    H  
ATOM   1562  H2  HOH B 514       1.957   6.702  36.754  1.00  0.00      B    H  
ATOM   1563  O   HOH B 515      33.415  26.619   9.137  1.00  0.00      B    O  
ATOM   1564  H1  HOH B 515      33.894  27.098   8.348  1.00  0.00      B    H  
ATOM   1565  H2  HOH B 515      32.476  26.303   8.774  1.00  0.00      B    H  
ATOM   1566  O   HOH B 516      13.310  11.201   5.999  1.00  0.00      B    O  
ATOM   1567  H1  HOH B 516      13.661  10.955   6.944  1.00  0.00      B    H  
ATOM   1568  H2  HOH B 516      12.355  10.897   5.941  1.00  0.00      B    H  
ATOM   1569  O   HOH B 517       7.389   5.749   6.541  1.00  0.00      B    O  
ATOM   1570  H1  HOH B 517       7.074   6.415   5.835  1.00  0.00      B    H  
ATOM   1571  H2  HOH B 517       7.136   4.845   6.138  1.00  0.00      B    H  
ATOM   1572  O   HOH B 518       3.734  30.890  30.488  1.00  0.00      B    O  
ATOM   1573  H1  HOH B 518       3.826  29.851  30.617  1.00  0.00      B    H  
ATOM   1574  H2  HOH B 518       3.092  31.118  29.777  1.00  0.00      B    H  
ATOM   1575  O   HOH B 519       1.676  15.601   9.419  1.00  0.00      B    O  
ATOM   1576  H1  HOH B 519       1.711  16.503   9.021  1.00  0.00      B    H  
ATOM   1577  H2  HOH B 519       2.253  15.645  10.247  1.00  0.00      B    H  
ATOM   1578  O   HOH B 520       3.052  33.560  14.145  1.00  0.00      B    O  
ATOM   1579  H1  HOH B 520       3.783  33.483  13.470  1.00  0.00      B    H  
ATOM   1580  H2  HOH B 520       2.802  34.531  14.249  1.00  0.00      B    H  
ATOM   1581  O   HOH B 521       0.371   4.881  21.977  1.00  0.00      B    O  
ATOM   1582  H1  HOH B 521       1.063   5.424  22.516  1.00  0.00      B    H  
ATOM   1583  H2  HOH B 521       0.524   5.146  21.007  1.00  0.00      B    H  
ATOM   1584  O   HOH B 522       5.980  16.245   7.628  1.00  0.00      B    O  
ATOM   1585  H1  HOH B 522       6.748  16.873   7.576  1.00  0.00      B    H  
ATOM   1586  H2  HOH B 522       6.465  15.329   7.765  1.00  0.00      B    H  
ATOM   1587  O   HOH B 523      10.322  38.521  12.526  1.00  0.00      B    O  
ATOM   1588  H1  HOH B 523       9.750  38.729  13.340  1.00  0.00      B    H  
ATOM   1589  H2  HOH B 523      10.991  37.854  12.946  1.00  0.00      B    H  
ATOM   1590  O   HOH B 524      32.027  33.000  30.274  1.00  0.00      B    O  
ATOM   1591  H1  HOH B 524      31.249  32.656  30.848  1.00  0.00      B    H  
ATOM   1592  H2  HOH B 524      32.431  33.776  30.776  1.00  0.00      B    H  
ATOM   1593  O   HOH B 525       6.566   6.677  11.110  1.00  0.00      B    O  
ATOM   1594  H1  HOH B 525       7.335   6.224  11.597  1.00  0.00      B    H  
ATOM   1595  H2  HOH B 525       6.233   7.524  11.650  1.00  0.00      B    H  
ATOM   1596  O   HOH B 526      28.435  23.004  19.509  1.00  0.00      B    O  
ATOM   1597  H1  HOH B 526      29.200  23.560  19.142  1.00  0.00      B    H  
ATOM   1598  H2  HOH B 526      28.573  22.152  18.964  1.00  0.00      B    H  
ATOM   1599  O   HOH B 527       7.689  18.736   0.303  1.00  0.00      B    O  
ATOM   1600  H1  HOH B 527       8.359  19.460   0.134  1.00  0.00      B    H  
ATOM   1601  H2  HOH B 527       7.768  18.464   1.309  1.00  0.00      B    H  
ATOM   1602  O   HOH B 528      10.156  15.203   7.605  1.00  0.00      B    O  
ATOM   1603  H1  HOH B 528      10.956  15.097   6.995  1.00  0.00      B    H  
ATOM   1604  H2  HOH B 528      10.387  15.222   8.581  1.00  0.00      B    H  
ATOM   1605  O   HOH B 529       8.827  21.807  11.910  1.00  0.00      B    O  
ATOM   1606  H1  HOH B 529       7.967  22.118  11.493  1.00  0.00      B    H  
ATOM   1607  H2  HOH B 529       8.662  20.855  12.260  1.00  0.00      B    H  
ATOM   1608  O   HOH B 530      16.261  21.780   3.234  1.00  0.00      B    O  
ATOM   1609  H1  HOH B 530      15.769  21.546   4.121  1.00  0.00      B    H  
ATOM   1610  H2  HOH B 530      17.090  21.165   3.112  1.00  0.00      B    H  
ATOM   1611  O   HOH B 531       0.686  34.006  30.408  1.00  0.00      B    O  
ATOM   1612  H1  HOH B 531       0.620  33.935  31.409  1.00  0.00      B    H  
ATOM   1613  H2  HOH B 531      -0.139  34.520  30.043  1.00  0.00      B    H  
ATOM   1614  O   HOH B 532      18.900  38.967  20.935  1.00  0.00      B    O  
ATOM   1615  H1  HOH B 532      18.093  39.544  21.229  1.00  0.00      B    H  
ATOM   1616  H2  HOH B 532      18.879  38.043  21.389  1.00  0.00      B    H  
ATOM   1617  O   HOH B 533      25.205   1.103  33.670  1.00  0.00      B    O  
ATOM   1618  H1  HOH B 533      25.488   1.466  32.741  1.00  0.00      B    H  
ATOM   1619  H2  HOH B 533      25.779   1.512  34.389  1.00  0.00      B    H  
ATOM   1620  O   HOH B 534      27.909  34.260  31.322  1.00  0.00      B    O  
ATOM   1621  H1  HOH B 534      27.285  34.956  30.966  1.00  0.00      B    H  
ATOM   1622  H2  HOH B 534      28.083  34.534  32.229  1.00  0.00      B    H  
ATOM   1623  O   HOH B 535      13.949   6.251   5.725  1.00  0.00      B    O  
ATOM   1624  H1  HOH B 535      14.480   5.432   5.485  1.00  0.00      B    H  
ATOM   1625  H2  HOH B 535      14.389   6.726   6.512  1.00  0.00      B    H  
ATOM   1626  O   HOH B 536       2.640  17.199  18.444  1.00  0.00      B    O  
ATOM   1627  H1  HOH B 536       3.196  16.442  18.778  1.00  0.00      B    H  
ATOM   1628  H2  HOH B 536       2.389  17.112  17.416  1.00  0.00      B    H  
ATOM   1629  O   HOH B 537      22.410  25.734  37.422  1.00  0.00      B    O  
ATOM   1630  H1  HOH B 537      21.881  26.281  38.105  1.00  0.00      B    H  
ATOM   1631  H2  HOH B 537      22.693  26.290  36.621  1.00  0.00      B    H  
ATOM   1632  O   HOH B 538       6.390   9.444  23.582  1.00  0.00      B    O  
ATOM   1633  H1  HOH B 538       6.005   9.062  24.395  1.00  0.00      B    H  
ATOM   1634  H2  HOH B 538       6.846   8.722  22.997  1.00  0.00      B    H  
ATOM   1635  O   HOH B 539      33.785   4.220  34.767  1.00  0.00      B    O  
ATOM   1636  H1  HOH B 539      33.831   4.865  33.900  1.00  0.00      B    H  
ATOM   1637  H2  HOH B 539      34.236   3.352  34.583  1.00  0.00      B    H  
ATOM   1638  O   HOH B 540      38.466   2.994  19.339  1.00  0.00      B    O  
ATOM   1639  H1  HOH B 540      37.599   2.504  19.349  1.00  0.00      B    H  
ATOM   1640  H2  HOH B 540      39.208   2.404  19.743  1.00  0.00      B    H  
ATOM   1641  O   HOH B 541      14.616  33.165  20.329  1.00  0.00      B    O  
ATOM   1642  H1  HOH B 541      15.095  34.025  20.471  1.00  0.00      B    H  
ATOM   1643  H2  HOH B 541      14.564  32.991  19.326  1.00  0.00      B    H  
ATOM   1644  O   HOH B 542      31.958  14.743  26.224  1.00  0.00      B    O  
ATOM   1645  H1  HOH B 542      32.853  14.804  25.697  1.00  0.00      B    H  
ATOM   1646  H2  HOH B 542      31.737  15.709  26.503  1.00  0.00      B    H  
ATOM   1647  O   HOH B 543      26.627  18.179  15.440  1.00  0.00      B    O  
ATOM   1648  H1  HOH B 543      27.383  18.756  15.768  1.00  0.00      B    H  
ATOM   1649  H2  HOH B 543      25.747  18.399  15.945  1.00  0.00      B    H  
ATOM   1650  O   HOH B 544      14.536   2.502  -0.036  1.00  0.00      B    O  
ATOM   1651  H1  HOH B 544      14.932   3.454  -0.146  1.00  0.00      B    H  
ATOM   1652  H2  HOH B 544      14.018   2.535   0.807  1.00  0.00      B    H  
ATOM   1653  O   HOH B 545      32.794  36.457  36.172  1.00  0.00      B    O  
ATOM   1654  H1  HOH B 545      33.696  36.645  36.570  1.00  0.00      B    H  
ATOM   1655  H2  HOH B 545      32.519  37.258  35.588  1.00  0.00      B    H  
ATOM   1656  O   HOH B 546       5.456  15.526   2.703  1.00  0.00      B    O  
ATOM   1657  H1  HOH B 546       5.228  16.371   3.201  1.00  0.00      B    H  
ATOM   1658  H2  HOH B 546       4.909  14.784   3.161  1.00  0.00      B    H  
ATOM   1659  O   HOH B 547      30.082   3.705  27.053  1.00  0.00      B    O  
ATOM   1660  H1  HOH B 547      29.095   3.494  27.109  1.00  0.00      B    H  
ATOM   1661  H2  HOH B 547      30.327   4.221  26.174  1.00  0.00      B    H  
ATOM   1662  O   HOH B 548       7.122  16.698  24.336  1.00  0.00      B    O  
ATOM   1663  H1  HOH B 548       7.089  15.681  24.496  1.00  0.00      B    H  
ATOM   1664  H2  HOH B 548       7.375  16.889  23.373  1.00  0.00      B    H  
ATOM   1665  O   HOH B 549      19.097  28.810   1.309  1.00  0.00      B    O  
ATOM   1666  H1  HOH B 549      18.246  29.264   0.937  1.00  0.00      B    H  
ATOM   1667  H2  HOH B 549      18.853  28.383   2.238  1.00  0.00      B    H  
ATOM   1668  O   HOH B 550      21.660  11.532  29.879  1.00  0.00      B    O  
ATOM   1669  H1  HOH B 550      22.483  11.407  29.303  1.00  0.00      B    H  
ATOM   1670  H2  HOH B 550      21.981  11.835  30.753  1.00  0.00      B    H  
ATOM   1671  O   HOH B 551       7.970  33.785  20.500  1.00  0.00      B    O  
ATOM   1672  H1  HOH B 551       8.308  33.531  21.390  1.00  0.00      B    H  
ATOM   1673  H2  HOH B 551       7.763  34.802  20.470  1.00  0.00      B    H  
ATOM   1674  O   HOH B 552      33.261   5.606  27.389  1.00  0.00      B    O  
ATOM   1675  H1  HOH B 552      33.548   5.112  28.202  1.00  0.00      B    H  
ATOM   1676  H2  HOH B 552      32.286   5.802  27.449  1.00  0.00      B    H  
ATOM   1677  O   HOH B 553      30.131   7.648   4.735  1.00  0.00      B    O  
ATOM   1678  H1  HOH B 553      30.964   7.636   5.308  1.00  0.00      B    H  
ATOM   1679  H2  HOH B 553      29.305   7.292   5.212  1.00  0.00      B    H  
ATOM   1680  O   HOH B 554      18.757   1.537  32.474  1.00  0.00      B    O  
ATOM   1681  H1  HOH B 554      18.853   0.518  32.583  1.00  0.00      B    H  
ATOM   1682  H2  HOH B 554      18.088   1.659  31.665  1.00  0.00      B    H  
ATOM   1683  O   HOH B 555       6.037  17.105  30.487  1.00  0.00      B    O  
ATOM   1684  H1  HOH B 555       6.725  16.796  31.166  1.00  0.00      B    H  
ATOM   1685  H2  HOH B 555       6.081  18.157  30.462  1.00  0.00      B    H  
ATOM   1686  O   HOH B 556      26.015  31.876  22.642  1.00  0.00      B    O  
ATOM   1687  H1  HOH B 556      26.009  32.796  23.112  1.00  0.00      B    H  
ATOM   1688  H2  HOH B 556      25.703  31.183  23.296  1.00  0.00      B    H  
ATOM   1689  O   HOH B 557      20.103   5.594   2.695  1.00  0.00      B    O  
ATOM   1690  H1  HOH B 557      20.054   5.218   1.749  1.00  0.00      B    H  
ATOM   1691  H2  HOH B 557      19.459   6.387   2.755  1.00  0.00      B    H  
ATOM   1692  O   HOH B 558      21.265  34.863  20.818  1.00  0.00      B    O  
ATOM   1693  H1  HOH B 558      20.378  35.068  20.345  1.00  0.00      B    H  
ATOM   1694  H2  HOH B 558      21.716  34.055  20.389  1.00  0.00      B    H  
ATOM   1695  O   HOH B 559      16.801   5.069  28.554  1.00  0.00      B    O  
ATOM   1696  H1  HOH B 559      16.073   5.132  29.238  1.00  0.00      B    H  
ATOM   1697  H2  HOH B 559      17.400   4.309  28.872  1.00  0.00      B    H  
ATOM   1698  O   HOH B 560      14.899  22.903  25.803  1.00  0.00      B    O  
ATOM   1699  H1  HOH B 560      15.062  21.991  26.208  1.00  0.00      B    H  
ATOM   1700  H2  HOH B 560      14.631  23.538  26.542  1.00  0.00      B    H  
ATOM   1701  O   HOH B 561       9.708  16.771  36.810  1.00  0.00      B    O  
ATOM   1702  H1  HOH B 561       8.733  17.042  36.591  1.00  0.00      B    H  
ATOM   1703  H2  HOH B 561       9.997  17.241  37.639  1.00  0.00      B    H  
ATOM   1704  O   HOH B 562      33.537  11.294  18.974  1.00  0.00      B    O  
ATOM   1705  H1  HOH B 562      33.213  11.207  19.969  1.00  0.00      B    H  
ATOM   1706  H2  HOH B 562      33.655  12.244  18.744  1.00  0.00      B    H  
ATOM   1707  O   HOH B 563      27.117   2.591  35.501  1.00  0.00      B    O  
ATOM   1708  H1  HOH B 563      28.082   2.317  35.355  1.00  0.00      B    H  
ATOM   1709  H2  HOH B 563      27.217   3.219  36.236  1.00  0.00      B    H  
ATOM   1710  O   HOH B 564       1.494  36.296  38.750  1.00  0.00      B    O  
ATOM   1711  H1  HOH B 564       0.842  37.041  38.531  1.00  0.00      B    H  
ATOM   1712  H2  HOH B 564       2.178  36.420  38.029  1.00  0.00      B    H  
ATOM   1713  O   HOH B 565      14.181  24.253   9.365  1.00  0.00      B    O  
ATOM   1714  H1  HOH B 565      14.862  24.923   9.111  1.00  0.00      B    H  
ATOM   1715  H2  HOH B 565      13.248  24.495   8.965  1.00  0.00      B    H  
ATOM   1716  O   HOH B 566      15.105  37.792   9.589  1.00  0.00      B    O  
ATOM   1717  H1  HOH B 566      14.415  37.830   8.845  1.00  0.00      B    H  
ATOM   1718  H2  HOH B 566      15.937  37.464   9.099  1.00  0.00      B    H  
ATOM   1719  O   HOH B 567      26.811  30.165  24.817  1.00  0.00      B    O  
ATOM   1720  H1  HOH B 567      27.776  30.423  24.855  1.00  0.00      B    H  
ATOM   1721  H2  HOH B 567      26.840  29.147  24.799  1.00  0.00      B    H  
ATOM   1722  O   HOH B 568      12.948  35.210  17.503  1.00  0.00      B    O  
ATOM   1723  H1  HOH B 568      12.274  35.551  18.178  1.00  0.00      B    H  
ATOM   1724  H2  HOH B 568      13.677  34.745  18.018  1.00  0.00      B    H  
ATOM   1725  O   HOH B 569       6.165  26.874  37.237  1.00  0.00      B    O  
ATOM   1726  H1  HOH B 569       6.199  27.067  36.235  1.00  0.00      B    H  
ATOM   1727  H2  HOH B 569       6.416  25.891  37.395  1.00  0.00      B    H  
ATOM   1728  O   HOH B 570       3.362   1.908  18.674  1.00  0.00      B    O  
ATOM   1729  H1  HOH B 570       2.434   1.531  18.769  1.00  0.00      B    H  
ATOM   1730  H2  HOH B 570       3.932   1.374  18.013  1.00  0.00      B    H  
ATOM   1731  O   HOH B 571      37.560  36.964   0.873  1.00  0.00      B    O  
ATOM   1732  H1  HOH B 571      37.355  37.912   1.242  1.00  0.00      B    H  
ATOM   1733  H2  HOH B 571      38.331  37.001   0.181  1.00  0.00      B    H  
ATOM   1734  O   HOH B 572      20.606  17.485  13.869  1.00  0.00      B    O  
ATOM   1735  H1  HOH B 572      19.923  17.908  14.540  1.00  0.00      B    H  
ATOM   1736  H2  HOH B 572      21.318  16.950  14.322  1.00  0.00      B    H  
ATOM   1737  O   HOH B 573      22.139   0.570  15.062  1.00  0.00      B    O  
ATOM   1738  H1  HOH B 573      22.131   0.521  13.976  1.00  0.00      B    H  
ATOM   1739  H2  HOH B 573      21.756  -0.337  15.442  1.00  0.00      B    H  
ATOM   1740  O   HOH B 574      19.060  35.809   2.278  1.00  0.00      B    O  
ATOM   1741  H1  HOH B 574      18.621  35.214   2.932  1.00  0.00      B    H  
ATOM   1742  H2  HOH B 574      18.433  36.630   2.112  1.00  0.00      B    H  
ATOM   1743  O   HOH B 575      16.468  16.868   6.955  1.00  0.00      B    O  
ATOM   1744  H1  HOH B 575      15.541  16.522   6.850  1.00  0.00      B    H  
ATOM   1745  H2  HOH B 575      16.656  16.945   7.955  1.00  0.00      B    H  
ATOM   1746  O   HOH B 576       6.841  22.672  26.052  1.00  0.00      B    O  
ATOM   1747  H1  HOH B 576       6.444  21.746  26.241  1.00  0.00      B    H  
ATOM   1748  H2  HOH B 576       7.028  23.111  26.953  1.00  0.00      B    H  
ATOM   1749  O   HOH B 577      10.183  34.044  24.596  1.00  0.00      B    O  
ATOM   1750  H1  HOH B 577       9.640  33.560  25.341  1.00  0.00      B    H  
ATOM   1751  H2  HOH B 577       9.929  33.621  23.673  1.00  0.00      B    H  
ATOM   1752  O   HOH B 578      11.516   1.710  24.296  1.00  0.00      B    O  
ATOM   1753  H1  HOH B 578      11.042   2.070  25.087  1.00  0.00      B    H  
ATOM   1754  H2  HOH B 578      12.345   2.231  24.124  1.00  0.00      B    H  
ATOM   1755  O   HOH B 579       2.664  36.959  25.244  1.00  0.00      B    O  
ATOM   1756  H1  HOH B 579       2.528  37.553  24.401  1.00  0.00      B    H  
ATOM   1757  H2  HOH B 579       2.273  36.037  25.029  1.00  0.00      B    H  
ATOM   1758  O   HOH B 580      12.773  14.167  16.689  1.00  0.00      B    O  
ATOM   1759  H1  HOH B 580      13.335  13.462  16.183  1.00  0.00      B    H  
ATOM   1760  H2  HOH B 580      11.790  13.828  16.617  1.00  0.00      B    H  
ATOM   1761  O   HOH B 581       2.195  22.257  23.872  1.00  0.00      B    O  
ATOM   1762  H1  HOH B 581       2.464  22.817  24.688  1.00  0.00      B    H  
ATOM   1763  H2  HOH B 581       1.721  21.447  24.236  1.00  0.00      B    H  
ATOM   1764  O   HOH B 582      13.650   2.652  22.988  1.00  0.00      B    O  
ATOM   1765  H1  HOH B 582      13.696   1.707  22.590  1.00  0.00      B    H  
ATOM   1766  H2  HOH B 582      13.269   3.276  22.340  1.00  0.00      B    H  
ATOM   1767  O   HOH B 583       2.817  34.963   6.930  1.00  0.00      B    O  
ATOM   1768  H1  HOH B 583       3.220  35.210   6.046  1.00  0.00      B    H  
ATOM   1769  H2  HOH B 583       1.947  35.479   7.047  1.00  0.00      B    H  
ATOM   1770  O   HOH B 584      12.011  17.732  35.776  1.00  0.00      B    O  
ATOM   1771  H1  HOH B 584      11.492  17.244  36.488  1.00  0.00      B    H  
ATOM   1772  H2  HOH B 584      12.469  16.973  35.221  1.00  0.00      B    H  
ATOM   1773  O   HOH B 585      37.922  38.484  18.867  1.00  0.00      B    O  
ATOM   1774  H1  HOH B 585      37.485  38.725  17.973  1.00  0.00      B    H  
ATOM   1775  H2  HOH B 585      38.242  37.571  18.822  1.00  0.00      B    H  
ATOM   1776  O   HOH B 586      22.708  17.793   7.905  1.00  0.00      B    O  
ATOM   1777  H1  HOH B 586      23.078  17.341   7.080  1.00  0.00      B    H  
ATOM   1778  H2  HOH B 586      23.186  17.582   8.766  1.00  0.00      B    H  
ATOM   1779  O   HOH B 587      21.699  30.005  17.350  1.00  0.00      B    O  
ATOM   1780  H1  HOH B 587      20.873  29.484  17.484  1.00  0.00      B    H  
ATOM   1781  H2  HOH B 587      22.481  29.415  17.679  1.00  0.00      B    H  
ATOM   1782  O   HOH B 588       6.685  37.998  13.090  1.00  0.00      B    O  
ATOM   1783  H1  HOH B 588       6.048  37.646  12.390  1.00  0.00      B    H  
ATOM   1784  H2  HOH B 588       6.414  38.945  13.316  1.00  0.00      B    H  
ATOM   1785  O   HOH B 589       1.852  18.805  31.925  1.00  0.00      B    O  
ATOM   1786  H1  HOH B 589       1.660  19.134  32.873  1.00  0.00      B    H  
ATOM   1787  H2  HOH B 589       2.277  17.852  31.975  1.00  0.00      B    H  
ATOM   1788  O   HOH B 590      11.350   5.523  37.319  1.00  0.00      B    O  
ATOM   1789  H1  HOH B 590      11.594   4.534  37.401  1.00  0.00      B    H  
ATOM   1790  H2  HOH B 590      10.613   5.764  37.994  1.00  0.00      B    H  
ATOM   1791  O   HOH B 591      14.804  25.366  13.187  1.00  0.00      B    O  
ATOM   1792  H1  HOH B 591      14.812  26.220  12.635  1.00  0.00      B    H  
ATOM   1793  H2  HOH B 591      14.815  24.573  12.517  1.00  0.00      B    H  
ATOM   1794  O   HOH B 592      22.712  17.935   3.534  1.00  0.00      B    O  
ATOM   1795  H1  HOH B 592      23.285  17.838   4.365  1.00  0.00      B    H  
ATOM   1796  H2  HOH B 592      21.752  18.212   3.853  1.00  0.00      B    H  
ATOM   1797  O   HOH B 593      15.876  20.234  22.689  1.00  0.00      B    O  
ATOM   1798  H1  HOH B 593      16.790  20.501  22.721  1.00  0.00      B    H  
ATOM   1799  H2  HOH B 593      15.363  21.003  22.251  1.00  0.00      B    H  
ATOM   1800  O   HOH B 594       6.604   0.739  22.661  1.00  0.00      B    O  
ATOM   1801  H1  HOH B 594       6.034   0.657  21.840  1.00  0.00      B    H  
ATOM   1802  H2  HOH B 594       6.016   0.774  23.504  1.00  0.00      B    H  
ATOM   1803  O   HOH B 595      34.330  11.965   0.909  1.00  0.00      B    O  
ATOM   1804  H1  HOH B 595      33.402  11.750   0.665  1.00  0.00      B    H  
ATOM   1805  H2  HOH B 595      34.295  12.824   1.458  1.00  0.00      B    H  
ATOM   1806  O   HOH B 596      22.485   1.238  34.098  1.00  0.00      B    O  
ATOM   1807  H1  HOH B 596      22.125   0.312  33.756  1.00  0.00      B    H  
ATOM   1808  H2  HOH B 596      23.470   1.097  33.956  1.00  0.00      B    H  
ATOM   1809  O   HOH B 597       1.695  38.196  15.601  1.00  0.00      B    O  
ATOM   1810  H1  HOH B 597       1.616  38.648  16.517  1.00  0.00      B    H  
ATOM   1811  H2  HOH B 597       0.743  37.912  15.273  1.00  0.00      B    H  
ATOM   1812  O   HOH B 598      19.502  31.352   2.443  1.00  0.00      B    O  
ATOM   1813  H1  HOH B 598      19.573  30.522   1.930  1.00  0.00      B    H  
ATOM   1814  H2  HOH B 598      18.731  31.879   2.025  1.00  0.00      B    H  
ATOM   1815  O   HOH B 599      11.092  29.205  15.724  1.00  0.00      B    O  
ATOM   1816  H1  HOH B 599      10.213  29.709  15.946  1.00  0.00      B    H  
ATOM   1817  H2  HOH B 599      11.720  29.480  16.407  1.00  0.00      B    H  
ATOM   1818  O   HOH B 600       3.633  34.314   4.164  1.00  0.00      B    O  
ATOM   1819  H1  HOH B 600       3.048  34.933   3.558  1.00  0.00      B    H  
ATOM   1820  H2  HOH B 600       4.010  33.614   3.597  1.00  0.00      B    H  
ATOM   1821  O   HOH B 601      24.590  11.806  23.388  1.00  0.00      B    O  
ATOM   1822  H1  HOH B 601      23.706  12.241  23.736  1.00  0.00      B    H  
ATOM   1823  H2  HOH B 601      24.328  11.008  22.792  1.00  0.00      B    H  
ATOM   1824  O   HOH B 602       2.851   0.224  13.238  1.00  0.00      B    O  
ATOM   1825  H1  HOH B 602       3.857   0.233  13.031  1.00  0.00      B    H  
ATOM   1826  H2  HOH B 602       2.692  -0.021  14.195  1.00  0.00      B    H  
ATOM   1827  O   HOH B 603       6.651  10.385  14.377  1.00  0.00      B    O  
ATOM   1828  H1  HOH B 603       6.774  10.435  15.385  1.00  0.00      B    H  
ATOM   1829  H2  HOH B 603       7.482  10.704  13.902  1.00  0.00      B    H  
ATOM   1830  O   HOH B 604       4.570  23.234  13.087  1.00  0.00      B    O  
ATOM   1831  H1  HOH B 604       3.493  23.153  12.990  1.00  0.00      B    H  
ATOM   1832  H2  HOH B 604       4.900  22.292  13.324  1.00  0.00      B    H  
ATOM   1833  O   HOH B 605      32.844  33.384  27.750  1.00  0.00      B    O  
ATOM   1834  H1  HOH B 605      32.627  33.149  28.757  1.00  0.00      B    H  
ATOM   1835  H2  HOH B 605      32.895  34.402  27.717  1.00  0.00      B    H  
ATOM   1836  O   HOH B 606      15.078  33.099  17.437  1.00  0.00      B    O  
ATOM   1837  H1  HOH B 606      14.678  32.505  16.711  1.00  0.00      B    H  
ATOM   1838  H2  HOH B 606      16.104  33.020  17.480  1.00  0.00      B    H  
ATOM   1839  O   HOH B 607       4.167   9.125   4.792  1.00  0.00      B    O  
ATOM   1840  H1  HOH B 607       3.554   8.308   4.901  1.00  0.00      B    H  
ATOM   1841  H2  HOH B 607       3.718   9.750   4.157  1.00  0.00      B    H  
ATOM   1842  O   HOH B 608       9.337  38.897   6.039  1.00  0.00      B    O  
ATOM   1843  H1  HOH B 608      10.134  38.729   5.464  1.00  0.00      B    H  
ATOM   1844  H2  HOH B 608       8.516  38.906   5.398  1.00  0.00      B    H  
ATOM   1845  O   HOH B 609      18.863  35.977  11.335  1.00  0.00      B    O  
ATOM   1846  H1  HOH B 609      19.525  36.041  10.609  1.00  0.00      B    H  
ATOM   1847  H2  HOH B 609      19.161  36.496  12.198  1.00  0.00      B    H  
ATOM   1848  O   HOH B 610      37.517  37.280  27.267  1.00  0.00      B    O  
ATOM   1849  H1  HOH B 610      37.919  37.773  26.512  1.00  0.00      B    H  
ATOM   1850  H2  HOH B 610      36.999  37.963  27.842  1.00  0.00      B    H  
ATOM   1851  O   HOH B 611      30.595  38.171   4.732  1.00  0.00      B    O  
ATOM   1852  H1  HOH B 611      30.102  38.834   4.053  1.00  0.00      B    H  
ATOM   1853  H2  HOH B 611      31.568  38.119   4.444  1.00  0.00      B    H  
ATOM   1854  O   HOH B 612      17.819  17.824  28.708  1.00  0.00      B    O  
ATOM   1855  H1  HOH B 612      18.131  16.934  29.126  1.00  0.00      B    H  
ATOM   1856  H2  HOH B 612      16.840  17.752  28.483  1.00  0.00      B    H  
ATOM   1857  O   HOH B 613      31.491  19.426  33.988  1.00  0.00      B    O  
ATOM   1858  H1  HOH B 613      30.660  19.937  33.641  1.00  0.00      B    H  
ATOM   1859  H2  HOH B 613      31.614  18.648  33.327  1.00  0.00      B    H  
ATOM   1860  O   HOH B 614      16.221  10.039  39.229  1.00  0.00      B    O  
ATOM   1861  H1  HOH B 614      15.933  10.112  38.267  1.00  0.00      B    H  
ATOM   1862  H2  HOH B 614      16.773   9.182  39.321  1.00  0.00      B    H  
ATOM   1863  O   HOH B 615      10.868  28.668   6.525  1.00  0.00      B    O  
ATOM   1864  H1  HOH B 615      10.606  29.457   7.175  1.00  0.00      B    H  
ATOM   1865  H2  HOH B 615      11.809  28.398   6.759  1.00  0.00      B    H  
ATOM   1866  O   HOH B 616      37.851  22.502  35.094  1.00  0.00      B    O  
ATOM   1867  H1  HOH B 616      37.369  21.643  35.533  1.00  0.00      B    H  
ATOM   1868  H2  HOH B 616      37.506  23.325  35.580  1.00  0.00      B    H  
ATOM   1869  O   HOH B 617      10.442   4.040   4.921  1.00  0.00      B    O  
ATOM   1870  H1  HOH B 617      10.481   4.846   5.550  1.00  0.00      B    H  
ATOM   1871  H2  HOH B 617      11.329   3.524   5.037  1.00  0.00      B    H  
ATOM   1872  O   HOH B 618      12.270   8.892  20.959  1.00  0.00      B    O  
ATOM   1873  H1  HOH B 618      11.731   8.120  20.451  1.00  0.00      B    H  
ATOM   1874  H2  HOH B 618      12.622   8.475  21.847  1.00  0.00      B    H  
ATOM   1875  O   HOH B 619       6.030  37.453   5.740  1.00  0.00      B    O  
ATOM   1876  H1  HOH B 619       6.266  37.807   6.686  1.00  0.00      B    H  
ATOM   1877  H2  HOH B 619       6.126  38.249   5.066  1.00  0.00      B    H  
ATOM   1878  O   HOH B 620      26.171  20.835  30.960  1.00  0.00      B    O  
ATOM   1879  H1  HOH B 620      26.123  21.466  31.801  1.00  0.00      B    H  
ATOM   1880  H2  HOH B 620      26.756  20.078  31.204  1.00  0.00      B    H  
ATOM   1881  O   HOH B 621      21.584  24.928  22.399  1.00  0.00      B    O  
ATOM   1882  H1  HOH B 621      22.445  25.418  22.707  1.00  0.00      B    H  
ATOM   1883  H2  HOH B 621      21.446  24.079  22.882  1.00  0.00      B    H  
ATOM   1884  O   HOH B 622      16.845  24.434  36.880  1.00  0.00      B    O  
ATOM   1885  H1  HOH B 622      16.658  24.709  37.829  1.00  0.00      B    H  
ATOM   1886  H2  HOH B 622      16.972  25.237  36.334  1.00  0.00      B    H  
ATOM   1887  O   HOH B 623       9.781  10.119  19.011  1.00  0.00      B    O  
ATOM   1888  H1  HOH B 623       9.550   9.459  18.256  1.00  0.00      B    H  
ATOM   1889  H2  HOH B 623      10.633   9.844  19.458  1.00  0.00      B    H  
ATOM   1890  O   HOH B 624      36.242  15.211  35.115  1.00  0.00      B    O  
ATOM   1891  H1  HOH B 624      35.622  14.707  35.695  1.00  0.00      B    H  
ATOM   1892  H2  HOH B 624      37.165  14.909  35.365  1.00  0.00      B    H  
ATOM   1893  O   HOH B 625      11.978   8.208  30.400  1.00  0.00      B    O  
ATOM   1894  H1  HOH B 625      11.385   7.648  31.091  1.00  0.00      B    H  
ATOM   1895  H2  HOH B 625      12.093   7.677  29.544  1.00  0.00      B    H  
ATOM   1896  O   HOH B 626      30.454  11.748   5.274  1.00  0.00      B    O  
ATOM   1897  H1  HOH B 626      30.646  11.139   4.456  1.00  0.00      B    H  
ATOM   1898  H2  HOH B 626      29.646  11.370   5.725  1.00  0.00      B    H  
ATOM   1899  O   HOH B 627      25.227  26.436  12.396  1.00  0.00      B    O  
ATOM   1900  H1  HOH B 627      25.698  25.596  11.945  1.00  0.00      B    H  
ATOM   1901  H2  HOH B 627      25.993  27.082  12.654  1.00  0.00      B    H  
ATOM   1902  O   HOH B 628      25.778  10.556  34.807  1.00  0.00      B    O  
ATOM   1903  H1  HOH B 628      25.977   9.651  35.099  1.00  0.00      B    H  
ATOM   1904  H2  HOH B 628      24.912  10.816  35.268  1.00  0.00      B    H  
ATOM   1905  O   HOH B 629       2.206  38.522  23.195  1.00  0.00      B    O  
ATOM   1906  H1  HOH B 629       2.760  39.221  22.738  1.00  0.00      B    H  
ATOM   1907  H2  HOH B 629       1.376  39.008  23.497  1.00  0.00      B    H  
ATOM   1908  O   HOH B 630      19.100  30.564   5.745  1.00  0.00      B    O  
ATOM   1909  H1  HOH B 630      20.003  30.147   5.478  1.00  0.00      B    H  
ATOM   1910  H2  HOH B 630      18.982  31.450   5.257  1.00  0.00      B    H  
ATOM   1911  O   HOH B 631      28.986  17.174  34.338  1.00  0.00      B    O  
ATOM   1912  H1  HOH B 631      29.823  17.608  33.918  1.00  0.00      B    H  
ATOM   1913  H2  HOH B 631      29.359  16.505  35.017  1.00  0.00      B    H  
ATOM   1914  O   HOH B 632      35.604  14.043   9.033  1.00  0.00      B    O  
ATOM   1915  H1  HOH B 632      34.668  14.297   8.699  1.00  0.00      B    H  
ATOM   1916  H2  HOH B 632      35.935  14.844   9.581  1.00  0.00      B    H  
ATOM   1917  O   HOH B 633      11.291  20.533  27.278  1.00  0.00      B    O  
ATOM   1918  H1  HOH B 633      10.912  19.634  26.937  1.00  0.00      B    H  
ATOM   1919  H2  HOH B 633      11.971  20.317  27.990  1.00  0.00      B    H  
ATOM   1920  O   HOH B 634       7.943  22.914  20.034  1.00  0.00      B    O  
ATOM   1921  H1  HOH B 634       7.397  23.645  20.431  1.00  0.00      B    H  
ATOM   1922  H2  HOH B 634       7.972  22.167  20.808  1.00  0.00      B    H  
ATOM   1923  O   HOH B 635      29.549   8.235  36.291  1.00  0.00      B    O  
ATOM   1924  H1  HOH B 635      30.233   8.375  35.619  1.00  0.00      B    H  
ATOM   1925  H2  HOH B 635      29.547   7.211  36.397  1.00  0.00      B    H  
ATOM   1926  O   HOH B 636      19.648   4.757  12.578  1.00  0.00      B    O  
ATOM   1927  H1  HOH B 636      19.122   4.766  13.459  1.00  0.00      B    H  
ATOM   1928  H2  HOH B 636      19.055   4.362  11.857  1.00  0.00      B    H  
ATOM   1929  O   HOH B 637       9.059   9.207  27.874  1.00  0.00      B    O  
ATOM   1930  H1  HOH B 637       8.904   8.519  28.645  1.00  0.00      B    H  
ATOM   1931  H2  HOH B 637       9.998   9.271  27.637  1.00  0.00      B    H  
ATOM   1932  O   HOH B 638      21.718   7.052  38.886  1.00  0.00      B    O  
ATOM   1933  H1  HOH B 638      21.212   7.853  38.489  1.00  0.00      B    H  
ATOM   1934  H2  HOH B 638      21.101   6.244  38.788  1.00  0.00      B    H  
ATOM   1935  O   HOH B 639       4.683  25.398  32.968  1.00  0.00      B    O  
ATOM   1936  H1  HOH B 639       4.105  25.784  33.750  1.00  0.00      B    H  
ATOM   1937  H2  HOH B 639       4.543  24.382  33.043  1.00  0.00      B    H  
ATOM   1938  O   HOH B 640       1.942  10.535  14.025  1.00  0.00      B    O  
ATOM   1939  H1  HOH B 640       1.713  10.649  13.065  1.00  0.00      B    H  
ATOM   1940  H2  HOH B 640       1.689  11.344  14.493  1.00  0.00      B    H  
ATOM   1941  O   HOH B 641      12.116  38.876   1.618  1.00  0.00      B    O  
ATOM   1942  H1  HOH B 641      11.575  38.813   2.520  1.00  0.00      B    H  
ATOM   1943  H2  HOH B 641      13.077  38.671   1.814  1.00  0.00      B    H  
ATOM   1944  O   HOH B 642       2.441   6.535   5.185  1.00  0.00      B    O  
ATOM   1945  H1  HOH B 642       1.688   7.145   5.453  1.00  0.00      B    H  
ATOM   1946  H2  HOH B 642       2.523   5.856   5.875  1.00  0.00      B    H  
ATOM   1947  O   HOH B 643      24.829  26.101   6.664  1.00  0.00      B    O  
ATOM   1948  H1  HOH B 643      25.674  25.965   6.085  1.00  0.00      B    H  
ATOM   1949  H2  HOH B 643      25.113  25.926   7.579  1.00  0.00      B    H  
ATOM   1950  O   HOH B 644       7.615  15.297  16.608  1.00  0.00      B    O  
ATOM   1951  H1  HOH B 644       7.440  15.445  17.560  1.00  0.00      B    H  
ATOM   1952  H2  HOH B 644       6.789  15.647  16.137  1.00  0.00      B    H  
ATOM   1953  O   HOH B 645      13.100  36.200  27.762  1.00  0.00      B    O  
ATOM   1954  H1  HOH B 645      12.280  35.948  28.285  1.00  0.00      B    H  
ATOM   1955  H2  HOH B 645      13.495  37.038  28.066  1.00  0.00      B    H  
ATOM   1956  O   HOH B 646      10.731  31.159   7.576  1.00  0.00      B    O  
ATOM   1957  H1  HOH B 646      10.126  31.951   7.731  1.00  0.00      B    H  
ATOM   1958  H2  HOH B 646      11.578  31.280   8.053  1.00  0.00      B    H  
ATOM   1959  O   HOH B 647      39.250  26.473  20.968  1.00  0.00      B    O  
ATOM   1960  H1  HOH B 647      39.545  25.497  21.233  1.00  0.00      B    H  
ATOM   1961  H2  HOH B 647      38.434  26.786  21.593  1.00  0.00      B    H  
ATOM   1962  O   HOH B 648      31.310  17.173  31.839  1.00  0.00      B    O  
ATOM   1963  H1  HOH B 648      30.814  16.412  31.522  1.00  0.00      B    H  
ATOM   1964  H2  HOH B 648      32.327  17.091  31.580  1.00  0.00      B    H  
ATOM   1965  O   HOH B 649       5.975  14.982  34.938  1.00  0.00      B    O  
ATOM   1966  H1  HOH B 649       6.750  14.594  34.306  1.00  0.00      B    H  
ATOM   1967  H2  HOH B 649       6.437  15.697  35.417  1.00  0.00      B    H  
ATOM   1968  O   HOH B 650      34.106  29.576   9.034  1.00  0.00      B    O  
ATOM   1969  H1  HOH B 650      35.114  29.533   8.681  1.00  0.00      B    H  
ATOM   1970  H2  HOH B 650      34.059  28.881   9.739  1.00  0.00      B    H  
ATOM   1971  O   HOH B 651       9.568  21.760  35.983  1.00  0.00      B    O  
ATOM   1972  H1  HOH B 651      10.373  21.162  35.760  1.00  0.00      B    H  
ATOM   1973  H2  HOH B 651       8.801  21.190  36.360  1.00  0.00      B    H  
ATOM   1974  O   HOH B 652      34.486  16.809  38.018  1.00  0.00      B    O  
ATOM   1975  H1  HOH B 652      35.064  16.167  37.470  1.00  0.00      B    H  
ATOM   1976  H2  HOH B 652      34.428  16.362  38.937  1.00  0.00      B    H  
ATOM   1977  O   HOH B 653      35.940  24.378  31.570  1.00  0.00      B    O  
ATOM   1978  H1  HOH B 653      35.773  25.251  31.120  1.00  0.00      B    H  
ATOM   1979  H2  HOH B 653      36.772  23.989  31.225  1.00  0.00      B    H  
ATOM   1980  O   HOH B 654       4.924   0.889  24.771  1.00  0.00      B    O  
ATOM   1981  H1  HOH B 654       4.498   0.584  25.645  1.00  0.00      B    H  
ATOM   1982  H2  HOH B 654       4.178   1.092  24.145  1.00  0.00      B    H  
ATOM   1983  O   HOH B 655      35.687  34.923   0.703  1.00  0.00      B    O  
ATOM   1984  H1  HOH B 655      36.374  35.701   0.839  1.00  0.00      B    H  
ATOM   1985  H2  HOH B 655      35.342  34.594   1.630  1.00  0.00      B    H  
ATOM   1986  O   HOH B 656      28.386  11.991  35.734  1.00  0.00      B    O  
ATOM   1987  H1  HOH B 656      28.272  11.896  36.747  1.00  0.00      B    H  
ATOM   1988  H2  HOH B 656      27.451  11.816  35.357  1.00  0.00      B    H  
ATOM   1989  O   HOH B 657      17.346  38.942  24.648  1.00  0.00      B    O  
ATOM   1990  H1  HOH B 657      17.676  39.826  25.047  1.00  0.00      B    H  
ATOM   1991  H2  HOH B 657      17.963  38.176  25.005  1.00  0.00      B    H  
ATOM   1992  O   HOH B 658      32.997  15.745   8.068  1.00  0.00      B    O  
ATOM   1993  H1  HOH B 658      32.069  15.999   8.337  1.00  0.00      B    H  
ATOM   1994  H2  HOH B 658      33.123  16.027   7.104  1.00  0.00      B    H  
ATOM   1995  O   HOH B 659      18.512  19.978  20.210  1.00  0.00      B    O  
ATOM   1996  H1  HOH B 659      18.287  18.998  20.309  1.00  0.00      B    H  
ATOM   1997  H2  HOH B 659      18.445  20.291  21.185  1.00  0.00      B    H  
ATOM   1998  O   HOH B 660       6.761  37.338  35.088  1.00  0.00      B    O  
ATOM   1999  H1  HOH B 660       6.631  36.943  34.141  1.00  0.00      B    H  
ATOM   2000  H2  HOH B 660       5.950  37.909  35.264  1.00  0.00      B    H  
ATOM   2001  O   HOH B 661      24.324  29.101  28.145  1.00  0.00      B    O  
ATOM   2002  H1  HOH B 661      24.273  29.947  27.522  1.00  0.00      B    H  
ATOM   2003  H2  HOH B 661      23.943  28.285  27.676  1.00  0.00      B    H  
ATOM   2004  O   HOH B 662       1.868  32.364   4.803  1.00  0.00      B    O  
ATOM   2005  H1  HOH B 662       1.893  32.178   5.768  1.00  0.00      B    H  
ATOM   2006  H2  HOH B 662       2.604  33.090   4.608  1.00  0.00      B    H  
ATOM   2007  O   HOH B 663       3.819   1.331  33.008  1.00  0.00      B    O  
ATOM   2008  H1  HOH B 663       3.507   1.517  32.095  1.00  0.00      B    H  
ATOM   2009  H2  HOH B 663       3.312   0.521  33.268  1.00  0.00      B    H  
ATOM   2010  O   HOH B 664      37.651  34.297  23.197  1.00  0.00      B    O  
ATOM   2011  H1  HOH B 664      38.249  33.828  22.508  1.00  0.00      B    H  
ATOM   2012  H2  HOH B 664      37.193  33.587  23.855  1.00  0.00      B    H  
ATOM   2013  O   HOH B 665       8.721   7.198  29.657  1.00  0.00      B    O  
ATOM   2014  H1  HOH B 665       9.539   6.912  30.216  1.00  0.00      B    H  
ATOM   2015  H2  HOH B 665       8.543   6.486  28.977  1.00  0.00      B    H  
ATOM   2016  O   HOH B 666       9.507  23.839  23.335  1.00  0.00      B    O  
ATOM   2017  H1  HOH B 666       8.547  23.702  23.038  1.00  0.00      B    H  
ATOM   2018  H2  HOH B 666       9.870  22.899  23.694  1.00  0.00      B    H  
ATOM   2019  O   HOH B 667      17.554  12.711  25.148  1.00  0.00      B    O  
ATOM   2020  H1  HOH B 667      18.387  12.292  25.515  1.00  0.00      B    H  
ATOM   2021  H2  HOH B 667      17.484  12.400  24.163  1.00  0.00      B    H  
ATOM   2022  O   HOH B 668      37.172  24.330  13.578  1.00  0.00      B    O  
ATOM   2023  H1  HOH B 668      37.275  24.890  14.470  1.00  0.00      B    H  
ATOM   2024  H2  HOH B 668      36.213  24.106  13.471  1.00  0.00      B    H  
ATOM   2025  O   HOH B 669      38.777  34.880  25.850  1.00  0.00      B    O  
ATOM   2026  H1  HOH B 669      38.109  35.212  26.526  1.00  0.00      B    H  
ATOM   2027  H2  HOH B 669      38.358  34.762  24.974  1.00  0.00      B    H  
ATOM   2028  O   HOH B 670      28.412   7.509  16.149  1.00  0.00      B    O  
ATOM   2029  H1  HOH B 670      28.866   8.405  15.934  1.00  0.00      B    H  
ATOM   2030  H2  HOH B 670      28.673   7.227  17.073  1.00  0.00      B    H  
ATOM   2031  O   HOH B 671       3.155  22.807  26.594  1.00  0.00      B    O  
ATOM   2032  H1  HOH B 671       3.619  23.171  27.438  1.00  0.00      B    H  
ATOM   2033  H2  HOH B 671       2.811  21.898  26.752  1.00  0.00      B    H  
ATOM   2034  O   HOH B 672      29.915  16.829  27.538  1.00  0.00      B    O  
ATOM   2035  H1  HOH B 672      29.830  17.404  28.416  1.00  0.00      B    H  
ATOM   2036  H2  HOH B 672      30.670  17.220  26.982  1.00  0.00      B    H  
ATOM   2037  O   HOH B 673      38.204  17.464  12.549  1.00  0.00      B    O  
ATOM   2038  H1  HOH B 673      39.124  17.860  12.475  1.00  0.00      B    H  
ATOM   2039  H2  HOH B 673      38.185  16.791  13.334  1.00  0.00      B    H  
ATOM   2040  O   HOH B 674      29.555  37.422   7.097  1.00  0.00      B    O  
ATOM   2041  H1  HOH B 674      30.113  37.691   6.321  1.00  0.00      B    H  
ATOM   2042  H2  HOH B 674      30.119  37.474   7.920  1.00  0.00      B    H  
ATOM   2043  O   HOH B 675      16.699   3.392  18.486  1.00  0.00      B    O  
ATOM   2044  H1  HOH B 675      15.984   3.272  17.824  1.00  0.00      B    H  
ATOM   2045  H2  HOH B 675      17.444   3.986  18.081  1.00  0.00      B    H  
ATOM   2046  O   HOH B 676      38.852  26.105  38.135  1.00  0.00      B    O  
ATOM   2047  H1  HOH B 676      39.297  25.531  38.866  1.00  0.00      B    H  
ATOM   2048  H2  HOH B 676      39.195  27.071  38.118  1.00  0.00      B    H  
ATOM   2049  O   HOH B 677      29.066  19.879  19.299  1.00  0.00      B    O  
ATOM   2050  H1  HOH B 677      29.513  19.844  20.175  1.00  0.00      B    H  
ATOM   2051  H2  HOH B 677      28.062  19.935  19.451  1.00  0.00      B    H  
ATOM   2052  O   HOH B 678      25.012  19.403  35.559  1.00  0.00      B    O  
ATOM   2053  H1  HOH B 678      24.452  18.839  36.155  1.00  0.00      B    H  
ATOM   2054  H2  HOH B 678      25.477  18.812  34.889  1.00  0.00      B    H  
ATOM   2055  O   HOH B 679      30.228  24.004   3.477  1.00  0.00      B    O  
ATOM   2056  H1  HOH B 679      29.315  23.602   3.726  1.00  0.00      B    H  
ATOM   2057  H2  HOH B 679      30.099  24.522   2.599  1.00  0.00      B    H  
ATOM   2058  O   HOH B 680       5.641  22.209   3.307  1.00  0.00      B    O  
ATOM   2059  H1  HOH B 680       5.209  21.384   2.989  1.00  0.00      B    H  
ATOM   2060  H2  HOH B 680       5.613  22.219   4.304  1.00  0.00      B    H  
ATOM   2061  O   HOH B 681       0.913  13.586  30.129  1.00  0.00      B    O  
ATOM   2062  H1  HOH B 681       0.980  14.560  29.839  1.00  0.00      B    H  
ATOM   2063  H2  HOH B 681       0.249  13.526  30.932  1.00  0.00      B    H  
ATOM   2064  O   HOH B 682      31.332   3.691   8.871  1.00  0.00      B    O  
ATOM   2065  H1  HOH B 682      30.583   4.260   9.271  1.00  0.00      B    H  
ATOM   2066  H2  HOH B 682      32.063   3.687   9.572  1.00  0.00      B    H  
ATOM   2067  O   HOH B 683      14.105   6.343  17.082  1.00  0.00      B    O  
ATOM   2068  H1  HOH B 683      14.524   6.073  18.029  1.00  0.00      B    H  
ATOM   2069  H2  HOH B 683      14.617   5.847  16.382  1.00  0.00      B    H  
ATOM   2070  O   HOH B 684      33.946  31.037  19.200  1.00  0.00      B    O  
ATOM   2071  H1  HOH B 684      33.329  30.402  19.746  1.00  0.00      B    H  
ATOM   2072  H2  HOH B 684      33.592  31.966  19.327  1.00  0.00      B    H  
ATOM   2073  O   HOH B 685      19.115  11.045   9.218  1.00  0.00      B    O  
ATOM   2074  H1  HOH B 685      18.522  10.249   9.275  1.00  0.00      B    H  
ATOM   2075  H2  HOH B 685      18.643  11.688   9.804  1.00  0.00      B    H  
ATOM   2076  O   HOH B 686       8.803  24.179  31.605  1.00  0.00      B    O  
ATOM   2077  H1  HOH B 686       9.351  23.863  30.787  1.00  0.00      B    H  
ATOM   2078  H2  HOH B 686       7.886  24.559  31.285  1.00  0.00      B    H  
ATOM   2079  O   HOH B 687       6.393   7.373   4.381  1.00  0.00      B    O  
ATOM   2080  H1  HOH B 687       5.924   8.131   4.787  1.00  0.00      B    H  
ATOM   2081  H2  HOH B 687       6.278   7.356   3.381  1.00  0.00      B    H  
ATOM   2082  O   HOH B 688      18.394  16.497  38.504  1.00  0.00      B    O  
ATOM   2083  H1  HOH B 688      17.662  16.016  38.025  1.00  0.00      B    H  
ATOM   2084  H2  HOH B 688      19.072  15.774  38.772  1.00  0.00      B    H  
ATOM   2085  O   HOH B 689      25.029  21.736  12.224  1.00  0.00      B    O  
ATOM   2086  H1  HOH B 689      24.360  21.922  12.898  1.00  0.00      B    H  
ATOM   2087  H2  HOH B 689      25.654  21.035  12.612  1.00  0.00      B    H  
ATOM   2088  O   HOH B 690       4.411  29.892   4.795  1.00  0.00      B    O  
ATOM   2089  H1  HOH B 690       4.508  30.569   5.560  1.00  0.00      B    H  
ATOM   2090  H2  HOH B 690       5.332  29.560   4.653  1.00  0.00      B    H  
ATOM   2091  O   HOH B 691      30.598  31.096  37.927  1.00  0.00      B    O  
ATOM   2092  H1  HOH B 691      30.603  30.778  38.907  1.00  0.00      B    H  
ATOM   2093  H2  HOH B 691      29.605  31.069  37.594  1.00  0.00      B    H  
ATOM   2094  O   HOH B 692      21.515  24.008   6.325  1.00  0.00      B    O  
ATOM   2095  H1  HOH B 692      21.739  23.966   7.358  1.00  0.00      B    H  
ATOM   2096  H2  HOH B 692      20.574  23.645   6.296  1.00  0.00      B    H  
ATOM   2097  O   HOH B 693      31.645  13.223  21.635  1.00  0.00      B    O  
ATOM   2098  H1  HOH B 693      31.493  13.672  20.777  1.00  0.00      B    H  
ATOM   2099  H2  HOH B 693      32.349  12.529  21.458  1.00  0.00      B    H  
ATOM   2100  O   HOH B 694      35.534  21.173  36.466  1.00  0.00      B    O  
ATOM   2101  H1  HOH B 694      35.120  21.767  37.231  1.00  0.00      B    H  
ATOM   2102  H2  HOH B 694      34.856  21.093  35.728  1.00  0.00      B    H  
ATOM   2103  O   HOH B 695      21.295  11.694  37.966  1.00  0.00      B    O  
ATOM   2104  H1  HOH B 695      22.186  11.322  38.297  1.00  0.00      B    H  
ATOM   2105  H2  HOH B 695      21.271  11.732  36.946  1.00  0.00      B    H  
ATOM   2106  O   HOH B 696      15.012   6.584   8.203  1.00  0.00      B    O  
ATOM   2107  H1  HOH B 696      14.518   5.731   8.258  1.00  0.00      B    H  
ATOM   2108  H2  HOH B 696      15.956   6.460   7.766  1.00  0.00      B    H  
ATOM   2109  O   HOH B 697      29.253  36.120   2.774  1.00  0.00      B    O  
ATOM   2110  H1  HOH B 697      29.907  36.829   2.553  1.00  0.00      B    H  
ATOM   2111  H2  HOH B 697      29.350  35.809   3.711  1.00  0.00      B    H  
ATOM   2112  O   HOH B 698       1.637   5.171  35.637  1.00  0.00      B    O  
ATOM   2113  H1  HOH B 698       0.928   4.444  35.670  1.00  0.00      B    H  
ATOM   2114  H2  HOH B 698       1.439   5.803  34.873  1.00  0.00      B    H  
ATOM   2115  O   HOH B 699      30.501  20.472  37.744  1.00  0.00      B    O  
ATOM   2116  H1  HOH B 699      29.858  20.995  37.147  1.00  0.00      B    H  
ATOM   2117  H2  HOH B 699      30.954  19.789  37.108  1.00  0.00      B    H  
ATOM   2118  O   HOH B 700      29.184  23.397  11.454  1.00  0.00      B    O  
ATOM   2119  H1  HOH B 700      29.217  23.372  10.387  1.00  0.00      B    H  
ATOM   2120  H2  HOH B 700      30.206  23.249  11.676  1.00  0.00      B    H  
ATOM   2121  O   HOH B 701      35.266  30.225  22.257  1.00  0.00      B    O  
ATOM   2122  H1  HOH B 701      36.250  30.089  22.271  1.00  0.00      B    H  
ATOM   2123  H2  HOH B 701      34.963  30.025  21.290  1.00  0.00      B    H  
ATOM   2124  O   HOH B 702      36.513  32.330   2.380  1.00  0.00      B    O  
ATOM   2125  H1  HOH B 702      37.424  32.652   2.714  1.00  0.00      B    H  
ATOM   2126  H2  HOH B 702      35.746  32.774   2.862  1.00  0.00      B    H  
ATOM   2127  O   HOH B 703      23.751   5.746   2.632  1.00  0.00      B    O  
ATOM   2128  H1  HOH B 703      24.059   4.745   2.458  1.00  0.00      B    H  
ATOM   2129  H2  HOH B 703      24.518   6.398   2.641  1.00  0.00      B    H  
ATOM   2130  O   HOH B 704      38.058  30.162  21.919  1.00  0.00      B    O  
ATOM   2131  H1  HOH B 704      38.311  30.137  22.900  1.00  0.00      B    H  
ATOM   2132  H2  HOH B 704      38.152  29.155  21.679  1.00  0.00      B    H  
ATOM   2133  O   HOH B 705      29.544   6.793  18.721  1.00  0.00      B    O  
ATOM   2134  H1  HOH B 705      28.690   6.601  19.223  1.00  0.00      B    H  
ATOM   2135  H2  HOH B 705      30.180   6.090  18.996  1.00  0.00      B    H  
ATOM   2136  O   HOH B 706      26.664  23.093  32.917  1.00  0.00      B    O  
ATOM   2137  H1  HOH B 706      27.220  23.526  32.222  1.00  0.00      B    H  
ATOM   2138  H2  HOH B 706      25.818  23.680  33.079  1.00  0.00      B    H  
ATOM   2139  O   HOH B 707       7.977  18.141   3.198  1.00  0.00      B    O  
ATOM   2140  H1  HOH B 707       7.050  17.767   3.320  1.00  0.00      B    H  
ATOM   2141  H2  HOH B 707       8.710  17.596   3.672  1.00  0.00      B    H  
ATOM   2142  O   HOH B 708      22.128  32.601   6.734  1.00  0.00      B    O  
ATOM   2143  H1  HOH B 708      21.738  32.761   7.688  1.00  0.00      B    H  
ATOM   2144  H2  HOH B 708      22.907  31.949   6.800  1.00  0.00      B    H  
ATOM   2145  O   HOH B 709       7.189  14.961  19.617  1.00  0.00      B    O  
ATOM   2146  H1  HOH B 709       7.207  14.616  20.548  1.00  0.00      B    H  
ATOM   2147  H2  HOH B 709       7.719  14.275  19.106  1.00  0.00      B    H  
ATOM   2148  O   HOH B 710      22.082  15.255  14.796  1.00  0.00      B    O  
ATOM   2149  H1  HOH B 710      22.619  15.300  15.660  1.00  0.00      B    H  
ATOM   2150  H2  HOH B 710      22.604  14.703  14.140  1.00  0.00      B    H  
ATOM   2151  O   HOH B 711      18.900  14.726  26.700  1.00  0.00      B    O  
ATOM   2152  H1  HOH B 711      18.410  14.284  25.992  1.00  0.00      B    H  
ATOM   2153  H2  HOH B 711      19.846  14.821  26.467  1.00  0.00      B    H  
ATOM   2154  O   HOH B 712      27.569  30.948  37.233  1.00  0.00      B    O  
ATOM   2155  H1  HOH B 712      26.724  31.521  37.256  1.00  0.00      B    H  
ATOM   2156  H2  HOH B 712      27.337  29.980  37.437  1.00  0.00      B    H  
ATOM   2157  O   HOH B 713      32.115  28.305   3.977  1.00  0.00      B    O  
ATOM   2158  H1  HOH B 713      33.046  27.979   4.181  1.00  0.00      B    H  
ATOM   2159  H2  HOH B 713      32.141  29.380   4.020  1.00  0.00      B    H  
ATOM   2160  O   HOH B 714       4.500   0.129  35.976  1.00  0.00      B    O  
ATOM   2161  H1  HOH B 714       3.979   0.845  36.447  1.00  0.00      B    H  
ATOM   2162  H2  HOH B 714       4.068  -0.038  35.088  1.00  0.00      B    H  
ATOM   2163  O   HOH B 715       8.260   4.739  32.085  1.00  0.00      B    O  
ATOM   2164  H1  HOH B 715       8.948   4.044  31.670  1.00  0.00      B    H  
ATOM   2165  H2  HOH B 715       8.318   4.562  33.066  1.00  0.00      B    H  
ATOM   2166  O   HOH B 716      20.142  13.512  32.300  1.00  0.00      B    O  
ATOM   2167  H1  HOH B 716      20.254  13.751  33.278  1.00  0.00      B    H  
ATOM   2168  H2  HOH B 716      19.181  13.299  32.079  1.00  0.00      B    H  
ATOM   2169  O   HOH B 717      14.968  35.404   3.537  1.00  0.00      B    O  
ATOM   2170  H1  HOH B 717      14.005  35.053   3.464  1.00  0.00      B    H  
ATOM   2171  H2  HOH B 717      15.401  35.018   4.372  1.00  0.00      B    H  
ATOM   2172  O   HOH B 718      23.475   6.895  19.740  1.00  0.00      B    O  
ATOM   2173  H1  HOH B 718      22.552   7.126  19.387  1.00  0.00      B    H  
ATOM   2174  H2  HOH B 718      23.503   5.919  19.667  1.00  0.00      B    H  
ATOM   2175  O   HOH B 719      36.043   1.843  19.985  1.00  0.00      B    O  
ATOM   2176  H1  HOH B 719      36.345   1.162  20.699  1.00  0.00      B    H  
ATOM   2177  H2  HOH B 719      35.206   1.469  19.575  1.00  0.00      B    H  
ATOM   2178  O   HOH B 720      21.022  11.124  35.210  1.00  0.00      B    O  
ATOM   2179  H1  HOH B 720      20.157  11.376  34.706  1.00  0.00      B    H  
ATOM   2180  H2  HOH B 720      21.459  10.356  34.856  1.00  0.00      B    H  
ATOM   2181  O   HOH B 721      23.501  10.384   3.193  1.00  0.00      B    O  
ATOM   2182  H1  HOH B 721      23.219  11.189   2.672  1.00  0.00      B    H  
ATOM   2183  H2  HOH B 721      22.775   9.645   3.072  1.00  0.00      B    H  
ATOM   2184  O   HOH B 722       6.672  25.725  31.084  1.00  0.00      B    O  
ATOM   2185  H1  HOH B 722       6.228  25.754  30.152  1.00  0.00      B    H  
ATOM   2186  H2  HOH B 722       5.900  25.530  31.708  1.00  0.00      B    H  
ATOM   2187  O   HOH B 723       3.406   4.977   7.430  1.00  0.00      B    O  
ATOM   2188  H1  HOH B 723       4.356   5.367   7.480  1.00  0.00      B    H  
ATOM   2189  H2  HOH B 723       2.913   5.222   8.303  1.00  0.00      B    H  
ATOM   2190  O   HOH B 724      30.231  15.535  36.377  1.00  0.00      B    O  
ATOM   2191  H1  HOH B 724      30.831  16.229  36.804  1.00  0.00      B    H  
ATOM   2192  H2  HOH B 724      30.468  14.688  36.881  1.00  0.00      B    H  
ATOM   2193  O   HOH B 725      34.562  27.064  30.649  1.00  0.00      B    O  
ATOM   2194  H1  HOH B 725      35.489  26.998  30.272  1.00  0.00      B    H  
ATOM   2195  H2  HOH B 725      33.861  27.065  29.885  1.00  0.00      B    H  
ATOM   2196  O   HOH B 726      10.862   0.847  32.884  1.00  0.00      B    O  
ATOM   2197  H1  HOH B 726      10.258   0.682  33.657  1.00  0.00      B    H  
ATOM   2198  H2  HOH B 726      11.540   1.555  33.106  1.00  0.00      B    H  
ATOM   2199  O   HOH B 727      37.441  27.163   1.137  1.00  0.00      B    O  
ATOM   2200  H1  HOH B 727      38.263  27.081   1.657  1.00  0.00      B    H  
ATOM   2201  H2  HOH B 727      37.592  26.719   0.279  1.00  0.00      B    H  
ATOM   2202  O   HOH B 728       8.745  38.187  36.818  1.00  0.00      B    O  
ATOM   2203  H1  HOH B 728       9.133  37.330  37.229  1.00  0.00      B    H  
ATOM   2204  H2  HOH B 728       7.996  37.878  36.198  1.00  0.00      B    H  
ATOM   2205  O   HOH B 729      18.159  16.025  32.000  1.00  0.00      B    O  
ATOM   2206  H1  HOH B 729      18.253  15.497  31.151  1.00  0.00      B    H  
ATOM   2207  H2  HOH B 729      18.852  16.773  31.894  1.00  0.00      B    H  
ATOM   2208  O   HOH B 730      32.022  11.047  36.322  1.00  0.00      B    O  
ATOM   2209  H1  HOH B 730      31.628  10.628  35.519  1.00  0.00      B    H  
ATOM   2210  H2  HOH B 730      32.991  11.321  36.159  1.00  0.00      B    H  
ATOM   2211  O   HOH B 731      30.900  25.821  29.546  1.00  0.00      B    O  
ATOM   2212  H1  HOH B 731      30.462  26.709  29.656  1.00  0.00      B    H  
ATOM   2213  H2  HOH B 731      31.340  25.862  28.656  1.00  0.00      B    H  
ATOM   2214  O   HOH B 732      11.332  18.052  38.806  1.00  0.00      B    O  
ATOM   2215  H1  HOH B 732      11.053  17.444  39.577  1.00  0.00      B    H  
ATOM   2216  H2  HOH B 732      12.324  17.820  38.761  1.00  0.00      B    H  
ATOM   2217  O   HOH B 733      18.812  29.752  24.054  1.00  0.00      B    O  
ATOM   2218  H1  HOH B 733      19.132  28.950  23.522  1.00  0.00      B    H  
ATOM   2219  H2  HOH B 733      18.092  30.203  23.481  1.00  0.00      B    H  
ATOM   2220  O   HOH B 734       3.570  26.926  17.668  1.00  0.00      B    O  
ATOM   2221  H1  HOH B 734       4.096  26.213  17.137  1.00  0.00      B    H  
ATOM   2222  H2  HOH B 734       4.196  27.567  18.032  1.00  0.00      B    H  
ATOM   2223  O   HOH B 735      25.838   2.199  16.842  1.00  0.00      B    O  
ATOM   2224  H1  HOH B 735      26.637   1.977  17.375  1.00  0.00      B    H  
ATOM   2225  H2  HOH B 735      25.694   1.509  16.100  1.00  0.00      B    H  
ATOM   2226  O   HOH B 736      20.578  22.171  36.973  1.00  0.00      B    O  
ATOM   2227  H1  HOH B 736      21.297  22.722  37.380  1.00  0.00      B    H  
ATOM   2228  H2  HOH B 736      19.894  22.732  36.431  1.00  0.00      B    H  
ATOM   2229  O   HOH B 737       3.318   9.760  10.985  1.00  0.00      B    O  
ATOM   2230  H1  HOH B 737       3.342   9.358  10.093  1.00  0.00      B    H  
ATOM   2231  H2  HOH B 737       2.494  10.314  11.153  1.00  0.00      B    H  
ATOM   2232  O   HOH B 738       4.137  15.021  19.274  1.00  0.00      B    O  
ATOM   2233  H1  HOH B 738       5.139  15.094  19.356  1.00  0.00      B    H  
ATOM   2234  H2  HOH B 738       3.786  15.044  20.286  1.00  0.00      B    H  
ATOM   2235  O   HOH B 739       4.556  29.239  10.096  1.00  0.00      B    O  
ATOM   2236  H1  HOH B 739       4.899  28.544  10.762  1.00  0.00      B    H  
ATOM   2237  H2  HOH B 739       4.262  28.676   9.285  1.00  0.00      B    H  
ATOM   2238  O   HOH B 740       5.705  27.129  26.526  1.00  0.00      B    O  
ATOM   2239  H1  HOH B 740       5.192  26.892  25.740  1.00  0.00      B    H  
ATOM   2240  H2  HOH B 740       6.477  27.748  26.177  1.00  0.00      B    H  
ATOM   2241  O   HOH B 741      33.037  26.514   0.597  1.00  0.00      B    O  
ATOM   2242  H1  HOH B 741      33.283  26.431   1.585  1.00  0.00      B    H  
ATOM   2243  H2  HOH B 741      33.528  27.329   0.177  1.00  0.00      B    H  
ATOM   2244  O   HOH B 742      19.536  14.768  11.954  1.00  0.00      B    O  
ATOM   2245  H1  HOH B 742      19.267  14.967  12.867  1.00  0.00      B    H  
ATOM   2246  H2  HOH B 742      20.520  14.460  11.946  1.00  0.00      B    H  
ATOM   2247  O   HOH B 743       7.858  22.521   8.125  1.00  0.00      B    O  
ATOM   2248  H1  HOH B 743       7.860  22.710   7.102  1.00  0.00      B    H  
ATOM   2249  H2  HOH B 743       8.228  23.327   8.673  1.00  0.00      B    H  
ATOM   2250  O   HOH B 744      17.032  30.152  39.321  1.00  0.00      B    O  
ATOM   2251  H1  HOH B 744      17.462  30.569  38.564  1.00  0.00      B    H  
ATOM   2252  H2  HOH B 744      16.270  29.617  38.992  1.00  0.00      B    H  
ATOM   2253  O   HOH B 745       1.387   2.393  33.990  1.00  0.00      B    O  
ATOM   2254  H1  HOH B 745       2.284   2.078  33.715  1.00  0.00      B    H  
ATOM   2255  H2  HOH B 745       1.117   3.195  33.466  1.00  0.00      B    H  
ATOM   2256  O   HOH B 746      29.868  33.371  17.077  1.00  0.00      B    O  
ATOM   2257  H1  HOH B 746      30.483  33.541  17.843  1.00  0.00      B    H  
ATOM   2258  H2  HOH B 746      29.362  32.537  17.295  1.00  0.00      B    H  
ATOM   2259  O   HOH B 747      31.096  27.126  35.077  1.00  0.00      B    O  
ATOM   2260  H1  HOH B 747      31.155  26.260  34.560  1.00  0.00      B    H  
ATOM   2261  H2  HOH B 747      31.920  27.698  34.872  1.00  0.00      B    H  
ATOM   2262  O   HOH B 748       6.049   3.806  30.104  1.00  0.00      B    O  
ATOM   2263  H1  HOH B 748       5.149   4.210  30.185  1.00  0.00      B    H  
ATOM   2264  H2  HOH B 748       6.728   4.311  30.619  1.00  0.00      B    H  
ATOM   2265  O   HOH B 749      35.876   9.333  26.470  1.00  0.00      B    O  
ATOM   2266  H1  HOH B 749      35.785  10.035  25.747  1.00  0.00      B    H  
ATOM   2267  H2  HOH B 749      36.518   8.541  26.232  1.00  0.00      B    H  
ATOM   2268  O   HOH B 750      24.660   3.876  30.581  1.00  0.00      B    O  
ATOM   2269  H1  HOH B 750      24.777   4.841  30.246  1.00  0.00      B    H  
ATOM   2270  H2  HOH B 750      24.445   3.967  31.586  1.00  0.00      B    H  
ATOM   2271  O   HOH B 751      26.188   7.404   3.214  1.00  0.00      B    O  
ATOM   2272  H1  HOH B 751      25.812   7.057   4.077  1.00  0.00      B    H  
ATOM   2273  H2  HOH B 751      26.258   8.440   3.301  1.00  0.00      B    H  
ATOM   2274  O   HOH B 752       4.496  32.122   7.105  1.00  0.00      B    O  
ATOM   2275  H1  HOH B 752       4.758  32.969   6.687  1.00  0.00      B    H  
ATOM   2276  H2  HOH B 752       5.420  31.739   7.431  1.00  0.00      B    H  
ATOM   2277  O   HOH B 753       5.011  12.381  13.855  1.00  0.00      B    O  
ATOM   2278  H1  HOH B 753       5.698  11.596  13.885  1.00  0.00      B    H  
ATOM   2279  H2  HOH B 753       4.080  12.074  13.878  1.00  0.00      B    H  
ATOM   2280  O   HOH B 754       2.355   1.375  37.756  1.00  0.00      B    O  
ATOM   2281  H1  HOH B 754       2.889   2.155  37.469  1.00  0.00      B    H  
ATOM   2282  H2  HOH B 754       1.684   1.160  37.013  1.00  0.00      B    H  
ATOM   2283  O   HOH B 755      31.503   4.655  18.572  1.00  0.00      B    O  
ATOM   2284  H1  HOH B 755      32.452   4.670  18.150  1.00  0.00      B    H  
ATOM   2285  H2  HOH B 755      30.960   3.941  18.015  1.00  0.00      B    H  
ATOM   2286  O   HOH B 756      36.829   0.997  36.679  1.00  0.00      B    O  
ATOM   2287  H1  HOH B 756      36.144   1.033  35.936  1.00  0.00      B    H  
ATOM   2288  H2  HOH B 756      36.302   0.721  37.502  1.00  0.00      B    H  
ATOM   2289  O   HOH B 757      39.232   7.896  24.589  1.00  0.00      B    O  
ATOM   2290  H1  HOH B 757      38.868   7.979  23.671  1.00  0.00      B    H  
ATOM   2291  H2  HOH B 757      38.465   7.736  25.237  1.00  0.00      B    H  
ATOM   2292  O   HOH B 758      36.253  27.028  17.674  1.00  0.00      B    O  
ATOM   2293  H1  HOH B 758      35.250  27.193  17.762  1.00  0.00      B    H  
ATOM   2294  H2  HOH B 758      36.691  27.447  18.495  1.00  0.00      B    H  
ATOM   2295  O   HOH B 759      -0.065  14.267   5.189  1.00  0.00      B    O  
ATOM   2296  H1  HOH B 759      -0.393  14.890   5.973  1.00  0.00      B    H  
ATOM   2297  H2  HOH B 759       0.841  13.897   5.360  1.00  0.00      B    H  
ATOM   2298  O   HOH B 760      24.930  21.910  25.760  1.00  0.00      B    O  
ATOM   2299  H1  HOH B 760      24.804  21.658  26.793  1.00  0.00      B    H  
ATOM   2300  H2  HOH B 760      25.868  22.252  25.686  1.00  0.00      B    H  
ATOM   2301  O   HOH B 761      13.861   6.347  36.307  1.00  0.00      B    O  
ATOM   2302  H1  HOH B 761      12.893   5.931  36.389  1.00  0.00      B    H  
ATOM   2303  H2  HOH B 761      14.287   6.368  37.243  1.00  0.00      B    H  
ATOM   2304  O   HOH B 762      29.085   6.633  26.730  1.00  0.00      B    O  
ATOM   2305  H1  HOH B 762      29.690   6.609  25.931  1.00  0.00      B    H  
ATOM   2306  H2  HOH B 762      29.640   6.728  27.539  1.00  0.00      B    H  
ATOM   2307  O   HOH B 763       8.431  36.079  13.937  1.00  0.00      B    O  
ATOM   2308  H1  HOH B 763       7.753  36.834  13.593  1.00  0.00      B    H  
ATOM   2309  H2  HOH B 763       8.864  36.436  14.698  1.00  0.00      B    H  
ATOM   2310  O   HOH B 764      12.141  22.400  22.826  1.00  0.00      B    O  
ATOM   2311  H1  HOH B 764      11.737  21.507  22.602  1.00  0.00      B    H  
ATOM   2312  H2  HOH B 764      12.952  22.517  22.288  1.00  0.00      B    H  
ATOM   2313  O   HOH B 765      30.081   9.629  31.178  1.00  0.00      B    O  
ATOM   2314  H1  HOH B 765      29.326   8.979  31.132  1.00  0.00      B    H  
ATOM   2315  H2  HOH B 765      29.664  10.588  31.122  1.00  0.00      B    H  
ATOM   2316  O   HOH B 766      29.836   8.852   8.508  1.00  0.00      B    O  
ATOM   2317  H1  HOH B 766      28.939   8.928   8.136  1.00  0.00      B    H  
ATOM   2318  H2  HOH B 766      30.393   8.414   7.831  1.00  0.00      B    H  
ATOM   2319  O   HOH B 767      19.622  36.888  13.886  1.00  0.00      B    O  
ATOM   2320  H1  HOH B 767      20.404  37.166  14.448  1.00  0.00      B    H  
ATOM   2321  H2  HOH B 767      19.300  36.034  14.287  1.00  0.00      B    H  
ATOM   2322  O   HOH B 768       4.571   8.173  33.622  1.00  0.00      B    O  
ATOM   2323  H1  HOH B 768       3.702   8.550  34.107  1.00  0.00      B    H  
ATOM   2324  H2  HOH B 768       4.513   8.481  32.671  1.00  0.00      B    H  
ATOM   2325  O   HOH B 769      26.232  18.000  33.538  1.00  0.00      B    O  
ATOM   2326  H1  HOH B 769      27.124  17.924  33.118  1.00  0.00      B    H  
ATOM   2327  H2  HOH B 769      25.491  17.958  32.879  1.00  0.00      B    H  
ATOM   2328  O   HOH B 770      23.945  -0.082   7.917  1.00  0.00      B    O  
ATOM   2329  H1  HOH B 770      24.064   0.034   6.896  1.00  0.00      B    H  
ATOM   2330  H2  HOH B 770      24.795   0.163   8.360  1.00  0.00      B    H  
ATOM   2331  O   HOH B 771       9.388   2.198  11.215  1.00  0.00      B    O  
ATOM   2332  H1  HOH B 771       9.500   1.347  11.694  1.00  0.00      B    H  
ATOM   2333  H2  HOH B 771       9.380   1.999  10.220  1.00  0.00      B    H  
ATOM   2334  O   HOH B 772      17.655   6.080  38.751  1.00  0.00      B    O  
ATOM   2335  H1  HOH B 772      18.038   5.277  38.331  1.00  0.00      B    H  
ATOM   2336  H2  HOH B 772      16.697   5.826  38.956  1.00  0.00      B    H  
ATOM   2337  O   HOH B 773      28.884  19.623   1.022  1.00  0.00      B    O  
ATOM   2338  H1  HOH B 773      28.511  20.417   0.685  1.00  0.00      B    H  
ATOM   2339  H2  HOH B 773      28.362  19.461   1.912  1.00  0.00      B    H  
ATOM   2340  O   HOH B 774      32.117  30.988   4.093  1.00  0.00      B    O  
ATOM   2341  H1  HOH B 774      32.943  31.566   4.316  1.00  0.00      B    H  
ATOM   2342  H2  HOH B 774      31.354  31.572   3.726  1.00  0.00      B    H  
ATOM   2343  O   HOH B 775      23.694  33.126  17.238  1.00  0.00      B    O  
ATOM   2344  H1  HOH B 775      23.123  32.820  17.968  1.00  0.00      B    H  
ATOM   2345  H2  HOH B 775      24.351  33.785  17.622  1.00  0.00      B    H  
ATOM   2346  O   HOH B 776      27.081   3.350   6.772  1.00  0.00      B    O  
ATOM   2347  H1  HOH B 776      26.166   3.401   7.231  1.00  0.00      B    H  
ATOM   2348  H2  HOH B 776      27.495   2.508   7.254  1.00  0.00      B    H  
ATOM   2349  O   HOH B 777      17.726  38.281   1.855  1.00  0.00      B    O  
ATOM   2350  H1  HOH B 777      16.743  38.544   2.129  1.00  0.00      B    H  
ATOM   2351  H2  HOH B 777      17.830  38.578   0.882  1.00  0.00      B    H  
ATOM   2352  O   HOH B 778       0.253  10.800   6.138  1.00  0.00      B    O  
ATOM   2353  H1  HOH B 778      -0.299  10.898   5.288  1.00  0.00      B    H  
ATOM   2354  H2  HOH B 778       0.977  11.532   6.098  1.00  0.00      B    H  
ATOM   2355  O   HOH B 779      24.979   2.082  37.792  1.00  0.00      B    O  
ATOM   2356  H1  HOH B 779      25.793   2.085  38.388  1.00  0.00      B    H  
ATOM   2357  H2  HOH B 779      25.015   2.850  37.145  1.00  0.00      B    H  
ATOM   2358  O   HOH B 780      17.494  22.837  24.447  1.00  0.00      B    O  
ATOM   2359  H1  HOH B 780      18.054  23.200  25.254  1.00  0.00      B    H  
ATOM   2360  H2  HOH B 780      16.512  22.760  24.704  1.00  0.00      B    H  
ATOM   2361  O   HOH B 781      18.734  26.696  37.941  1.00  0.00      B    O  
ATOM   2362  H1  HOH B 781      19.695  26.796  38.223  1.00  0.00      B    H  
ATOM   2363  H2  HOH B 781      18.176  26.362  38.676  1.00  0.00      B    H  
ATOM   2364  O   HOH B 782      37.179  33.722   5.673  1.00  0.00      B    O  
ATOM   2365  H1  HOH B 782      37.107  34.666   6.008  1.00  0.00      B    H  
ATOM   2366  H2  HOH B 782      37.782  33.754   4.922  1.00  0.00      B    H  
ATOM   2367  O   HOH B 783      28.778  12.128  31.465  1.00  0.00      B    O  
ATOM   2368  H1  HOH B 783      28.933  12.074  30.487  1.00  0.00      B    H  
ATOM   2369  H2  HOH B 783      27.830  11.934  31.696  1.00  0.00      B    H  
ATOM   2370  O   HOH B 784      24.701   5.683  24.369  1.00  0.00      B    O  
ATOM   2371  H1  HOH B 784      24.100   5.461  25.147  1.00  0.00      B    H  
ATOM   2372  H2  HOH B 784      24.098   6.043  23.664  1.00  0.00      B    H  
ATOM   2373  O   HOH B 785      16.750   0.916  22.039  1.00  0.00      B    O  
ATOM   2374  H1  HOH B 785      15.745   0.719  21.768  1.00  0.00      B    H  
ATOM   2375  H2  HOH B 785      16.910   0.724  23.027  1.00  0.00      B    H  
ATOM   2376  O   HOH B 786      15.199  24.660  23.001  1.00  0.00      B    O  
ATOM   2377  H1  HOH B 786      15.110  23.806  22.559  1.00  0.00      B    H  
ATOM   2378  H2  HOH B 786      16.058  24.533  23.381  1.00  0.00      B    H  
ATOM   2379  O   HOH B 787      10.291   4.321  21.402  1.00  0.00      B    O  
ATOM   2380  H1  HOH B 787      10.695   4.574  22.296  1.00  0.00      B    H  
ATOM   2381  H2  HOH B 787       9.691   3.506  21.606  1.00  0.00      B    H  
ATOM   2382  O   HOH B 788       4.542  18.526   8.770  1.00  0.00      B    O  
ATOM   2383  H1  HOH B 788       3.549  18.394   8.600  1.00  0.00      B    H  
ATOM   2384  H2  HOH B 788       4.978  18.047   7.950  1.00  0.00      B    H  
ATOM   2385  O   HOH B 789      21.854  21.045  30.455  1.00  0.00      B    O  
ATOM   2386  H1  HOH B 789      21.802  21.961  29.994  1.00  0.00      B    H  
ATOM   2387  H2  HOH B 789      21.467  20.443  29.774  1.00  0.00      B    H  
ATOM   2388  O   HOH B 790      30.600  18.567  21.015  1.00  0.00      B    O  
ATOM   2389  H1  HOH B 790      30.227  18.185  21.873  1.00  0.00      B    H  
ATOM   2390  H2  HOH B 790      31.403  19.146  21.270  1.00  0.00      B    H  
ATOM   2391  O   HOH B 791       8.110  35.089   8.839  1.00  0.00      B    O  
ATOM   2392  H1  HOH B 791       8.658  35.322   8.005  1.00  0.00      B    H  
ATOM   2393  H2  HOH B 791       7.508  35.904   9.053  1.00  0.00      B    H  
ATOM   2394  O   HOH B 792      25.114  37.448   0.666  1.00  0.00      B    O  
ATOM   2395  H1  HOH B 792      24.923  36.499   1.076  1.00  0.00      B    H  
ATOM   2396  H2  HOH B 792      26.070  37.678   0.815  1.00  0.00      B    H  
ATOM   2397  O   HOH B 793      10.808  14.697  21.079  1.00  0.00      B    O  
ATOM   2398  H1  HOH B 793      10.798  15.321  21.884  1.00  0.00      B    H  
ATOM   2399  H2  HOH B 793      10.033  14.106  21.215  1.00  0.00      B    H  
ATOM   2400  O   HOH B 794       1.742  23.141  12.974  1.00  0.00      B    O  
ATOM   2401  H1  HOH B 794       0.916  23.487  12.515  1.00  0.00      B    H  
ATOM   2402  H2  HOH B 794       1.588  23.277  13.922  1.00  0.00      B    H  
ATOM   2403  O   HOH B 795      28.255  19.502   5.187  1.00  0.00      B    O  
ATOM   2404  H1  HOH B 795      27.839  19.205   6.080  1.00  0.00      B    H  
ATOM   2405  H2  HOH B 795      27.704  19.075   4.452  1.00  0.00      B    H  
ATOM   2406  O   HOH B 796       0.836  25.135  35.643  1.00  0.00      B    O  
ATOM   2407  H1  HOH B 796       0.129  24.993  34.865  1.00  0.00      B    H  
ATOM   2408  H2  HOH B 796       0.444  25.876  36.271  1.00  0.00      B    H  
ATOM   2409  O   HOH B 797      17.786  37.222   5.492  1.00  0.00      B    O  
ATOM   2410  H1  HOH B 797      17.888  36.318   4.899  1.00  0.00      B    H  
ATOM   2411  H2  HOH B 797      17.539  36.859   6.441  1.00  0.00      B    H  
ATOM   2412  O   HOH B 798      36.826  25.835   8.837  1.00  0.00      B    O  
ATOM   2413  H1  HOH B 798      37.070  26.650   9.430  1.00  0.00      B    H  
ATOM   2414  H2  HOH B 798      36.571  24.977   9.360  1.00  0.00      B    H  
ATOM   2415  O   HOH B 799       1.818  24.329  30.187  1.00  0.00      B    O  
ATOM   2416  H1  HOH B 799       2.192  25.290  30.246  1.00  0.00      B    H  
ATOM   2417  H2  HOH B 799       2.574  23.653  29.863  1.00  0.00      B    H  
ATOM   2418  O   HOH B 800      26.832  36.132  35.844  1.00  0.00      B    O  
ATOM   2419  H1  HOH B 800      25.868  36.061  35.468  1.00  0.00      B    H  
ATOM   2420  H2  HOH B 800      26.983  37.126  35.994  1.00  0.00      B    H  
ATOM   2421  O   HOH B 801      24.973  15.010   3.950  1.00  0.00      B    O  
ATOM   2422  H1  HOH B 801      25.633  14.590   3.325  1.00  0.00      B    H  
ATOM   2423  H2  HOH B 801      24.114  15.050   3.498  1.00  0.00      B    H  
ATOM   2424  O   HOH B 802      19.829  34.542   6.674  1.00  0.00      B    O  
ATOM   2425  H1  HOH B 802      20.593  34.221   6.228  1.00  0.00      B    H  
ATOM   2426  H2  HOH B 802      19.885  34.087   7.543  1.00  0.00      B    H  
ATOM   2427  O   HOH B 803      27.961  18.663  31.617  1.00  0.00      B    O  
ATOM   2428  H1  HOH B 803      28.663  19.294  32.052  1.00  0.00      B    H  
ATOM   2429  H2  HOH B 803      28.382  18.119  30.867  1.00  0.00      B    H  
ATOM   2430  O   HOH B 804      10.867  25.018  21.180  1.00  0.00      B    O  
ATOM   2431  H1  HOH B 804      11.491  24.372  20.782  1.00  0.00      B    H  
ATOM   2432  H2  HOH B 804      10.304  24.550  21.905  1.00  0.00      B    H  
ATOM   2433  O   HOH B 805       5.927   0.551   4.067  1.00  0.00      B    O  
ATOM   2434  H1  HOH B 805       5.274   1.085   4.528  1.00  0.00      B    H  
ATOM   2435  H2  HOH B 805       5.983   1.013   3.192  1.00  0.00      B    H  
ATOM   2436  O   HOH B 806      23.516  14.738  19.576  1.00  0.00      B    O  
ATOM   2437  H1  HOH B 806      24.538  14.607  19.452  1.00  0.00      B    H  
ATOM   2438  H2  HOH B 806      23.274  14.554  20.584  1.00  0.00      B    H  
ATOM   2439  O   HOH B 807      20.481  12.737  18.582  1.00  0.00      B    O  
ATOM   2440  H1  HOH B 807      20.254  13.345  17.766  1.00  0.00      B    H  
ATOM   2441  H2  HOH B 807      19.666  12.659  19.173  1.00  0.00      B    H  
ATOM   2442  O   HOH B 808      35.272  17.455  12.574  1.00  0.00      B    O  
ATOM   2443  H1  HOH B 808      35.097  17.895  13.486  1.00  0.00      B    H  
ATOM   2444  H2  HOH B 808      36.148  17.819  12.175  1.00  0.00      B    H  
ATOM   2445  O   HOH B 809      22.806  16.828  34.190  1.00  0.00      B    O  
ATOM   2446  H1  HOH B 809      21.981  17.226  34.668  1.00  0.00      B    H  
ATOM   2447  H2  HOH B 809      22.994  17.503  33.476  1.00  0.00      B    H  
ATOM   2448  O   HOH B 810      35.012   9.339  28.958  1.00  0.00      B    O  
ATOM   2449  H1  HOH B 810      34.201   9.976  28.978  1.00  0.00      B    H  
ATOM   2450  H2  HOH B 810      35.469   9.371  28.066  1.00  0.00      B    H  
ATOM   2451  O   HOH B 811      26.300  21.489  16.405  1.00  0.00      B    O  
ATOM   2452  H1  HOH B 811      27.184  21.026  16.153  1.00  0.00      B    H  
ATOM   2453  H2  HOH B 811      26.275  22.467  15.992  1.00  0.00      B    H  
ATOM   2454  O   HOH B 812      29.541  29.927  24.308  1.00  0.00      B    O  
ATOM   2455  H1  HOH B 812      29.624  29.024  23.909  1.00  0.00      B    H  
ATOM   2456  H2  HOH B 812      29.979  29.883  25.213  1.00  0.00      B    H  
ATOM   2457  O   HOH B 813      16.739  26.003   0.553  1.00  0.00      B    O  
ATOM   2458  H1  HOH B 813      17.161  25.281   1.144  1.00  0.00      B    H  
ATOM   2459  H2  HOH B 813      15.810  26.044   0.960  1.00  0.00      B    H  
ATOM   2460  O   HOH B 814      33.187   6.011  11.895  1.00  0.00      B    O  
ATOM   2461  H1  HOH B 814      32.626   5.366  12.454  1.00  0.00      B    H  
ATOM   2462  H2  HOH B 814      33.600   6.640  12.533  1.00  0.00      B    H  
ATOM   2463  O   HOH B 815      20.965  11.535   5.135  1.00  0.00      B    O  
ATOM   2464  H1  HOH B 815      20.603  11.854   4.201  1.00  0.00      B    H  
ATOM   2465  H2  HOH B 815      21.965  11.562   5.129  1.00  0.00      B    H  
ATOM   2466  O   HOH B 816      16.391   5.717   2.861  1.00  0.00      B    O  
ATOM   2467  H1  HOH B 816      16.498   4.893   3.409  1.00  0.00      B    H  
ATOM   2468  H2  HOH B 816      17.035   6.469   3.158  1.00  0.00      B    H  
ATOM   2469  O   HOH B 817      26.411  31.532   4.984  1.00  0.00      B    O  
ATOM   2470  H1  HOH B 817      27.189  31.822   5.571  1.00  0.00      B    H  
ATOM   2471  H2  HOH B 817      26.143  32.240   4.318  1.00  0.00      B    H  
ATOM   2472  O   HOH B 818      12.669  14.043  13.536  1.00  0.00      B    O  
ATOM   2473  H1  HOH B 818      12.909  13.516  14.347  1.00  0.00      B    H  
ATOM   2474  H2  HOH B 818      12.728  13.441  12.709  1.00  0.00      B    H  
ATOM   2475  O   HOH B 819       0.812  22.148   4.426  1.00  0.00      B    O  
ATOM   2476  H1  HOH B 819      -0.014  21.793   4.029  1.00  0.00      B    H  
ATOM   2477  H2  HOH B 819       0.603  23.121   4.557  1.00  0.00      B    H  
ATOM   2478  O   HOH B 820      -0.385  33.496   3.442  1.00  0.00      B    O  
ATOM   2479  H1  HOH B 820       0.131  33.804   2.643  1.00  0.00      B    H  
ATOM   2480  H2  HOH B 820       0.323  33.004   4.031  1.00  0.00      B    H  
ATOM   2481  O   HOH B 821      25.675   7.007  10.250  1.00  0.00      B    O  
ATOM   2482  H1  HOH B 821      25.060   6.894  11.076  1.00  0.00      B    H  
ATOM   2483  H2  HOH B 821      26.552   7.374  10.623  1.00  0.00      B    H  
ATOM   2484  O   HOH B 822       5.671  -0.083   7.988  1.00  0.00      B    O  
ATOM   2485  H1  HOH B 822       5.988   0.851   7.977  1.00  0.00      B    H  
ATOM   2486  H2  HOH B 822       4.745  -0.019   7.593  1.00  0.00      B    H  
ATOM   2487  O   HOH B 823      24.341   7.350  16.097  1.00  0.00      B    O  
ATOM   2488  H1  HOH B 823      24.641   6.411  16.061  1.00  0.00      B    H  
ATOM   2489  H2  HOH B 823      24.958   7.788  15.475  1.00  0.00      B    H  
ATOM   2490  O   HOH B 824      16.603   9.472   7.949  1.00  0.00      B    O  
ATOM   2491  H1  HOH B 824      17.126   8.860   8.597  1.00  0.00      B    H  
ATOM   2492  H2  HOH B 824      15.728   9.778   8.372  1.00  0.00      B    H  
ATOM   2493  O   HOH B 825      23.083   3.132  16.253  1.00  0.00      B    O  
ATOM   2494  H1  HOH B 825      22.816   2.258  15.816  1.00  0.00      B    H  
ATOM   2495  H2  HOH B 825      23.533   2.753  17.035  1.00  0.00      B    H  
ATOM   2496  O   HOH B 826      26.159  26.835   0.361  1.00  0.00      B    O  
ATOM   2497  H1  HOH B 826      25.860  25.860   0.300  1.00  0.00      B    H  
ATOM   2498  H2  HOH B 826      25.396  27.399   0.671  1.00  0.00      B    H  
ATOM   2499  O   HOH B 827       3.114  27.035  29.332  1.00  0.00      B    O  
ATOM   2500  H1  HOH B 827       2.437  27.540  28.796  1.00  0.00      B    H  
ATOM   2501  H2  HOH B 827       3.651  27.661  29.953  1.00  0.00      B    H  
ATOM   2502  O   HOH B 828       8.352  30.926  14.011  1.00  0.00      B    O  
ATOM   2503  H1  HOH B 828       7.664  31.654  14.007  1.00  0.00      B    H  
ATOM   2504  H2  HOH B 828       7.928  30.043  14.226  1.00  0.00      B    H  
ATOM   2505  O   HOH B 829      24.811  30.848   9.547  1.00  0.00      B    O  
ATOM   2506  H1  HOH B 829      25.435  31.644   9.783  1.00  0.00      B    H  
ATOM   2507  H2  HOH B 829      24.390  31.109   8.640  1.00  0.00      B    H  
ATOM   2508  O   HOH B 830       2.140  25.126   2.683  1.00  0.00      B    O  
ATOM   2509  H1  HOH B 830       2.080  24.302   3.268  1.00  0.00      B    H  
ATOM   2510  H2  HOH B 830       3.074  25.058   2.315  1.00  0.00      B    H  
ATOM   2511  O   HOH B 831       4.623  13.127  28.135  1.00  0.00      B    O  
ATOM   2512  H1  HOH B 831       4.466  12.617  29.018  1.00  0.00      B    H  
ATOM   2513  H2  HOH B 831       5.233  13.953  28.244  1.00  0.00      B    H  
ATOM   2514  O   HOH B 832       4.268  15.764  25.365  1.00  0.00      B    O  
ATOM   2515  H1  HOH B 832       4.313  14.776  25.619  1.00  0.00      B    H  
ATOM   2516  H2  HOH B 832       5.083  15.936  24.820  1.00  0.00      B    H  
ATOM   2517  O   HOH B 833       8.829  33.004   3.869  1.00  0.00      B    O  
ATOM   2518  H1  HOH B 833       8.214  32.392   4.496  1.00  0.00      B    H  
ATOM   2519  H2  HOH B 833       8.577  32.887   2.887  1.00  0.00      B    H  
ATOM   2520  O   HOH B 834      26.444  13.166  21.251  1.00  0.00      B    O  
ATOM   2521  H1  HOH B 834      27.355  13.148  21.676  1.00  0.00      B    H  
ATOM   2522  H2  HOH B 834      25.806  12.756  21.912  1.00  0.00      B    H  
ATOM   2523  O   HOH B 835      38.004   9.793  32.907  1.00  0.00      B    O  
ATOM   2524  H1  HOH B 835      37.783   9.086  33.563  1.00  0.00      B    H  
ATOM   2525  H2  HOH B 835      37.290  10.580  32.922  1.00  0.00      B    H  
ATOM   2526  O   HOH B 836      31.567  15.977  11.379  1.00  0.00      B    O  
ATOM   2527  H1  HOH B 836      31.394  15.711  12.374  1.00  0.00      B    H  
ATOM   2528  H2  HOH B 836      31.949  16.938  11.385  1.00  0.00      B    H  
ATOM   2529  O   HOH B 837      36.026   7.082  30.255  1.00  0.00      B    O  
ATOM   2530  H1  HOH B 837      35.743   6.137  29.868  1.00  0.00      B    H  
ATOM   2531  H2  HOH B 837      35.626   7.709  29.553  1.00  0.00      B    H  
ATOM   2532  O   HOH B 838      15.570  22.510  35.323  1.00  0.00      B    O  
ATOM   2533  H1  HOH B 838      15.329  21.925  36.150  1.00  0.00      B    H  
ATOM   2534  H2  HOH B 838      15.954  23.416  35.660  1.00  0.00      B    H  
ATOM   2535  O   HOH B 839       5.672  23.139  36.339  1.00  0.00      B    O  
ATOM   2536  H1  HOH B 839       6.059  23.625  37.151  1.00  0.00      B    H  
ATOM   2537  H2  HOH B 839       5.089  23.792  35.847  1.00  0.00      B    H  
ATOM   2538  O   HOH B 840      15.563  22.037   6.148  1.00  0.00      B    O  
ATOM   2539  H1  HOH B 840      15.124  22.982   6.026  1.00  0.00      B    H  
ATOM   2540  H2  HOH B 840      15.165  21.594   6.968  1.00  0.00      B    H  
ATOM   2541  O   HOH B 841      25.562   4.899  16.838  1.00  0.00      B    O  
ATOM   2542  H1  HOH B 841      26.352   5.099  17.467  1.00  0.00      B    H  
ATOM   2543  H2  HOH B 841      25.626   3.929  16.549  1.00  0.00      B    H  
ATOM   2544  O   HOH B 842       4.511   9.990  31.304  1.00  0.00      B    O  
ATOM   2545  H1  HOH B 842       3.868  10.645  30.850  1.00  0.00      B    H  
ATOM   2546  H2  HOH B 842       4.729   9.362  30.565  1.00  0.00      B    H  
ATOM   2547  O   HOH B 843      25.869  38.017  28.571  1.00  0.00      B    O  
ATOM   2548  H1  HOH B 843      25.604  37.594  27.677  1.00  0.00      B    H  
ATOM   2549  H2  HOH B 843      25.553  38.998  28.595  1.00  0.00      B    H  
ATOM   2550  O   HOH B 844      15.403  34.719  31.669  1.00  0.00      B    O  
ATOM   2551  H1  HOH B 844      14.468  34.467  31.919  1.00  0.00      B    H  
ATOM   2552  H2  HOH B 844      15.675  35.429  32.362  1.00  0.00      B    H  
ATOM   2553  O   HOH B 845      36.601   2.524  10.426  1.00  0.00      B    O  
ATOM   2554  H1  HOH B 845      37.332   2.653   9.737  1.00  0.00      B    H  
ATOM   2555  H2  HOH B 845      36.858   2.919  11.280  1.00  0.00      B    H  
ATOM   2556  O   HOH B 846      20.494  17.990  38.935  1.00  0.00      B    O  
ATOM   2557  H1  HOH B 846      19.684  17.431  38.651  1.00  0.00      B    H  
ATOM   2558  H2  HOH B 846      20.139  18.954  38.975  1.00  0.00      B    H  
ATOM   2559  O   HOH B 847      36.481   7.612   9.332  1.00  0.00      B    O  
ATOM   2560  H1  HOH B 847      35.599   7.167   9.351  1.00  0.00      B    H  
ATOM   2561  H2  HOH B 847      36.336   8.370   8.671  1.00  0.00      B    H  
ATOM   2562  O   HOH B 848      26.984  15.432  35.514  1.00  0.00      B    O  
ATOM   2563  H1  HOH B 848      27.249  16.246  35.018  1.00  0.00      B    H  
ATOM   2564  H2  HOH B 848      27.530  14.673  35.271  1.00  0.00      B    H  
ATOM   2565  O   HOH B 849      17.206   5.836   6.968  1.00  0.00      B    O  
ATOM   2566  H1  HOH B 849      18.069   5.592   7.467  1.00  0.00      B    H  
ATOM   2567  H2  HOH B 849      17.489   6.440   6.236  1.00  0.00      B    H  
ATOM   2568  O   HOH B 850      13.293   8.092   3.766  1.00  0.00      B    O  
ATOM   2569  H1  HOH B 850      13.847   7.421   4.325  1.00  0.00      B    H  
ATOM   2570  H2  HOH B 850      13.873   8.660   3.148  1.00  0.00      B    H  
ATOM   2571  O   HOH B 851      14.913  38.065   2.532  1.00  0.00      B    O  
ATOM   2572  H1  HOH B 851      14.766  37.129   2.935  1.00  0.00      B    H  
ATOM   2573  H2  HOH B 851      15.245  38.638   3.301  1.00  0.00      B    H  
ATOM   2574  O   HOH B 852      36.377  11.316  24.377  1.00  0.00      B    O  
ATOM   2575  H1  HOH B 852      35.431  11.696  24.410  1.00  0.00      B    H  
ATOM   2576  H2  HOH B 852      36.705  11.438  23.444  1.00  0.00      B    H  
ATOM   2577  O   HOH B 853       3.867   4.108  14.056  1.00  0.00      B    O  
ATOM   2578  H1  HOH B 853       4.630   3.637  14.491  1.00  0.00      B    H  
ATOM   2579  H2  HOH B 853       3.709   4.927  14.647  1.00  0.00      B    H  
ATOM   2580  O   HOH B 854       4.676  11.217   6.655  1.00  0.00      B    O  
ATOM   2581  H1  HOH B 854       4.645  10.381   6.027  1.00  0.00      B    H  
ATOM   2582  H2  HOH B 854       5.600  11.670   6.557  1.00  0.00      B    H  
ATOM   2583  O   HOH B 855       3.948  12.372  10.504  1.00  0.00      B    O  
ATOM   2584  H1  HOH B 855       3.780  11.393  10.739  1.00  0.00      B    H  
ATOM   2585  H2  HOH B 855       3.341  12.598   9.651  1.00  0.00      B    H  
ATOM   2586  O   HOH B 856      36.314   7.733   0.618  1.00  0.00      B    O  
ATOM   2587  H1  HOH B 856      36.347   8.552   1.241  1.00  0.00      B    H  
ATOM   2588  H2  HOH B 856      36.665   6.983   1.215  1.00  0.00      B    H  
ATOM   2589  O   HOH B 857      38.861   8.833  36.211  1.00  0.00      B    O  
ATOM   2590  H1  HOH B 857      39.742   8.400  36.465  1.00  0.00      B    H  
ATOM   2591  H2  HOH B 857      38.094   8.159  36.447  1.00  0.00      B    H  
ATOM   2592  O   HOH B 858      16.890  17.062   9.636  1.00  0.00      B    O  
ATOM   2593  H1  HOH B 858      16.185  16.734  10.291  1.00  0.00      B    H  
ATOM   2594  H2  HOH B 858      17.675  17.210  10.251  1.00  0.00      B    H  
ATOM   2595  O   HOH B 859       0.364  27.694  16.019  1.00  0.00      B    O  
ATOM   2596  H1  HOH B 859       0.553  27.412  16.990  1.00  0.00      B    H  
ATOM   2597  H2  HOH B 859      -0.341  28.393  16.007  1.00  0.00      B    H  
ATOM   2598  O   HOH B 860      28.232  34.528  37.512  1.00  0.00      B    O  
ATOM   2599  H1  HOH B 860      29.189  34.534  37.342  1.00  0.00      B    H  
ATOM   2600  H2  HOH B 860      27.702  35.149  36.880  1.00  0.00      B    H  
ATOM   2601  O   HOH B 861      25.125  28.453  30.860  1.00  0.00      B    O  
ATOM   2602  H1  HOH B 861      24.891  28.561  29.868  1.00  0.00      B    H  
ATOM   2603  H2  HOH B 861      24.312  28.590  31.419  1.00  0.00      B    H  
ATOM   2604  O   HOH B 862      29.716  36.235  28.782  1.00  0.00      B    O  
ATOM   2605  H1  HOH B 862      29.660  35.661  29.617  1.00  0.00      B    H  
ATOM   2606  H2  HOH B 862      29.057  35.830  28.109  1.00  0.00      B    H  
ATOM   2607  O   HOH B 863      28.226  38.624   0.425  1.00  0.00      B    O  
ATOM   2608  H1  HOH B 863      28.879  38.214   1.102  1.00  0.00      B    H  
ATOM   2609  H2  HOH B 863      28.699  38.649  -0.460  1.00  0.00      B    H  
ATOM   2610  O   HOH B 864      15.404   4.672  14.890  1.00  0.00      B    O  
ATOM   2611  H1  HOH B 864      16.383   4.607  14.588  1.00  0.00      B    H  
ATOM   2612  H2  HOH B 864      14.876   4.785  14.047  1.00  0.00      B    H  
ATOM   2613  O   HOH B 865      35.564  28.341  14.897  1.00  0.00      B    O  
ATOM   2614  H1  HOH B 865      34.918  28.905  15.404  1.00  0.00      B    H  
ATOM   2615  H2  HOH B 865      36.119  27.833  15.538  1.00  0.00      B    H  
ATOM   2616  O   HOH B 866       1.443  14.955   2.936  1.00  0.00      B    O  
ATOM   2617  H1  HOH B 866       0.711  14.907   3.661  1.00  0.00      B    H  
ATOM   2618  H2  HOH B 866       2.010  14.136   3.076  1.00  0.00      B    H  
ATOM   2619  O   HOH B 867      18.225  34.945  14.964  1.00  0.00      B    O  
ATOM   2620  H1  HOH B 867      17.665  34.498  14.237  1.00  0.00      B    H  
ATOM   2621  H2  HOH B 867      17.685  35.730  15.281  1.00  0.00      B    H  
ATOM   2622  O   HOH B 868      33.957   9.682   9.778  1.00  0.00      B    O  
ATOM   2623  H1  HOH B 868      34.030   8.671   9.515  1.00  0.00      B    H  
ATOM   2624  H2  HOH B 868      33.154  10.119   9.256  1.00  0.00      B    H  
ATOM   2625  O   HOH B 869      31.324  19.502   2.257  1.00  0.00      B    O  
ATOM   2626  H1  HOH B 869      30.331  19.456   1.946  1.00  0.00      B    H  
ATOM   2627  H2  HOH B 869      31.830  20.092   1.645  1.00  0.00      B    H  
ATOM   2628  O   HOH B 870      23.982  27.388  36.155  1.00  0.00      B    O  
ATOM   2629  H1  HOH B 870      24.038  27.932  37.003  1.00  0.00      B    H  
ATOM   2630  H2  HOH B 870      24.660  27.906  35.597  1.00  0.00      B    H  
ATOM   2631  O   HOH B 871      35.268  16.370  22.275  1.00  0.00      B    O  
ATOM   2632  H1  HOH B 871      35.471  16.196  21.290  1.00  0.00      B    H  
ATOM   2633  H2  HOH B 871      35.850  17.091  22.611  1.00  0.00      B    H  
ATOM   2634  O   HOH B 872       4.990  33.394  12.393  1.00  0.00      B    O  
ATOM   2635  H1  HOH B 872       5.258  33.810  11.533  1.00  0.00      B    H  
ATOM   2636  H2  HOH B 872       4.948  32.355  12.256  1.00  0.00      B    H  
ATOM   2637  O   HOH B 873      23.729   1.355  18.685  1.00  0.00      B    O  
ATOM   2638  H1  HOH B 873      24.640   1.503  18.392  1.00  0.00      B    H  
ATOM   2639  H2  HOH B 873      23.776   0.660  19.454  1.00  0.00      B    H  
ATOM   2640  O   HOH B 874      10.102  14.434  12.893  1.00  0.00      B    O  
ATOM   2641  H1  HOH B 874      11.004  14.446  13.398  1.00  0.00      B    H  
ATOM   2642  H2  HOH B 874       9.538  15.047  13.421  1.00  0.00      B    H  
ATOM   2643  O   HOH B 875      20.889   4.418  17.116  1.00  0.00      B    O  
ATOM   2644  H1  HOH B 875      20.417   3.643  17.590  1.00  0.00      B    H  
ATOM   2645  H2  HOH B 875      21.830   4.088  16.858  1.00  0.00      B    H  
ATOM   2646  O   HOH B 876      14.188   3.935   8.693  1.00  0.00      B    O  
ATOM   2647  H1  HOH B 876      14.651   3.025   8.829  1.00  0.00      B    H  
ATOM   2648  H2  HOH B 876      13.242   3.676   8.420  1.00  0.00      B    H  
ATOM   2649  O   HOH B 877      16.192   0.088   4.646  1.00  0.00      B    O  
ATOM   2650  H1  HOH B 877      16.835  -0.583   5.072  1.00  0.00      B    H  
ATOM   2651  H2  HOH B 877      16.651   0.942   4.500  1.00  0.00      B    H  
ATOM   2652  O   HOH B 878      31.933  23.189  12.095  1.00  0.00      B    O  
ATOM   2653  H1  HOH B 878      32.260  22.607  11.358  1.00  0.00      B    H  
ATOM   2654  H2  HOH B 878      32.683  23.641  12.650  1.00  0.00      B    H  
ATOM   2655  O   HOH B 879      38.140  29.166  35.595  1.00  0.00      B    O  
ATOM   2656  H1  HOH B 879      38.128  30.103  35.237  1.00  0.00      B    H  
ATOM   2657  H2  HOH B 879      37.194  29.033  35.979  1.00  0.00      B    H  
ATOM   2658  O   HOH B 880      31.892  14.396  29.136  1.00  0.00      B    O  
ATOM   2659  H1  HOH B 880      32.793  13.971  29.078  1.00  0.00      B    H  
ATOM   2660  H2  HOH B 880      31.431  14.266  28.261  1.00  0.00      B    H  
ATOM   2661  O   HOH B 881      34.045  35.577  12.440  1.00  0.00      B    O  
ATOM   2662  H1  HOH B 881      34.220  34.979  11.666  1.00  0.00      B    H  
ATOM   2663  H2  HOH B 881      33.492  35.043  13.136  1.00  0.00      B    H  
ATOM   2664  O   HOH B 882      21.957  25.542  31.897  1.00  0.00      B    O  
ATOM   2665  H1  HOH B 882      22.119  26.087  32.728  1.00  0.00      B    H  
ATOM   2666  H2  HOH B 882      21.313  24.782  32.186  1.00  0.00      B    H  
ATOM   2667  O   HOH B 883      38.326  23.446  30.360  1.00  0.00      B    O  
ATOM   2668  H1  HOH B 883      38.281  22.519  30.028  1.00  0.00      B    H  
ATOM   2669  H2  HOH B 883      39.265  23.746  30.187  1.00  0.00      B    H  
ATOM   2670  O   HOH B 884       6.672  37.108   9.741  1.00  0.00      B    O  
ATOM   2671  H1  HOH B 884       6.036  37.148  10.506  1.00  0.00      B    H  
ATOM   2672  H2  HOH B 884       6.310  37.798   9.108  1.00  0.00      B    H  
ATOM   2673  O   HOH B 885      14.844  17.965   3.552  1.00  0.00      B    O  
ATOM   2674  H1  HOH B 885      14.155  17.308   3.287  1.00  0.00      B    H  
ATOM   2675  H2  HOH B 885      14.751  18.052   4.555  1.00  0.00      B    H  
ATOM   2676  O   HOH B 886      34.169  23.553  10.013  1.00  0.00      B    O  
ATOM   2677  H1  HOH B 886      33.606  23.650   9.171  1.00  0.00      B    H  
ATOM   2678  H2  HOH B 886      34.265  24.496  10.386  1.00  0.00      B    H  
ATOM   2679  O   HOH B 887      24.016  28.291  18.251  1.00  0.00      B    O  
ATOM   2680  H1  HOH B 887      24.177  27.475  18.775  1.00  0.00      B    H  
ATOM   2681  H2  HOH B 887      23.884  27.946  17.309  1.00  0.00      B    H  
ATOM   2682  O   HOH B 888      31.630  11.130   8.765  1.00  0.00      B    O  
ATOM   2683  H1  HOH B 888      30.983  10.385   8.989  1.00  0.00      B    H  
ATOM   2684  H2  HOH B 888      31.195  12.020   9.012  1.00  0.00      B    H  
ATOM   2685  O   HOH B 889      19.606  27.185   4.435  1.00  0.00      B    O  
ATOM   2686  H1  HOH B 889      20.307  27.687   4.968  1.00  0.00      B    H  
ATOM   2687  H2  HOH B 889      19.924  26.291   4.154  1.00  0.00      B    H  
ATOM   2688  O   HOH B 890       6.584   8.433  26.614  1.00  0.00      B    O  
ATOM   2689  H1  HOH B 890       5.888   9.153  26.843  1.00  0.00      B    H  
ATOM   2690  H2  HOH B 890       7.513   8.695  26.957  1.00  0.00      B    H  
ATOM   2691  O   HOH B 891       6.955  14.992   0.461  1.00  0.00      B    O  
ATOM   2692  H1  HOH B 891       6.663  15.072   1.430  1.00  0.00      B    H  
ATOM   2693  H2  HOH B 891       6.528  15.725  -0.057  1.00  0.00      B    H  
ATOM   2694  O   HOH B 892      10.307  20.544  32.078  1.00  0.00      B    O  
ATOM   2695  H1  HOH B 892       9.644  21.095  32.548  1.00  0.00      B    H  
ATOM   2696  H2  HOH B 892      10.166  19.601  32.307  1.00  0.00      B    H  
ATOM   2697  O   HOH B 893      35.142   8.312  22.319  1.00  0.00      B    O  
ATOM   2698  H1  HOH B 893      35.115   8.312  21.284  1.00  0.00      B    H  
ATOM   2699  H2  HOH B 893      34.200   8.301  22.515  1.00  0.00      B    H  
ATOM   2700  O   HOH B 894      23.816   7.829  36.587  1.00  0.00      B    O  
ATOM   2701  H1  HOH B 894      24.828   7.839  36.423  1.00  0.00      B    H  
ATOM   2702  H2  HOH B 894      23.609   6.961  37.120  1.00  0.00      B    H  
ATOM   2703  O   HOH B 895      35.595  37.235   9.705  1.00  0.00      B    O  
ATOM   2704  H1  HOH B 895      36.395  36.604   9.722  1.00  0.00      B    H  
ATOM   2705  H2  HOH B 895      34.809  36.639   9.532  1.00  0.00      B    H  
ATOM   2706  O   HOH B 896      36.040  28.856  11.857  1.00  0.00      B    O  
ATOM   2707  H1  HOH B 896      35.089  29.357  11.821  1.00  0.00      B    H  
ATOM   2708  H2  HOH B 896      36.004  28.478  12.802  1.00  0.00      B    H  
ATOM   2709  O   HOH B 897      38.696  32.683  21.229  1.00  0.00      B    O  
ATOM   2710  H1  HOH B 897      38.372  31.714  21.408  1.00  0.00      B    H  
ATOM   2711  H2  HOH B 897      39.719  32.665  21.481  1.00  0.00      B    H  
ATOM   2712  O   HOH B 898       7.862  17.054  32.294  1.00  0.00      B    O  
ATOM   2713  H1  HOH B 898       8.024  16.146  32.700  1.00  0.00      B    H  
ATOM   2714  H2  HOH B 898       8.012  17.735  33.074  1.00  0.00      B    H  
ATOM   2715  O   HOH B 899       4.945  28.930  18.878  1.00  0.00      B    O  
ATOM   2716  H1  HOH B 899       5.745  28.519  18.374  1.00  0.00      B    H  
ATOM   2717  H2  HOH B 899       4.293  29.214  18.181  1.00  0.00      B    H  
ATOM   2718  O   HOH B 900       8.758   6.072  12.768  1.00  0.00      B    O  
ATOM   2719  H1  HOH B 900       9.602   5.488  12.842  1.00  0.00      B    H  
ATOM   2720  H2  HOH B 900       9.058   6.889  12.192  1.00  0.00      B    H  
ATOM   2721  O   HOH B 901      25.979  28.267  15.958  1.00  0.00      B    O  
ATOM   2722  H1  HOH B 901      25.983  29.278  15.789  1.00  0.00      B    H  
ATOM   2723  H2  HOH B 901      26.915  27.986  16.172  1.00  0.00      B    H  
ATOM   2724  O   HOH B 902      28.684  30.832  16.775  1.00  0.00      B    O  
ATOM   2725  H1  HOH B 902      28.837  30.548  17.725  1.00  0.00      B    H  
ATOM   2726  H2  HOH B 902      29.290  30.178  16.272  1.00  0.00      B    H  
ATOM   2727  O   HOH B 903      37.317   6.150  34.282  1.00  0.00      B    O  
ATOM   2728  H1  HOH B 903      37.146   6.448  35.251  1.00  0.00      B    H  
ATOM   2729  H2  HOH B 903      38.265   6.331  34.055  1.00  0.00      B    H  
ATOM   2730  O   HOH B 904      14.571   5.019  30.152  1.00  0.00      B    O  
ATOM   2731  H1  HOH B 904      14.750   4.522  31.004  1.00  0.00      B    H  
ATOM   2732  H2  HOH B 904      14.738   6.035  30.297  1.00  0.00      B    H  
ATOM   2733  O   HOH B 905      15.197  11.619  28.919  1.00  0.00      B    O  
ATOM   2734  H1  HOH B 905      14.521  11.567  29.648  1.00  0.00      B    H  
ATOM   2735  H2  HOH B 905      15.963  10.996  29.291  1.00  0.00      B    H  
ATOM   2736  O   HOH B 906      12.696   4.504  28.342  1.00  0.00      B    O  
ATOM   2737  H1  HOH B 906      13.462   4.630  29.045  1.00  0.00      B    H  
ATOM   2738  H2  HOH B 906      12.003   3.848  28.708  1.00  0.00      B    H  
ATOM   2739  O   HOH B 907       8.077   6.159  22.839  1.00  0.00      B    O  
ATOM   2740  H1  HOH B 907       8.332   5.555  22.133  1.00  0.00      B    H  
ATOM   2741  H2  HOH B 907       7.238   5.774  23.238  1.00  0.00      B    H  
ATOM   2742  O   HOH B 908      29.409   0.410   2.783  1.00  0.00      B    O  
ATOM   2743  H1  HOH B 908      29.780   1.132   2.166  1.00  0.00      B    H  
ATOM   2744  H2  HOH B 908      28.446   0.592   2.992  1.00  0.00      B    H  
ATOM   2745  O   HOH B 909      31.071  26.376  20.371  1.00  0.00      B    O  
ATOM   2746  H1  HOH B 909      31.175  25.530  19.791  1.00  0.00      B    H  
ATOM   2747  H2  HOH B 909      30.161  26.717  20.101  1.00  0.00      B    H  
ATOM   2748  O   HOH B 910       2.225  12.636  35.242  1.00  0.00      B    O  
ATOM   2749  H1  HOH B 910       1.230  12.870  35.398  1.00  0.00      B    H  
ATOM   2750  H2  HOH B 910       2.258  12.012  34.527  1.00  0.00      B    H  
ATOM   2751  O   HOH B 911       6.194  26.366   1.777  1.00  0.00      B    O  
ATOM   2752  H1  HOH B 911       5.552  25.625   1.665  1.00  0.00      B    H  
ATOM   2753  H2  HOH B 911       6.791  26.444   0.963  1.00  0.00      B    H  
ATOM   2754  O   HOH B 912      33.293   8.334  26.480  1.00  0.00      B    O  
ATOM   2755  H1  HOH B 912      34.157   8.813  26.767  1.00  0.00      B    H  
ATOM   2756  H2  HOH B 912      33.273   7.474  26.944  1.00  0.00      B    H  
ATOM   2757  O   HOH B 913      26.093  23.613  22.295  1.00  0.00      B    O  
ATOM   2758  H1  HOH B 913      26.577  22.736  22.446  1.00  0.00      B    H  
ATOM   2759  H2  HOH B 913      25.184  23.209  21.934  1.00  0.00      B    H  
ATOM   2760  O   HOH B 914       0.851  23.907  17.615  1.00  0.00      B    O  
ATOM   2761  H1  HOH B 914       0.482  23.457  18.447  1.00  0.00      B    H  
ATOM   2762  H2  HOH B 914       0.859  24.876  17.856  1.00  0.00      B    H  
ATOM   2763  O   HOH B 915      31.782  13.827  16.386  1.00  0.00      B    O  
ATOM   2764  H1  HOH B 915      31.961  12.864  16.277  1.00  0.00      B    H  
ATOM   2765  H2  HOH B 915      31.479  13.884  17.382  1.00  0.00      B    H  
ATOM   2766  O   HOH B 916      21.239   6.341  15.036  1.00  0.00      B    O  
ATOM   2767  H1  HOH B 916      20.902   5.587  15.656  1.00  0.00      B    H  
ATOM   2768  H2  HOH B 916      22.053   5.989  14.461  1.00  0.00      B    H  
ATOM   2769  O   HOH B 917      23.774  15.575  12.308  1.00  0.00      B    O  
ATOM   2770  H1  HOH B 917      24.404  15.656  13.125  1.00  0.00      B    H  
ATOM   2771  H2  HOH B 917      23.630  14.580  12.163  1.00  0.00      B    H  
ATOM   2772  O   HOH B 918       8.890  21.088  24.727  1.00  0.00      B    O  
ATOM   2773  H1  HOH B 918       8.580  21.751  25.413  1.00  0.00      B    H  
ATOM   2774  H2  HOH B 918       8.589  20.160  25.006  1.00  0.00      B    H  
ATOM   2775  O   HOH B 919       6.106  33.265  26.077  1.00  0.00      B    O  
ATOM   2776  H1  HOH B 919       7.070  33.030  26.363  1.00  0.00      B    H  
ATOM   2777  H2  HOH B 919       6.051  34.281  26.182  1.00  0.00      B    H  
ATOM   2778  O   HOH B 920      30.659   4.854  24.660  1.00  0.00      B    O  
ATOM   2779  H1  HOH B 920      31.286   5.614  24.410  1.00  0.00      B    H  
ATOM   2780  H2  HOH B 920      30.675   4.327  23.813  1.00  0.00      B    H  
ATOM   2781  O   HOH B 921      16.070  37.183  14.214  1.00  0.00      B    O  
ATOM   2782  H1  HOH B 921      16.150  36.333  13.678  1.00  0.00      B    H  
ATOM   2783  H2  HOH B 921      15.455  37.837  13.786  1.00  0.00      B    H  
ATOM   2784  O   HOH B 922      10.430  33.354  37.359  1.00  0.00      B    O  
ATOM   2785  H1  HOH B 922      10.122  34.275  37.387  1.00  0.00      B    H  
ATOM   2786  H2  HOH B 922       9.874  32.859  36.685  1.00  0.00      B    H  
ATOM   2787  O   HOH B 923       9.944   0.671  14.941  1.00  0.00      B    O  
ATOM   2788  H1  HOH B 923      10.710   0.950  14.373  1.00  0.00      B    H  
ATOM   2789  H2  HOH B 923      10.127   0.871  15.941  1.00  0.00      B    H  
ATOM   2790  O   HOH B 924      11.976  32.740  27.752  1.00  0.00      B    O  
ATOM   2791  H1  HOH B 924      11.483  31.924  27.326  1.00  0.00      B    H  
ATOM   2792  H2  HOH B 924      11.263  33.430  27.928  1.00  0.00      B    H  
ATOM   2793  O   HOH B 925      18.354   4.205  14.766  1.00  0.00      B    O  
ATOM   2794  H1  HOH B 925      18.116   4.372  15.756  1.00  0.00      B    H  
ATOM   2795  H2  HOH B 925      18.903   3.354  14.706  1.00  0.00      B    H  
ATOM   2796  O   HOH B 926       8.868  25.924   7.187  1.00  0.00      B    O  
ATOM   2797  H1  HOH B 926       9.840  26.275   7.172  1.00  0.00      B    H  
ATOM   2798  H2  HOH B 926       8.376  26.692   7.487  1.00  0.00      B    H  
ATOM   2799  O   HOH B 927      22.653  12.465   1.591  1.00  0.00      B    O  
ATOM   2800  H1  HOH B 927      22.446  13.154   2.318  1.00  0.00      B    H  
ATOM   2801  H2  HOH B 927      23.011  12.962   0.752  1.00  0.00      B    H  
ATOM   2802  O   HOH B 928      35.532  35.675  16.970  1.00  0.00      B    O  
ATOM   2803  H1  HOH B 928      35.147  36.452  17.463  1.00  0.00      B    H  
ATOM   2804  H2  HOH B 928      35.459  35.927  15.979  1.00  0.00      B    H  
ATOM   2805  O   HOH B 929      11.734  16.613  31.446  1.00  0.00      B    O  
ATOM   2806  H1  HOH B 929      10.896  16.313  30.992  1.00  0.00      B    H  
ATOM   2807  H2  HOH B 929      11.431  17.204  32.228  1.00  0.00      B    H  
ATOM   2808  O   HOH B 930      21.680  20.249  35.164  1.00  0.00      B    O  
ATOM   2809  H1  HOH B 930      21.931  20.783  34.342  1.00  0.00      B    H  
ATOM   2810  H2  HOH B 930      21.515  20.855  35.990  1.00  0.00      B    H  
ATOM   2811  O   HOH B 931      17.799  34.099  30.825  1.00  0.00      B    O  
ATOM   2812  H1  HOH B 931      17.636  34.187  29.841  1.00  0.00      B    H  
ATOM   2813  H2  HOH B 931      16.923  33.977  31.311  1.00  0.00      B    H  
ATOM   2814  O   HOH B 932      14.046   0.233  17.563  1.00  0.00      B    O  
ATOM   2815  H1  HOH B 932      13.686  -0.396  16.878  1.00  0.00      B    H  
ATOM   2816  H2  HOH B 932      13.320   0.307  18.310  1.00  0.00      B    H  
ATOM   2817  O   HOH B 933      20.810   5.190  28.655  1.00  0.00      B    O  
ATOM   2818  H1  HOH B 933      21.253   4.402  29.173  1.00  0.00      B    H  
ATOM   2819  H2  HOH B 933      20.884   5.978  29.295  1.00  0.00      B    H  
ATOM   2820  O   HOH B 934       9.549   6.567   8.540  1.00  0.00      B    O  
ATOM   2821  H1  HOH B 934      10.436   6.642   7.977  1.00  0.00      B    H  
ATOM   2822  H2  HOH B 934       8.848   6.305   7.878  1.00  0.00      B    H  
ATOM   2823  O   HOH B 935       8.628   9.743   8.343  1.00  0.00      B    O  
ATOM   2824  H1  HOH B 935       8.084  10.397   7.748  1.00  0.00      B    H  
ATOM   2825  H2  HOH B 935       8.100   8.923   8.198  1.00  0.00      B    H  
ATOM   2826  O   HOH B 936      23.031  11.913  16.879  1.00  0.00      B    O  
ATOM   2827  H1  HOH B 936      23.071  10.996  17.331  1.00  0.00      B    H  
ATOM   2828  H2  HOH B 936      22.164  12.308  17.276  1.00  0.00      B    H  
ATOM   2829  O   HOH B 937      26.571  19.853  13.155  1.00  0.00      B    O  
ATOM   2830  H1  HOH B 937      27.504  20.322  13.096  1.00  0.00      B    H  
ATOM   2831  H2  HOH B 937      26.581  19.149  13.846  1.00  0.00      B    H  
ATOM   2832  O   HOH B 938      34.279  14.641   1.845  1.00  0.00      B    O  
ATOM   2833  H1  HOH B 938      33.347  14.993   1.533  1.00  0.00      B    H  
ATOM   2834  H2  HOH B 938      34.158  14.220   2.744  1.00  0.00      B    H  
ATOM   2835  O   HOH B 939       0.928   9.858   8.552  1.00  0.00      B    O  
ATOM   2836  H1  HOH B 939       1.728   9.366   8.319  1.00  0.00      B    H  
ATOM   2837  H2  HOH B 939       0.770  10.444   7.732  1.00  0.00      B    H  
ATOM   2838  O   HOH B 940      24.142  28.240   3.592  1.00  0.00      B    O  
ATOM   2839  H1  HOH B 940      24.906  28.373   4.225  1.00  0.00      B    H  
ATOM   2840  H2  HOH B 940      23.403  27.710   4.042  1.00  0.00      B    H  
ATOM   2841  O   HOH B 941      29.822  32.649   3.567  1.00  0.00      B    O  
ATOM   2842  H1  HOH B 941      30.370  33.256   2.933  1.00  0.00      B    H  
ATOM   2843  H2  HOH B 941      28.859  32.643   3.234  1.00  0.00      B    H  
ATOM   2844  O   HOH B 942       6.184   2.542   8.197  1.00  0.00      B    O  
ATOM   2845  H1  HOH B 942       6.039   3.191   9.004  1.00  0.00      B    H  
ATOM   2846  H2  HOH B 942       6.289   3.102   7.277  1.00  0.00      B    H  
ATOM   2847  O   HOH B 943      26.296  19.982  19.979  1.00  0.00      B    O  
ATOM   2848  H1  HOH B 943      26.086  18.991  19.831  1.00  0.00      B    H  
ATOM   2849  H2  HOH B 943      25.755  20.567  19.349  1.00  0.00      B    H  
ATOM   2850  O   HOH B 944      31.926  23.016  22.318  1.00  0.00      B    O  
ATOM   2851  H1  HOH B 944      31.910  22.562  21.461  1.00  0.00      B    H  
ATOM   2852  H2  HOH B 944      32.579  22.581  22.920  1.00  0.00      B    H  
ATOM   2853  O   HOH B 945      -0.184   3.001  28.921  1.00  0.00      B    O  
ATOM   2854  H1  HOH B 945      -0.118   3.718  29.619  1.00  0.00      B    H  
ATOM   2855  H2  HOH B 945       0.718   2.892  28.409  1.00  0.00      B    H  
ATOM   2856  O   HOH B 946      37.797  12.872  28.327  1.00  0.00      B    O  
ATOM   2857  H1  HOH B 946      37.586  12.030  28.797  1.00  0.00      B    H  
ATOM   2858  H2  HOH B 946      38.729  13.206  28.569  1.00  0.00      B    H  
ATOM   2859  O   HOH B 947       3.310   6.947  11.867  1.00  0.00      B    O  
ATOM   2860  H1  HOH B 947       2.576   7.139  12.518  1.00  0.00      B    H  
ATOM   2861  H2  HOH B 947       3.749   7.770  11.687  1.00  0.00      B    H  
ATOM   2862  O   HOH B 948      14.081  30.038  26.552  1.00  0.00      B    O  
ATOM   2863  H1  HOH B 948      15.098  29.832  26.367  1.00  0.00      B    H  
ATOM   2864  H2  HOH B 948      13.577  30.374  25.734  1.00  0.00      B    H  
ATOM   2865  O   HOH B 949       8.543  32.856   6.857  1.00  0.00      B    O  
ATOM   2866  H1  HOH B 949       9.181  33.639   6.589  1.00  0.00      B    H  
ATOM   2867  H2  HOH B 949       7.609  33.145   6.772  1.00  0.00      B    H  
ATOM   2868  O   HOH B 950       5.647  35.814  26.370  1.00  0.00      B    O  
ATOM   2869  H1  HOH B 950       4.775  36.106  26.003  1.00  0.00      B    H  
ATOM   2870  H2  HOH B 950       6.292  36.482  26.039  1.00  0.00      B    H  
ATOM   2871  O   HOH B 951      13.895  13.719   4.587  1.00  0.00      B    O  
ATOM   2872  H1  HOH B 951      13.777  12.822   5.089  1.00  0.00      B    H  
ATOM   2873  H2  HOH B 951      14.893  13.839   4.419  1.00  0.00      B    H  
ATOM   2874  O   HOH B 952      17.285  24.970  30.520  1.00  0.00      B    O  
ATOM   2875  H1  HOH B 952      17.143  25.040  31.528  1.00  0.00      B    H  
ATOM   2876  H2  HOH B 952      18.168  25.315  30.308  1.00  0.00      B    H  
ATOM   2877  O   HOH B 953      12.060  12.315   9.489  1.00  0.00      B    O  
ATOM   2878  H1  HOH B 953      12.104  13.304   9.229  1.00  0.00      B    H  
ATOM   2879  H2  HOH B 953      11.090  11.983   9.334  1.00  0.00      B    H  
ATOM   2880  O   HOH B 954      20.431  25.527  10.273  1.00  0.00      B    O  
ATOM   2881  H1  HOH B 954      20.760  24.762   9.715  1.00  0.00      B    H  
ATOM   2882  H2  HOH B 954      20.336  25.186  11.209  1.00  0.00      B    H  
ATOM   2883  O   HOH B 955      16.628   0.873  27.938  1.00  0.00      B    O  
ATOM   2884  H1  HOH B 955      15.924   0.168  28.087  1.00  0.00      B    H  
ATOM   2885  H2  HOH B 955      17.465   0.620  28.434  1.00  0.00      B    H  
ATOM   2886  O   HOH B 956      15.628  33.900  34.832  1.00  0.00      B    O  
ATOM   2887  H1  HOH B 956      16.446  33.363  34.600  1.00  0.00      B    H  
ATOM   2888  H2  HOH B 956      15.811  34.426  35.683  1.00  0.00      B    H  
ATOM   2889  O   HOH B 957      22.545  17.714  25.014  1.00  0.00      B    O  
ATOM   2890  H1  HOH B 957      22.783  18.724  25.000  1.00  0.00      B    H  
ATOM   2891  H2  HOH B 957      23.322  17.214  25.411  1.00  0.00      B    H  
ATOM   2892  O   HOH B 958      34.246   3.565  14.369  1.00  0.00      B    O  
ATOM   2893  H1  HOH B 958      33.333   3.419  13.970  1.00  0.00      B    H  
ATOM   2894  H2  HOH B 958      35.014   3.574  13.656  1.00  0.00      B    H  
ATOM   2895  O   HOH B 959      11.946  28.401  38.397  1.00  0.00      B    O  
ATOM   2896  H1  HOH B 959      11.538  28.411  37.451  1.00  0.00      B    H  
ATOM   2897  H2  HOH B 959      11.153  28.486  39.084  1.00  0.00      B    H  
ATOM   2898  O   HOH B 960      31.979  22.141   0.620  1.00  0.00      B    O  
ATOM   2899  H1  HOH B 960      31.471  23.017   0.757  1.00  0.00      B    H  
ATOM   2900  H2  HOH B 960      31.411  21.629  -0.030  1.00  0.00      B    H  
ATOM   2901  O   HOH B 961      15.776  15.481  17.667  1.00  0.00      B    O  
ATOM   2902  H1  HOH B 961      15.802  14.716  17.037  1.00  0.00      B    H  
ATOM   2903  H2  HOH B 961      16.495  15.352  18.325  1.00  0.00      B    H  
ATOM   2904  O   HOH B 962      16.709  20.190  13.623  1.00  0.00      B    O  
ATOM   2905  H1  HOH B 962      16.258  20.826  14.222  1.00  0.00      B    H  
ATOM   2906  H2  HOH B 962      17.300  20.730  13.048  1.00  0.00      B    H  
ATOM   2907  O   HOH B 963      16.677  13.558   4.983  1.00  0.00      B    O  
ATOM   2908  H1  HOH B 963      16.980  13.877   4.045  1.00  0.00      B    H  
ATOM   2909  H2  HOH B 963      17.418  13.004   5.442  1.00  0.00      B    H  
ATOM   2910  O   HOH B 964      37.276  31.535  34.070  1.00  0.00      B    O  
ATOM   2911  H1  HOH B 964      36.433  31.282  33.608  1.00  0.00      B    H  
ATOM   2912  H2  HOH B 964      37.053  32.159  34.880  1.00  0.00      B    H  
ATOM   2913  O   HOH B 965      36.024  35.948  14.351  1.00  0.00      B    O  
ATOM   2914  H1  HOH B 965      35.275  36.009  13.750  1.00  0.00      B    H  
ATOM   2915  H2  HOH B 965      36.416  35.040  14.146  1.00  0.00      B    H  
ATOM   2916  O   HOH B 966      23.558  29.994   1.777  1.00  0.00      B    O  
ATOM   2917  H1  HOH B 966      24.420  30.534   1.613  1.00  0.00      B    H  
ATOM   2918  H2  HOH B 966      23.744  29.357   2.486  1.00  0.00      B    H  
ATOM   2919  O   HOH B 967      13.764   2.070  34.360  1.00  0.00      B    O  
ATOM   2920  H1  HOH B 967      12.941   2.534  34.704  1.00  0.00      B    H  
ATOM   2921  H2  HOH B 967      14.074   1.429  35.056  1.00  0.00      B    H  
ATOM   2922  O   HOH B 968      14.646   8.937  19.270  1.00  0.00      B    O  
ATOM   2923  H1  HOH B 968      13.900   9.117  19.894  1.00  0.00      B    H  
ATOM   2924  H2  HOH B 968      14.705   7.956  19.041  1.00  0.00      B    H  
ATOM   2925  O   HOH B 969       2.218  20.311  29.815  1.00  0.00      B    O  
ATOM   2926  H1  HOH B 969       1.328  20.743  29.645  1.00  0.00      B    H  
ATOM   2927  H2  HOH B 969       2.181  19.664  30.669  1.00  0.00      B    H  
ATOM   2928  O   HOH B 970      25.240   6.251   5.840  1.00  0.00      B    O  
ATOM   2929  H1  HOH B 970      25.032   6.877   6.605  1.00  0.00      B    H  
ATOM   2930  H2  HOH B 970      24.655   5.407   6.029  1.00  0.00      B    H  
ATOM   2931  O   HOH B 971      20.236  18.219   4.592  1.00  0.00      B    O  
ATOM   2932  H1  HOH B 971      20.090  17.363   5.093  1.00  0.00      B    H  
ATOM   2933  H2  HOH B 971      20.153  18.942   5.309  1.00  0.00      B    H  
ATOM   2934  O   HOH B 972       9.190  11.188   4.253  1.00  0.00      B    O  
ATOM   2935  H1  HOH B 972       8.667  10.697   3.503  1.00  0.00      B    H  
ATOM   2936  H2  HOH B 972       9.407  12.094   3.853  1.00  0.00      B    H  
ATOM   2937  O   HOH B 973      12.605  16.790  13.328  1.00  0.00      B    O  
ATOM   2938  H1  HOH B 973      12.655  15.811  13.603  1.00  0.00      B    H  
ATOM   2939  H2  HOH B 973      13.564  17.227  13.468  1.00  0.00      B    H  
ATOM   2940  O   HOH B 974      14.162  11.299   1.518  1.00  0.00      B    O  
ATOM   2941  H1  HOH B 974      14.214  11.005   2.516  1.00  0.00      B    H  
ATOM   2942  H2  HOH B 974      14.877  10.757   1.024  1.00  0.00      B    H  
ATOM   2943  O   HOH B 975       3.339  26.103  35.369  1.00  0.00      B    O  
ATOM   2944  H1  HOH B 975       3.436  26.354  36.345  1.00  0.00      B    H  
ATOM   2945  H2  HOH B 975       2.470  25.594  35.271  1.00  0.00      B    H  
ATOM   2946  O   HOH B 976      16.784  26.823  25.113  1.00  0.00      B    O  
ATOM   2947  H1  HOH B 976      16.204  26.719  25.934  1.00  0.00      B    H  
ATOM   2948  H2  HOH B 976      17.733  26.495  25.399  1.00  0.00      B    H  
ATOM   2949  O   HOH B 977      19.208   4.163   8.121  1.00  0.00      B    O  
ATOM   2950  H1  HOH B 977      19.339   4.810   8.901  1.00  0.00      B    H  
ATOM   2951  H2  HOH B 977      18.383   3.580   8.376  1.00  0.00      B    H  
ATOM   2952  O   HOH B 978      14.104  16.856  25.724  1.00  0.00      B    O  
ATOM   2953  H1  HOH B 978      14.462  16.046  25.121  1.00  0.00      B    H  
ATOM   2954  H2  HOH B 978      13.181  16.571  26.097  1.00  0.00      B    H  
ATOM   2955  O   HOH B 979      28.952  13.023  22.380  1.00  0.00      B    O  
ATOM   2956  H1  HOH B 979      28.808  12.933  23.338  1.00  0.00      B    H  
ATOM   2957  H2  HOH B 979      29.926  12.741  22.182  1.00  0.00      B    H  
ATOM   2958  O   HOH B 980       6.351  20.182  26.739  1.00  0.00      B    O  
ATOM   2959  H1  HOH B 980       5.765  19.705  27.464  1.00  0.00      B    H  
ATOM   2960  H2  HOH B 980       7.087  19.597  26.441  1.00  0.00      B    H  
ATOM   2961  O   HOH B 981      12.445  23.660  25.175  1.00  0.00      B    O  
ATOM   2962  H1  HOH B 981      13.322  23.283  25.397  1.00  0.00      B    H  
ATOM   2963  H2  HOH B 981      12.099  23.344  24.345  1.00  0.00      B    H  
ATOM   2964  O   HOH B 982      38.570  23.551  11.421  1.00  0.00      B    O  
ATOM   2965  H1  HOH B 982      38.070  22.847  10.906  1.00  0.00      B    H  
ATOM   2966  H2  HOH B 982      38.029  23.924  12.214  1.00  0.00      B    H  
ATOM   2967  O   HOH B 983       4.646  19.713  32.707  1.00  0.00      B    O  
ATOM   2968  H1  HOH B 983       3.707  19.573  32.394  1.00  0.00      B    H  
ATOM   2969  H2  HOH B 983       5.144  19.921  31.819  1.00  0.00      B    H  
ATOM   2970  O   HOH B 984      10.739   1.620  17.168  1.00  0.00      B    O  
ATOM   2971  H1  HOH B 984      11.507   1.489  17.763  1.00  0.00      B    H  
ATOM   2972  H2  HOH B 984      10.401   2.530  17.253  1.00  0.00      B    H  
ATOM   2973  O   HOH B 985      11.235  38.539   4.269  1.00  0.00      B    O  
ATOM   2974  H1  HOH B 985      11.059  37.512   4.234  1.00  0.00      B    H  
ATOM   2975  H2  HOH B 985      12.146  38.751   4.691  1.00  0.00      B    H  
ATOM   2976  O   HOH B 986      13.438  37.112  22.912  1.00  0.00      B    O  
ATOM   2977  H1  HOH B 986      13.247  36.586  23.758  1.00  0.00      B    H  
ATOM   2978  H2  HOH B 986      12.802  36.866  22.181  1.00  0.00      B    H  
ATOM   2979  O   HOH B 987       0.386  28.639  37.936  1.00  0.00      B    O  
ATOM   2980  H1  HOH B 987      -0.326  28.940  38.650  1.00  0.00      B    H  
ATOM   2981  H2  HOH B 987       0.187  29.008  36.983  1.00  0.00      B    H  
ATOM   2982  O   HOH B 988      37.781  15.902  10.342  1.00  0.00      B    O  
ATOM   2983  H1  HOH B 988      37.624  16.664  10.960  1.00  0.00      B    H  
ATOM   2984  H2  HOH B 988      38.705  15.732  10.413  1.00  0.00      B    H  
ATOM   2985  O   HOH B 989       4.303  19.336  28.254  1.00  0.00      B    O  
ATOM   2986  H1  HOH B 989       3.504  19.497  28.822  1.00  0.00      B    H  
ATOM   2987  H2  HOH B 989       3.909  18.755  27.519  1.00  0.00      B    H  
ATOM   2988  O   HOH B 990       7.297   1.296  25.728  1.00  0.00      B    O  
ATOM   2989  H1  HOH B 990       7.337   2.250  25.518  1.00  0.00      B    H  
ATOM   2990  H2  HOH B 990       6.418   0.938  25.340  1.00  0.00      B    H  
ATOM   2991  O   HOH B 991      17.722  22.527  12.865  1.00  0.00      B    O  
ATOM   2992  H1  HOH B 991      17.717  23.239  13.578  1.00  0.00      B    H  
ATOM   2993  H2  HOH B 991      18.726  22.259  12.611  1.00  0.00      B    H  
ATOM   2994  O   HOH B 992      28.398  10.047  15.029  1.00  0.00      B    O  
ATOM   2995  H1  HOH B 992      28.053  10.316  14.096  1.00  0.00      B    H  
ATOM   2996  H2  HOH B 992      29.112  10.717  15.302  1.00  0.00      B    H  
ATOM   2997  O   HOH B 993      24.406  37.152  16.903  1.00  0.00      B    O  
ATOM   2998  H1  HOH B 993      23.661  37.007  17.502  1.00  0.00      B    H  
ATOM   2999  H2  HOH B 993      24.917  36.271  16.802  1.00  0.00      B    H  
ATOM   3000  O   HOH B 994      37.521   8.943  14.189  1.00  0.00      B    O  
ATOM   3001  H1  HOH B 994      37.009   9.437  13.406  1.00  0.00      B    H  
ATOM   3002  H2  HOH B 994      37.126   9.243  15.060  1.00  0.00      B    H  
ATOM   3003  O   HOH B 995      24.469   4.422  36.282  1.00  0.00      B    O  
ATOM   3004  H1  HOH B 995      24.721   4.988  37.116  1.00  0.00      B    H  
ATOM   3005  H2  HOH B 995      23.468   4.259  36.336  1.00  0.00      B    H  
ATOM   3006  O   HOH B 996      37.131   4.441  17.268  1.00  0.00      B    O  
ATOM   3007  H1  HOH B 996      37.844   5.168  17.309  1.00  0.00      B    H  
ATOM   3008  H2  HOH B 996      37.456   3.728  17.933  1.00  0.00      B    H  
ATOM   3009  O   HOH B 997      21.245  16.719  22.761  1.00  0.00      B    O  
ATOM   3010  H1  HOH B 997      21.702  17.071  23.616  1.00  0.00      B    H  
ATOM   3011  H2  HOH B 997      20.284  16.524  22.898  1.00  0.00      B    H  
ATOM   3012  O   HOH B 998      38.288  32.073  37.959  1.00  0.00      B    O  
ATOM   3013  H1  HOH B 998      39.265  32.074  37.831  1.00  0.00      B    H  
ATOM   3014  H2  HOH B 998      38.036  31.363  38.700  1.00  0.00      B    H  
ATOM   3015  O   HOH B 999      31.964  28.141  13.645  1.00  0.00      B    O  
ATOM   3016  H1  HOH B 999      31.760  27.315  13.047  1.00  0.00      B    H  
ATOM   3017  H2  HOH B 999      32.947  28.312  13.484  1.00  0.00      B    H  
ATOM   3018  O   HOH B1000      21.321   0.762   7.192  1.00  0.00      B    O  
ATOM   3019  H1  HOH B1000      22.304   0.615   7.407  1.00  0.00      B    H  
ATOM   3020  H2  HOH B1000      20.862   0.840   8.113  1.00  0.00      B    H  
ATOM   3021  O   HOH B1001      23.353  28.311   6.719  1.00  0.00      B    O  
ATOM   3022  H1  HOH B1001      23.934  27.446   6.555  1.00  0.00      B    H  
ATOM   3023  H2  HOH B1001      23.040  28.224   7.682  1.00  0.00      B    H  
ATOM   3024  O   HOH B1002      36.194  22.883  24.561  1.00  0.00      B    O  
ATOM   3025  H1  HOH B1002      36.784  22.455  25.236  1.00  0.00      B    H  
ATOM   3026  H2  HOH B1002      35.739  23.665  25.057  1.00  0.00      B    H  
ATOM   3027  O   HOH B1003       7.564  28.753  30.730  1.00  0.00      B    O  
ATOM   3028  H1  HOH B1003       7.221  27.831  30.542  1.00  0.00      B    H  
ATOM   3029  H2  HOH B1003       8.110  28.744  31.598  1.00  0.00      B    H  
ATOM   3030  O   HOH B1004      34.533  10.178   5.448  1.00  0.00      B    O  
ATOM   3031  H1  HOH B1004      35.336   9.817   5.954  1.00  0.00      B    H  
ATOM   3032  H2  HOH B1004      34.095  10.974   5.928  1.00  0.00      B    H  
ATOM   3033  O   HOH B1005      37.778  35.418   9.690  1.00  0.00      B    O  
ATOM   3034  H1  HOH B1005      38.503  35.434  10.386  1.00  0.00      B    H  
ATOM   3035  H2  HOH B1005      37.623  34.375   9.449  1.00  0.00      B    H  
ATOM   3036  O   HOH B1006      12.630   3.883  25.731  1.00  0.00      B    O  
ATOM   3037  H1  HOH B1006      12.839   4.190  26.722  1.00  0.00      B    H  
ATOM   3038  H2  HOH B1006      13.157   3.067  25.514  1.00  0.00      B    H  
ATOM   3039  O   HOH B1007      18.478  35.528  19.358  1.00  0.00      B    O  
ATOM   3040  H1  HOH B1007      18.305  35.900  20.303  1.00  0.00      B    H  
ATOM   3041  H2  HOH B1007      17.591  35.276  18.960  1.00  0.00      B    H  
ATOM   3042  O   HOH B1008      15.964  35.571  25.678  1.00  0.00      B    O  
ATOM   3043  H1  HOH B1008      15.625  36.480  25.882  1.00  0.00      B    H  
ATOM   3044  H2  HOH B1008      15.286  34.953  26.002  1.00  0.00      B    H  
ATOM   3045  O   HOH B1009      11.593   9.551  26.308  1.00  0.00      B    O  
ATOM   3046  H1  HOH B1009      11.130   9.401  25.393  1.00  0.00      B    H  
ATOM   3047  H2  HOH B1009      11.841   8.626  26.689  1.00  0.00      B    H  
ATOM   3048  O   HOH B1010       2.610  34.497  18.993  1.00  0.00      B    O  
ATOM   3049  H1  HOH B1010       1.648  34.448  19.153  1.00  0.00      B    H  
ATOM   3050  H2  HOH B1010       2.914  33.511  19.005  1.00  0.00      B    H  
ATOM   3051  O   HOH B1011      24.032  22.516  20.757  1.00  0.00      B    O  
ATOM   3052  H1  HOH B1011      23.420  23.258  20.402  1.00  0.00      B    H  
ATOM   3053  H2  HOH B1011      24.350  21.944  19.958  1.00  0.00      B    H  
ATOM   3054  O   HOH B1012      29.364  23.699  16.299  1.00  0.00      B    O  
ATOM   3055  H1  HOH B1012      29.158  24.571  16.692  1.00  0.00      B    H  
ATOM   3056  H2  HOH B1012      28.534  23.446  15.757  1.00  0.00      B    H  
ATOM   3057  O   HOH B1013       6.717  14.554  12.985  1.00  0.00      B    O  
ATOM   3058  H1  HOH B1013       5.897  14.008  13.242  1.00  0.00      B    H  
ATOM   3059  H2  HOH B1013       6.489  15.494  12.816  1.00  0.00      B    H  
ATOM   3060  O   HOH B1014       4.826  10.515  26.511  1.00  0.00      B    O  
ATOM   3061  H1  HOH B1014       3.882  10.355  26.218  1.00  0.00      B    H  
ATOM   3062  H2  HOH B1014       4.875  11.381  27.068  1.00  0.00      B    H  
ATOM   3063  O   HOH B1015      17.670  20.859  34.720  1.00  0.00      B    O  
ATOM   3064  H1  HOH B1015      17.589  19.919  35.015  1.00  0.00      B    H  
ATOM   3065  H2  HOH B1015      16.807  21.285  34.863  1.00  0.00      B    H  
ATOM   3066  O   HOH B1016      10.996  39.265  38.320  1.00  0.00      B    O  
ATOM   3067  H1  HOH B1016      11.516  39.080  39.176  1.00  0.00      B    H  
ATOM   3068  H2  HOH B1016      10.476  38.407  38.132  1.00  0.00      B    H  
ATOM   3069  O   HOH B1017       0.933  26.595  18.405  1.00  0.00      B    O  
ATOM   3070  H1  HOH B1017       0.592  26.794  19.344  1.00  0.00      B    H  
ATOM   3071  H2  HOH B1017       1.954  26.744  18.406  1.00  0.00      B    H  
ATOM   3072  O   HOH B1018       2.505  14.724  27.705  1.00  0.00      B    O  
ATOM   3073  H1  HOH B1018       1.857  14.353  26.966  1.00  0.00      B    H  
ATOM   3074  H2  HOH B1018       3.094  13.955  28.033  1.00  0.00      B    H  
ATOM   3075  O   HOH B1019      34.489  19.734   8.652  1.00  0.00      B    O  
ATOM   3076  H1  HOH B1019      34.758  18.894   9.244  1.00  0.00      B    H  
ATOM   3077  H2  HOH B1019      34.092  19.363   7.807  1.00  0.00      B    H  
ATOM   3078  O   HOH B1020      33.961  12.260  24.064  1.00  0.00      B    O  
ATOM   3079  H1  HOH B1020      33.872  13.269  24.200  1.00  0.00      B    H  
ATOM   3080  H2  HOH B1020      33.167  11.836  24.516  1.00  0.00      B    H  
ATOM   3081  O   HOH B1021      11.889  11.260   0.140  1.00  0.00      B    O  
ATOM   3082  H1  HOH B1021      11.266  12.015   0.402  1.00  0.00      B    H  
ATOM   3083  H2  HOH B1021      12.796  11.372   0.627  1.00  0.00      B    H  
ATOM   3084  O   HOH B1022      32.273  17.981  36.613  1.00  0.00      B    O  
ATOM   3085  H1  HOH B1022      32.184  18.541  35.828  1.00  0.00      B    H  
ATOM   3086  H2  HOH B1022      33.212  17.670  36.639  1.00  0.00      B    H  
ATOM   3087  O   HOH B1023      32.462  20.889  10.137  1.00  0.00      B    O  
ATOM   3088  H1  HOH B1023      31.482  20.925   9.897  1.00  0.00      B    H  
ATOM   3089  H2  HOH B1023      32.969  20.415   9.379  1.00  0.00      B    H  
ATOM   3090  O   HOH B1024      22.981  16.020  17.286  1.00  0.00      B    O  
ATOM   3091  H1  HOH B1024      22.897  15.540  18.170  1.00  0.00      B    H  
ATOM   3092  H2  HOH B1024      22.358  16.851  17.266  1.00  0.00      B    H  
ATOM   3093  O   HOH B1025      33.749  12.917  30.734  1.00  0.00      B    O  
ATOM   3094  H1  HOH B1025      34.422  13.716  30.772  1.00  0.00      B    H  
ATOM   3095  H2  HOH B1025      33.280  12.886  31.636  1.00  0.00      B    H  
ATOM   3096  O   HOH B1026      17.815  11.376  19.133  1.00  0.00      B    O  
ATOM   3097  H1  HOH B1026      17.047  11.605  18.482  1.00  0.00      B    H  
ATOM   3098  H2  HOH B1026      17.928  12.189  19.768  1.00  0.00      B    H  
ATOM   3099  O   HOH B1027      39.124  26.753  31.236  1.00  0.00      B    O  
ATOM   3100  H1  HOH B1027      38.408  27.258  31.696  1.00  0.00      B    H  
ATOM   3101  H2  HOH B1027      39.330  25.988  31.839  1.00  0.00      B    H  
ATOM   3102  O   HOH B1028      17.828  32.762  17.215  1.00  0.00      B    O  
ATOM   3103  H1  HOH B1028      18.216  32.331  18.068  1.00  0.00      B    H  
ATOM   3104  H2  HOH B1028      18.508  32.595  16.454  1.00  0.00      B    H  
ATOM   3105  O   HOH B1029       9.029  10.016  36.841  1.00  0.00      B    O  
ATOM   3106  H1  HOH B1029       8.913   9.048  36.565  1.00  0.00      B    H  
ATOM   3107  H2  HOH B1029       9.126  10.128  37.786  1.00  0.00      B    H  
ATOM   3108  O   HOH B1030      17.456  11.503  13.122  1.00  0.00      B    O  
ATOM   3109  H1  HOH B1030      17.802  11.929  13.938  1.00  0.00      B    H  
ATOM   3110  H2  HOH B1030      16.966  12.259  12.620  1.00  0.00      B    H  
ATOM   3111  O   HOH B1031      37.193  11.068  36.035  1.00  0.00      B    O  
ATOM   3112  H1  HOH B1031      36.341  11.015  36.569  1.00  0.00      B    H  
ATOM   3113  H2  HOH B1031      37.830  10.296  36.245  1.00  0.00      B    H  
ATOM   3114  O   HOH B1032      22.324  23.598  14.940  1.00  0.00      B    O  
ATOM   3115  H1  HOH B1032      23.234  23.756  15.356  1.00  0.00      B    H  
ATOM   3116  H2  HOH B1032      21.703  23.493  15.709  1.00  0.00      B    H  
ATOM   3117  O   HOH B1033      17.199  11.508  22.745  1.00  0.00      B    O  
ATOM   3118  H1  HOH B1033      17.197  10.586  23.123  1.00  0.00      B    H  
ATOM   3119  H2  HOH B1033      16.391  11.583  22.154  1.00  0.00      B    H  
ATOM   3120  O   HOH B1034       3.942   9.050   8.329  1.00  0.00      B    O  
ATOM   3121  H1  HOH B1034       4.225   9.863   7.841  1.00  0.00      B    H  
ATOM   3122  H2  HOH B1034       4.793   8.554   8.473  1.00  0.00      B    H  
ATOM   3123  O   HOH B1035      38.179   8.688  17.907  1.00  0.00      B    O  
ATOM   3124  H1  HOH B1035      37.727   9.455  17.420  1.00  0.00      B    H  
ATOM   3125  H2  HOH B1035      38.993   9.045  18.392  1.00  0.00      B    H  
ATOM   3126  O   HOH B1036      10.615  16.786   1.992  1.00  0.00      B    O  
ATOM   3127  H1  HOH B1036      11.529  16.507   2.312  1.00  0.00      B    H  
ATOM   3128  H2  HOH B1036      10.060  16.962   2.810  1.00  0.00      B    H  
ATOM   3129  O   HOH B1037      14.154  12.390  15.304  1.00  0.00      B    O  
ATOM   3130  H1  HOH B1037      14.406  11.423  15.158  1.00  0.00      B    H  
ATOM   3131  H2  HOH B1037      15.058  12.990  15.220  1.00  0.00      B    H  
ATOM   3132  O   HOH B1038      36.696   1.942  29.627  1.00  0.00      B    O  
ATOM   3133  H1  HOH B1038      37.645   2.205  29.350  1.00  0.00      B    H  
ATOM   3134  H2  HOH B1038      36.736   1.369  30.470  1.00  0.00      B    H  
ATOM   3135  O   HOH B1039      25.908  34.819  16.815  1.00  0.00      B    O  
ATOM   3136  H1  HOH B1039      26.274  34.304  16.013  1.00  0.00      B    H  
ATOM   3137  H2  HOH B1039      26.592  34.720  17.537  1.00  0.00      B    H  
ATOM   3138  O   HOH B1040      30.193  36.983  16.925  1.00  0.00      B    O  
ATOM   3139  H1  HOH B1040      30.419  36.539  17.853  1.00  0.00      B    H  
ATOM   3140  H2  HOH B1040      29.868  36.220  16.220  1.00  0.00      B    H  
ATOM   3141  O   HOH B1041      33.267  36.541   3.743  1.00  0.00      B    O  
ATOM   3142  H1  HOH B1041      33.770  37.398   3.998  1.00  0.00      B    H  
ATOM   3143  H2  HOH B1041      32.625  36.805   2.987  1.00  0.00      B    H  
ATOM   3144  O   HOH B1042      12.245  31.404  30.188  1.00  0.00      B    O  
ATOM   3145  H1  HOH B1042      12.967  30.706  29.975  1.00  0.00      B    H  
ATOM   3146  H2  HOH B1042      12.145  32.034  29.412  1.00  0.00      B    H  
ATOM   3147  O   HOH B1043       5.616  34.207  39.008  1.00  0.00      B    O  
ATOM   3148  H1  HOH B1043       5.939  35.148  39.131  1.00  0.00      B    H  
ATOM   3149  H2  HOH B1043       4.599  34.192  39.083  1.00  0.00      B    H  
ATOM   3150  O   HOH B1044      33.438  16.584  29.951  1.00  0.00      B    O  
ATOM   3151  H1  HOH B1044      34.308  16.128  30.093  1.00  0.00      B    H  
ATOM   3152  H2  HOH B1044      32.809  15.874  29.616  1.00  0.00      B    H  
ATOM   3153  O   HOH B1045      36.811  36.329   6.949  1.00  0.00      B    O  
ATOM   3154  H1  HOH B1045      37.019  36.052   7.874  1.00  0.00      B    H  
ATOM   3155  H2  HOH B1045      36.508  37.298   6.910  1.00  0.00      B    H  
ATOM   3156  O   HOH B1046      24.895  24.754  35.471  1.00  0.00      B    O  
ATOM   3157  H1  HOH B1046      24.388  24.572  34.620  1.00  0.00      B    H  
ATOM   3158  H2  HOH B1046      24.594  25.581  35.863  1.00  0.00      B    H  
ATOM   3159  O   HOH B1047       5.795  29.130  38.789  1.00  0.00      B    O  
ATOM   3160  H1  HOH B1047       5.796  28.215  38.387  1.00  0.00      B    H  
ATOM   3161  H2  HOH B1047       5.285  29.679  38.118  1.00  0.00      B    H  
ATOM   3162  O   HOH B1048      11.214   7.194  34.542  1.00  0.00      B    O  
ATOM   3163  H1  HOH B1048      11.708   8.066  34.636  1.00  0.00      B    H  
ATOM   3164  H2  HOH B1048      11.154   6.820  35.470  1.00  0.00      B    H  
ATOM   3165  O   HOH B1049      35.006  27.796   2.298  1.00  0.00      B    O  
ATOM   3166  H1  HOH B1049      35.121  28.539   1.577  1.00  0.00      B    H  
ATOM   3167  H2  HOH B1049      35.693  27.125   2.125  1.00  0.00      B    H  
ATOM   3168  O   HOH B1050       2.178  10.326  24.737  1.00  0.00      B    O  
ATOM   3169  H1  HOH B1050       2.340  10.709  23.808  1.00  0.00      B    H  
ATOM   3170  H2  HOH B1050       1.225  10.387  25.005  1.00  0.00      B    H  
ATOM   3171  O   HOH B1051       8.997  32.248  35.423  1.00  0.00      B    O  
ATOM   3172  H1  HOH B1051       8.834  33.212  35.172  1.00  0.00      B    H  
ATOM   3173  H2  HOH B1051       8.468  31.651  34.807  1.00  0.00      B    H  
ATOM   3174  O   HOH B1052       5.759   6.712  17.502  1.00  0.00      B    O  
ATOM   3175  H1  HOH B1052       4.875   6.281  17.185  1.00  0.00      B    H  
ATOM   3176  H2  HOH B1052       6.500   6.558  16.821  1.00  0.00      B    H  
ATOM   3177  O   HOH B1053       9.761  14.325  35.841  1.00  0.00      B    O  
ATOM   3178  H1  HOH B1053       9.794  15.342  36.158  1.00  0.00      B    H  
ATOM   3179  H2  HOH B1053       9.162  13.841  36.455  1.00  0.00      B    H  
ATOM   3180  O   HOH B1054      33.301   6.035  22.256  1.00  0.00      B    O  
ATOM   3181  H1  HOH B1054      32.764   6.646  22.840  1.00  0.00      B    H  
ATOM   3182  H2  HOH B1054      33.978   5.463  22.835  1.00  0.00      B    H  
ATOM   3183  O   HOH B1055       5.576  11.246   3.526  1.00  0.00      B    O  
ATOM   3184  H1  HOH B1055       6.091  10.803   2.808  1.00  0.00      B    H  
ATOM   3185  H2  HOH B1055       5.497  10.617   4.307  1.00  0.00      B    H  
ATOM   3186  O   HOH B1056      38.707   8.709  10.483  1.00  0.00      B    O  
ATOM   3187  H1  HOH B1056      39.294   9.146   9.762  1.00  0.00      B    H  
ATOM   3188  H2  HOH B1056      37.854   8.383  10.035  1.00  0.00      B    H  
ATOM   3189  O   HOH B1057      17.731  17.196   3.081  1.00  0.00      B    O  
ATOM   3190  H1  HOH B1057      16.867  17.451   3.584  1.00  0.00      B    H  
ATOM   3191  H2  HOH B1057      18.491  17.758   3.495  1.00  0.00      B    H  
ATOM   3192  O   HOH B1058      12.089   0.558  19.538  1.00  0.00      B    O  
ATOM   3193  H1  HOH B1058      12.025   1.486  19.986  1.00  0.00      B    H  
ATOM   3194  H2  HOH B1058      11.150   0.121  19.524  1.00  0.00      B    H  
ATOM   3195  O   HOH B1059      17.785   9.032  23.642  1.00  0.00      B    O  
ATOM   3196  H1  HOH B1059      18.688   8.487  23.677  1.00  0.00      B    H  
ATOM   3197  H2  HOH B1059      17.075   8.645  24.214  1.00  0.00      B    H  
ATOM   3198  O   HOH B1060      18.453   8.487   0.655  1.00  0.00      B    O  
ATOM   3199  H1  HOH B1060      19.242   8.851   0.096  1.00  0.00      B    H  
ATOM   3200  H2  HOH B1060      18.155   7.584   0.257  1.00  0.00      B    H  
ATOM   3201  O   HOH B1061      38.777   4.315   3.589  1.00  0.00      B    O  
ATOM   3202  H1  HOH B1061      39.664   4.747   3.470  1.00  0.00      B    H  
ATOM   3203  H2  HOH B1061      38.488   4.231   4.598  1.00  0.00      B    H  
ATOM   3204  O   HOH B1062      -0.248  11.922  18.029  1.00  0.00      B    O  
ATOM   3205  H1  HOH B1062       0.399  11.149  18.214  1.00  0.00      B    H  
ATOM   3206  H2  HOH B1062       0.078  12.297  17.134  1.00  0.00      B    H  
ATOM   3207  O   HOH B1063       7.625   3.778  24.790  1.00  0.00      B    O  
ATOM   3208  H1  HOH B1063       8.118   3.250  24.068  1.00  0.00      B    H  
ATOM   3209  H2  HOH B1063       6.817   4.281  24.343  1.00  0.00      B    H  
ATOM   3210  O   HOH B1064       9.715  25.403   0.526  1.00  0.00      B    O  
ATOM   3211  H1  HOH B1064       8.925  24.982   0.994  1.00  0.00      B    H  
ATOM   3212  H2  HOH B1064       9.702  25.034  -0.408  1.00  0.00      B    H  
ATOM   3213  O   HOH B1065      27.015  26.444  21.992  1.00  0.00      B    O  
ATOM   3214  H1  HOH B1065      26.204  26.925  22.445  1.00  0.00      B    H  
ATOM   3215  H2  HOH B1065      26.827  25.415  21.967  1.00  0.00      B    H  
ATOM   3216  O   HOH B1066      30.438  11.468  33.920  1.00  0.00      B    O  
ATOM   3217  H1  HOH B1066      29.598  11.543  34.622  1.00  0.00      B    H  
ATOM   3218  H2  HOH B1066      29.947  11.487  33.029  1.00  0.00      B    H  
ATOM   3219  O   HOH B1067      38.221  12.996   8.663  1.00  0.00      B    O  
ATOM   3220  H1  HOH B1067      37.526  13.757   8.654  1.00  0.00      B    H  
ATOM   3221  H2  HOH B1067      37.794  12.077   8.706  1.00  0.00      B    H  
ATOM   3222  O   HOH B1068      24.114   4.605  33.128  1.00  0.00      B    O  
ATOM   3223  H1  HOH B1068      23.728   4.015  33.868  1.00  0.00      B    H  
ATOM   3224  H2  HOH B1068      24.709   5.305  33.521  1.00  0.00      B    H  
ATOM   3225  O   HOH B1069      11.074   2.836  34.547  1.00  0.00      B    O  
ATOM   3226  H1  HOH B1069      10.355   2.197  34.761  1.00  0.00      B    H  
ATOM   3227  H2  HOH B1069      10.609   3.590  34.073  1.00  0.00      B    H  
ATOM   3228  O   HOH B1070      16.668  34.105   8.787  1.00  0.00      B    O  
ATOM   3229  H1  HOH B1070      16.551  34.060   9.811  1.00  0.00      B    H  
ATOM   3230  H2  HOH B1070      17.143  33.237   8.488  1.00  0.00      B    H  
ATOM   3231  O   HOH B1071      24.612  34.917   7.862  1.00  0.00      B    O  
ATOM   3232  H1  HOH B1071      23.970  34.153   8.159  1.00  0.00      B    H  
ATOM   3233  H2  HOH B1071      24.259  35.798   8.138  1.00  0.00      B    H  
ATOM   3234  O   HOH B1072       5.992  23.036  16.945  1.00  0.00      B    O  
ATOM   3235  H1  HOH B1072       5.935  22.360  17.713  1.00  0.00      B    H  
ATOM   3236  H2  HOH B1072       6.956  23.355  16.821  1.00  0.00      B    H  
ATOM   3237  O   HOH B1073       9.008  29.057  19.703  1.00  0.00      B    O  
ATOM   3238  H1  HOH B1073       8.969  29.444  20.645  1.00  0.00      B    H  
ATOM   3239  H2  HOH B1073       8.927  28.021  19.650  1.00  0.00      B    H  
ATOM   3240  O   HOH B1074      13.364  26.915   6.196  1.00  0.00      B    O  
ATOM   3241  H1  HOH B1074      12.866  26.350   6.961  1.00  0.00      B    H  
ATOM   3242  H2  HOH B1074      13.883  26.245   5.605  1.00  0.00      B    H  
ATOM   3243  O   HOH B1075       1.002  21.175   9.352  1.00  0.00      B    O  
ATOM   3244  H1  HOH B1075       0.291  20.939   9.997  1.00  0.00      B    H  
ATOM   3245  H2  HOH B1075       0.542  21.687   8.633  1.00  0.00      B    H  
ATOM   3246  O   HOH B1076      12.986   3.107   2.185  1.00  0.00      B    O  
ATOM   3247  H1  HOH B1076      12.832   2.776   3.115  1.00  0.00      B    H  
ATOM   3248  H2  HOH B1076      12.307   3.796   2.082  1.00  0.00      B    H  
ATOM   3249  O   HOH B1077      26.644  19.205  27.578  1.00  0.00      B    O  
ATOM   3250  H1  HOH B1077      27.340  19.415  28.314  1.00  0.00      B    H  
ATOM   3251  H2  HOH B1077      26.130  20.068  27.388  1.00  0.00      B    H  
ATOM   3252  O   HOH B1078      29.430  11.686  17.518  1.00  0.00      B    O  
ATOM   3253  H1  HOH B1078      28.538  12.020  17.233  1.00  0.00      B    H  
ATOM   3254  H2  HOH B1078      29.415  11.497  18.495  1.00  0.00      B    H  
ATOM   3255  O   HOH B1079       0.516   9.422   1.532  1.00  0.00      B    O  
ATOM   3256  H1  HOH B1079       0.829   9.457   0.569  1.00  0.00      B    H  
ATOM   3257  H2  HOH B1079       0.385   8.390   1.747  1.00  0.00      B    H  
ATOM   3258  O   HOH B1080       9.672  20.636   0.177  1.00  0.00      B    O  
ATOM   3259  H1  HOH B1080      10.291  21.414  -0.186  1.00  0.00      B    H  
ATOM   3260  H2  HOH B1080      10.199  19.790   0.052  1.00  0.00      B    H  
ATOM   3261  O   HOH B1081      12.125  30.175  33.313  1.00  0.00      B    O  
ATOM   3262  H1  HOH B1081      12.789  30.869  33.552  1.00  0.00      B    H  
ATOM   3263  H2  HOH B1081      11.616  30.461  32.431  1.00  0.00      B    H  
ATOM   3264  O   HOH B1082      27.884  38.448  16.735  1.00  0.00      B    O  
ATOM   3265  H1  HOH B1082      28.759  37.939  16.767  1.00  0.00      B    H  
ATOM   3266  H2  HOH B1082      27.672  38.591  15.767  1.00  0.00      B    H  
ATOM   3267  O   HOH B1083       0.273  26.223   7.599  1.00  0.00      B    O  
ATOM   3268  H1  HOH B1083      -0.693  26.214   7.983  1.00  0.00      B    H  
ATOM   3269  H2  HOH B1083       0.933  26.024   8.362  1.00  0.00      B    H  
ATOM   3270  O   HOH B1084      29.158  27.417  37.100  1.00  0.00      B    O  
ATOM   3271  H1  HOH B1084      29.769  27.279  36.325  1.00  0.00      B    H  
ATOM   3272  H2  HOH B1084      29.632  28.102  37.583  1.00  0.00      B    H  
ATOM   3273  O   HOH B1085      21.283  28.621  28.899  1.00  0.00      B    O  
ATOM   3274  H1  HOH B1085      21.481  27.648  28.756  1.00  0.00      B    H  
ATOM   3275  H2  HOH B1085      21.199  28.952  27.939  1.00  0.00      B    H  
ATOM   3276  O   HOH B1086      10.606  28.339   3.886  1.00  0.00      B    O  
ATOM   3277  H1  HOH B1086      10.549  28.446   4.900  1.00  0.00      B    H  
ATOM   3278  H2  HOH B1086      11.476  27.782   3.634  1.00  0.00      B    H  
ATOM   3279  O   HOH B1087       7.567  11.616   6.615  1.00  0.00      B    O  
ATOM   3280  H1  HOH B1087       7.967  12.528   6.867  1.00  0.00      B    H  
ATOM   3281  H2  HOH B1087       8.077  11.309   5.771  1.00  0.00      B    H  
ATOM   3282  O   HOH B1088      20.850  30.284  37.054  1.00  0.00      B    O  
ATOM   3283  H1  HOH B1088      20.850  29.531  36.342  1.00  0.00      B    H  
ATOM   3284  H2  HOH B1088      19.959  30.613  37.255  1.00  0.00      B    H  
ATOM   3285  O   HOH B1089      30.584  34.269   1.124  1.00  0.00      B    O  
ATOM   3286  H1  HOH B1089      30.875  34.613   0.267  1.00  0.00      B    H  
ATOM   3287  H2  HOH B1089      29.706  34.638   1.313  1.00  0.00      B    H  
ATOM   3288  O   HOH B1090       0.459  33.561  11.700  1.00  0.00      B    O  
ATOM   3289  H1  HOH B1090       0.694  32.744  11.116  1.00  0.00      B    H  
ATOM   3290  H2  HOH B1090       1.294  33.980  11.972  1.00  0.00      B    H  
ATOM   3291  O   HOH B1091       0.460   9.881  21.302  1.00  0.00      B    O  
ATOM   3292  H1  HOH B1091      -0.069   9.094  21.729  1.00  0.00      B    H  
ATOM   3293  H2  HOH B1091      -0.044  10.748  21.503  1.00  0.00      B    H  
ATOM   3294  O   HOH B1092      22.842  31.550  15.193  1.00  0.00      B    O  
ATOM   3295  H1  HOH B1092      22.472  31.034  15.994  1.00  0.00      B    H  
ATOM   3296  H2  HOH B1092      23.465  32.235  15.576  1.00  0.00      B    H  
ATOM   3297  O   HOH B1093      16.942  38.359  32.572  1.00  0.00      B    O  
ATOM   3298  H1  HOH B1093      16.607  39.139  32.014  1.00  0.00      B    H  
ATOM   3299  H2  HOH B1093      16.337  38.172  33.322  1.00  0.00      B    H  
ATOM   3300  O   HOH B1094      15.690  30.087  18.697  1.00  0.00      B    O  
ATOM   3301  H1  HOH B1094      15.824  30.112  19.721  1.00  0.00      B    H  
ATOM   3302  H2  HOH B1094      16.010  30.977  18.344  1.00  0.00      B    H  
ATOM   3303  O   HOH B1095      28.368  30.533  19.473  1.00  0.00      B    O  
ATOM   3304  H1  HOH B1095      27.366  30.451  19.466  1.00  0.00      B    H  
ATOM   3305  H2  HOH B1095      28.653  30.902  20.396  1.00  0.00      B    H  
ATOM   3306  O   HOH B1096      21.027  28.388  35.263  1.00  0.00      B    O  
ATOM   3307  H1  HOH B1096      21.869  27.852  35.360  1.00  0.00      B    H  
ATOM   3308  H2  HOH B1096      20.319  27.795  34.943  1.00  0.00      B    H  
ATOM   3309  O   HOH B1097      14.841  26.636  34.416  1.00  0.00      B    O  
ATOM   3310  H1  HOH B1097      15.622  27.238  34.617  1.00  0.00      B    H  
ATOM   3311  H2  HOH B1097      14.264  26.602  35.260  1.00  0.00      B    H  
ATOM   3312  O   HOH B1098      19.903  19.283  28.985  1.00  0.00      B    O  
ATOM   3313  H1  HOH B1098      19.850  19.846  28.197  1.00  0.00      B    H  
ATOM   3314  H2  HOH B1098      18.990  18.757  28.891  1.00  0.00      B    H  
ATOM   3315  O   HOH B1099      11.769  11.373  21.623  1.00  0.00      B    O  
ATOM   3316  H1  HOH B1099      11.715  11.918  20.735  1.00  0.00      B    H  
ATOM   3317  H2  HOH B1099      12.044  10.401  21.445  1.00  0.00      B    H  
ATOM   3318  O   HOH B1100      22.084   9.824  22.119  1.00  0.00      B    O  
ATOM   3319  H1  HOH B1100      22.972   9.287  22.185  1.00  0.00      B    H  
ATOM   3320  H2  HOH B1100      22.045  10.121  21.128  1.00  0.00      B    H  
ATOM   3321  O   HOH B1101      12.871  15.798  34.276  1.00  0.00      B    O  
ATOM   3322  H1  HOH B1101      12.904  14.943  34.856  1.00  0.00      B    H  
ATOM   3323  H2  HOH B1101      13.372  15.547  33.406  1.00  0.00      B    H  
ATOM   3324  O   HOH B1102      35.685  29.608  36.516  1.00  0.00      B    O  
ATOM   3325  H1  HOH B1102      35.115  28.797  36.339  1.00  0.00      B    H  
ATOM   3326  H2  HOH B1102      35.271  30.182  37.242  1.00  0.00      B    H  
ATOM   3327  O   HOH B1103      21.547  34.877  32.181  1.00  0.00      B    O  
ATOM   3328  H1  HOH B1103      22.421  35.130  32.584  1.00  0.00      B    H  
ATOM   3329  H2  HOH B1103      21.651  35.109  31.191  1.00  0.00      B    H  
ATOM   3330  O   HOH B1104      19.297  27.884  12.437  1.00  0.00      B    O  
ATOM   3331  H1  HOH B1104      20.234  27.640  12.496  1.00  0.00      B    H  
ATOM   3332  H2  HOH B1104      18.876  27.445  11.590  1.00  0.00      B    H  
ATOM   3333  O   HOH B1105      27.677  14.150  10.280  1.00  0.00      B    O  
ATOM   3334  H1  HOH B1105      27.077  13.902  11.129  1.00  0.00      B    H  
ATOM   3335  H2  HOH B1105      28.538  13.692  10.311  1.00  0.00      B    H  
ATOM   3336  O   HOH B1106      24.956  14.168  31.444  1.00  0.00      B    O  
ATOM   3337  H1  HOH B1106      23.963  13.967  31.337  1.00  0.00      B    H  
ATOM   3338  H2  HOH B1106      25.092  14.714  32.235  1.00  0.00      B    H  
ATOM   3339  O   HOH B1107      27.739  11.054  12.588  1.00  0.00      B    O  
ATOM   3340  H1  HOH B1107      27.195  11.869  12.901  1.00  0.00      B    H  
ATOM   3341  H2  HOH B1107      27.270  10.618  11.836  1.00  0.00      B    H  
ATOM   3342  O   HOH B1108      23.497  34.535  33.966  1.00  0.00      B    O  
ATOM   3343  H1  HOH B1108      23.466  35.285  34.634  1.00  0.00      B    H  
ATOM   3344  H2  HOH B1108      24.320  33.925  34.211  1.00  0.00      B    H  
ATOM   3345  O   HOH B1109       7.941   9.397  33.101  1.00  0.00      B    O  
ATOM   3346  H1  HOH B1109       7.313  10.210  32.990  1.00  0.00      B    H  
ATOM   3347  H2  HOH B1109       7.441   8.680  32.601  1.00  0.00      B    H  
ATOM   3348  O   HOH B1110       1.671  16.305  29.754  1.00  0.00      B    O  
ATOM   3349  H1  HOH B1110       2.014  15.796  28.935  1.00  0.00      B    H  
ATOM   3350  H2  HOH B1110       2.440  16.523  30.357  1.00  0.00      B    H  
ATOM   3351  O   HOH B1111      31.875  31.949   1.427  1.00  0.00      B    O  
ATOM   3352  H1  HOH B1111      31.410  32.845   1.201  1.00  0.00      B    H  
ATOM   3353  H2  HOH B1111      32.880  32.043   1.539  1.00  0.00      B    H  
ATOM   3354  O   HOH B1112      25.990   3.334  19.579  1.00  0.00      B    O  
ATOM   3355  H1  HOH B1112      26.676   2.808  19.016  1.00  0.00      B    H  
ATOM   3356  H2  HOH B1112      25.813   2.798  20.462  1.00  0.00      B    H  
ATOM   3357  O   HOH B1113      37.453  18.200   8.524  1.00  0.00      B    O  
ATOM   3358  H1  HOH B1113      37.248  17.320   8.992  1.00  0.00      B    H  
ATOM   3359  H2  HOH B1113      37.753  18.920   9.231  1.00  0.00      B    H  
ATOM   3360  O   HOH B1114      38.129   1.486   6.337  1.00  0.00      B    O  
ATOM   3361  H1  HOH B1114      38.576   1.472   5.389  1.00  0.00      B    H  
ATOM   3362  H2  HOH B1114      37.850   2.453   6.470  1.00  0.00      B    H  
ATOM   3363  O   HOH B1115      19.528   2.993  34.861  1.00  0.00      B    O  
ATOM   3364  H1  HOH B1115      19.201   3.830  34.252  1.00  0.00      B    H  
ATOM   3365  H2  HOH B1115      19.175   2.158  34.500  1.00  0.00      B    H  
ATOM   3366  O   HOH B1116       8.555  23.950  17.748  1.00  0.00      B    O  
ATOM   3367  H1  HOH B1116       8.279  23.464  18.611  1.00  0.00      B    H  
ATOM   3368  H2  HOH B1116       8.522  24.945  17.876  1.00  0.00      B    H  
ATOM   3369  O   HOH B1117       1.361   0.139  35.538  1.00  0.00      B    O  
ATOM   3370  H1  HOH B1117       1.283   0.985  34.917  1.00  0.00      B    H  
ATOM   3371  H2  HOH B1117       0.874  -0.618  35.067  1.00  0.00      B    H  
ATOM   3372  O   HOH B1118      29.236  28.397   4.801  1.00  0.00      B    O  
ATOM   3373  H1  HOH B1118      29.661  27.627   5.325  1.00  0.00      B    H  
ATOM   3374  H2  HOH B1118      30.001  28.887   4.333  1.00  0.00      B    H  
ATOM   3375  O   HOH B1119      25.224  31.793  36.882  1.00  0.00      B    O  
ATOM   3376  H1  HOH B1119      24.776  32.491  37.516  1.00  0.00      B    H  
ATOM   3377  H2  HOH B1119      24.607  31.054  36.718  1.00  0.00      B    H  
ATOM   3378  O   HOH B1120      36.157  16.302  19.435  1.00  0.00      B    O  
ATOM   3379  H1  HOH B1120      37.141  16.700  19.426  1.00  0.00      B    H  
ATOM   3380  H2  HOH B1120      36.298  15.345  19.076  1.00  0.00      B    H  
ATOM   3381  O   HOH B1121       0.016  18.219  18.981  1.00  0.00      B    O  
ATOM   3382  H1  HOH B1121       0.951  17.912  18.758  1.00  0.00      B    H  
ATOM   3383  H2  HOH B1121      -0.205  19.052  18.420  1.00  0.00      B    H  
ATOM   3384  O   HOH B1122       3.494   4.660  30.624  1.00  0.00      B    O  
ATOM   3385  H1  HOH B1122       3.192   5.604  30.479  1.00  0.00      B    H  
ATOM   3386  H2  HOH B1122       3.789   4.553  31.578  1.00  0.00      B    H  
ATOM   3387  O   HOH B1123      32.364   1.376  32.718  1.00  0.00      B    O  
ATOM   3388  H1  HOH B1123      32.475   0.962  31.785  1.00  0.00      B    H  
ATOM   3389  H2  HOH B1123      31.710   2.139  32.557  1.00  0.00      B    H  
ATOM   3390  O   HOH B1124      38.260  12.953  11.357  1.00  0.00      B    O  
ATOM   3391  H1  HOH B1124      37.374  12.778  11.780  1.00  0.00      B    H  
ATOM   3392  H2  HOH B1124      38.158  13.146  10.400  1.00  0.00      B    H  
ATOM   3393  O   HOH B1125      35.720  32.315  11.779  1.00  0.00      B    O  
ATOM   3394  H1  HOH B1125      35.134  31.510  11.772  1.00  0.00      B    H  
ATOM   3395  H2  HOH B1125      35.211  33.046  11.323  1.00  0.00      B    H  
ATOM   3396  O   HOH B1126      11.814   6.920  14.135  1.00  0.00      B    O  
ATOM   3397  H1  HOH B1126      11.424   7.821  14.324  1.00  0.00      B    H  
ATOM   3398  H2  HOH B1126      11.694   6.358  14.957  1.00  0.00      B    H  
ATOM   3399  O   HOH B1127       2.530  23.937  37.756  1.00  0.00      B    O  
ATOM   3400  H1  HOH B1127       1.808  24.053  37.019  1.00  0.00      B    H  
ATOM   3401  H2  HOH B1127       2.805  24.825  38.087  1.00  0.00      B    H  
ATOM   3402  O   HOH B1128      29.322  27.569  22.967  1.00  0.00      B    O  
ATOM   3403  H1  HOH B1128      28.387  27.411  22.757  1.00  0.00      B    H  
ATOM   3404  H2  HOH B1128      29.814  26.698  23.015  1.00  0.00      B    H  
ATOM   3405  O   HOH B1129       2.920  17.979  26.476  1.00  0.00      B    O  
ATOM   3406  H1  HOH B1129       3.338  17.113  26.203  1.00  0.00      B    H  
ATOM   3407  H2  HOH B1129       2.972  18.540  25.591  1.00  0.00      B    H  
ATOM   3408  O   HOH B1130      10.835  25.686  32.870  1.00  0.00      B    O  
ATOM   3409  H1  HOH B1130      10.328  25.107  32.177  1.00  0.00      B    H  
ATOM   3410  H2  HOH B1130      10.830  26.656  32.554  1.00  0.00      B    H  
ATOM   3411  O   HOH B1131      29.065  23.839   8.672  1.00  0.00      B    O  
ATOM   3412  H1  HOH B1131      29.929  24.334   8.491  1.00  0.00      B    H  
ATOM   3413  H2  HOH B1131      28.256  24.445   8.418  1.00  0.00      B    H  
ATOM   3414  O   HOH B1132       2.018  34.187  25.076  1.00  0.00      B    O  
ATOM   3415  H1  HOH B1132       2.190  33.302  25.599  1.00  0.00      B    H  
ATOM   3416  H2  HOH B1132       1.200  34.663  25.531  1.00  0.00      B    H  
ATOM   3417  O   HOH B1133      20.469  14.061   0.028  1.00  0.00      B    O  
ATOM   3418  H1  HOH B1133      20.707  13.200  -0.521  1.00  0.00      B    H  
ATOM   3419  H2  HOH B1133      21.011  13.957   0.861  1.00  0.00      B    H  
ATOM   3420  O   HOH B1134       2.211  21.969  20.436  1.00  0.00      B    O  
ATOM   3421  H1  HOH B1134       2.753  21.092  20.330  1.00  0.00      B    H  
ATOM   3422  H2  HOH B1134       1.290  21.921  20.044  1.00  0.00      B    H  
ATOM   3423  O   HOH B1135       8.770  26.204  24.195  1.00  0.00      B    O  
ATOM   3424  H1  HOH B1135       9.276  25.388  23.780  1.00  0.00      B    H  
ATOM   3425  H2  HOH B1135       8.079  26.517  23.563  1.00  0.00      B    H  
ATOM   3426  O   HOH B1136      26.266  16.137   8.897  1.00  0.00      B    O  
ATOM   3427  H1  HOH B1136      26.655  15.503   9.627  1.00  0.00      B    H  
ATOM   3428  H2  HOH B1136      26.916  16.140   8.144  1.00  0.00      B    H  
ATOM   3429  O   HOH B1137      11.845  15.434  26.810  1.00  0.00      B    O  
ATOM   3430  H1  HOH B1137      10.892  15.196  26.771  1.00  0.00      B    H  
ATOM   3431  H2  HOH B1137      12.346  14.844  27.501  1.00  0.00      B    H  
ATOM   3432  O   HOH B1138      23.841  20.003  24.202  1.00  0.00      B    O  
ATOM   3433  H1  HOH B1138      24.655  19.367  24.156  1.00  0.00      B    H  
ATOM   3434  H2  HOH B1138      24.156  20.786  24.768  1.00  0.00      B    H  
ATOM   3435  O   HOH B1139       6.530  13.243  10.598  1.00  0.00      B    O  
ATOM   3436  H1  HOH B1139       5.549  12.896  10.478  1.00  0.00      B    H  
ATOM   3437  H2  HOH B1139       6.642  13.745  11.495  1.00  0.00      B    H  
ATOM   3438  O   HOH B1140      28.199  14.682  27.628  1.00  0.00      B    O  
ATOM   3439  H1  HOH B1140      27.296  14.997  27.926  1.00  0.00      B    H  
ATOM   3440  H2  HOH B1140      28.760  15.510  27.423  1.00  0.00      B    H  
ATOM   3441  O   HOH B1141      19.363  26.551  33.926  1.00  0.00      B    O  
ATOM   3442  H1  HOH B1141      19.361  27.128  33.066  1.00  0.00      B    H  
ATOM   3443  H2  HOH B1141      19.403  25.552  33.587  1.00  0.00      B    H  
ATOM   3444  O   HOH B1142      23.132  13.805  27.919  1.00  0.00      B    O  
ATOM   3445  H1  HOH B1142      23.283  12.835  28.004  1.00  0.00      B    H  
ATOM   3446  H2  HOH B1142      23.076  14.222  28.862  1.00  0.00      B    H  
ATOM   3447  O   HOH B1143      16.778   0.133  17.974  1.00  0.00      B    O  
ATOM   3448  H1  HOH B1143      15.792   0.293  18.105  1.00  0.00      B    H  
ATOM   3449  H2  HOH B1143      17.309   0.924  18.359  1.00  0.00      B    H  
ATOM   3450  O   HOH B1144      31.199  21.371  15.907  1.00  0.00      B    O  
ATOM   3451  H1  HOH B1144      30.559  22.138  15.784  1.00  0.00      B    H  
ATOM   3452  H2  HOH B1144      31.081  20.762  15.132  1.00  0.00      B    H  
ATOM   3453  O   HOH B1145      18.281  33.106  35.069  1.00  0.00      B    O  
ATOM   3454  H1  HOH B1145      18.747  33.034  34.176  1.00  0.00      B    H  
ATOM   3455  H2  HOH B1145      18.935  33.656  35.664  1.00  0.00      B    H  
ATOM   3456  O   HOH B1146       5.997   3.611  20.975  1.00  0.00      B    O  
ATOM   3457  H1  HOH B1146       5.955   2.593  20.952  1.00  0.00      B    H  
ATOM   3458  H2  HOH B1146       5.077   3.916  21.067  1.00  0.00      B    H  
ATOM   3459  O   HOH B1147      33.955  36.360   7.249  1.00  0.00      B    O  
ATOM   3460  H1  HOH B1147      34.635  36.756   6.683  1.00  0.00      B    H  
ATOM   3461  H2  HOH B1147      33.417  35.713   6.685  1.00  0.00      B    H  
ATOM   3462  O   HOH B1148      31.287  12.231  26.980  1.00  0.00      B    O  
ATOM   3463  H1  HOH B1148      31.558  11.474  26.405  1.00  0.00      B    H  
ATOM   3464  H2  HOH B1148      31.343  13.111  26.475  1.00  0.00      B    H  
ATOM   3465  O   HOH B1149      27.170  33.400   2.825  1.00  0.00      B    O  
ATOM   3466  H1  HOH B1149      26.898  33.532   1.852  1.00  0.00      B    H  
ATOM   3467  H2  HOH B1149      27.258  34.393   3.198  1.00  0.00      B    H  
ATOM   3468  O   HOH B1150      24.108   3.641   5.368  1.00  0.00      B    O  
ATOM   3469  H1  HOH B1150      23.512   3.691   4.592  1.00  0.00      B    H  
ATOM   3470  H2  HOH B1150      24.637   2.800   5.363  1.00  0.00      B    H  
ATOM   3471  O   HOH B1151       5.549  16.998  10.908  1.00  0.00      B    O  
ATOM   3472  H1  HOH B1151       5.258  17.532  10.104  1.00  0.00      B    H  
ATOM   3473  H2  HOH B1151       6.573  16.942  10.852  1.00  0.00      B    H  
ATOM   3474  O   HOH B1152      33.029   5.672  37.088  1.00  0.00      B    O  
ATOM   3475  H1  HOH B1152      33.151   4.969  36.321  1.00  0.00      B    H  
ATOM   3476  H2  HOH B1152      33.672   6.450  37.059  1.00  0.00      B    H  
ATOM   3477  O   HOH B1153      22.104  15.800  37.049  1.00  0.00      B    O  
ATOM   3478  H1  HOH B1153      22.563  16.663  36.973  1.00  0.00      B    H  
ATOM   3479  H2  HOH B1153      21.264  15.937  37.599  1.00  0.00      B    H  
ATOM   3480  O   HOH B1154      26.548  19.089  10.622  1.00  0.00      B    O  
ATOM   3481  H1  HOH B1154      26.880  20.028  10.259  1.00  0.00      B    H  
ATOM   3482  H2  HOH B1154      26.569  19.137  11.623  1.00  0.00      B    H  
ATOM   3483  O   HOH B1155      32.750  18.557  11.999  1.00  0.00      B    O  
ATOM   3484  H1  HOH B1155      33.758  18.260  12.228  1.00  0.00      B    H  
ATOM   3485  H2  HOH B1155      32.840  19.391  11.407  1.00  0.00      B    H  
ATOM   3486  O   HOH B1156      13.287  27.061  18.241  1.00  0.00      B    O  
ATOM   3487  H1  HOH B1156      13.898  27.239  19.006  1.00  0.00      B    H  
ATOM   3488  H2  HOH B1156      13.166  27.901  17.753  1.00  0.00      B    H  
ATOM   3489  O   HOH B1157      15.938  36.351  22.908  1.00  0.00      B    O  
ATOM   3490  H1  HOH B1157      16.214  35.995  23.832  1.00  0.00      B    H  
ATOM   3491  H2  HOH B1157      14.927  36.538  22.923  1.00  0.00      B    H  
ATOM   3492  O   HOH B1158      34.551  23.406  28.480  1.00  0.00      B    O  
ATOM   3493  H1  HOH B1158      34.936  24.260  28.838  1.00  0.00      B    H  
ATOM   3494  H2  HOH B1158      35.303  22.800  28.294  1.00  0.00      B    H  
ATOM   3495  O   HOH B1159      33.437  37.036  24.958  1.00  0.00      B    O  
ATOM   3496  H1  HOH B1159      33.604  36.061  24.564  1.00  0.00      B    H  
ATOM   3497  H2  HOH B1159      33.178  37.669  24.209  1.00  0.00      B    H  
ATOM   3498  O   HOH B1160      17.732   3.711  20.970  1.00  0.00      B    O  
ATOM   3499  H1  HOH B1160      17.150   3.594  20.149  1.00  0.00      B    H  
ATOM   3500  H2  HOH B1160      17.520   2.871  21.563  1.00  0.00      B    H  
ATOM   3501  O   HOH B1161       8.072  31.780  18.344  1.00  0.00      B    O  
ATOM   3502  H1  HOH B1161       8.155  32.595  18.960  1.00  0.00      B    H  
ATOM   3503  H2  HOH B1161       8.137  30.962  18.945  1.00  0.00      B    H  
ATOM   3504  O   HOH B1162      25.885   1.040  12.398  1.00  0.00      B    O  
ATOM   3505  H1  HOH B1162      25.705   0.620  13.316  1.00  0.00      B    H  
ATOM   3506  H2  HOH B1162      25.999   2.016  12.556  1.00  0.00      B    H  
ATOM   3507  O   HOH B1163       5.147  19.941   2.130  1.00  0.00      B    O  
ATOM   3508  H1  HOH B1163       4.287  19.505   1.798  1.00  0.00      B    H  
ATOM   3509  H2  HOH B1163       5.754  19.999   1.294  1.00  0.00      B    H  
ATOM   3510  O   HOH B1164      20.342  17.735  32.281  1.00  0.00      B    O  
ATOM   3511  H1  HOH B1164      20.196  17.356  33.186  1.00  0.00      B    H  
ATOM   3512  H2  HOH B1164      19.993  18.758  32.374  1.00  0.00      B    H  
ATOM   3513  O   HOH B1165       7.209   9.604  17.003  1.00  0.00      B    O  
ATOM   3514  H1  HOH B1165       8.023   8.979  17.224  1.00  0.00      B    H  
ATOM   3515  H2  HOH B1165       6.404   9.280  17.445  1.00  0.00      B    H  
ATOM   3516  O   HOH B1166      13.153  18.654  23.694  1.00  0.00      B    O  
ATOM   3517  H1  HOH B1166      13.893  18.903  23.038  1.00  0.00      B    H  
ATOM   3518  H2  HOH B1166      13.605  18.221  24.520  1.00  0.00      B    H  
ATOM   3519  O   HOH B1167      30.025  17.592  23.460  1.00  0.00      B    O  
ATOM   3520  H1  HOH B1167      30.422  16.703  23.544  1.00  0.00      B    H  
ATOM   3521  H2  HOH B1167      29.043  17.408  23.324  1.00  0.00      B    H  
ATOM   3522  O   HOH B1168      15.082  23.061  11.730  1.00  0.00      B    O  
ATOM   3523  H1  HOH B1168      14.970  23.399  10.791  1.00  0.00      B    H  
ATOM   3524  H2  HOH B1168      16.036  22.932  11.883  1.00  0.00      B    H  
ATOM   3525  O   HOH B1169      36.450  22.161  10.299  1.00  0.00      B    O  
ATOM   3526  H1  HOH B1169      36.550  22.035   9.252  1.00  0.00      B    H  
ATOM   3527  H2  HOH B1169      35.400  22.388  10.496  1.00  0.00      B    H  
ATOM   3528  O   HOH B1170      33.192  35.217  31.495  1.00  0.00      B    O  
ATOM   3529  H1  HOH B1170      33.688  34.746  32.234  1.00  0.00      B    H  
ATOM   3530  H2  HOH B1170      33.809  35.979  31.057  1.00  0.00      B    H  
ATOM   3531  O   HOH B1171      10.963   4.121  12.346  1.00  0.00      B    O  
ATOM   3532  H1  HOH B1171      11.449   4.650  11.622  1.00  0.00      B    H  
ATOM   3533  H2  HOH B1171      10.270   3.465  11.919  1.00  0.00      B    H  
ATOM   3534  O   HOH B1172      13.266  29.874  17.459  1.00  0.00      B    O  
ATOM   3535  H1  HOH B1172      14.177  29.808  17.975  1.00  0.00      B    H  
ATOM   3536  H2  HOH B1172      13.402  30.440  16.636  1.00  0.00      B    H  
ATOM   3537  O   HOH B1173      29.661  37.734  36.760  1.00  0.00      B    O  
ATOM   3538  H1  HOH B1173      28.699  38.026  36.593  1.00  0.00      B    H  
ATOM   3539  H2  HOH B1173      29.975  37.300  35.900  1.00  0.00      B    H  
ATOM   3540  O   HOH B1174       9.755  35.404   6.756  1.00  0.00      B    O  
ATOM   3541  H1  HOH B1174      10.534  35.217   7.395  1.00  0.00      B    H  
ATOM   3542  H2  HOH B1174      10.076  35.626   5.850  1.00  0.00      B    H  
ATOM   3543  O   HOH B1175      27.292  23.396  14.448  1.00  0.00      B    O  
ATOM   3544  H1  HOH B1175      26.688  24.035  13.979  1.00  0.00      B    H  
ATOM   3545  H2  HOH B1175      27.438  22.624  13.798  1.00  0.00      B    H  
ATOM   3546  O   HOH B1176      34.447  37.903  17.896  1.00  0.00      B    O  
ATOM   3547  H1  HOH B1176      33.514  37.817  17.561  1.00  0.00      B    H  
ATOM   3548  H2  HOH B1176      34.956  38.577  17.333  1.00  0.00      B    H  
ATOM   3549  O   HOH B1177      25.140  24.447  29.089  1.00  0.00      B    O  
ATOM   3550  H1  HOH B1177      25.495  23.532  28.921  1.00  0.00      B    H  
ATOM   3551  H2  HOH B1177      25.515  24.751  29.998  1.00  0.00      B    H  
ATOM   3552  O   HOH B1178      32.907  26.593  25.567  1.00  0.00      B    O  
ATOM   3553  H1  HOH B1178      32.881  27.184  24.774  1.00  0.00      B    H  
ATOM   3554  H2  HOH B1178      32.228  25.861  25.411  1.00  0.00      B    H  
ATOM   3555  O   HOH B1179      13.534  32.548  33.654  1.00  0.00      B    O  
ATOM   3556  H1  HOH B1179      14.105  33.178  34.226  1.00  0.00      B    H  
ATOM   3557  H2  HOH B1179      13.107  33.036  32.905  1.00  0.00      B    H  
ATOM   3558  O   HOH B1180      17.985  13.369   9.920  1.00  0.00      B    O  
ATOM   3559  H1  HOH B1180      18.617  13.908  10.500  1.00  0.00      B    H  
ATOM   3560  H2  HOH B1180      17.101  13.788  10.152  1.00  0.00      B    H  
ATOM   3561  O   HOH B1181      18.739  36.611  22.024  1.00  0.00      B    O  
ATOM   3562  H1  HOH B1181      17.820  36.277  22.440  1.00  0.00      B    H  
ATOM   3563  H2  HOH B1181      19.496  36.106  22.567  1.00  0.00      B    H  
ATOM   3564  O   HOH B1182       4.743  28.270  31.001  1.00  0.00      B    O  
ATOM   3565  H1  HOH B1182       4.364  28.033  31.884  1.00  0.00      B    H  
ATOM   3566  H2  HOH B1182       5.708  28.586  31.059  1.00  0.00      B    H  
ATOM   3567  O   HOH B1183       5.049  18.742  35.074  1.00  0.00      B    O  
ATOM   3568  H1  HOH B1183       5.054  19.233  34.153  1.00  0.00      B    H  
ATOM   3569  H2  HOH B1183       4.112  18.346  35.247  1.00  0.00      B    H  
ATOM   3570  O   HOH B1184      30.561  28.955   8.526  1.00  0.00      B    O  
ATOM   3571  H1  HOH B1184      31.126  29.533   7.878  1.00  0.00      B    H  
ATOM   3572  H2  HOH B1184      30.497  29.412   9.388  1.00  0.00      B    H  
ATOM   3573  O   HOH B1185      37.801   7.896  22.247  1.00  0.00      B    O  
ATOM   3574  H1  HOH B1185      37.753   7.457  21.331  1.00  0.00      B    H  
ATOM   3575  H2  HOH B1185      36.853   8.261  22.412  1.00  0.00      B    H  
ATOM   3576  O   HOH B1186      38.780  11.274  25.653  1.00  0.00      B    O  
ATOM   3577  H1  HOH B1186      37.974  11.181  25.103  1.00  0.00      B    H  
ATOM   3578  H2  HOH B1186      38.613  10.723  26.504  1.00  0.00      B    H  
ATOM   3579  O   HOH B1187      25.517  29.224  34.858  1.00  0.00      B    O  
ATOM   3580  H1  HOH B1187      26.182  29.315  34.103  1.00  0.00      B    H  
ATOM   3581  H2  HOH B1187      25.973  29.317  35.751  1.00  0.00      B    H  
ATOM   3582  O   HOH B1188      14.707   8.734  15.298  1.00  0.00      B    O  
ATOM   3583  H1  HOH B1188      15.535   8.183  15.409  1.00  0.00      B    H  
ATOM   3584  H2  HOH B1188      13.992   8.199  15.725  1.00  0.00      B    H  
ATOM   3585  O   HOH B1189      37.497  34.188  17.655  1.00  0.00      B    O  
ATOM   3586  H1  HOH B1189      36.742  34.788  17.197  1.00  0.00      B    H  
ATOM   3587  H2  HOH B1189      37.814  33.426  17.066  1.00  0.00      B    H  
ATOM   3588  O   HOH B1190       9.950   2.979  26.055  1.00  0.00      B    O  
ATOM   3589  H1  HOH B1190      10.771   3.561  26.031  1.00  0.00      B    H  
ATOM   3590  H2  HOH B1190       9.270   3.508  25.581  1.00  0.00      B    H  
ATOM   3591  O   HOH B1191      33.383   4.319   5.006  1.00  0.00      B    O  
ATOM   3592  H1  HOH B1191      33.042   3.341   5.080  1.00  0.00      B    H  
ATOM   3593  H2  HOH B1191      33.431   4.465   3.994  1.00  0.00      B    H  
ATOM   3594  O   HOH B1192       8.150  21.494  30.212  1.00  0.00      B    O  
ATOM   3595  H1  HOH B1192       7.818  22.180  29.568  1.00  0.00      B    H  
ATOM   3596  H2  HOH B1192       9.045  21.735  30.391  1.00  0.00      B    H  
ATOM   3597  O   HOH B1193      34.794   1.540  34.023  1.00  0.00      B    O  
ATOM   3598  H1  HOH B1193      33.986   1.411  33.443  1.00  0.00      B    H  
ATOM   3599  H2  HOH B1193      35.548   0.967  33.622  1.00  0.00      B    H  
ATOM   3600  O   HOH B1194       1.899   9.956  28.976  1.00  0.00      B    O  
ATOM   3601  H1  HOH B1194       1.020   9.747  28.400  1.00  0.00      B    H  
ATOM   3602  H2  HOH B1194       2.178   9.089  29.373  1.00  0.00      B    H  
ATOM   3603  O   HOH B1195      16.585   1.288  12.864  1.00  0.00      B    O  
ATOM   3604  H1  HOH B1195      15.921   0.825  12.295  1.00  0.00      B    H  
ATOM   3605  H2  HOH B1195      16.701   0.707  13.685  1.00  0.00      B    H  
ATOM   3606  O   HOH B1196       8.689   2.172   8.410  1.00  0.00      B    O  
ATOM   3607  H1  HOH B1196       8.882   1.598   7.593  1.00  0.00      B    H  
ATOM   3608  H2  HOH B1196       7.674   2.350   8.355  1.00  0.00      B    H  
ATOM   3609  O   HOH B1197      21.486  15.030  25.880  1.00  0.00      B    O  
ATOM   3610  H1  HOH B1197      22.276  14.790  26.531  1.00  0.00      B    H  
ATOM   3611  H2  HOH B1197      21.638  15.928  25.601  1.00  0.00      B    H  
ATOM   3612  O   HOH B1198      17.956   0.357  15.418  1.00  0.00      B    O  
ATOM   3613  H1  HOH B1198      17.815  -0.685  15.422  1.00  0.00      B    H  
ATOM   3614  H2  HOH B1198      17.548   0.695  16.312  1.00  0.00      B    H  
ATOM   3615  O   HOH B1199      35.321   0.521  23.680  1.00  0.00      B    O  
ATOM   3616  H1  HOH B1199      34.553   0.966  23.213  1.00  0.00      B    H  
ATOM   3617  H2  HOH B1199      35.831  -0.064  22.990  1.00  0.00      B    H  
ATOM   3618  O   HOH B1200       5.477  19.652  23.851  1.00  0.00      B    O  
ATOM   3619  H1  HOH B1200       5.420  19.834  24.896  1.00  0.00      B    H  
ATOM   3620  H2  HOH B1200       5.273  20.543  23.404  1.00  0.00      B    H  
ATOM   3621  O   HOH B1201      37.713  19.929  10.463  1.00  0.00      B    O  
ATOM   3622  H1  HOH B1201      37.084  20.703  10.368  1.00  0.00      B    H  
ATOM   3623  H2  HOH B1201      37.903  19.810  11.414  1.00  0.00      B    H  
ATOM   3624  O   HOH B1202      24.212  20.105   7.557  1.00  0.00      B    O  
ATOM   3625  H1  HOH B1202      25.112  19.780   7.185  1.00  0.00      B    H  
ATOM   3626  H2  HOH B1202      23.611  19.266   7.707  1.00  0.00      B    H  
ATOM   3627  O   HOH B1203      28.097  11.316   6.401  1.00  0.00      B    O  
ATOM   3628  H1  HOH B1203      27.322  11.937   6.237  1.00  0.00      B    H  
ATOM   3629  H2  HOH B1203      27.729  10.563   7.000  1.00  0.00      B    H  
ATOM   3630  O   HOH B1204      16.975   6.142  35.344  1.00  0.00      B    O  
ATOM   3631  H1  HOH B1204      16.054   6.615  35.084  1.00  0.00      B    H  
ATOM   3632  H2  HOH B1204      17.141   6.245  36.318  1.00  0.00      B    H  
ATOM   3633  O   HOH B1205      20.535  21.754  19.713  1.00  0.00      B    O  
ATOM   3634  H1  HOH B1205      19.916  20.923  19.823  1.00  0.00      B    H  
ATOM   3635  H2  HOH B1205      21.259  21.656  20.439  1.00  0.00      B    H  
ATOM   3636  O   HOH B1206       8.464   4.070  37.109  1.00  0.00      B    O  
ATOM   3637  H1  HOH B1206       7.852   3.411  36.720  1.00  0.00      B    H  
ATOM   3638  H2  HOH B1206       9.237   3.498  37.389  1.00  0.00      B    H  
ATOM   3639  O   HOH B1207      29.466  20.856  32.292  1.00  0.00      B    O  
ATOM   3640  H1  HOH B1207      29.273  21.493  33.086  1.00  0.00      B    H  
ATOM   3641  H2  HOH B1207      29.526  21.443  31.455  1.00  0.00      B    H  
ATOM   3642  O   HOH B1208      27.124   3.376  10.154  1.00  0.00      B    O  
ATOM   3643  H1  HOH B1208      26.827   3.726  11.059  1.00  0.00      B    H  
ATOM   3644  H2  HOH B1208      26.328   3.288   9.536  1.00  0.00      B    H  
ATOM   3645  O   HOH B1209      18.305  14.996  29.283  1.00  0.00      B    O  
ATOM   3646  H1  HOH B1209      18.466  15.036  28.265  1.00  0.00      B    H  
ATOM   3647  H2  HOH B1209      18.300  14.037  29.487  1.00  0.00      B    H  
ATOM   3648  O   HOH B1210       9.047  11.272  10.534  1.00  0.00      B    O  
ATOM   3649  H1  HOH B1210       9.015  10.587   9.828  1.00  0.00      B    H  
ATOM   3650  H2  HOH B1210       8.200  11.817  10.520  1.00  0.00      B    H  
ATOM   3651  O   HOH B1211      13.683  10.416   8.625  1.00  0.00      B    O  
ATOM   3652  H1  HOH B1211      13.282  11.275   9.117  1.00  0.00      B    H  
ATOM   3653  H2  HOH B1211      12.884   9.920   8.280  1.00  0.00      B    H  
ATOM   3654  O   HOH B1212       8.047   5.812  18.912  1.00  0.00      B    O  
ATOM   3655  H1  HOH B1212       7.835   4.862  19.278  1.00  0.00      B    H  
ATOM   3656  H2  HOH B1212       7.254   6.107  18.435  1.00  0.00      B    H  
ATOM   3657  O   HOH B1213       8.384  19.132  12.573  1.00  0.00      B    O  
ATOM   3658  H1  HOH B1213       8.094  18.474  11.815  1.00  0.00      B    H  
ATOM   3659  H2  HOH B1213       8.988  18.657  13.167  1.00  0.00      B    H  
ATOM   3660  O   HOH B1214       4.779  22.035   6.003  1.00  0.00      B    O  
ATOM   3661  H1  HOH B1214       3.936  21.864   5.534  1.00  0.00      B    H  
ATOM   3662  H2  HOH B1214       4.718  23.015   6.425  1.00  0.00      B    H  
ATOM   3663  O   HOH B1215       1.518  18.048  21.972  1.00  0.00      B    O  
ATOM   3664  H1  HOH B1215       1.927  18.218  21.073  1.00  0.00      B    H  
ATOM   3665  H2  HOH B1215       0.576  17.663  21.900  1.00  0.00      B    H  
ATOM   3666  O   HOH B1216      16.991  31.022  30.401  1.00  0.00      B    O  
ATOM   3667  H1  HOH B1216      17.816  31.565  30.721  1.00  0.00      B    H  
ATOM   3668  H2  HOH B1216      16.610  30.604  31.251  1.00  0.00      B    H  
ATOM   3669  O   HOH B1217      15.104   5.286   0.498  1.00  0.00      B    O  
ATOM   3670  H1  HOH B1217      15.536   5.552   1.392  1.00  0.00      B    H  
ATOM   3671  H2  HOH B1217      14.159   5.545   0.498  1.00  0.00      B    H  
ATOM   3672  O   HOH B1218      23.823  36.961  35.228  1.00  0.00      B    O  
ATOM   3673  H1  HOH B1218      24.370  37.572  35.892  1.00  0.00      B    H  
ATOM   3674  H2  HOH B1218      22.953  37.412  34.935  1.00  0.00      B    H  
ATOM   3675  O   HOH B1219      28.228  32.802  34.823  1.00  0.00      B    O  
ATOM   3676  H1  HOH B1219      28.346  32.063  35.506  1.00  0.00      B    H  
ATOM   3677  H2  HOH B1219      27.227  32.923  34.582  1.00  0.00      B    H  
ATOM   3678  O   HOH B1220      38.304  28.027   4.858  1.00  0.00      B    O  
ATOM   3679  H1  HOH B1220      37.785  27.191   4.793  1.00  0.00      B    H  
ATOM   3680  H2  HOH B1220      39.167  27.898   4.310  1.00  0.00      B    H  
ATOM   3681  O   HOH B1221       4.243  18.962   6.001  1.00  0.00      B    O  
ATOM   3682  H1  HOH B1221       4.852  19.606   6.450  1.00  0.00      B    H  
ATOM   3683  H2  HOH B1221       3.680  19.533   5.383  1.00  0.00      B    H  
ATOM   3684  O   HOH B1222       7.808   9.772   2.374  1.00  0.00      B    O  
ATOM   3685  H1  HOH B1222       8.583   9.879   1.691  1.00  0.00      B    H  
ATOM   3686  H2  HOH B1222       7.306   8.896   2.194  1.00  0.00      B    H  
ATOM   3687  O   HOH B1223      31.034  15.143  23.866  1.00  0.00      B    O  
ATOM   3688  H1  HOH B1223      31.094  14.708  24.837  1.00  0.00      B    H  
ATOM   3689  H2  HOH B1223      31.595  14.451  23.269  1.00  0.00      B    H  
ATOM   3690  O   HOH B1224      33.196  23.196  25.963  1.00  0.00      B    O  
ATOM   3691  H1  HOH B1224      33.627  23.551  26.796  1.00  0.00      B    H  
ATOM   3692  H2  HOH B1224      32.322  23.703  25.857  1.00  0.00      B    H  
ATOM   3693  O   HOH B1225       5.289  25.628  28.739  1.00  0.00      B    O  
ATOM   3694  H1  HOH B1225       4.319  25.825  28.862  1.00  0.00      B    H  
ATOM   3695  H2  HOH B1225       5.549  25.938  27.744  1.00  0.00      B    H  
ATOM   3696  O   HOH B1226       6.618   3.695  14.763  1.00  0.00      B    O  
ATOM   3697  H1  HOH B1226       6.911   3.583  13.800  1.00  0.00      B    H  
ATOM   3698  H2  HOH B1226       6.522   4.699  15.085  1.00  0.00      B    H  
ATOM   3699  O   HOH B1227      21.955   8.342   2.334  1.00  0.00      B    O  
ATOM   3700  H1  HOH B1227      21.341   7.864   1.718  1.00  0.00      B    H  
ATOM   3701  H2  HOH B1227      22.342   7.565   2.847  1.00  0.00      B    H  
ATOM   3702  O   HOH B1228      14.374   8.338  10.154  1.00  0.00      B    O  
ATOM   3703  H1  HOH B1228      14.196   9.105   9.523  1.00  0.00      B    H  
ATOM   3704  H2  HOH B1228      14.829   7.643   9.547  1.00  0.00      B    H  
ATOM   3705  O   HOH B1229       9.036  12.843  18.449  1.00  0.00      B    O  
ATOM   3706  H1  HOH B1229       9.559  13.100  17.676  1.00  0.00      B    H  
ATOM   3707  H2  HOH B1229       9.241  11.874  18.751  1.00  0.00      B    H  
ATOM   3708  O   HOH B1230       7.860   5.150  27.852  1.00  0.00      B    O  
ATOM   3709  H1  HOH B1230       7.647   4.253  28.277  1.00  0.00      B    H  
ATOM   3710  H2  HOH B1230       7.234   5.264  27.068  1.00  0.00      B    H  
ATOM   3711  O   HOH B1231      22.593  30.954  12.522  1.00  0.00      B    O  
ATOM   3712  H1  HOH B1231      22.292  30.000  12.477  1.00  0.00      B    H  
ATOM   3713  H2  HOH B1231      22.692  31.199  13.533  1.00  0.00      B    H  
ATOM   3714  O   HOH B1232      37.076  21.761  27.037  1.00  0.00      B    O  
ATOM   3715  H1  HOH B1232      37.734  22.562  26.958  1.00  0.00      B    H  
ATOM   3716  H2  HOH B1232      37.484  20.948  26.609  1.00  0.00      B    H  
ATOM   3717  O   HOH B1233      16.603  18.411  38.026  1.00  0.00      B    O  
ATOM   3718  H1  HOH B1233      16.567  18.860  38.973  1.00  0.00      B    H  
ATOM   3719  H2  HOH B1233      17.375  17.766  38.071  1.00  0.00      B    H  
ATOM   3720  O   HOH B1234       4.325  34.736  31.465  1.00  0.00      B    O  
ATOM   3721  H1  HOH B1234       4.458  34.635  30.442  1.00  0.00      B    H  
ATOM   3722  H2  HOH B1234       4.472  33.835  31.999  1.00  0.00      B    H  
ATOM   3723  O   HOH B1235      28.481  28.133  28.906  1.00  0.00      B    O  
ATOM   3724  H1  HOH B1235      27.515  28.574  28.917  1.00  0.00      B    H  
ATOM   3725  H2  HOH B1235      28.636  27.959  29.921  1.00  0.00      B    H  
ATOM   3726  O   HOH B1236      22.348  20.601  22.060  1.00  0.00      B    O  
ATOM   3727  H1  HOH B1236      22.702  20.259  22.913  1.00  0.00      B    H  
ATOM   3728  H2  HOH B1236      23.101  21.109  21.620  1.00  0.00      B    H  
ATOM   3729  O   HOH B1237      27.815  19.979  35.286  1.00  0.00      B    O  
ATOM   3730  H1  HOH B1237      26.796  19.991  35.528  1.00  0.00      B    H  
ATOM   3731  H2  HOH B1237      28.195  19.005  35.431  1.00  0.00      B    H  
ATOM   3732  O   HOH B1238      22.224   3.407  35.563  1.00  0.00      B    O  
ATOM   3733  H1  HOH B1238      22.413   2.558  35.048  1.00  0.00      B    H  
ATOM   3734  H2  HOH B1238      21.178   3.348  35.745  1.00  0.00      B    H  
ATOM   3735  O   HOH B1239       0.914  10.976  11.574  1.00  0.00      B    O  
ATOM   3736  H1  HOH B1239       0.331  10.207  11.361  1.00  0.00      B    H  
ATOM   3737  H2  HOH B1239       0.319  11.785  11.572  1.00  0.00      B    H  
ATOM   3738  O   HOH B1240      30.653   9.881   3.163  1.00  0.00      B    O  
ATOM   3739  H1  HOH B1240      30.261   9.164   3.783  1.00  0.00      B    H  
ATOM   3740  H2  HOH B1240      31.664   9.725   3.262  1.00  0.00      B    H  
ATOM   3741  O   HOH B1241       2.318  16.259  13.403  1.00  0.00      B    O  
ATOM   3742  H1  HOH B1241       2.919  16.038  12.652  1.00  0.00      B    H  
ATOM   3743  H2  HOH B1241       1.882  17.119  13.177  1.00  0.00      B    H  
ATOM   3744  O   HOH B1242      36.291  11.855  33.335  1.00  0.00      B    O  
ATOM   3745  H1  HOH B1242      36.277  11.455  34.253  1.00  0.00      B    H  
ATOM   3746  H2  HOH B1242      35.345  12.249  33.259  1.00  0.00      B    H  
ATOM   3747  O   HOH B1243      19.236  17.092  18.370  1.00  0.00      B    O  
ATOM   3748  H1  HOH B1243      19.243  17.299  19.363  1.00  0.00      B    H  
ATOM   3749  H2  HOH B1243      19.830  17.768  17.914  1.00  0.00      B    H  
ATOM   3750  O   HOH B1244      23.373  18.955  28.063  1.00  0.00      B    O  
ATOM   3751  H1  HOH B1244      23.679  18.033  27.809  1.00  0.00      B    H  
ATOM   3752  H2  HOH B1244      22.834  18.823  28.884  1.00  0.00      B    H  
ATOM   3753  O   HOH B1245      35.580  18.864  33.206  1.00  0.00      B    O  
ATOM   3754  H1  HOH B1245      35.057  18.089  33.553  1.00  0.00      B    H  
ATOM   3755  H2  HOH B1245      35.844  19.415  34.024  1.00  0.00      B    H  
ATOM   3756  O   HOH B1246       3.372   7.296   0.385  1.00  0.00      B    O  
ATOM   3757  H1  HOH B1246       2.985   6.646   1.032  1.00  0.00      B    H  
ATOM   3758  H2  HOH B1246       3.894   7.948   0.915  1.00  0.00      B    H  
ATOM   3759  O   HOH B1247      19.454  17.306  10.952  1.00  0.00      B    O  
ATOM   3760  H1  HOH B1247      19.209  17.238  11.912  1.00  0.00      B    H  
ATOM   3761  H2  HOH B1247      20.078  16.533  10.710  1.00  0.00      B    H  
ATOM   3762  O   HOH B1248      16.746  28.110  22.594  1.00  0.00      B    O  
ATOM   3763  H1  HOH B1248      16.594  27.670  23.553  1.00  0.00      B    H  
ATOM   3764  H2  HOH B1248      17.512  27.595  22.095  1.00  0.00      B    H  
ATOM   3765  O   HOH B1249       2.134  38.213  31.413  1.00  0.00      B    O  
ATOM   3766  H1  HOH B1249       2.984  38.454  30.921  1.00  0.00      B    H  
ATOM   3767  H2  HOH B1249       2.414  37.646  32.243  1.00  0.00      B    H  
ATOM   3768  O   HOH B1250      21.579  18.487  20.646  1.00  0.00      B    O  
ATOM   3769  H1  HOH B1250      21.876  19.362  20.973  1.00  0.00      B    H  
ATOM   3770  H2  HOH B1250      21.398  17.923  21.523  1.00  0.00      B    H  
ATOM   3771  O   HOH B1251       6.029  31.767  37.378  1.00  0.00      B    O  
ATOM   3772  H1  HOH B1251       5.867  32.579  37.951  1.00  0.00      B    H  
ATOM   3773  H2  HOH B1251       6.114  32.094  36.436  1.00  0.00      B    H  
ATOM   3774  O   HOH B1252      20.174  24.329  12.708  1.00  0.00      B    O  
ATOM   3775  H1  HOH B1252      20.899  24.616  13.395  1.00  0.00      B    H  
ATOM   3776  H2  HOH B1252      20.459  23.415  12.358  1.00  0.00      B    H  
ATOM   3777  O   HOH B1253      23.758   7.120  12.459  1.00  0.00      B    O  
ATOM   3778  H1  HOH B1253      23.736   6.168  12.906  1.00  0.00      B    H  
ATOM   3779  H2  HOH B1253      24.016   7.771  13.140  1.00  0.00      B    H  
ATOM   3780  O   HOH B1254      27.363  14.415  24.869  1.00  0.00      B    O  
ATOM   3781  H1  HOH B1254      27.594  14.541  25.854  1.00  0.00      B    H  
ATOM   3782  H2  HOH B1254      26.917  15.215  24.495  1.00  0.00      B    H  
ATOM   3783  O   HOH B1255      17.669   4.735  33.194  1.00  0.00      B    O  
ATOM   3784  H1  HOH B1255      17.420   5.246  34.021  1.00  0.00      B    H  
ATOM   3785  H2  HOH B1255      17.868   5.359  32.437  1.00  0.00      B    H  
ATOM   3786  O   HOH B1256      17.463  22.701  20.418  1.00  0.00      B    O  
ATOM   3787  H1  HOH B1256      18.039  23.042  21.181  1.00  0.00      B    H  
ATOM   3788  H2  HOH B1256      17.916  21.801  20.089  1.00  0.00      B    H  
ATOM   3789  O   HOH B1257      38.560  14.493  21.800  1.00  0.00      B    O  
ATOM   3790  H1  HOH B1257      39.064  14.158  20.977  1.00  0.00      B    H  
ATOM   3791  H2  HOH B1257      38.310  15.460  21.577  1.00  0.00      B    H  
ATOM   3792  O   HOH B1258      25.753  30.095  19.429  1.00  0.00      B    O  
ATOM   3793  H1  HOH B1258      25.197  29.454  18.902  1.00  0.00      B    H  
ATOM   3794  H2  HOH B1258      25.158  30.784  19.852  1.00  0.00      B    H  
ATOM   3795  O   HOH B1259      27.331  -0.234  35.621  1.00  0.00      B    O  
ATOM   3796  H1  HOH B1259      27.544  -0.049  34.660  1.00  0.00      B    H  
ATOM   3797  H2  HOH B1259      26.974   0.618  35.983  1.00  0.00      B    H  
ATOM   3798  O   HOH B1260      13.876  21.337  33.506  1.00  0.00      B    O  
ATOM   3799  H1  HOH B1260      14.442  21.929  34.053  1.00  0.00      B    H  
ATOM   3800  H2  HOH B1260      14.341  20.516  33.101  1.00  0.00      B    H  
ATOM   3801  O   HOH B1261      33.303   0.592  14.918  1.00  0.00      B    O  
ATOM   3802  H1  HOH B1261      34.236   0.846  15.013  1.00  0.00      B    H  
ATOM   3803  H2  HOH B1261      33.180   0.403  13.898  1.00  0.00      B    H  
ATOM   3804  O   HOH B1262      39.173  37.344  34.281  1.00  0.00      B    O  
ATOM   3805  H1  HOH B1262      38.400  36.778  34.637  1.00  0.00      B    H  
ATOM   3806  H2  HOH B1262      39.756  36.801  33.595  1.00  0.00      B    H  
ATOM   3807  O   HOH B1263      21.736  10.537  19.288  1.00  0.00      B    O  
ATOM   3808  H1  HOH B1263      22.073   9.958  18.490  1.00  0.00      B    H  
ATOM   3809  H2  HOH B1263      21.201  11.375  18.985  1.00  0.00      B    H  
ATOM   3810  O   HOH B1264      18.613  11.981   6.337  1.00  0.00      B    O  
ATOM   3811  H1  HOH B1264      19.442  11.746   5.823  1.00  0.00      B    H  
ATOM   3812  H2  HOH B1264      18.714  11.615   7.285  1.00  0.00      B    H  
ATOM   3813  O   HOH B1265      15.227  18.022  28.036  1.00  0.00      B    O  
ATOM   3814  H1  HOH B1265      14.738  17.535  27.288  1.00  0.00      B    H  
ATOM   3815  H2  HOH B1265      14.590  18.500  28.670  1.00  0.00      B    H  
ATOM   3816  O   HOH B1266      32.062  17.682  25.999  1.00  0.00      B    O  
ATOM   3817  H1  HOH B1266      32.820  17.994  26.572  1.00  0.00      B    H  
ATOM   3818  H2  HOH B1266      31.826  18.452  25.372  1.00  0.00      B    H  
ATOM   3819  O   HOH B1267      22.801  21.481  33.027  1.00  0.00      B    O  
ATOM   3820  H1  HOH B1267      22.317  21.332  32.149  1.00  0.00      B    H  
ATOM   3821  H2  HOH B1267      23.503  20.811  33.060  1.00  0.00      B    H  
ATOM   3822  O   HOH B1268      23.448  13.066  12.045  1.00  0.00      B    O  
ATOM   3823  H1  HOH B1268      22.963  12.589  12.782  1.00  0.00      B    H  
ATOM   3824  H2  HOH B1268      23.607  12.483  11.244  1.00  0.00      B    H  
ATOM   3825  O   HOH B1269       5.119   9.921  39.182  1.00  0.00      B    O  
ATOM   3826  H1  HOH B1269       5.977  10.455  39.183  1.00  0.00      B    H  
ATOM   3827  H2  HOH B1269       4.512  10.413  38.542  1.00  0.00      B    H  
ATOM   3828  O   HOH B1270      26.172  18.494  23.601  1.00  0.00      B    O  
ATOM   3829  H1  HOH B1270      26.071  17.661  22.976  1.00  0.00      B    H  
ATOM   3830  H2  HOH B1270      27.020  18.337  24.119  1.00  0.00      B    H  
ATOM   3831  O   HOH B1271      31.025   3.700  32.417  1.00  0.00      B    O  
ATOM   3832  H1  HOH B1271      31.610   4.436  32.228  1.00  0.00      B    H  
ATOM   3833  H2  HOH B1271      30.044   3.946  32.453  1.00  0.00      B    H  
ATOM   3834  O   HOH B1272      24.516  13.951   8.344  1.00  0.00      B    O  
ATOM   3835  H1  HOH B1272      23.754  14.169   7.648  1.00  0.00      B    H  
ATOM   3836  H2  HOH B1272      25.119  14.814   8.331  1.00  0.00      B    H  
ATOM   3837  O   HOH B1273      20.291  20.121   6.404  1.00  0.00      B    O  
ATOM   3838  H1  HOH B1273      20.581  19.732   7.293  1.00  0.00      B    H  
ATOM   3839  H2  HOH B1273      19.764  20.931   6.713  1.00  0.00      B    H  
ATOM   3840  O   HOH B1274       1.602  21.711  35.219  1.00  0.00      B    O  
ATOM   3841  H1  HOH B1274       1.313  20.742  35.134  1.00  0.00      B    H  
ATOM   3842  H2  HOH B1274       0.728  22.249  35.434  1.00  0.00      B    H  
ATOM   3843  O   HOH B1275      30.683  13.343  10.360  1.00  0.00      B    O  
ATOM   3844  H1  HOH B1275      30.984  14.277  10.782  1.00  0.00      B    H  
ATOM   3845  H2  HOH B1275      30.381  13.526   9.403  1.00  0.00      B    H  
ATOM   3846  O   HOH B1276      17.537   7.818  14.979  1.00  0.00      B    O  
ATOM   3847  H1  HOH B1276      17.774   8.279  15.813  1.00  0.00      B    H  
ATOM   3848  H2  HOH B1276      17.971   6.913  14.933  1.00  0.00      B    H  
ATOM   3849  O   HOH B1277       3.307   4.547  27.568  1.00  0.00      B    O  
ATOM   3850  H1  HOH B1277       3.998   4.864  26.950  1.00  0.00      B    H  
ATOM   3851  H2  HOH B1277       3.600   4.552  28.495  1.00  0.00      B    H  
ATOM   3852  O   HOH B1278      26.971  20.910  22.523  1.00  0.00      B    O  
ATOM   3853  H1  HOH B1278      26.601  20.223  23.159  1.00  0.00      B    H  
ATOM   3854  H2  HOH B1278      26.643  20.628  21.595  1.00  0.00      B    H  
ATOM   3855  O   HOH B1279       2.187  17.202   4.004  1.00  0.00      B    O  
ATOM   3856  H1  HOH B1279       1.961  16.349   3.473  1.00  0.00      B    H  
ATOM   3857  H2  HOH B1279       2.767  16.959   4.762  1.00  0.00      B    H  
ATOM   3858  O   HOH B1280      23.678  13.842  38.371  1.00  0.00      B    O  
ATOM   3859  H1  HOH B1280      23.020  14.377  37.910  1.00  0.00      B    H  
ATOM   3860  H2  HOH B1280      24.595  14.110  38.123  1.00  0.00      B    H  
ATOM   3861  O   HOH B1281      22.528  37.849   1.256  1.00  0.00      B    O  
ATOM   3862  H1  HOH B1281      22.107  37.173   1.924  1.00  0.00      B    H  
ATOM   3863  H2  HOH B1281      23.542  37.666   1.288  1.00  0.00      B    H  
ATOM   3864  O   HOH B1282      24.362  26.376  14.859  1.00  0.00      B    O  
ATOM   3865  H1  HOH B1282      24.976  27.089  15.262  1.00  0.00      B    H  
ATOM   3866  H2  HOH B1282      24.599  26.372  13.882  1.00  0.00      B    H  
ATOM   3867  O   HOH B1283      32.913   1.621   6.001  1.00  0.00      B    O  
ATOM   3868  H1  HOH B1283      33.419   1.279   6.831  1.00  0.00      B    H  
ATOM   3869  H2  HOH B1283      31.945   1.874   6.259  1.00  0.00      B    H  
ATOM   3870  O   HOH B1284      30.328  25.008  22.646  1.00  0.00      B    O  
ATOM   3871  H1  HOH B1284      30.489  25.510  21.800  1.00  0.00      B    H  
ATOM   3872  H2  HOH B1284      30.905  24.188  22.540  1.00  0.00      B    H  
ATOM   3873  O   HOH B1285      32.597  20.040  22.101  1.00  0.00      B    O  
ATOM   3874  H1  HOH B1285      33.353  20.609  22.496  1.00  0.00      B    H  
ATOM   3875  H2  HOH B1285      32.758  19.113  22.444  1.00  0.00      B    H  
ATOM   3876  O   HOH B1286      33.281   2.185  22.856  1.00  0.00      B    O  
ATOM   3877  H1  HOH B1286      32.890   2.306  21.893  1.00  0.00      B    H  
ATOM   3878  H2  HOH B1286      32.523   1.859  23.498  1.00  0.00      B    H  
ATOM   3879  O   HOH B1287      38.418  10.767   3.652  1.00  0.00      B    O  
ATOM   3880  H1  HOH B1287      38.342  11.254   2.775  1.00  0.00      B    H  
ATOM   3881  H2  HOH B1287      38.743   9.837   3.442  1.00  0.00      B    H  
ATOM   3882  O   HOH B1288      22.716  27.360   9.087  1.00  0.00      B    O  
ATOM   3883  H1  HOH B1288      23.512  26.669   8.995  1.00  0.00      B    H  
ATOM   3884  H2  HOH B1288      21.923  26.845   9.481  1.00  0.00      B    H  
ATOM   3885  O   HOH B1289       7.964  11.166  24.987  1.00  0.00      B    O  
ATOM   3886  H1  HOH B1289       7.229  10.604  24.609  1.00  0.00      B    H  
ATOM   3887  H2  HOH B1289       8.820  10.703  24.780  1.00  0.00      B    H  
ATOM   3888  O   HOH B1290      32.575  36.201  27.681  1.00  0.00      B    O  
ATOM   3889  H1  HOH B1290      31.578  36.279  27.915  1.00  0.00      B    H  
ATOM   3890  H2  HOH B1290      32.707  36.420  26.718  1.00  0.00      B    H  
ATOM   3891  O   HOH B1291      30.926   0.995  36.863  1.00  0.00      B    O  
ATOM   3892  H1  HOH B1291      30.366   0.186  36.680  1.00  0.00      B    H  
ATOM   3893  H2  HOH B1291      30.594   1.852  36.414  1.00  0.00      B    H  
ATOM   3894  O   HOH B1292      33.980   6.837   9.483  1.00  0.00      B    O  
ATOM   3895  H1  HOH B1292      33.388   6.640  10.285  1.00  0.00      B    H  
ATOM   3896  H2  HOH B1292      33.698   6.259   8.710  1.00  0.00      B    H  
ATOM   3897  O   HOH B1293       4.154  28.409  33.581  1.00  0.00      B    O  
ATOM   3898  H1  HOH B1293       3.773  27.644  34.140  1.00  0.00      B    H  
ATOM   3899  H2  HOH B1293       4.784  28.904  34.281  1.00  0.00      B    H  
ATOM   3900  O   HOH B1294      33.966  32.870  21.657  1.00  0.00      B    O  
ATOM   3901  H1  HOH B1294      34.544  33.233  20.900  1.00  0.00      B    H  
ATOM   3902  H2  HOH B1294      34.186  31.914  21.831  1.00  0.00      B    H  
ATOM   3903  O   HOH B1295       8.460  18.665  25.652  1.00  0.00      B    O  
ATOM   3904  H1  HOH B1295       7.876  17.816  25.381  1.00  0.00      B    H  
ATOM   3905  H2  HOH B1295       9.215  18.272  26.169  1.00  0.00      B    H  
ATOM   3906  O   HOH B1296      31.754   3.940  13.000  1.00  0.00      B    O  
ATOM   3907  H1  HOH B1296      31.639   3.540  12.070  1.00  0.00      B    H  
ATOM   3908  H2  HOH B1296      31.109   3.529  13.613  1.00  0.00      B    H  
ATOM   3909  O   HOH B1297      22.650  21.257   0.655  1.00  0.00      B    O  
ATOM   3910  H1  HOH B1297      21.628  20.974   0.556  1.00  0.00      B    H  
ATOM   3911  H2  HOH B1297      22.907  21.659  -0.219  1.00  0.00      B    H  
ATOM   3912  O   HOH B1298       3.540  12.679   2.467  1.00  0.00      B    O  
ATOM   3913  H1  HOH B1298       4.336  12.379   3.047  1.00  0.00      B    H  
ATOM   3914  H2  HOH B1298       3.890  12.943   1.516  1.00  0.00      B    H  
ATOM   3915  O   HOH B1299       3.211   0.398   0.903  1.00  0.00      B    O  
ATOM   3916  H1  HOH B1299       2.571   0.275   1.620  1.00  0.00      B    H  
ATOM   3917  H2  HOH B1299       2.703   0.836   0.123  1.00  0.00      B    H  
ATOM   3918  O   HOH B1300      24.180  30.907   6.842  1.00  0.00      B    O  
ATOM   3919  H1  HOH B1300      23.617  29.991   6.814  1.00  0.00      B    H  
ATOM   3920  H2  HOH B1300      24.701  30.932   6.007  1.00  0.00      B    H  
ATOM   3921  O   HOH B1301       0.722  13.822  19.663  1.00  0.00      B    O  
ATOM   3922  H1  HOH B1301       1.296  14.380  19.052  1.00  0.00      B    H  
ATOM   3923  H2  HOH B1301       0.297  13.087  19.109  1.00  0.00      B    H  
ATOM   3924  O   HOH B1302       7.874  21.037  21.945  1.00  0.00      B    O  
ATOM   3925  H1  HOH B1302       8.038  20.087  21.673  1.00  0.00      B    H  
ATOM   3926  H2  HOH B1302       7.670  21.088  22.988  1.00  0.00      B    H  
ATOM   3927  O   HOH B1303      31.414  33.518  24.040  1.00  0.00      B    O  
ATOM   3928  H1  HOH B1303      31.713  32.820  24.741  1.00  0.00      B    H  
ATOM   3929  H2  HOH B1303      32.171  34.094  24.017  1.00  0.00      B    H  
ATOM   3930  O   HOH B1304      14.760  14.893  29.440  1.00  0.00      B    O  
ATOM   3931  H1  HOH B1304      15.647  14.606  29.063  1.00  0.00      B    H  
ATOM   3932  H2  HOH B1304      14.069  14.193  29.239  1.00  0.00      B    H  
ATOM   3933  O   HOH B1305      20.717   4.743  38.813  1.00  0.00      B    O  
ATOM   3934  H1  HOH B1305      21.533   4.141  38.691  1.00  0.00      B    H  
ATOM   3935  H2  HOH B1305      19.970   4.269  38.313  1.00  0.00      B    H  
ATOM   3936  O   HOH B1306      30.487   1.913   6.949  1.00  0.00      B    O  
ATOM   3937  H1  HOH B1306      30.854   2.504   7.747  1.00  0.00      B    H  
ATOM   3938  H2  HOH B1306      29.544   1.626   7.173  1.00  0.00      B    H  
ATOM   3939  O   HOH B1307      32.019  16.095   1.555  1.00  0.00      B    O  
ATOM   3940  H1  HOH B1307      32.063  16.668   2.364  1.00  0.00      B    H  
ATOM   3941  H2  HOH B1307      31.436  16.527   0.808  1.00  0.00      B    H  
ATOM   3942  O   HOH B1308      37.613   7.173  26.681  1.00  0.00      B    O  
ATOM   3943  H1  HOH B1308      36.747   6.602  26.548  1.00  0.00      B    H  
ATOM   3944  H2  HOH B1308      38.360   6.459  26.873  1.00  0.00      B    H  
ATOM   3945  O   HOH B1309       1.355  10.056  18.816  1.00  0.00      B    O  
ATOM   3946  H1  HOH B1309       1.083   9.943  19.786  1.00  0.00      B    H  
ATOM   3947  H2  HOH B1309       2.216   9.710  18.701  1.00  0.00      B    H  
ATOM   3948  O   HOH B1310      17.589   3.196  11.153  1.00  0.00      B    O  
ATOM   3949  H1  HOH B1310      17.315   2.347  11.644  1.00  0.00      B    H  
ATOM   3950  H2  HOH B1310      17.090   3.981  11.592  1.00  0.00      B    H  
ATOM   3951  O   HOH B1311      19.999  14.785   8.141  1.00  0.00      B    O  
ATOM   3952  H1  HOH B1311      20.786  14.853   8.759  1.00  0.00      B    H  
ATOM   3953  H2  HOH B1311      19.364  14.129   8.619  1.00  0.00      B    H  
ATOM   3954  O   HOH B1312      37.442  21.250   3.588  1.00  0.00      B    O  
ATOM   3955  H1  HOH B1312      37.458  20.857   2.662  1.00  0.00      B    H  
ATOM   3956  H2  HOH B1312      37.289  20.575   4.308  1.00  0.00      B    H  
ATOM   3957  O   HOH B1313      24.326  22.282   9.145  1.00  0.00      B    O  
ATOM   3958  H1  HOH B1313      24.966  22.047   9.820  1.00  0.00      B    H  
ATOM   3959  H2  HOH B1313      24.274  21.510   8.468  1.00  0.00      B    H  
ATOM   3960  O   HOH B1314       6.792   7.263  31.465  1.00  0.00      B    O  
ATOM   3961  H1  HOH B1314       7.557   7.126  30.828  1.00  0.00      B    H  
ATOM   3962  H2  HOH B1314       6.766   6.520  32.132  1.00  0.00      B    H  
ATOM   3963  O   HOH B1315       2.155  25.063  25.587  1.00  0.00      B    O  
ATOM   3964  H1  HOH B1315       2.606  24.365  26.129  1.00  0.00      B    H  
ATOM   3965  H2  HOH B1315       2.839  25.445  24.921  1.00  0.00      B    H  
ATOM   3966  O   HOH B1316      38.515  13.509  36.138  1.00  0.00      B    O  
ATOM   3967  H1  HOH B1316      37.898  12.650  36.242  1.00  0.00      B    H  
ATOM   3968  H2  HOH B1316      38.907  13.709  37.050  1.00  0.00      B    H  
ATOM   3969  O   HOH B1317      29.330  37.212  13.298  1.00  0.00      B    O  
ATOM   3970  H1  HOH B1317      30.029  37.284  12.548  1.00  0.00      B    H  
ATOM   3971  H2  HOH B1317      29.607  36.472  13.920  1.00  0.00      B    H  
ATOM   3972  O   HOH B1318       1.793  29.708   3.529  1.00  0.00      B    O  
ATOM   3973  H1  HOH B1318       1.433  30.658   3.427  1.00  0.00      B    H  
ATOM   3974  H2  HOH B1318       2.623  29.605   4.102  1.00  0.00      B    H  
ATOM   3975  O   HOH B1319      25.785  16.223  22.004  1.00  0.00      B    O  
ATOM   3976  H1  HOH B1319      24.927  15.666  22.122  1.00  0.00      B    H  
ATOM   3977  H2  HOH B1319      25.643  16.831  21.202  1.00  0.00      B    H  
ATOM   3978  O   HOH B1320       3.329   1.894  22.490  1.00  0.00      B    O  
ATOM   3979  H1  HOH B1320       3.045   2.459  23.325  1.00  0.00      B    H  
ATOM   3980  H2  HOH B1320       3.264   2.530  21.670  1.00  0.00      B    H  
ATOM   3981  O   HOH B1321      36.873  25.825   3.722  1.00  0.00      B    O  
ATOM   3982  H1  HOH B1321      36.369  25.068   3.348  1.00  0.00      B    H  
ATOM   3983  H2  HOH B1321      37.301  26.353   2.992  1.00  0.00      B    H  
ATOM   3984  O   HOH B1322       6.069  27.135  14.325  1.00  0.00      B    O  
ATOM   3985  H1  HOH B1322       5.869  27.057  13.327  1.00  0.00      B    H  
ATOM   3986  H2  HOH B1322       5.559  26.430  14.922  1.00  0.00      B    H  
ATOM   3987  O   HOH B1323      15.403  19.790   1.399  1.00  0.00      B    O  
ATOM   3988  H1  HOH B1323      15.313  19.117   2.111  1.00  0.00      B    H  
ATOM   3989  H2  HOH B1323      15.604  20.650   1.931  1.00  0.00      B    H  
ATOM   3990  O   HOH B1324      27.103  37.222   4.273  1.00  0.00      B    O  
ATOM   3991  H1  HOH B1324      27.735  36.882   3.557  1.00  0.00      B    H  
ATOM   3992  H2  HOH B1324      26.509  36.391   4.510  1.00  0.00      B    H  
ATOM   3993  O   HOH B1325       7.705  37.509  25.180  1.00  0.00      B    O  
ATOM   3994  H1  HOH B1325       7.668  38.402  25.700  1.00  0.00      B    H  
ATOM   3995  H2  HOH B1325       8.626  37.427  24.819  1.00  0.00      B    H  
ATOM   3996  O   HOH B1326      12.320  13.078  19.568  1.00  0.00      B    O  
ATOM   3997  H1  HOH B1326      11.654  13.703  20.113  1.00  0.00      B    H  
ATOM   3998  H2  HOH B1326      12.632  13.582  18.738  1.00  0.00      B    H  
ATOM   3999  O   HOH B1327      15.582  19.642  32.310  1.00  0.00      B    O  
ATOM   4000  H1  HOH B1327      14.977  19.146  31.702  1.00  0.00      B    H  
ATOM   4001  H2  HOH B1327      15.960  18.912  32.870  1.00  0.00      B    H  
ATOM   4002  O   HOH B1328      36.571  30.539  18.737  1.00  0.00      B    O  
ATOM   4003  H1  HOH B1328      37.399  30.848  19.207  1.00  0.00      B    H  
ATOM   4004  H2  HOH B1328      35.830  31.191  18.815  1.00  0.00      B    H  
ATOM   4005  O   HOH B1329       3.497   2.970  11.620  1.00  0.00      B    O  
ATOM   4006  H1  HOH B1329       2.503   2.959  11.353  1.00  0.00      B    H  
ATOM   4007  H2  HOH B1329       3.548   3.523  12.434  1.00  0.00      B    H  
ATOM   4008  O   HOH B1330      29.736  36.668  22.029  1.00  0.00      B    O  
ATOM   4009  H1  HOH B1330      29.207  35.997  21.490  1.00  0.00      B    H  
ATOM   4010  H2  HOH B1330      29.684  36.402  22.975  1.00  0.00      B    H  
ATOM   4011  O   HOH B1331      28.444  33.999  10.630  1.00  0.00      B    O  
ATOM   4012  H1  HOH B1331      27.717  34.373  11.145  1.00  0.00      B    H  
ATOM   4013  H2  HOH B1331      28.042  33.819   9.689  1.00  0.00      B    H  
ATOM   4014  O   HOH B1332      14.071  17.180  38.624  1.00  0.00      B    O  
ATOM   4015  H1  HOH B1332      14.863  17.355  38.042  1.00  0.00      B    H  
ATOM   4016  H2  HOH B1332      14.166  17.790  39.407  1.00  0.00      B    H  
ATOM   4017  O   HOH B1333      28.107   7.901  31.053  1.00  0.00      B    O  
ATOM   4018  H1  HOH B1333      27.735   6.974  31.134  1.00  0.00      B    H  
ATOM   4019  H2  HOH B1333      27.347   8.499  30.760  1.00  0.00      B    H  
ATOM   4020  O   HOH B1334      11.181  27.767  27.578  1.00  0.00      B    O  
ATOM   4021  H1  HOH B1334      10.719  26.929  27.753  1.00  0.00      B    H  
ATOM   4022  H2  HOH B1334      11.627  27.990  28.431  1.00  0.00      B    H  
ATOM   4023  O   HOH B1335       6.452   7.659   8.413  1.00  0.00      B    O  
ATOM   4024  H1  HOH B1335       6.546   6.866   7.812  1.00  0.00      B    H  
ATOM   4025  H2  HOH B1335       6.412   7.341   9.374  1.00  0.00      B    H  
ATOM   4026  O   HOH B1336       3.754  32.120  18.823  1.00  0.00      B    O  
ATOM   4027  H1  HOH B1336       3.452  31.188  18.465  1.00  0.00      B    H  
ATOM   4028  H2  HOH B1336       4.399  32.066  19.595  1.00  0.00      B    H  
ATOM   4029  O   HOH B1337      33.881  13.996  11.777  1.00  0.00      B    O  
ATOM   4030  H1  HOH B1337      33.483  14.804  12.182  1.00  0.00      B    H  
ATOM   4031  H2  HOH B1337      33.343  13.829  10.966  1.00  0.00      B    H  
ATOM   4032  O   HOH B1338      28.800  23.006  28.202  1.00  0.00      B    O  
ATOM   4033  H1  HOH B1338      29.134  23.422  29.077  1.00  0.00      B    H  
ATOM   4034  H2  HOH B1338      29.524  22.291  27.938  1.00  0.00      B    H  
ATOM   4035  O   HOH B1339       3.969  22.645  34.049  1.00  0.00      B    O  
ATOM   4036  H1  HOH B1339       3.016  22.664  34.493  1.00  0.00      B    H  
ATOM   4037  H2  HOH B1339       4.312  21.713  34.016  1.00  0.00      B    H  
ATOM   4038  O   HOH B1340      11.965  24.171   3.895  1.00  0.00      B    O  
ATOM   4039  H1  HOH B1340      11.313  23.493   4.273  1.00  0.00      B    H  
ATOM   4040  H2  HOH B1340      12.888  23.781   3.803  1.00  0.00      B    H  
ATOM   4041  O   HOH B1341      18.651   3.824  37.423  1.00  0.00      B    O  
ATOM   4042  H1  HOH B1341      18.956   3.661  36.444  1.00  0.00      B    H  
ATOM   4043  H2  HOH B1341      18.422   2.942  37.841  1.00  0.00      B    H  
ATOM   4044  O   HOH B1342      29.160  21.927  23.853  1.00  0.00      B    O  
ATOM   4045  H1  HOH B1342      28.391  21.455  23.449  1.00  0.00      B    H  
ATOM   4046  H2  HOH B1342      29.302  22.838  23.388  1.00  0.00      B    H  
ATOM   4047  O   HOH B1343       1.668  18.374   9.004  1.00  0.00      B    O  
ATOM   4048  H1  HOH B1343       1.077  19.103   9.377  1.00  0.00      B    H  
ATOM   4049  H2  HOH B1343       1.482  18.342   8.069  1.00  0.00      B    H  
ATOM   4050  O   HOH B1344      31.994   8.300  14.483  1.00  0.00      B    O  
ATOM   4051  H1  HOH B1344      32.968   8.377  14.201  1.00  0.00      B    H  
ATOM   4052  H2  HOH B1344      31.892   7.771  15.333  1.00  0.00      B    H  
ATOM   4053  O   HOH B1345      17.103   1.370  38.224  1.00  0.00      B    O  
ATOM   4054  H1  HOH B1345      16.954   0.369  38.179  1.00  0.00      B    H  
ATOM   4055  H2  HOH B1345      16.229   1.828  38.335  1.00  0.00      B    H  
ATOM   4056  O   HOH B1346      15.334   4.767  23.404  1.00  0.00      B    O  
ATOM   4057  H1  HOH B1346      16.271   4.834  23.869  1.00  0.00      B    H  
ATOM   4058  H2  HOH B1346      15.077   3.821  23.232  1.00  0.00      B    H  
ATOM   4059  O   HOH B1347      32.209  21.590   5.753  1.00  0.00      B    O  
ATOM   4060  H1  HOH B1347      32.699  20.696   5.973  1.00  0.00      B    H  
ATOM   4061  H2  HOH B1347      32.341  21.834   4.742  1.00  0.00      B    H  
ATOM   4062  O   HOH B1348      37.889  20.350  17.278  1.00  0.00      B    O  
ATOM   4063  H1  HOH B1348      37.762  21.339  17.116  1.00  0.00      B    H  
ATOM   4064  H2  HOH B1348      37.020  19.966  17.531  1.00  0.00      B    H  
ATOM   4065  O   HOH B1349      18.871   5.810  27.029  1.00  0.00      B    O  
ATOM   4066  H1  HOH B1349      19.641   5.412  27.627  1.00  0.00      B    H  
ATOM   4067  H2  HOH B1349      18.029   5.696  27.584  1.00  0.00      B    H  
ATOM   4068  O   HOH B1350      22.326  37.064  19.190  1.00  0.00      B    O  
ATOM   4069  H1  HOH B1350      22.942  37.519  19.846  1.00  0.00      B    H  
ATOM   4070  H2  HOH B1350      21.981  36.218  19.638  1.00  0.00      B    H  
ATOM   4071  O   HOH B1351       3.284  19.556  19.634  1.00  0.00      B    O  
ATOM   4072  H1  HOH B1351       2.944  18.704  19.142  1.00  0.00      B    H  
ATOM   4073  H2  HOH B1351       3.768  19.245  20.466  1.00  0.00      B    H  
ATOM   4074  O   HOH B1352      14.045  17.859  30.850  1.00  0.00      B    O  
ATOM   4075  H1  HOH B1352      14.592  17.427  30.116  1.00  0.00      B    H  
ATOM   4076  H2  HOH B1352      13.115  17.418  30.966  1.00  0.00      B    H  
ATOM   4077  O   HOH B1353      14.714  29.379   6.032  1.00  0.00      B    O  
ATOM   4078  H1  HOH B1353      15.657  29.032   5.808  1.00  0.00      B    H  
ATOM   4079  H2  HOH B1353      14.048  28.534   5.972  1.00  0.00      B    H  
ATOM   4080  O   HOH B1354      35.645  30.804  30.255  1.00  0.00      B    O  
ATOM   4081  H1  HOH B1354      36.079  30.069  29.687  1.00  0.00      B    H  
ATOM   4082  H2  HOH B1354      35.985  31.724  29.943  1.00  0.00      B    H  
ATOM   4083  O   HOH B1355      29.610   8.211  13.083  1.00  0.00      B    O  
ATOM   4084  H1  HOH B1355      30.596   8.115  13.374  1.00  0.00      B    H  
ATOM   4085  H2  HOH B1355      29.149   8.631  13.915  1.00  0.00      B    H  
ATOM   4086  O   HOH B1356      19.748   8.384  35.458  1.00  0.00      B    O  
ATOM   4087  H1  HOH B1356      19.288   8.033  34.681  1.00  0.00      B    H  
ATOM   4088  H2  HOH B1356      20.744   8.522  35.281  1.00  0.00      B    H  
ATOM   4089  O   HOH B1357      26.171   3.723  12.606  1.00  0.00      B    O  
ATOM   4090  H1  HOH B1357      25.225   4.016  12.840  1.00  0.00      B    H  
ATOM   4091  H2  HOH B1357      26.794   4.404  13.076  1.00  0.00      B    H  
ATOM   4092  O   HOH B1358      14.661  38.625  24.961  1.00  0.00      B    O  
ATOM   4093  H1  HOH B1358      14.294  38.184  24.140  1.00  0.00      B    H  
ATOM   4094  H2  HOH B1358      15.685  38.625  24.855  1.00  0.00      B    H  
ATOM   4095  O   HOH B1359      24.373   7.946   7.984  1.00  0.00      B    O  
ATOM   4096  H1  HOH B1359      23.384   8.034   8.001  1.00  0.00      B    H  
ATOM   4097  H2  HOH B1359      24.706   7.535   8.851  1.00  0.00      B    H  
ATOM   4098  O   HOH B1360      25.411  36.790  23.916  1.00  0.00      B    O  
ATOM   4099  H1  HOH B1360      24.560  36.569  23.395  1.00  0.00      B    H  
ATOM   4100  H2  HOH B1360      25.818  37.617  23.516  1.00  0.00      B    H  
ATOM   4101  O   HOH B1361      28.938  14.088   4.969  1.00  0.00      B    O  
ATOM   4102  H1  HOH B1361      29.475  13.256   5.252  1.00  0.00      B    H  
ATOM   4103  H2  HOH B1361      28.280  13.700   4.253  1.00  0.00      B    H  
ATOM   4104  O   HOH B1362      18.619  25.629  14.557  1.00  0.00      B    O  
ATOM   4105  H1  HOH B1362      18.467  26.380  13.931  1.00  0.00      B    H  
ATOM   4106  H2  HOH B1362      19.066  24.901  13.945  1.00  0.00      B    H  
ATOM   4107  O   HOH B1363      28.775  26.161  26.808  1.00  0.00      B    O  
ATOM   4108  H1  HOH B1363      28.403  25.347  27.293  1.00  0.00      B    H  
ATOM   4109  H2  HOH B1363      28.726  26.902  27.463  1.00  0.00      B    H  
ATOM   4110  O   HOH B1364      10.707  30.648  27.139  1.00  0.00      B    O  
ATOM   4111  H1  HOH B1364      10.117  30.296  27.883  1.00  0.00      B    H  
ATOM   4112  H2  HOH B1364      10.990  29.866  26.611  1.00  0.00      B    H  
ATOM   4113  O   HOH B1365      15.362   3.542  32.351  1.00  0.00      B    O  
ATOM   4114  H1  HOH B1365      16.111   4.054  32.807  1.00  0.00      B    H  
ATOM   4115  H2  HOH B1365      14.972   3.017  33.110  1.00  0.00      B    H  
ATOM   4116  O   HOH B1366      13.884  31.873   5.834  1.00  0.00      B    O  
ATOM   4117  H1  HOH B1366      12.987  31.989   5.485  1.00  0.00      B    H  
ATOM   4118  H2  HOH B1366      14.053  30.882   5.993  1.00  0.00      B    H  
ATOM   4119  O   HOH B1367      35.683  36.226  36.790  1.00  0.00      B    O  
ATOM   4120  H1  HOH B1367      36.161  35.697  37.521  1.00  0.00      B    H  
ATOM   4121  H2  HOH B1367      36.308  36.249  35.988  1.00  0.00      B    H  
ATOM   4122  O   HOH B1368      20.168  19.378  24.448  1.00  0.00      B    O  
ATOM   4123  H1  HOH B1368      19.578  18.559  24.428  1.00  0.00      B    H  
ATOM   4124  H2  HOH B1368      19.691  19.999  25.147  1.00  0.00      B    H  
ATOM   4125  O   HOH B1369      10.307  23.996  37.204  1.00  0.00      B    O  
ATOM   4126  H1  HOH B1369      10.017  23.323  36.511  1.00  0.00      B    H  
ATOM   4127  H2  HOH B1369      10.751  24.737  36.657  1.00  0.00      B    H  
ATOM   4128  O   HOH B1370       9.312  17.899  30.113  1.00  0.00      B    O  
ATOM   4129  H1  HOH B1370       9.474  18.820  30.475  1.00  0.00      B    H  
ATOM   4130  H2  HOH B1370       8.713  17.414  30.675  1.00  0.00      B    H  
ATOM   4131  O   HOH B1371      28.896  21.228  13.441  1.00  0.00      B    O  
ATOM   4132  H1  HOH B1371      29.491  20.400  13.460  1.00  0.00      B    H  
ATOM   4133  H2  HOH B1371      29.391  22.021  13.064  1.00  0.00      B    H  
ATOM   4134  O   HOH B1372       9.293  35.125   0.920  1.00  0.00      B    O  
ATOM   4135  H1  HOH B1372       9.503  34.362   1.484  1.00  0.00      B    H  
ATOM   4136  H2  HOH B1372       8.516  35.553   1.407  1.00  0.00      B    H  
ATOM   4137  O   HOH B1373      22.115  12.930  23.964  1.00  0.00      B    O  
ATOM   4138  H1  HOH B1373      21.859  13.326  24.818  1.00  0.00      B    H  
ATOM   4139  H2  HOH B1373      21.384  12.261  23.689  1.00  0.00      B    H  
ATOM   4140  O   HOH B1374      32.452   6.304  31.806  1.00  0.00      B    O  
ATOM   4141  H1  HOH B1374      33.279   6.408  32.392  1.00  0.00      B    H  
ATOM   4142  H2  HOH B1374      32.493   6.996  31.075  1.00  0.00      B    H  
ATOM   4143  O   HOH B1375      18.623  11.598  33.799  1.00  0.00      B    O  
ATOM   4144  H1  HOH B1375      17.761  11.987  33.407  1.00  0.00      B    H  
ATOM   4145  H2  HOH B1375      18.597  10.648  33.450  1.00  0.00      B    H  
ATOM   4146  O   HOH B1376      39.352  34.782  19.951  1.00  0.00      B    O  
ATOM   4147  H1  HOH B1376      39.173  34.007  20.572  1.00  0.00      B    H  
ATOM   4148  H2  HOH B1376      38.636  34.659  19.200  1.00  0.00      B    H  
ATOM   4149  O   HOH B1377      38.714  20.802  29.210  1.00  0.00      B    O  
ATOM   4150  H1  HOH B1377      38.061  21.134  28.442  1.00  0.00      B    H  
ATOM   4151  H2  HOH B1377      38.425  19.863  29.504  1.00  0.00      B    H  
ATOM   4152  O   HOH B1378       7.417   6.236  37.495  1.00  0.00      B    O  
ATOM   4153  H1  HOH B1378       7.947   5.308  37.422  1.00  0.00      B    H  
ATOM   4154  H2  HOH B1378       8.115   6.967  37.603  1.00  0.00      B    H  
ATOM   4155  O   HOH B1379      25.826  11.593  32.267  1.00  0.00      B    O  
ATOM   4156  H1  HOH B1379      25.736  11.443  33.272  1.00  0.00      B    H  
ATOM   4157  H2  HOH B1379      25.281  12.392  31.973  1.00  0.00      B    H  
ATOM   4158  O   HOH B1380      31.386  33.966  37.820  1.00  0.00      B    O  
ATOM   4159  H1  HOH B1380      30.973  33.018  37.930  1.00  0.00      B    H  
ATOM   4160  H2  HOH B1380      31.524  34.207  36.806  1.00  0.00      B    H  
ATOM   4161  O   HOH B1381      23.409  28.460  33.358  1.00  0.00      B    O  
ATOM   4162  H1  HOH B1381      22.738  29.183  33.661  1.00  0.00      B    H  
ATOM   4163  H2  HOH B1381      24.307  28.735  33.680  1.00  0.00      B    H  
ATOM   4164  O   HOH B1382      36.908   0.600   1.619  1.00  0.00      B    O  
ATOM   4165  H1  HOH B1382      35.883   0.550   1.737  1.00  0.00      B    H  
ATOM   4166  H2  HOH B1382      37.128   1.512   1.238  1.00  0.00      B    H  
ATOM   4167  O   HOH B1383       7.501  11.034  21.386  1.00  0.00      B    O  
ATOM   4168  H1  HOH B1383       6.948  10.538  22.065  1.00  0.00      B    H  
ATOM   4169  H2  HOH B1383       7.995  10.360  20.941  1.00  0.00      B    H  
ATOM   4170  O   HOH B1384      10.926  19.982  22.741  1.00  0.00      B    O  
ATOM   4171  H1  HOH B1384      10.344  20.479  23.485  1.00  0.00      B    H  
ATOM   4172  H2  HOH B1384      11.606  19.381  23.254  1.00  0.00      B    H  
ATOM   4173  O   HOH B1385      24.468   0.757  25.283  1.00  0.00      B    O  
ATOM   4174  H1  HOH B1385      24.446   1.626  24.853  1.00  0.00      B    H  
ATOM   4175  H2  HOH B1385      23.860   0.176  24.753  1.00  0.00      B    H  
ATOM   4176  O   HOH B1386       5.368  17.825   3.902  1.00  0.00      B    O  
ATOM   4177  H1  HOH B1386       4.970  18.659   3.444  1.00  0.00      B    H  
ATOM   4178  H2  HOH B1386       5.096  17.978   4.916  1.00  0.00      B    H  
ATOM   4179  O   HOH B1387       3.742   3.591  36.616  1.00  0.00      B    O  
ATOM   4180  H1  HOH B1387       3.092   4.237  36.190  1.00  0.00      B    H  
ATOM   4181  H2  HOH B1387       4.428   4.227  37.053  1.00  0.00      B    H  
ATOM   4182  O   HOH B1388       1.478  39.188  18.008  1.00  0.00      B    O  
ATOM   4183  H1  HOH B1388       0.508  39.576  18.129  1.00  0.00      B    H  
ATOM   4184  H2  HOH B1388       1.611  38.410  18.723  1.00  0.00      B    H  
ATOM   4185  O   HOH B1389      13.882   5.804  12.741  1.00  0.00      B    O  
ATOM   4186  H1  HOH B1389      13.280   6.434  13.251  1.00  0.00      B    H  
ATOM   4187  H2  HOH B1389      13.412   5.746  11.850  1.00  0.00      B    H  
ATOM   4188  O   HOH B1390      25.244  21.075   1.651  1.00  0.00      B    O  
ATOM   4189  H1  HOH B1390      24.361  20.789   1.153  1.00  0.00      B    H  
ATOM   4190  H2  HOH B1390      25.035  21.813   2.333  1.00  0.00      B    H  
ATOM   4191  O   HOH B1391      33.230  33.874  16.980  1.00  0.00      B    O  
ATOM   4192  H1  HOH B1391      32.910  33.594  17.914  1.00  0.00      B    H  
ATOM   4193  H2  HOH B1391      34.162  34.266  16.991  1.00  0.00      B    H  
ATOM   4194  O   HOH B1392       1.597   7.680  14.874  1.00  0.00      B    O  
ATOM   4195  H1  HOH B1392       1.837   8.641  14.834  1.00  0.00      B    H  
ATOM   4196  H2  HOH B1392       1.088   7.431  13.964  1.00  0.00      B    H  
ATOM   4197  O   HOH B1393      27.670  17.375  25.823  1.00  0.00      B    O  
ATOM   4198  H1  HOH B1393      28.597  17.013  26.159  1.00  0.00      B    H  
ATOM   4199  H2  HOH B1393      27.479  18.192  26.386  1.00  0.00      B    H  
ATOM   4200  O   HOH B1394      15.774  26.280   3.509  1.00  0.00      B    O  
ATOM   4201  H1  HOH B1394      15.068  26.716   2.781  1.00  0.00      B    H  
ATOM   4202  H2  HOH B1394      16.260  25.485   3.109  1.00  0.00      B    H  
ATOM   4203  O   HOH B1395      17.388   9.514   5.256  1.00  0.00      B    O  
ATOM   4204  H1  HOH B1395      17.221   9.538   6.254  1.00  0.00      B    H  
ATOM   4205  H2  HOH B1395      17.728  10.433   5.091  1.00  0.00      B    H  
ATOM   4206  O   HOH B1396      17.993   8.460  17.701  1.00  0.00      B    O  
ATOM   4207  H1  HOH B1396      18.002   8.491  18.706  1.00  0.00      B    H  
ATOM   4208  H2  HOH B1396      17.553   9.297  17.403  1.00  0.00      B    H  
ATOM   4209  O   HOH B1397      26.490   7.830  14.105  1.00  0.00      B    O  
ATOM   4210  H1  HOH B1397      26.665   8.290  13.224  1.00  0.00      B    H  
ATOM   4211  H2  HOH B1397      27.313   7.752  14.637  1.00  0.00      B    H  
ATOM   4212  O   HOH B1398      15.374  24.481  28.317  1.00  0.00      B    O  
ATOM   4213  H1  HOH B1398      16.139  24.792  28.967  1.00  0.00      B    H  
ATOM   4214  H2  HOH B1398      15.037  25.311  27.864  1.00  0.00      B    H  
ATOM   4215  O   HOH B1399      20.193  35.033  23.910  1.00  0.00      B    O  
ATOM   4216  H1  HOH B1399      19.955  34.120  23.513  1.00  0.00      B    H  
ATOM   4217  H2  HOH B1399      20.962  34.897  24.546  1.00  0.00      B    H  
ATOM   4218  O   HOH B1400       7.052  36.257  19.593  1.00  0.00      B    O  
ATOM   4219  H1  HOH B1400       6.141  36.122  19.179  1.00  0.00      B    H  
ATOM   4220  H2  HOH B1400       6.983  36.382  20.581  1.00  0.00      B    H  
ATOM   4221  O   HOH B1401      25.962  12.873   5.859  1.00  0.00      B    O  
ATOM   4222  H1  HOH B1401      25.997  13.549   5.153  1.00  0.00      B    H  
ATOM   4223  H2  HOH B1401      25.732  13.323   6.751  1.00  0.00      B    H  
ATOM   4224  O   HOH B1402      14.822  20.767  37.115  1.00  0.00      B    O  
ATOM   4225  H1  HOH B1402      14.990  21.269  37.984  1.00  0.00      B    H  
ATOM   4226  H2  HOH B1402      14.858  19.764  37.305  1.00  0.00      B    H  
ATOM   4227  O   HOH B1403      16.492  31.506  27.691  1.00  0.00      B    O  
ATOM   4228  H1  HOH B1403      16.893  31.196  28.595  1.00  0.00      B    H  
ATOM   4229  H2  HOH B1403      16.625  30.754  27.118  1.00  0.00      B    H  
ATOM   4230  O   HOH B1404      33.537   1.093  36.398  1.00  0.00      B    O  
ATOM   4231  H1  HOH B1404      32.509   1.003  36.548  1.00  0.00      B    H  
ATOM   4232  H2  HOH B1404      33.684   1.318  35.412  1.00  0.00      B    H  
ATOM   4233  O   HOH B1405       1.454  31.562  29.253  1.00  0.00      B    O  
ATOM   4234  H1  HOH B1405       0.830  30.833  29.703  1.00  0.00      B    H  
ATOM   4235  H2  HOH B1405       1.194  32.458  29.653  1.00  0.00      B    H  
ATOM   4236  O   HOH B1406      16.478  20.136   8.796  1.00  0.00      B    O  
ATOM   4237  H1  HOH B1406      15.502  20.375   8.831  1.00  0.00      B    H  
ATOM   4238  H2  HOH B1406      16.564  19.149   8.689  1.00  0.00      B    H  
ATOM   4239  O   HOH B1407      29.402  11.821   1.581  1.00  0.00      B    O  
ATOM   4240  H1  HOH B1407      29.653  11.014   2.134  1.00  0.00      B    H  
ATOM   4241  H2  HOH B1407      30.207  12.410   1.688  1.00  0.00      B    H  
ATOM   4242  O   HOH B1408      33.509  27.223  17.613  1.00  0.00      B    O  
ATOM   4243  H1  HOH B1408      33.691  28.230  17.466  1.00  0.00      B    H  
ATOM   4244  H2  HOH B1408      32.738  27.095  18.255  1.00  0.00      B    H  
ATOM   4245  O   HOH B1409      19.226  39.153  29.516  1.00  0.00      B    O  
ATOM   4246  H1  HOH B1409      19.691  39.050  28.627  1.00  0.00      B    H  
ATOM   4247  H2  HOH B1409      19.111  38.234  30.064  1.00  0.00      B    H  
ATOM   4248  O   HOH B1410       8.918  18.194  22.059  1.00  0.00      B    O  
ATOM   4249  H1  HOH B1410       9.732  18.831  21.907  1.00  0.00      B    H  
ATOM   4250  H2  HOH B1410       9.280  17.445  22.673  1.00  0.00      B    H  
ATOM   4251  O   HOH B1411       8.318  34.740  34.720  1.00  0.00      B    O  
ATOM   4252  H1  HOH B1411       9.009  35.231  34.131  1.00  0.00      B    H  
ATOM   4253  H2  HOH B1411       7.722  35.493  35.114  1.00  0.00      B    H  
ATOM   4254  O   HOH B1412      30.728  29.736  15.432  1.00  0.00      B    O  
ATOM   4255  H1  HOH B1412      31.040  29.104  14.683  1.00  0.00      B    H  
ATOM   4256  H2  HOH B1412      31.437  30.455  15.668  1.00  0.00      B    H  
ATOM   4257  O   HOH B1413      33.841  21.675  24.036  1.00  0.00      B    O  
ATOM   4258  H1  HOH B1413      33.405  22.267  24.807  1.00  0.00      B    H  
ATOM   4259  H2  HOH B1413      34.762  22.112  23.920  1.00  0.00      B    H  
ATOM   4260  O   HOH B1414      21.830  17.701  30.116  1.00  0.00      B    O  
ATOM   4261  H1  HOH B1414      21.386  17.564  31.068  1.00  0.00      B    H  
ATOM   4262  H2  HOH B1414      21.067  18.076  29.516  1.00  0.00      B    H  
ATOM   4263  O   HOH B1415       2.688   0.093   7.810  1.00  0.00      B    O  
ATOM   4264  H1  HOH B1415       2.507   0.920   7.283  1.00  0.00      B    H  
ATOM   4265  H2  HOH B1415       3.309   0.369   8.614  1.00  0.00      B    H  
ATOM   4266  O   HOH B1416      28.813  31.415  22.220  1.00  0.00      B    O  
ATOM   4267  H1  HOH B1416      27.825  31.712  22.355  1.00  0.00      B    H  
ATOM   4268  H2  HOH B1416      28.920  30.681  22.891  1.00  0.00      B    H  
ATOM   4269  O   HOH B1417      27.201   6.090  19.705  1.00  0.00      B    O  
ATOM   4270  H1  HOH B1417      26.287   6.535  19.484  1.00  0.00      B    H  
ATOM   4271  H2  HOH B1417      27.037   5.232  20.197  1.00  0.00      B    H  
ATOM   4272  O   HOH B1418      19.879  14.755   4.022  1.00  0.00      B    O  
ATOM   4273  H1  HOH B1418      19.508  15.179   4.829  1.00  0.00      B    H  
ATOM   4274  H2  HOH B1418      19.065  14.490   3.534  1.00  0.00      B    H  
ATOM   4275  O   HOH B1419       2.347  10.587   3.531  1.00  0.00      B    O  
ATOM   4276  H1  HOH B1419       1.713  10.274   2.814  1.00  0.00      B    H  
ATOM   4277  H2  HOH B1419       2.745  11.439   3.168  1.00  0.00      B    H  
ATOM   4278  O   HOH B1420      17.792   2.460   4.448  1.00  0.00      B    O  
ATOM   4279  H1  HOH B1420      18.568   2.526   5.137  1.00  0.00      B    H  
ATOM   4280  H2  HOH B1420      18.154   2.299   3.474  1.00  0.00      B    H  
ATOM   4281  O   HOH B1421      28.696  27.252  10.842  1.00  0.00      B    O  
ATOM   4282  H1  HOH B1421      28.605  27.162   9.790  1.00  0.00      B    H  
ATOM   4283  H2  HOH B1421      29.364  28.011  10.954  1.00  0.00      B    H  
ATOM   4284  O   HOH B1422      19.854   2.180  15.350  1.00  0.00      B    O  
ATOM   4285  H1  HOH B1422      20.693   1.683  15.114  1.00  0.00      B    H  
ATOM   4286  H2  HOH B1422      19.117   1.490  15.387  1.00  0.00      B    H  
ATOM   4287  O   HOH B1423       8.704   1.877   1.574  1.00  0.00      B    O  
ATOM   4288  H1  HOH B1423       7.943   1.923   0.925  1.00  0.00      B    H  
ATOM   4289  H2  HOH B1423       9.061   0.930   1.577  1.00  0.00      B    H  
ATOM   4290  O   HOH B1424      37.829  25.654  15.766  1.00  0.00      B    O  
ATOM   4291  H1  HOH B1424      38.565  26.372  15.720  1.00  0.00      B    H  
ATOM   4292  H2  HOH B1424      37.250  26.007  16.504  1.00  0.00      B    H  
ATOM   4293  O   HOH B1425      32.892  12.209   6.489  1.00  0.00      B    O  
ATOM   4294  H1  HOH B1425      32.858  12.325   7.479  1.00  0.00      B    H  
ATOM   4295  H2  HOH B1425      31.924  11.936   6.223  1.00  0.00      B    H  
ATOM   4296  O   HOH B1426      14.181  23.722  38.363  1.00  0.00      B    O  
ATOM   4297  H1  HOH B1426      13.692  22.971  37.911  1.00  0.00      B    H  
ATOM   4298  H2  HOH B1426      13.652  23.949  39.238  1.00  0.00      B    H  
ATOM   4299  O   HOH B1427       9.847   6.562   0.089  1.00  0.00      B    O  
ATOM   4300  H1  HOH B1427      10.331   6.811   0.936  1.00  0.00      B    H  
ATOM   4301  H2  HOH B1427       9.308   5.766   0.310  1.00  0.00      B    H  
ATOM   4302  O   HOH B1428      24.832  23.875  15.926  1.00  0.00      B    O  
ATOM   4303  H1  HOH B1428      24.741  24.787  15.441  1.00  0.00      B    H  
ATOM   4304  H2  HOH B1428      25.309  24.033  16.840  1.00  0.00      B    H  
ATOM   4305  O   HOH B1429      36.938  31.255  27.571  1.00  0.00      B    O  
ATOM   4306  H1  HOH B1429      37.870  31.189  27.249  1.00  0.00      B    H  
ATOM   4307  H2  HOH B1429      36.584  30.295  27.694  1.00  0.00      B    H  
ATOM   4308  O   HOH B1430      11.843  32.253  20.986  1.00  0.00      B    O  
ATOM   4309  H1  HOH B1430      11.435  31.643  20.276  1.00  0.00      B    H  
ATOM   4310  H2  HOH B1430      12.792  32.075  20.981  1.00  0.00      B    H  
ATOM   4311  O   HOH B1431      10.320   7.354  23.397  1.00  0.00      B    O  
ATOM   4312  H1  HOH B1431       9.412   6.999  22.984  1.00  0.00      B    H  
ATOM   4313  H2  HOH B1431      10.960   6.558  23.550  1.00  0.00      B    H  
ATOM   4314  O   HOH B1432      29.691  32.243  31.745  1.00  0.00      B    O  
ATOM   4315  H1  HOH B1432      29.089  32.930  31.287  1.00  0.00      B    H  
ATOM   4316  H2  HOH B1432      29.013  31.593  32.185  1.00  0.00      B    H  
ATOM   4317  O   HOH B1433      26.831  10.200  29.864  1.00  0.00      B    O  
ATOM   4318  H1  HOH B1433      26.569  10.946  29.271  1.00  0.00      B    H  
ATOM   4319  H2  HOH B1433      26.186  10.307  30.658  1.00  0.00      B    H  
ATOM   4320  O   HOH B1434      32.955  17.327  16.879  1.00  0.00      B    O  
ATOM   4321  H1  HOH B1434      31.993  17.149  16.445  1.00  0.00      B    H  
ATOM   4322  H2  HOH B1434      32.880  17.281  17.870  1.00  0.00      B    H  
ATOM   4323  O   HOH B1435      35.061   6.601  32.940  1.00  0.00      B    O  
ATOM   4324  H1  HOH B1435      35.819   6.367  33.615  1.00  0.00      B    H  
ATOM   4325  H2  HOH B1435      35.505   6.711  32.042  1.00  0.00      B    H  
ATOM   4326  O   HOH B1436       5.871  33.735   9.611  1.00  0.00      B    O  
ATOM   4327  H1  HOH B1436       5.633  32.911   9.015  1.00  0.00      B    H  
ATOM   4328  H2  HOH B1436       6.823  34.066   9.366  1.00  0.00      B    H  
ATOM   4329  O   HOH B1437      12.409  13.621  35.893  1.00  0.00      B    O  
ATOM   4330  H1  HOH B1437      12.719  13.893  36.812  1.00  0.00      B    H  
ATOM   4331  H2  HOH B1437      11.455  13.907  35.803  1.00  0.00      B    H  
ATOM   4332  O   HOH B1438       6.574  31.030   8.257  1.00  0.00      B    O  
ATOM   4333  H1  HOH B1438       6.412  30.235   8.898  1.00  0.00      B    H  
ATOM   4334  H2  HOH B1438       7.486  30.998   7.827  1.00  0.00      B    H  
ATOM   4335  O   HOH B1439      25.827  34.596  12.242  1.00  0.00      B    O  
ATOM   4336  H1  HOH B1439      24.871  34.918  12.228  1.00  0.00      B    H  
ATOM   4337  H2  HOH B1439      26.353  35.439  12.188  1.00  0.00      B    H  
ATOM   4338  O   HOH B1440      35.996  16.120   4.703  1.00  0.00      B    O  
ATOM   4339  H1  HOH B1440      35.088  15.965   5.164  1.00  0.00      B    H  
ATOM   4340  H2  HOH B1440      35.885  16.774   3.916  1.00  0.00      B    H  
ATOM   4341  O   HOH B1441      37.524  30.236   6.015  1.00  0.00      B    O  
ATOM   4342  H1  HOH B1441      38.308  30.856   5.998  1.00  0.00      B    H  
ATOM   4343  H2  HOH B1441      37.885  29.346   5.635  1.00  0.00      B    H  
ATOM   4344  O   HOH B1442      33.194  27.764  28.138  1.00  0.00      B    O  
ATOM   4345  H1  HOH B1442      32.320  28.297  28.147  1.00  0.00      B    H  
ATOM   4346  H2  HOH B1442      33.216  27.229  27.261  1.00  0.00      B    H  
ATOM   4347  O   HOH B1443      10.413   6.581  31.891  1.00  0.00      B    O  
ATOM   4348  H1  HOH B1443      10.781   6.701  32.846  1.00  0.00      B    H  
ATOM   4349  H2  HOH B1443       9.689   5.915  31.990  1.00  0.00      B    H  
ATOM   4350  O   HOH B1444      38.798   4.274  31.218  1.00  0.00      B    O  
ATOM   4351  H1  HOH B1444      38.264   3.721  31.916  1.00  0.00      B    H  
ATOM   4352  H2  HOH B1444      38.703   5.267  31.441  1.00  0.00      B    H  
ATOM   4353  O   HOH B1445      16.385  24.603  33.173  1.00  0.00      B    O  
ATOM   4354  H1  HOH B1445      15.891  24.068  33.886  1.00  0.00      B    H  
ATOM   4355  H2  HOH B1445      15.993  25.541  33.198  1.00  0.00      B    H  
ATOM   4356  O   HOH B1446      33.135   5.424   7.470  1.00  0.00      B    O  
ATOM   4357  H1  HOH B1446      32.233   5.123   7.939  1.00  0.00      B    H  
ATOM   4358  H2  HOH B1446      33.195   4.969   6.530  1.00  0.00      B    H  
ATOM   4359  O   HOH B1447      12.172  30.009  24.125  1.00  0.00      B    O  
ATOM   4360  H1  HOH B1447      11.458  29.549  24.652  1.00  0.00      B    H  
ATOM   4361  H2  HOH B1447      12.773  29.279  23.779  1.00  0.00      B    H  
ATOM   4362  O   HOH B1448      36.888   7.577   4.800  1.00  0.00      B    O  
ATOM   4363  H1  HOH B1448      36.509   8.052   5.592  1.00  0.00      B    H  
ATOM   4364  H2  HOH B1448      37.805   7.265   5.096  1.00  0.00      B    H  
ATOM   4365  O   HOH B1449       5.396  32.598  20.911  1.00  0.00      B    O  
ATOM   4366  H1  HOH B1449       6.319  32.877  20.626  1.00  0.00      B    H  
ATOM   4367  H2  HOH B1449       5.252  33.084  21.787  1.00  0.00      B    H  
ATOM   4368  O   HOH B1450       3.074  33.235   0.194  1.00  0.00      B    O  
ATOM   4369  H1  HOH B1450       2.107  33.519   0.293  1.00  0.00      B    H  
ATOM   4370  H2  HOH B1450       3.433  32.777   1.016  1.00  0.00      B    H  
ATOM   4371  O   HOH B1451       7.870  14.264  33.067  1.00  0.00      B    O  
ATOM   4372  H1  HOH B1451       7.881  14.094  32.059  1.00  0.00      B    H  
ATOM   4373  H2  HOH B1451       8.278  13.444  33.524  1.00  0.00      B    H  
ATOM   4374  O   HOH B1452      19.216  30.159  32.643  1.00  0.00      B    O  
ATOM   4375  H1  HOH B1452      18.771  29.898  33.512  1.00  0.00      B    H  
ATOM   4376  H2  HOH B1452      19.281  31.183  32.727  1.00  0.00      B    H  
ATOM   4377  O   HOH B1453      20.427  37.917   5.877  1.00  0.00      B    O  
ATOM   4378  H1  HOH B1453      19.412  37.708   5.875  1.00  0.00      B    H  
ATOM   4379  H2  HOH B1453      20.499  38.767   6.408  1.00  0.00      B    H  
ATOM   4380  O   HOH B1454      10.577  10.173  12.551  1.00  0.00      B    O  
ATOM   4381  H1  HOH B1454      10.039  10.469  11.773  1.00  0.00      B    H  
ATOM   4382  H2  HOH B1454      11.290   9.550  12.278  1.00  0.00      B    H  
ATOM   4383  O   HOH B1455      11.496  25.751  35.726  1.00  0.00      B    O  
ATOM   4384  H1  HOH B1455      11.508  26.733  35.959  1.00  0.00      B    H  
ATOM   4385  H2  HOH B1455      11.639  25.681  34.707  1.00  0.00      B    H  
ATOM   4386  O   HOH B1456       1.176   1.324  20.582  1.00  0.00      B    O  
ATOM   4387  H1  HOH B1456       1.727   1.718  21.397  1.00  0.00      B    H  
ATOM   4388  H2  HOH B1456       1.202   0.319  20.627  1.00  0.00      B    H  
ATOM   4389  O   HOH B1457      32.285  34.718  14.322  1.00  0.00      B    O  
ATOM   4390  H1  HOH B1457      31.276  34.821  14.406  1.00  0.00      B    H  
ATOM   4391  H2  HOH B1457      32.670  34.450  15.228  1.00  0.00      B    H  
ATOM   4392  O   HOH B1458       3.959  35.140  35.365  1.00  0.00      B    O  
ATOM   4393  H1  HOH B1458       4.524  34.292  35.359  1.00  0.00      B    H  
ATOM   4394  H2  HOH B1458       3.959  35.536  36.291  1.00  0.00      B    H  
ATOM   4395  O   HOH B1459      22.930  37.275  30.127  1.00  0.00      B    O  
ATOM   4396  H1  HOH B1459      23.543  37.469  30.970  1.00  0.00      B    H  
ATOM   4397  H2  HOH B1459      22.422  38.091  29.932  1.00  0.00      B    H  
ATOM   4398  O   HOH B1460      29.696  23.737  30.876  1.00  0.00      B    O  
ATOM   4399  H1  HOH B1460      30.040  23.316  31.664  1.00  0.00      B    H  
ATOM   4400  H2  HOH B1460      30.286  24.507  30.611  1.00  0.00      B    H  
ATOM   4401  O   HOH B1461      27.658  36.653   8.789  1.00  0.00      B    O  
ATOM   4402  H1  HOH B1461      28.193  37.017   8.003  1.00  0.00      B    H  
ATOM   4403  H2  HOH B1461      27.662  35.701   8.601  1.00  0.00      B    H  
ATOM   4404  O   HOH B1462      28.223   7.751  10.732  1.00  0.00      B    O  
ATOM   4405  H1  HOH B1462      28.538   8.315   9.934  1.00  0.00      B    H  
ATOM   4406  H2  HOH B1462      28.728   8.025  11.554  1.00  0.00      B    H  
ATOM   4407  O   HOH B1463      27.639   3.310  27.463  1.00  0.00      B    O  
ATOM   4408  H1  HOH B1463      26.992   3.069  28.197  1.00  0.00      B    H  
ATOM   4409  H2  HOH B1463      27.153   4.002  26.864  1.00  0.00      B    H  
ATOM   4410  O   HOH B1464       1.280  37.477  20.120  1.00  0.00      B    O  
ATOM   4411  H1  HOH B1464       0.940  36.533  20.019  1.00  0.00      B    H  
ATOM   4412  H2  HOH B1464       1.992  37.460  20.853  1.00  0.00      B    H  
ATOM   4413  O   HOH B1465      20.192  22.767  17.324  1.00  0.00      B    O  
ATOM   4414  H1  HOH B1465      20.315  22.349  18.273  1.00  0.00      B    H  
ATOM   4415  H2  HOH B1465      19.227  22.965  17.175  1.00  0.00      B    H  
ATOM   4416  O   HOH B1466       6.016  15.388  28.279  1.00  0.00      B    O  
ATOM   4417  H1  HOH B1466       6.020  16.012  29.106  1.00  0.00      B    H  
ATOM   4418  H2  HOH B1466       5.344  15.805  27.659  1.00  0.00      B    H  
ATOM   4419  O   HOH B1467      20.862   9.177   6.457  1.00  0.00      B    O  
ATOM   4420  H1  HOH B1467      20.774   9.855   5.693  1.00  0.00      B    H  
ATOM   4421  H2  HOH B1467      20.181   8.459   6.304  1.00  0.00      B    H  
ATOM   4422  O   HOH B1468      18.213  33.095   0.248  1.00  0.00      B    O  
ATOM   4423  H1  HOH B1468      19.191  33.191   0.549  1.00  0.00      B    H  
ATOM   4424  H2  HOH B1468      17.646  33.857   0.583  1.00  0.00      B    H  
ATOM   4425  O   HOH B1469      27.655  20.901   9.010  1.00  0.00      B    O  
ATOM   4426  H1  HOH B1469      28.705  20.926   8.900  1.00  0.00      B    H  
ATOM   4427  H2  HOH B1469      27.263  21.484   8.254  1.00  0.00      B    H  
ATOM   4428  O   HOH B1470      35.079  32.617  32.457  1.00  0.00      B    O  
ATOM   4429  H1  HOH B1470      34.978  32.297  31.490  1.00  0.00      B    H  
ATOM   4430  H2  HOH B1470      34.197  32.407  32.936  1.00  0.00      B    H  
ATOM   4431  O   HOH B1471      18.287  20.036   3.564  1.00  0.00      B    O  
ATOM   4432  H1  HOH B1471      17.669  19.671   4.285  1.00  0.00      B    H  
ATOM   4433  H2  HOH B1471      19.108  19.423   3.562  1.00  0.00      B    H  
ATOM   4434  O   HOH B1472      10.536  18.215  33.491  1.00  0.00      B    O  
ATOM   4435  H1  HOH B1472      10.797  18.188  34.480  1.00  0.00      B    H  
ATOM   4436  H2  HOH B1472       9.665  18.586  33.429  1.00  0.00      B    H  
ATOM   4437  O   HOH B1473      24.852   2.976   8.645  1.00  0.00      B    O  
ATOM   4438  H1  HOH B1473      23.862   3.179   8.861  1.00  0.00      B    H  
ATOM   4439  H2  HOH B1473      24.907   1.938   8.590  1.00  0.00      B    H  
ATOM   4440  O   HOH B1474      18.365  36.386  28.351  1.00  0.00      B    O  
ATOM   4441  H1  HOH B1474      17.443  36.016  28.573  1.00  0.00      B    H  
ATOM   4442  H2  HOH B1474      19.044  35.949  28.952  1.00  0.00      B    H  
ATOM   4443  O   HOH B1475      39.216   0.960  23.776  1.00  0.00      B    O  
ATOM   4444  H1  HOH B1475      38.749   0.626  24.586  1.00  0.00      B    H  
ATOM   4445  H2  HOH B1475      39.270   1.952  23.984  1.00  0.00      B    H  
ATOM   4446  O   HOH B1476      34.633   5.650  20.011  1.00  0.00      B    O  
ATOM   4447  H1  HOH B1476      33.927   5.937  20.613  1.00  0.00      B    H  
ATOM   4448  H2  HOH B1476      34.636   4.656  20.011  1.00  0.00      B    H  
ATOM   4449  O   HOH B1477      12.234   0.660  10.496  1.00  0.00      B    O  
ATOM   4450  H1  HOH B1477      11.399   0.651  11.090  1.00  0.00      B    H  
ATOM   4451  H2  HOH B1477      11.969   0.415   9.547  1.00  0.00      B    H  
ATOM   4452  O   HOH B1478      38.237  12.374   1.447  1.00  0.00      B    O  
ATOM   4453  H1  HOH B1478      38.764  13.254   1.300  1.00  0.00      B    H  
ATOM   4454  H2  HOH B1478      37.726  12.147   0.614  1.00  0.00      B    H  
ATOM   4455  O   HOH B1479       0.542  16.271   0.591  1.00  0.00      B    O  
ATOM   4456  H1  HOH B1479      -0.412  16.140   0.851  1.00  0.00      B    H  
ATOM   4457  H2  HOH B1479       1.116  16.130   1.429  1.00  0.00      B    H  
ATOM   4458  O   HOH B1480      10.436  10.094  23.816  1.00  0.00      B    O  
ATOM   4459  H1  HOH B1480      10.688  10.525  22.940  1.00  0.00      B    H  
ATOM   4460  H2  HOH B1480      10.308   9.137  23.535  1.00  0.00      B    H  
ATOM   4461  O   HOH B1481       5.162  34.162  28.754  1.00  0.00      B    O  
ATOM   4462  H1  HOH B1481       4.186  33.966  28.575  1.00  0.00      B    H  
ATOM   4463  H2  HOH B1481       5.417  34.995  28.217  1.00  0.00      B    H  
ATOM   4464  O   HOH B1482       7.575  13.968   8.220  1.00  0.00      B    O  
ATOM   4465  H1  HOH B1482       8.582  14.074   8.342  1.00  0.00      B    H  
ATOM   4466  H2  HOH B1482       7.212  13.793   9.154  1.00  0.00      B    H  
ATOM   4467  O   HOH B1483      34.826  18.560  14.917  1.00  0.00      B    O  
ATOM   4468  H1  HOH B1483      34.111  18.000  15.358  1.00  0.00      B    H  
ATOM   4469  H2  HOH B1483      35.479  18.650  15.652  1.00  0.00      B    H  
ATOM   4470  O   HOH B1484      34.884  23.978  21.222  1.00  0.00      B    O  
ATOM   4471  H1  HOH B1484      35.668  23.783  21.802  1.00  0.00      B    H  
ATOM   4472  H2  HOH B1484      34.056  23.599  21.618  1.00  0.00      B    H  
ATOM   4473  O   HOH B1485      24.583   5.637  38.543  1.00  0.00      B    O  
ATOM   4474  H1  HOH B1485      23.836   5.665  39.186  1.00  0.00      B    H  
ATOM   4475  H2  HOH B1485      25.425   5.827  39.029  1.00  0.00      B    H  
ATOM   4476  O   HOH B1486       4.023  29.337  27.557  1.00  0.00      B    O  
ATOM   4477  H1  HOH B1486       4.583  28.460  27.533  1.00  0.00      B    H  
ATOM   4478  H2  HOH B1486       4.569  30.090  27.934  1.00  0.00      B    H  
ATOM   4479  O   HOH B1487       2.861   6.759  20.705  1.00  0.00      B    O  
ATOM   4480  H1  HOH B1487       2.012   6.538  20.146  1.00  0.00      B    H  
ATOM   4481  H2  HOH B1487       3.163   7.613  20.308  1.00  0.00      B    H  
ATOM   4482  O   HOH B1488       9.385  12.117  13.988  1.00  0.00      B    O  
ATOM   4483  H1  HOH B1488       9.193  12.734  13.192  1.00  0.00      B    H  
ATOM   4484  H2  HOH B1488      10.113  11.464  13.791  1.00  0.00      B    H  
ATOM   4485  O   HOH B1489      21.539  32.704  18.626  1.00  0.00      B    O  
ATOM   4486  H1  HOH B1489      21.356  31.749  18.225  1.00  0.00      B    H  
ATOM   4487  H2  HOH B1489      20.898  33.338  18.152  1.00  0.00      B    H  
ATOM   4488  O   HOH B1490      19.057  37.148  25.675  1.00  0.00      B    O  
ATOM   4489  H1  HOH B1490      19.301  36.322  25.164  1.00  0.00      B    H  
ATOM   4490  H2  HOH B1490      18.943  36.830  26.643  1.00  0.00      B    H  
ATOM   4491  O   HOH B1491      24.925   5.979  29.068  1.00  0.00      B    O  
ATOM   4492  H1  HOH B1491      25.708   6.434  28.674  1.00  0.00      B    H  
ATOM   4493  H2  HOH B1491      24.399   6.720  29.601  1.00  0.00      B    H  
ATOM   4494  O   HOH B1492      15.180  30.185   8.451  1.00  0.00      B    O  
ATOM   4495  H1  HOH B1492      15.120  29.851   7.487  1.00  0.00      B    H  
ATOM   4496  H2  HOH B1492      15.902  30.834   8.518  1.00  0.00      B    H  
ATOM   4497  O   HOH B1493      29.760  -0.116  26.380  1.00  0.00      B    O  
ATOM   4498  H1  HOH B1493      30.619   0.389  26.647  1.00  0.00      B    H  
ATOM   4499  H2  HOH B1493      29.128  -0.151  27.184  1.00  0.00      B    H  
ATOM   4500  O   HOH B1494      28.651  27.704  15.433  1.00  0.00      B    O  
ATOM   4501  H1  HOH B1494      28.265  27.838  14.516  1.00  0.00      B    H  
ATOM   4502  H2  HOH B1494      29.544  28.280  15.431  1.00  0.00      B    H  
ATOM   4503  O   HOH B1495       4.919   5.310  38.273  1.00  0.00      B    O  
ATOM   4504  H1  HOH B1495       4.330   6.128  38.418  1.00  0.00      B    H  
ATOM   4505  H2  HOH B1495       5.837   5.725  37.954  1.00  0.00      B    H  
ATOM   4506  O   HOH B1496       2.540  34.748  28.580  1.00  0.00      B    O  
ATOM   4507  H1  HOH B1496       2.600  35.742  28.263  1.00  0.00      B    H  
ATOM   4508  H2  HOH B1496       1.747  34.653  29.297  1.00  0.00      B    H  
ATOM   4509  O   HOH B1497      19.500  33.051  32.665  1.00  0.00      B    O  
ATOM   4510  H1  HOH B1497      18.791  33.392  31.977  1.00  0.00      B    H  
ATOM   4511  H2  HOH B1497      20.250  33.780  32.702  1.00  0.00      B    H  
ATOM   4512  O   HOH B1498      34.371  33.552  37.876  1.00  0.00      B    O  
ATOM   4513  H1  HOH B1498      33.386  33.907  37.811  1.00  0.00      B    H  
ATOM   4514  H2  HOH B1498      34.819  34.028  38.673  1.00  0.00      B    H  
ATOM   4515  O   HOH B1499      24.810  33.588  29.504  1.00  0.00      B    O  
ATOM   4516  H1  HOH B1499      25.054  34.602  29.577  1.00  0.00      B    H  
ATOM   4517  H2  HOH B1499      25.356  33.089  30.218  1.00  0.00      B    H  
ATOM   4518  O   HOH B1500      33.916  19.595  30.919  1.00  0.00      B    O  
ATOM   4519  H1  HOH B1500      34.049  18.577  30.764  1.00  0.00      B    H  
ATOM   4520  H2  HOH B1500      34.718  20.024  31.305  1.00  0.00      B    H  
ATOM   4521  O   HOH B1501      18.894  23.184  35.274  1.00  0.00      B    O  
ATOM   4522  H1  HOH B1501      18.439  22.319  35.138  1.00  0.00      B    H  
ATOM   4523  H2  HOH B1501      18.200  23.835  35.677  1.00  0.00      B    H  
ATOM   4524  O   HOH B1502      29.742   9.293  38.925  1.00  0.00      B    O  
ATOM   4525  H1  HOH B1502      29.699   9.164  37.922  1.00  0.00      B    H  
ATOM   4526  H2  HOH B1502      29.088  10.002  39.163  1.00  0.00      B    H  
ATOM   4527  O   HOH B1503       8.319  13.433  37.999  1.00  0.00      B    O  
ATOM   4528  H1  HOH B1503       7.790  14.113  38.556  1.00  0.00      B    H  
ATOM   4529  H2  HOH B1503       7.622  12.947  37.445  1.00  0.00      B    H  
ATOM   4530  O   HOH B1504       0.579  36.586   6.537  1.00  0.00      B    O  
ATOM   4531  H1  HOH B1504       0.564  37.064   5.633  1.00  0.00      B    H  
ATOM   4532  H2  HOH B1504      -0.381  36.494   6.826  1.00  0.00      B    H  
ATOM   4533  O   HOH B1505       3.886  11.296  37.098  1.00  0.00      B    O  
ATOM   4534  H1  HOH B1505       3.209  11.653  36.500  1.00  0.00      B    H  
ATOM   4535  H2  HOH B1505       4.795  11.605  36.771  1.00  0.00      B    H  
ATOM   4536  O   HOH B1506       1.994  29.205  14.091  1.00  0.00      B    O  
ATOM   4537  H1  HOH B1506       3.009  29.191  14.360  1.00  0.00      B    H  
ATOM   4538  H2  HOH B1506       1.556  28.514  14.715  1.00  0.00      B    H  
ATOM   4539  O   HOH B1507      35.332  22.657   5.220  1.00  0.00      B    O  
ATOM   4540  H1  HOH B1507      35.536  23.581   5.485  1.00  0.00      B    H  
ATOM   4541  H2  HOH B1507      35.162  22.800   4.230  1.00  0.00      B    H  
ATOM   4542  O   HOH B1508      18.287  14.566  19.129  1.00  0.00      B    O  
ATOM   4543  H1  HOH B1508      18.342  14.140  20.017  1.00  0.00      B    H  
ATOM   4544  H2  HOH B1508      18.845  15.384  19.175  1.00  0.00      B    H  
ATOM   4545  O   HOH B1509      10.863  37.934  31.060  1.00  0.00      B    O  
ATOM   4546  H1  HOH B1509      11.804  37.689  30.820  1.00  0.00      B    H  
ATOM   4547  H2  HOH B1509      10.875  38.746  31.713  1.00  0.00      B    H  
ATOM   4548  O   HOH B1510      36.057  21.688   7.671  1.00  0.00      B    O  
ATOM   4549  H1  HOH B1510      35.569  20.888   8.082  1.00  0.00      B    H  
ATOM   4550  H2  HOH B1510      35.692  21.813   6.749  1.00  0.00      B    H  
ATOM   4551  O   HOH B1511      37.093  14.323  25.721  1.00  0.00      B    O  
ATOM   4552  H1  HOH B1511      37.423  13.646  26.375  1.00  0.00      B    H  
ATOM   4553  H2  HOH B1511      37.987  14.628  25.244  1.00  0.00      B    H  
ATOM   4554  O   HOH B1512      20.112   9.127  38.032  1.00  0.00      B    O  
ATOM   4555  H1  HOH B1512      19.983   8.870  36.983  1.00  0.00      B    H  
ATOM   4556  H2  HOH B1512      20.605   9.968  37.984  1.00  0.00      B    H  
ATOM   4557  O   HOH B1513      22.797  25.705  29.302  1.00  0.00      B    O  
ATOM   4558  H1  HOH B1513      22.502  25.556  30.290  1.00  0.00      B    H  
ATOM   4559  H2  HOH B1513      23.780  25.488  29.225  1.00  0.00      B    H  
ATOM   4560  O   HOH B1514      28.296  22.250   3.949  1.00  0.00      B    O  
ATOM   4561  H1  HOH B1514      28.612  21.339   4.276  1.00  0.00      B    H  
ATOM   4562  H2  HOH B1514      27.691  22.119   3.152  1.00  0.00      B    H  
ATOM   4563  O   HOH B1515      35.628  -0.029  28.248  1.00  0.00      B    O  
ATOM   4564  H1  HOH B1515      35.985   0.846  28.668  1.00  0.00      B    H  
ATOM   4565  H2  HOH B1515      35.020   0.164  27.457  1.00  0.00      B    H  
ATOM   4566  O   HOH B1516      32.375  32.200  12.828  1.00  0.00      B    O  
ATOM   4567  H1  HOH B1516      32.507  33.094  13.303  1.00  0.00      B    H  
ATOM   4568  H2  HOH B1516      31.508  32.327  12.304  1.00  0.00      B    H  
ATOM   4569  O   HOH B1517       4.006  37.864  21.055  1.00  0.00      B    O  
ATOM   4570  H1  HOH B1517       3.853  37.164  21.784  1.00  0.00      B    H  
ATOM   4571  H2  HOH B1517       4.325  37.429  20.172  1.00  0.00      B    H  
ATOM   4572  O   HOH B1518      27.552  13.476  16.258  1.00  0.00      B    O  
ATOM   4573  H1  HOH B1518      27.966  14.387  16.311  1.00  0.00      B    H  
ATOM   4574  H2  HOH B1518      26.510  13.561  16.254  1.00  0.00      B    H  
ATOM   4575  O   HOH B1519       2.564  28.535   0.583  1.00  0.00      B    O  
ATOM   4576  H1  HOH B1519       2.372  29.361   1.169  1.00  0.00      B    H  
ATOM   4577  H2  HOH B1519       1.708  28.404  -0.001  1.00  0.00      B    H  
ATOM   4578  O   HOH B1520      34.600   7.637  13.543  1.00  0.00      B    O  
ATOM   4579  H1  HOH B1520      35.185   8.168  12.914  1.00  0.00      B    H  
ATOM   4580  H2  HOH B1520      35.236   7.066  14.090  1.00  0.00      B    H  
ATOM   4581  O   HOH B1521       5.115  29.854  21.378  1.00  0.00      B    O  
ATOM   4582  H1  HOH B1521       5.188  30.904  21.322  1.00  0.00      B    H  
ATOM   4583  H2  HOH B1521       5.019  29.503  20.393  1.00  0.00      B    H  
ATOM   4584  O   HOH B1522      15.788  35.668  20.273  1.00  0.00      B    O  
ATOM   4585  H1  HOH B1522      15.634  36.291  19.456  1.00  0.00      B    H  
ATOM   4586  H2  HOH B1522      16.008  36.256  21.064  1.00  0.00      B    H  
ATOM   4587  O   HOH B1523      18.782  22.286  30.533  1.00  0.00      B    O  
ATOM   4588  H1  HOH B1523      18.172  23.101  30.566  1.00  0.00      B    H  
ATOM   4589  H2  HOH B1523      18.236  21.502  30.168  1.00  0.00      B    H  
ATOM   4590  O   HOH B1524      32.775  31.547  15.456  1.00  0.00      B    O  
ATOM   4591  H1  HOH B1524      32.409  31.747  14.515  1.00  0.00      B    H  
ATOM   4592  H2  HOH B1524      33.056  32.417  15.897  1.00  0.00      B    H  
ATOM   4593  O   HOH B1525      35.558  25.462   6.337  1.00  0.00      B    O  
ATOM   4594  H1  HOH B1525      35.269  26.139   5.635  1.00  0.00      B    H  
ATOM   4595  H2  HOH B1525      36.120  25.784   7.086  1.00  0.00      B    H  
ATOM   4596  O   HOH B1526       7.859   0.885  18.960  1.00  0.00      B    O  
ATOM   4597  H1  HOH B1526       7.886   1.323  18.029  1.00  0.00      B    H  
ATOM   4598  H2  HOH B1526       6.869   0.869  19.278  1.00  0.00      B    H  
ATOM   4599  O   HOH B1527      11.734  38.557  26.128  1.00  0.00      B    O  
ATOM   4600  H1  HOH B1527      11.904  39.037  25.260  1.00  0.00      B    H  
ATOM   4601  H2  HOH B1527      11.457  37.616  25.916  1.00  0.00      B    H  
ATOM   4602  O   HOH B1528      19.673  32.969  12.382  1.00  0.00      B    O  
ATOM   4603  H1  HOH B1528      20.107  32.135  11.962  1.00  0.00      B    H  
ATOM   4604  H2  HOH B1528      19.904  33.775  11.804  1.00  0.00      B    H  
ATOM   4605  O   HOH B1529      33.263   9.173   3.148  1.00  0.00      B    O  
ATOM   4606  H1  HOH B1529      34.126   9.089   2.575  1.00  0.00      B    H  
ATOM   4607  H2  HOH B1529      33.587   9.462   4.066  1.00  0.00      B    H  
ATOM   4608  O   HOH B1530      26.641   2.053  31.358  1.00  0.00      B    O  
ATOM   4609  H1  HOH B1530      25.999   2.707  30.901  1.00  0.00      B    H  
ATOM   4610  H2  HOH B1530      27.488   1.969  30.797  1.00  0.00      B    H  
ATOM   4611  O   HOH B1531       7.121   3.354  12.115  1.00  0.00      B    O  
ATOM   4612  H1  HOH B1531       6.549   3.717  11.371  1.00  0.00      B    H  
ATOM   4613  H2  HOH B1531       8.057   3.309  11.722  1.00  0.00      B    H  
ATOM   4614  O   HOH B1532       5.053  18.384  21.325  1.00  0.00      B    O  
ATOM   4615  H1  HOH B1532       5.442  18.865  22.148  1.00  0.00      B    H  
ATOM   4616  H2  HOH B1532       5.826  18.121  20.759  1.00  0.00      B    H  
ATOM   4617  O   HOH B1533      28.322  16.166   1.472  1.00  0.00      B    O  
ATOM   4618  H1  HOH B1533      28.948  16.523   0.828  1.00  0.00      B    H  
ATOM   4619  H2  HOH B1533      27.420  16.083   1.019  1.00  0.00      B    H  
ATOM   4620  O   HOH B1534       3.491  13.836  16.613  1.00  0.00      B    O  
ATOM   4621  H1  HOH B1534       4.391  13.326  16.581  1.00  0.00      B    H  
ATOM   4622  H2  HOH B1534       3.508  14.496  17.341  1.00  0.00      B    H  
ATOM   4623  O   HOH B1535      13.079  33.615  36.868  1.00  0.00      B    O  
ATOM   4624  H1  HOH B1535      13.229  32.874  36.206  1.00  0.00      B    H  
ATOM   4625  H2  HOH B1535      12.134  33.554  37.203  1.00  0.00      B    H  
ATOM   4626  O   HOH B1536      19.306  26.145  25.857  1.00  0.00      B    O  
ATOM   4627  H1  HOH B1536      20.252  25.985  25.547  1.00  0.00      B    H  
ATOM   4628  H2  HOH B1536      19.419  26.409  26.799  1.00  0.00      B    H  
ATOM   4629  O   HOH B1537      16.421  34.889   1.154  1.00  0.00      B    O  
ATOM   4630  H1  HOH B1537      16.027  35.118   2.075  1.00  0.00      B    H  
ATOM   4631  H2  HOH B1537      15.726  34.217   0.684  1.00  0.00      B    H  
ATOM   4632  O   HOH B1538      32.137   1.759  11.095  1.00  0.00      B    O  
ATOM   4633  H1  HOH B1538      33.066   2.023  10.640  1.00  0.00      B    H  
ATOM   4634  H2  HOH B1538      32.342   0.884  11.582  1.00  0.00      B    H  
ATOM   4635  O   HOH B1539       0.600   5.412  26.992  1.00  0.00      B    O  
ATOM   4636  H1  HOH B1539       1.503   5.345  27.504  1.00  0.00      B    H  
ATOM   4637  H2  HOH B1539       0.538   4.753  26.254  1.00  0.00      B    H  
ATOM   4638  O   HOH B1540      23.049  17.940   0.614  1.00  0.00      B    O  
ATOM   4639  H1  HOH B1540      22.100  17.850   0.254  1.00  0.00      B    H  
ATOM   4640  H2  HOH B1540      22.944  18.233   1.609  1.00  0.00      B    H  
ATOM   4641  O   HOH B1541      26.914   0.635   4.374  1.00  0.00      B    O  
ATOM   4642  H1  HOH B1541      27.031  -0.381   4.416  1.00  0.00      B    H  
ATOM   4643  H2  HOH B1541      27.243   0.953   5.297  1.00  0.00      B    H  
ATOM   4644  O   HOH B1542      34.398  14.959  24.733  1.00  0.00      B    O  
ATOM   4645  H1  HOH B1542      35.320  14.698  25.164  1.00  0.00      B    H  
ATOM   4646  H2  HOH B1542      34.597  15.469  23.913  1.00  0.00      B    H  
ATOM   4647  O   HOH B1543       0.563  27.197   2.732  1.00  0.00      B    O  
ATOM   4648  H1  HOH B1543       1.115  28.019   2.564  1.00  0.00      B    H  
ATOM   4649  H2  HOH B1543       1.128  26.363   2.709  1.00  0.00      B    H  
ATOM   4650  O   HOH B1544      11.873  18.818  11.334  1.00  0.00      B    O  
ATOM   4651  H1  HOH B1544      11.928  18.287  12.179  1.00  0.00      B    H  
ATOM   4652  H2  HOH B1544      12.279  19.712  11.531  1.00  0.00      B    H  
ATOM   4653  O   HOH B1545      32.090  31.562   9.444  1.00  0.00      B    O  
ATOM   4654  H1  HOH B1545      31.507  32.090   8.786  1.00  0.00      B    H  
ATOM   4655  H2  HOH B1545      32.631  31.038   8.828  1.00  0.00      B    H  
ATOM   4656  O   HOH B1546      26.842   7.769  28.243  1.00  0.00      B    O  
ATOM   4657  H1  HOH B1546      27.604   7.606  27.592  1.00  0.00      B    H  
ATOM   4658  H2  HOH B1546      26.880   8.683  28.669  1.00  0.00      B    H  
ATOM   4659  O   HOH B1547      22.049  22.456  26.284  1.00  0.00      B    O  
ATOM   4660  H1  HOH B1547      23.067  22.473  26.206  1.00  0.00      B    H  
ATOM   4661  H2  HOH B1547      21.812  22.647  27.232  1.00  0.00      B    H  
ATOM   4662  O   HOH B1548      26.694  33.497  19.366  1.00  0.00      B    O  
ATOM   4663  H1  HOH B1548      27.452  32.900  19.391  1.00  0.00      B    H  
ATOM   4664  H2  HOH B1548      25.943  33.004  19.815  1.00  0.00      B    H  
ATOM   4665  O   HOH B1549      11.222   6.673   2.418  1.00  0.00      B    O  
ATOM   4666  H1  HOH B1549      11.910   7.280   2.829  1.00  0.00      B    H  
ATOM   4667  H2  HOH B1549      10.878   5.978   3.085  1.00  0.00      B    H  
ATOM   4668  O   HOH B1550      31.802  23.580  35.829  1.00  0.00      B    O  
ATOM   4669  H1  HOH B1550      31.102  23.391  36.548  1.00  0.00      B    H  
ATOM   4670  H2  HOH B1550      32.389  24.296  36.295  1.00  0.00      B    H  
ATOM   4671  O   HOH B1551      29.731   3.120  14.303  1.00  0.00      B    O  
ATOM   4672  H1  HOH B1551      29.114   3.885  14.083  1.00  0.00      B    H  
ATOM   4673  H2  HOH B1551      29.299   2.202  14.065  1.00  0.00      B    H  
ATOM   4674  O   HOH B1552      17.526  27.163  35.540  1.00  0.00      B    O  
ATOM   4675  H1  HOH B1552      18.219  26.844  34.890  1.00  0.00      B    H  
ATOM   4676  H2  HOH B1552      17.973  27.112  36.509  1.00  0.00      B    H  
ATOM   4677  O   HOH B1553      30.194   3.059  22.412  1.00  0.00      B    O  
ATOM   4678  H1  HOH B1553      30.788   3.065  21.613  1.00  0.00      B    H  
ATOM   4679  H2  HOH B1553      30.414   2.289  23.023  1.00  0.00      B    H  
ATOM   4680  O   HOH B1554      18.944  23.444  26.747  1.00  0.00      B    O  
ATOM   4681  H1  HOH B1554      19.909  23.269  26.916  1.00  0.00      B    H  
ATOM   4682  H2  HOH B1554      18.822  24.377  26.386  1.00  0.00      B    H  
ATOM   4683  O   HOH B1555      27.658  31.189  13.821  1.00  0.00      B    O  
ATOM   4684  H1  HOH B1555      27.168  30.969  12.966  1.00  0.00      B    H  
ATOM   4685  H2  HOH B1555      26.950  30.983  14.498  1.00  0.00      B    H  
ATOM   4686  O   HOH B1556      18.164  25.459   8.565  1.00  0.00      B    O  
ATOM   4687  H1  HOH B1556      18.930  25.317   9.200  1.00  0.00      B    H  
ATOM   4688  H2  HOH B1556      17.523  26.109   8.917  1.00  0.00      B    H  
ATOM   4689  O   HOH B1557      37.287  24.695  36.670  1.00  0.00      B    O  
ATOM   4690  H1  HOH B1557      37.969  25.326  37.096  1.00  0.00      B    H  
ATOM   4691  H2  HOH B1557      36.563  25.258  36.296  1.00  0.00      B    H  
ATOM   4692  O   HOH B1558      31.367  13.310   2.358  1.00  0.00      B    O  
ATOM   4693  H1  HOH B1558      31.437  14.271   2.013  1.00  0.00      B    H  
ATOM   4694  H2  HOH B1558      32.043  13.252   3.081  1.00  0.00      B    H  
ATOM   4695  O   HOH B1559      38.566  37.355  14.215  1.00  0.00      B    O  
ATOM   4696  H1  HOH B1559      38.962  37.517  13.267  1.00  0.00      B    H  
ATOM   4697  H2  HOH B1559      38.198  36.410  14.232  1.00  0.00      B    H  
ATOM   4698  O   HOH B1560      27.847   4.687  22.061  1.00  0.00      B    O  
ATOM   4699  H1  HOH B1560      27.153   4.003  22.092  1.00  0.00      B    H  
ATOM   4700  H2  HOH B1560      28.683   4.136  22.242  1.00  0.00      B    H  
ATOM   4701  O   HOH B1561      23.002  31.568  23.924  1.00  0.00      B    O  
ATOM   4702  H1  HOH B1561      22.474  31.646  23.056  1.00  0.00      B    H  
ATOM   4703  H2  HOH B1561      22.310  32.014  24.619  1.00  0.00      B    H  
ATOM   4704  O   HOH B1562       8.860  28.932  36.332  1.00  0.00      B    O  
ATOM   4705  H1  HOH B1562       8.978  29.698  36.994  1.00  0.00      B    H  
ATOM   4706  H2  HOH B1562       8.514  28.186  36.873  1.00  0.00      B    H  
ATOM   4707  O   HOH B1563      24.876  33.750  26.213  1.00  0.00      B    O  
ATOM   4708  H1  HOH B1563      24.508  32.807  26.439  1.00  0.00      B    H  
ATOM   4709  H2  HOH B1563      25.412  33.664  25.373  1.00  0.00      B    H  
ATOM   4710  O   HOH B1564      28.026  35.470  26.834  1.00  0.00      B    O  
ATOM   4711  H1  HOH B1564      27.113  35.832  26.555  1.00  0.00      B    H  
ATOM   4712  H2  HOH B1564      28.158  34.536  26.410  1.00  0.00      B    H  
ATOM   4713  O   HOH B1565      32.426   8.686  21.424  1.00  0.00      B    O  
ATOM   4714  H1  HOH B1565      31.499   8.302  21.547  1.00  0.00      B    H  
ATOM   4715  H2  HOH B1565      32.926   8.097  20.772  1.00  0.00      B    H  
ATOM   4716  O   HOH B1566      20.946  22.632  23.693  1.00  0.00      B    O  
ATOM   4717  H1  HOH B1566      21.140  22.645  24.677  1.00  0.00      B    H  
ATOM   4718  H2  HOH B1566      21.220  21.740  23.375  1.00  0.00      B    H  
ATOM   4719  O   HOH B1567      24.448  14.789  34.293  1.00  0.00      B    O  
ATOM   4720  H1  HOH B1567      23.868  15.626  34.314  1.00  0.00      B    H  
ATOM   4721  H2  HOH B1567      25.290  14.928  34.813  1.00  0.00      B    H  
ATOM   4722  O   HOH B1568       8.228   3.866   3.427  1.00  0.00      B    O  
ATOM   4723  H1  HOH B1568       8.579   3.117   2.821  1.00  0.00      B    H  
ATOM   4724  H2  HOH B1568       8.818   3.837   4.226  1.00  0.00      B    H  
ATOM   4725  O   HOH B1569       1.601  14.082  22.979  1.00  0.00      B    O  
ATOM   4726  H1  HOH B1569       0.676  14.361  22.552  1.00  0.00      B    H  
ATOM   4727  H2  HOH B1569       1.786  13.165  22.627  1.00  0.00      B    H  
ATOM   4728  O   HOH B1570      35.033  26.038  11.304  1.00  0.00      B    O  
ATOM   4729  H1  HOH B1570      34.445  26.477  10.546  1.00  0.00      B    H  
ATOM   4730  H2  HOH B1570      35.620  26.732  11.716  1.00  0.00      B    H  
ATOM   4731  O   HOH B1571      27.440  28.204  13.160  1.00  0.00      B    O  
ATOM   4732  H1  HOH B1571      28.228  27.784  12.548  1.00  0.00      B    H  
ATOM   4733  H2  HOH B1571      26.915  28.870  12.645  1.00  0.00      B    H  
ATOM   4734  O   HOH B1572      17.915  34.723   4.523  1.00  0.00      B    O  
ATOM   4735  H1  HOH B1572      18.600  34.462   5.217  1.00  0.00      B    H  
ATOM   4736  H2  HOH B1572      17.163  34.016   4.560  1.00  0.00      B    H  
ATOM   4737  O   HOH B1573      26.228   9.851  16.904  1.00  0.00      B    O  
ATOM   4738  H1  HOH B1573      25.495   9.238  16.494  1.00  0.00      B    H  
ATOM   4739  H2  HOH B1573      26.903   9.893  16.208  1.00  0.00      B    H  
ATOM   4740  O   HOH B1574      20.090  11.200  23.195  1.00  0.00      B    O  
ATOM   4741  H1  HOH B1574      20.849  10.667  22.719  1.00  0.00      B    H  
ATOM   4742  H2  HOH B1574      19.504  11.544  22.471  1.00  0.00      B    H  
ATOM   4743  O   HOH B1575      20.465  29.726  20.412  1.00  0.00      B    O  
ATOM   4744  H1  HOH B1575      20.542  29.075  21.230  1.00  0.00      B    H  
ATOM   4745  H2  HOH B1575      20.370  29.201  19.598  1.00  0.00      B    H  
ATOM   4746  O   HOH B1576      28.985  35.284   5.373  1.00  0.00      B    O  
ATOM   4747  H1  HOH B1576      28.287  34.580   5.621  1.00  0.00      B    H  
ATOM   4748  H2  HOH B1576      29.029  36.035   6.091  1.00  0.00      B    H  
ATOM   4749  O   HOH B1577      30.021  18.478  29.636  1.00  0.00      B    O  
ATOM   4750  H1  HOH B1577      30.195  19.376  29.158  1.00  0.00      B    H  
ATOM   4751  H2  HOH B1577      30.674  18.425  30.419  1.00  0.00      B    H  
ATOM   4752  O   HOH B1578      32.915  19.039   6.367  1.00  0.00      B    O  
ATOM   4753  H1  HOH B1578      33.483  18.490   5.801  1.00  0.00      B    H  
ATOM   4754  H2  HOH B1578      31.914  18.715   6.272  1.00  0.00      B    H  
ATOM   4755  O   HOH B1579       8.334  36.536  16.970  1.00  0.00      B    O  
ATOM   4756  H1  HOH B1579       9.092  37.185  16.900  1.00  0.00      B    H  
ATOM   4757  H2  HOH B1579       7.962  36.465  17.902  1.00  0.00      B    H  
ATOM   4758  O   HOH B1580      38.227  15.665  16.879  1.00  0.00      B    O  
ATOM   4759  H1  HOH B1580      38.989  16.278  16.637  1.00  0.00      B    H  
ATOM   4760  H2  HOH B1580      37.459  15.699  16.152  1.00  0.00      B    H  
ATOM   4761  O   HOH B1581      17.304  18.403  35.615  1.00  0.00      B    O  
ATOM   4762  H1  HOH B1581      16.781  17.812  34.963  1.00  0.00      B    H  
ATOM   4763  H2  HOH B1581      16.707  18.448  36.448  1.00  0.00      B    H  
ATOM   4764  O   HOH B1582      20.341  19.353   9.070  1.00  0.00      B    O  
ATOM   4765  H1  HOH B1582      21.306  19.090   9.215  1.00  0.00      B    H  
ATOM   4766  H2  HOH B1582      19.789  18.593   9.548  1.00  0.00      B    H  
ATOM   4767  O   HOH B1583      32.369   7.289  17.054  1.00  0.00      B    O  
ATOM   4768  H1  HOH B1583      31.691   6.659  17.404  1.00  0.00      B    H  
ATOM   4769  H2  HOH B1583      32.052   8.232  17.343  1.00  0.00      B    H  
ATOM   4770  O   HOH B1584       1.710  20.213  16.380  1.00  0.00      B    O  
ATOM   4771  H1  HOH B1584       2.236  21.112  16.394  1.00  0.00      B    H  
ATOM   4772  H2  HOH B1584       0.737  20.396  16.661  1.00  0.00      B    H  
ATOM   4773  O   HOH B1585      26.546   1.620   1.518  1.00  0.00      B    O  
ATOM   4774  H1  HOH B1585      27.189   1.026   0.988  1.00  0.00      B    H  
ATOM   4775  H2  HOH B1585      26.886   1.513   2.461  1.00  0.00      B    H  
ATOM   4776  O   HOH B1586      23.947  33.695  38.425  1.00  0.00      B    O  
ATOM   4777  H1  HOH B1586      23.561  32.804  38.792  1.00  0.00      B    H  
ATOM   4778  H2  HOH B1586      23.241  34.415  38.551  1.00  0.00      B    H  
ATOM   4779  O   HOH B1587      38.762  23.822  27.110  1.00  0.00      B    O  
ATOM   4780  H1  HOH B1587      39.671  23.658  26.686  1.00  0.00      B    H  
ATOM   4781  H2  HOH B1587      38.790  24.716  27.567  1.00  0.00      B    H  
ATOM   4782  O   HOH B1588      30.925  24.009  18.658  1.00  0.00      B    O  
ATOM   4783  H1  HOH B1588      31.555  23.297  19.081  1.00  0.00      B    H  
ATOM   4784  H2  HOH B1588      30.560  23.731  17.749  1.00  0.00      B    H  
ATOM   4785  O   HOH B1589      14.007  21.544   8.298  1.00  0.00      B    O  
ATOM   4786  H1  HOH B1589      14.168  22.424   8.865  1.00  0.00      B    H  
ATOM   4787  H2  HOH B1589      13.025  21.197   8.506  1.00  0.00      B    H  
ATOM   4788  O   HOH B1590       7.136  23.613  28.683  1.00  0.00      B    O  
ATOM   4789  H1  HOH B1590       7.865  24.246  28.265  1.00  0.00      B    H  
ATOM   4790  H2  HOH B1590       6.360  24.267  28.884  1.00  0.00      B    H  
ATOM   4791  O   HOH B1591      13.066  16.034   2.836  1.00  0.00      B    O  
ATOM   4792  H1  HOH B1591      13.100  15.164   3.315  1.00  0.00      B    H  
ATOM   4793  H2  HOH B1591      13.733  15.969   2.067  1.00  0.00      B    H  
ATOM   4794  O   HOH B1592      22.027  24.168  19.871  1.00  0.00      B    O  
ATOM   4795  H1  HOH B1592      21.452  24.540  20.624  1.00  0.00      B    H  
ATOM   4796  H2  HOH B1592      21.448  23.514  19.410  1.00  0.00      B    H  
ATOM   4797  O   HOH B1593      27.044  29.237  32.756  1.00  0.00      B    O  
ATOM   4798  H1  HOH B1593      26.195  29.221  32.231  1.00  0.00      B    H  
ATOM   4799  H2  HOH B1593      27.708  28.477  32.495  1.00  0.00      B    H  
ATOM   4800  O   HOH B1594       0.692  18.096   6.263  1.00  0.00      B    O  
ATOM   4801  H1  HOH B1594       1.085  18.260   5.336  1.00  0.00      B    H  
ATOM   4802  H2  HOH B1594       0.173  17.235   6.315  1.00  0.00      B    H  
ATOM   4803  O   HOH B1595      18.481  27.896  31.628  1.00  0.00      B    O  
ATOM   4804  H1  HOH B1595      17.458  27.773  31.735  1.00  0.00      B    H  
ATOM   4805  H2  HOH B1595      18.729  28.837  31.909  1.00  0.00      B    H  
ATOM   4806  O   HOH B1596      33.654   9.160  33.921  1.00  0.00      B    O  
ATOM   4807  H1  HOH B1596      32.707   8.864  34.127  1.00  0.00      B    H  
ATOM   4808  H2  HOH B1596      34.294   8.378  33.717  1.00  0.00      B    H  
ATOM   4809  O   HOH B1597      30.251   3.356  35.135  1.00  0.00      B    O  
ATOM   4810  H1  HOH B1597      30.882   3.280  34.359  1.00  0.00      B    H  
ATOM   4811  H2  HOH B1597      30.393   4.226  35.647  1.00  0.00      B    H  
ATOM   4812  O   HOH B1598      19.367  32.778  22.836  1.00  0.00      B    O  
ATOM   4813  H1  HOH B1598      19.254  32.066  23.549  1.00  0.00      B    H  
ATOM   4814  H2  HOH B1598      18.467  32.888  22.376  1.00  0.00      B    H  
ATOM   4815  O   HOH B1599      16.700  15.239  36.788  1.00  0.00      B    O  
ATOM   4816  H1  HOH B1599      17.052  15.316  35.811  1.00  0.00      B    H  
ATOM   4817  H2  HOH B1599      16.526  14.255  37.000  1.00  0.00      B    H  
ATOM   4818  O   HOH B1600       4.650  33.503  16.554  1.00  0.00      B    O  
ATOM   4819  H1  HOH B1600       4.253  33.288  17.471  1.00  0.00      B    H  
ATOM   4820  H2  HOH B1600       3.928  33.424  15.826  1.00  0.00      B    H  
ATOM   4821  O   HOH B1601      21.004  33.016   9.306  1.00  0.00      B    O  
ATOM   4822  H1  HOH B1601      21.751  33.418   9.848  1.00  0.00      B    H  
ATOM   4823  H2  HOH B1601      21.105  32.055   9.446  1.00  0.00      B    H  
ATOM   4824  O   HOH B1602       1.289  28.554   7.048  1.00  0.00      B    O  
ATOM   4825  H1  HOH B1602       0.787  27.765   7.378  1.00  0.00      B    H  
ATOM   4826  H2  HOH B1602       1.117  28.534   6.061  1.00  0.00      B    H  
ATOM   4827  O   HOH B1603      13.029  17.600   8.921  1.00  0.00      B    O  
ATOM   4828  H1  HOH B1603      13.244  16.577   8.933  1.00  0.00      B    H  
ATOM   4829  H2  HOH B1603      12.807  17.814   9.918  1.00  0.00      B    H  
ATOM   4830  O   HOH B1604      22.535   8.907  10.895  1.00  0.00      B    O  
ATOM   4831  H1  HOH B1604      21.634   9.007  11.380  1.00  0.00      B    H  
ATOM   4832  H2  HOH B1604      23.129   8.239  11.403  1.00  0.00      B    H  
ATOM   4833  O   HOH B1605       2.313  19.252   2.161  1.00  0.00      B    O  
ATOM   4834  H1  HOH B1605       1.728  19.173   1.365  1.00  0.00      B    H  
ATOM   4835  H2  HOH B1605       1.983  18.507   2.787  1.00  0.00      B    H  
ATOM   4836  O   HOH B1606      -0.171  23.928   1.004  1.00  0.00      B    O  
ATOM   4837  H1  HOH B1606       0.299  24.432   1.779  1.00  0.00      B    H  
ATOM   4838  H2  HOH B1606       0.399  23.119   0.866  1.00  0.00      B    H  
ATOM   4839  O   HOH B1607      25.808   0.470   9.681  1.00  0.00      B    O  
ATOM   4840  H1  HOH B1607      26.172   1.107  10.375  1.00  0.00      B    H  
ATOM   4841  H2  HOH B1607      25.549  -0.351  10.187  1.00  0.00      B    H  
ATOM   4842  O   HOH B1608      22.332  11.829  14.201  1.00  0.00      B    O  
ATOM   4843  H1  HOH B1608      22.659  11.754  15.169  1.00  0.00      B    H  
ATOM   4844  H2  HOH B1608      21.373  11.468  14.128  1.00  0.00      B    H  
ATOM   4845  O   HOH B1609      23.995  11.488   9.630  1.00  0.00      B    O  
ATOM   4846  H1  HOH B1609      23.154  11.060   9.211  1.00  0.00      B    H  
ATOM   4847  H2  HOH B1609      24.219  12.325   9.035  1.00  0.00      B    H  
ATOM   4848  O   HOH B1610      28.763  32.593   5.946  1.00  0.00      B    O  
ATOM   4849  H1  HOH B1610      29.401  32.900   6.669  1.00  0.00      B    H  
ATOM   4850  H2  HOH B1610      29.299  32.642   5.081  1.00  0.00      B    H  
ATOM   4851  O   HOH B1611      29.562  36.731  34.102  1.00  0.00      B    O  
ATOM   4852  H1  HOH B1611      28.749  37.284  34.003  1.00  0.00      B    H  
ATOM   4853  H2  HOH B1611      29.963  36.550  33.191  1.00  0.00      B    H  
ATOM   4854  O   HOH B1612       8.204  30.160  38.930  1.00  0.00      B    O  
ATOM   4855  H1  HOH B1612       8.697  29.337  39.275  1.00  0.00      B    H  
ATOM   4856  H2  HOH B1612       7.213  29.878  39.011  1.00  0.00      B    H  
ATOM   4857  O   HOH B1613       1.205  19.081  34.565  1.00  0.00      B    O  
ATOM   4858  H1  HOH B1613       0.256  18.990  34.201  1.00  0.00      B    H  
ATOM   4859  H2  HOH B1613       1.409  18.238  35.066  1.00  0.00      B    H  
ATOM   4860  O   HOH B1614      26.588   7.068  22.841  1.00  0.00      B    O  
ATOM   4861  H1  HOH B1614      27.035   6.263  22.396  1.00  0.00      B    H  
ATOM   4862  H2  HOH B1614      25.804   6.643  23.338  1.00  0.00      B    H  
ATOM   4863  O   HOH B1615      15.652  13.851   7.615  1.00  0.00      B    O  
ATOM   4864  H1  HOH B1615      16.239  13.170   7.999  1.00  0.00      B    H  
ATOM   4865  H2  HOH B1615      15.888  13.949   6.622  1.00  0.00      B    H  
ATOM   4866  O   HOH B1616      21.546  32.002  26.262  1.00  0.00      B    O  
ATOM   4867  H1  HOH B1616      21.940  32.213  27.186  1.00  0.00      B    H  
ATOM   4868  H2  HOH B1616      20.533  32.153  26.358  1.00  0.00      B    H  
ATOM   4869  O   HOH B1617      34.575  24.217  34.040  1.00  0.00      B    O  
ATOM   4870  H1  HOH B1617      34.027  23.443  34.260  1.00  0.00      B    H  
ATOM   4871  H2  HOH B1617      35.014  23.942  33.195  1.00  0.00      B    H  
ATOM   4872  O   HOH B1618       2.786  13.139   6.173  1.00  0.00      B    O  
ATOM   4873  H1  HOH B1618       2.540  13.159   7.199  1.00  0.00      B    H  
ATOM   4874  H2  HOH B1618       3.609  12.544   6.105  1.00  0.00      B    H  
ATOM   4875  O   HOH B1619       4.305  31.758   2.111  1.00  0.00      B    O  
ATOM   4876  H1  HOH B1619       5.272  32.024   2.147  1.00  0.00      B    H  
ATOM   4877  H2  HOH B1619       4.183  30.969   2.731  1.00  0.00      B    H  
ATOM   4878  O   HOH B1620      13.592  39.138   5.579  1.00  0.00      B    O  
ATOM   4879  H1  HOH B1620      13.384  38.501   6.365  1.00  0.00      B    H  
ATOM   4880  H2  HOH B1620      14.586  39.052   5.363  1.00  0.00      B    H  
ATOM   4881  O   HOH B1621      27.538  35.986  20.559  1.00  0.00      B    O  
ATOM   4882  H1  HOH B1621      27.070  35.116  20.386  1.00  0.00      B    H  
ATOM   4883  H2  HOH B1621      26.985  36.743  20.165  1.00  0.00      B    H  
ATOM   4884  O   HOH B1622      21.966  19.643  11.865  1.00  0.00      B    O  
ATOM   4885  H1  HOH B1622      22.735  19.236  11.261  1.00  0.00      B    H  
ATOM   4886  H2  HOH B1622      21.312  18.849  12.000  1.00  0.00      B    H  
ATOM   4887  O   HOH B1623      37.431  32.772   9.481  1.00  0.00      B    O  
ATOM   4888  H1  HOH B1623      38.313  32.273   9.434  1.00  0.00      B    H  
ATOM   4889  H2  HOH B1623      36.968  32.499  10.366  1.00  0.00      B    H  
ATOM   4890  O   HOH B1624       7.655  28.077   8.966  1.00  0.00      B    O  
ATOM   4891  H1  HOH B1624       7.329  27.221   9.440  1.00  0.00      B    H  
ATOM   4892  H2  HOH B1624       8.608  28.222   9.342  1.00  0.00      B    H  
ATOM   4893  O   HOH B1625       0.117  30.892  24.185  1.00  0.00      B    O  
ATOM   4894  H1  HOH B1625       0.196  30.700  25.181  1.00  0.00      B    H  
ATOM   4895  H2  HOH B1625       1.065  31.009  23.826  1.00  0.00      B    H  
ATOM   4896  O   HOH B1626       9.552  37.329  10.297  1.00  0.00      B    O  
ATOM   4897  H1  HOH B1626       9.705  37.739  11.201  1.00  0.00      B    H  
ATOM   4898  H2  HOH B1626       8.540  37.145  10.198  1.00  0.00      B    H  
ATOM   4899  O   HOH B1627      22.236   3.161   9.054  1.00  0.00      B    O  
ATOM   4900  H1  HOH B1627      21.385   2.631   9.273  1.00  0.00      B    H  
ATOM   4901  H2  HOH B1627      21.994   3.747   8.287  1.00  0.00      B    H  
ATOM   4902  O   HOH B1628      15.684  17.293  33.758  1.00  0.00      B    O  
ATOM   4903  H1  HOH B1628      14.894  17.039  34.388  1.00  0.00      B    H  
ATOM   4904  H2  HOH B1628      15.835  16.521  33.084  1.00  0.00      B    H  
ATOM   4905  O   HOH B1629      22.414  34.941  25.676  1.00  0.00      B    O  
ATOM   4906  H1  HOH B1629      22.748  34.123  26.130  1.00  0.00      B    H  
ATOM   4907  H2  HOH B1629      22.253  35.680  26.411  1.00  0.00      B    H  
ATOM   4908  O   HOH B1630      34.012  13.742  18.237  1.00  0.00      B    O  
ATOM   4909  H1  HOH B1630      33.858  14.393  17.458  1.00  0.00      B    H  
ATOM   4910  H2  HOH B1630      35.021  13.533  18.140  1.00  0.00      B    H  
ATOM   4911  O   HOH B1631      26.777   6.251   0.878  1.00  0.00      B    O  
ATOM   4912  H1  HOH B1631      27.771   6.501   0.715  1.00  0.00      B    H  
ATOM   4913  H2  HOH B1631      26.574   6.508   1.852  1.00  0.00      B    H  
ATOM   4914  O   HOH B1632       0.661   6.928  33.334  1.00  0.00      B    O  
ATOM   4915  H1  HOH B1632       1.376   7.660  33.419  1.00  0.00      B    H  
ATOM   4916  H2  HOH B1632       0.169   7.032  32.422  1.00  0.00      B    H  
ATOM   4917  O   HOH B1633      17.379  36.690   8.570  1.00  0.00      B    O  
ATOM   4918  H1  HOH B1633      17.061  35.707   8.417  1.00  0.00      B    H  
ATOM   4919  H2  HOH B1633      18.114  36.664   9.241  1.00  0.00      B    H  
ATOM   4920  O   HOH B1634      10.262  11.585  34.866  1.00  0.00      B    O  
ATOM   4921  H1  HOH B1634      10.391  12.525  35.002  1.00  0.00      B    H  
ATOM   4922  H2  HOH B1634       9.996  11.129  35.712  1.00  0.00      B    H  
ATOM   4923  O   HOH B1635       9.605   7.870  10.842  1.00  0.00      B    O  
ATOM   4924  H1  HOH B1635       8.920   8.590  10.717  1.00  0.00      B    H  
ATOM   4925  H2  HOH B1635       9.548   7.269  10.042  1.00  0.00      B    H  
ATOM   4926  O   HOH B1636       2.868   7.348  29.793  1.00  0.00      B    O  
ATOM   4927  H1  HOH B1636       3.811   7.626  29.618  1.00  0.00      B    H  
ATOM   4928  H2  HOH B1636       2.532   6.996  28.934  1.00  0.00      B    H  
ATOM   4929  O   HOH B1637      15.001  10.176   4.046  1.00  0.00      B    O  
ATOM   4930  H1  HOH B1637      15.844   9.837   4.466  1.00  0.00      B    H  
ATOM   4931  H2  HOH B1637      14.375  10.515   4.812  1.00  0.00      B    H  
ATOM   4932  O   HOH B1638       5.247  20.501  12.696  1.00  0.00      B    O  
ATOM   4933  H1  HOH B1638       4.275  20.318  12.276  1.00  0.00      B    H  
ATOM   4934  H2  HOH B1638       5.836  19.705  12.481  1.00  0.00      B    H  
ATOM   4935  O   HOH B1639      15.666   4.007   5.326  1.00  0.00      B    O  
ATOM   4936  H1  HOH B1639      16.241   4.518   5.981  1.00  0.00      B    H
[truncated: 87,809 more chars]
