# Supplementary material for: ECE vs DISP Mechanisms in Anodic Electrolysis of Benzyl Alcohols: Computational Prediction of Microscopic Rate Constants
Source: J Phys Chem C Nanomater Interfaces. 2025 Aug 28;129(36):16076–96. doi: 10.1021/acs.jpcc.5c04347 (PMC12434723; doi:10.1021/acs.jpcc.5c04347)
Supplement: Supplementary file 2 [file jp5c04347_si_002.zip › example_simulation_inputs/QMMM_simulation_bulk_H2O_base_H2O/start_31_1.647_coords.pdb]

TITLE     MDANALYSIS FRAME 0: Created by PDBWriter
CRYST1   39.149   39.149   39.149  90.00  90.00  90.00 P 1           1
ATOM      1  C00 2ag A   1      17.670  15.265  21.543  1.00  0.00      A    C  
ATOM      2  O01 2ag A   1      17.610  16.114  20.398  1.00  0.00      A    O  
ATOM      3  C02 2ag A   1      16.876  17.253  20.277  1.00  0.00      A    C  
ATOM      4  C03 2ag A   1      17.328  18.207  19.370  1.00  0.00      A    C  
ATOM      5  C04 2ag A   1      16.487  19.399  19.263  1.00  0.00      A    C  
ATOM      6  C05 2ag A   1      15.412  19.725  20.163  1.00  0.00      A    C  
ATOM      7  C06 2ag A   1      14.555  20.802  20.017  1.00  0.00      A    C  
ATOM      8  O07 2ag A   1      13.515  20.924  20.834  1.00  0.00      A    O  
ATOM      9  C08 2ag A   1      14.990  18.630  21.048  1.00  0.00      A    C  
ATOM     10  C09 2ag A   1      15.708  17.454  21.125  1.00  0.00      A    C  
ATOM     11  H0A 2ag A   1      18.062  15.862  22.397  1.00  0.00      A    H  
ATOM     12  H0B 2ag A   1      16.706  14.791  21.837  1.00  0.00      A    H  
ATOM     13  H0C 2ag A   1      18.355  14.419  21.351  1.00  0.00      A    H  
ATOM     14  H0D 2ag A   1      18.255  18.039  18.780  1.00  0.00      A    H  
ATOM     15  H0E 2ag A   1      16.632  20.027  18.353  1.00  0.00      A    H  
ATOM     16  H0F 2ag A   1      13.838  21.039  17.407  1.00  0.00      A    H  
ATOM     17  H0G 2ag A   1      14.764  21.545  19.311  1.00  0.00      A    H  
ATOM     18  H0H 2ag A   1      12.919  21.658  20.451  1.00  0.00      A    H  
ATOM     19  H0I 2ag A   1      14.086  18.950  21.561  1.00  0.00      A    H  
ATOM     20  H0J 2ag A   1      15.411  16.584  21.660  1.00  0.00      A    H  
ATOM     21  O   HOH B   1      12.647  20.611  17.956  1.00  0.00      B    O  
ATOM     22  H1  HOH B   1      12.608  19.687  17.936  1.00  0.00      B    H  
ATOM     23  H2  HOH B   1      11.888  20.842  17.361  1.00  0.00      B    H  
ATOM     24  O   HOH B   2      14.134  23.983  15.032  1.00  0.00      B    O  
ATOM     25  H1  HOH B   2      13.164  23.881  14.894  1.00  0.00      B    H  
ATOM     26  H2  HOH B   2      14.372  24.424  14.190  1.00  0.00      B    H  
ATOM     27  O   HOH B   3      15.594  23.640  17.157  1.00  0.00      B    O  
ATOM     28  H1  HOH B   3      16.574  23.580  17.052  1.00  0.00      B    H  
ATOM     29  H2  HOH B   3      15.170  24.129  16.378  1.00  0.00      B    H  
ATOM     30  O   HOH B   4      11.262  20.911  15.708  1.00  0.00      B    O  
ATOM     31  H1  HOH B   4      10.725  20.226  15.136  1.00  0.00      B    H  
ATOM     32  H2  HOH B   4      10.890  21.759  15.503  1.00  0.00      B    H  
ATOM     33  O   HOH B   5      14.900  24.123  19.750  1.00  0.00      B    O  
ATOM     34  H1  HOH B   5      14.965  24.149  18.830  1.00  0.00      B    H  
ATOM     35  H2  HOH B   5      15.792  23.978  20.162  1.00  0.00      B    H  
ATOM     36  O   HOH B   6      12.552  23.372  17.372  1.00  0.00      B    O  
ATOM     37  H1  HOH B   6      12.100  23.366  16.516  1.00  0.00      B    H  
ATOM     38  H2  HOH B   6      12.791  24.321  17.473  1.00  0.00      B    H  
ATOM     39  O   HOH B   7      14.734  21.330  16.935  1.00  0.00      B    O  
ATOM     40  H1  HOH B   7      14.955  22.311  17.019  1.00  0.00      B    H  
ATOM     41  H2  HOH B   7      14.490  21.208  15.948  1.00  0.00      B    H  
ATOM     42  O   HOH B   8      12.355  22.969  20.032  1.00  0.00      B    O  
ATOM     43  H1  HOH B   8      12.257  23.110  19.083  1.00  0.00      B    H  
ATOM     44  H2  HOH B   8      13.185  23.426  20.240  1.00  0.00      B    H  
ATOM     45  O   HOH B   9      11.251  23.483  14.643  1.00  0.00      B    O  
ATOM     46  H1  HOH B   9      11.244  22.912  13.760  1.00  0.00      B    H  
ATOM     47  H2  HOH B   9      10.747  24.378  14.433  1.00  0.00      B    H  
ATOM     48  O   HOH B  10      12.533  17.794  18.254  1.00  0.00      B    O  
ATOM     49  H1  HOH B  10      13.147  16.981  18.090  1.00  0.00      B    H  
ATOM     50  H2  HOH B  10      12.436  17.896  19.260  1.00  0.00      B    H  
ATOM     51  O   HOH B  11      11.799  18.769  20.893  1.00  0.00      B    O  
ATOM     52  H1  HOH B  11      12.290  19.644  20.758  1.00  0.00      B    H  
ATOM     53  H2  HOH B  11      10.905  19.018  20.740  1.00  0.00      B    H  
ATOM     54  O   HOH B  12      13.776  21.170  14.464  1.00  0.00      B    O  
ATOM     55  H1  HOH B  12      12.875  21.005  14.813  1.00  0.00      B    H  
ATOM     56  H2  HOH B  12      13.791  22.168  14.449  1.00  0.00      B    H  
ATOM     57  O   HOH B  13      -0.070  16.723  30.418  1.00  0.00      B    O  
ATOM     58  H1  HOH B  13       0.544  16.387  29.638  1.00  0.00      B    H  
ATOM     59  H2  HOH B  13       0.495  17.413  30.867  1.00  0.00      B    H  
ATOM     60  O   HOH B  14      23.992   3.214  25.277  1.00  0.00      B    O  
ATOM     61  H1  HOH B  14      23.636   3.145  24.239  1.00  0.00      B    H  
ATOM     62  H2  HOH B  14      24.634   2.460  25.482  1.00  0.00      B    H  
ATOM     63  O   HOH B  15      15.166  13.547  14.519  1.00  0.00      B    O  
ATOM     64  H1  HOH B  15      15.618  13.884  13.640  1.00  0.00      B    H  
ATOM     65  H2  HOH B  15      15.610  13.979  15.307  1.00  0.00      B    H  
ATOM     66  O   HOH B  16      38.243  15.539  15.713  1.00  0.00      B    O  
ATOM     67  H1  HOH B  16      38.482  16.367  15.167  1.00  0.00      B    H  
ATOM     68  H2  HOH B  16      38.892  14.784  15.512  1.00  0.00      B    H  
ATOM     69  O   HOH B  17       8.043  17.741  19.524  1.00  0.00      B    O  
ATOM     70  H1  HOH B  17       8.916  17.419  19.127  1.00  0.00      B    H  
ATOM     71  H2  HOH B  17       7.854  18.621  19.323  1.00  0.00      B    H  
ATOM     72  O   HOH B  18       8.733  12.717  14.376  1.00  0.00      B    O  
ATOM     73  H1  HOH B  18       8.944  12.880  15.352  1.00  0.00      B    H  
ATOM     74  H2  HOH B  18       8.982  11.814  14.177  1.00  0.00      B    H  
ATOM     75  O   HOH B  19      12.476   2.099  32.715  1.00  0.00      B    O  
ATOM     76  H1  HOH B  19      12.505   1.257  33.338  1.00  0.00      B    H  
ATOM     77  H2  HOH B  19      12.280   2.936  33.260  1.00  0.00      B    H  
ATOM     78  O   HOH B  20       0.721  32.354  20.667  1.00  0.00      B    O  
ATOM     79  H1  HOH B  20       1.251  33.230  20.567  1.00  0.00      B    H  
ATOM     80  H2  HOH B  20      -0.244  32.621  20.986  1.00  0.00      B    H  
ATOM     81  O   HOH B  21      12.426  27.107  28.582  1.00  0.00      B    O  
ATOM     82  H1  HOH B  21      13.074  26.839  27.828  1.00  0.00      B    H  
ATOM     83  H2  HOH B  21      12.200  26.264  29.058  1.00  0.00      B    H  
ATOM     84  O   HOH B  22      24.281   4.791   0.546  1.00  0.00      B    O  
ATOM     85  H1  HOH B  22      23.818   5.414   1.207  1.00  0.00      B    H  
ATOM     86  H2  HOH B  22      24.290   3.801   0.925  1.00  0.00      B    H  
ATOM     87  O   HOH B  23      23.378  20.938  35.333  1.00  0.00      B    O  
ATOM     88  H1  HOH B  23      23.141  20.005  35.410  1.00  0.00      B    H  
ATOM     89  H2  HOH B  23      22.546  21.498  35.575  1.00  0.00      B    H  
ATOM     90  O   HOH B  24      32.439  25.777  20.461  1.00  0.00      B    O  
ATOM     91  H1  HOH B  24      33.197  26.024  21.076  1.00  0.00      B    H  
ATOM     92  H2  HOH B  24      32.309  26.578  19.862  1.00  0.00      B    H  
ATOM     93  O   HOH B  25      16.351  11.599  24.800  1.00  0.00      B    O  
ATOM     94  H1  HOH B  25      17.143  11.982  25.331  1.00  0.00      B    H  
ATOM     95  H2  HOH B  25      15.908  10.940  25.438  1.00  0.00      B    H  
ATOM     96  O   HOH B  26      10.592   2.656  12.617  1.00  0.00      B    O  
ATOM     97  H1  HOH B  26      10.713   3.626  12.821  1.00  0.00      B    H  
ATOM     98  H2  HOH B  26       9.886   2.285  13.225  1.00  0.00      B    H  
ATOM     99  O   HOH B  27       3.789   9.432   8.344  1.00  0.00      B    O  
ATOM    100  H1  HOH B  27       3.919  10.242   8.987  1.00  0.00      B    H  
ATOM    101  H2  HOH B  27       3.267   9.832   7.568  1.00  0.00      B    H  
ATOM    102  O   HOH B  28      35.939  26.827  29.324  1.00  0.00      B    O  
ATOM    103  H1  HOH B  28      36.645  26.712  29.982  1.00  0.00      B    H  
ATOM    104  H2  HOH B  28      35.429  25.960  29.223  1.00  0.00      B    H  
ATOM    105  O   HOH B  29      29.850  37.321  32.317  1.00  0.00      B    O  
ATOM    106  H1  HOH B  29      30.591  36.636  32.393  1.00  0.00      B    H  
ATOM    107  H2  HOH B  29      29.023  36.855  32.355  1.00  0.00      B    H  
ATOM    108  O   HOH B  30       1.480  25.914   7.066  1.00  0.00      B    O  
ATOM    109  H1  HOH B  30       1.169  26.591   7.730  1.00  0.00      B    H  
ATOM    110  H2  HOH B  30       2.514  25.805   7.176  1.00  0.00      B    H  
ATOM    111  O   HOH B  31      32.151  18.431  34.335  1.00  0.00      B    O  
ATOM    112  H1  HOH B  31      31.786  17.478  34.462  1.00  0.00      B    H  
ATOM    113  H2  HOH B  31      33.097  18.337  33.970  1.00  0.00      B    H  
ATOM    114  O   HOH B  32       0.003  37.741   6.430  1.00  0.00      B    O  
ATOM    115  H1  HOH B  32       0.097  37.083   5.716  1.00  0.00      B    H  
ATOM    116  H2  HOH B  32       0.868  37.883   6.934  1.00  0.00      B    H  
ATOM    117  O   HOH B  33       9.002  12.657   3.687  1.00  0.00      B    O  
ATOM    118  H1  HOH B  33       8.424  13.178   4.350  1.00  0.00      B    H  
ATOM    119  H2  HOH B  33       9.205  11.728   4.056  1.00  0.00      B    H  
ATOM    120  O   HOH B  34      21.682  38.650   6.832  1.00  0.00      B    O  
ATOM    121  H1  HOH B  34      22.579  38.657   6.291  1.00  0.00      B    H  
ATOM    122  H2  HOH B  34      21.813  38.023   7.611  1.00  0.00      B    H  
ATOM    123  O   HOH B  35      16.238  12.374  37.940  1.00  0.00      B    O  
ATOM    124  H1  HOH B  35      16.290  11.367  37.764  1.00  0.00      B    H  
ATOM    125  H2  HOH B  35      15.879  12.547  38.822  1.00  0.00      B    H  
ATOM    126  O   HOH B  36      20.809  16.533  22.034  1.00  0.00      B    O  
ATOM    127  H1  HOH B  36      20.996  15.521  22.177  1.00  0.00      B    H  
ATOM    128  H2  HOH B  36      20.681  16.721  21.074  1.00  0.00      B    H  
ATOM    129  O   HOH B  37      30.538  22.040  16.478  1.00  0.00      B    O  
ATOM    130  H1  HOH B  37      29.735  22.424  15.933  1.00  0.00      B    H  
ATOM    131  H2  HOH B  37      30.734  22.619  17.325  1.00  0.00      B    H  
ATOM    132  O   HOH B  38      10.182  21.775  37.355  1.00  0.00      B    O  
ATOM    133  H1  HOH B  38       9.463  22.175  38.001  1.00  0.00      B    H  
ATOM    134  H2  HOH B  38       9.647  21.644  36.475  1.00  0.00      B    H  
ATOM    135  O   HOH B  39      19.814  27.521  28.617  1.00  0.00      B    O  
ATOM    136  H1  HOH B  39      19.747  26.601  29.056  1.00  0.00      B    H  
ATOM    137  H2  HOH B  39      19.814  28.178  29.348  1.00  0.00      B    H  
ATOM    138  O   HOH B  40      33.297   1.378  23.527  1.00  0.00      B    O  
ATOM    139  H1  HOH B  40      33.297   2.246  23.027  1.00  0.00      B    H  
ATOM    140  H2  HOH B  40      32.572   0.851  23.026  1.00  0.00      B    H  
ATOM    141  O   HOH B  41      17.677  27.540  18.366  1.00  0.00      B    O  
ATOM    142  H1  HOH B  41      17.203  27.599  19.244  1.00  0.00      B    H  
ATOM    143  H2  HOH B  41      18.281  26.726  18.517  1.00  0.00      B    H  
ATOM    144  O   HOH B  42      33.806  34.449  19.385  1.00  0.00      B    O  
ATOM    145  H1  HOH B  42      34.605  34.816  19.901  1.00  0.00      B    H  
ATOM    146  H2  HOH B  42      33.339  33.713  19.898  1.00  0.00      B    H  
ATOM    147  O   HOH B  43      30.256  35.620  24.400  1.00  0.00      B    O  
ATOM    148  H1  HOH B  43      30.248  34.685  24.717  1.00  0.00      B    H  
ATOM    149  H2  HOH B  43      30.296  36.241  25.209  1.00  0.00      B    H  
ATOM    150  O   HOH B  44      32.382  27.242   4.758  1.00  0.00      B    O  
ATOM    151  H1  HOH B  44      31.688  27.943   4.492  1.00  0.00      B    H  
ATOM    152  H2  HOH B  44      33.276  27.686   4.877  1.00  0.00      B    H  
ATOM    153  O   HOH B  45      35.110  27.266  25.076  1.00  0.00      B    O  
ATOM    154  H1  HOH B  45      35.217  26.297  25.285  1.00  0.00      B    H  
ATOM    155  H2  HOH B  45      34.711  27.291  24.155  1.00  0.00      B    H  
ATOM    156  O   HOH B  46      26.383  29.536  36.095  1.00  0.00      B    O  
ATOM    157  H1  HOH B  46      25.773  30.299  36.303  1.00  0.00      B    H  
ATOM    158  H2  HOH B  46      26.715  29.702  35.119  1.00  0.00      B    H  
ATOM    159  O   HOH B  47       2.428   4.683  38.690  1.00  0.00      B    O  
ATOM    160  H1  HOH B  47       2.363   5.279  37.906  1.00  0.00      B    H  
ATOM    161  H2  HOH B  47       1.811   5.074  39.371  1.00  0.00      B    H  
ATOM    162  O   HOH B  48      20.237  30.807  16.717  1.00  0.00      B    O  
ATOM    163  H1  HOH B  48      19.240  30.567  16.718  1.00  0.00      B    H  
ATOM    164  H2  HOH B  48      20.448  31.369  17.504  1.00  0.00      B    H  
ATOM    165  O   HOH B  49      29.470  26.051  20.373  1.00  0.00      B    O  
ATOM    166  H1  HOH B  49      30.494  26.032  20.478  1.00  0.00      B    H  
ATOM    167  H2  HOH B  49      29.297  26.643  19.534  1.00  0.00      B    H  
ATOM    168  O   HOH B  50      28.076  36.467  14.151  1.00  0.00      B    O  
ATOM    169  H1  HOH B  50      27.634  35.566  13.966  1.00  0.00      B    H  
ATOM    170  H2  HOH B  50      28.195  36.620  15.161  1.00  0.00      B    H  
ATOM    171  O   HOH B  51       9.187   1.493  30.945  1.00  0.00      B    O  
ATOM    172  H1  HOH B  51       9.913   0.917  30.605  1.00  0.00      B    H  
ATOM    173  H2  HOH B  51       8.954   1.322  31.903  1.00  0.00      B    H  
ATOM    174  O   HOH B  52      15.745  34.897   2.876  1.00  0.00      B    O  
ATOM    175  H1  HOH B  52      15.328  35.286   3.707  1.00  0.00      B    H  
ATOM    176  H2  HOH B  52      15.726  33.886   3.006  1.00  0.00      B    H  
ATOM    177  O   HOH B  53      20.018   3.450   9.457  1.00  0.00      B    O  
ATOM    178  H1  HOH B  53      19.506   3.054  10.261  1.00  0.00      B    H  
ATOM    179  H2  HOH B  53      19.914   2.767   8.675  1.00  0.00      B    H  
ATOM    180  O   HOH B  54      26.425  31.640  24.155  1.00  0.00      B    O  
ATOM    181  H1  HOH B  54      26.793  30.664  24.364  1.00  0.00      B    H  
ATOM    182  H2  HOH B  54      26.758  32.246  24.867  1.00  0.00      B    H  
ATOM    183  O   HOH B  55       9.220  33.782  24.902  1.00  0.00      B    O  
ATOM    184  H1  HOH B  55       9.518  34.083  23.946  1.00  0.00      B    H  
ATOM    185  H2  HOH B  55       9.320  34.490  25.596  1.00  0.00      B    H  
ATOM    186  O   HOH B  56      30.022  31.335  15.893  1.00  0.00      B    O  
ATOM    187  H1  HOH B  56      30.473  31.171  15.005  1.00  0.00      B    H  
ATOM    188  H2  HOH B  56      29.120  31.741  15.723  1.00  0.00      B    H  
ATOM    189  O   HOH B  57      24.789  24.293  33.317  1.00  0.00      B    O  
ATOM    190  H1  HOH B  57      25.605  24.758  33.642  1.00  0.00      B    H  
ATOM    191  H2  HOH B  57      23.986  24.769  33.739  1.00  0.00      B    H  
ATOM    192  O   HOH B  58      29.753  30.362  36.039  1.00  0.00      B    O  
ATOM    193  H1  HOH B  58      28.906  30.299  35.599  1.00  0.00      B    H  
ATOM    194  H2  HOH B  58      29.619  30.603  37.027  1.00  0.00      B    H  
ATOM    195  O   HOH B  59       7.834  36.606  20.326  1.00  0.00      B    O  
ATOM    196  H1  HOH B  59       6.968  36.377  20.836  1.00  0.00      B    H  
ATOM    197  H2  HOH B  59       8.426  35.750  20.393  1.00  0.00      B    H  
ATOM    198  O   HOH B  60      39.101   4.630  29.857  1.00  0.00      B    O  
ATOM    199  H1  HOH B  60      38.993   4.258  30.847  1.00  0.00      B    H  
ATOM    200  H2  HOH B  60      38.143   4.642  29.490  1.00  0.00      B    H  
ATOM    201  O   HOH B  61      28.754  10.394  18.782  1.00  0.00      B    O  
ATOM    202  H1  HOH B  61      29.635  10.657  19.280  1.00  0.00      B    H  
ATOM    203  H2  HOH B  61      28.577   9.435  19.049  1.00  0.00      B    H  
ATOM    204  O   HOH B  62      33.627   3.518  27.300  1.00  0.00      B    O  
ATOM    205  H1  HOH B  62      33.227   2.856  26.671  1.00  0.00      B    H  
ATOM    206  H2  HOH B  62      33.785   2.997  28.131  1.00  0.00      B    H  
ATOM    207  O   HOH B  63      28.237   1.759  23.161  1.00  0.00      B    O  
ATOM    208  H1  HOH B  63      28.808   0.913  23.285  1.00  0.00      B    H  
ATOM    209  H2  HOH B  63      28.315   2.017  22.099  1.00  0.00      B    H  
ATOM    210  O   HOH B  64       2.463  10.771  21.897  1.00  0.00      B    O  
ATOM    211  H1  HOH B  64       1.590  10.743  21.442  1.00  0.00      B    H  
ATOM    212  H2  HOH B  64       2.345  11.544  22.530  1.00  0.00      B    H  
ATOM    213  O   HOH B  65      14.476  11.011  28.970  1.00  0.00      B    O  
ATOM    214  H1  HOH B  65      14.079  10.615  29.800  1.00  0.00      B    H  
ATOM    215  H2  HOH B  65      15.513  10.956  29.012  1.00  0.00      B    H  
ATOM    216  O   HOH B  66      13.500   4.644   9.856  1.00  0.00      B    O  
ATOM    217  H1  HOH B  66      13.522   4.613   8.809  1.00  0.00      B    H  
ATOM    218  H2  HOH B  66      13.019   3.840  10.208  1.00  0.00      B    H  
ATOM    219  O   HOH B  67      32.222  28.639  33.939  1.00  0.00      B    O  
ATOM    220  H1  HOH B  67      32.455  29.642  33.869  1.00  0.00      B    H  
ATOM    221  H2  HOH B  67      32.730  28.202  34.699  1.00  0.00      B    H  
ATOM    222  O   HOH B  68      14.063   5.944  33.043  1.00  0.00      B    O  
ATOM    223  H1  HOH B  68      13.755   6.069  34.035  1.00  0.00      B    H  
ATOM    224  H2  HOH B  68      14.822   5.340  33.054  1.00  0.00      B    H  
ATOM    225  O   HOH B  69      27.764  10.675  14.562  1.00  0.00      B    O  
ATOM    226  H1  HOH B  69      27.997   9.871  15.181  1.00  0.00      B    H  
ATOM    227  H2  HOH B  69      28.568  11.289  14.469  1.00  0.00      B    H  
ATOM    228  O   HOH B  70       5.405  33.503  34.034  1.00  0.00      B    O  
ATOM    229  H1  HOH B  70       4.574  33.546  34.615  1.00  0.00      B    H  
ATOM    230  H2  HOH B  70       5.182  33.884  33.116  1.00  0.00      B    H  
ATOM    231  O   HOH B  71      33.062  21.602  20.769  1.00  0.00      B    O  
ATOM    232  H1  HOH B  71      32.310  21.973  21.321  1.00  0.00      B    H  
ATOM    233  H2  HOH B  71      32.838  20.627  20.494  1.00  0.00      B    H  
ATOM    234  O   HOH B  72      28.695  27.787   1.813  1.00  0.00      B    O  
ATOM    235  H1  HOH B  72      28.850  26.989   1.222  1.00  0.00      B    H  
ATOM    236  H2  HOH B  72      27.822  28.251   1.455  1.00  0.00      B    H  
ATOM    237  O   HOH B  73       9.959  32.911  35.703  1.00  0.00      B    O  
ATOM    238  H1  HOH B  73      10.252  33.021  36.665  1.00  0.00      B    H  
ATOM    239  H2  HOH B  73       9.150  33.453  35.538  1.00  0.00      B    H  
ATOM    240  O   HOH B  74      31.140  10.837  20.393  1.00  0.00      B    O  
ATOM    241  H1  HOH B  74      31.802  10.301  19.924  1.00  0.00      B    H  
ATOM    242  H2  HOH B  74      31.532  11.168  21.224  1.00  0.00      B    H  
ATOM    243  O   HOH B  75       2.380   5.421  11.902  1.00  0.00      B    O  
ATOM    244  H1  HOH B  75       3.060   6.215  11.904  1.00  0.00      B    H  
ATOM    245  H2  HOH B  75       1.666   5.596  11.228  1.00  0.00      B    H  
ATOM    246  O   HOH B  76      28.335  14.315  13.177  1.00  0.00      B    O  
ATOM    247  H1  HOH B  76      28.851  13.548  13.446  1.00  0.00      B    H  
ATOM    248  H2  HOH B  76      28.433  14.460  12.186  1.00  0.00      B    H  
ATOM    249  O   HOH B  77      30.481  38.807   8.373  1.00  0.00      B    O  
ATOM    250  H1  HOH B  77      29.854  38.372   7.769  1.00  0.00      B    H  
ATOM    251  H2  HOH B  77      30.023  39.607   8.832  1.00  0.00      B    H  
ATOM    252  O   HOH B  78      38.394  20.124   5.413  1.00  0.00      B    O  
ATOM    253  H1  HOH B  78      38.288  19.372   6.089  1.00  0.00      B    H  
ATOM    254  H2  HOH B  78      38.257  19.697   4.491  1.00  0.00      B    H  
ATOM    255  O   HOH B  79      20.507  21.109  11.229  1.00  0.00      B    O  
ATOM    256  H1  HOH B  79      21.332  21.001  11.857  1.00  0.00      B    H  
ATOM    257  H2  HOH B  79      19.826  20.378  11.514  1.00  0.00      B    H  
ATOM    258  O   HOH B  80      21.219  19.423  26.120  1.00  0.00      B    O  
ATOM    259  H1  HOH B  80      20.649  18.818  25.475  1.00  0.00      B    H  
ATOM    260  H2  HOH B  80      22.098  18.906  26.281  1.00  0.00      B    H  
ATOM    261  O   HOH B  81      25.121   0.734  14.928  1.00  0.00      B    O  
ATOM    262  H1  HOH B  81      24.120   0.530  14.955  1.00  0.00      B    H  
ATOM    263  H2  HOH B  81      25.407   0.553  15.892  1.00  0.00      B    H  
ATOM    264  O   HOH B  82      18.006  14.464  18.210  1.00  0.00      B    O  
ATOM    265  H1  HOH B  82      18.928  14.405  18.491  1.00  0.00      B    H  
ATOM    266  H2  HOH B  82      17.573  15.084  18.869  1.00  0.00      B    H  
ATOM    267  O   HOH B  83      29.939  30.351  22.730  1.00  0.00      B    O  
ATOM    268  H1  HOH B  83      29.175  29.847  23.185  1.00  0.00      B    H  
ATOM    269  H2  HOH B  83      30.837  29.989  23.045  1.00  0.00      B    H  
ATOM    270  O   HOH B  84      10.338   5.302  13.555  1.00  0.00      B    O  
ATOM    271  H1  HOH B  84       9.887   5.424  12.671  1.00  0.00      B    H  
ATOM    272  H2  HOH B  84      10.090   6.100  14.107  1.00  0.00      B    H  
ATOM    273  O   HOH B  85      29.125  37.236  26.353  1.00  0.00      B    O  
ATOM    274  H1  HOH B  85      29.338  36.666  27.182  1.00  0.00      B    H  
ATOM    275  H2  HOH B  85      28.302  36.786  25.948  1.00  0.00      B    H  
ATOM    276  O   HOH B  86      32.420  18.984  20.534  1.00  0.00      B    O  
ATOM    277  H1  HOH B  86      31.841  18.274  20.046  1.00  0.00      B    H  
ATOM    278  H2  HOH B  86      32.334  18.828  21.553  1.00  0.00      B    H  
ATOM    279  O   HOH B  87      31.824   7.998  30.238  1.00  0.00      B    O  
ATOM    280  H1  HOH B  87      31.890   8.399  29.302  1.00  0.00      B    H  
ATOM    281  H2  HOH B  87      31.339   8.664  30.874  1.00  0.00      B    H  
ATOM    282  O   HOH B  88      30.311  32.009  18.491  1.00  0.00      B    O  
ATOM    283  H1  HOH B  88      30.120  31.657  17.527  1.00  0.00      B    H  
ATOM    284  H2  HOH B  88      30.079  31.239  19.178  1.00  0.00      B    H  
ATOM    285  O   HOH B  89      33.814  31.883   9.534  1.00  0.00      B    O  
ATOM    286  H1  HOH B  89      34.516  31.471   8.923  1.00  0.00      B    H  
ATOM    287  H2  HOH B  89      34.170  32.736   9.913  1.00  0.00      B    H  
ATOM    288  O   HOH B  90       0.277  16.378   2.593  1.00  0.00      B    O  
ATOM    289  H1  HOH B  90      -0.509  16.013   3.073  1.00  0.00      B    H  
ATOM    290  H2  HOH B  90       1.128  16.085   3.126  1.00  0.00      B    H  
ATOM    291  O   HOH B  91      25.859   4.822  26.273  1.00  0.00      B    O  
ATOM    292  H1  HOH B  91      26.705   4.220  26.219  1.00  0.00      B    H  
ATOM    293  H2  HOH B  91      25.067   4.227  25.973  1.00  0.00      B    H  
ATOM    294  O   HOH B  92      -0.061   0.933   0.380  1.00  0.00      B    O  
ATOM    295  H1  HOH B  92       0.583   1.270   1.046  1.00  0.00      B    H  
ATOM    296  H2  HOH B  92      -0.029  -0.058   0.401  1.00  0.00      B    H  
ATOM    297  O   HOH B  93      20.197  34.346   4.068  1.00  0.00      B    O  
ATOM    298  H1  HOH B  93      20.753  34.966   4.679  1.00  0.00      B    H  
ATOM    299  H2  HOH B  93      20.893  33.648   3.789  1.00  0.00      B    H  
ATOM    300  O   HOH B  94      37.098  16.658  17.906  1.00  0.00      B    O  
ATOM    301  H1  HOH B  94      37.206  15.842  18.471  1.00  0.00      B    H  
ATOM    302  H2  HOH B  94      37.402  16.524  16.904  1.00  0.00      B    H  
ATOM    303  O   HOH B  95      28.486   1.622  32.547  1.00  0.00      B    O  
ATOM    304  H1  HOH B  95      28.808   2.528  32.261  1.00  0.00      B    H  
ATOM    305  H2  HOH B  95      29.274   1.042  32.455  1.00  0.00      B    H  
ATOM    306  O   HOH B  96      26.843  25.099  17.287  1.00  0.00      B    O  
ATOM    307  H1  HOH B  96      26.985  24.335  17.885  1.00  0.00      B    H  
ATOM    308  H2  HOH B  96      25.865  25.195  17.095  1.00  0.00      B    H  
ATOM    309  O   HOH B  97      17.034  19.207  13.417  1.00  0.00      B    O  
ATOM    310  H1  HOH B  97      17.221  18.516  14.160  1.00  0.00      B    H  
ATOM    311  H2  HOH B  97      16.041  19.128  13.202  1.00  0.00      B    H  
ATOM    312  O   HOH B  98       3.394  38.457  32.649  1.00  0.00      B    O  
ATOM    313  H1  HOH B  98       3.850  38.187  31.797  1.00  0.00      B    H  
ATOM    314  H2  HOH B  98       3.762  37.994  33.451  1.00  0.00      B    H  
ATOM    315  O   HOH B  99       3.582  30.329  16.342  1.00  0.00      B    O  
ATOM    316  H1  HOH B  99       3.794  30.091  15.358  1.00  0.00      B    H  
ATOM    317  H2  HOH B  99       3.248  31.260  16.281  1.00  0.00      B    H  
ATOM    318  O   HOH B 100      13.331   7.170   2.649  1.00  0.00      B    O  
ATOM    319  H1  HOH B 100      13.417   6.176   2.834  1.00  0.00      B    H  
ATOM    320  H2  HOH B 100      13.520   7.265   1.621  1.00  0.00      B    H  
ATOM    321  O   HOH B 101      20.940  24.310  11.938  1.00  0.00      B    O  
ATOM    322  H1  HOH B 101      21.737  23.825  12.385  1.00  0.00      B    H  
ATOM    323  H2  HOH B 101      21.369  25.157  11.610  1.00  0.00      B    H  
ATOM    324  O   HOH B 102      10.731  37.840  36.788  1.00  0.00      B    O  
ATOM    325  H1  HOH B 102      10.121  37.084  36.476  1.00  0.00      B    H  
ATOM    326  H2  HOH B 102      11.696  37.506  36.614  1.00  0.00      B    H  
ATOM    327  O   HOH B 103      20.953  22.356   1.420  1.00  0.00      B    O  
ATOM    328  H1  HOH B 103      19.988  22.085   1.454  1.00  0.00      B    H  
ATOM    329  H2  HOH B 103      21.381  21.888   2.209  1.00  0.00      B    H  
ATOM    330  O   HOH B 104      25.630   2.363  22.521  1.00  0.00      B    O  
ATOM    331  H1  HOH B 104      25.502   1.750  21.682  1.00  0.00      B    H  
ATOM    332  H2  HOH B 104      26.615   2.369  22.703  1.00  0.00      B    H  
ATOM    333  O   HOH B 105      22.383   3.601  30.390  1.00  0.00      B    O  
ATOM    334  H1  HOH B 105      23.038   3.645  31.183  1.00  0.00      B    H  
ATOM    335  H2  HOH B 105      21.563   4.070  30.741  1.00  0.00      B    H  
ATOM    336  O   HOH B 106      24.136  32.305  26.939  1.00  0.00      B    O  
ATOM    337  H1  HOH B 106      23.287  31.734  26.779  1.00  0.00      B    H  
ATOM    338  H2  HOH B 106      24.719  32.323  26.117  1.00  0.00      B    H  
ATOM    339  O   HOH B 107      22.483   4.764  26.952  1.00  0.00      B    O  
ATOM    340  H1  HOH B 107      22.982   4.165  26.389  1.00  0.00      B    H  
ATOM    341  H2  HOH B 107      22.926   4.828  27.861  1.00  0.00      B    H  
ATOM    342  O   HOH B 108      10.647  20.285   2.851  1.00  0.00      B    O  
ATOM    343  H1  HOH B 108      10.112  20.501   3.696  1.00  0.00      B    H  
ATOM    344  H2  HOH B 108      11.454  19.844   3.228  1.00  0.00      B    H  
ATOM    345  O   HOH B 109      17.233  34.020  18.110  1.00  0.00      B    O  
ATOM    346  H1  HOH B 109      17.753  33.128  18.192  1.00  0.00      B    H  
ATOM    347  H2  HOH B 109      17.094  34.321  19.049  1.00  0.00      B    H  
ATOM    348  O   HOH B 110      37.457  27.133   3.763  1.00  0.00      B    O  
ATOM    349  H1  HOH B 110      37.873  26.357   4.229  1.00  0.00      B    H  
ATOM    350  H2  HOH B 110      37.711  27.931   4.384  1.00  0.00      B    H  
ATOM    351  O   HOH B 111      22.700  27.807  23.291  1.00  0.00      B    O  
ATOM    352  H1  HOH B 111      23.183  27.057  22.932  1.00  0.00      B    H  
ATOM    353  H2  HOH B 111      21.732  27.647  23.237  1.00  0.00      B    H  
ATOM    354  O   HOH B 112      17.749  23.027  31.172  1.00  0.00      B    O  
ATOM    355  H1  HOH B 112      18.294  22.182  30.794  1.00  0.00      B    H  
ATOM    356  H2  HOH B 112      16.916  23.154  30.604  1.00  0.00      B    H  
ATOM    357  O   HOH B 113       2.352  22.124   2.507  1.00  0.00      B    O  
ATOM    358  H1  HOH B 113       2.210  23.113   2.476  1.00  0.00      B    H  
ATOM    359  H2  HOH B 113       3.343  21.956   2.538  1.00  0.00      B    H  
ATOM    360  O   HOH B 114      12.626  32.469   3.258  1.00  0.00      B    O  
ATOM    361  H1  HOH B 114      12.476  32.534   2.269  1.00  0.00      B    H  
ATOM    362  H2  HOH B 114      12.151  31.676   3.642  1.00  0.00      B    H  
ATOM    363  O   HOH B 115       9.884  17.047   2.429  1.00  0.00      B    O  
ATOM    364  H1  HOH B 115       9.078  16.486   2.665  1.00  0.00      B    H  
ATOM    365  H2  HOH B 115      10.247  17.453   3.230  1.00  0.00      B    H  
ATOM    366  O   HOH B 116       2.901  31.693   5.983  1.00  0.00      B    O  
ATOM    367  H1  HOH B 116       3.236  32.185   5.158  1.00  0.00      B    H  
ATOM    368  H2  HOH B 116       3.363  32.186   6.758  1.00  0.00      B    H  
ATOM    369  O   HOH B 117      16.169  16.149  25.319  1.00  0.00      B    O  
ATOM    370  H1  HOH B 117      15.654  15.329  24.966  1.00  0.00      B    H  
ATOM    371  H2  HOH B 117      15.664  16.994  25.073  1.00  0.00      B    H  
ATOM    372  O   HOH B 118      25.118   9.601  20.441  1.00  0.00      B    O  
ATOM    373  H1  HOH B 118      26.047   9.569  20.867  1.00  0.00      B    H  
ATOM    374  H2  HOH B 118      24.851   8.658  20.269  1.00  0.00      B    H  
ATOM    375  O   HOH B 119      24.844   5.717  28.696  1.00  0.00      B    O  
ATOM    376  H1  HOH B 119      25.185   5.644  27.772  1.00  0.00      B    H  
ATOM    377  H2  HOH B 119      25.544   5.193  29.286  1.00  0.00      B    H  
ATOM    378  O   HOH B 120      19.357  36.333  37.032  1.00  0.00      B    O  
ATOM    379  H1  HOH B 120      18.357  36.241  36.884  1.00  0.00      B    H  
ATOM    380  H2  HOH B 120      19.606  35.956  37.953  1.00  0.00      B    H  
ATOM    381  O   HOH B 121      23.596  23.981  24.503  1.00  0.00      B    O  
ATOM    382  H1  HOH B 121      24.179  24.768  24.186  1.00  0.00      B    H  
ATOM    383  H2  HOH B 121      22.887  24.298  25.157  1.00  0.00      B    H  
ATOM    384  O   HOH B 122      36.885  16.163  34.420  1.00  0.00      B    O  
ATOM    385  H1  HOH B 122      37.266  15.256  34.304  1.00  0.00      B    H  
ATOM    386  H2  HOH B 122      36.428  16.241  35.332  1.00  0.00      B    H  
ATOM    387  O   HOH B 123       3.969  15.490  21.743  1.00  0.00      B    O  
ATOM    388  H1  HOH B 123       4.700  15.997  22.180  1.00  0.00      B    H  
ATOM    389  H2  HOH B 123       4.153  14.533  21.968  1.00  0.00      B    H  
ATOM    390  O   HOH B 124       3.183   4.026  24.555  1.00  0.00      B    O  
ATOM    391  H1  HOH B 124       4.116   4.398  24.670  1.00  0.00      B    H  
ATOM    392  H2  HOH B 124       2.889   4.261  23.600  1.00  0.00      B    H  
ATOM    393  O   HOH B 125      24.485   3.704  32.063  1.00  0.00      B    O  
ATOM    394  H1  HOH B 125      24.596   4.157  32.915  1.00  0.00      B    H  
ATOM    395  H2  HOH B 125      25.175   4.101  31.439  1.00  0.00      B    H  
ATOM    396  O   HOH B 126      19.880   7.818  32.761  1.00  0.00      B    O  
ATOM    397  H1  HOH B 126      20.117   8.796  32.587  1.00  0.00      B    H  
ATOM    398  H2  HOH B 126      19.151   7.562  32.156  1.00  0.00      B    H  
ATOM    399  O   HOH B 127      16.225   7.353   0.203  1.00  0.00      B    O  
ATOM    400  H1  HOH B 127      15.285   7.255  -0.100  1.00  0.00      B    H  
ATOM    401  H2  HOH B 127      16.331   6.716   1.018  1.00  0.00      B    H  
ATOM    402  O   HOH B 128      29.437  14.917  20.858  1.00  0.00      B    O  
ATOM    403  H1  HOH B 128      29.300  14.859  19.886  1.00  0.00      B    H  
ATOM    404  H2  HOH B 128      29.711  14.067  21.252  1.00  0.00      B    H  
ATOM    405  O   HOH B 129      33.928  26.170   8.695  1.00  0.00      B    O  
ATOM    406  H1  HOH B 129      33.342  26.653   9.362  1.00  0.00      B    H  
ATOM    407  H2  HOH B 129      34.867  26.103   9.065  1.00  0.00      B    H  
ATOM    408  O   HOH B 130       4.430  28.319   3.877  1.00  0.00      B    O  
ATOM    409  H1  HOH B 130       4.064  28.495   4.802  1.00  0.00      B    H  
ATOM    410  H2  HOH B 130       4.420  29.187   3.384  1.00  0.00      B    H  
ATOM    411  O   HOH B 131       9.472  38.171  13.358  1.00  0.00      B    O  
ATOM    412  H1  HOH B 131       9.403  38.563  12.386  1.00  0.00      B    H  
ATOM    413  H2  HOH B 131       9.185  37.185  13.260  1.00  0.00      B    H  
ATOM    414  O   HOH B 132      10.693  12.532  24.928  1.00  0.00      B    O  
ATOM    415  H1  HOH B 132       9.897  11.965  25.089  1.00  0.00      B    H  
ATOM    416  H2  HOH B 132      10.346  13.496  25.086  1.00  0.00      B    H  
ATOM    417  O   HOH B 133       7.773  20.771  25.539  1.00  0.00      B    O  
ATOM    418  H1  HOH B 133       7.840  21.758  25.405  1.00  0.00      B    H  
ATOM    419  H2  HOH B 133       6.835  20.512  25.169  1.00  0.00      B    H  
ATOM    420  O   HOH B 134      16.018   6.698   5.767  1.00  0.00      B    O  
ATOM    421  H1  HOH B 134      16.024   6.847   4.703  1.00  0.00      B    H  
ATOM    422  H2  HOH B 134      16.339   7.541   6.220  1.00  0.00      B    H  
ATOM    423  O   HOH B 135      17.716   8.428  22.303  1.00  0.00      B    O  
ATOM    424  H1  HOH B 135      17.190   8.342  23.187  1.00  0.00      B    H  
ATOM    425  H2  HOH B 135      17.408   7.619  21.727  1.00  0.00      B    H  
ATOM    426  O   HOH B 136      38.905  19.986   9.402  1.00  0.00      B    O  
ATOM    427  H1  HOH B 136      39.718  19.968   8.771  1.00  0.00      B    H  
ATOM    428  H2  HOH B 136      38.760  19.012   9.808  1.00  0.00      B    H  
ATOM    429  O   HOH B 137       5.267  17.601  26.705  1.00  0.00      B    O  
ATOM    430  H1  HOH B 137       6.170  17.911  27.119  1.00  0.00      B    H  
ATOM    431  H2  HOH B 137       4.585  18.190  27.165  1.00  0.00      B    H  
ATOM    432  O   HOH B 138      13.159   6.038  12.689  1.00  0.00      B    O  
ATOM    433  H1  HOH B 138      12.545   5.348  13.096  1.00  0.00      B    H  
ATOM    434  H2  HOH B 138      13.075   5.900  11.693  1.00  0.00      B    H  
ATOM    435  O   HOH B 139       1.188   1.100  11.254  1.00  0.00      B    O  
ATOM    436  H1  HOH B 139       1.291   0.098  10.979  1.00  0.00      B    H  
ATOM    437  H2  HOH B 139       1.823   1.574  10.653  1.00  0.00      B    H  
ATOM    438  O   HOH B 140      35.395  18.226  28.677  1.00  0.00      B    O  
ATOM    439  H1  HOH B 140      35.198  18.910  29.426  1.00  0.00      B    H  
ATOM    440  H2  HOH B 140      36.373  18.053  28.509  1.00  0.00      B    H  
ATOM    441  O   HOH B 141       0.238  36.263  30.202  1.00  0.00      B    O  
ATOM    442  H1  HOH B 141       0.506  36.830  31.055  1.00  0.00      B    H  
ATOM    443  H2  HOH B 141       0.525  36.757  29.339  1.00  0.00      B    H  
ATOM    444  O   HOH B 142      27.500  33.911   7.483  1.00  0.00      B    O  
ATOM    445  H1  HOH B 142      26.835  33.692   6.719  1.00  0.00      B    H  
ATOM    446  H2  HOH B 142      28.458  33.770   7.168  1.00  0.00      B    H  
ATOM    447  O   HOH B 143      11.645   8.189  37.933  1.00  0.00      B    O  
ATOM    448  H1  HOH B 143      11.098   7.577  37.343  1.00  0.00      B    H  
ATOM    449  H2  HOH B 143      10.989   8.704  38.561  1.00  0.00      B    H  
ATOM    450  O   HOH B 144      12.937  32.679  16.276  1.00  0.00      B    O  
ATOM    451  H1  HOH B 144      13.181  32.084  15.415  1.00  0.00      B    H  
ATOM    452  H2  HOH B 144      11.940  32.482  16.552  1.00  0.00      B    H  
ATOM    453  O   HOH B 145      36.103  31.008  24.917  1.00  0.00      B    O  
ATOM    454  H1  HOH B 145      36.068  30.361  24.102  1.00  0.00      B    H  
ATOM    455  H2  HOH B 145      35.271  31.584  24.852  1.00  0.00      B    H  
ATOM    456  O   HOH B 146      31.449  13.662  18.984  1.00  0.00      B    O  
ATOM    457  H1  HOH B 146      31.517  12.875  19.580  1.00  0.00      B    H  
ATOM    458  H2  HOH B 146      32.295  14.251  18.978  1.00  0.00      B    H  
ATOM    459  O   HOH B 147      10.913  34.297  10.356  1.00  0.00      B    O  
ATOM    460  H1  HOH B 147      10.023  34.003  10.817  1.00  0.00      B    H  
ATOM    461  H2  HOH B 147      11.513  33.546  10.177  1.00  0.00      B    H  
ATOM    462  O   HOH B 148      23.857  21.148   8.158  1.00  0.00      B    O  
ATOM    463  H1  HOH B 148      24.297  21.577   8.952  1.00  0.00      B    H  
ATOM    464  H2  HOH B 148      23.909  20.173   8.260  1.00  0.00      B    H  
ATOM    465  O   HOH B 149      34.272  19.577  26.677  1.00  0.00      B    O  
ATOM    466  H1  HOH B 149      34.633  19.060  27.492  1.00  0.00      B    H  
ATOM    467  H2  HOH B 149      33.315  19.888  26.928  1.00  0.00      B    H  
ATOM    468  O   HOH B 150       7.507  25.417  12.666  1.00  0.00      B    O  
ATOM    469  H1  HOH B 150       7.051  24.555  12.398  1.00  0.00      B    H  
ATOM    470  H2  HOH B 150       6.987  25.848  13.404  1.00  0.00      B    H  
ATOM    471  O   HOH B 151      22.118  12.207  27.176  1.00  0.00      B    O  
ATOM    472  H1  HOH B 151      21.417  11.607  26.713  1.00  0.00      B    H  
ATOM    473  H2  HOH B 151      22.341  12.937  26.511  1.00  0.00      B    H  
ATOM    474  O   HOH B 152       8.603  12.698  10.278  1.00  0.00      B    O  
ATOM    475  H1  HOH B 152       8.232  12.737   9.322  1.00  0.00      B    H  
ATOM    476  H2  HOH B 152       9.559  12.900  10.272  1.00  0.00      B    H  
ATOM    477  O   HOH B 153      17.216  11.755  18.536  1.00  0.00      B    O  
ATOM    478  H1  HOH B 153      17.540  11.515  19.477  1.00  0.00      B    H  
ATOM    479  H2  HOH B 153      17.258  12.724  18.493  1.00  0.00      B    H  
ATOM    480  O   HOH B 154      30.196  38.713  23.700  1.00  0.00      B    O  
ATOM    481  H1  HOH B 154      29.939  37.780  23.540  1.00  0.00      B    H  
ATOM    482  H2  HOH B 154      30.008  38.852  24.669  1.00  0.00      B    H  
ATOM    483  O   HOH B 155      17.033  15.937  37.729  1.00  0.00      B    O  
ATOM    484  H1  HOH B 155      17.776  15.280  37.778  1.00  0.00      B    H  
ATOM    485  H2  HOH B 155      16.828  16.016  36.776  1.00  0.00      B    H  
ATOM    486  O   HOH B 156      38.129  10.004  38.167  1.00  0.00      B    O  
ATOM    487  H1  HOH B 156      37.633  10.761  38.655  1.00  0.00      B    H  
ATOM    488  H2  HOH B 156      37.957  10.143  37.150  1.00  0.00      B    H  
ATOM    489  O   HOH B 157      33.805  24.585  32.998  1.00  0.00      B    O  
ATOM    490  H1  HOH B 157      34.741  24.660  32.672  1.00  0.00      B    H  
ATOM    491  H2  HOH B 157      33.277  25.241  32.451  1.00  0.00      B    H  
ATOM    492  O   HOH B 158      14.826   2.420  39.098  1.00  0.00      B    O  
ATOM    493  H1  HOH B 158      14.265   1.674  39.441  1.00  0.00      B    H  
ATOM    494  H2  HOH B 158      15.645   2.040  38.697  1.00  0.00      B    H  
ATOM    495  O   HOH B 159       3.026  19.190  24.313  1.00  0.00      B    O  
ATOM    496  H1  HOH B 159       2.129  19.367  24.736  1.00  0.00      B    H  
ATOM    497  H2  HOH B 159       3.442  18.470  24.894  1.00  0.00      B    H  
ATOM    498  O   HOH B 160      16.840   6.086  20.845  1.00  0.00      B    O  
ATOM    499  H1  HOH B 160      16.868   5.237  21.430  1.00  0.00      B    H  
ATOM    500  H2  HOH B 160      17.709   6.081  20.304  1.00  0.00      B    H  
ATOM    501  O   HOH B 161      17.544  12.459  10.507  1.00  0.00      B    O  
ATOM    502  H1  HOH B 161      18.053  11.699  11.039  1.00  0.00      B    H  
ATOM    503  H2  HOH B 161      18.218  13.023   9.973  1.00  0.00      B    H  
ATOM    504  O   HOH B 162       0.521  31.030  18.259  1.00  0.00      B    O  
ATOM    505  H1  HOH B 162       0.596  31.574  19.115  1.00  0.00      B    H  
ATOM    506  H2  HOH B 162       1.235  31.348  17.625  1.00  0.00      B    H  
ATOM    507  O   HOH B 163      18.571  23.617  13.720  1.00  0.00      B    O  
ATOM    508  H1  HOH B 163      19.178  23.415  12.971  1.00  0.00      B    H  
ATOM    509  H2  HOH B 163      18.466  22.723  14.241  1.00  0.00      B    H  
ATOM    510  O   HOH B 164       6.461   0.989  31.050  1.00  0.00      B    O  
ATOM    511  H1  HOH B 164       5.822   1.503  30.488  1.00  0.00      B    H  
ATOM    512  H2  HOH B 164       7.320   1.311  30.669  1.00  0.00      B    H  
ATOM    513  O   HOH B 165      37.807  17.254  27.074  1.00  0.00      B    O  
ATOM    514  H1  HOH B 165      38.521  16.852  26.455  1.00  0.00      B    H  
ATOM    515  H2  HOH B 165      36.869  17.196  26.734  1.00  0.00      B    H  
ATOM    516  O   HOH B 166      28.865  37.043   6.810  1.00  0.00      B    O  
ATOM    517  H1  HOH B 166      28.114  36.850   6.107  1.00  0.00      B    H  
ATOM    518  H2  HOH B 166      29.447  36.222   6.982  1.00  0.00      B    H  
ATOM    519  O   HOH B 167      22.222  22.327   5.286  1.00  0.00      B    O  
ATOM    520  H1  HOH B 167      22.544  21.553   5.925  1.00  0.00      B    H  
ATOM    521  H2  HOH B 167      22.680  22.191   4.406  1.00  0.00      B    H  
ATOM    522  O   HOH B 168      35.897   0.133  35.307  1.00  0.00      B    O  
ATOM    523  H1  HOH B 168      35.577   0.184  34.348  1.00  0.00      B    H  
ATOM    524  H2  HOH B 168      35.062   0.046  35.848  1.00  0.00      B    H  
ATOM    525  O   HOH B 169       0.345  33.097  33.212  1.00  0.00      B    O  
ATOM    526  H1  HOH B 169       0.133  33.457  32.291  1.00  0.00      B    H  
ATOM    527  H2  HOH B 169       0.834  33.822  33.717  1.00  0.00      B    H  
ATOM    528  O   HOH B 170       1.102  28.647  11.850  1.00  0.00      B    O  
ATOM    529  H1  HOH B 170       2.133  28.665  11.578  1.00  0.00      B    H  
ATOM    530  H2  HOH B 170       0.883  27.660  12.063  1.00  0.00      B    H  
ATOM    531  O   HOH B 171       9.309  31.957  12.582  1.00  0.00      B    O  
ATOM    532  H1  HOH B 171       8.656  31.791  13.358  1.00  0.00      B    H  
ATOM    533  H2  HOH B 171       9.641  31.136  12.252  1.00  0.00      B    H  
ATOM    534  O   HOH B 172      34.019  11.900   3.585  1.00  0.00      B    O  
ATOM    535  H1  HOH B 172      35.011  11.934   3.801  1.00  0.00      B    H  
ATOM    536  H2  HOH B 172      33.590  11.021   3.939  1.00  0.00      B    H  
ATOM    537  O   HOH B 173       6.616   0.317   6.397  1.00  0.00      B    O  
ATOM    538  H1  HOH B 173       7.481  -0.085   5.980  1.00  0.00      B    H  
ATOM    539  H2  HOH B 173       6.095   0.691   5.639  1.00  0.00      B    H  
ATOM    540  O   HOH B 174       3.673  15.594   2.502  1.00  0.00      B    O  
ATOM    541  H1  HOH B 174       4.541  15.367   1.964  1.00  0.00      B    H  
ATOM    542  H2  HOH B 174       3.904  16.248   3.291  1.00  0.00      B    H  
ATOM    543  O   HOH B 175      32.125  23.370   9.206  1.00  0.00      B    O  
ATOM    544  H1  HOH B 175      31.831  24.025   8.485  1.00  0.00      B    H  
ATOM    545  H2  HOH B 175      31.605  22.513   9.131  1.00  0.00      B    H  
ATOM    546  O   HOH B 176       4.893   2.502  14.502  1.00  0.00      B    O  
ATOM    547  H1  HOH B 176       5.139   1.617  14.024  1.00  0.00      B    H  
ATOM    548  H2  HOH B 176       5.655   3.185  14.268  1.00  0.00      B    H  
ATOM    549  O   HOH B 177      25.029  37.124  24.274  1.00  0.00      B    O  
ATOM    550  H1  HOH B 177      25.444  36.743  25.113  1.00  0.00      B    H  
ATOM    551  H2  HOH B 177      25.796  37.602  23.756  1.00  0.00      B    H  
ATOM    552  O   HOH B 178      31.205  21.157  24.445  1.00  0.00      B    O  
ATOM    553  H1  HOH B 178      31.459  21.900  23.737  1.00  0.00      B    H  
ATOM    554  H2  HOH B 178      31.365  21.565  25.326  1.00  0.00      B    H  
ATOM    555  O   HOH B 179      34.158  23.035  18.791  1.00  0.00      B    O  
ATOM    556  H1  HOH B 179      33.734  22.569  19.620  1.00  0.00      B    H  
ATOM    557  H2  HOH B 179      33.652  22.685  18.051  1.00  0.00      B    H  
ATOM    558  O   HOH B 180      26.458  27.412  27.072  1.00  0.00      B    O  
ATOM    559  H1  HOH B 180      25.612  27.551  26.514  1.00  0.00      B    H  
ATOM    560  H2  HOH B 180      26.443  26.490  27.441  1.00  0.00      B    H  
ATOM    561  O   HOH B 181       5.514  16.858  24.169  1.00  0.00      B    O  
ATOM    562  H1  HOH B 181       5.502  17.169  25.135  1.00  0.00      B    H  
ATOM    563  H2  HOH B 181       5.891  17.575  23.615  1.00  0.00      B    H  
ATOM    564  O   HOH B 182      28.555  24.412   3.679  1.00  0.00      B    O  
ATOM    565  H1  HOH B 182      28.825  24.640   2.707  1.00  0.00      B    H  
ATOM    566  H2  HOH B 182      27.611  24.493   3.688  1.00  0.00      B    H  
ATOM    567  O   HOH B 183       2.771   0.652  17.755  1.00  0.00      B    O  
ATOM    568  H1  HOH B 183       3.208   1.435  17.297  1.00  0.00      B    H  
ATOM    569  H2  HOH B 183       1.746   0.851  17.824  1.00  0.00      B    H  
ATOM    570  O   HOH B 184      33.890  15.405  19.260  1.00  0.00      B    O  
ATOM    571  H1  HOH B 184      34.232  16.110  19.925  1.00  0.00      B    H  
ATOM    572  H2  HOH B 184      33.913  15.820  18.318  1.00  0.00      B    H  
ATOM    573  O   HOH B 185       2.632  11.526  32.149  1.00  0.00      B    O  
ATOM    574  H1  HOH B 185       3.485  12.102  31.994  1.00  0.00      B    H  
ATOM    575  H2  HOH B 185       2.773  10.848  32.900  1.00  0.00      B    H  
ATOM    576  O   HOH B 186      29.167   4.210  31.681  1.00  0.00      B    O  
ATOM    577  H1  HOH B 186      29.362   4.613  32.581  1.00  0.00      B    H  
ATOM    578  H2  HOH B 186      30.051   4.213  31.152  1.00  0.00      B    H  
ATOM    579  O   HOH B 187      12.466   9.250  14.118  1.00  0.00      B    O  
ATOM    580  H1  HOH B 187      12.999  10.142  14.281  1.00  0.00      B    H  
ATOM    581  H2  HOH B 187      12.846   8.601  14.775  1.00  0.00      B    H  
ATOM    582  O   HOH B 188      31.979   6.493  17.389  1.00  0.00      B    O  
ATOM    583  H1  HOH B 188      31.226   7.058  17.242  1.00  0.00      B    H  
ATOM    584  H2  HOH B 188      32.777   7.017  17.759  1.00  0.00      B    H  
ATOM    585  O   HOH B 189       9.818   2.810  24.469  1.00  0.00      B    O  
ATOM    586  H1  HOH B 189      10.773   2.923  24.108  1.00  0.00      B    H  
ATOM    587  H2  HOH B 189       9.852   2.197  25.268  1.00  0.00      B    H  
ATOM    588  O   HOH B 190      21.174   0.703  23.022  1.00  0.00      B    O  
ATOM    589  H1  HOH B 190      20.987   0.835  24.010  1.00  0.00      B    H  
ATOM    590  H2  HOH B 190      21.393  -0.244  22.810  1.00  0.00      B    H  
ATOM    591  O   HOH B 191      35.651  37.144  16.743  1.00  0.00      B    O  
ATOM    592  H1  HOH B 191      34.843  36.638  16.412  1.00  0.00      B    H  
ATOM    593  H2  HOH B 191      36.448  36.536  16.675  1.00  0.00      B    H  
ATOM    594  O   HOH B 192      23.214  19.825  16.736  1.00  0.00      B    O  
ATOM    595  H1  HOH B 192      23.971  20.034  16.045  1.00  0.00      B    H  
ATOM    596  H2  HOH B 192      23.626  19.618  17.579  1.00  0.00      B    H  
ATOM    597  O   HOH B 193       4.102  24.189  10.568  1.00  0.00      B    O  
ATOM    598  H1  HOH B 193       3.156  24.065  10.913  1.00  0.00      B    H  
ATOM    599  H2  HOH B 193       4.797  23.699  11.210  1.00  0.00      B    H  
ATOM    600  O   HOH B 194      30.050   1.692  28.725  1.00  0.00      B    O  
ATOM    601  H1  HOH B 194      29.947   0.845  29.304  1.00  0.00      B    H  
ATOM    602  H2  HOH B 194      30.644   2.356  29.238  1.00  0.00      B    H  
ATOM    603  O   HOH B 195       6.340  26.993  17.412  1.00  0.00      B    O  
ATOM    604  H1  HOH B 195       5.578  27.091  17.962  1.00  0.00      B    H  
ATOM    605  H2  HOH B 195       7.233  27.000  17.923  1.00  0.00      B    H  
ATOM    606  O   HOH B 196      31.590  31.759   7.951  1.00  0.00      B    O  
ATOM    607  H1  HOH B 196      32.371  31.567   8.637  1.00  0.00      B    H  
ATOM    608  H2  HOH B 196      31.495  32.772   7.950  1.00  0.00      B    H  
ATOM    609  O   HOH B 197      14.997  32.630  36.047  1.00  0.00      B    O  
ATOM    610  H1  HOH B 197      14.487  33.289  36.610  1.00  0.00      B    H  
ATOM    611  H2  HOH B 197      14.923  31.711  36.503  1.00  0.00      B    H  
ATOM    612  O   HOH B 198       9.859   9.188   0.250  1.00  0.00      B    O  
ATOM    613  H1  HOH B 198       8.902   9.024   0.544  1.00  0.00      B    H  
ATOM    614  H2  HOH B 198      10.430   9.431   1.052  1.00  0.00      B    H  
ATOM    615  O   HOH B 199      32.182  20.366  28.464  1.00  0.00      B    O  
ATOM    616  H1  HOH B 199      31.861  19.388  28.271  1.00  0.00      B    H  
ATOM    617  H2  HOH B 199      31.604  20.632  29.260  1.00  0.00      B    H  
ATOM    618  O   HOH B 200      23.024  12.971  24.180  1.00  0.00      B    O  
ATOM    619  H1  HOH B 200      23.316  12.072  24.501  1.00  0.00      B    H  
ATOM    620  H2  HOH B 200      23.672  13.330  23.414  1.00  0.00      B    H  
ATOM    621  O   HOH B 201       3.512  22.988  34.831  1.00  0.00      B    O  
ATOM    622  H1  HOH B 201       2.968  22.153  35.080  1.00  0.00      B    H  
ATOM    623  H2  HOH B 201       3.066  23.494  34.074  1.00  0.00      B    H  
ATOM    624  O   HOH B 202      33.348  37.354  32.003  1.00  0.00      B    O  
ATOM    625  H1  HOH B 202      33.590  38.335  32.013  1.00  0.00      B    H  
ATOM    626  H2  HOH B 202      32.375  37.354  32.387  1.00  0.00      B    H  
ATOM    627  O   HOH B 203       2.581  35.901  36.458  1.00  0.00      B    O  
ATOM    628  H1  HOH B 203       3.600  35.808  36.473  1.00  0.00      B    H  
ATOM    629  H2  HOH B 203       2.283  35.838  37.455  1.00  0.00      B    H  
ATOM    630  O   HOH B 204      -0.130  38.675  15.078  1.00  0.00      B    O  
ATOM    631  H1  HOH B 204       0.370  39.564  14.860  1.00  0.00      B    H  
ATOM    632  H2  HOH B 204       0.473  38.225  15.831  1.00  0.00      B    H  
ATOM    633  O   HOH B 205      26.679  30.241   4.621  1.00  0.00      B    O  
ATOM    634  H1  HOH B 205      27.122  31.033   4.180  1.00  0.00      B    H  
ATOM    635  H2  HOH B 205      27.139  30.070   5.497  1.00  0.00      B    H  
ATOM    636  O   HOH B 206      36.656   3.294  18.270  1.00  0.00      B    O  
ATOM    637  H1  HOH B 206      37.114   2.713  17.611  1.00  0.00      B    H  
ATOM    638  H2  HOH B 206      37.337   3.332  19.031  1.00  0.00      B    H  
ATOM    639  O   HOH B 207      15.975  24.985  32.398  1.00  0.00      B    O  
ATOM    640  H1  HOH B 207      16.249  25.717  31.714  1.00  0.00      B    H  
ATOM    641  H2  HOH B 207      16.707  24.331  32.430  1.00  0.00      B    H  
ATOM    642  O   HOH B 208      14.460  10.992  15.230  1.00  0.00      B    O  
ATOM    643  H1  HOH B 208      14.944  10.619  16.076  1.00  0.00      B    H  
ATOM    644  H2  HOH B 208      14.822  11.934  14.980  1.00  0.00      B    H  
ATOM    645  O   HOH B 209      34.008  32.979  36.578  1.00  0.00      B    O  
ATOM    646  H1  HOH B 209      34.364  32.121  36.965  1.00  0.00      B    H  
ATOM    647  H2  HOH B 209      34.736  33.411  36.056  1.00  0.00      B    H  
ATOM    648  O   HOH B 210       4.730  34.448  31.727  1.00  0.00      B    O  
ATOM    649  H1  HOH B 210       4.545  35.429  31.657  1.00  0.00      B    H  
ATOM    650  H2  HOH B 210       3.905  33.917  31.376  1.00  0.00      B    H  
ATOM    651  O   HOH B 211      24.617   1.982  37.106  1.00  0.00      B    O  
ATOM    652  H1  HOH B 211      25.530   2.451  37.203  1.00  0.00      B    H  
ATOM    653  H2  HOH B 211      24.392   2.055  36.098  1.00  0.00      B    H  
ATOM    654  O   HOH B 212       1.376  23.883  10.605  1.00  0.00      B    O  
ATOM    655  H1  HOH B 212       1.224  23.691   9.600  1.00  0.00      B    H  
ATOM    656  H2  HOH B 212       1.230  23.039  11.107  1.00  0.00      B    H  
ATOM    657  O   HOH B 213      34.470  38.441  27.392  1.00  0.00      B    O  
ATOM    658  H1  HOH B 213      33.726  39.059  27.195  1.00  0.00      B    H  
ATOM    659  H2  HOH B 213      35.350  38.966  27.535  1.00  0.00      B    H  
ATOM    660  O   HOH B 214       4.478  20.123  12.636  1.00  0.00      B    O  
ATOM    661  H1  HOH B 214       4.159  20.496  13.532  1.00  0.00      B    H  
ATOM    662  H2  HOH B 214       5.446  20.080  12.748  1.00  0.00      B    H  
ATOM    663  O   HOH B 215      31.576  18.702  23.104  1.00  0.00      B    O  
ATOM    664  H1  HOH B 215      31.404  19.588  23.538  1.00  0.00      B    H  
ATOM    665  H2  HOH B 215      31.864  17.941  23.712  1.00  0.00      B    H  
ATOM    666  O   HOH B 216       3.034  31.239  33.438  1.00  0.00      B    O  
ATOM    667  H1  HOH B 216       2.931  31.749  32.561  1.00  0.00      B    H  
ATOM    668  H2  HOH B 216       2.447  31.730  34.163  1.00  0.00      B    H  
ATOM    669  O   HOH B 217      28.041   5.599  23.222  1.00  0.00      B    O  
ATOM    670  H1  HOH B 217      27.465   4.836  22.947  1.00  0.00      B    H  
ATOM    671  H2  HOH B 217      28.990   5.315  23.176  1.00  0.00      B    H  
ATOM    672  O   HOH B 218      24.661  24.882  12.219  1.00  0.00      B    O  
ATOM    673  H1  HOH B 218      23.998  24.128  12.346  1.00  0.00      B    H  
ATOM    674  H2  HOH B 218      24.862  24.946  11.204  1.00  0.00      B    H  
ATOM    675  O   HOH B 219       8.675  23.622  38.544  1.00  0.00      B    O  
ATOM    676  H1  HOH B 219       8.643  24.509  39.097  1.00  0.00      B    H  
ATOM    677  H2  HOH B 219       8.253  23.801  37.573  1.00  0.00      B    H  
ATOM    678  O   HOH B 220       9.090   1.063  33.655  1.00  0.00      B    O  
ATOM    679  H1  HOH B 220       8.385   1.809  33.544  1.00  0.00      B    H  
ATOM    680  H2  HOH B 220       8.655   0.160  33.843  1.00  0.00      B    H  
ATOM    681  O   HOH B 221       9.479   0.179   5.916  1.00  0.00      B    O  
ATOM    682  H1  HOH B 221       9.681   1.151   5.947  1.00  0.00      B    H  
ATOM    683  H2  HOH B 221       9.363   0.031   4.947  1.00  0.00      B    H  
ATOM    684  O   HOH B 222      16.719  15.138   6.136  1.00  0.00      B    O  
ATOM    685  H1  HOH B 222      16.879  15.770   6.870  1.00  0.00      B    H  
ATOM    686  H2  HOH B 222      16.504  15.720   5.349  1.00  0.00      B    H  
ATOM    687  O   HOH B 223      12.140  32.538  33.298  1.00  0.00      B    O  
ATOM    688  H1  HOH B 223      12.667  32.555  34.145  1.00  0.00      B    H  
ATOM    689  H2  HOH B 223      11.633  31.684  33.314  1.00  0.00      B    H  
ATOM    690  O   HOH B 224      29.083  29.412   9.830  1.00  0.00      B    O  
ATOM    691  H1  HOH B 224      28.651  30.215   9.374  1.00  0.00      B    H  
ATOM    692  H2  HOH B 224      29.915  29.117   9.319  1.00  0.00      B    H  
ATOM    693  O   HOH B 225      38.838  31.495  14.904  1.00  0.00      B    O  
ATOM    694  H1  HOH B 225      38.460  30.667  15.440  1.00  0.00      B    H  
ATOM    695  H2  HOH B 225      38.092  32.145  14.887  1.00  0.00      B    H  
ATOM    696  O   HOH B 226      12.652   8.666   8.512  1.00  0.00      B    O  
ATOM    697  H1  HOH B 226      13.386   8.143   8.966  1.00  0.00      B    H  
ATOM    698  H2  HOH B 226      12.213   8.102   7.786  1.00  0.00      B    H  
ATOM    699  O   HOH B 227       7.811  35.284  38.777  1.00  0.00      B    O  
ATOM    700  H1  HOH B 227       8.265  34.744  39.526  1.00  0.00      B    H  
ATOM    701  H2  HOH B 227       8.450  35.381  38.050  1.00  0.00      B    H  
ATOM    702  O   HOH B 228      20.321  29.593  12.677  1.00  0.00      B    O  
ATOM    703  H1  HOH B 228      19.440  29.511  12.092  1.00  0.00      B    H  
ATOM    704  H2  HOH B 228      20.159  29.086  13.570  1.00  0.00      B    H  
ATOM    705  O   HOH B 229      28.282   3.527  16.954  1.00  0.00      B    O  
ATOM    706  H1  HOH B 229      29.235   3.656  17.261  1.00  0.00      B    H  
ATOM    707  H2  HOH B 229      28.070   4.287  16.319  1.00  0.00      B    H  
ATOM    708  O   HOH B 230      17.062  25.778  14.754  1.00  0.00      B    O  
ATOM    709  H1  HOH B 230      17.368  24.888  14.404  1.00  0.00      B    H  
ATOM    710  H2  HOH B 230      17.035  26.425  14.005  1.00  0.00      B    H  
ATOM    711  O   HOH B 231      29.404  16.046   3.559  1.00  0.00      B    O  
ATOM    712  H1  HOH B 231      29.405  17.065   3.563  1.00  0.00      B    H  
ATOM    713  H2  HOH B 231      30.304  15.717   3.852  1.00  0.00      B    H  
ATOM    714  O   HOH B 232      38.489  25.880  18.870  1.00  0.00      B    O  
ATOM    715  H1  HOH B 232      37.564  25.453  18.644  1.00  0.00      B    H  
ATOM    716  H2  HOH B 232      38.401  26.846  18.615  1.00  0.00      B    H  
ATOM    717  O   HOH B 233      17.100  13.227  35.175  1.00  0.00      B    O  
ATOM    718  H1  HOH B 233      16.743  14.197  35.120  1.00  0.00      B    H  
ATOM    719  H2  HOH B 233      16.809  12.884  36.109  1.00  0.00      B    H  
ATOM    720  O   HOH B 234      22.239   1.389  12.125  1.00  0.00      B    O  
ATOM    721  H1  HOH B 234      22.287   1.267  13.162  1.00  0.00      B    H  
ATOM    722  H2  HOH B 234      21.881   0.490  11.755  1.00  0.00      B    H  
ATOM    723  O   HOH B 235      23.239  38.746   2.140  1.00  0.00      B    O  
ATOM    724  H1  HOH B 235      23.101  38.902   1.141  1.00  0.00      B    H  
ATOM    725  H2  HOH B 235      22.269  38.586   2.488  1.00  0.00      B    H  
ATOM    726  O   HOH B 236      15.227   0.469  21.420  1.00  0.00      B    O  
ATOM    727  H1  HOH B 236      14.838   0.127  22.251  1.00  0.00      B    H  
ATOM    728  H2  HOH B 236      14.593   0.045  20.688  1.00  0.00      B    H  
ATOM    729  O   HOH B 237       4.133  32.214  28.563  1.00  0.00      B    O  
ATOM    730  H1  HOH B 237       3.390  31.974  27.942  1.00  0.00      B    H  
ATOM    731  H2  HOH B 237       4.666  32.887  28.115  1.00  0.00      B    H  
ATOM    732  O   HOH B 238       2.340   2.665  29.718  1.00  0.00      B    O  
ATOM    733  H1  HOH B 238       1.661   3.399  29.666  1.00  0.00      B    H  
ATOM    734  H2  HOH B 238       2.323   2.381  30.710  1.00  0.00      B    H  
ATOM    735  O   HOH B 239       6.923  14.777  28.915  1.00  0.00      B    O  
ATOM    736  H1  HOH B 239       7.424  14.024  29.306  1.00  0.00      B    H  
ATOM    737  H2  HOH B 239       7.511  15.155  28.194  1.00  0.00      B    H  
ATOM    738  O   HOH B 240       5.639  37.566  30.859  1.00  0.00      B    O  
ATOM    739  H1  HOH B 240       5.913  38.566  30.916  1.00  0.00      B    H  
ATOM    740  H2  HOH B 240       5.760  37.290  29.891  1.00  0.00      B    H  
ATOM    741  O   HOH B 241       8.313  16.856   8.223  1.00  0.00      B    O  
ATOM    742  H1  HOH B 241       8.169  16.896   9.122  1.00  0.00      B    H  
ATOM    743  H2  HOH B 241       7.602  17.488   7.883  1.00  0.00      B    H  
ATOM    744  O   HOH B 242      18.224   3.180  11.522  1.00  0.00      B    O  
ATOM    745  H1  HOH B 242      18.373   3.058  12.524  1.00  0.00      B    H  
ATOM    746  H2  HOH B 242      17.402   2.668  11.335  1.00  0.00      B    H  
ATOM    747  O   HOH B 243       8.208  12.776  30.320  1.00  0.00      B    O  
ATOM    748  H1  HOH B 243       8.613  12.855  31.213  1.00  0.00      B    H  
ATOM    749  H2  HOH B 243       8.716  12.039  29.817  1.00  0.00      B    H  
ATOM    750  O   HOH B 244      36.185  35.843   5.209  1.00  0.00      B    O  
ATOM    751  H1  HOH B 244      35.335  36.301   4.998  1.00  0.00      B    H  
ATOM    752  H2  HOH B 244      36.381  35.883   6.203  1.00  0.00      B    H  
ATOM    753  O   HOH B 245      37.427   6.208  22.465  1.00  0.00      B    O  
ATOM    754  H1  HOH B 245      38.111   6.749  21.966  1.00  0.00      B    H  
ATOM    755  H2  HOH B 245      37.891   5.862  23.323  1.00  0.00      B    H  
ATOM    756  O   HOH B 246       5.563   1.434  19.333  1.00  0.00      B    O  
ATOM    757  H1  HOH B 246       5.831   1.922  18.493  1.00  0.00      B    H  
ATOM    758  H2  HOH B 246       5.815   0.435  19.163  1.00  0.00      B    H  
ATOM    759  O   HOH B 247       1.511  25.768  25.491  1.00  0.00      B    O  
ATOM    760  H1  HOH B 247       1.620  25.676  24.468  1.00  0.00      B    H  
ATOM    761  H2  HOH B 247       1.830  26.688  25.653  1.00  0.00      B    H  
ATOM    762  O   HOH B 248      36.701  11.642   0.536  1.00  0.00      B    O  
ATOM    763  H1  HOH B 248      35.966  11.848  -0.112  1.00  0.00      B    H  
ATOM    764  H2  HOH B 248      37.041  12.512   1.028  1.00  0.00      B    H  
ATOM    765  O   HOH B 249      16.168  35.307  13.731  1.00  0.00      B    O  
ATOM    766  H1  HOH B 249      16.627  35.860  12.980  1.00  0.00      B    H  
ATOM    767  H2  HOH B 249      16.877  35.115  14.448  1.00  0.00      B    H  
ATOM    768  O   HOH B 250       8.888   2.359  16.988  1.00  0.00      B    O  
ATOM    769  H1  HOH B 250       9.501   1.869  17.694  1.00  0.00      B    H  
ATOM    770  H2  HOH B 250       8.837   3.343  17.224  1.00  0.00      B    H  
ATOM    771  O   HOH B 251      19.292  18.860  11.863  1.00  0.00      B    O  
ATOM    772  H1  HOH B 251      19.679  17.933  12.147  1.00  0.00      B    H  
ATOM    773  H2  HOH B 251      18.502  18.997  12.443  1.00  0.00      B    H  
ATOM    774  O   HOH B 252      39.447  32.223  24.007  1.00  0.00      B    O  
ATOM    775  H1  HOH B 252      38.644  32.261  23.387  1.00  0.00      B    H  
ATOM    776  H2  HOH B 252      39.168  32.238  24.991  1.00  0.00      B    H  
ATOM    777  O   HOH B 253      15.437  31.862   0.714  1.00  0.00      B    O  
ATOM    778  H1  HOH B 253      16.018  31.104   1.049  1.00  0.00      B    H  
ATOM    779  H2  HOH B 253      14.502  31.466   0.748  1.00  0.00      B    H  
ATOM    780  O   HOH B 254      18.010  12.846   6.276  1.00  0.00      B    O  
ATOM    781  H1  HOH B 254      17.415  13.704   6.123  1.00  0.00      B    H  
ATOM    782  H2  HOH B 254      18.857  13.130   6.735  1.00  0.00      B    H  
ATOM    783  O   HOH B 255       6.713  26.279  36.292  1.00  0.00      B    O  
ATOM    784  H1  HOH B 255       7.352  25.530  35.998  1.00  0.00      B    H  
ATOM    785  H2  HOH B 255       5.778  25.886  36.437  1.00  0.00      B    H  
ATOM    786  O   HOH B 256      21.356  18.168  18.858  1.00  0.00      B    O  
ATOM    787  H1  HOH B 256      22.172  17.672  19.220  1.00  0.00      B    H  
ATOM    788  H2  HOH B 256      21.500  19.155  19.132  1.00  0.00      B    H  
ATOM    789  O   HOH B 257      28.717  16.823  10.925  1.00  0.00      B    O  
ATOM    790  H1  HOH B 257      28.515  17.408  10.095  1.00  0.00      B    H  
ATOM    791  H2  HOH B 257      28.791  15.829  10.662  1.00  0.00      B    H  
ATOM    792  O   HOH B 258      23.957  14.064   5.413  1.00  0.00      B    O  
ATOM    793  H1  HOH B 258      23.147  13.689   5.858  1.00  0.00      B    H  
ATOM    794  H2  HOH B 258      24.777  13.703   5.853  1.00  0.00      B    H  
ATOM    795  O   HOH B 259      20.931  34.990  22.683  1.00  0.00      B    O  
ATOM    796  H1  HOH B 259      20.394  34.506  22.030  1.00  0.00      B    H  
ATOM    797  H2  HOH B 259      21.501  34.355  23.214  1.00  0.00      B    H  
ATOM    798  O   HOH B 260       1.530   7.370   0.632  1.00  0.00      B    O  
ATOM    799  H1  HOH B 260       2.298   7.911   1.040  1.00  0.00      B    H  
ATOM    800  H2  HOH B 260       0.620   7.594   1.116  1.00  0.00      B    H  
ATOM    801  O   HOH B 261       6.641   5.499  32.741  1.00  0.00      B    O  
ATOM    802  H1  HOH B 261       7.171   6.310  32.425  1.00  0.00      B    H  
ATOM    803  H2  HOH B 261       5.664   5.608  32.430  1.00  0.00      B    H  
ATOM    804  O   HOH B 262      -0.287   5.299  24.667  1.00  0.00      B    O  
ATOM    805  H1  HOH B 262       0.697   5.128  24.571  1.00  0.00      B    H  
ATOM    806  H2  HOH B 262      -0.368   5.661  25.603  1.00  0.00      B    H  
ATOM    807  O   HOH B 263       9.120  33.066   6.581  1.00  0.00      B    O  
ATOM    808  H1  HOH B 263       8.603  33.190   5.704  1.00  0.00      B    H  
ATOM    809  H2  HOH B 263       9.143  32.074   6.774  1.00  0.00      B    H  
ATOM    810  O   HOH B 264      27.205  26.944  21.920  1.00  0.00      B    O  
ATOM    811  H1  HOH B 264      27.059  27.763  21.305  1.00  0.00      B    H  
ATOM    812  H2  HOH B 264      28.012  26.445  21.555  1.00  0.00      B    H  
ATOM    813  O   HOH B 265      26.109   1.345  25.905  1.00  0.00      B    O  
ATOM    814  H1  HOH B 265      25.842   0.558  26.532  1.00  0.00      B    H  
ATOM    815  H2  HOH B 265      26.258   0.917  24.948  1.00  0.00      B    H  
ATOM    816  O   HOH B 266      23.724  37.402  31.151  1.00  0.00      B    O  
ATOM    817  H1  HOH B 266      23.136  36.830  30.586  1.00  0.00      B    H  
ATOM    818  H2  HOH B 266      23.631  37.162  32.153  1.00  0.00      B    H  
ATOM    819  O   HOH B 267       8.413  38.584  16.622  1.00  0.00      B    O  
ATOM    820  H1  HOH B 267       8.498  39.533  16.829  1.00  0.00      B    H  
ATOM    821  H2  HOH B 267       9.282  38.140  16.756  1.00  0.00      B    H  
ATOM    822  O   HOH B 268      35.351   5.159   8.761  1.00  0.00      B    O  
ATOM    823  H1  HOH B 268      36.088   5.071   8.042  1.00  0.00      B    H  
ATOM    824  H2  HOH B 268      35.277   6.131   8.992  1.00  0.00      B    H  
ATOM    825  O   HOH B 269      30.106  13.098  31.833  1.00  0.00      B    O  
ATOM    826  H1  HOH B 269      29.337  12.909  32.450  1.00  0.00      B    H  
ATOM    827  H2  HOH B 269      30.972  13.099  32.331  1.00  0.00      B    H  
ATOM    828  O   HOH B 270      15.459   7.505  31.279  1.00  0.00      B    O  
ATOM    829  H1  HOH B 270      14.912   7.544  30.450  1.00  0.00      B    H  
ATOM    830  H2  HOH B 270      14.850   7.147  31.979  1.00  0.00      B    H  
ATOM    831  O   HOH B 271      32.258   1.739   4.155  1.00  0.00      B    O  
ATOM    832  H1  HOH B 271      32.648   0.903   3.754  1.00  0.00      B    H  
ATOM    833  H2  HOH B 271      31.287   1.582   4.391  1.00  0.00      B    H  
ATOM    834  O   HOH B 272       2.574  16.581  33.351  1.00  0.00      B    O  
ATOM    835  H1  HOH B 272       2.426  15.949  34.090  1.00  0.00      B    H  
ATOM    836  H2  HOH B 272       3.358  17.208  33.591  1.00  0.00      B    H  
ATOM    837  O   HOH B 273       4.066  37.492  17.438  1.00  0.00      B    O  
ATOM    838  H1  HOH B 273       4.970  37.922  17.650  1.00  0.00      B    H  
ATOM    839  H2  HOH B 273       3.347  38.182  17.667  1.00  0.00      B    H  
ATOM    840  O   HOH B 274      32.486  27.588  10.307  1.00  0.00      B    O  
ATOM    841  H1  HOH B 274      32.424  27.272  11.271  1.00  0.00      B    H  
ATOM    842  H2  HOH B 274      32.638  28.591  10.363  1.00  0.00      B    H  
ATOM    843  O   HOH B 275      24.072  13.471   8.726  1.00  0.00      B    O  
ATOM    844  H1  HOH B 275      24.448  12.690   9.178  1.00  0.00      B    H  
ATOM    845  H2  HOH B 275      23.459  13.153   7.996  1.00  0.00      B    H  
ATOM    846  O   HOH B 276       7.522  34.363   8.245  1.00  0.00      B    O  
ATOM    847  H1  HOH B 276       8.203  33.971   7.571  1.00  0.00      B    H  
ATOM    848  H2  HOH B 276       7.787  34.092   9.199  1.00  0.00      B    H  
ATOM    849  O   HOH B 277      25.464  32.869   5.625  1.00  0.00      B    O  
ATOM    850  H1  HOH B 277      25.705  31.968   5.190  1.00  0.00      B    H  
ATOM    851  H2  HOH B 277      25.077  33.476   4.964  1.00  0.00      B    H  
ATOM    852  O   HOH B 278      33.267  30.775   0.479  1.00  0.00      B    O  
ATOM    853  H1  HOH B 278      32.625  30.064   0.099  1.00  0.00      B    H  
ATOM    854  H2  HOH B 278      34.054  31.024  -0.150  1.00  0.00      B    H  
ATOM    855  O   HOH B 279       9.238  23.764   9.510  1.00  0.00      B    O  
ATOM    856  H1  HOH B 279       9.296  24.690   9.847  1.00  0.00      B    H  
ATOM    857  H2  HOH B 279       8.341  23.744   8.983  1.00  0.00      B    H  
ATOM    858  O   HOH B 280      32.612  15.040  31.440  1.00  0.00      B    O  
ATOM    859  H1  HOH B 280      33.097  14.183  31.360  1.00  0.00      B    H  
ATOM    860  H2  HOH B 280      31.953  15.104  30.662  1.00  0.00      B    H  
ATOM    861  O   HOH B 281      26.831  22.859  39.168  1.00  0.00      B    O  
ATOM    862  H1  HOH B 281      26.368  22.740  38.291  1.00  0.00      B    H  
ATOM    863  H2  HOH B 281      27.397  22.026  39.257  1.00  0.00      B    H  
ATOM    864  O   HOH B 282      34.717  33.912  16.417  1.00  0.00      B    O  
ATOM    865  H1  HOH B 282      34.182  34.060  17.268  1.00  0.00      B    H  
ATOM    866  H2  HOH B 282      34.141  34.265  15.665  1.00  0.00      B    H  
ATOM    867  O   HOH B 283      28.977  20.805  11.026  1.00  0.00      B    O  
ATOM    868  H1  HOH B 283      28.923  21.027  12.025  1.00  0.00      B    H  
ATOM    869  H2  HOH B 283      28.062  20.525  10.786  1.00  0.00      B    H  
ATOM    870  O   HOH B 284      12.175  18.430   0.472  1.00  0.00      B    O  
ATOM    871  H1  HOH B 284      12.412  18.234   1.450  1.00  0.00      B    H  
ATOM    872  H2  HOH B 284      11.513  17.650   0.205  1.00  0.00      B    H  
ATOM    873  O   HOH B 285      33.535   4.154   5.616  1.00  0.00      B    O  
ATOM    874  H1  HOH B 285      34.459   4.299   5.268  1.00  0.00      B    H  
ATOM    875  H2  HOH B 285      33.211   3.254   5.230  1.00  0.00      B    H  
ATOM    876  O   HOH B 286      20.890  19.542  15.584  1.00  0.00      B    O  
ATOM    877  H1  HOH B 286      20.547  18.586  15.825  1.00  0.00      B    H  
ATOM    878  H2  HOH B 286      21.858  19.634  15.972  1.00  0.00      B    H  
ATOM    879  O   HOH B 287       8.424   3.893  35.176  1.00  0.00      B    O  
ATOM    880  H1  HOH B 287       8.767   3.105  35.685  1.00  0.00      B    H  
ATOM    881  H2  HOH B 287       7.907   3.582  34.376  1.00  0.00      B    H  
ATOM    882  O   HOH B 288      37.620  30.503   2.124  1.00  0.00      B    O  
ATOM    883  H1  HOH B 288      36.738  30.034   2.142  1.00  0.00      B    H  
ATOM    884  H2  HOH B 288      38.126  30.156   1.326  1.00  0.00      B    H  
ATOM    885  O   HOH B 289       6.565  29.278  26.048  1.00  0.00      B    O  
ATOM    886  H1  HOH B 289       6.513  30.301  25.981  1.00  0.00      B    H  
ATOM    887  H2  HOH B 289       7.000  29.008  25.202  1.00  0.00      B    H  
ATOM    888  O   HOH B 290      14.943  36.310  34.975  1.00  0.00      B    O  
ATOM    889  H1  HOH B 290      15.906  36.464  34.664  1.00  0.00      B    H  
ATOM    890  H2  HOH B 290      14.626  35.656  34.265  1.00  0.00      B    H  
ATOM    891  O   HOH B 291       0.365   6.680  16.138  1.00  0.00      B    O  
ATOM    892  H1  HOH B 291       0.396   6.001  16.869  1.00  0.00      B    H  
ATOM    893  H2  HOH B 291      -0.385   6.384  15.506  1.00  0.00      B    H  
ATOM    894  O   HOH B 292      30.538  24.662  11.435  1.00  0.00      B    O  
ATOM    895  H1  HOH B 292      30.840  24.371  10.520  1.00  0.00      B    H  
ATOM    896  H2  HOH B 292      29.847  25.430  11.363  1.00  0.00      B    H  
ATOM    897  O   HOH B 293      37.607  31.931  36.168  1.00  0.00      B    O  
ATOM    898  H1  HOH B 293      38.290  31.337  35.675  1.00  0.00      B    H  
ATOM    899  H2  HOH B 293      37.396  32.646  35.487  1.00  0.00      B    H  
ATOM    900  O   HOH B 294       1.994  18.522   1.674  1.00  0.00      B    O  
ATOM    901  H1  HOH B 294       2.945  18.293   1.564  1.00  0.00      B    H  
ATOM    902  H2  HOH B 294       1.592  17.654   2.019  1.00  0.00      B    H  
ATOM    903  O   HOH B 295      15.647  10.052  12.704  1.00  0.00      B    O  
ATOM    904  H1  HOH B 295      15.387  10.750  13.425  1.00  0.00      B    H  
ATOM    905  H2  HOH B 295      16.665  10.101  12.505  1.00  0.00      B    H  
ATOM    906  O   HOH B 296       6.994  17.112  32.961  1.00  0.00      B    O  
ATOM    907  H1  HOH B 296       7.113  16.111  32.981  1.00  0.00      B    H  
ATOM    908  H2  HOH B 296       6.638  17.377  32.085  1.00  0.00      B    H  
ATOM    909  O   HOH B 297      34.088  14.050  23.163  1.00  0.00      B    O  
ATOM    910  H1  HOH B 297      35.063  14.203  23.163  1.00  0.00      B    H  
ATOM    911  H2  HOH B 297      33.886  13.718  22.221  1.00  0.00      B    H  
ATOM    912  O   HOH B 298      11.417  13.574   1.939  1.00  0.00      B    O  
ATOM    913  H1  HOH B 298      12.106  13.189   2.547  1.00  0.00      B    H  
ATOM    914  H2  HOH B 298      10.544  13.661   2.492  1.00  0.00      B    H  
ATOM    915  O   HOH B 299      28.109  25.572   8.536  1.00  0.00      B    O  
ATOM    916  H1  HOH B 299      27.579  26.119   7.802  1.00  0.00      B    H  
ATOM    917  H2  HOH B 299      28.458  24.707   8.117  1.00  0.00      B    H  
ATOM    918  O   HOH B 300      38.470  12.069  23.348  1.00  0.00      B    O  
ATOM    919  H1  HOH B 300      39.482  12.286  23.130  1.00  0.00      B    H  
ATOM    920  H2  HOH B 300      38.137  11.236  22.809  1.00  0.00      B    H  
ATOM    921  O   HOH B 301      35.370  23.518   1.014  1.00  0.00      B    O  
ATOM    922  H1  HOH B 301      34.809  23.073   0.305  1.00  0.00      B    H  
ATOM    923  H2  HOH B 301      35.273  22.846   1.796  1.00  0.00      B    H  
ATOM    924  O   HOH B 302       9.766   7.437  26.398  1.00  0.00      B    O  
ATOM    925  H1  HOH B 302       9.637   7.182  27.382  1.00  0.00      B    H  
ATOM    926  H2  HOH B 302      10.740   7.408  26.159  1.00  0.00      B    H  
ATOM    927  O   HOH B 303      20.619   3.750  33.315  1.00  0.00      B    O  
ATOM    928  H1  HOH B 303      19.964   4.221  33.924  1.00  0.00      B    H  
ATOM    929  H2  HOH B 303      21.303   4.434  33.033  1.00  0.00      B    H  
ATOM    930  O   HOH B 304      10.378  10.646  30.392  1.00  0.00      B    O  
ATOM    931  H1  HOH B 304      10.859   9.765  30.385  1.00  0.00      B    H  
ATOM    932  H2  HOH B 304      10.790  11.284  29.765  1.00  0.00      B    H  
ATOM    933  O   HOH B 305       0.908  26.164  12.432  1.00  0.00      B    O  
ATOM    934  H1  HOH B 305       0.314  25.664  13.126  1.00  0.00      B    H  
ATOM    935  H2  HOH B 305       1.221  25.423  11.794  1.00  0.00      B    H  
ATOM    936  O   HOH B 306      37.982  18.797  19.033  1.00  0.00      B    O  
ATOM    937  H1  HOH B 306      38.953  18.588  19.146  1.00  0.00      B    H  
ATOM    938  H2  HOH B 306      37.506  17.919  18.815  1.00  0.00      B    H  
ATOM    939  O   HOH B 307      36.985  19.952  36.291  1.00  0.00      B    O  
ATOM    940  H1  HOH B 307      36.266  19.743  36.974  1.00  0.00      B    H  
ATOM    941  H2  HOH B 307      36.589  20.364  35.437  1.00  0.00      B    H  
ATOM    942  O   HOH B 308       4.591  12.358  13.173  1.00  0.00      B    O  
ATOM    943  H1  HOH B 308       4.936  11.501  13.568  1.00  0.00      B    H  
ATOM    944  H2  HOH B 308       5.383  12.929  13.078  1.00  0.00      B    H  
ATOM    945  O   HOH B 309      36.068  36.679  38.465  1.00  0.00      B    O  
ATOM    946  H1  HOH B 309      35.712  36.551  37.581  1.00  0.00      B    H  
ATOM    947  H2  HOH B 309      35.419  36.521  39.253  1.00  0.00      B    H  
ATOM    948  O   HOH B 310      29.352  37.696  20.894  1.00  0.00      B    O  
ATOM    949  H1  HOH B 310      29.199  37.190  20.021  1.00  0.00      B    H  
ATOM    950  H2  HOH B 310      30.330  37.662  21.077  1.00  0.00      B    H  
ATOM    951  O   HOH B 311      21.545  38.262  36.600  1.00  0.00      B    O  
ATOM    952  H1  HOH B 311      21.472  38.806  35.776  1.00  0.00      B    H  
ATOM    953  H2  HOH B 311      20.751  37.648  36.625  1.00  0.00      B    H  
ATOM    954  O   HOH B 312       1.139   4.903   4.152  1.00  0.00      B    O  
ATOM    955  H1  HOH B 312       2.157   4.909   4.005  1.00  0.00      B    H  
ATOM    956  H2  HOH B 312       0.867   5.780   4.620  1.00  0.00      B    H  
ATOM    957  O   HOH B 313      10.349  15.183   6.603  1.00  0.00      B    O  
ATOM    958  H1  HOH B 313       9.568  15.547   7.134  1.00  0.00      B    H  
ATOM    959  H2  HOH B 313      10.299  14.170   6.616  1.00  0.00      B    H  
ATOM    960  O   HOH B 314       6.240  15.734  18.532  1.00  0.00      B    O  
ATOM    961  H1  HOH B 314       6.894  16.282  19.041  1.00  0.00      B    H  
ATOM    962  H2  HOH B 314       6.384  14.804  18.891  1.00  0.00      B    H  
ATOM    963  O   HOH B 315      17.252  17.067  10.549  1.00  0.00      B    O  
ATOM    964  H1  HOH B 315      17.501  16.735  11.424  1.00  0.00      B    H  
ATOM    965  H2  HOH B 315      17.468  18.021  10.380  1.00  0.00      B    H  
ATOM    966  O   HOH B 316       4.808   1.734  28.859  1.00  0.00      B    O  
ATOM    967  H1  HOH B 316       3.898   2.099  29.072  1.00  0.00      B    H  
ATOM    968  H2  HOH B 316       4.670   0.797  28.421  1.00  0.00      B    H  
ATOM    969  O   HOH B 317      19.117  32.460  14.614  1.00  0.00      B    O  
ATOM    970  H1  HOH B 317      19.617  31.634  14.962  1.00  0.00      B    H  
ATOM    971  H2  HOH B 317      19.776  33.006  14.093  1.00  0.00      B    H  
ATOM    972  O   HOH B 318      35.901  34.647  21.283  1.00  0.00      B    O  
ATOM    973  H1  HOH B 318      35.932  35.577  21.737  1.00  0.00      B    H  
ATOM    974  H2  HOH B 318      36.597  34.676  20.496  1.00  0.00      B    H  
ATOM    975  O   HOH B 319       2.967  27.659  16.527  1.00  0.00      B    O  
ATOM    976  H1  HOH B 319       3.262  28.623  16.469  1.00  0.00      B    H  
ATOM    977  H2  HOH B 319       2.665  27.446  17.467  1.00  0.00      B    H  
ATOM    978  O   HOH B 320       6.699   9.959  33.974  1.00  0.00      B    O  
ATOM    979  H1  HOH B 320       6.535   9.011  34.293  1.00  0.00      B    H  
ATOM    980  H2  HOH B 320       7.630  10.080  33.541  1.00  0.00      B    H  
ATOM    981  O   HOH B 321       0.430  35.354  23.737  1.00  0.00      B    O  
ATOM    982  H1  HOH B 321       0.547  34.728  22.951  1.00  0.00      B    H  
ATOM    983  H2  HOH B 321      -0.111  34.855  24.434  1.00  0.00      B    H  
ATOM    984  O   HOH B 322      11.381  26.459  25.575  1.00  0.00      B    O  
ATOM    985  H1  HOH B 322      12.253  26.155  26.011  1.00  0.00      B    H  
ATOM    986  H2  HOH B 322      10.679  26.019  26.142  1.00  0.00      B    H  
ATOM    987  O   HOH B 323      14.753  16.782  13.299  1.00  0.00      B    O  
ATOM    988  H1  HOH B 323      15.501  16.172  13.203  1.00  0.00      B    H  
ATOM    989  H2  HOH B 323      14.088  16.450  13.969  1.00  0.00      B    H  
ATOM    990  O   HOH B 324      24.380   2.207  10.534  1.00  0.00      B    O  
ATOM    991  H1  HOH B 324      25.218   1.649  10.749  1.00  0.00      B    H  
ATOM    992  H2  HOH B 324      23.617   1.899  11.168  1.00  0.00      B    H  
ATOM    993  O   HOH B 325      23.983  18.718   3.701  1.00  0.00      B    O  
ATOM    994  H1  HOH B 325      24.429  17.971   4.357  1.00  0.00      B    H  
ATOM    995  H2  HOH B 325      23.501  18.212   2.904  1.00  0.00      B    H  
ATOM    996  O   HOH B 326      27.693  10.459  23.674  1.00  0.00      B    O  
ATOM    997  H1  HOH B 326      27.689   9.663  23.045  1.00  0.00      B    H  
ATOM    998  H2  HOH B 326      27.805  10.076  24.582  1.00  0.00      B    H  
ATOM    999  O   HOH B 327      14.236  23.652  24.533  1.00  0.00      B    O  
ATOM   1000  H1  HOH B 327      14.382  23.605  25.581  1.00  0.00      B    H  
ATOM   1001  H2  HOH B 327      14.128  22.673  24.229  1.00  0.00      B    H  
ATOM   1002  O   HOH B 328       7.974  28.665  30.145  1.00  0.00      B    O  
ATOM   1003  H1  HOH B 328       7.541  29.569  30.116  1.00  0.00      B    H  
ATOM   1004  H2  HOH B 328       8.301  28.450  29.234  1.00  0.00      B    H  
ATOM   1005  O   HOH B 329      34.122   7.674   5.815  1.00  0.00      B    O  
ATOM   1006  H1  HOH B 329      33.381   7.057   5.936  1.00  0.00      B    H  
ATOM   1007  H2  HOH B 329      34.613   7.788   6.713  1.00  0.00      B    H  
ATOM   1008  O   HOH B 330      27.275   2.174   0.762  1.00  0.00      B    O  
ATOM   1009  H1  HOH B 330      26.873   2.457  -0.152  1.00  0.00      B    H  
ATOM   1010  H2  HOH B 330      27.701   1.245   0.696  1.00  0.00      B    H  
ATOM   1011  O   HOH B 331       7.497  37.786  33.354  1.00  0.00      B    O  
ATOM   1012  H1  HOH B 331       6.621  37.639  33.914  1.00  0.00      B    H  
ATOM   1013  H2  HOH B 331       7.173  37.923  32.366  1.00  0.00      B    H  
ATOM   1014  O   HOH B 332      14.493  29.848   8.990  1.00  0.00      B    O  
ATOM   1015  H1  HOH B 332      15.452  30.066   8.817  1.00  0.00      B    H  
ATOM   1016  H2  HOH B 332      14.094  29.752   8.110  1.00  0.00      B    H  
ATOM   1017  O   HOH B 333       1.092  38.799   3.668  1.00  0.00      B    O  
ATOM   1018  H1  HOH B 333       1.140  39.768   3.344  1.00  0.00      B    H  
ATOM   1019  H2  HOH B 333       0.140  38.469   3.705  1.00  0.00      B    H  
ATOM   1020  O   HOH B 334      11.443  30.761  20.735  1.00  0.00      B    O  
ATOM   1021  H1  HOH B 334      12.173  30.813  20.021  1.00  0.00      B    H  
ATOM   1022  H2  HOH B 334      10.513  30.779  20.259  1.00  0.00      B    H  
ATOM   1023  O   HOH B 335      28.258   8.561  16.378  1.00  0.00      B    O  
ATOM   1024  H1  HOH B 335      28.550   8.817  17.264  1.00  0.00      B    H  
ATOM   1025  H2  HOH B 335      28.789   7.795  16.098  1.00  0.00      B    H  
ATOM   1026  O   HOH B 336      38.395  14.214  30.898  1.00  0.00      B    O  
ATOM   1027  H1  HOH B 336      37.917  14.352  31.765  1.00  0.00      B    H  
ATOM   1028  H2  HOH B 336      38.545  15.141  30.515  1.00  0.00      B    H  
ATOM   1029  O   HOH B 337      36.497  24.752   6.697  1.00  0.00      B    O  
ATOM   1030  H1  HOH B 337      35.793  24.357   6.157  1.00  0.00      B    H  
ATOM   1031  H2  HOH B 337      37.375  24.902   6.170  1.00  0.00      B    H  
ATOM   1032  O   HOH B 338      23.666  -0.208   5.168  1.00  0.00      B    O  
ATOM   1033  H1  HOH B 338      23.706  -0.344   4.142  1.00  0.00      B    H  
ATOM   1034  H2  HOH B 338      23.693   0.764   5.321  1.00  0.00      B    H  
ATOM   1035  O   HOH B 339      19.913  26.089   8.587  1.00  0.00      B    O  
ATOM   1036  H1  HOH B 339      19.443  25.785   9.461  1.00  0.00      B    H  
ATOM   1037  H2  HOH B 339      20.130  25.277   8.007  1.00  0.00      B    H  
ATOM   1038  O   HOH B 340      25.129  15.956  12.137  1.00  0.00      B    O  
ATOM   1039  H1  HOH B 340      25.687  15.800  11.256  1.00  0.00      B    H  
ATOM   1040  H2  HOH B 340      25.262  15.144  12.696  1.00  0.00      B    H  
ATOM   1041  O   HOH B 341       4.829  13.361  22.849  1.00  0.00      B    O  
ATOM   1042  H1  HOH B 341       4.969  12.832  23.719  1.00  0.00      B    H  
ATOM   1043  H2  HOH B 341       5.725  13.292  22.377  1.00  0.00      B    H  
ATOM   1044  O   HOH B 342      14.679   4.367   6.773  1.00  0.00      B    O  
ATOM   1045  H1  HOH B 342      15.346   3.698   7.164  1.00  0.00      B    H  
ATOM   1046  H2  HOH B 342      15.148   5.204   6.569  1.00  0.00      B    H  
ATOM   1047  O   HOH B 343      12.260  17.931  24.113  1.00  0.00      B    O  
ATOM   1048  H1  HOH B 343      11.521  17.389  24.516  1.00  0.00      B    H  
ATOM   1049  H2  HOH B 343      11.733  18.538  23.544  1.00  0.00      B    H  
ATOM   1050  O   HOH B 344      13.597   6.646  38.854  1.00  0.00      B    O  
ATOM   1051  H1  HOH B 344      13.261   5.705  38.517  1.00  0.00      B    H  
ATOM   1052  H2  HOH B 344      12.884   7.332  38.708  1.00  0.00      B    H  
ATOM   1053  O   HOH B 345      31.029  18.137   8.932  1.00  0.00      B    O  
ATOM   1054  H1  HOH B 345      29.978  18.189   8.999  1.00  0.00      B    H  
ATOM   1055  H2  HOH B 345      31.238  17.443   8.221  1.00  0.00      B    H  
ATOM   1056  O   HOH B 346      19.742  25.606  37.905  1.00  0.00      B    O  
ATOM   1057  H1  HOH B 346      18.922  25.052  38.338  1.00  0.00      B    H  
ATOM   1058  H2  HOH B 346      20.584  25.147  38.286  1.00  0.00      B    H  
ATOM   1059  O   HOH B 347       1.941  34.920  38.831  1.00  0.00      B    O  
ATOM   1060  H1  HOH B 347       1.871  34.946  39.842  1.00  0.00      B    H  
ATOM   1061  H2  HOH B 347       1.143  34.370  38.479  1.00  0.00      B    H  
ATOM   1062  O   HOH B 348      26.849  19.855  28.842  1.00  0.00      B    O  
ATOM   1063  H1  HOH B 348      26.040  20.361  28.654  1.00  0.00      B    H  
ATOM   1064  H2  HOH B 348      27.571  20.512  29.248  1.00  0.00      B    H  
ATOM   1065  O   HOH B 349       5.015  22.133  14.708  1.00  0.00      B    O  
ATOM   1066  H1  HOH B 349       5.251  22.781  15.415  1.00  0.00      B    H  
ATOM   1067  H2  HOH B 349       4.001  22.155  14.583  1.00  0.00      B    H  
ATOM   1068  O   HOH B 350       2.114  27.995   8.586  1.00  0.00      B    O  
ATOM   1069  H1  HOH B 350       1.992  28.917   8.992  1.00  0.00      B    H  
ATOM   1070  H2  HOH B 350       2.933  27.573   9.069  1.00  0.00      B    H  
ATOM   1071  O   HOH B 351       7.387   9.680   2.243  1.00  0.00      B    O  
ATOM   1072  H1  HOH B 351       7.287   8.733   1.996  1.00  0.00      B    H  
ATOM   1073  H2  HOH B 351       6.667   9.885   2.929  1.00  0.00      B    H  
ATOM   1074  O   HOH B 352       7.412   0.792   3.283  1.00  0.00      B    O  
ATOM   1075  H1  HOH B 352       7.073   0.015   2.730  1.00  0.00      B    H  
ATOM   1076  H2  HOH B 352       8.346   0.996   2.969  1.00  0.00      B    H  
ATOM   1077  O   HOH B 353      11.417   0.120  14.899  1.00  0.00      B    O  
ATOM   1078  H1  HOH B 353      10.885  -0.254  14.138  1.00  0.00      B    H  
ATOM   1079  H2  HOH B 353      11.631   1.082  14.724  1.00  0.00      B    H  
ATOM   1080  O   HOH B 354      18.755   6.519  19.097  1.00  0.00      B    O  
ATOM   1081  H1  HOH B 354      19.607   6.936  19.354  1.00  0.00      B    H  
ATOM   1082  H2  HOH B 354      18.208   7.271  18.826  1.00  0.00      B    H  
ATOM   1083  O   HOH B 355      32.895  16.025   0.840  1.00  0.00      B    O  
ATOM   1084  H1  HOH B 355      32.335  16.795   0.748  1.00  0.00      B    H  
ATOM   1085  H2  HOH B 355      32.400  15.256   0.458  1.00  0.00      B    H  
ATOM   1086  O   HOH B 356       3.567  32.887  13.066  1.00  0.00      B    O  
ATOM   1087  H1  HOH B 356       3.092  31.987  12.822  1.00  0.00      B    H  
ATOM   1088  H2  HOH B 356       4.243  33.019  12.304  1.00  0.00      B    H  
ATOM   1089  O   HOH B 357      20.694  10.972  15.294  1.00  0.00      B    O  
ATOM   1090  H1  HOH B 357      20.643  10.152  14.649  1.00  0.00      B    H  
ATOM   1091  H2  HOH B 357      21.665  11.322  15.301  1.00  0.00      B    H  
ATOM   1092  O   HOH B 358      18.417   2.994  31.291  1.00  0.00      B    O  
ATOM   1093  H1  HOH B 358      19.030   3.610  30.673  1.00  0.00      B    H  
ATOM   1094  H2  HOH B 358      18.740   3.237  32.191  1.00  0.00      B    H  
ATOM   1095  O   HOH B 359      34.628  17.521   7.600  1.00  0.00      B    O  
ATOM   1096  H1  HOH B 359      34.019  18.368   7.526  1.00  0.00      B    H  
ATOM   1097  H2  HOH B 359      34.907  17.470   8.567  1.00  0.00      B    H  
ATOM   1098  O   HOH B 360      34.184   9.235  28.771  1.00  0.00      B    O  
ATOM   1099  H1  HOH B 360      34.086  10.105  28.266  1.00  0.00      B    H  
ATOM   1100  H2  HOH B 360      34.014   9.410  29.745  1.00  0.00      B    H  
ATOM   1101  O   HOH B 361      14.593  15.530  28.574  1.00  0.00      B    O  
ATOM   1102  H1  HOH B 361      13.672  15.652  28.271  1.00  0.00      B    H  
ATOM   1103  H2  HOH B 361      15.088  15.117  27.775  1.00  0.00      B    H  
ATOM   1104  O   HOH B 362      13.447  29.934  27.166  1.00  0.00      B    O  
ATOM   1105  H1  HOH B 362      12.895  29.380  26.547  1.00  0.00      B    H  
ATOM   1106  H2  HOH B 362      14.414  29.909  26.842  1.00  0.00      B    H  
ATOM   1107  O   HOH B 363      17.475  10.692   7.706  1.00  0.00      B    O  
ATOM   1108  H1  HOH B 363      16.540  10.398   7.597  1.00  0.00      B    H  
ATOM   1109  H2  HOH B 363      17.690  11.594   7.242  1.00  0.00      B    H  
ATOM   1110  O   HOH B 364      35.379   8.008   8.327  1.00  0.00      B    O  
ATOM   1111  H1  HOH B 364      35.902   8.856   8.227  1.00  0.00      B    H  
ATOM   1112  H2  HOH B 364      34.570   8.153   8.859  1.00  0.00      B    H  
ATOM   1113  O   HOH B 365      19.238  25.294  18.509  1.00  0.00      B    O  
ATOM   1114  H1  HOH B 365      19.562  24.959  19.429  1.00  0.00      B    H  
ATOM   1115  H2  HOH B 365      18.860  24.457  18.090  1.00  0.00      B    H  
ATOM   1116  O   HOH B 366      36.764  23.355  15.929  1.00  0.00      B    O  
ATOM   1117  H1  HOH B 366      35.945  23.450  15.338  1.00  0.00      B    H  
ATOM   1118  H2  HOH B 366      36.937  22.359  15.961  1.00  0.00      B    H  
ATOM   1119  O   HOH B 367      37.710   0.721   6.254  1.00  0.00      B    O  
ATOM   1120  H1  HOH B 367      38.321  -0.033   6.410  1.00  0.00      B    H  
ATOM   1121  H2  HOH B 367      38.325   1.579   6.272  1.00  0.00      B    H  
ATOM   1122  O   HOH B 368      29.956   7.516  11.044  1.00  0.00      B    O  
ATOM   1123  H1  HOH B 368      30.095   6.516  11.170  1.00  0.00      B    H  
ATOM   1124  H2  HOH B 368      29.787   7.651  10.040  1.00  0.00      B    H  
ATOM   1125  O   HOH B 369       3.826   1.148  10.169  1.00  0.00      B    O  
ATOM   1126  H1  HOH B 369       3.739   1.768  10.944  1.00  0.00      B    H  
ATOM   1127  H2  HOH B 369       4.831   0.963  10.102  1.00  0.00      B    H  
ATOM   1128  O   HOH B 370      35.030  17.421  14.361  1.00  0.00      B    O  
ATOM   1129  H1  HOH B 370      34.843  18.443  14.351  1.00  0.00      B    H  
ATOM   1130  H2  HOH B 370      35.534  17.233  13.461  1.00  0.00      B    H  
ATOM   1131  O   HOH B 371      32.454  30.201  11.226  1.00  0.00      B    O  
ATOM   1132  H1  HOH B 371      31.620  30.302  11.867  1.00  0.00      B    H  
ATOM   1133  H2  HOH B 371      32.686  31.138  10.819  1.00  0.00      B    H  
ATOM   1134  O   HOH B 372      26.080  24.051   6.240  1.00  0.00      B    O  
ATOM   1135  H1  HOH B 372      26.137  24.045   5.245  1.00  0.00      B    H  
ATOM   1136  H2  HOH B 372      26.024  25.034   6.534  1.00  0.00      B    H  
ATOM   1137  O   HOH B 373      33.519  12.483  30.670  1.00  0.00      B    O  
ATOM   1138  H1  HOH B 373      33.167  12.688  29.742  1.00  0.00      B    H  
ATOM   1139  H2  HOH B 373      34.589  12.399  30.648  1.00  0.00      B    H  
ATOM   1140  O   HOH B 374      23.791   5.776   8.158  1.00  0.00      B    O  
ATOM   1141  H1  HOH B 374      23.330   4.847   8.445  1.00  0.00      B    H  
ATOM   1142  H2  HOH B 374      24.804   5.649   8.206  1.00  0.00      B    H  
ATOM   1143  O   HOH B 375      30.479  26.267  29.926  1.00  0.00      B    O  
ATOM   1144  H1  HOH B 375      30.160  26.874  30.659  1.00  0.00      B    H  
ATOM   1145  H2  HOH B 375      31.495  26.242  29.928  1.00  0.00      B    H  
ATOM   1146  O   HOH B 376      19.660  21.172  30.016  1.00  0.00      B    O  
ATOM   1147  H1  HOH B 376      20.626  21.355  29.773  1.00  0.00      B    H  
ATOM   1148  H2  HOH B 376      19.526  20.397  30.677  1.00  0.00      B    H  
ATOM   1149  O   HOH B 377      13.666  21.590  31.759  1.00  0.00      B    O  
ATOM   1150  H1  HOH B 377      13.452  22.543  32.018  1.00  0.00      B    H  
ATOM   1151  H2  HOH B 377      14.568  21.277  32.095  1.00  0.00      B    H  
ATOM   1152  O   HOH B 378      38.451   8.348  35.374  1.00  0.00      B    O  
ATOM   1153  H1  HOH B 378      38.558   7.342  35.356  1.00  0.00      B    H  
ATOM   1154  H2  HOH B 378      39.267   8.741  35.834  1.00  0.00      B    H  
ATOM   1155  O   HOH B 379      12.742   3.946  38.385  1.00  0.00      B    O  
ATOM   1156  H1  HOH B 379      11.959   3.289  38.307  1.00  0.00      B    H  
ATOM   1157  H2  HOH B 379      13.636   3.468  38.484  1.00  0.00      B    H  
ATOM   1158  O   HOH B 380      31.567  37.130  38.577  1.00  0.00      B    O  
ATOM   1159  H1  HOH B 380      30.638  36.615  38.589  1.00  0.00      B    H  
ATOM   1160  H2  HOH B 380      32.178  36.491  38.980  1.00  0.00      B    H  
ATOM   1161  O   HOH B 381      25.809  25.889  38.851  1.00  0.00      B    O  
ATOM   1162  H1  HOH B 381      26.280  26.609  38.287  1.00  0.00      B    H  
ATOM   1163  H2  HOH B 381      26.355  24.993  38.767  1.00  0.00      B    H  
ATOM   1164  O   HOH B 382      13.782  33.996  38.124  1.00  0.00      B    O  
ATOM   1165  H1  HOH B 382      13.706  33.243  38.779  1.00  0.00      B    H  
ATOM   1166  H2  HOH B 382      14.173  34.765  38.664  1.00  0.00      B    H  
ATOM   1167  O   HOH B 383      10.168  12.176   7.188  1.00  0.00      B    O  
ATOM   1168  H1  HOH B 383      10.605  11.696   7.915  1.00  0.00      B    H  
ATOM   1169  H2  HOH B 383       9.181  12.068   7.288  1.00  0.00      B    H  
ATOM   1170  O   HOH B 384       6.982  17.695   4.949  1.00  0.00      B    O  
ATOM   1171  H1  HOH B 384       7.287  16.818   4.533  1.00  0.00      B    H  
ATOM   1172  H2  HOH B 384       7.814  18.223   5.030  1.00  0.00      B    H  
ATOM   1173  O   HOH B 385      11.470  35.592  13.928  1.00  0.00      B    O  
ATOM   1174  H1  HOH B 385      12.260  34.941  13.827  1.00  0.00      B    H  
ATOM   1175  H2  HOH B 385      11.345  35.969  12.978  1.00  0.00      B    H  
ATOM   1176  O   HOH B 386      10.050  23.428  34.302  1.00  0.00      B    O  
ATOM   1177  H1  HOH B 386      10.397  24.355  34.004  1.00  0.00      B    H  
ATOM   1178  H2  HOH B 386      10.819  22.791  34.397  1.00  0.00      B    H  
ATOM   1179  O   HOH B 387      30.616  29.592  25.952  1.00  0.00      B    O  
ATOM   1180  H1  HOH B 387      30.055  28.809  25.568  1.00  0.00      B    H  
ATOM   1181  H2  HOH B 387      31.576  29.550  25.577  1.00  0.00      B    H  
ATOM   1182  O   HOH B 388      24.076  30.349   3.320  1.00  0.00      B    O  
ATOM   1183  H1  HOH B 388      23.775  29.435   3.485  1.00  0.00      B    H  
ATOM   1184  H2  HOH B 388      23.936  30.904   4.174  1.00  0.00      B    H  
ATOM   1185  O   HOH B 389      33.798  24.765  36.331  1.00  0.00      B    O  
ATOM   1186  H1  HOH B 389      33.963  25.769  36.133  1.00  0.00      B    H  
ATOM   1187  H2  HOH B 389      33.696  24.243  35.433  1.00  0.00      B    H  
ATOM   1188  O   HOH B 390      35.624  15.517   0.573  1.00  0.00      B    O  
ATOM   1189  H1  HOH B 390      34.699  15.911   0.603  1.00  0.00      B    H  
ATOM   1190  H2  HOH B 390      35.758  15.059   1.432  1.00  0.00      B    H  
ATOM   1191  O   HOH B 391       6.693  20.213  15.974  1.00  0.00      B    O  
ATOM   1192  H1  HOH B 391       6.175  19.503  16.409  1.00  0.00      B    H  
ATOM   1193  H2  HOH B 391       6.013  20.815  15.541  1.00  0.00      B    H  
ATOM   1194  O   HOH B 392       9.301  10.700  21.173  1.00  0.00      B    O  
ATOM   1195  H1  HOH B 392       8.492  10.656  21.734  1.00  0.00      B    H  
ATOM   1196  H2  HOH B 392       9.705   9.764  21.138  1.00  0.00      B    H  
ATOM   1197  O   HOH B 393       5.539  11.669  29.575  1.00  0.00      B    O  
ATOM   1198  H1  HOH B 393       5.779  11.040  30.280  1.00  0.00      B    H  
ATOM   1199  H2  HOH B 393       6.371  11.867  29.087  1.00  0.00      B    H  
ATOM   1200  O   HOH B 394       4.619  29.414  34.910  1.00  0.00      B    O  
ATOM   1201  H1  HOH B 394       4.204  30.209  34.422  1.00  0.00      B    H  
ATOM   1202  H2  HOH B 394       5.008  28.726  34.241  1.00  0.00      B    H  
ATOM   1203  O   HOH B 395       7.210  29.122  12.896  1.00  0.00      B    O  
ATOM   1204  H1  HOH B 395       7.062  30.030  13.390  1.00  0.00      B    H  
ATOM   1205  H2  HOH B 395       7.131  28.393  13.601  1.00  0.00      B    H  
ATOM   1206  O   HOH B 396      25.523  36.268  11.064  1.00  0.00      B    O  
ATOM   1207  H1  HOH B 396      25.895  36.883  11.843  1.00  0.00      B    H  
ATOM   1208  H2  HOH B 396      26.226  36.127  10.322  1.00  0.00      B    H  
ATOM   1209  O   HOH B 397      25.046  26.024  23.869  1.00  0.00      B    O  
ATOM   1210  H1  HOH B 397      25.953  26.127  23.372  1.00  0.00      B    H  
ATOM   1211  H2  HOH B 397      24.817  26.761  24.509  1.00  0.00      B    H  
ATOM   1212  O   HOH B 398       6.200  36.950   9.144  1.00  0.00      B    O  
ATOM   1213  H1  HOH B 398       6.901  36.251   9.020  1.00  0.00      B    H  
ATOM   1214  H2  HOH B 398       5.766  37.166   8.242  1.00  0.00      B    H  
ATOM   1215  O   HOH B 399       5.890   8.811  24.920  1.00  0.00      B    O  
ATOM   1216  H1  HOH B 399       5.132   9.002  25.475  1.00  0.00      B    H  
ATOM   1217  H2  HOH B 399       5.522   9.083  23.960  1.00  0.00      B    H  
ATOM   1218  O   HOH B 400      26.765  37.001  32.331  1.00  0.00      B    O  
ATOM   1219  H1  HOH B 400      26.294  37.931  32.373  1.00  0.00      B    H  
ATOM   1220  H2  HOH B 400      26.363  36.341  32.995  1.00  0.00      B    H  
ATOM   1221  O   HOH B 401      28.353  20.936  23.562  1.00  0.00      B    O  
ATOM   1222  H1  HOH B 401      29.320  20.976  23.930  1.00  0.00      B    H  
ATOM   1223  H2  HOH B 401      28.372  20.026  23.051  1.00  0.00      B    H  
ATOM   1224  O   HOH B 402      14.927  30.063  36.517  1.00  0.00      B    O  
ATOM   1225  H1  HOH B 402      15.395  29.463  35.835  1.00  0.00      B    H  
ATOM   1226  H2  HOH B 402      14.904  29.602  37.414  1.00  0.00      B    H  
ATOM   1227  O   HOH B 403      18.252   7.584  30.641  1.00  0.00      B    O  
ATOM   1228  H1  HOH B 403      17.271   7.466  30.898  1.00  0.00      B    H  
ATOM   1229  H2  HOH B 403      18.334   8.334  29.924  1.00  0.00      B    H  
ATOM   1230  O   HOH B 404      10.411  32.554  29.523  1.00  0.00      B    O  
ATOM   1231  H1  HOH B 404       9.801  32.570  30.285  1.00  0.00      B    H  
ATOM   1232  H2  HOH B 404      10.789  33.442  29.553  1.00  0.00      B    H  
ATOM   1233  O   HOH B 405      28.442  10.934  28.990  1.00  0.00      B    O  
ATOM   1234  H1  HOH B 405      28.391   9.953  28.904  1.00  0.00      B    H  
ATOM   1235  H2  HOH B 405      29.149  11.231  29.618  1.00  0.00      B    H  
ATOM   1236  O   HOH B 406      35.424  30.144  12.362  1.00  0.00      B    O  
ATOM   1237  H1  HOH B 406      36.349  30.019  12.016  1.00  0.00      B    H  
ATOM   1238  H2  HOH B 406      34.938  30.840  11.794  1.00  0.00      B    H  
ATOM   1239  O   HOH B 407      29.592  29.939  20.045  1.00  0.00      B    O  
ATOM   1240  H1  HOH B 407      28.660  29.624  19.867  1.00  0.00      B    H  
ATOM   1241  H2  HOH B 407      29.622  30.081  21.064  1.00  0.00      B    H  
ATOM   1242  O   HOH B 408      13.522  10.274  31.431  1.00  0.00      B    O  
ATOM   1243  H1  HOH B 408      14.056  10.826  32.120  1.00  0.00      B    H  
ATOM   1244  H2  HOH B 408      12.732   9.883  31.960  1.00  0.00      B    H  
ATOM   1245  O   HOH B 409      30.746  23.657  18.581  1.00  0.00      B    O  
ATOM   1246  H1  HOH B 409      29.813  24.060  18.700  1.00  0.00      B    H  
ATOM   1247  H2  HOH B 409      31.377  24.033  19.243  1.00  0.00      B    H  
ATOM   1248  O   HOH B 410      39.241  19.882  25.374  1.00  0.00      B    O  
ATOM   1249  H1  HOH B 410      38.794  19.135  24.828  1.00  0.00      B    H  
ATOM   1250  H2  HOH B 410      38.839  20.841  25.152  1.00  0.00      B    H  
ATOM   1251  O   HOH B 411      30.840  32.834  23.011  1.00  0.00      B    O  
ATOM   1252  H1  HOH B 411      30.430  31.969  22.701  1.00  0.00      B    H  
ATOM   1253  H2  HOH B 411      30.995  32.821  24.021  1.00  0.00      B    H  
ATOM   1254  O   HOH B 412      26.184   9.369  34.246  1.00  0.00      B    O  
ATOM   1255  H1  HOH B 412      25.426  10.051  34.055  1.00  0.00      B    H  
ATOM   1256  H2  HOH B 412      25.766   8.641  34.873  1.00  0.00      B    H  
ATOM   1257  O   HOH B 413       1.900  11.500  13.653  1.00  0.00      B    O  
ATOM   1258  H1  HOH B 413       2.171  10.535  13.537  1.00  0.00      B    H  
ATOM   1259  H2  HOH B 413       2.734  12.004  13.316  1.00  0.00      B    H  
ATOM   1260  O   HOH B 414      15.631  11.132   1.787  1.00  0.00      B    O  
ATOM   1261  H1  HOH B 414      14.830  11.439   2.320  1.00  0.00      B    H  
ATOM   1262  H2  HOH B 414      15.895  10.233   2.129  1.00  0.00      B    H  
ATOM   1263  O   HOH B 415      27.492  31.378   8.813  1.00  0.00      B    O  
ATOM   1264  H1  HOH B 415      27.455  32.283   8.349  1.00  0.00      B    H  
ATOM   1265  H2  HOH B 415      26.748  31.235   9.511  1.00  0.00      B    H  
ATOM   1266  O   HOH B 416      37.075  13.522  17.339  1.00  0.00      B    O  
ATOM   1267  H1  HOH B 416      37.410  14.132  16.595  1.00  0.00      B    H  
ATOM   1268  H2  HOH B 416      37.908  13.274  17.891  1.00  0.00      B    H  
ATOM   1269  O   HOH B 417      11.048  30.563   3.904  1.00  0.00      B    O  
ATOM   1270  H1  HOH B 417      10.064  30.380   3.672  1.00  0.00      B    H  
ATOM   1271  H2  HOH B 417      11.178  30.371   4.921  1.00  0.00      B    H  
ATOM   1272  O   HOH B 418      34.867  31.035  27.927  1.00  0.00      B    O  
ATOM   1273  H1  HOH B 418      34.925  30.348  28.720  1.00  0.00      B    H  
ATOM   1274  H2  HOH B 418      35.732  31.545  27.886  1.00  0.00      B    H  
ATOM   1275  O   HOH B 419      18.082  28.992  37.049  1.00  0.00      B    O  
ATOM   1276  H1  HOH B 419      19.094  28.812  37.142  1.00  0.00      B    H  
ATOM   1277  H2  HOH B 419      17.935  29.896  37.361  1.00  0.00      B    H  
ATOM   1278  O   HOH B 420      28.821   5.025   4.309  1.00  0.00      B    O  
ATOM   1279  H1  HOH B 420      29.195   4.097   4.599  1.00  0.00      B    H  
ATOM   1280  H2  HOH B 420      28.943   5.088   3.285  1.00  0.00      B    H  
ATOM   1281  O   HOH B 421       7.105   9.275  21.701  1.00  0.00      B    O  
ATOM   1282  H1  HOH B 421       6.139   9.383  21.927  1.00  0.00      B    H  
ATOM   1283  H2  HOH B 421       7.131   9.006  20.707  1.00  0.00      B    H  
ATOM   1284  O   HOH B 422      37.609  15.622  20.438  1.00  0.00      B    O  
ATOM   1285  H1  HOH B 422      38.288  16.147  20.976  1.00  0.00      B    H  
ATOM   1286  H2  HOH B 422      36.712  15.721  20.989  1.00  0.00      B    H  
ATOM   1287  O   HOH B 423      37.717  28.651  36.875  1.00  0.00      B    O  
ATOM   1288  H1  HOH B 423      38.287  28.975  37.637  1.00  0.00      B    H  
ATOM   1289  H2  HOH B 423      37.229  27.821  37.250  1.00  0.00      B    H  
ATOM   1290  O   HOH B 424      36.488  36.140  30.045  1.00  0.00      B    O  
ATOM   1291  H1  HOH B 424      36.200  36.351  31.022  1.00  0.00      B    H  
ATOM   1292  H2  HOH B 424      37.324  36.709  29.823  1.00  0.00      B    H  
ATOM   1293  O   HOH B 425       9.119  26.478  19.019  1.00  0.00      B    O  
ATOM   1294  H1  HOH B 425       9.713  27.096  19.612  1.00  0.00      B    H  
ATOM   1295  H2  HOH B 425       8.881  25.582  19.455  1.00  0.00      B    H  
ATOM   1296  O   HOH B 426      16.319   7.733  24.535  1.00  0.00      B    O  
ATOM   1297  H1  HOH B 426      16.489   6.722  24.324  1.00  0.00      B    H  
ATOM   1298  H2  HOH B 426      16.081   7.841  25.496  1.00  0.00      B    H  
ATOM   1299  O   HOH B 427       3.178  14.939  25.087  1.00  0.00      B    O  
ATOM   1300  H1  HOH B 427       3.472  14.966  26.051  1.00  0.00      B    H  
ATOM   1301  H2  HOH B 427       3.996  15.296  24.572  1.00  0.00      B    H  
ATOM   1302  O   HOH B 428      35.404  39.230  15.075  1.00  0.00      B    O  
ATOM   1303  H1  HOH B 428      35.885  39.054  14.197  1.00  0.00      B    H  
ATOM   1304  H2  HOH B 428      35.478  38.408  15.646  1.00  0.00      B    H  
ATOM   1305  O   HOH B 429      32.945   9.302   1.687  1.00  0.00      B    O  
ATOM   1306  H1  HOH B 429      33.268   8.411   1.349  1.00  0.00      B    H  
ATOM   1307  H2  HOH B 429      32.984   9.299   2.733  1.00  0.00      B    H  
ATOM   1308  O   HOH B 430      31.175  36.908  10.705  1.00  0.00      B    O  
ATOM   1309  H1  HOH B 430      30.976  37.552   9.914  1.00  0.00      B    H  
ATOM   1310  H2  HOH B 430      30.895  37.345  11.553  1.00  0.00      B    H  
ATOM   1311  O   HOH B 431       9.307  38.712  20.813  1.00  0.00      B    O  
ATOM   1312  H1  HOH B 431       9.616  38.478  21.783  1.00  0.00      B    H  
ATOM   1313  H2  HOH B 431       8.684  37.987  20.469  1.00  0.00      B    H  
ATOM   1314  O   HOH B 432      28.815  21.763   4.705  1.00  0.00      B    O  
ATOM   1315  H1  HOH B 432      27.890  21.391   4.726  1.00  0.00      B    H  
ATOM   1316  H2  HOH B 432      28.763  22.588   4.096  1.00  0.00      B    H  
ATOM   1317  O   HOH B 433       5.062  21.740   2.399  1.00  0.00      B    O  
ATOM   1318  H1  HOH B 433       5.844  21.180   2.823  1.00  0.00      B    H  
ATOM   1319  H2  HOH B 433       5.325  21.976   1.469  1.00  0.00      B    H  
ATOM   1320  O   HOH B 434       9.280  10.346  33.055  1.00  0.00      B    O  
ATOM   1321  H1  HOH B 434       9.626  10.331  32.114  1.00  0.00      B    H  
ATOM   1322  H2  HOH B 434       9.516  11.228  33.488  1.00  0.00      B    H  
ATOM   1323  O   HOH B 435       5.637  14.030   7.852  1.00  0.00      B    O  
ATOM   1324  H1  HOH B 435       4.646  13.753   7.841  1.00  0.00      B    H  
ATOM   1325  H2  HOH B 435       5.693  14.861   8.482  1.00  0.00      B    H  
ATOM   1326  O   HOH B 436       7.319  22.242  21.083  1.00  0.00      B    O  
ATOM   1327  H1  HOH B 436       7.935  23.058  20.891  1.00  0.00      B    H  
ATOM   1328  H2  HOH B 436       7.403  21.652  20.298  1.00  0.00      B    H  
ATOM   1329  O   HOH B 437      32.222  31.355  34.606  1.00  0.00      B    O  
ATOM   1330  H1  HOH B 437      31.375  30.981  35.074  1.00  0.00      B    H  
ATOM   1331  H2  HOH B 437      32.567  32.034  35.219  1.00  0.00      B    H  
ATOM   1332  O   HOH B 438       0.781  19.672  28.239  1.00  0.00      B    O  
ATOM   1333  H1  HOH B 438       0.445  19.568  27.304  1.00  0.00      B    H  
ATOM   1334  H2  HOH B 438       0.034  19.364  28.780  1.00  0.00      B    H  
ATOM   1335  O   HOH B 439       1.599  28.603  33.468  1.00  0.00      B    O  
ATOM   1336  H1  HOH B 439       2.411  29.128  33.186  1.00  0.00      B    H  
ATOM   1337  H2  HOH B 439       1.896  27.654  33.622  1.00  0.00      B    H  
ATOM   1338  O   HOH B 440      27.558  36.533  29.417  1.00  0.00      B    O  
ATOM   1339  H1  HOH B 440      27.204  36.670  30.396  1.00  0.00      B    H  
ATOM   1340  H2  HOH B 440      28.040  35.649  29.309  1.00  0.00      B    H  
ATOM   1341  O   HOH B 441      26.874  23.265  19.279  1.00  0.00      B    O  
ATOM   1342  H1  HOH B 441      26.336  23.599  20.075  1.00  0.00      B    H  
ATOM   1343  H2  HOH B 441      26.978  22.264  19.379  1.00  0.00      B    H  
ATOM   1344  O   HOH B 442       2.951  11.552   6.582  1.00  0.00      B    O  
ATOM   1345  H1  HOH B 442       2.992  12.410   7.055  1.00  0.00      B    H  
ATOM   1346  H2  HOH B 442       2.825  11.745   5.580  1.00  0.00      B    H  
ATOM   1347  O   HOH B 443      19.121   1.641  36.512  1.00  0.00      B    O  
ATOM   1348  H1  HOH B 443      19.602   1.299  35.759  1.00  0.00      B    H  
ATOM   1349  H2  HOH B 443      19.810   2.116  37.082  1.00  0.00      B    H  
ATOM   1350  O   HOH B 444      25.672  24.595   3.549  1.00  0.00      B    O  
ATOM   1351  H1  HOH B 444      25.526  25.572   3.419  1.00  0.00      B    H  
ATOM   1352  H2  HOH B 444      25.089  24.121   2.781  1.00  0.00      B    H  
ATOM   1353  O   HOH B 445      35.443  16.677  36.662  1.00  0.00      B    O  
ATOM   1354  H1  HOH B 445      35.966  16.231  37.355  1.00  0.00      B    H  
ATOM   1355  H2  HOH B 445      34.966  17.495  37.115  1.00  0.00      B    H  
ATOM   1356  O   HOH B 446      19.815   1.762  25.510  1.00  0.00      B    O  
ATOM   1357  H1  HOH B 446      18.927   1.302  25.522  1.00  0.00      B    H  
ATOM   1358  H2  HOH B 446      20.407   1.628  26.328  1.00  0.00      B    H  
ATOM   1359  O   HOH B 447      26.267  17.810   0.714  1.00  0.00      B    O  
ATOM   1360  H1  HOH B 447      25.763  18.699   0.677  1.00  0.00      B    H  
ATOM   1361  H2  HOH B 447      25.631  17.136   0.312  1.00  0.00      B    H  
ATOM   1362  O   HOH B 448      31.622  15.658  34.223  1.00  0.00      B    O  
ATOM   1363  H1  HOH B 448      32.430  15.418  34.759  1.00  0.00      B    H  
ATOM   1364  H2  HOH B 448      31.903  15.727  33.246  1.00  0.00      B    H  
ATOM   1365  O   HOH B 449       6.245  16.584  15.849  1.00  0.00      B    O  
ATOM   1366  H1  HOH B 449       6.249  16.032  16.720  1.00  0.00      B    H  
ATOM   1367  H2  HOH B 449       5.710  17.433  16.072  1.00  0.00      B    H  
ATOM   1368  O   HOH B 450       6.917  37.080  14.621  1.00  0.00      B    O  
ATOM   1369  H1  HOH B 450       7.424  37.536  15.342  1.00  0.00      B    H  
ATOM   1370  H2  HOH B 450       6.103  36.642  15.086  1.00  0.00      B    H  
ATOM   1371  O   HOH B 451       3.825  33.140   3.611  1.00  0.00      B    O  
ATOM   1372  H1  HOH B 451       4.461  33.869   3.646  1.00  0.00      B    H  
ATOM   1373  H2  HOH B 451       3.082  33.433   2.961  1.00  0.00      B    H  
ATOM   1374  O   HOH B 452      18.733  35.597  24.064  1.00  0.00      B    O  
ATOM   1375  H1  HOH B 452      18.686  34.754  24.608  1.00  0.00      B    H  
ATOM   1376  H2  HOH B 452      19.617  35.561  23.580  1.00  0.00      B    H  
ATOM   1377  O   HOH B 453      23.359   2.508   6.696  1.00  0.00      B    O  
ATOM   1378  H1  HOH B 453      22.801   2.825   7.481  1.00  0.00      B    H  
ATOM   1379  H2  HOH B 453      23.502   3.264   5.980  1.00  0.00      B    H  
ATOM   1380  O   HOH B 454      27.234  37.666  22.459  1.00  0.00      B    O  
ATOM   1381  H1  HOH B 454      27.129  36.717  22.746  1.00  0.00      B    H  
ATOM   1382  H2  HOH B 454      28.051  37.766  21.825  1.00  0.00      B    H  
ATOM   1383  O   HOH B 455       2.115   7.965  14.781  1.00  0.00      B    O  
ATOM   1384  H1  HOH B 455       1.294   7.466  15.250  1.00  0.00      B    H  
ATOM   1385  H2  HOH B 455       2.902   7.302  14.810  1.00  0.00      B    H  
ATOM   1386  O   HOH B 456      38.823  10.743  25.944  1.00  0.00      B    O  
ATOM   1387  H1  HOH B 456      38.840  11.116  25.026  1.00  0.00      B    H  
ATOM   1388  H2  HOH B 456      38.535   9.783  25.815  1.00  0.00      B    H  
ATOM   1389  O   HOH B 457       6.934  23.587   8.258  1.00  0.00      B    O  
ATOM   1390  H1  HOH B 457       6.954  23.731   7.262  1.00  0.00      B    H  
ATOM   1391  H2  HOH B 457       6.053  23.209   8.469  1.00  0.00      B    H  
ATOM   1392  O   HOH B 458       5.997  22.127  34.938  1.00  0.00      B    O  
ATOM   1393  H1  HOH B 458       5.054  22.257  35.228  1.00  0.00      B    H  
ATOM   1394  H2  HOH B 458       6.032  21.432  34.145  1.00  0.00      B    H  
ATOM   1395  O   HOH B 459       0.974   4.606  14.132  1.00  0.00      B    O  
ATOM   1396  H1  HOH B 459       1.527   5.092  13.489  1.00  0.00      B    H  
ATOM   1397  H2  HOH B 459       1.506   4.331  14.906  1.00  0.00      B    H  
ATOM   1398  O   HOH B 460      21.901  19.375  38.487  1.00  0.00      B    O  
ATOM   1399  H1  HOH B 460      22.043  18.815  37.634  1.00  0.00      B    H  
ATOM   1400  H2  HOH B 460      21.017  19.905  38.282  1.00  0.00      B    H  
ATOM   1401  O   HOH B 461       8.269  11.612  27.635  1.00  0.00      B    O  
ATOM   1402  H1  HOH B 461       7.930  11.953  26.741  1.00  0.00      B    H  
ATOM   1403  H2  HOH B 461       9.098  11.031  27.403  1.00  0.00      B    H  
ATOM   1404  O   HOH B 462      27.694  29.064  29.172  1.00  0.00      B    O  
ATOM   1405  H1  HOH B 462      27.551  28.343  28.476  1.00  0.00      B    H  
ATOM   1406  H2  HOH B 462      27.433  28.779  30.111  1.00  0.00      B    H  
ATOM   1407  O   HOH B 463       1.646   9.039  37.164  1.00  0.00      B    O  
ATOM   1408  H1  HOH B 463       2.315   9.807  37.120  1.00  0.00      B    H  
ATOM   1409  H2  HOH B 463       1.063   9.229  37.946  1.00  0.00      B    H  
ATOM   1410  O   HOH B 464      19.315  12.360  30.945  1.00  0.00      B    O  
ATOM   1411  H1  HOH B 464      19.015  12.222  31.922  1.00  0.00      B    H  
ATOM   1412  H2  HOH B 464      19.064  13.309  30.645  1.00  0.00      B    H  
ATOM   1413  O   HOH B 465      36.860  14.250  37.471  1.00  0.00      B    O  
ATOM   1414  H1  HOH B 465      37.785  14.718  37.665  1.00  0.00      B    H  
ATOM   1415  H2  HOH B 465      36.372  14.346  38.300  1.00  0.00      B    H  
ATOM   1416  O   HOH B 466      11.474  12.817  12.999  1.00  0.00      B    O  
ATOM   1417  H1  HOH B 466      12.228  12.332  12.526  1.00  0.00      B    H  
ATOM   1418  H2  HOH B 466      11.778  13.613  13.481  1.00  0.00      B    H  
ATOM   1419  O   HOH B 467       4.575  30.202  19.151  1.00  0.00      B    O  
ATOM   1420  H1  HOH B 467       5.039  31.158  19.363  1.00  0.00      B    H  
ATOM   1421  H2  HOH B 467       4.269  30.108  18.182  1.00  0.00      B    H  
ATOM   1422  O   HOH B 468       3.124  33.149  24.186  1.00  0.00      B    O  
ATOM   1423  H1  HOH B 468       3.150  33.548  25.116  1.00  0.00      B    H  
ATOM   1424  H2  HOH B 468       2.152  33.043  23.904  1.00  0.00      B    H  
ATOM   1425  O   HOH B 469      28.168  18.658   3.472  1.00  0.00      B    O  
ATOM   1426  H1  HOH B 469      27.308  18.608   2.919  1.00  0.00      B    H  
ATOM   1427  H2  HOH B 469      28.862  19.173   2.917  1.00  0.00      B    H  
ATOM   1428  O   HOH B 470      24.422  19.369  19.343  1.00  0.00      B    O  
ATOM   1429  H1  HOH B 470      24.145  18.499  19.845  1.00  0.00      B    H  
ATOM   1430  H2  HOH B 470      25.390  19.426  19.324  1.00  0.00      B    H  
ATOM   1431  O   HOH B 471      25.579  34.855  34.371  1.00  0.00      B    O  
ATOM   1432  H1  HOH B 471      25.182  33.951  34.017  1.00  0.00      B    H  
ATOM   1433  H2  HOH B 471      24.854  35.546  34.524  1.00  0.00      B    H  
ATOM   1434  O   HOH B 472       8.259  30.574   8.212  1.00  0.00      B    O  
ATOM   1435  H1  HOH B 472       7.552  30.581   8.901  1.00  0.00      B    H  
ATOM   1436  H2  HOH B 472       9.160  30.375   8.626  1.00  0.00      B    H  
ATOM   1437  O   HOH B 473      14.580   2.487  28.846  1.00  0.00      B    O  
ATOM   1438  H1  HOH B 473      15.523   2.614  28.377  1.00  0.00      B    H  
ATOM   1439  H2  HOH B 473      13.782   2.569  28.219  1.00  0.00      B    H  
ATOM   1440  O   HOH B 474      32.009  33.807  29.834  1.00  0.00      B    O  
ATOM   1441  H1  HOH B 474      33.005  33.888  29.938  1.00  0.00      B    H  
ATOM   1442  H2  HOH B 474      31.854  33.300  28.941  1.00  0.00      B    H  
ATOM   1443  O   HOH B 475      10.076  34.188   1.309  1.00  0.00      B    O  
ATOM   1444  H1  HOH B 475       9.963  33.779   2.192  1.00  0.00      B    H  
ATOM   1445  H2  HOH B 475      10.719  35.033   1.357  1.00  0.00      B    H  
ATOM   1446  O   HOH B 476      11.282  29.352  17.272  1.00  0.00      B    O  
ATOM   1447  H1  HOH B 476      11.741  28.628  17.801  1.00  0.00      B    H  
ATOM   1448  H2  HOH B 476      10.607  29.780  17.878  1.00  0.00      B    H  
ATOM   1449  O   HOH B 477      12.034  24.028  37.859  1.00  0.00      B    O  
ATOM   1450  H1  HOH B 477      11.556  24.737  38.430  1.00  0.00      B    H  
ATOM   1451  H2  HOH B 477      11.365  23.271  37.851  1.00  0.00      B    H  
ATOM   1452  O   HOH B 478      17.761  13.123   2.180  1.00  0.00      B    O  
ATOM   1453  H1  HOH B 478      17.045  12.529   1.807  1.00  0.00      B    H  
ATOM   1454  H2  HOH B 478      17.412  14.076   2.276  1.00  0.00      B    H  
ATOM   1455  O   HOH B 479      24.405  13.356  21.758  1.00  0.00      B    O  
ATOM   1456  H1  HOH B 479      25.221  13.717  22.127  1.00  0.00      B    H  
ATOM   1457  H2  HOH B 479      24.298  12.375  21.950  1.00  0.00      B    H  
ATOM   1458  O   HOH B 480      10.433  35.776  31.292  1.00  0.00      B    O  
ATOM   1459  H1  HOH B 480      11.041  35.135  30.780  1.00  0.00      B    H  
ATOM   1460  H2  HOH B 480      10.569  35.609  32.262  1.00  0.00      B    H  
ATOM   1461  O   HOH B 481      13.357  11.173  20.755  1.00  0.00      B    O  
ATOM   1462  H1  HOH B 481      12.588  11.657  21.316  1.00  0.00      B    H  
ATOM   1463  H2  HOH B 481      14.318  11.272  21.066  1.00  0.00      B    H  
ATOM   1464  O   HOH B 482      38.262  24.661  36.064  1.00  0.00      B    O  
ATOM   1465  H1  HOH B 482      38.863  25.241  36.590  1.00  0.00      B    H  
ATOM   1466  H2  HOH B 482      38.290  23.703  36.460  1.00  0.00      B    H  
ATOM   1467  O   HOH B 483      16.664  26.607   8.526  1.00  0.00      B    O  
ATOM   1468  H1  HOH B 483      17.602  26.735   8.809  1.00  0.00      B    H  
ATOM   1469  H2  HOH B 483      16.695  25.914   7.822  1.00  0.00      B    H  
ATOM   1470  O   HOH B 484      14.233   2.103  14.877  1.00  0.00      B    O  
ATOM   1471  H1  HOH B 484      14.066   1.649  15.777  1.00  0.00      B    H  
ATOM   1472  H2  HOH B 484      14.481   1.373  14.188  1.00  0.00      B    H  
ATOM   1473  O   HOH B 485      14.415  24.419   9.248  1.00  0.00      B    O  
ATOM   1474  H1  HOH B 485      14.395  25.370   9.020  1.00  0.00      B    H  
ATOM   1475  H2  HOH B 485      15.177  24.276   9.892  1.00  0.00      B    H  
ATOM   1476  O   HOH B 486      32.250  19.747  36.873  1.00  0.00      B    O  
ATOM   1477  H1  HOH B 486      31.457  20.348  36.812  1.00  0.00      B    H  
ATOM   1478  H2  HOH B 486      32.277  19.260  35.978  1.00  0.00      B    H  
ATOM   1479  O   HOH B 487      20.004  32.274  34.846  1.00  0.00      B    O  
ATOM   1480  H1  HOH B 487      19.645  31.763  35.677  1.00  0.00      B    H  
ATOM   1481  H2  HOH B 487      19.205  32.311  34.223  1.00  0.00      B    H  
ATOM   1482  O   HOH B 488      26.264   7.543  32.064  1.00  0.00      B    O  
ATOM   1483  H1  HOH B 488      27.039   6.992  32.390  1.00  0.00      B    H  
ATOM   1484  H2  HOH B 488      25.990   8.143  32.855  1.00  0.00      B    H  
ATOM   1485  O   HOH B 489      39.408   6.051   9.980  1.00  0.00      B    O  
ATOM   1486  H1  HOH B 489      38.724   5.841  10.659  1.00  0.00      B    H  
ATOM   1487  H2  HOH B 489      39.312   7.045   9.862  1.00  0.00      B    H  
ATOM   1488  O   HOH B 490      21.628   4.147  12.139  1.00  0.00      B    O  
ATOM   1489  H1  HOH B 490      21.907   3.149  12.130  1.00  0.00      B    H  
ATOM   1490  H2  HOH B 490      21.586   4.456  11.201  1.00  0.00      B    H  
ATOM   1491  O   HOH B 491      34.898  16.655  21.684  1.00  0.00      B    O  
ATOM   1492  H1  HOH B 491      34.334  16.429  22.471  1.00  0.00      B    H  
ATOM   1493  H2  HOH B 491      34.724  17.626  21.571  1.00  0.00      B    H  
ATOM   1494  O   HOH B 492       8.510  27.181  24.601  1.00  0.00      B    O  
ATOM   1495  H1  HOH B 492       9.350  27.134  25.125  1.00  0.00      B    H  
ATOM   1496  H2  HOH B 492       8.213  26.243  24.329  1.00  0.00      B    H  
ATOM   1497  O   HOH B 493      10.730  33.753  22.501  1.00  0.00      B    O  
ATOM   1498  H1  HOH B 493      11.685  34.082  22.791  1.00  0.00      B    H  
ATOM   1499  H2  HOH B 493      10.719  32.743  22.366  1.00  0.00      B    H  
ATOM   1500  O   HOH B 494      22.289  15.997  15.220  1.00  0.00      B    O  
ATOM   1501  H1  HOH B 494      22.607  15.127  14.835  1.00  0.00      B    H  
ATOM   1502  H2  HOH B 494      22.908  16.249  15.970  1.00  0.00      B    H  
ATOM   1503  O   HOH B 495      22.062  32.568  36.660  1.00  0.00      B    O  
ATOM   1504  H1  HOH B 495      22.274  33.560  36.631  1.00  0.00      B    H  
ATOM   1505  H2  HOH B 495      21.389  32.343  35.947  1.00  0.00      B    H  
ATOM   1506  O   HOH B 496      13.103  38.486  10.926  1.00  0.00      B    O  
ATOM   1507  H1  HOH B 496      13.376  37.833  10.181  1.00  0.00      B    H  
ATOM   1508  H2  HOH B 496      12.447  37.992  11.530  1.00  0.00      B    H  
ATOM   1509  O   HOH B 497      37.430  28.967  27.981  1.00  0.00      B    O  
ATOM   1510  H1  HOH B 497      36.803  28.223  28.287  1.00  0.00      B    H  
ATOM   1511  H2  HOH B 497      37.873  28.618  27.133  1.00  0.00      B    H  
ATOM   1512  O   HOH B 498      31.449   2.169  20.764  1.00  0.00      B    O  
ATOM   1513  H1  HOH B 498      31.941   1.459  20.270  1.00  0.00      B    H  
ATOM   1514  H2  HOH B 498      30.504   2.324  20.345  1.00  0.00      B    H  
ATOM   1515  O   HOH B 499       4.587  10.989  19.774  1.00  0.00      B    O  
ATOM   1516  H1  HOH B 499       4.621  10.051  19.463  1.00  0.00      B    H  
ATOM   1517  H2  HOH B 499       3.848  11.008  20.428  1.00  0.00      B    H  
ATOM   1518  O   HOH B 500      18.487   2.325  14.073  1.00  0.00      B    O  
ATOM   1519  H1  HOH B 500      19.023   3.193  14.231  1.00  0.00      B    H  
ATOM   1520  H2  HOH B 500      18.067   2.050  14.957  1.00  0.00      B    H  
ATOM   1521  O   HOH B 501      19.684  21.691  33.483  1.00  0.00      B    O  
ATOM   1522  H1  HOH B 501      19.925  22.545  33.005  1.00  0.00      B    H  
ATOM   1523  H2  HOH B 501      20.553  21.122  33.463  1.00  0.00      B    H  
ATOM   1524  O   HOH B 502      36.751  21.980  12.912  1.00  0.00      B    O  
ATOM   1525  H1  HOH B 502      35.981  22.487  13.356  1.00  0.00      B    H  
ATOM   1526  H2  HOH B 502      36.416  21.738  11.977  1.00  0.00      B    H  
ATOM   1527  O   HOH B 503       2.272   4.242  21.725  1.00  0.00      B    O  
ATOM   1528  H1  HOH B 503       1.414   4.374  21.146  1.00  0.00      B    H  
ATOM   1529  H2  HOH B 503       2.706   3.351  21.519  1.00  0.00      B    H  
ATOM   1530  O   HOH B 504      33.307  19.953   6.960  1.00  0.00      B    O  
ATOM   1531  H1  HOH B 504      33.699  20.784   7.406  1.00  0.00      B    H  
ATOM   1532  H2  HOH B 504      32.429  20.220   6.537  1.00  0.00      B    H  
ATOM   1533  O   HOH B 505      21.604   8.819  28.446  1.00  0.00      B    O  
ATOM   1534  H1  HOH B 505      21.883   7.972  28.889  1.00  0.00      B    H  
ATOM   1535  H2  HOH B 505      22.373   9.483  28.545  1.00  0.00      B    H  
ATOM   1536  O   HOH B 506       0.488  24.154  21.088  1.00  0.00      B    O  
ATOM   1537  H1  HOH B 506       0.071  24.918  20.658  1.00  0.00      B    H  
ATOM   1538  H2  HOH B 506       0.388  23.403  20.372  1.00  0.00      B    H  
ATOM   1539  O   HOH B 507      11.706   4.690  28.643  1.00  0.00      B    O  
ATOM   1540  H1  HOH B 507      10.755   4.762  29.067  1.00  0.00      B    H  
ATOM   1541  H2  HOH B 507      12.399   4.859  29.444  1.00  0.00      B    H  
ATOM   1542  O   HOH B 508      21.929  15.214  37.781  1.00  0.00      B    O  
ATOM   1543  H1  HOH B 508      22.327  15.290  38.723  1.00  0.00      B    H  
ATOM   1544  H2  HOH B 508      21.964  16.145  37.391  1.00  0.00      B    H  
ATOM   1545  O   HOH B 509      18.764  32.764  29.990  1.00  0.00      B    O  
ATOM   1546  H1  HOH B 509      18.784  33.088  29.032  1.00  0.00      B    H  
ATOM   1547  H2  HOH B 509      19.266  33.437  30.577  1.00  0.00      B    H  
ATOM   1548  O   HOH B 510      16.608  31.289  29.149  1.00  0.00      B    O  
ATOM   1549  H1  HOH B 510      16.113  30.809  29.872  1.00  0.00      B    H  
ATOM   1550  H2  HOH B 510      17.267  31.908  29.618  1.00  0.00      B    H  
ATOM   1551  O   HOH B 511      26.754  29.471   0.785  1.00  0.00      B    O  
ATOM   1552  H1  HOH B 511      26.019  29.328   0.076  1.00  0.00      B    H  
ATOM   1553  H2  HOH B 511      26.298  29.913   1.558  1.00  0.00      B    H  
ATOM   1554  O   HOH B 512      38.012  20.466  14.595  1.00  0.00      B    O  
ATOM   1555  H1  HOH B 512      37.462  20.449  15.439  1.00  0.00      B    H  
ATOM   1556  H2  HOH B 512      37.506  20.977  13.897  1.00  0.00      B    H  
ATOM   1557  O   HOH B 513      16.643  34.538  20.648  1.00  0.00      B    O  
ATOM   1558  H1  HOH B 513      16.469  34.417  21.660  1.00  0.00      B    H  
ATOM   1559  H2  HOH B 513      16.535  35.571  20.463  1.00  0.00      B    H  
ATOM   1560  O   HOH B 514      36.799   8.182  33.083  1.00  0.00      B    O  
ATOM   1561  H1  HOH B 514      36.633   7.261  32.631  1.00  0.00      B    H  
ATOM   1562  H2  HOH B 514      36.912   8.041  34.090  1.00  0.00      B    H  
ATOM   1563  O   HOH B 515      34.147  24.562   4.994  1.00  0.00      B    O  
ATOM   1564  H1  HOH B 515      34.223  25.518   4.632  1.00  0.00      B    H  
ATOM   1565  H2  HOH B 515      33.292  24.544   5.537  1.00  0.00      B    H  
ATOM   1566  O   HOH B 516      12.949  13.117   7.556  1.00  0.00      B    O  
ATOM   1567  H1  HOH B 516      11.972  13.186   7.724  1.00  0.00      B    H  
ATOM   1568  H2  HOH B 516      13.377  12.661   8.405  1.00  0.00      B    H  
ATOM   1569  O   HOH B 517       5.673   5.903   6.182  1.00  0.00      B    O  
ATOM   1570  H1  HOH B 517       5.174   6.076   7.053  1.00  0.00      B    H  
ATOM   1571  H2  HOH B 517       6.573   5.430   6.419  1.00  0.00      B    H  
ATOM   1572  O   HOH B 518      36.583  32.228  31.708  1.00  0.00      B    O  
ATOM   1573  H1  HOH B 518      37.338  31.829  31.156  1.00  0.00      B    H  
ATOM   1574  H2  HOH B 518      36.990  32.792  32.411  1.00  0.00      B    H  
ATOM   1575  O   HOH B 519      38.962  17.468  13.845  1.00  0.00      B    O  
ATOM   1576  H1  HOH B 519      39.832  17.721  13.365  1.00  0.00      B    H  
ATOM   1577  H2  HOH B 519      38.580  18.301  14.255  1.00  0.00      B    H  
ATOM   1578  O   HOH B 520       4.277  31.108   9.060  1.00  0.00      B    O  
ATOM   1579  H1  HOH B 520       4.888  30.491   9.586  1.00  0.00      B    H  
ATOM   1580  H2  HOH B 520       3.326  30.860   9.218  1.00  0.00      B    H  
ATOM   1581  O   HOH B 521      38.523   4.277  20.864  1.00  0.00      B    O  
ATOM   1582  H1  HOH B 521      38.072   4.773  21.633  1.00  0.00      B    H  
ATOM   1583  H2  HOH B 521      38.270   3.298  20.914  1.00  0.00      B    H  
ATOM   1584  O   HOH B 522       7.258  19.950  12.883  1.00  0.00      B    O  
ATOM   1585  H1  HOH B 522       7.401  20.141  13.854  1.00  0.00      B    H  
ATOM   1586  H2  HOH B 522       7.981  20.341  12.263  1.00  0.00      B    H  
ATOM   1587  O   HOH B 523      13.732  34.240  13.670  1.00  0.00      B    O  
ATOM   1588  H1  HOH B 523      14.764  34.431  13.713  1.00  0.00      B    H  
ATOM   1589  H2  HOH B 523      13.654  33.257  13.899  1.00  0.00      B    H  
ATOM   1590  O   HOH B 524      30.817  34.211  35.129  1.00  0.00      B    O  
ATOM   1591  H1  HOH B 524      30.230  34.012  35.959  1.00  0.00      B    H  
ATOM   1592  H2  HOH B 524      30.244  34.066  34.292  1.00  0.00      B    H  
ATOM   1593  O   HOH B 525       9.056   8.619  17.462  1.00  0.00      B    O  
ATOM   1594  H1  HOH B 525       9.055   9.617  17.546  1.00  0.00      B    H  
ATOM   1595  H2  HOH B 525       9.960   8.330  17.702  1.00  0.00      B    H  
ATOM   1596  O   HOH B 526      25.975  19.523  24.183  1.00  0.00      B    O  
ATOM   1597  H1  HOH B 526      25.621  19.061  25.044  1.00  0.00      B    H  
ATOM   1598  H2  HOH B 526      26.584  20.235  24.534  1.00  0.00      B    H  
ATOM   1599  O   HOH B 527       5.769  22.032  38.889  1.00  0.00      B    O  
ATOM   1600  H1  HOH B 527       4.951  21.639  38.389  1.00  0.00      B    H  
ATOM   1601  H2  HOH B 527       6.506  21.302  38.762  1.00  0.00      B    H  
ATOM   1602  O   HOH B 528       9.249  10.174   4.614  1.00  0.00      B    O  
ATOM   1603  H1  HOH B 528       8.636  10.183   3.843  1.00  0.00      B    H  
ATOM   1604  H2  HOH B 528       8.903   9.472   5.285  1.00  0.00      B    H  
ATOM   1605  O   HOH B 529       4.137  22.667   8.416  1.00  0.00      B    O  
ATOM   1606  H1  HOH B 529       4.287  23.238   7.630  1.00  0.00      B    H  
ATOM   1607  H2  HOH B 529       4.093  23.266   9.278  1.00  0.00      B    H  
ATOM   1608  O   HOH B 530      17.827  23.340   7.488  1.00  0.00      B    O  
ATOM   1609  H1  HOH B 530      18.604  23.945   7.306  1.00  0.00      B    H  
ATOM   1610  H2  HOH B 530      18.093  22.770   8.297  1.00  0.00      B    H  
ATOM   1611  O   HOH B 531       1.477  30.105  29.956  1.00  0.00      B    O  
ATOM   1612  H1  HOH B 531       1.837  29.389  29.319  1.00  0.00      B    H  
ATOM   1613  H2  HOH B 531       2.274  30.567  30.313  1.00  0.00      B    H  
ATOM   1614  O   HOH B 532      14.372   7.320  21.013  1.00  0.00      B    O  
ATOM   1615  H1  HOH B 532      15.196   6.769  21.058  1.00  0.00      B    H  
ATOM   1616  H2  HOH B 532      14.387   7.905  21.838  1.00  0.00      B    H  
ATOM   1617  O   HOH B 533      29.408  35.963  39.069  1.00  0.00      B    O  
ATOM   1618  H1  HOH B 533      28.467  36.221  38.792  1.00  0.00      B    H  
ATOM   1619  H2  HOH B 533      29.379  35.052  39.513  1.00  0.00      B    H  
ATOM   1620  O   HOH B 534      29.043  33.906  33.198  1.00  0.00      B    O  
ATOM   1621  H1  HOH B 534      28.181  34.360  33.038  1.00  0.00      B    H  
ATOM   1622  H2  HOH B 534      29.766  34.436  32.734  1.00  0.00      B    H  
ATOM   1623  O   HOH B 535      11.947   7.517   6.186  1.00  0.00      B    O  
ATOM   1624  H1  HOH B 535      12.005   6.550   5.848  1.00  0.00      B    H  
ATOM   1625  H2  HOH B 535      11.771   8.102   5.402  1.00  0.00      B    H  
ATOM   1626  O   HOH B 536       9.815  14.807  18.144  1.00  0.00      B    O  
ATOM   1627  H1  HOH B 536       9.279  14.290  17.475  1.00  0.00      B    H  
ATOM   1628  H2  HOH B 536       9.788  15.829  17.863  1.00  0.00      B    H  
ATOM   1629  O   HOH B 537      23.338  26.740  38.690  1.00  0.00      B    O  
ATOM   1630  H1  HOH B 537      24.260  26.295  38.644  1.00  0.00      B    H  
ATOM   1631  H2  HOH B 537      22.701  26.132  39.186  1.00  0.00      B    H  
ATOM   1632  O   HOH B 538       1.425  12.496  27.164  1.00  0.00      B    O  
ATOM   1633  H1  HOH B 538       0.840  11.799  26.685  1.00  0.00      B    H  
ATOM   1634  H2  HOH B 538       1.988  11.994  27.774  1.00  0.00      B    H  
ATOM   1635  O   HOH B 539      29.293   3.679  36.109  1.00  0.00      B    O  
ATOM   1636  H1  HOH B 539      29.845   4.349  36.550  1.00  0.00      B    H  
ATOM   1637  H2  HOH B 539      29.188   4.006  35.159  1.00  0.00      B    H  
ATOM   1638  O   HOH B 540      39.057   0.878  17.761  1.00  0.00      B    O  
ATOM   1639  H1  HOH B 540      38.486   1.106  16.914  1.00  0.00      B    H  
ATOM   1640  H2  HOH B 540      38.534   0.369  18.491  1.00  0.00      B    H  
ATOM   1641  O   HOH B 541      14.568  34.680  17.574  1.00  0.00      B    O  
ATOM   1642  H1  HOH B 541      15.587  34.577  17.643  1.00  0.00      B    H  
ATOM   1643  H2  HOH B 541      14.200  33.979  16.990  1.00  0.00      B    H  
ATOM   1644  O   HOH B 542      35.354  17.337  25.401  1.00  0.00      B    O  
ATOM   1645  H1  HOH B 542      34.888  16.412  25.441  1.00  0.00      B    H  
ATOM   1646  H2  HOH B 542      34.705  18.068  25.626  1.00  0.00      B    H  
ATOM   1647  O   HOH B 543      24.369  16.384  16.959  1.00  0.00      B    O  
ATOM   1648  H1  HOH B 543      25.034  17.108  16.700  1.00  0.00      B    H  
ATOM   1649  H2  HOH B 543      24.707  16.107  17.840  1.00  0.00      B    H  
ATOM   1650  O   HOH B 544      13.171   4.475   2.778  1.00  0.00      B    O  
ATOM   1651  H1  HOH B 544      12.907   4.017   1.925  1.00  0.00      B    H  
ATOM   1652  H2  HOH B 544      14.131   4.084   3.083  1.00  0.00      B    H  
ATOM   1653  O   HOH B 545      34.651  36.527  36.090  1.00  0.00      B    O  
ATOM   1654  H1  HOH B 545      34.846  36.444  35.124  1.00  0.00      B    H  
ATOM   1655  H2  HOH B 545      33.643  36.729  36.220  1.00  0.00      B    H  
ATOM   1656  O   HOH B 546       5.872  14.850   0.997  1.00  0.00      B    O  
ATOM   1657  H1  HOH B 546       5.770  15.162   0.009  1.00  0.00      B    H  
ATOM   1658  H2  HOH B 546       5.598  13.850   1.026  1.00  0.00      B    H  
ATOM   1659  O   HOH B 547      26.985   1.817  29.360  1.00  0.00      B    O  
ATOM   1660  H1  HOH B 547      26.064   1.368  29.286  1.00  0.00      B    H  
ATOM   1661  H2  HOH B 547      27.624   1.046  29.282  1.00  0.00      B    H  
ATOM   1662  O   HOH B 548       9.335  14.881  24.953  1.00  0.00      B    O  
ATOM   1663  H1  HOH B 548       8.867  15.203  25.843  1.00  0.00      B    H  
ATOM   1664  H2  HOH B 548       9.070  15.537  24.219  1.00  0.00      B    H  
ATOM   1665  O   HOH B 549      21.793  32.264   3.165  1.00  0.00      B    O  
ATOM   1666  H1  HOH B 549      22.607  32.263   2.565  1.00  0.00      B    H  
ATOM   1667  H2  HOH B 549      22.050  31.970   4.099  1.00  0.00      B    H  
ATOM   1668  O   HOH B 550      23.248   9.647  30.934  1.00  0.00      B    O  
ATOM   1669  H1  HOH B 550      24.202   9.870  30.601  1.00  0.00      B    H  
ATOM   1670  H2  HOH B 550      23.190   8.676  30.649  1.00  0.00      B    H  
ATOM   1671  O   HOH B 551       1.980  34.665  20.476  1.00  0.00      B    O  
ATOM   1672  H1  HOH B 551       1.577  35.594  20.225  1.00  0.00      B    H  
ATOM   1673  H2  HOH B 551       2.959  34.621  20.258  1.00  0.00      B    H  
ATOM   1674  O   HOH B 552      30.441   4.306  25.390  1.00  0.00      B    O  
ATOM   1675  H1  HOH B 552      30.981   4.395  26.247  1.00  0.00      B    H  
ATOM   1676  H2  HOH B 552      29.650   3.729  25.637  1.00  0.00      B    H  
ATOM   1677  O   HOH B 553      29.949  10.949   8.365  1.00  0.00      B    O  
ATOM   1678  H1  HOH B 553      30.055   9.928   8.440  1.00  0.00      B    H  
ATOM   1679  H2  HOH B 553      30.017  11.254   9.306  1.00  0.00      B    H  
ATOM   1680  O   HOH B 554      21.515   0.780  34.134  1.00  0.00      B    O  
ATOM   1681  H1  HOH B 554      21.468   1.805  34.028  1.00  0.00      B    H  
ATOM   1682  H2  HOH B 554      21.255   0.436  33.187  1.00  0.00      B    H  
ATOM   1683  O   HOH B 555      10.427  14.428  36.652  1.00  0.00      B    O  
ATOM   1684  H1  HOH B 555      11.141  14.298  37.339  1.00  0.00      B    H  
ATOM   1685  H2  HOH B 555       9.495  14.234  37.076  1.00  0.00      B    H  
ATOM   1686  O   HOH B 556      27.143  33.386  19.067  1.00  0.00      B    O  
ATOM   1687  H1  HOH B 556      26.609  32.932  19.777  1.00  0.00      B    H  
ATOM   1688  H2  HOH B 556      27.936  33.803  19.466  1.00  0.00      B    H  
ATOM   1689  O   HOH B 557      20.793   5.886  37.089  1.00  0.00      B    O  
ATOM   1690  H1  HOH B 557      20.222   6.544  37.542  1.00  0.00      B    H  
ATOM   1691  H2  HOH B 557      20.861   5.097  37.649  1.00  0.00      B    H  
ATOM   1692  O   HOH B 558      23.145  38.428  20.776  1.00  0.00      B    O  
ATOM   1693  H1  HOH B 558      24.086  38.782  20.844  1.00  0.00      B    H  
ATOM   1694  H2  HOH B 558      22.863  37.966  21.632  1.00  0.00      B    H  
ATOM   1695  O   HOH B 559      21.675   7.585  34.920  1.00  0.00      B    O  
ATOM   1696  H1  HOH B 559      21.047   7.046  35.533  1.00  0.00      B    H  
ATOM   1697  H2  HOH B 559      21.169   7.703  34.045  1.00  0.00      B    H  
ATOM   1698  O   HOH B 560      17.717  26.965  26.538  1.00  0.00      B    O  
ATOM   1699  H1  HOH B 560      18.406  27.282  27.235  1.00  0.00      B    H  
ATOM   1700  H2  HOH B 560      18.161  26.782  25.588  1.00  0.00      B    H  
ATOM   1701  O   HOH B 561      10.476  16.447  -0.119  1.00  0.00      B    O  
ATOM   1702  H1  HOH B 561      11.033  15.659  -0.382  1.00  0.00      B    H  
ATOM   1703  H2  HOH B 561      10.185  16.318   0.839  1.00  0.00      B    H  
ATOM   1704  O   HOH B 562      33.357   4.523  15.807  1.00  0.00      B    O  
ATOM   1705  H1  HOH B 562      34.315   4.585  15.386  1.00  0.00      B    H  
ATOM   1706  H2  HOH B 562      33.331   4.941  16.711  1.00  0.00      B    H  
ATOM   1707  O   HOH B 563      26.984   3.460  37.595  1.00  0.00      B    O  
ATOM   1708  H1  HOH B 563      27.738   3.298  36.968  1.00  0.00      B    H  
ATOM   1709  H2  HOH B 563      26.928   4.477  37.745  1.00  0.00      B    H  
ATOM   1710  O   HOH B 564      37.973  35.999  36.257  1.00  0.00      B    O  
ATOM   1711  H1  HOH B 564      37.819  35.863  37.274  1.00  0.00      B    H  
ATOM   1712  H2  HOH B 564      37.511  36.827  35.964  1.00  0.00      B    H  
ATOM   1713  O   HOH B 565      15.074  22.849   6.932  1.00  0.00      B    O  
ATOM   1714  H1  HOH B 565      15.942  23.066   7.358  1.00  0.00      B    H  
ATOM   1715  H2  HOH B 565      14.320  23.376   7.419  1.00  0.00      B    H  
ATOM   1716  O   HOH B 566      22.721  36.227  13.043  1.00  0.00      B    O  
ATOM   1717  H1  HOH B 566      23.510  35.580  12.918  1.00  0.00      B    H  
ATOM   1718  H2  HOH B 566      22.646  36.728  12.153  1.00  0.00      B    H  
ATOM   1719  O   HOH B 567      29.965  31.137  30.091  1.00  0.00      B    O  
ATOM   1720  H1  HOH B 567      30.778  30.610  29.850  1.00  0.00      B    H  
ATOM   1721  H2  HOH B 567      29.462  31.239  29.260  1.00  0.00      B    H  
ATOM   1722  O   HOH B 568      15.503  38.383  17.148  1.00  0.00      B    O  
ATOM   1723  H1  HOH B 568      15.034  39.131  17.536  1.00  0.00      B    H  
ATOM   1724  H2  HOH B 568      15.000  37.950  16.393  1.00  0.00      B    H  
ATOM   1725  O   HOH B 569       8.885  28.140  36.502  1.00  0.00      B    O  
ATOM   1726  H1  HOH B 569       9.747  27.899  36.028  1.00  0.00      B    H  
ATOM   1727  H2  HOH B 569       8.151  27.469  36.187  1.00  0.00      B    H  
ATOM   1728  O   HOH B 570       3.726  38.442  22.539  1.00  0.00      B    O  
ATOM   1729  H1  HOH B 570       3.106  38.008  23.205  1.00  0.00      B    H  
ATOM   1730  H2  HOH B 570       4.280  37.662  22.099  1.00  0.00      B    H  
ATOM   1731  O   HOH B 571      34.750   0.469   1.203  1.00  0.00      B    O  
ATOM   1732  H1  HOH B 571      35.609   1.044   1.405  1.00  0.00      B    H  
ATOM   1733  H2  HOH B 571      34.812   0.360   0.192  1.00  0.00      B    H  
ATOM   1734  O   HOH B 572      17.922  16.212  13.167  1.00  0.00      B    O  
ATOM   1735  H1  HOH B 572      17.837  16.613  14.083  1.00  0.00      B    H  
ATOM   1736  H2  HOH B 572      18.882  16.252  12.849  1.00  0.00      B    H  
ATOM   1737  O   HOH B 573      19.826   4.269  17.748  1.00  0.00      B    O  
ATOM   1738  H1  HOH B 573      19.360   4.905  18.393  1.00  0.00      B    H  
ATOM   1739  H2  HOH B 573      19.334   4.372  16.837  1.00  0.00      B    H  
ATOM   1740  O   HOH B 574      25.208  36.854   1.814  1.00  0.00      B    O  
ATOM   1741  H1  HOH B 574      24.246  37.185   1.684  1.00  0.00      B    H  
ATOM   1742  H2  HOH B 574      25.761  36.988   0.932  1.00  0.00      B    H  
ATOM   1743  O   HOH B 575      15.660  17.461   4.799  1.00  0.00      B    O  
ATOM   1744  H1  HOH B 575      16.324  18.235   4.901  1.00  0.00      B    H  
ATOM   1745  H2  HOH B 575      14.916  17.614   5.499  1.00  0.00      B    H  
ATOM   1746  O   HOH B 576       7.942  20.772  29.161  1.00  0.00      B    O  
ATOM   1747  H1  HOH B 576       7.878  21.588  28.541  1.00  0.00      B    H  
ATOM   1748  H2  HOH B 576       7.038  20.653  29.638  1.00  0.00      B    H  
ATOM   1749  O   HOH B 577       8.828  30.967  25.109  1.00  0.00      B    O  
ATOM   1750  H1  HOH B 577       8.654  31.923  24.951  1.00  0.00      B    H  
ATOM   1751  H2  HOH B 577       9.195  30.903  26.042  1.00  0.00      B    H  
ATOM   1752  O   HOH B 578      13.680  37.735  22.717  1.00  0.00      B    O  
ATOM   1753  H1  HOH B 578      13.938  36.846  23.081  1.00  0.00      B    H  
ATOM   1754  H2  HOH B 578      13.488  37.721  21.740  1.00  0.00      B    H  
ATOM   1755  O   HOH B 579       0.405   0.137  20.478  1.00  0.00      B    O  
ATOM   1756  H1  HOH B 579       1.236   0.626  20.240  1.00  0.00      B    H  
ATOM   1757  H2  HOH B 579       0.552  -0.195  21.438  1.00  0.00      B    H  
ATOM   1758  O   HOH B 580      12.892   8.910  19.520  1.00  0.00      B    O  
ATOM   1759  H1  HOH B 580      13.601   8.202  19.884  1.00  0.00      B    H  
ATOM   1760  H2  HOH B 580      13.004   9.757  20.039  1.00  0.00      B    H  
ATOM   1761  O   HOH B 581       3.577  22.515  27.292  1.00  0.00      B    O  
ATOM   1762  H1  HOH B 581       2.912  22.810  26.614  1.00  0.00      B    H  
ATOM   1763  H2  HOH B 581       4.435  23.050  27.221  1.00  0.00      B    H  
ATOM   1764  O   HOH B 582      11.897   7.324  17.700  1.00  0.00      B    O  
ATOM   1765  H1  HOH B 582      12.203   8.118  18.268  1.00  0.00      B    H  
ATOM   1766  H2  HOH B 582      12.611   7.135  16.989  1.00  0.00      B    H  
ATOM   1767  O   HOH B 583       7.672  36.512   5.987  1.00  0.00      B    O  
ATOM   1768  H1  HOH B 583       7.923  36.608   6.966  1.00  0.00      B    H  
ATOM   1769  H2  HOH B 583       6.727  36.743   5.841  1.00  0.00      B    H  
ATOM   1770  O   HOH B 584      14.189  17.958  35.993  1.00  0.00      B    O  
ATOM   1771  H1  HOH B 584      14.005  18.838  35.465  1.00  0.00      B    H  
ATOM   1772  H2  HOH B 584      13.936  18.155  36.929  1.00  0.00      B    H  
ATOM   1773  O   HOH B 585       0.568  36.877  19.139  1.00  0.00      B    O  
ATOM   1774  H1  HOH B 585       0.985  37.075  18.236  1.00  0.00      B    H  
ATOM   1775  H2  HOH B 585       0.544  37.686  19.714  1.00  0.00      B    H  
ATOM   1776  O   HOH B 586      19.982  13.797   7.943  1.00  0.00      B    O  
ATOM   1777  H1  HOH B 586      19.559  14.678   7.708  1.00  0.00      B    H  
ATOM   1778  H2  HOH B 586      20.110  13.729   8.951  1.00  0.00      B    H  
ATOM   1779  O   HOH B 587      19.512  28.218  14.783  1.00  0.00      B    O  
ATOM   1780  H1  HOH B 587      18.779  28.124  15.452  1.00  0.00      B    H  
ATOM   1781  H2  HOH B 587      19.716  27.255  14.519  1.00  0.00      B    H  
ATOM   1782  O   HOH B 588       5.499  39.420  13.095  1.00  0.00      B    O  
ATOM   1783  H1  HOH B 588       5.765  38.506  13.468  1.00  0.00      B    H  
ATOM   1784  H2  HOH B 588       5.749  39.425  12.164  1.00  0.00      B    H  
ATOM   1785  O   HOH B 589       4.713  13.171  31.792  1.00  0.00      B    O  
ATOM   1786  H1  HOH B 589       4.371  14.150  31.561  1.00  0.00      B    H  
ATOM   1787  H2  HOH B 589       5.319  12.862  31.004  1.00  0.00      B    H  
ATOM   1788  O   HOH B 590       7.009   6.895   2.003  1.00  0.00      B    O  
ATOM   1789  H1  HOH B 590       6.705   6.211   1.358  1.00  0.00      B    H  
ATOM   1790  H2  HOH B 590       7.612   6.553   2.731  1.00  0.00      B    H  
ATOM   1791  O   HOH B 591      14.808  25.231  12.732  1.00  0.00      B    O  
ATOM   1792  H1  HOH B 591      14.793  26.211  12.797  1.00  0.00      B    H  
ATOM   1793  H2  HOH B 591      15.149  25.063  11.785  1.00  0.00      B    H  
ATOM   1794  O   HOH B 592      19.779  17.038   2.539  1.00  0.00      B    O  
ATOM   1795  H1  HOH B 592      20.295  16.401   3.165  1.00  0.00      B    H  
ATOM   1796  H2  HOH B 592      18.917  16.589   2.354  1.00  0.00      B    H  
ATOM   1797  O   HOH B 593      11.625  22.058  24.900  1.00  0.00      B    O  
ATOM   1798  H1  HOH B 593      11.737  21.866  25.890  1.00  0.00      B    H  
ATOM   1799  H2  HOH B 593      12.515  21.910  24.418  1.00  0.00      B    H  
ATOM   1800  O   HOH B 594       1.455  36.898  16.416  1.00  0.00      B    O  
ATOM   1801  H1  HOH B 594       1.343  36.290  15.624  1.00  0.00      B    H  
ATOM   1802  H2  HOH B 594       2.444  36.834  16.652  1.00  0.00      B    H  
ATOM   1803  O   HOH B 595      32.081  14.071   3.005  1.00  0.00      B    O  
ATOM   1804  H1  HOH B 595      32.390  14.880   2.578  1.00  0.00      B    H  
ATOM   1805  H2  HOH B 595      32.848  13.378   2.914  1.00  0.00      B    H  
ATOM   1806  O   HOH B 596      22.690  36.642  33.590  1.00  0.00      B    O  
ATOM   1807  H1  HOH B 596      21.776  36.456  34.006  1.00  0.00      B    H  
ATOM   1808  H2  HOH B 596      23.261  36.992  34.348  1.00  0.00      B    H  
ATOM   1809  O   HOH B 597      37.432  33.082  17.263  1.00  0.00      B    O  
ATOM   1810  H1  HOH B 597      36.476  33.309  17.014  1.00  0.00      B    H  
ATOM   1811  H2  HOH B 597      37.387  32.142  17.499  1.00  0.00      B    H  
ATOM   1812  O   HOH B 598      17.531  30.900   3.496  1.00  0.00      B    O  
ATOM   1813  H1  HOH B 598      17.350  29.899   3.295  1.00  0.00      B    H  
ATOM   1814  H2  HOH B 598      18.203  31.205   2.810  1.00  0.00      B    H  
ATOM   1815  O   HOH B 599      13.193  31.509  14.030  1.00  0.00      B    O  
ATOM   1816  H1  HOH B 599      12.440  30.861  13.748  1.00  0.00      B    H  
ATOM   1817  H2  HOH B 599      13.991  30.903  14.272  1.00  0.00      B    H  
ATOM   1818  O   HOH B 600       1.759  34.584   2.600  1.00  0.00      B    O  
ATOM   1819  H1  HOH B 600       1.764  34.999   3.534  1.00  0.00      B    H  
ATOM   1820  H2  HOH B 600       0.865  34.118   2.613  1.00  0.00      B    H  
ATOM   1821  O   HOH B 601      26.382  14.839  26.580  1.00  0.00      B    O  
ATOM   1822  H1  HOH B 601      26.226  15.046  27.560  1.00  0.00      B    H  
ATOM   1823  H2  HOH B 601      27.168  14.252  26.514  1.00  0.00      B    H  
ATOM   1824  O   HOH B 602       3.226   4.082  15.776  1.00  0.00      B    O  
ATOM   1825  H1  HOH B 602       3.574   3.373  15.205  1.00  0.00      B    H  
ATOM   1826  H2  HOH B 602       3.247   3.770  16.744  1.00  0.00      B    H  
ATOM   1827  O   HOH B 603       8.474  10.354  11.360  1.00  0.00      B    O  
ATOM   1828  H1  HOH B 603       8.984  10.350  12.234  1.00  0.00      B    H  
ATOM   1829  H2  HOH B 603       8.548  11.289  10.925  1.00  0.00      B    H  
ATOM   1830  O   HOH B 604       1.698  19.649   7.743  1.00  0.00      B    O  
ATOM   1831  H1  HOH B 604       1.979  19.714   6.773  1.00  0.00      B    H  
ATOM   1832  H2  HOH B 604       2.543  19.606   8.357  1.00  0.00      B    H  
ATOM   1833  O   HOH B 605      38.281  31.796  26.349  1.00  0.00      B    O  
ATOM   1834  H1  HOH B 605      37.447  31.465  25.773  1.00  0.00      B    H  
ATOM   1835  H2  HOH B 605      38.311  31.175  27.158  1.00  0.00      B    H  
ATOM   1836  O   HOH B 606      11.853  35.569  18.501  1.00  0.00      B    O  
ATOM   1837  H1  HOH B 606      12.631  35.182  17.984  1.00  0.00      B    H  
ATOM   1838  H2  HOH B 606      11.234  36.022  17.823  1.00  0.00      B    H  
ATOM   1839  O   HOH B 607       5.843  10.031   4.455  1.00  0.00      B    O  
ATOM   1840  H1  HOH B 607       5.332  10.936   4.291  1.00  0.00      B    H  
ATOM   1841  H2  HOH B 607       6.011   9.901   5.465  1.00  0.00      B    H  
ATOM   1842  O   HOH B 608       5.362   2.682   2.859  1.00  0.00      B    O  
ATOM   1843  H1  HOH B 608       5.065   2.129   2.009  1.00  0.00      B    H  
ATOM   1844  H2  HOH B 608       5.730   2.002   3.502  1.00  0.00      B    H  
ATOM   1845  O   HOH B 609      19.801  32.919   7.335  1.00  0.00      B    O  
ATOM   1846  H1  HOH B 609      19.741  32.090   6.763  1.00  0.00      B    H  
ATOM   1847  H2  HOH B 609      18.960  32.997   7.951  1.00  0.00      B    H  
ATOM   1848  O   HOH B 610      36.643   1.088  28.258  1.00  0.00      B    O  
ATOM   1849  H1  HOH B 610      37.210   1.734  27.734  1.00  0.00      B    H  
ATOM   1850  H2  HOH B 610      37.193   0.277  28.380  1.00  0.00      B    H  
ATOM   1851  O   HOH B 611      33.082  38.395   7.769  1.00  0.00      B    O  
ATOM   1852  H1  HOH B 611      32.126  38.560   8.078  1.00  0.00      B    H  
ATOM   1853  H2  HOH B 611      33.678  38.425   8.606  1.00  0.00      B    H  
ATOM   1854  O   HOH B 612      16.895  13.839  31.856  1.00  0.00      B    O  
ATOM   1855  H1  HOH B 612      17.051  12.854  32.116  1.00  0.00      B    H  
ATOM   1856  H2  HOH B 612      16.009  13.876  31.420  1.00  0.00      B    H  
ATOM   1857  O   HOH B 613      35.363  19.526  31.891  1.00  0.00      B    O  
ATOM   1858  H1  HOH B 613      34.690  20.232  31.901  1.00  0.00      B    H  
ATOM   1859  H2  HOH B 613      34.991  18.668  32.275  1.00  0.00      B    H  
ATOM   1860  O   HOH B 614      16.055   9.725  37.715  1.00  0.00      B    O  
ATOM   1861  H1  HOH B 614      16.291   9.123  38.495  1.00  0.00      B    H  
ATOM   1862  H2  HOH B 614      16.732   9.480  36.960  1.00  0.00      B    H  
ATOM   1863  O   HOH B 615      11.014  30.491   6.649  1.00  0.00      B    O  
ATOM   1864  H1  HOH B 615      11.596  31.272   6.387  1.00  0.00      B    H  
ATOM   1865  H2  HOH B 615      10.744  30.677   7.617  1.00  0.00      B    H  
ATOM   1866  O   HOH B 616       1.229  18.769  32.145  1.00  0.00      B    O  
ATOM   1867  H1  HOH B 616       1.631  18.036  32.686  1.00  0.00      B    H  
ATOM   1868  H2  HOH B 616       0.706  19.364  32.764  1.00  0.00      B    H  
ATOM   1869  O   HOH B 617       9.910   2.922   5.314  1.00  0.00      B    O  
ATOM   1870  H1  HOH B 617      10.262   3.780   5.722  1.00  0.00      B    H  
ATOM   1871  H2  HOH B 617       9.972   2.917   4.313  1.00  0.00      B    H  
ATOM   1872  O   HOH B 618      12.126   3.252  19.942  1.00  0.00      B    O  
ATOM   1873  H1  HOH B 618      11.726   3.812  19.167  1.00  0.00      B    H  
ATOM   1874  H2  HOH B 618      12.996   3.569  20.247  1.00  0.00      B    H  
ATOM   1875  O   HOH B 619       9.793  37.806   8.151  1.00  0.00      B    O  
ATOM   1876  H1  HOH B 619      10.355  37.016   7.955  1.00  0.00      B    H  
ATOM   1877  H2  HOH B 619       9.802  38.407   7.294  1.00  0.00      B    H  
ATOM   1878  O   HOH B 620      27.789  20.184  33.732  1.00  0.00      B    O  
ATOM   1879  H1  HOH B 620      27.053  20.837  33.357  1.00  0.00      B    H  
ATOM   1880  H2  HOH B 620      27.551  19.229  33.563  1.00  0.00      B    H  
ATOM   1881  O   HOH B 621      15.877  28.545  25.398  1.00  0.00      B    O  
ATOM   1882  H1  HOH B 621      16.466  27.802  25.723  1.00  0.00      B    H  
ATOM   1883  H2  HOH B 621      16.257  29.389  25.769  1.00  0.00      B    H  
ATOM   1884  O   HOH B 622      14.577  20.663  35.317  1.00  0.00      B    O  
ATOM   1885  H1  HOH B 622      15.131  21.092  34.569  1.00  0.00      B    H  
ATOM   1886  H2  HOH B 622      13.861  21.300  35.671  1.00  0.00      B    H  
ATOM   1887  O   HOH B 623      10.783   5.019  18.045  1.00  0.00      B    O  
ATOM   1888  H1  HOH B 623       9.831   5.117  18.179  1.00  0.00      B    H  
ATOM   1889  H2  HOH B 623      11.175   5.905  17.717  1.00  0.00      B    H  
ATOM   1890  O   HOH B 624      38.852  18.591  38.235  1.00  0.00      B    O  
ATOM   1891  H1  HOH B 624      38.193  18.855  37.470  1.00  0.00      B    H  
ATOM   1892  H2  HOH B 624      38.345  18.311  39.100  1.00  0.00      B    H  
ATOM   1893  O   HOH B 625      12.944   9.151  27.035  1.00  0.00      B    O  
ATOM   1894  H1  HOH B 625      12.815   8.123  26.919  1.00  0.00      B    H  
ATOM   1895  H2  HOH B 625      13.890   9.291  27.388  1.00  0.00      B    H  
ATOM   1896  O   HOH B 626      30.282  10.643   5.445  1.00  0.00      B    O  
ATOM   1897  H1  HOH B 626      30.013  11.433   4.932  1.00  0.00      B    H  
ATOM   1898  H2  HOH B 626      30.037  10.843   6.433  1.00  0.00      B    H  
ATOM   1899  O   HOH B 627      25.719  25.242   9.658  1.00  0.00      B    O  
ATOM   1900  H1  HOH B 627      26.689  25.254   9.478  1.00  0.00      B    H  
ATOM   1901  H2  HOH B 627      25.273  25.720   8.917  1.00  0.00      B    H  
ATOM   1902  O   HOH B 628      22.934   9.304  36.589  1.00  0.00      B    O  
ATOM   1903  H1  HOH B 628      22.549   8.817  35.713  1.00  0.00      B    H  
ATOM   1904  H2  HOH B 628      22.351   8.930  37.312  1.00  0.00      B    H  
ATOM   1905  O   HOH B 629       2.489   3.805  18.575  1.00  0.00      B    O  
ATOM   1906  H1  HOH B 629       3.281   4.010  19.158  1.00  0.00      B    H  
ATOM   1907  H2  HOH B 629       2.208   2.877  18.760  1.00  0.00      B    H  
ATOM   1908  O   HOH B 630      20.888  28.674   1.286  1.00  0.00      B    O  
ATOM   1909  H1  HOH B 630      20.755  29.672   1.141  1.00  0.00      B    H  
ATOM   1910  H2  HOH B 630      21.483  28.652   2.078  1.00  0.00      B    H  
ATOM   1911  O   HOH B 631      33.706  21.912  34.895  1.00  0.00      B    O  
ATOM   1912  H1  HOH B 631      33.453  21.527  35.778  1.00  0.00      B    H  
ATOM   1913  H2  HOH B 631      34.658  21.620  34.691  1.00  0.00      B    H  
ATOM   1914  O   HOH B 632      35.574  13.270   7.036  1.00  0.00      B    O  
ATOM   1915  H1  HOH B 632      36.020  14.160   7.143  1.00  0.00      B    H  
ATOM   1916  H2  HOH B 632      34.645  13.206   7.374  1.00  0.00      B    H  
ATOM   1917  O   HOH B 633      11.262  15.567  34.145  1.00  0.00      B    O  
ATOM   1918  H1  HOH B 633      12.207  15.126  33.978  1.00  0.00      B    H  
ATOM   1919  H2  HOH B 633      10.912  15.271  35.050  1.00  0.00      B    H  
ATOM   1920  O   HOH B 634       7.318  19.772  22.314  1.00  0.00      B    O  
ATOM   1921  H1  HOH B 634       7.105  20.466  21.646  1.00  0.00      B    H  
ATOM   1922  H2  HOH B 634       7.069  18.864  21.922  1.00  0.00      B    H  
ATOM   1923  O   HOH B 635      29.051  11.762   1.315  1.00  0.00      B    O  
ATOM   1924  H1  HOH B 635      28.563  12.477   0.842  1.00  0.00      B    H  
ATOM   1925  H2  HOH B 635      29.146  10.968   0.660  1.00  0.00      B    H  
ATOM   1926  O   HOH B 636      16.117   5.395  10.610  1.00  0.00      B    O  
ATOM   1927  H1  HOH B 636      15.160   5.192  10.324  1.00  0.00      B    H  
ATOM   1928  H2  HOH B 636      16.621   4.541  10.471  1.00  0.00      B    H  
ATOM   1929  O   HOH B 637      13.954   8.516  23.518  1.00  0.00      B    O  
ATOM   1930  H1  HOH B 637      13.524   9.433  23.874  1.00  0.00      B    H  
ATOM   1931  H2  HOH B 637      14.781   8.242  24.011  1.00  0.00      B    H  
ATOM   1932  O   HOH B 638      20.730   9.091  38.263  1.00  0.00      B    O  
ATOM   1933  H1  HOH B 638      20.343   9.914  37.841  1.00  0.00      B    H  
ATOM   1934  H2  HOH B 638      19.965   8.344  38.314  1.00  0.00      B    H  
ATOM   1935  O   HOH B 639       3.597  22.964  30.052  1.00  0.00      B    O  
ATOM   1936  H1  HOH B 639       3.898  22.611  29.165  1.00  0.00      B    H  
ATOM   1937  H2  HOH B 639       2.960  22.279  30.526  1.00  0.00      B    H  
ATOM   1938  O   HOH B 640       3.375   9.963  16.041  1.00  0.00      B    O  
ATOM   1939  H1  HOH B 640       3.025  10.921  15.843  1.00  0.00      B    H  
ATOM   1940  H2  HOH B 640       2.623   9.260  15.755  1.00  0.00      B    H  
ATOM   1941  O   HOH B 641       9.906  38.209   0.602  1.00  0.00      B    O  
ATOM   1942  H1  HOH B 641       9.768  37.766  -0.274  1.00  0.00      B    H  
ATOM   1943  H2  HOH B 641      10.179  39.156   0.415  1.00  0.00      B    H  
ATOM   1944  O   HOH B 642       1.449   5.292   7.511  1.00  0.00      B    O  
ATOM   1945  H1  HOH B 642       1.959   4.470   7.088  1.00  0.00      B    H  
ATOM   1946  H2  HOH B 642       1.351   5.127   8.484  1.00  0.00      B    H  
ATOM   1947  O   HOH B 643      27.816  18.972   6.302  1.00  0.00      B    O  
ATOM   1948  H1  HOH B 643      28.252  18.995   5.365  1.00  0.00      B    H  
ATOM   1949  H2  HOH B 643      27.103  19.714   6.270  1.00  0.00      B    H  
ATOM   1950  O   HOH B 644       2.881  15.403  13.805  1.00  0.00      B    O  
ATOM   1951  H1  HOH B 644       2.221  14.960  14.480  1.00  0.00      B    H  
ATOM   1952  H2  HOH B 644       3.791  15.053  13.939  1.00  0.00      B    H  
ATOM   1953  O   HOH B 645       8.614  36.527  29.577  1.00  0.00      B    O  
ATOM   1954  H1  HOH B 645       9.277  36.366  30.300  1.00  0.00      B    H  
ATOM   1955  H2  HOH B 645       7.994  35.782  29.672  1.00  0.00      B    H  
ATOM   1956  O   HOH B 646       9.466  26.811   9.719  1.00  0.00      B    O  
ATOM   1957  H1  HOH B 646       9.883  27.167   8.860  1.00  0.00      B    H  
ATOM   1958  H2  HOH B 646      10.152  26.203  10.187  1.00  0.00      B    H  
ATOM   1959  O   HOH B 647      38.115  28.570  18.218  1.00  0.00      B    O  
ATOM   1960  H1  HOH B 647      37.867  28.596  17.184  1.00  0.00      B    H  
ATOM   1961  H2  HOH B 647      38.703  29.372  18.398  1.00  0.00      B    H  
ATOM   1962  O   HOH B 648      28.483  18.156  27.376  1.00  0.00      B    O  
ATOM   1963  H1  HOH B 648      28.000  18.711  28.058  1.00  0.00      B    H  
ATOM   1964  H2  HOH B 648      29.437  18.073  27.667  1.00  0.00      B    H  
ATOM   1965  O   HOH B 649       4.128  10.456  34.409  1.00  0.00      B    O  
ATOM   1966  H1  HOH B 649       5.123  10.429  34.203  1.00  0.00      B    H  
ATOM   1967  H2  HOH B 649       3.818   9.467  34.250  1.00  0.00      B    H  
ATOM   1968  O   HOH B 650      35.746  30.809   7.657  1.00  0.00      B    O  
ATOM   1969  H1  HOH B 650      36.286  30.055   8.023  1.00  0.00      B    H  
ATOM   1970  H2  HOH B 650      35.766  30.768   6.634  1.00  0.00      B    H  
ATOM   1971  O   HOH B 651      11.833  18.587  34.417  1.00  0.00      B    O  
ATOM   1972  H1  HOH B 651      11.008  18.129  34.093  1.00  0.00      B    H  
ATOM   1973  H2  HOH B 651      12.560  17.932  34.550  1.00  0.00      B    H  
ATOM   1974  O   HOH B 652      31.440  18.154  39.033  1.00  0.00      B    O  
ATOM   1975  H1  HOH B 652      31.841  18.804  38.323  1.00  0.00      B    H  
ATOM   1976  H2  HOH B 652      31.008  17.365  38.562  1.00  0.00      B    H  
ATOM   1977  O   HOH B 653      32.564  27.081  27.501  1.00  0.00      B    O  
ATOM   1978  H1  HOH B 653      33.065  27.948  27.307  1.00  0.00      B    H  
ATOM   1979  H2  HOH B 653      33.226  26.283  27.651  1.00  0.00      B    H  
ATOM   1980  O   HOH B 654       7.276  38.018  26.128  1.00  0.00      B    O  
ATOM   1981  H1  HOH B 654       7.527  38.718  25.472  1.00  0.00      B    H  
ATOM   1982  H2  HOH B 654       6.604  37.433  25.661  1.00  0.00      B    H  
ATOM   1983  O   HOH B 655      37.248  34.364   0.370  1.00  0.00      B    O  
ATOM   1984  H1  HOH B 655      37.137  34.466   1.333  1.00  0.00      B    H  
ATOM   1985  H2  HOH B 655      36.715  35.047  -0.065  1.00  0.00      B    H  
ATOM   1986  O   HOH B 656      28.323  12.742  34.070  1.00  0.00      B    O  
ATOM   1987  H1  HOH B 656      27.343  13.094  34.290  1.00  0.00      B    H  
ATOM   1988  H2  HOH B 656      28.603  12.048  34.749  1.00  0.00      B    H  
ATOM   1989  O   HOH B 657      18.663  36.602  28.656  1.00  0.00      B    O  
ATOM   1990  H1  HOH B 657      18.892  36.388  29.596  1.00  0.00      B    H  
ATOM   1991  H2  HOH B 657      18.647  35.745  28.149  1.00  0.00      B    H  
ATOM   1992  O   HOH B 658      29.881  14.127   6.381  1.00  0.00      B    O  
ATOM   1993  H1  HOH B 658      29.189  13.848   7.023  1.00  0.00      B    H  
ATOM   1994  H2  HOH B 658      29.642  13.645   5.466  1.00  0.00      B    H  
ATOM   1995  O   HOH B 659      17.570  21.726  23.101  1.00  0.00      B    O  
ATOM   1996  H1  HOH B 659      17.386  20.766  22.878  1.00  0.00      B    H  
ATOM   1997  H2  HOH B 659      17.428  21.885  24.105  1.00  0.00      B    H  
ATOM   1998  O   HOH B 660       7.306  33.978  35.984  1.00  0.00      B    O  
ATOM   1999  H1  HOH B 660       6.738  33.588  35.331  1.00  0.00      B    H  
ATOM   2000  H2  HOH B 660       7.420  33.373  36.722  1.00  0.00      B    H  
ATOM   2001  O   HOH B 661      23.931  31.501  23.186  1.00  0.00      B    O  
ATOM   2002  H1  HOH B 661      24.975  31.460  23.423  1.00  0.00      B    H  
ATOM   2003  H2  HOH B 661      23.705  30.702  22.597  1.00  0.00      B    H  
ATOM   2004  O   HOH B 662      -0.222  29.848  39.115  1.00  0.00      B    O  
ATOM   2005  H1  HOH B 662      -0.133  30.755  38.770  1.00  0.00      B    H  
ATOM   2006  H2  HOH B 662       0.707  29.521  39.257  1.00  0.00      B    H  
ATOM   2007  O   HOH B 663       0.806  37.736  32.333  1.00  0.00      B    O  
ATOM   2008  H1  HOH B 663       1.797  38.005  32.422  1.00  0.00      B    H  
ATOM   2009  H2  HOH B 663       0.616  37.081  33.079  1.00  0.00      B    H  
ATOM   2010  O   HOH B 664      36.721  38.812  18.896  1.00  0.00      B    O  
ATOM   2011  H1  HOH B 664      36.342  39.742  18.924  1.00  0.00      B    H  
ATOM   2012  H2  HOH B 664      36.530  38.434  17.994  1.00  0.00      B    H  
ATOM   2013  O   HOH B 665       7.177   5.043  29.043  1.00  0.00      B    O  
ATOM   2014  H1  HOH B 665       6.963   4.400  28.282  1.00  0.00      B    H  
ATOM   2015  H2  HOH B 665       7.933   4.645  29.590  1.00  0.00      B    H  
ATOM   2016  O   HOH B 666      12.778  30.405  23.191  1.00  0.00      B    O  
ATOM   2017  H1  HOH B 666      12.377  29.935  23.942  1.00  0.00      B    H  
ATOM   2018  H2  HOH B 666      12.075  30.579  22.429  1.00  0.00      B    H  
ATOM   2019  O   HOH B 667      18.079  11.896  33.220  1.00  0.00      B    O  
ATOM   2020  H1  HOH B 667      18.420  10.993  33.573  1.00  0.00      B    H  
ATOM   2021  H2  HOH B 667      17.734  12.371  33.994  1.00  0.00      B    H  
ATOM   2022  O   HOH B 668      34.629  23.314  14.256  1.00  0.00      B    O  
ATOM   2023  H1  HOH B 668      34.399  23.495  13.275  1.00  0.00      B    H  
ATOM   2024  H2  HOH B 668      33.806  23.435  14.850  1.00  0.00      B    H  
ATOM   2025  O   HOH B 669       0.131  38.170  22.881  1.00  0.00      B    O  
ATOM   2026  H1  HOH B 669       0.460  37.463  23.533  1.00  0.00      B    H  
ATOM   2027  H2  HOH B 669      -0.036  39.018  23.424  1.00  0.00      B    H  
ATOM   2028  O   HOH B 670      25.197  38.757  17.470  1.00  0.00      B    O  
ATOM   2029  H1  HOH B 670      25.387  37.822  17.795  1.00  0.00      B    H  
ATOM   2030  H2  HOH B 670      24.222  38.983  17.718  1.00  0.00      B    H  
ATOM   2031  O   HOH B 671       1.919  23.112  25.058  1.00  0.00      B    O  
ATOM   2032  H1  HOH B 671       1.546  24.051  25.385  1.00  0.00      B    H  
ATOM   2033  H2  HOH B 671       1.194  22.481  25.257  1.00  0.00      B    H  
ATOM   2034  O   HOH B 672      26.137  12.750  30.257  1.00  0.00      B    O  
ATOM   2035  H1  HOH B 672      26.859  12.060  30.486  1.00  0.00      B    H  
ATOM   2036  H2  HOH B 672      25.911  12.622  29.248  1.00  0.00      B    H  
ATOM   2037  O   HOH B 673      34.371  16.807  17.001  1.00  0.00      B    O  
ATOM   2038  H1  HOH B 673      34.328  16.829  15.979  1.00  0.00      B    H  
ATOM   2039  H2  HOH B 673      35.315  16.524  17.280  1.00  0.00      B    H  
ATOM   2040  O   HOH B 674      29.507   2.182   5.044  1.00  0.00      B    O  
ATOM   2041  H1  HOH B 674      28.541   1.805   4.978  1.00  0.00      B    H  
ATOM   2042  H2  HOH B 674      29.688   2.405   5.982  1.00  0.00      B    H  
ATOM   2043  O   HOH B 675      20.520   8.270  22.196  1.00  0.00      B    O  
ATOM   2044  H1  HOH B 675      19.595   8.473  22.643  1.00  0.00      B    H  
ATOM   2045  H2  HOH B 675      20.527   8.742  21.266  1.00  0.00      B    H  
ATOM   2046  O   HOH B 676      34.946  23.410  30.296  1.00  0.00      B    O  
ATOM   2047  H1  HOH B 676      34.261  22.785  30.789  1.00  0.00      B    H  
ATOM   2048  H2  HOH B 676      35.718  22.776  30.108  1.00  0.00      B    H  
ATOM   2049  O   HOH B 677      23.978  25.196  16.800  1.00  0.00      B    O  
ATOM   2050  H1  HOH B 677      23.571  24.316  16.443  1.00  0.00      B    H  
ATOM   2051  H2  HOH B 677      23.220  25.707  17.195  1.00  0.00      B    H  
ATOM   2052  O   HOH B 678      28.264  22.318  30.138  1.00  0.00      B    O  
ATOM   2053  H1  HOH B 678      28.699  22.998  29.403  1.00  0.00      B    H  
ATOM   2054  H2  HOH B 678      28.335  22.738  31.089  1.00  0.00      B    H  
ATOM   2055  O   HOH B 679      32.692  21.234   2.116  1.00  0.00      B    O  
ATOM   2056  H1  HOH B 679      32.394  22.057   1.519  1.00  0.00      B    H  
ATOM   2057  H2  HOH B 679      33.336  21.617   2.803  1.00  0.00      B    H  
ATOM   2058  O   HOH B 680       4.810  18.669   2.263  1.00  0.00      B    O  
ATOM   2059  H1  HOH B 680       4.834  19.669   2.357  1.00  0.00      B    H  
ATOM   2060  H2  HOH B 680       5.689  18.349   1.921  1.00  0.00      B    H  
ATOM   2061  O   HOH B 681      37.643   6.141  27.374  1.00  0.00      B    O  
ATOM   2062  H1  HOH B 681      37.150   6.581  28.168  1.00  0.00      B    H  
ATOM   2063  H2  HOH B 681      36.938   5.783  26.764  1.00  0.00      B    H  
ATOM   2064  O   HOH B 682      34.198   0.985   5.995  1.00  0.00      B    O  
ATOM   2065  H1  HOH B 682      33.980   0.338   6.712  1.00  0.00      B    H  
ATOM   2066  H2  HOH B 682      33.391   1.304   5.504  1.00  0.00      B    H  
ATOM   2067  O   HOH B 683      18.200  10.711  20.934  1.00  0.00      B    O  
ATOM   2068  H1  HOH B 683      17.978   9.862  21.496  1.00  0.00      B    H  
ATOM   2069  H2  HOH B 683      19.068  11.083  21.266  1.00  0.00      B    H  
ATOM   2070  O   HOH B 684      31.888  28.205  19.351  1.00  0.00      B    O  
ATOM   2071  H1  HOH B 684      31.999  28.087  18.392  1.00  0.00      B    H  
ATOM   2072  H2  HOH B 684      31.002  28.629  19.513  1.00  0.00      B    H  
ATOM   2073  O   HOH B 685      23.291   9.312   4.513  1.00  0.00      B    O  
ATOM   2074  H1  HOH B 685      22.450   9.128   4.953  1.00  0.00      B    H  
ATOM   2075  H2  HOH B 685      23.231  10.080   3.836  1.00  0.00      B    H  
ATOM   2076  O   HOH B 686      11.271  24.761  29.392  1.00  0.00      B    O  
ATOM   2077  H1  HOH B 686      11.822  24.430  30.103  1.00  0.00      B    H  
ATOM   2078  H2  HOH B 686      10.336  24.433  29.587  1.00  0.00      B    H  
ATOM   2079  O   HOH B 687       4.930  12.405   0.855  1.00  0.00      B    O  
ATOM   2080  H1  HOH B 687       4.220  12.585   0.132  1.00  0.00      B    H  
ATOM   2081  H2  HOH B 687       5.016  11.425   0.988  1.00  0.00      B    H  
ATOM   2082  O   HOH B 688      15.385  17.698  39.113  1.00  0.00      B    O  
ATOM   2083  H1  HOH B 688      15.938  17.132  38.502  1.00  0.00      B    H  
ATOM   2084  H2  HOH B 688      14.859  16.990  39.661  1.00  0.00      B    H  
ATOM   2085  O   HOH B 689      23.998  18.101  13.380  1.00  0.00      B    O  
ATOM   2086  H1  HOH B 689      24.492  18.138  14.284  1.00  0.00      B    H  
ATOM   2087  H2  HOH B 689      24.462  17.321  12.877  1.00  0.00      B    H  
ATOM   2088  O   HOH B 690       6.533  32.354   5.196  1.00  0.00      B    O  
ATOM   2089  H1  HOH B 690       6.591  31.410   5.458  1.00  0.00      B    H  
ATOM   2090  H2  HOH B 690       5.961  32.855   5.869  1.00  0.00      B    H  
ATOM   2091  O   HOH B 691      32.355  26.097   1.909  1.00  0.00      B    O  
ATOM   2092  H1  HOH B 691      31.927  26.458   2.765  1.00  0.00      B    H  
ATOM   2093  H2  HOH B 691      33.361  26.167   2.092  1.00  0.00      B    H  
ATOM   2094  O   HOH B 692      18.486  26.855   4.881  1.00  0.00      B    O  
ATOM   2095  H1  HOH B 692      17.772  26.342   5.298  1.00  0.00      B    H  
ATOM   2096  H2  HOH B 692      18.137  27.441   4.099  1.00  0.00      B    H  
ATOM   2097  O   HOH B 693      31.908   8.057  23.239  1.00  0.00      B    O  
ATOM   2098  H1  HOH B 693      31.412   7.715  22.446  1.00  0.00      B    H  
ATOM   2099  H2  HOH B 693      32.848   7.804  23.040  1.00  0.00      B    H  
ATOM   2100  O   HOH B 694      34.110  24.744  28.153  1.00  0.00      B    O  
ATOM   2101  H1  HOH B 694      34.329  24.173  28.993  1.00  0.00      B    H  
ATOM   2102  H2  HOH B 694      33.690  24.166  27.498  1.00  0.00      B    H  
ATOM   2103  O   HOH B 695      19.382   5.966   1.624  1.00  0.00      B    O  
ATOM   2104  H1  HOH B 695      19.625   6.339   2.561  1.00  0.00      B    H  
ATOM   2105  H2  HOH B 695      19.674   4.961   1.568  1.00  0.00      B    H  
ATOM   2106  O   HOH B 696      14.920  12.036   9.305  1.00  0.00      B    O  
ATOM   2107  H1  HOH B 696      15.852  12.348   9.477  1.00  0.00      B    H  
ATOM   2108  H2  HOH B 696      15.031  11.388   8.520  1.00  0.00      B    H  
ATOM   2109  O   HOH B 697      28.380  39.087  38.969  1.00  0.00      B    O  
ATOM   2110  H1  HOH B 697      28.042  38.430  38.278  1.00  0.00      B    H  
ATOM   2111  H2  HOH B 697      29.361  39.343  38.815  1.00  0.00      B    H  
ATOM   2112  O   HOH B 698      38.496   5.706  35.564  1.00  0.00      B    O  
ATOM   2113  H1  HOH B 698      38.340   4.803  35.062  1.00  0.00      B    H  
ATOM   2114  H2  HOH B 698      39.382   5.594  36.004  1.00  0.00      B    H  
ATOM   2115  O   HOH B 699      34.783  18.955  37.775  1.00  0.00      B    O  
ATOM   2116  H1  HOH B 699      34.775  18.927  38.798  1.00  0.00      B    H  
ATOM   2117  H2  HOH B 699      33.933  19.426  37.513  1.00  0.00      B    H  
ATOM   2118  O   HOH B 700      36.817  17.095  12.038  1.00  0.00      B    O  
ATOM   2119  H1  HOH B 700      37.482  16.835  12.776  1.00  0.00      B    H  
ATOM   2120  H2  HOH B 700      37.399  17.133  11.167  1.00  0.00      B    H  
ATOM   2121  O   HOH B 701      34.587  26.099  22.221  1.00  0.00      B    O  
ATOM   2122  H1  HOH B 701      35.032  25.232  22.075  1.00  0.00      B    H  
ATOM   2123  H2  HOH B 701      35.303  26.725  21.849  1.00  0.00      B    H  
ATOM   2124  O   HOH B 702      36.619  34.671   2.993  1.00  0.00      B    O  
ATOM   2125  H1  HOH B 702      37.152  33.834   3.258  1.00  0.00      B    H  
ATOM   2126  H2  HOH B 702      36.401  35.119   3.863  1.00  0.00      B    H  
ATOM   2127  O   HOH B 703      23.189   6.713   2.091  1.00  0.00      B    O  
ATOM   2128  H1  HOH B 703      23.007   6.474   3.047  1.00  0.00      B    H  
ATOM   2129  H2  HOH B 703      22.500   7.387   1.842  1.00  0.00      B    H  
ATOM   2130  O   HOH B 704      35.622  29.703  22.434  1.00  0.00      B    O  
ATOM   2131  H1  HOH B 704      35.970  28.854  21.954  1.00  0.00      B    H  
ATOM   2132  H2  HOH B 704      34.855  30.102  21.896  1.00  0.00      B    H  
ATOM   2133  O   HOH B 705      26.632   8.220  22.439  1.00  0.00      B    O  
ATOM   2134  H1  HOH B 705      25.996   8.432  23.205  1.00  0.00      B    H  
ATOM   2135  H2  HOH B 705      26.985   7.307  22.501  1.00  0.00      B    H  
ATOM   2136  O   HOH B 706      28.744  23.379  32.501  1.00  0.00      B    O  
ATOM   2137  H1  HOH B 706      29.664  23.386  32.918  1.00  0.00      B    H  
ATOM   2138  H2  HOH B 706      28.083  23.264  33.258  1.00  0.00      B    H  
ATOM   2139  O   HOH B 707       7.223  20.396   3.336  1.00  0.00      B    O  
ATOM   2140  H1  HOH B 707       7.768  20.484   4.172  1.00  0.00      B    H  
ATOM   2141  H2  HOH B 707       7.749  19.985   2.596  1.00  0.00      B    H  
ATOM   2142  O   HOH B 708      24.508  34.114  12.229  1.00  0.00      B    O  
ATOM   2143  H1  HOH B 708      23.971  33.645  11.478  1.00  0.00      B    H  
ATOM   2144  H2  HOH B 708      25.109  34.832  11.822  1.00  0.00      B    H  
ATOM   2145  O   HOH B 709       9.991  14.923  21.064  1.00  0.00      B    O  
ATOM   2146  H1  HOH B 709       9.959  14.873  20.075  1.00  0.00      B    H  
ATOM   2147  H2  HOH B 709      10.399  14.088  21.452  1.00  0.00      B    H  
ATOM   2148  O   HOH B 710      23.222  11.805  15.569  1.00  0.00      B    O  
ATOM   2149  H1  HOH B 710      23.482  11.058  16.179  1.00  0.00      B    H  
ATOM   2150  H2  HOH B 710      23.696  12.592  15.925  1.00  0.00      B    H  
ATOM   2151  O   HOH B 711      14.676  18.727  24.694  1.00  0.00      B    O  
ATOM   2152  H1  HOH B 711      14.560  18.990  25.709  1.00  0.00      B    H  
ATOM   2153  H2  HOH B 711      13.751  18.380  24.323  1.00  0.00      B    H  
ATOM   2154  O   HOH B 712      29.273  30.247   0.121  1.00  0.00      B    O  
ATOM   2155  H1  HOH B 712      29.265  31.233   0.329  1.00  0.00      B    H  
ATOM   2156  H2  HOH B 712      28.334  29.902   0.333  1.00  0.00      B    H  
ATOM   2157  O   HOH B 713      31.633  28.821  38.805  1.00  0.00      B    O  
ATOM   2158  H1  HOH B 713      31.846  28.001  39.327  1.00  0.00      B    H  
ATOM   2159  H2  HOH B 713      30.655  28.920  38.772  1.00  0.00      B    H  
ATOM   2160  O   HOH B 714       5.090  35.590   1.083  1.00  0.00      B    O  
ATOM   2161  H1  HOH B 714       4.188  35.371   1.427  1.00  0.00      B    H  
ATOM   2162  H2  HOH B 714       5.458  34.705   0.713  1.00  0.00      B    H  
ATOM   2163  O   HOH B 715       8.481   0.907  28.247  1.00  0.00      B    O  
ATOM   2164  H1  HOH B 715       8.700   1.224  29.210  1.00  0.00      B    H  
ATOM   2165  H2  HOH B 715       7.826   1.553  27.756  1.00  0.00      B    H  
ATOM   2166  O   HOH B 716      21.659  14.054  35.473  1.00  0.00      B    O  
ATOM   2167  H1  HOH B 716      21.483  14.485  36.387  1.00  0.00      B    H  
ATOM   2168  H2  HOH B 716      22.089  13.184  35.667  1.00  0.00      B    H  
ATOM   2169  O   HOH B 717      14.733  38.571   3.830  1.00  0.00      B    O  
ATOM   2170  H1  HOH B 717      14.741  39.405   4.414  1.00  0.00      B    H  
ATOM   2171  H2  HOH B 717      15.407  38.662   3.117  1.00  0.00      B    H  
ATOM   2172  O   HOH B 718      22.112   7.660  18.297  1.00  0.00      B    O  
ATOM   2173  H1  HOH B 718      22.895   7.198  18.732  1.00  0.00      B    H  
ATOM   2174  H2  HOH B 718      21.806   7.090  17.505  1.00  0.00      B    H  
ATOM   2175  O   HOH B 719      37.663   1.881  20.908  1.00  0.00      B    O  
ATOM   2176  H1  HOH B 719      37.326   1.664  21.823  1.00  0.00      B    H  
ATOM   2177  H2  HOH B 719      38.442   1.275  20.631  1.00  0.00      B    H  
ATOM   2178  O   HOH B 720      19.886  10.222  34.656  1.00  0.00      B    O  
ATOM   2179  H1  HOH B 720      20.222  10.420  33.762  1.00  0.00      B    H  
ATOM   2180  H2  HOH B 720      20.142  11.001  35.343  1.00  0.00      B    H  
ATOM   2181  O   HOH B 721      23.956  11.656   0.345  1.00  0.00      B    O  
ATOM   2182  H1  HOH B 721      24.217  12.360   1.013  1.00  0.00      B    H  
ATOM   2183  H2  HOH B 721      24.105  10.712   0.758  1.00  0.00      B    H  
ATOM   2184  O   HOH B 722       6.597  25.795  31.481  1.00  0.00      B    O  
ATOM   2185  H1  HOH B 722       6.567  26.749  31.170  1.00  0.00      B    H  
ATOM   2186  H2  HOH B 722       7.483  25.397  31.254  1.00  0.00      B    H  
ATOM   2187  O   HOH B 723       3.789  39.248   4.402  1.00  0.00      B    O  
ATOM   2188  H1  HOH B 723       4.013  38.963   3.444  1.00  0.00      B    H  
ATOM   2189  H2  HOH B 723       2.772  39.044   4.415  1.00  0.00      B    H  
ATOM   2190  O   HOH B 724      30.572  20.409  33.319  1.00  0.00      B    O  
ATOM   2191  H1  HOH B 724      31.066  19.668  33.803  1.00  0.00      B    H  
ATOM   2192  H2  HOH B 724      29.553  20.253  33.279  1.00  0.00      B    H  
ATOM   2193  O   HOH B 725      31.592  22.588  26.968  1.00  0.00      B    O  
ATOM   2194  H1  HOH B 725      32.486  22.907  26.630  1.00  0.00      B    H  
ATOM   2195  H2  HOH B 725      31.727  21.775  27.591  1.00  0.00      B    H  
ATOM   2196  O   HOH B 726       9.475   4.195  30.292  1.00  0.00      B    O  
ATOM   2197  H1  HOH B 726       9.427   3.129  30.232  1.00  0.00      B    H  
ATOM   2198  H2  HOH B 726       9.836   4.468  31.202  1.00  0.00      B    H  
ATOM   2199  O   HOH B 727      37.355  25.412  33.751  1.00  0.00      B    O  
ATOM   2200  H1  HOH B 727      37.099  26.367  33.995  1.00  0.00      B    H  
ATOM   2201  H2  HOH B 727      37.615  24.959  34.627  1.00  0.00      B    H  
ATOM   2202  O   HOH B 728       7.488  31.681  38.278  1.00  0.00      B    O  
ATOM   2203  H1  HOH B 728       7.043  30.794  38.128  1.00  0.00      B    H  
ATOM   2204  H2  HOH B 728       8.499  31.615  38.288  1.00  0.00      B    H  
ATOM   2205  O   HOH B 729      16.682  16.452  32.731  1.00  0.00      B    O  
ATOM   2206  H1  HOH B 729      16.369  16.943  31.933  1.00  0.00      B    H  
ATOM   2207  H2  HOH B 729      16.846  15.513  32.454  1.00  0.00      B    H  
ATOM   2208  O   HOH B 730      35.961   6.104  36.660  1.00  0.00      B    O  
ATOM   2209  H1  HOH B 730      35.949   5.825  37.623  1.00  0.00      B    H  
ATOM   2210  H2  HOH B 730      36.944   6.119  36.406  1.00  0.00      B    H  
ATOM   2211  O   HOH B 731      30.574  25.482  26.498  1.00  0.00      B    O  
ATOM   2212  H1  HOH B 731      31.331  26.080  26.919  1.00  0.00      B    H  
ATOM   2213  H2  HOH B 731      30.830  24.517  26.648  1.00  0.00      B    H  
ATOM   2214  O   HOH B 732       8.767  19.171   1.060  1.00  0.00      B    O  
ATOM   2215  H1  HOH B 732       8.854  18.172   1.200  1.00  0.00      B    H  
ATOM   2216  H2  HOH B 732       9.488  19.592   1.591  1.00  0.00      B    H  
ATOM   2217  O   HOH B 733      15.049  33.779  27.222  1.00  0.00      B    O  
ATOM   2218  H1  HOH B 733      15.816  33.851  26.537  1.00  0.00      B    H  
ATOM   2219  H2  HOH B 733      15.463  33.486  28.139  1.00  0.00      B    H  
ATOM   2220  O   HOH B 734       4.291  25.952  18.839  1.00  0.00      B    O  
ATOM   2221  H1  HOH B 734       4.559  25.102  19.307  1.00  0.00      B    H  
ATOM   2222  H2  HOH B 734       3.431  26.397  19.225  1.00  0.00      B    H  
ATOM   2223  O   HOH B 735      27.351   0.929  18.745  1.00  0.00      B    O  
ATOM   2224  H1  HOH B 735      28.061   0.788  17.991  1.00  0.00      B    H  
ATOM   2225  H2  HOH B 735      26.442   0.738  18.332  1.00  0.00      B    H  
ATOM   2226  O   HOH B 736      17.220  24.020  39.055  1.00  0.00      B    O  
ATOM   2227  H1  HOH B 736      16.689  24.397  39.821  1.00  0.00      B    H  
ATOM   2228  H2  HOH B 736      16.634  23.999  38.210  1.00  0.00      B    H  
ATOM   2229  O   HOH B 737       8.129   8.602   8.989  1.00  0.00      B    O  
ATOM   2230  H1  HOH B 737       8.766   9.166   9.557  1.00  0.00      B    H  
ATOM   2231  H2  HOH B 737       8.603   8.427   8.075  1.00  0.00      B    H  
ATOM   2232  O   HOH B 738       1.975  18.875  18.776  1.00  0.00      B    O  
ATOM   2233  H1  HOH B 738       2.542  18.039  18.906  1.00  0.00      B    H  
ATOM   2234  H2  HOH B 738       2.185  19.536  19.477  1.00  0.00      B    H  
ATOM   2235  O   HOH B 739       4.343  26.711   9.770  1.00  0.00      B    O  
ATOM   2236  H1  HOH B 739       5.298  26.780   9.353  1.00  0.00      B    H  
ATOM   2237  H2  HOH B 739       4.258  25.711  10.091  1.00  0.00      B    H  
ATOM   2238  O   HOH B 740       4.886  23.145  24.241  1.00  0.00      B    O  
ATOM   2239  H1  HOH B 740       5.172  22.179  24.139  1.00  0.00      B    H  
ATOM   2240  H2  HOH B 740       3.906  23.218  24.118  1.00  0.00      B    H  
ATOM   2241  O   HOH B 741      30.115  26.162  34.652  1.00  0.00      B    O  
ATOM   2242  H1  HOH B 741      30.186  25.218  34.319  1.00  0.00      B    H  
ATOM   2243  H2  HOH B 741      29.594  26.752  33.928  1.00  0.00      B    H  
ATOM   2244  O   HOH B 742      16.204  14.180  12.059  1.00  0.00      B    O  
ATOM   2245  H1  HOH B 742      16.922  14.887  12.315  1.00  0.00      B    H  
ATOM   2246  H2  HOH B 742      16.612  13.503  11.395  1.00  0.00      B    H  
ATOM   2247  O   HOH B 743       6.991  20.155   7.204  1.00  0.00      B    O  
ATOM   2248  H1  HOH B 743       7.597  20.227   8.016  1.00  0.00      B    H  
ATOM   2249  H2  HOH B 743       6.279  19.484   7.537  1.00  0.00      B    H  
ATOM   2250  O   HOH B 744      17.220  28.355   2.906  1.00  0.00      B    O  
ATOM   2251  H1  HOH B 744      17.241  28.057   1.950  1.00  0.00      B    H  
ATOM   2252  H2  HOH B 744      16.293  27.968   3.234  1.00  0.00      B    H  
ATOM   2253  O   HOH B 745       7.005   2.922  33.203  1.00  0.00      B    O  
ATOM   2254  H1  HOH B 745       6.605   2.278  32.566  1.00  0.00      B    H  
ATOM   2255  H2  HOH B 745       6.886   3.871  32.865  1.00  0.00      B    H  
ATOM   2256  O   HOH B 746      30.978  32.855  11.036  1.00  0.00      B    O  
ATOM   2257  H1  HOH B 746      30.236  33.583  11.008  1.00  0.00      B    H  
ATOM   2258  H2  HOH B 746      30.542  32.040  11.461  1.00  0.00      B    H  
ATOM   2259  O   HOH B 747      28.528  33.826  29.590  1.00  0.00      B    O  
ATOM   2260  H1  HOH B 747      29.223  33.221  29.956  1.00  0.00      B    H  
ATOM   2261  H2  HOH B 747      27.659  33.322  29.380  1.00  0.00      B    H  
ATOM   2262  O   HOH B 748       5.154  38.186  27.996  1.00  0.00      B    O  
ATOM   2263  H1  HOH B 748       6.041  38.305  27.511  1.00  0.00      B    H  
ATOM   2264  H2  HOH B 748       4.508  37.809  27.335  1.00  0.00      B    H  
ATOM   2265  O   HOH B 749      34.187  11.389  27.121  1.00  0.00      B    O  
ATOM   2266  H1  HOH B 749      33.849  10.917  26.286  1.00  0.00      B    H  
ATOM   2267  H2  HOH B 749      35.148  11.614  27.071  1.00  0.00      B    H  
ATOM   2268  O   HOH B 750      24.945  38.694  27.675  1.00  0.00      B    O  
ATOM   2269  H1  HOH B 750      25.068  37.731  27.998  1.00  0.00      B    H  
ATOM   2270  H2  HOH B 750      24.623  39.304  28.417  1.00  0.00      B    H  
ATOM   2271  O   HOH B 751      25.328   5.325  11.990  1.00  0.00      B    O  
ATOM   2272  H1  HOH B 751      25.099   4.828  12.835  1.00  0.00      B    H  
ATOM   2273  H2  HOH B 751      25.959   4.688  11.550  1.00  0.00      B    H  
ATOM   2274  O   HOH B 752      10.915  30.603   9.304  1.00  0.00      B    O  
ATOM   2275  H1  HOH B 752      11.051  29.681   9.684  1.00  0.00      B    H  
ATOM   2276  H2  HOH B 752      11.599  31.252   9.648  1.00  0.00      B    H  
ATOM   2277  O   HOH B 753       2.893  13.935  11.056  1.00  0.00      B    O  
ATOM   2278  H1  HOH B 753       2.335  14.734  11.000  1.00  0.00      B    H  
ATOM   2279  H2  HOH B 753       3.364  14.005  11.976  1.00  0.00      B    H  
ATOM   2280  O   HOH B 754       2.475   2.570  35.461  1.00  0.00      B    O  
ATOM   2281  H1  HOH B 754       1.506   2.342  35.688  1.00  0.00      B    H  
ATOM   2282  H2  HOH B 754       3.120   2.415  36.262  1.00  0.00      B    H  
ATOM   2283  O   HOH B 755      31.636   2.222  16.066  1.00  0.00      B    O  
ATOM   2284  H1  HOH B 755      31.462   2.886  16.809  1.00  0.00      B    H  
ATOM   2285  H2  HOH B 755      32.301   2.635  15.439  1.00  0.00      B    H  
ATOM   2286  O   HOH B 756      35.400   3.115  34.487  1.00  0.00      B    O  
ATOM   2287  H1  HOH B 756      35.039   2.996  35.384  1.00  0.00      B    H  
ATOM   2288  H2  HOH B 756      35.147   4.036  34.202  1.00  0.00      B    H  
ATOM   2289  O   HOH B 757      36.651  13.905  23.647  1.00  0.00      B    O  
ATOM   2290  H1  HOH B 757      37.322  13.140  23.470  1.00  0.00      B    H  
ATOM   2291  H2  HOH B 757      37.083  14.793  23.499  1.00  0.00      B    H  
ATOM   2292  O   HOH B 758       3.290  25.841  14.390  1.00  0.00      B    O  
ATOM   2293  H1  HOH B 758       2.718  26.077  13.587  1.00  0.00      B    H  
ATOM   2294  H2  HOH B 758       3.065  26.576  15.061  1.00  0.00      B    H  
ATOM   2295  O   HOH B 759       0.134  12.230   6.529  1.00  0.00      B    O  
ATOM   2296  H1  HOH B 759       0.980  12.462   6.119  1.00  0.00      B    H  
ATOM   2297  H2  HOH B 759       0.296  11.484   7.272  1.00  0.00      B    H  
ATOM   2298  O   HOH B 760      22.147  24.448  28.792  1.00  0.00      B    O  
ATOM   2299  H1  HOH B 760      23.178  24.638  28.678  1.00  0.00      B    H  
ATOM   2300  H2  HOH B 760      22.121  23.445  28.922  1.00  0.00      B    H  
ATOM   2301  O   HOH B 761      12.607   6.618  35.199  1.00  0.00      B    O  
ATOM   2302  H1  HOH B 761      11.829   6.496  35.792  1.00  0.00      B    H  
ATOM   2303  H2  HOH B 761      13.279   7.163  35.723  1.00  0.00      B    H  
ATOM   2304  O   HOH B 762      29.370   5.516  33.933  1.00  0.00      B    O  
ATOM   2305  H1  HOH B 762      28.452   5.952  34.026  1.00  0.00      B    H  
ATOM   2306  H2  HOH B 762      29.991   6.193  34.257  1.00  0.00      B    H  
ATOM   2307  O   HOH B 763       8.199  35.520  12.793  1.00  0.00      B    O  
ATOM   2308  H1  HOH B 763       7.523  36.168  13.203  1.00  0.00      B    H  
ATOM   2309  H2  HOH B 763       8.777  35.117  13.522  1.00  0.00      B    H  
ATOM   2310  O   HOH B 764      11.686  26.185  22.659  1.00  0.00      B    O  
ATOM   2311  H1  HOH B 764      11.557  25.882  23.602  1.00  0.00      B    H  
ATOM   2312  H2  HOH B 764      12.664  26.023  22.326  1.00  0.00      B    H  
ATOM   2313  O   HOH B 765      28.723   8.009  28.895  1.00  0.00      B    O  
ATOM   2314  H1  HOH B 765      28.689   6.954  28.961  1.00  0.00      B    H  
ATOM   2315  H2  HOH B 765      29.598   8.214  29.414  1.00  0.00      B    H  
ATOM   2316  O   HOH B 766      33.353   8.745   9.912  1.00  0.00      B    O  
ATOM   2317  H1  HOH B 766      32.600   9.148   9.401  1.00  0.00      B    H  
ATOM   2318  H2  HOH B 766      33.357   9.245  10.708  1.00  0.00      B    H  
ATOM   2319  O   HOH B 767      20.517  38.662  16.617  1.00  0.00      B    O  
ATOM   2320  H1  HOH B 767      19.612  38.151  16.625  1.00  0.00      B    H  
ATOM   2321  H2  HOH B 767      20.374  39.560  17.061  1.00  0.00      B    H  
ATOM   2322  O   HOH B 768       3.023   7.273  27.738  1.00  0.00      B    O  
ATOM   2323  H1  HOH B 768       2.558   7.504  28.611  1.00  0.00      B    H  
ATOM   2324  H2  HOH B 768       3.698   6.547  28.002  1.00  0.00      B    H  
ATOM   2325  O   HOH B 769      25.921  17.913  33.833  1.00  0.00      B    O  
ATOM   2326  H1  HOH B 769      26.267  17.490  32.962  1.00  0.00      B    H  
ATOM   2327  H2  HOH B 769      26.122  17.292  34.572  1.00  0.00      B    H  
ATOM   2328  O   HOH B 770      19.866   1.352   7.848  1.00  0.00      B    O  
ATOM   2329  H1  HOH B 770      19.073   0.988   7.319  1.00  0.00      B    H  
ATOM   2330  H2  HOH B 770      20.682   0.713   7.546  1.00  0.00      B    H  
ATOM   2331  O   HOH B 771       7.189   3.784  13.656  1.00  0.00      B    O  
ATOM   2332  H1  HOH B 771       7.874   3.118  13.949  1.00  0.00      B    H  
ATOM   2333  H2  HOH B 771       7.320   3.949  12.653  1.00  0.00      B    H  
ATOM   2334  O   HOH B 772      16.810   8.771   3.768  1.00  0.00      B    O  
ATOM   2335  H1  HOH B 772      17.059   7.818   3.443  1.00  0.00      B    H  
ATOM   2336  H2  HOH B 772      15.907   8.792   4.115  1.00  0.00      B    H  
ATOM   2337  O   HOH B 773      28.426  20.626  38.861  1.00  0.00      B    O  
ATOM   2338  H1  HOH B 773      28.631  20.341  39.813  1.00  0.00      B    H  
ATOM   2339  H2  HOH B 773      28.509  19.836  38.319  1.00  0.00      B    H  
ATOM   2340  O   HOH B 774      30.526  31.572   4.940  1.00  0.00      B    O  
ATOM   2341  H1  HOH B 774      30.006  31.088   5.694  1.00  0.00      B    H  
ATOM   2342  H2  HOH B 774      30.805  32.444   5.352  1.00  0.00      B    H  
ATOM   2343  O   HOH B 775      23.309  32.980  20.135  1.00  0.00      B    O  
ATOM   2344  H1  HOH B 775      22.625  33.686  19.901  1.00  0.00      B    H  
ATOM   2345  H2  HOH B 775      22.850  32.034  20.041  1.00  0.00      B    H  
ATOM   2346  O   HOH B 776      30.765   7.908   8.039  1.00  0.00      B    O  
ATOM   2347  H1  HOH B 776      31.519   7.286   7.820  1.00  0.00      B    H  
ATOM   2348  H2  HOH B 776      29.933   7.742   7.441  1.00  0.00      B    H  
ATOM   2349  O   HOH B 777      16.512   1.057  37.321  1.00  0.00      B    O  
ATOM   2350  H1  HOH B 777      15.953   1.281  36.444  1.00  0.00      B    H  
ATOM   2351  H2  HOH B 777      17.450   1.235  37.138  1.00  0.00      B    H  
ATOM   2352  O   HOH B 778       0.957  10.842   1.950  1.00  0.00      B    O  
ATOM   2353  H1  HOH B 778       0.141  10.590   1.329  1.00  0.00      B    H  
ATOM   2354  H2  HOH B 778       1.238  11.780   1.712  1.00  0.00      B    H  
ATOM   2355  O   HOH B 779      22.891   0.295  38.631  1.00  0.00      B    O  
ATOM   2356  H1  HOH B 779      22.214  -0.060  37.983  1.00  0.00      B    H  
ATOM   2357  H2  HOH B 779      23.633   0.838  38.092  1.00  0.00      B    H  
ATOM   2358  O   HOH B 780      17.036  21.880  25.788  1.00  0.00      B    O  
ATOM   2359  H1  HOH B 780      17.915  21.578  26.267  1.00  0.00      B    H  
ATOM   2360  H2  HOH B 780      16.289  22.099  26.436  1.00  0.00      B    H  
ATOM   2361  O   HOH B 781      18.503  25.840   1.769  1.00  0.00      B    O  
ATOM   2362  H1  HOH B 781      18.879  25.191   2.475  1.00  0.00      B    H  
ATOM   2363  H2  HOH B 781      19.227  26.570   1.751  1.00  0.00      B    H  
ATOM   2364  O   HOH B 782      33.646  36.987   5.542  1.00  0.00      B    O  
ATOM   2365  H1  HOH B 782      33.613  37.481   6.426  1.00  0.00      B    H  
ATOM   2366  H2  HOH B 782      33.327  37.559   4.762  1.00  0.00      B    H  
ATOM   2367  O   HOH B 783      32.262  11.714  32.871  1.00  0.00      B    O  
ATOM   2368  H1  HOH B 783      32.992  11.232  33.343  1.00  0.00      B    H  
ATOM   2369  H2  HOH B 783      32.592  12.021  31.990  1.00  0.00      B    H  
ATOM   2370  O   HOH B 784      18.875   8.271  25.496  1.00  0.00      B    O  
ATOM   2371  H1  HOH B 784      19.638   7.695  25.128  1.00  0.00      B    H  
ATOM   2372  H2  HOH B 784      18.063   7.903  25.105  1.00  0.00      B    H  
ATOM   2373  O   HOH B 785      17.505   5.184  26.724  1.00  0.00      B    O  
ATOM   2374  H1  HOH B 785      17.254   4.400  27.305  1.00  0.00      B    H  
ATOM   2375  H2  HOH B 785      18.064   4.791  25.945  1.00  0.00      B    H  
ATOM   2376  O   HOH B 786      14.291  26.348  21.205  1.00  0.00      B    O  
ATOM   2377  H1  HOH B 786      15.207  26.589  21.517  1.00  0.00      B    H  
ATOM   2378  H2  HOH B 786      14.404  25.490  20.582  1.00  0.00      B    H  
ATOM   2379  O   HOH B 787       6.148   2.531  17.147  1.00  0.00      B    O  
ATOM   2380  H1  HOH B 787       5.822   2.449  16.199  1.00  0.00      B    H  
ATOM   2381  H2  HOH B 787       7.193   2.446  17.046  1.00  0.00      B    H  
ATOM   2382  O   HOH B 788       2.879  16.781   7.917  1.00  0.00      B    O  
ATOM   2383  H1  HOH B 788       3.358  17.302   7.193  1.00  0.00      B    H  
ATOM   2384  H2  HOH B 788       1.875  16.844   7.702  1.00  0.00      B    H  
ATOM   2385  O   HOH B 789      20.160  27.357  21.372  1.00  0.00      B    O  
ATOM   2386  H1  HOH B 789      20.776  27.266  20.490  1.00  0.00      B    H  
ATOM   2387  H2  HOH B 789      19.923  26.497  21.675  1.00  0.00      B    H  
ATOM   2388  O   HOH B 790      25.354  22.403  25.964  1.00  0.00      B    O  
ATOM   2389  H1  HOH B 790      26.209  22.808  25.812  1.00  0.00      B    H  
ATOM   2390  H2  HOH B 790      24.561  23.044  25.760  1.00  0.00      B    H  
ATOM   2391  O   HOH B 791       4.987  33.350   7.251  1.00  0.00      B    O  
ATOM   2392  H1  HOH B 791       5.653  34.074   7.602  1.00  0.00      B    H  
ATOM   2393  H2  HOH B 791       5.100  32.443   7.788  1.00  0.00      B    H  
ATOM   2394  O   HOH B 792      25.377  36.942   6.361  1.00  0.00      B    O  
ATOM   2395  H1  HOH B 792      24.964  37.740   5.888  1.00  0.00      B    H  
ATOM   2396  H2  HOH B 792      25.703  36.247   5.667  1.00  0.00      B    H  
ATOM   2397  O   HOH B 793      12.871  15.643  20.961  1.00  0.00      B    O  
ATOM   2398  H1  HOH B 793      12.905  16.628  21.104  1.00  0.00      B    H  
ATOM   2399  H2  HOH B 793      12.477  15.185  21.761  1.00  0.00      B    H  
ATOM   2400  O   HOH B 794       0.489  21.372  11.710  1.00  0.00      B    O  
ATOM   2401  H1  HOH B 794       0.198  20.959  10.854  1.00  0.00      B    H  
ATOM   2402  H2  HOH B 794      -0.299  21.597  12.171  1.00  0.00      B    H  
ATOM   2403  O   HOH B 795      27.351  15.309   5.343  1.00  0.00      B    O  
ATOM   2404  H1  HOH B 795      27.714  15.394   4.377  1.00  0.00      B    H  
ATOM   2405  H2  HOH B 795      28.063  15.624   5.927  1.00  0.00      B    H  
ATOM   2406  O   HOH B 796       2.141  24.073  32.753  1.00  0.00      B    O  
ATOM   2407  H1  HOH B 796       2.471  24.567  31.900  1.00  0.00      B    H  
ATOM   2408  H2  HOH B 796       1.267  23.687  32.517  1.00  0.00      B    H  
ATOM   2409  O   HOH B 797      22.326  37.851  11.073  1.00  0.00      B    O  
ATOM   2410  H1  HOH B 797      22.944  37.657  10.250  1.00  0.00      B    H  
ATOM   2411  H2  HOH B 797      21.412  37.858  10.743  1.00  0.00      B    H  
ATOM   2412  O   HOH B 798      28.600  27.142   5.654  1.00  0.00      B    O  
ATOM   2413  H1  HOH B 798      29.172  27.656   5.024  1.00  0.00      B    H  
ATOM   2414  H2  HOH B 798      28.688  26.150   5.361  1.00  0.00      B    H  
ATOM   2415  O   HOH B 799       8.866  23.665  30.102  1.00  0.00      B    O  
ATOM   2416  H1  HOH B 799       8.807  22.950  30.803  1.00  0.00      B    H  
ATOM   2417  H2  HOH B 799       8.271  23.434  29.326  1.00  0.00      B    H  
ATOM   2418  O   HOH B 800      24.795  32.226  33.824  1.00  0.00      B    O  
ATOM   2419  H1  HOH B 800      25.491  31.539  33.857  1.00  0.00      B    H  
ATOM   2420  H2  HOH B 800      23.976  31.890  34.358  1.00  0.00      B    H  
ATOM   2421  O   HOH B 801      25.044  16.712   5.156  1.00  0.00      B    O  
ATOM   2422  H1  HOH B 801      25.979  16.283   5.262  1.00  0.00      B    H  
ATOM   2423  H2  HOH B 801      24.437  15.903   5.099  1.00  0.00      B    H  
ATOM   2424  O   HOH B 802      22.923  33.095  10.190  1.00  0.00      B    O  
ATOM   2425  H1  HOH B 802      22.646  33.219   9.200  1.00  0.00      B    H  
ATOM   2426  H2  HOH B 802      22.110  32.654  10.626  1.00  0.00      B    H  
ATOM   2427  O   HOH B 803      26.331  17.306  31.129  1.00  0.00      B    O  
ATOM   2428  H1  HOH B 803      26.416  18.131  30.577  1.00  0.00      B    H  
ATOM   2429  H2  HOH B 803      26.345  16.588  30.433  1.00  0.00      B    H  
ATOM   2430  O   HOH B 804      15.140  30.134  14.871  1.00  0.00      B    O  
ATOM   2431  H1  HOH B 804      15.364  29.181  14.659  1.00  0.00      B    H  
ATOM   2432  H2  HOH B 804      14.991  30.186  15.929  1.00  0.00      B    H  
ATOM   2433  O   HOH B 805      10.169   2.323   2.434  1.00  0.00      B    O  
ATOM   2434  H1  HOH B 805      10.306   2.466   1.404  1.00  0.00      B    H  
ATOM   2435  H2  HOH B 805      11.036   1.934   2.846  1.00  0.00      B    H  
ATOM   2436  O   HOH B 806      20.277  17.214  16.640  1.00  0.00      B    O  
ATOM   2437  H1  HOH B 806      20.726  17.337  17.581  1.00  0.00      B    H  
ATOM   2438  H2  HOH B 806      20.888  16.582  16.112  1.00  0.00      B    H  
ATOM   2439  O   HOH B 807      27.848  14.009  18.731  1.00  0.00      B    O  
ATOM   2440  H1  HOH B 807      27.257  14.617  19.293  1.00  0.00      B    H  
ATOM   2441  H2  HOH B 807      27.498  13.048  18.674  1.00  0.00      B    H  
ATOM   2442  O   HOH B 808      33.111  21.224  16.348  1.00  0.00      B    O  
ATOM   2443  H1  HOH B 808      32.153  21.579  16.269  1.00  0.00      B    H  
ATOM   2444  H2  HOH B 808      33.139  20.545  17.051  1.00  0.00      B    H  
ATOM   2445  O   HOH B 809      28.078  23.378  35.228  1.00  0.00      B    O  
ATOM   2446  H1  HOH B 809      27.290  22.849  35.577  1.00  0.00      B    H  
ATOM   2447  H2  HOH B 809      28.876  23.102  35.827  1.00  0.00      B    H  
ATOM   2448  O   HOH B 810      28.749   5.362  28.874  1.00  0.00      B    O  
ATOM   2449  H1  HOH B 810      28.599   4.597  28.304  1.00  0.00      B    H  
ATOM   2450  H2  HOH B 810      28.014   5.373  29.620  1.00  0.00      B    H  
ATOM   2451  O   HOH B 811      28.879  18.949  21.756  1.00  0.00      B    O  
ATOM   2452  H1  HOH B 811      29.727  18.394  21.384  1.00  0.00      B    H  
ATOM   2453  H2  HOH B 811      28.666  19.671  21.115  1.00  0.00      B    H  
ATOM   2454  O   HOH B 812      28.687  30.842  27.227  1.00  0.00      B    O  
ATOM   2455  H1  HOH B 812      29.441  30.420  26.660  1.00  0.00      B    H  
ATOM   2456  H2  HOH B 812      28.452  30.060  27.858  1.00  0.00      B    H  
ATOM   2457  O   HOH B 813      21.700  24.884   0.869  1.00  0.00      B    O  
ATOM   2458  H1  HOH B 813      21.335  23.956   0.906  1.00  0.00      B    H  
ATOM   2459  H2  HOH B 813      21.548  25.238   1.791  1.00  0.00      B    H  
ATOM   2460  O   HOH B 814      36.147   6.276  11.833  1.00  0.00      B    O  
ATOM   2461  H1  HOH B 814      35.848   5.360  11.463  1.00  0.00      B    H  
ATOM   2462  H2  HOH B 814      35.318   6.874  11.933  1.00  0.00      B    H  
ATOM   2463  O   HOH B 815      27.077   7.699   2.487  1.00  0.00      B    O  
ATOM   2464  H1  HOH B 815      27.837   7.382   1.871  1.00  0.00      B    H  
ATOM   2465  H2  HOH B 815      27.507   8.282   3.203  1.00  0.00      B    H  
ATOM   2466  O   HOH B 816      22.579   6.210   5.649  1.00  0.00      B    O  
ATOM   2467  H1  HOH B 816      23.428   6.456   5.137  1.00  0.00      B    H  
ATOM   2468  H2  HOH B 816      22.831   6.250   6.640  1.00  0.00      B    H  
ATOM   2469  O   HOH B 817      28.773  26.567  10.896  1.00  0.00      B    O  
ATOM   2470  H1  HOH B 817      28.654  27.555  10.957  1.00  0.00      B    H  
ATOM   2471  H2  HOH B 817      28.550  26.272   9.936  1.00  0.00      B    H  
ATOM   2472  O   HOH B 818      13.068  15.068  14.420  1.00  0.00      B    O  
ATOM   2473  H1  HOH B 818      13.874  14.411  14.312  1.00  0.00      B    H  
ATOM   2474  H2  HOH B 818      12.683  14.966  15.365  1.00  0.00      B    H  
ATOM   2475  O   HOH B 819       4.978  20.976   5.316  1.00  0.00      B    O  
ATOM   2476  H1  HOH B 819       5.712  20.419   5.740  1.00  0.00      B    H  
ATOM   2477  H2  HOH B 819       5.308  21.707   4.712  1.00  0.00      B    H  
ATOM   2478  O   HOH B 820      32.242  34.104  38.354  1.00  0.00      B    O  
ATOM   2479  H1  HOH B 820      32.734  33.979  39.255  1.00  0.00      B    H  
ATOM   2480  H2  HOH B 820      32.878  33.797  37.605  1.00  0.00      B    H  
ATOM   2481  O   HOH B 821      30.320   4.572  11.518  1.00  0.00      B    O  
ATOM   2482  H1  HOH B 821      30.992   5.036  12.105  1.00  0.00      B    H  
ATOM   2483  H2  HOH B 821      29.832   3.833  12.028  1.00  0.00      B    H  
ATOM   2484  O   HOH B 822       6.051   2.456   7.826  1.00  0.00      B    O  
ATOM   2485  H1  HOH B 822       5.991   2.174   8.816  1.00  0.00      B    H  
ATOM   2486  H2  HOH B 822       6.212   1.600   7.256  1.00  0.00      B    H  
ATOM   2487  O   HOH B 823      20.350   9.019  19.768  1.00  0.00      B    O  
ATOM   2488  H1  HOH B 823      20.018   9.738  19.107  1.00  0.00      B    H  
ATOM   2489  H2  HOH B 823      21.147   8.646  19.251  1.00  0.00      B    H  
ATOM   2490  O   HOH B 824      14.844  15.608   2.833  1.00  0.00      B    O  
ATOM   2491  H1  HOH B 824      14.003  15.020   2.925  1.00  0.00      B    H  
ATOM   2492  H2  HOH B 824      15.048  16.070   3.725  1.00  0.00      B    H  
ATOM   2493  O   HOH B 825      22.733   4.960  16.956  1.00  0.00      B    O  
ATOM   2494  H1  HOH B 825      22.582   4.916  15.960  1.00  0.00      B    H  
ATOM   2495  H2  HOH B 825      22.008   4.493  17.461  1.00  0.00      B    H  
ATOM   2496  O   HOH B 826      23.980  29.368  38.735  1.00  0.00      B    O  
ATOM   2497  H1  HOH B 826      23.685  28.512  39.152  1.00  0.00      B    H  
ATOM   2498  H2  HOH B 826      23.395  30.142  39.061  1.00  0.00      B    H  
ATOM   2499  O   HOH B 827       8.672  28.172  27.436  1.00  0.00      B    O  
ATOM   2500  H1  HOH B 827       9.114  29.091  27.358  1.00  0.00      B    H  
ATOM   2501  H2  HOH B 827       7.856  28.272  26.847  1.00  0.00      B    H  
ATOM   2502  O   HOH B 828       9.457  34.396  14.875  1.00  0.00      B    O  
ATOM   2503  H1  HOH B 828      10.303  34.862  14.533  1.00  0.00      B    H  
ATOM   2504  H2  HOH B 828       9.801  33.497  15.197  1.00  0.00      B    H  
ATOM   2505  O   HOH B 829      25.800  30.853  13.415  1.00  0.00      B    O  
ATOM   2506  H1  HOH B 829      25.214  30.021  13.527  1.00  0.00      B    H  
ATOM   2507  H2  HOH B 829      25.399  31.449  12.770  1.00  0.00      B    H  
ATOM   2508  O   HOH B 830       3.536  25.715   3.668  1.00  0.00      B    O  
ATOM   2509  H1  HOH B 830       2.690  25.472   3.089  1.00  0.00      B    H  
ATOM   2510  H2  HOH B 830       3.641  26.724   3.573  1.00  0.00      B    H  
ATOM   2511  O   HOH B 831      10.760  15.487  28.864  1.00  0.00      B    O  
ATOM   2512  H1  HOH B 831      11.149  14.555  28.810  1.00  0.00      B    H  
ATOM   2513  H2  HOH B 831      10.682  15.672  29.839  1.00  0.00      B    H  
ATOM   2514  O   HOH B 832       5.617  16.895  30.232  1.00  0.00      B    O  
ATOM   2515  H1  HOH B 832       4.812  16.244  30.387  1.00  0.00      B    H  
ATOM   2516  H2  HOH B 832       6.342  16.347  29.838  1.00  0.00      B    H  
ATOM   2517  O   HOH B 833      10.161  29.654  38.831  1.00  0.00      B    O  
ATOM   2518  H1  HOH B 833      10.259  29.122  39.696  1.00  0.00      B    H  
ATOM   2519  H2  HOH B 833       9.671  29.039  38.222  1.00  0.00      B    H  
ATOM   2520  O   HOH B 834      28.514   7.942  19.437  1.00  0.00      B    O  
ATOM   2521  H1  HOH B 834      27.984   7.148  19.107  1.00  0.00      B    H  
ATOM   2522  H2  HOH B 834      29.190   7.530  20.036  1.00  0.00      B    H  
ATOM   2523  O   HOH B 835      35.684   6.123  31.770  1.00  0.00      B    O  
ATOM   2524  H1  HOH B 835      36.143   5.287  31.327  1.00  0.00      B    H  
ATOM   2525  H2  HOH B 835      35.150   5.803  32.618  1.00  0.00      B    H  
ATOM   2526  O   HOH B 836      30.431  17.791  12.864  1.00  0.00      B    O  
ATOM   2527  H1  HOH B 836      29.673  17.384  12.328  1.00  0.00      B    H  
ATOM   2528  H2  HOH B 836      31.230  17.618  12.330  1.00  0.00      B    H  
ATOM   2529  O   HOH B 837      35.900   4.606  25.922  1.00  0.00      B    O  
ATOM   2530  H1  HOH B 837      34.992   4.471  26.299  1.00  0.00      B    H  
ATOM   2531  H2  HOH B 837      35.780   4.782  24.938  1.00  0.00      B    H  
ATOM   2532  O   HOH B 838      20.987  25.610   3.788  1.00  0.00      B    O  
ATOM   2533  H1  HOH B 838      20.267  25.797   4.460  1.00  0.00      B    H  
ATOM   2534  H2  HOH B 838      21.298  24.677   3.936  1.00  0.00      B    H  
ATOM   2535  O   HOH B 839       5.364  26.940  33.907  1.00  0.00      B    O  
ATOM   2536  H1  HOH B 839       5.887  26.379  33.227  1.00  0.00      B    H  
ATOM   2537  H2  HOH B 839       5.669  26.816  34.798  1.00  0.00      B    H  
ATOM   2538  O   HOH B 840      14.486  27.999   6.455  1.00  0.00      B    O  
ATOM   2539  H1  HOH B 840      13.621  27.471   6.485  1.00  0.00      B    H  
ATOM   2540  H2  HOH B 840      15.113  27.454   7.043  1.00  0.00      B    H  
ATOM   2541  O   HOH B 841      25.235   4.583  17.608  1.00  0.00      B    O  
ATOM   2542  H1  HOH B 841      25.731   4.030  16.951  1.00  0.00      B    H  
ATOM   2543  H2  HOH B 841      24.302   4.817  17.145  1.00  0.00      B    H  
ATOM   2544  O   HOH B 842       2.685  11.206  29.344  1.00  0.00      B    O  
ATOM   2545  H1  HOH B 842       3.649  11.356  29.150  1.00  0.00      B    H  
ATOM   2546  H2  HOH B 842       2.459  11.551  30.287  1.00  0.00      B    H  
ATOM   2547  O   HOH B 843      30.218  35.361  27.866  1.00  0.00      B    O  
ATOM   2548  H1  HOH B 843      30.964  35.886  28.206  1.00  0.00      B    H  
ATOM   2549  H2  HOH B 843      29.720  34.799  28.585  1.00  0.00      B    H  
ATOM   2550  O   HOH B 844      20.423  38.518  31.814  1.00  0.00      B    O  
ATOM   2551  H1  HOH B 844      19.398  38.569  32.054  1.00  0.00      B    H  
ATOM   2552  H2  HOH B 844      20.749  37.603  31.987  1.00  0.00      B    H  
ATOM   2553  O   HOH B 845      37.221  38.588  13.206  1.00  0.00      B    O  
ATOM   2554  H1  HOH B 845      38.041  38.575  13.855  1.00  0.00      B    H  
ATOM   2555  H2  HOH B 845      37.449  38.007  12.407  1.00  0.00      B    H  
ATOM   2556  O   HOH B 846      22.282  18.112  35.890  1.00  0.00      B    O  
ATOM   2557  H1  HOH B 846      21.307  17.897  36.068  1.00  0.00      B    H  
ATOM   2558  H2  HOH B 846      22.585  17.871  34.951  1.00  0.00      B    H  
ATOM   2559  O   HOH B 847      37.212   1.567  11.313  1.00  0.00      B    O  
ATOM   2560  H1  HOH B 847      38.223   1.553  11.258  1.00  0.00      B    H  
ATOM   2561  H2  HOH B 847      36.861   0.911  11.998  1.00  0.00      B    H  
ATOM   2562  O   HOH B 848      23.618  13.474  31.691  1.00  0.00      B    O  
ATOM   2563  H1  HOH B 848      23.144  13.185  30.819  1.00  0.00      B    H  
ATOM   2564  H2  HOH B 848      24.502  13.907  31.449  1.00  0.00      B    H  
ATOM   2565  O   HOH B 849      14.784  10.183   7.133  1.00  0.00      B    O  
ATOM   2566  H1  HOH B 849      13.939   9.834   7.644  1.00  0.00      B    H  
ATOM   2567  H2  HOH B 849      14.532  10.218   6.155  1.00  0.00      B    H  
ATOM   2568  O   HOH B 850      14.056   9.207   4.391  1.00  0.00      B    O  
ATOM   2569  H1  HOH B 850      13.800   8.403   3.833  1.00  0.00      B    H  
ATOM   2570  H2  HOH B 850      13.253   9.433   4.952  1.00  0.00      B    H  
ATOM   2571  O   HOH B 851      16.269  37.458  38.398  1.00  0.00      B    O  
ATOM   2572  H1  HOH B 851      16.623  38.280  37.897  1.00  0.00      B    H  
ATOM   2573  H2  HOH B 851      16.388  36.564  37.811  1.00  0.00      B    H  
ATOM   2574  O   HOH B 852      39.124  13.407  19.089  1.00  0.00      B    O  
ATOM   2575  H1  HOH B 852      38.690  14.114  19.687  1.00  0.00      B    H  
ATOM   2576  H2  HOH B 852      39.109  12.591  19.711  1.00  0.00      B    H  
ATOM   2577  O   HOH B 853       8.695   1.686  14.276  1.00  0.00      B    O  
ATOM   2578  H1  HOH B 853       8.908   1.907  15.229  1.00  0.00      B    H  
ATOM   2579  H2  HOH B 853       8.604   0.680  14.191  1.00  0.00      B    H  
ATOM   2580  O   HOH B 854       3.947   8.035   5.144  1.00  0.00      B    O  
ATOM   2581  H1  HOH B 854       4.476   7.261   5.567  1.00  0.00      B    H  
ATOM   2582  H2  HOH B 854       4.601   8.696   4.718  1.00  0.00      B    H  
ATOM   2583  O   HOH B 855       1.127  13.717  15.030  1.00  0.00      B    O  
ATOM   2584  H1  HOH B 855       1.477  13.278  15.901  1.00  0.00      B    H  
ATOM   2585  H2  HOH B 855       1.550  13.109  14.255  1.00  0.00      B    H  
ATOM   2586  O   HOH B 856      34.777   8.478  36.276  1.00  0.00      B    O  
ATOM   2587  H1  HOH B 856      34.102   8.851  36.936  1.00  0.00      B    H  
ATOM   2588  H2  HOH B 856      35.047   7.594  36.637  1.00  0.00      B    H  
ATOM   2589  O   HOH B 857      32.378  11.975  35.915  1.00  0.00      B    O  
ATOM   2590  H1  HOH B 857      31.616  11.791  35.277  1.00  0.00      B    H  
ATOM   2591  H2  HOH B 857      32.626  12.931  35.839  1.00  0.00      B    H  
ATOM   2592  O   HOH B 858      14.544  17.388  10.435  1.00  0.00      B    O  
ATOM   2593  H1  HOH B 858      14.304  17.097  11.382  1.00  0.00      B    H  
ATOM   2594  H2  HOH B 858      15.560  17.285  10.273  1.00  0.00      B    H  
ATOM   2595  O   HOH B 859       1.868  27.129  19.551  1.00  0.00      B    O  
ATOM   2596  H1  HOH B 859       1.617  28.088  19.595  1.00  0.00      B    H  
ATOM   2597  H2  HOH B 859       1.075  26.569  19.358  1.00  0.00      B    H  
ATOM   2598  O   HOH B 860      26.490  33.562  36.532  1.00  0.00      B    O  
ATOM   2599  H1  HOH B 860      26.140  32.611  36.528  1.00  0.00      B    H  
ATOM   2600  H2  HOH B 860      26.381  33.924  35.644  1.00  0.00      B    H  
ATOM   2601  O   HOH B 861      20.950  31.114  29.682  1.00  0.00      B    O  
ATOM   2602  H1  HOH B 861      20.222  31.772  29.825  1.00  0.00      B    H  
ATOM   2603  H2  HOH B 861      21.126  31.006  28.703  1.00  0.00      B    H  
ATOM   2604  O   HOH B 862      33.652  34.592  25.765  1.00  0.00      B    O  
ATOM   2605  H1  HOH B 862      32.690  34.275  26.018  1.00  0.00      B    H  
ATOM   2606  H2  HOH B 862      33.592  35.563  25.597  1.00  0.00      B    H  
ATOM   2607  O   HOH B 863      30.120  33.672   0.911  1.00  0.00      B    O  
ATOM   2608  H1  HOH B 863      30.874  33.907   0.264  1.00  0.00      B    H  
ATOM   2609  H2  HOH B 863      30.608  33.127   1.627  1.00  0.00      B    H  
ATOM   2610  O   HOH B 864      15.743   2.303  11.119  1.00  0.00      B    O  
ATOM   2611  H1  HOH B 864      15.682   1.491  11.695  1.00  0.00      B    H  
ATOM   2612  H2  HOH B 864      14.796   2.616  11.055  1.00  0.00      B    H  
ATOM   2613  O   HOH B 865      36.249  27.013  14.368  1.00  0.00      B    O  
ATOM   2614  H1  HOH B 865      35.706  26.644  15.191  1.00  0.00      B    H  
ATOM   2615  H2  HOH B 865      35.577  27.176  13.561  1.00  0.00      B    H  
ATOM   2616  O   HOH B 866       3.006   9.399   2.685  1.00  0.00      B    O  
ATOM   2617  H1  HOH B 866       2.080   9.873   2.542  1.00  0.00      B    H  
ATOM   2618  H2  HOH B 866       3.071   8.878   3.547  1.00  0.00      B    H  
ATOM   2619  O   HOH B 867      13.291  34.390  23.216  1.00  0.00      B    O  
ATOM   2620  H1  HOH B 867      13.346  33.603  23.843  1.00  0.00      B    H  
ATOM   2621  H2  HOH B 867      14.079  34.987  23.294  1.00  0.00      B    H  
ATOM   2622  O   HOH B 868      34.035  10.979  12.304  1.00  0.00      B    O  
ATOM   2623  H1  HOH B 868      33.539  11.826  12.511  1.00  0.00      B    H  
ATOM   2624  H2  HOH B 868      34.765  11.135  11.669  1.00  0.00      B    H  
ATOM   2625  O   HOH B 869      35.142  15.860   5.328  1.00  0.00      B    O  
ATOM   2626  H1  HOH B 869      34.621  16.302   4.619  1.00  0.00      B    H  
ATOM   2627  H2  HOH B 869      34.940  16.345   6.233  1.00  0.00      B    H  
ATOM   2628  O   HOH B 870      24.231  27.600  35.913  1.00  0.00      B    O  
ATOM   2629  H1  HOH B 870      24.901  28.342  36.066  1.00  0.00      B    H  
ATOM   2630  H2  HOH B 870      24.067  27.227  36.824  1.00  0.00      B    H  
ATOM   2631  O   HOH B 871      37.789  18.137  24.016  1.00  0.00      B    O  
ATOM   2632  H1  HOH B 871      37.713  18.525  23.091  1.00  0.00      B    H  
ATOM   2633  H2  HOH B 871      36.857  17.870  24.374  1.00  0.00      B    H  
ATOM   2634  O   HOH B 872       6.832  29.219  10.328  1.00  0.00      B    O  
ATOM   2635  H1  HOH B 872       6.832  28.303   9.935  1.00  0.00      B    H  
ATOM   2636  H2  HOH B 872       6.935  29.178  11.358  1.00  0.00      B    H  
ATOM   2637  O   HOH B 873      25.730  39.241  20.736  1.00  0.00      B    O  
ATOM   2638  H1  HOH B 873      26.392  39.324  19.953  1.00  0.00      B    H  
ATOM   2639  H2  HOH B 873      26.204  38.747  21.495  1.00  0.00      B    H  
ATOM   2640  O   HOH B 874       5.483  15.652  13.350  1.00  0.00      B    O  
ATOM   2641  H1  HOH B 874       6.173  14.984  13.046  1.00  0.00      B    H  
ATOM   2642  H2  HOH B 874       5.624  15.936  14.308  1.00  0.00      B    H  
ATOM   2643  O   HOH B 875      19.680   4.406  14.840  1.00  0.00      B    O  
ATOM   2644  H1  HOH B 875      19.331   5.227  14.367  1.00  0.00      B    H  
ATOM   2645  H2  HOH B 875      20.675   4.412  14.745  1.00  0.00      B    H  
ATOM   2646  O   HOH B 876      15.104   8.012   9.666  1.00  0.00      B    O  
ATOM   2647  H1  HOH B 876      15.490   8.907   9.883  1.00  0.00      B    H  
ATOM   2648  H2  HOH B 876      15.731   7.250   9.870  1.00  0.00      B    H  
ATOM   2649  O   HOH B 877      14.356   1.413   5.667  1.00  0.00      B    O  
ATOM   2650  H1  HOH B 877      13.668   1.898   5.182  1.00  0.00      B    H  
ATOM   2651  H2  HOH B 877      13.918   1.153   6.602  1.00  0.00      B    H  
ATOM   2652  O   HOH B 878      34.480  20.004  14.084  1.00  0.00      B    O  
ATOM   2653  H1  HOH B 878      34.240  20.587  14.897  1.00  0.00      B    H  
ATOM   2654  H2  HOH B 878      33.940  20.337  13.293  1.00  0.00      B    H  
ATOM   2655  O   HOH B 879      38.196  26.956   0.978  1.00  0.00      B    O  
ATOM   2656  H1  HOH B 879      38.219  26.538   1.910  1.00  0.00      B    H  
ATOM   2657  H2  HOH B 879      37.999  27.945   1.055  1.00  0.00      B    H  
ATOM   2658  O   HOH B 880      36.091  13.457  26.500  1.00  0.00      B    O  
ATOM   2659  H1  HOH B 880      36.622  13.284  25.672  1.00  0.00      B    H  
ATOM   2660  H2  HOH B 880      36.731  13.449  27.289  1.00  0.00      B    H  
ATOM   2661  O   HOH B 881      33.230  35.279  14.658  1.00  0.00      B    O  
ATOM   2662  H1  HOH B 881      33.693  35.847  14.012  1.00  0.00      B    H  
ATOM   2663  H2  HOH B 881      32.547  35.842  15.201  1.00  0.00      B    H  
ATOM   2664  O   HOH B 882      19.483  25.145  30.331  1.00  0.00      B    O  
ATOM   2665  H1  HOH B 882      19.022  24.310  30.710  1.00  0.00      B    H  
ATOM   2666  H2  HOH B 882      20.324  24.807  29.845  1.00  0.00      B    H  
ATOM   2667  O   HOH B 883      37.966  26.212  31.068  1.00  0.00      B    O  
ATOM   2668  H1  HOH B 883      37.537  25.700  31.846  1.00  0.00      B    H  
ATOM   2669  H2  HOH B 883      38.179  27.167  31.301  1.00  0.00      B    H  
ATOM   2670  O   HOH B 884       6.462   0.167  10.366  1.00  0.00      B    O  
ATOM   2671  H1  HOH B 884       7.432   0.540  10.417  1.00  0.00      B    H  
ATOM   2672  H2  HOH B 884       6.503  -0.672   9.799  1.00  0.00      B    H  
ATOM   2673  O   HOH B 885      15.273  20.982   2.794  1.00  0.00      B    O  
ATOM   2674  H1  HOH B 885      15.652  20.106   2.458  1.00  0.00      B    H  
ATOM   2675  H2  HOH B 885      14.516  21.230   2.210  1.00  0.00      B    H  
ATOM   2676  O   HOH B 886      37.475  22.475   9.201  1.00  0.00      B    O  
ATOM   2677  H1  HOH B 886      38.066  22.996   8.566  1.00  0.00      B    H  
ATOM   2678  H2  HOH B 886      38.012  21.607   9.340  1.00  0.00      B    H  
ATOM   2679  O   HOH B 887      23.146  31.635  15.098  1.00  0.00      B    O  
ATOM   2680  H1  HOH B 887      24.084  31.263  15.035  1.00  0.00      B    H  
ATOM   2681  H2  HOH B 887      22.856  31.554  16.085  1.00  0.00      B    H  
ATOM   2682  O   HOH B 888      34.879  12.076  16.757  1.00  0.00      B    O  
ATOM   2683  H1  HOH B 888      35.679  12.667  16.944  1.00  0.00      B    H  
ATOM   2684  H2  HOH B 888      34.270  12.695  16.307  1.00  0.00      B    H  
ATOM   2685  O   HOH B 889      19.479  28.407   7.167  1.00  0.00      B    O  
ATOM   2686  H1  HOH B 889      19.192  27.793   6.384  1.00  0.00      B    H  
ATOM   2687  H2  HOH B 889      19.925  27.762   7.819  1.00  0.00      B    H  
ATOM   2688  O   HOH B 890       7.794   6.892  24.543  1.00  0.00      B    O  
ATOM   2689  H1  HOH B 890       8.480   7.181  25.297  1.00  0.00      B    H  
ATOM   2690  H2  HOH B 890       7.094   7.619  24.592  1.00  0.00      B    H  
ATOM   2691  O   HOH B 891       5.200  18.601  37.409  1.00  0.00      B    O  
ATOM   2692  H1  HOH B 891       4.468  19.186  37.822  1.00  0.00      B    H  
ATOM   2693  H2  HOH B 891       6.050  19.136  37.425  1.00  0.00      B    H  
ATOM   2694  O   HOH B 892       9.940  15.342  31.940  1.00  0.00      B    O  
ATOM   2695  H1  HOH B 892       8.933  15.116  31.923  1.00  0.00      B    H  
ATOM   2696  H2  HOH B 892      10.171  15.587  32.874  1.00  0.00      B    H  
ATOM   2697  O   HOH B 893      32.935  10.309  25.163  1.00  0.00      B    O  
ATOM   2698  H1  HOH B 893      32.524   9.368  25.158  1.00  0.00      B    H  
ATOM   2699  H2  HOH B 893      32.876  10.589  24.179  1.00  0.00      B    H  
ATOM   2700  O   HOH B 894      27.050   6.229  34.528  1.00  0.00      B    O  
ATOM   2701  H1  HOH B 894      26.556   5.413  34.212  1.00  0.00      B    H  
ATOM   2702  H2  HOH B 894      26.727   6.479  35.429  1.00  0.00      B    H  
ATOM   2703  O   HOH B 895       0.472  33.151  11.904  1.00  0.00      B    O  
ATOM   2704  H1  HOH B 895       1.140  33.342  11.162  1.00  0.00      B    H  
ATOM   2705  H2  HOH B 895       0.963  32.565  12.606  1.00  0.00      B    H  
ATOM   2706  O   HOH B 896      35.898  25.831  10.613  1.00  0.00      B    O  
ATOM   2707  H1  HOH B 896      35.469  26.613  11.066  1.00  0.00      B    H  
ATOM   2708  H2  HOH B 896      36.800  26.094  10.478  1.00  0.00      B    H  
ATOM   2709  O   HOH B 897       1.195  29.692  23.261  1.00  0.00      B    O  
ATOM   2710  H1  HOH B 897       1.760  29.977  22.424  1.00  0.00      B    H  
ATOM   2711  H2  HOH B 897       0.923  30.557  23.775  1.00  0.00      B    H  
ATOM   2712  O   HOH B 898       2.840  12.883  38.405  1.00  0.00      B    O  
ATOM   2713  H1  HOH B 898       2.270  13.410  37.781  1.00  0.00      B    H  
ATOM   2714  H2  HOH B 898       3.058  12.000  37.938  1.00  0.00      B    H  
ATOM   2715  O   HOH B 899       4.239  34.997  19.177  1.00  0.00      B    O  
ATOM   2716  H1  HOH B 899       4.721  34.075  19.199  1.00  0.00      B    H  
ATOM   2717  H2  HOH B 899       4.309  35.398  18.311  1.00  0.00      B    H  
ATOM   2718  O   HOH B 900       5.928   9.632  11.986  1.00  0.00      B    O  
ATOM   2719  H1  HOH B 900       6.878   9.727  11.604  1.00  0.00      B    H  
ATOM   2720  H2  HOH B 900       6.066   9.789  12.992  1.00  0.00      B    H  
ATOM   2721  O   HOH B 901      29.861  30.661  12.029  1.00  0.00      B    O  
ATOM   2722  H1  HOH B 901      29.419  30.362  11.145  1.00  0.00      B    H  
ATOM   2723  H2  HOH B 901      29.507  30.107  12.761  1.00  0.00      B    H  
ATOM   2724  O   HOH B 902      30.749  28.360  16.688  1.00  0.00      B    O  
ATOM   2725  H1  HOH B 902      30.075  29.073  16.481  1.00  0.00      B    H  
ATOM   2726  H2  HOH B 902      30.492  27.528  16.188  1.00  0.00      B    H  
ATOM   2727  O   HOH B 903      36.663  10.354  35.604  1.00  0.00      B    O  
ATOM   2728  H1  HOH B 903      35.878   9.835  36.009  1.00  0.00      B    H  
ATOM   2729  H2  HOH B 903      37.271   9.703  35.142  1.00  0.00      B    H  
ATOM   2730  O   HOH B 904      14.090   8.868  35.358  1.00  0.00      B    O  
ATOM   2731  H1  HOH B 904      14.173   9.507  36.139  1.00  0.00      B    H  
ATOM   2732  H2  HOH B 904      14.978   8.863  34.816  1.00  0.00      B    H  
ATOM   2733  O   HOH B 905      17.844   9.005  35.790  1.00  0.00      B    O  
ATOM   2734  H1  HOH B 905      18.727   9.522  35.564  1.00  0.00      B    H  
ATOM   2735  H2  HOH B 905      17.269   8.920  34.961  1.00  0.00      B    H  
ATOM   2736  O   HOH B 906      13.919   4.727  30.221  1.00  0.00      B    O  
ATOM   2737  H1  HOH B 906      14.235   3.850  29.967  1.00  0.00      B    H  
ATOM   2738  H2  HOH B 906      14.190   4.935  31.180  1.00  0.00      B    H  
ATOM   2739  O   HOH B 907       7.463  12.723  22.216  1.00  0.00      B    O  
ATOM   2740  H1  HOH B 907       7.554  12.153  23.043  1.00  0.00      B    H  
ATOM   2741  H2  HOH B 907       8.096  13.491  22.330  1.00  0.00      B    H  
ATOM   2742  O   HOH B 908      31.821   2.510   1.433  1.00  0.00      B    O  
ATOM   2743  H1  HOH B 908      32.480   3.239   1.128  1.00  0.00      B    H  
ATOM   2744  H2  HOH B 908      31.925   2.424   2.437  1.00  0.00      B    H  
ATOM   2745  O   HOH B 909      28.338  27.065  18.304  1.00  0.00      B    O  
ATOM   2746  H1  HOH B 909      28.196  27.873  17.722  1.00  0.00      B    H  
ATOM   2747  H2  HOH B 909      27.628  26.384  18.001  1.00  0.00      B    H  
ATOM   2748  O   HOH B 910      38.614   9.059  31.115  1.00  0.00      B    O  
ATOM   2749  H1  HOH B 910      38.299   8.750  32.028  1.00  0.00      B    H  
ATOM   2750  H2  HOH B 910      38.532  10.076  31.124  1.00  0.00      B    H  
ATOM   2751  O   HOH B 911       6.185  27.068   6.157  1.00  0.00      B    O  
ATOM   2752  H1  HOH B 911       5.854  27.207   5.158  1.00  0.00      B    H  
ATOM   2753  H2  HOH B 911       6.753  26.223   6.105  1.00  0.00      B    H  
ATOM   2754  O   HOH B 912      31.264   9.492  27.871  1.00  0.00      B    O  
ATOM   2755  H1  HOH B 912      31.465   8.704  27.303  1.00  0.00      B    H  
ATOM   2756  H2  HOH B 912      31.859  10.290  27.634  1.00  0.00      B    H  
ATOM   2757  O   HOH B 913      26.391  22.529  22.055  1.00  0.00      B    O  
ATOM   2758  H1  HOH B 913      25.367  22.628  22.292  1.00  0.00      B    H  
ATOM   2759  H2  HOH B 913      26.709  21.580  22.283  1.00  0.00      B    H  
ATOM   2760  O   HOH B 914       4.952  24.356  16.205  1.00  0.00      B    O  
ATOM   2761  H1  HOH B 914       4.243  24.773  15.636  1.00  0.00      B    H  
ATOM   2762  H2  HOH B 914       5.081  24.855  17.086  1.00  0.00      B    H  
ATOM   2763  O   HOH B 915      34.712  10.791  19.128  1.00  0.00      B    O  
ATOM   2764  H1  HOH B 915      35.018  11.340  18.344  1.00  0.00      B    H  
ATOM   2765  H2  HOH B 915      33.978  10.182  18.768  1.00  0.00      B    H  
ATOM   2766  O   HOH B 916      16.217   3.947  15.399  1.00  0.00      B    O  
ATOM   2767  H1  HOH B 916      15.418   3.318  15.135  1.00  0.00      B    H  
ATOM   2768  H2  HOH B 916      16.383   3.840  16.415  1.00  0.00      B    H  
ATOM   2769  O   HOH B 917      20.517  16.524  12.552  1.00  0.00      B    O  
ATOM   2770  H1  HOH B 917      20.939  16.403  13.475  1.00  0.00      B    H  
ATOM   2771  H2  HOH B 917      21.131  16.087  11.887  1.00  0.00      B    H  
ATOM   2772  O   HOH B 918       7.725  18.591  27.400  1.00  0.00      B    O  
ATOM   2773  H1  HOH B 918       8.021  19.035  26.523  1.00  0.00      B    H  
ATOM   2774  H2  HOH B 918       7.808  19.275  28.187  1.00  0.00      B    H  
ATOM   2775  O   HOH B 919       5.237  34.164  23.059  1.00  0.00      B    O  
ATOM   2776  H1  HOH B 919       4.401  33.679  23.371  1.00  0.00      B    H  
ATOM   2777  H2  HOH B 919       6.045  33.538  23.266  1.00  0.00      B    H  
ATOM   2778  O   HOH B 920      34.782   7.963  26.436  1.00  0.00      B    O  
ATOM   2779  H1  HOH B 920      33.878   7.539  26.396  1.00  0.00      B    H  
ATOM   2780  H2  HOH B 920      34.931   8.471  27.296  1.00  0.00      B    H  
ATOM   2781  O   HOH B 921      17.925  37.617  16.584  1.00  0.00      B    O  
ATOM   2782  H1  HOH B 921      17.945  36.919  15.856  1.00  0.00      B    H  
ATOM   2783  H2  HOH B 921      16.957  37.820  16.802  1.00  0.00      B    H  
ATOM   2784  O   HOH B 922      10.845  33.584  38.000  1.00  0.00      B    O  
ATOM   2785  H1  HOH B 922      10.639  33.647  38.983  1.00  0.00      B    H  
ATOM   2786  H2  HOH B 922      11.571  34.304  37.914  1.00  0.00      B    H  
ATOM   2787  O   HOH B 923      18.179   0.049  12.508  1.00  0.00      B    O  
ATOM   2788  H1  HOH B 923      17.586  -0.413  13.178  1.00  0.00      B    H  
ATOM   2789  H2  HOH B 923      18.473   0.924  12.951  1.00  0.00      B    H  
ATOM   2790  O   HOH B 924      13.882  32.487  30.547  1.00  0.00      B    O  
ATOM   2791  H1  HOH B 924      13.404  32.317  31.412  1.00  0.00      B    H  
ATOM   2792  H2  HOH B 924      14.476  31.667  30.427  1.00  0.00      B    H  
ATOM   2793  O   HOH B 925      17.156   6.417  14.782  1.00  0.00      B    O  
ATOM   2794  H1  HOH B 925      16.817   5.489  14.877  1.00  0.00      B    H  
ATOM   2795  H2  HOH B 925      16.380   6.945  14.389  1.00  0.00      B    H  
ATOM   2796  O   HOH B 926      10.600  27.900   7.500  1.00  0.00      B    O  
ATOM   2797  H1  HOH B 926      10.624  28.704   6.941  1.00  0.00      B    H  
ATOM   2798  H2  HOH B 926      11.320  27.271   7.195  1.00  0.00      B    H  
ATOM   2799  O   HOH B 927      26.378  11.503  37.484  1.00  0.00      B    O  
ATOM   2800  H1  HOH B 927      25.978  11.049  38.254  1.00  0.00      B    H  
ATOM   2801  H2  HOH B 927      27.217  10.992  37.197  1.00  0.00      B    H  
ATOM   2802  O   HOH B 928      32.190  32.881  13.593  1.00  0.00      B    O  
ATOM   2803  H1  HOH B 928      32.549  33.797  13.738  1.00  0.00      B    H  
ATOM   2804  H2  HOH B 928      31.773  32.943  12.681  1.00  0.00      B    H  
ATOM   2805  O   HOH B 929      12.151  12.570  29.208  1.00  0.00      B    O  
ATOM   2806  H1  HOH B 929      12.196  12.681  30.266  1.00  0.00      B    H  
ATOM   2807  H2  HOH B 929      12.920  12.081  28.885  1.00  0.00      B    H  
ATOM   2808  O   HOH B 930      24.658  20.122   0.219  1.00  0.00      B    O  
ATOM   2809  H1  HOH B 930      23.655  20.050   0.033  1.00  0.00      B    H  
ATOM   2810  H2  HOH B 930      24.820  21.035  -0.159  1.00  0.00      B    H  
ATOM   2811  O   HOH B 931      18.475  36.144  31.617  1.00  0.00      B    O  
ATOM   2812  H1  HOH B 931      17.699  35.521  31.417  1.00  0.00      B    H  
ATOM   2813  H2  HOH B 931      19.281  35.586  31.784  1.00  0.00      B    H  
ATOM   2814  O   HOH B 932      14.889  39.186  12.960  1.00  0.00      B    O  
ATOM   2815  H1  HOH B 932      14.171  38.995  12.212  1.00  0.00      B    H  
ATOM   2816  H2  HOH B 932      14.766  38.484  13.681  1.00  0.00      B    H  
ATOM   2817  O   HOH B 933      23.031   7.120  29.995  1.00  0.00      B    O  
ATOM   2818  H1  HOH B 933      23.638   6.538  29.489  1.00  0.00      B    H  
ATOM   2819  H2  HOH B 933      22.720   6.472  30.687  1.00  0.00      B    H  
ATOM   2820  O   HOH B 934       6.375   4.087  11.067  1.00  0.00      B    O  
ATOM   2821  H1  HOH B 934       5.416   3.809  11.196  1.00  0.00      B    H  
ATOM   2822  H2  HOH B 934       6.390   4.973  10.591  1.00  0.00      B    H  
ATOM   2823  O   HOH B 935       6.290   9.812   7.219  1.00  0.00      B    O  
ATOM   2824  H1  HOH B 935       6.913   9.243   7.770  1.00  0.00      B    H  
ATOM   2825  H2  HOH B 935       5.353   9.748   7.732  1.00  0.00      B    H  
ATOM   2826  O   HOH B 936      25.965  18.179  15.191  1.00  0.00      B    O  
ATOM   2827  H1  HOH B 936      26.452  18.696  15.868  1.00  0.00      B    H  
ATOM   2828  H2  HOH B 936      26.651  17.579  14.645  1.00  0.00      B    H  
ATOM   2829  O   HOH B 937      25.314  21.017  15.586  1.00  0.00      B    O  
ATOM   2830  H1  HOH B 937      25.412  21.895  16.099  1.00  0.00      B    H  
ATOM   2831  H2  HOH B 937      26.153  20.870  15.024  1.00  0.00      B    H  
ATOM   2832  O   HOH B 938      38.199   8.275   1.306  1.00  0.00      B    O  
ATOM   2833  H1  HOH B 938      37.937   8.545   0.391  1.00  0.00      B    H  
ATOM   2834  H2  HOH B 938      37.632   8.822   1.936  1.00  0.00      B    H  
ATOM   2835  O   HOH B 939      -0.038   9.739   7.976  1.00  0.00      B    O  
ATOM   2836  H1  HOH B 939       0.737   9.213   7.555  1.00  0.00      B    H  
ATOM   2837  H2  HOH B 939      -0.176   9.456   8.941  1.00  0.00      B    H  
ATOM   2838  O   HOH B 940      30.750  28.090   8.234  1.00  0.00      B    O  
ATOM   2839  H1  HOH B 940      31.541  28.023   8.905  1.00  0.00      B    H  
ATOM   2840  H2  HOH B 940      30.579  27.182   7.911  1.00  0.00      B    H  
ATOM   2841  O   HOH B 941      34.008  32.309   5.478  1.00  0.00      B    O  
ATOM   2842  H1  HOH B 941      34.593  32.367   6.315  1.00  0.00      B    H  
ATOM   2843  H2  HOH B 941      34.315  31.438   4.985  1.00  0.00      B    H  
ATOM   2844  O   HOH B 942       3.053   3.378   6.596  1.00  0.00      B    O  
ATOM   2845  H1  HOH B 942       3.967   3.218   7.151  1.00  0.00      B    H  
ATOM   2846  H2  HOH B 942       3.319   3.782   5.719  1.00  0.00      B    H  
ATOM   2847  O   HOH B 943      23.548  17.103  20.536  1.00  0.00      B    O  
ATOM   2848  H1  HOH B 943      23.713  17.227  21.539  1.00  0.00      B    H  
ATOM   2849  H2  HOH B 943      23.473  16.130  20.400  1.00  0.00      B    H  
ATOM   2850  O   HOH B 944      28.818  23.634  21.727  1.00  0.00      B    O  
ATOM   2851  H1  HOH B 944      27.845  23.203  21.824  1.00  0.00      B    H  
ATOM   2852  H2  HOH B 944      28.777  24.363  20.996  1.00  0.00      B    H  
ATOM   2853  O   HOH B 945       1.132   4.889  27.382  1.00  0.00      B    O  
ATOM   2854  H1  HOH B 945       0.409   5.173  28.037  1.00  0.00      B    H  
ATOM   2855  H2  HOH B 945       1.820   5.586  27.449  1.00  0.00      B    H  
ATOM   2856  O   HOH B 946      38.172  13.386  28.311  1.00  0.00      B    O  
ATOM   2857  H1  HOH B 946      39.054  12.939  28.094  1.00  0.00      B    H  
ATOM   2858  H2  HOH B 946      38.377  13.802  29.182  1.00  0.00      B    H  
ATOM   2859  O   HOH B 947       3.989  11.300  10.146  1.00  0.00      B    O  
ATOM   2860  H1  HOH B 947       3.685  12.154  10.631  1.00  0.00      B    H  
ATOM   2861  H2  HOH B 947       4.861  11.043  10.552  1.00  0.00      B    H  
ATOM   2862  O   HOH B 948      10.490  38.364  23.279  1.00  0.00      B    O  
ATOM   2863  H1  HOH B 948      11.379  38.748  23.572  1.00  0.00      B    H  
ATOM   2864  H2  HOH B 948      10.516  37.422  23.581  1.00  0.00      B    H  
ATOM   2865  O   HOH B 949      11.236  35.551   7.613  1.00  0.00      B    O  
ATOM   2866  H1  HOH B 949      10.995  34.845   8.317  1.00  0.00      B    H  
ATOM   2867  H2  HOH B 949      11.054  35.196   6.702  1.00  0.00      B    H  
ATOM   2868  O   HOH B 950       8.096   0.704  23.710  1.00  0.00      B    O  
ATOM   2869  H1  HOH B 950       8.937   0.257  23.568  1.00  0.00      B    H  
ATOM   2870  H2  HOH B 950       8.366   1.623  23.812  1.00  0.00      B    H  
ATOM   2871  O   HOH B 951      14.505  13.608   5.322  1.00  0.00      B    O  
ATOM   2872  H1  HOH B 951      13.907  13.358   6.119  1.00  0.00      B    H  
ATOM   2873  H2  HOH B 951      15.313  14.057   5.811  1.00  0.00      B    H  
ATOM   2874  O   HOH B 952      22.725  25.812  34.401  1.00  0.00      B    O  
ATOM   2875  H1  HOH B 952      23.369  26.490  34.882  1.00  0.00      B    H  
ATOM   2876  H2  HOH B 952      22.045  26.378  33.928  1.00  0.00      B    H  
ATOM   2877  O   HOH B 953       9.435  15.184  12.852  1.00  0.00      B    O  
ATOM   2878  H1  HOH B 953       9.333  14.195  13.058  1.00  0.00      B    H  
ATOM   2879  H2  HOH B 953      10.332  15.380  12.340  1.00  0.00      B    H  
ATOM   2880  O   HOH B 954      20.513  23.713   6.870  1.00  0.00      B    O  
ATOM   2881  H1  HOH B 954      21.099  23.418   6.105  1.00  0.00      B    H  
ATOM   2882  H2  HOH B 954      20.888  23.353   7.741  1.00  0.00      B    H  
ATOM   2883  O   HOH B 955      16.991   2.719  27.896  1.00  0.00      B    O  
ATOM   2884  H1  HOH B 955      17.713   2.487  28.583  1.00  0.00      B    H  
ATOM   2885  H2  HOH B 955      17.127   2.125  27.120  1.00  0.00      B    H  
ATOM   2886  O   HOH B 956      17.201  37.061  33.965  1.00  0.00      B    O  
ATOM   2887  H1  HOH B 956      17.374  38.039  33.852  1.00  0.00      B    H  
ATOM   2888  H2  HOH B 956      17.498  36.650  33.165  1.00  0.00      B    H  
ATOM   2889  O   HOH B 957      19.157  15.174  30.347  1.00  0.00      B    O  
ATOM   2890  H1  HOH B 957      19.222  15.832  31.092  1.00  0.00      B    H  
ATOM   2891  H2  HOH B 957      18.724  15.586  29.559  1.00  0.00      B    H  
ATOM   2892  O   HOH B 958      30.105  37.912  13.140  1.00  0.00      B    O  
ATOM   2893  H1  HOH B 958      29.425  37.321  13.606  1.00  0.00      B    H  
ATOM   2894  H2  HOH B 958      30.863  38.084  13.840  1.00  0.00      B    H  
ATOM   2895  O   HOH B 959      13.368  26.153  36.407  1.00  0.00      B    O  
ATOM   2896  H1  HOH B 959      12.846  25.339  36.791  1.00  0.00      B    H  
ATOM   2897  H2  HOH B 959      14.267  25.916  36.092  1.00  0.00      B    H  
ATOM   2898  O   HOH B 960      34.606  19.512   1.237  1.00  0.00      B    O  
ATOM   2899  H1  HOH B 960      33.805  20.068   1.536  1.00  0.00      B    H  
ATOM   2900  H2  HOH B 960      35.432  19.772   1.754  1.00  0.00      B    H  
ATOM   2901  O   HOH B 961      14.832  14.008  20.112  1.00  0.00      B    O  
ATOM   2902  H1  HOH B 961      15.061  13.202  20.639  1.00  0.00      B    H  
ATOM   2903  H2  HOH B 961      14.205  14.626  20.579  1.00  0.00      B    H  
ATOM   2904  O   HOH B 962      16.590  19.709   9.835  1.00  0.00      B    O  
ATOM   2905  H1  HOH B 962      15.876  19.805  10.557  1.00  0.00      B    H  
ATOM   2906  H2  HOH B 962      16.208  19.814   8.957  1.00  0.00      B    H  
ATOM   2907  O   HOH B 963      11.344  19.769   9.656  1.00  0.00      B    O  
ATOM   2908  H1  HOH B 963      11.568  19.161   8.860  1.00  0.00      B    H  
ATOM   2909  H2  HOH B 963      11.557  20.750   9.448  1.00  0.00      B    H  
ATOM   2910  O   HOH B 964       0.404  30.786  34.931  1.00  0.00      B    O  
ATOM   2911  H1  HOH B 964       0.849  29.957  34.582  1.00  0.00      B    H  
ATOM   2912  H2  HOH B 964       0.253  31.410  34.170  1.00  0.00      B    H  
ATOM   2913  O   HOH B 965      34.855  26.438  16.489  1.00  0.00      B    O  
ATOM   2914  H1  HOH B 965      34.414  27.343  16.641  1.00  0.00      B    H  
ATOM   2915  H2  HOH B 965      35.351  26.227  17.372  1.00  0.00      B    H  
ATOM   2916  O   HOH B 966      26.323  26.976   7.168  1.00  0.00      B    O  
ATOM   2917  H1  HOH B 966      27.059  27.304   6.543  1.00  0.00      B    H  
ATOM   2918  H2  HOH B 966      25.414  27.445   7.037  1.00  0.00      B    H  
ATOM   2919  O   HOH B 967      13.819  38.628  34.045  1.00  0.00      B    O  
ATOM   2920  H1  HOH B 967      13.816  38.488  33.046  1.00  0.00      B    H  
ATOM   2921  H2  HOH B 967      14.015  37.763  34.405  1.00  0.00      B    H  
ATOM   2922  O   HOH B 968      13.075  11.568  17.960  1.00  0.00      B    O  
ATOM   2923  H1  HOH B 968      13.061  11.672  18.966  1.00  0.00      B    H  
ATOM   2924  H2  HOH B 968      13.979  11.123  17.770  1.00  0.00      B    H  
ATOM   2925  O   HOH B 969       2.750  20.145  30.543  1.00  0.00      B    O  
ATOM   2926  H1  HOH B 969       2.154  19.723  31.279  1.00  0.00      B    H  
ATOM   2927  H2  HOH B 969       2.175  20.131  29.688  1.00  0.00      B    H  
ATOM   2928  O   HOH B 970      21.480   4.284   3.804  1.00  0.00      B    O  
ATOM   2929  H1  HOH B 970      21.657   4.976   4.553  1.00  0.00      B    H  
ATOM   2930  H2  HOH B 970      22.273   3.600   3.850  1.00  0.00      B    H  
ATOM   2931  O   HOH B 971      20.051  19.039   4.309  1.00  0.00      B    O  
ATOM   2932  H1  HOH B 971      20.902  19.474   4.636  1.00  0.00      B    H  
ATOM   2933  H2  HOH B 971      20.323  18.297   3.645  1.00  0.00      B    H  
ATOM   2934  O   HOH B 972       8.653   8.018   6.335  1.00  0.00      B    O  
ATOM   2935  H1  HOH B 972       9.104   7.386   5.744  1.00  0.00      B    H  
ATOM   2936  H2  HOH B 972       7.698   7.593   6.396  1.00  0.00      B    H  
ATOM   2937  O   HOH B 973      14.733  19.604  12.291  1.00  0.00      B    O  
ATOM   2938  H1  HOH B 973      14.121  18.843  12.276  1.00  0.00      B    H  
ATOM   2939  H2  HOH B 973      14.515  20.180  13.027  1.00  0.00      B    H  
ATOM   2940  O   HOH B 974      17.234  15.930   1.620  1.00  0.00      B    O  
ATOM   2941  H1  HOH B 974      17.261  15.535   0.707  1.00  0.00      B    H  
ATOM   2942  H2  HOH B 974      16.325  15.888   2.089  1.00  0.00      B    H  
ATOM   2943  O   HOH B 975       2.846  28.910  37.173  1.00  0.00      B    O  
ATOM   2944  H1  HOH B 975       3.523  29.111  36.466  1.00  0.00      B    H  
ATOM   2945  H2  HOH B 975       2.148  28.303  36.767  1.00  0.00      B    H  
ATOM   2946  O   HOH B 976      15.086  28.984  22.841  1.00  0.00      B    O  
ATOM   2947  H1  HOH B 976      15.505  28.883  23.809  1.00  0.00      B    H  
ATOM   2948  H2  HOH B 976      14.169  29.367  23.011  1.00  0.00      B    H  
ATOM   2949  O   HOH B 977      18.092   4.241   6.925  1.00  0.00      B    O  
ATOM   2950  H1  HOH B 977      18.169   5.215   7.212  1.00  0.00      B    H  
ATOM   2951  H2  HOH B 977      17.734   3.752   7.788  1.00  0.00      B    H  
ATOM   2952  O   HOH B 978      12.421  21.180  27.519  1.00  0.00      B    O  
ATOM   2953  H1  HOH B 978      13.181  21.536  28.070  1.00  0.00      B    H  
ATOM   2954  H2  HOH B 978      11.636  20.976  28.164  1.00  0.00      B    H  
ATOM   2955  O   HOH B 979      27.573   9.557  26.272  1.00  0.00      B    O  
ATOM   2956  H1  HOH B 979      28.014   9.787  27.131  1.00  0.00      B    H  
ATOM   2957  H2  HOH B 979      27.750   8.521  26.169  1.00  0.00      B    H  
ATOM   2958  O   HOH B 980      10.522  20.281  29.310  1.00  0.00      B    O  
ATOM   2959  H1  HOH B 980       9.434  20.302  29.285  1.00  0.00      B    H  
ATOM   2960  H2  HOH B 980      10.777  20.323  30.303  1.00  0.00      B    H  
ATOM   2961  O   HOH B 981      11.504  29.034  25.356  1.00  0.00      B    O  
ATOM   2962  H1  HOH B 981      10.625  29.387  25.052  1.00  0.00      B    H  
ATOM   2963  H2  HOH B 981      11.429  27.986  25.285  1.00  0.00      B    H  
ATOM   2964  O   HOH B 982      -0.036  22.416   4.225  1.00  0.00      B    O  
ATOM   2965  H1  HOH B 982       0.555  22.127   3.503  1.00  0.00      B    H  
ATOM   2966  H2  HOH B 982      -0.173  21.658   4.842  1.00  0.00      B    H  
ATOM   2967  O   HOH B 983       6.873  13.529  35.417  1.00  0.00      B    O  
ATOM   2968  H1  HOH B 983       5.894  13.602  35.311  1.00  0.00      B    H  
ATOM   2969  H2  HOH B 983       7.032  12.720  36.038  1.00  0.00      B    H  
ATOM   2970  O   HOH B 984       4.770  35.439  15.984  1.00  0.00      B    O  
ATOM   2971  H1  HOH B 984       4.326  36.274  16.474  1.00  0.00      B    H  
ATOM   2972  H2  HOH B 984       3.993  34.996  15.494  1.00  0.00      B    H  
ATOM   2973  O   HOH B 985       7.288  33.789   3.137  1.00  0.00      B    O  
ATOM   2974  H1  HOH B 985       7.426  33.106   2.437  1.00  0.00      B    H  
ATOM   2975  H2  HOH B 985       6.915  33.280   3.946  1.00  0.00      B    H  
ATOM   2976  O   HOH B 986      14.424   0.475  24.708  1.00  0.00      B    O  
ATOM   2977  H1  HOH B 986      14.163   1.433  24.604  1.00  0.00      B    H  
ATOM   2978  H2  HOH B 986      13.939  -0.178  24.080  1.00  0.00      B    H  
ATOM   2979  O   HOH B 987       2.590  26.270  34.153  1.00  0.00      B    O  
ATOM   2980  H1  HOH B 987       3.581  26.127  34.264  1.00  0.00      B    H  
ATOM   2981  H2  HOH B 987       2.281  25.504  33.607  1.00  0.00      B    H  
ATOM   2982  O   HOH B 988      36.590  13.920  10.456  1.00  0.00      B    O  
ATOM   2983  H1  HOH B 988      35.861  14.628  10.367  1.00  0.00      B    H  
ATOM   2984  H2  HOH B 988      36.816  13.858  11.468  1.00  0.00      B    H  
ATOM   2985  O   HOH B 989       4.337  15.230  27.564  1.00  0.00      B    O  
ATOM   2986  H1  HOH B 989       4.735  16.211  27.413  1.00  0.00      B    H  
ATOM   2987  H2  HOH B 989       4.919  14.783  28.260  1.00  0.00      B    H  
ATOM   2988  O   HOH B 990      10.516   0.759  26.124  1.00  0.00      B    O  
ATOM   2989  H1  HOH B 990      10.825  -0.173  25.855  1.00  0.00      B    H  
ATOM   2990  H2  HOH B 990      10.018   0.654  26.987  1.00  0.00      B    H  
ATOM   2991  O   HOH B 991      16.429  23.853  10.793  1.00  0.00      B    O  
ATOM   2992  H1  HOH B 991      17.225  24.461  11.047  1.00  0.00      B    H  
ATOM   2993  H2  HOH B 991      16.843  22.981  10.410  1.00  0.00      B    H  
ATOM   2994  O   HOH B 992      27.157   7.016  13.160  1.00  0.00      B    O  
ATOM   2995  H1  HOH B 992      27.532   6.304  13.720  1.00  0.00      B    H  
ATOM   2996  H2  HOH B 992      26.319   6.631  12.706  1.00  0.00      B    H  
ATOM   2997  O   HOH B 993      24.163  34.819  16.725  1.00  0.00      B    O  
ATOM   2998  H1  HOH B 993      23.444  35.568  16.419  1.00  0.00      B    H  
ATOM   2999  H2  HOH B 993      24.628  35.161  17.554  1.00  0.00      B    H  
ATOM   3000  O   HOH B 994      36.821   9.521  12.218  1.00  0.00      B    O  
ATOM   3001  H1  HOH B 994      36.406  10.031  11.445  1.00  0.00      B    H  
ATOM   3002  H2  HOH B 994      36.286   8.720  12.509  1.00  0.00      B    H  
ATOM   3003  O   HOH B 995      24.946   7.602  35.983  1.00  0.00      B    O  
ATOM   3004  H1  HOH B 995      24.646   6.702  36.366  1.00  0.00      B    H  
ATOM   3005  H2  HOH B 995      24.342   8.341  36.375  1.00  0.00      B    H  
ATOM   3006  O   HOH B 996      33.817   3.376  18.831  1.00  0.00      B    O  
ATOM   3007  H1  HOH B 996      33.323   2.483  18.590  1.00  0.00      B    H  
ATOM   3008  H2  HOH B 996      34.702   3.336  18.421  1.00  0.00      B    H  
ATOM   3009  O   HOH B 997      22.229  15.408  26.174  1.00  0.00      B    O  
ATOM   3010  H1  HOH B 997      22.654  15.289  27.085  1.00  0.00      B    H  
ATOM   3011  H2  HOH B 997      22.852  14.893  25.534  1.00  0.00      B    H  
ATOM   3012  O   HOH B 998      39.035  32.444  38.528  1.00  0.00      B    O  
ATOM   3013  H1  HOH B 998      38.203  32.658  39.083  1.00  0.00      B    H  
ATOM   3014  H2  HOH B 998      38.632  32.315  37.580  1.00  0.00      B    H  
ATOM   3015  O   HOH B 999      28.637  23.800  15.107  1.00  0.00      B    O  
ATOM   3016  H1  HOH B 999      28.026  23.645  14.341  1.00  0.00      B    H  
ATOM   3017  H2  HOH B 999      28.055  23.885  15.937  1.00  0.00      B    H  
ATOM   3018  O   HOH B1000      19.653  37.641   4.859  1.00  0.00      B    O  
ATOM   3019  H1  HOH B1000      20.233  38.278   5.377  1.00  0.00      B    H  
ATOM   3020  H2  HOH B1000      19.330  36.951   5.502  1.00  0.00      B    H  
ATOM   3021  O   HOH B1001      24.467  23.122   1.594  1.00  0.00      B    O  
ATOM   3022  H1  HOH B1001      23.723  23.112   0.837  1.00  0.00      B    H  
ATOM   3023  H2  HOH B1001      25.287  22.904   1.088  1.00  0.00      B    H  
ATOM   3024  O   HOH B1002      36.070  24.727  25.215  1.00  0.00      B    O  
ATOM   3025  H1  HOH B1002      36.527  24.811  26.146  1.00  0.00      B    H  
ATOM   3026  H2  HOH B1002      36.801  24.401  24.544  1.00  0.00      B    H  
ATOM   3027  O   HOH B1003       5.618  30.370  30.161  1.00  0.00      B    O  
ATOM   3028  H1  HOH B1003       5.081  30.945  29.504  1.00  0.00      B    H  
ATOM   3029  H2  HOH B1003       5.351  30.704  31.099  1.00  0.00      B    H  
ATOM   3030  O   HOH B1004      35.797  11.318  10.435  1.00  0.00      B    O  
ATOM   3031  H1  HOH B1004      35.812  10.994   9.467  1.00  0.00      B    H  
ATOM   3032  H2  HOH B1004      36.165  12.274  10.411  1.00  0.00      B    H  
ATOM   3033  O   HOH B1005       0.363  36.346  13.251  1.00  0.00      B    O  
ATOM   3034  H1  HOH B1005       0.168  37.200  13.799  1.00  0.00      B    H  
ATOM   3035  H2  HOH B1005      -0.455  35.734  13.268  1.00  0.00      B    H  
ATOM   3036  O   HOH B1006      12.118   8.705  33.424  1.00  0.00      B    O  
ATOM   3037  H1  HOH B1006      11.744   7.905  33.910  1.00  0.00      B    H  
ATOM   3038  H2  HOH B1006      12.817   9.077  34.028  1.00  0.00      B    H  
ATOM   3039  O   HOH B1007      22.547  33.483  24.298  1.00  0.00      B    O  
ATOM   3040  H1  HOH B1007      23.059  34.067  24.939  1.00  0.00      B    H  
ATOM   3041  H2  HOH B1007      23.167  32.651  24.049  1.00  0.00      B    H  
ATOM   3042  O   HOH B1008      17.136   0.978  25.870  1.00  0.00      B    O  
ATOM   3043  H1  HOH B1008      16.265   0.651  25.457  1.00  0.00      B    H  
ATOM   3044  H2  HOH B1008      17.646   0.123  26.134  1.00  0.00      B    H  
ATOM   3045  O   HOH B1009      12.161   6.444  24.029  1.00  0.00      B    O  
ATOM   3046  H1  HOH B1009      12.866   6.978  23.552  1.00  0.00      B    H  
ATOM   3047  H2  HOH B1009      11.297   6.781  23.668  1.00  0.00      B    H  
ATOM   3048  O   HOH B1010       1.869  32.505  16.206  1.00  0.00      B    O  
ATOM   3049  H1  HOH B1010       0.963  32.199  15.806  1.00  0.00      B    H  
ATOM   3050  H2  HOH B1010       1.940  33.461  15.955  1.00  0.00      B    H  
ATOM   3051  O   HOH B1011      23.092  22.748  15.834  1.00  0.00      B    O  
ATOM   3052  H1  HOH B1011      22.250  22.537  16.357  1.00  0.00      B    H  
ATOM   3053  H2  HOH B1011      23.565  21.846  15.718  1.00  0.00      B    H  
ATOM   3054  O   HOH B1012      34.281  23.884  11.795  1.00  0.00      B    O  
ATOM   3055  H1  HOH B1012      33.652  23.599  11.050  1.00  0.00      B    H  
ATOM   3056  H2  HOH B1012      34.891  24.568  11.397  1.00  0.00      B    H  
ATOM   3057  O   HOH B1013       7.718  16.967  11.411  1.00  0.00      B    O  
ATOM   3058  H1  HOH B1013       8.372  16.405  11.956  1.00  0.00      B    H  
ATOM   3059  H2  HOH B1013       7.254  17.586  12.036  1.00  0.00      B    H  
ATOM   3060  O   HOH B1014       3.228   6.831  22.546  1.00  0.00      B    O  
ATOM   3061  H1  HOH B1014       2.963   5.921  22.227  1.00  0.00      B    H  
ATOM   3062  H2  HOH B1014       3.195   6.780  23.543  1.00  0.00      B    H  
ATOM   3063  O   HOH B1015      19.840  17.253  36.168  1.00  0.00      B    O  
ATOM   3064  H1  HOH B1015      19.557  16.444  35.639  1.00  0.00      B    H  
ATOM   3065  H2  HOH B1015      18.985  17.781  36.413  1.00  0.00      B    H  
ATOM   3066  O   HOH B1016       6.573   0.792  37.724  1.00  0.00      B    O  
ATOM   3067  H1  HOH B1016       6.672  -0.185  37.974  1.00  0.00      B    H  
ATOM   3068  H2  HOH B1016       6.065   0.877  36.832  1.00  0.00      B    H  
ATOM   3069  O   HOH B1017       2.032  25.881  22.720  1.00  0.00      B    O  
ATOM   3070  H1  HOH B1017       2.831  26.323  22.336  1.00  0.00      B    H  
ATOM   3071  H2  HOH B1017       1.717  25.164  22.076  1.00  0.00      B    H  
ATOM   3072  O   HOH B1018       1.650   8.501  29.624  1.00  0.00      B    O  
ATOM   3073  H1  HOH B1018       0.813   8.568  30.217  1.00  0.00      B    H  
ATOM   3074  H2  HOH B1018       2.041   9.429  29.553  1.00  0.00      B    H  
ATOM   3075  O   HOH B1019      35.387  18.268  10.179  1.00  0.00      B    O  
ATOM   3076  H1  HOH B1019      35.458  19.271  10.346  1.00  0.00      B    H  
ATOM   3077  H2  HOH B1019      35.916  17.833  10.922  1.00  0.00      B    H  
ATOM   3078  O   HOH B1020      34.692   7.309  22.691  1.00  0.00      B    O  
ATOM   3079  H1  HOH B1020      35.610   7.143  22.233  1.00  0.00      B    H  
ATOM   3080  H2  HOH B1020      34.858   7.803  23.507  1.00  0.00      B    H  
ATOM   3081  O   HOH B1021       8.935   6.477   4.294  1.00  0.00      B    O  
ATOM   3082  H1  HOH B1021       9.525   6.697   3.483  1.00  0.00      B    H  
ATOM   3083  H2  HOH B1021       8.584   5.522   4.109  1.00  0.00      B    H  
ATOM   3084  O   HOH B1022      33.448  21.511  31.553  1.00  0.00      B    O  
ATOM   3085  H1  HOH B1022      32.577  21.365  31.031  1.00  0.00      B    H  
ATOM   3086  H2  HOH B1022      33.165  21.763  32.504  1.00  0.00      B    H  
ATOM   3087  O   HOH B1023      32.851  20.932  11.953  1.00  0.00      B    O  
ATOM   3088  H1  HOH B1023      32.579  21.771  12.352  1.00  0.00      B    H  
ATOM   3089  H2  HOH B1023      32.315  20.803  11.036  1.00  0.00      B    H  
ATOM   3090  O   HOH B1024      20.443  21.414  22.146  1.00  0.00      B    O  
ATOM   3091  H1  HOH B1024      20.992  21.642  22.995  1.00  0.00      B    H  
ATOM   3092  H2  HOH B1024      19.636  20.904  22.386  1.00  0.00      B    H  
ATOM   3093  O   HOH B1025      36.138  12.157  30.211  1.00  0.00      B    O  
ATOM   3094  H1  HOH B1025      36.990  12.786  30.416  1.00  0.00      B    H  
ATOM   3095  H2  HOH B1025      36.344  11.571  29.394  1.00  0.00      B    H  
ATOM   3096  O   HOH B1026      18.645  14.889  25.308  1.00  0.00      B    O  
ATOM   3097  H1  HOH B1026      17.691  15.227  25.242  1.00  0.00      B    H  
ATOM   3098  H2  HOH B1026      18.590  13.926  25.718  1.00  0.00      B    H  
ATOM   3099  O   HOH B1027      37.987  22.868  33.088  1.00  0.00      B    O  
ATOM   3100  H1  HOH B1027      38.044  22.745  32.068  1.00  0.00      B    H  
ATOM   3101  H2  HOH B1027      37.688  23.850  33.196  1.00  0.00      B    H  
ATOM   3102  O   HOH B1028      16.796  33.568  11.133  1.00  0.00      B    O  
ATOM   3103  H1  HOH B1028      17.048  33.044  11.948  1.00  0.00      B    H  
ATOM   3104  H2  HOH B1028      17.414  34.394  11.205  1.00  0.00      B    H  
ATOM   3105  O   HOH B1029       7.106  14.364  32.635  1.00  0.00      B    O  
ATOM   3106  H1  HOH B1029       7.358  14.082  33.568  1.00  0.00      B    H  
ATOM   3107  H2  HOH B1029       6.302  13.773  32.383  1.00  0.00      B    H  
ATOM   3108  O   HOH B1030      19.552  12.735  13.316  1.00  0.00      B    O  
ATOM   3109  H1  HOH B1030      20.142  12.100  13.841  1.00  0.00      B    H  
ATOM   3110  H2  HOH B1030      18.656  12.657  13.658  1.00  0.00      B    H  
ATOM   3111  O   HOH B1031      34.564  12.544  38.282  1.00  0.00      B    O  
ATOM   3112  H1  HOH B1031      33.904  12.146  38.956  1.00  0.00      B    H  
ATOM   3113  H2  HOH B1031      33.952  12.875  37.592  1.00  0.00      B    H  
ATOM   3114  O   HOH B1032      18.223  23.014  17.491  1.00  0.00      B    O  
ATOM   3115  H1  HOH B1032      18.393  22.296  16.772  1.00  0.00      B    H  
ATOM   3116  H2  HOH B1032      18.510  22.626  18.467  1.00  0.00      B    H  
ATOM   3117  O   HOH B1033      20.274  10.792  25.609  1.00  0.00      B    O  
ATOM   3118  H1  HOH B1033      20.146  11.047  24.615  1.00  0.00      B    H  
ATOM   3119  H2  HOH B1033      19.918   9.826  25.760  1.00  0.00      B    H  
ATOM   3120  O   HOH B1034       1.414   7.839   6.743  1.00  0.00      B    O  
ATOM   3121  H1  HOH B1034       1.484   6.812   6.843  1.00  0.00      B    H  
ATOM   3122  H2  HOH B1034       2.150   8.064   6.083  1.00  0.00      B    H  
ATOM   3123  O   HOH B1035      35.003   9.994  14.900  1.00  0.00      B    O  
ATOM   3124  H1  HOH B1035      34.552  10.198  14.042  1.00  0.00      B    H  
ATOM   3125  H2  HOH B1035      34.764  10.814  15.483  1.00  0.00      B    H  
ATOM   3126  O   HOH B1036       9.763  18.207   5.268  1.00  0.00      B    O  
ATOM   3127  H1  HOH B1036      10.268  17.346   5.465  1.00  0.00      B    H  
ATOM   3128  H2  HOH B1036      10.280  19.062   5.569  1.00  0.00      B    H  
ATOM   3129  O   HOH B1037      14.091  15.724  18.090  1.00  0.00      B    O  
ATOM   3130  H1  HOH B1037      13.351  15.180  17.631  1.00  0.00      B    H  
ATOM   3131  H2  HOH B1037      14.278  15.262  18.996  1.00  0.00      B    H  
ATOM   3132  O   HOH B1038      36.288   4.462  29.850  1.00  0.00      B    O  
ATOM   3133  H1  HOH B1038      35.646   3.710  29.782  1.00  0.00      B    H  
ATOM   3134  H2  HOH B1038      36.079   5.037  29.087  1.00  0.00      B    H  
ATOM   3135  O   HOH B1039      22.805   0.489  18.412  1.00  0.00      B    O  
ATOM   3136  H1  HOH B1039      21.842   0.825  18.150  1.00  0.00      B    H  
ATOM   3137  H2  HOH B1039      22.876   0.232  19.383  1.00  0.00      B    H  
ATOM   3138  O   HOH B1040      28.435  37.391  16.607  1.00  0.00      B    O  
ATOM   3139  H1  HOH B1040      28.535  38.414  16.593  1.00  0.00      B    H  
ATOM   3140  H2  HOH B1040      28.427  37.123  17.560  1.00  0.00      B    H  
ATOM   3141  O   HOH B1041      30.984   0.642  38.815  1.00  0.00      B    O  
ATOM   3142  H1  HOH B1041      31.217   1.282  39.540  1.00  0.00      B    H  
ATOM   3143  H2  HOH B1041      31.277  -0.281  39.087  1.00  0.00      B    H  
ATOM   3144  O   HOH B1042      16.442  34.149  31.142  1.00  0.00      B    O  
ATOM   3145  H1  HOH B1042      16.345  33.455  30.379  1.00  0.00      B    H  
ATOM   3146  H2  HOH B1042      15.833  33.747  31.833  1.00  0.00      B    H  
ATOM   3147  O   HOH B1043       4.623  30.772   2.081  1.00  0.00      B    O  
ATOM   3148  H1  HOH B1043       3.989  30.529   1.378  1.00  0.00      B    H  
ATOM   3149  H2  HOH B1043       4.184  31.452   2.689  1.00  0.00      B    H  
ATOM   3150  O   HOH B1044      28.982  17.322  32.681  1.00  0.00      B    O  
ATOM   3151  H1  HOH B1044      28.586  16.617  33.291  1.00  0.00      B    H  
ATOM   3152  H2  HOH B1044      28.687  17.154  31.725  1.00  0.00      B    H  
ATOM   3153  O   HOH B1045      32.171  34.531   5.072  1.00  0.00      B    O  
ATOM   3154  H1  HOH B1045      32.796  33.790   4.844  1.00  0.00      B    H  
ATOM   3155  H2  HOH B1045      32.720  35.375   5.131  1.00  0.00      B    H  
ATOM   3156  O   HOH B1046      23.592  27.327  30.481  1.00  0.00      B    O  
ATOM   3157  H1  HOH B1046      22.910  26.649  30.701  1.00  0.00      B    H  
ATOM   3158  H2  HOH B1046      23.407  28.269  30.886  1.00  0.00      B    H  
ATOM   3159  O   HOH B1047       6.280  27.909   0.795  1.00  0.00      B    O  
ATOM   3160  H1  HOH B1047       5.301  27.693   0.984  1.00  0.00      B    H  
ATOM   3161  H2  HOH B1047       6.254  28.529  -0.008  1.00  0.00      B    H  
ATOM   3162  O   HOH B1048       9.909   5.828  36.177  1.00  0.00      B    O  
ATOM   3163  H1  HOH B1048       9.779   6.783  35.839  1.00  0.00      B    H  
ATOM   3164  H2  HOH B1048       9.314   5.203  35.676  1.00  0.00      B    H  
ATOM   3165  O   HOH B1049      36.164  26.668  38.123  1.00  0.00      B    O  
ATOM   3166  H1  HOH B1049      35.570  25.869  38.233  1.00  0.00      B    H  
ATOM   3167  H2  HOH B1049      36.946  26.579  38.813  1.00  0.00      B    H  
ATOM   3168  O   HOH B1050       4.481   9.071  22.537  1.00  0.00      B    O  
ATOM   3169  H1  HOH B1050       4.162   8.155  22.566  1.00  0.00      B    H  
ATOM   3170  H2  HOH B1050       3.683   9.661  22.299  1.00  0.00      B    H  
ATOM   3171  O   HOH B1051       6.231  31.148  32.788  1.00  0.00      B    O  
ATOM   3172  H1  HOH B1051       6.806  30.886  33.569  1.00  0.00      B    H  
ATOM   3173  H2  HOH B1051       5.708  31.951  33.111  1.00  0.00      B    H  
ATOM   3174  O   HOH B1052       9.856   6.632  22.482  1.00  0.00      B    O  
ATOM   3175  H1  HOH B1052       9.048   6.734  23.081  1.00  0.00      B    H  
ATOM   3176  H2  HOH B1052       9.769   5.735  22.066  1.00  0.00      B    H  
ATOM   3177  O   HOH B1053      11.724  21.450  35.015  1.00  0.00      B    O  
ATOM   3178  H1  HOH B1053      11.913  21.517  35.977  1.00  0.00      B    H  
ATOM   3179  H2  HOH B1053      11.685  20.445  34.794  1.00  0.00      B    H  
ATOM   3180  O   HOH B1054      35.912   9.127  24.414  1.00  0.00      B    O  
ATOM   3181  H1  HOH B1054      35.517  10.004  24.104  1.00  0.00      B    H  
ATOM   3182  H2  HOH B1054      35.298   8.785  25.149  1.00  0.00      B    H  
ATOM   3183  O   HOH B1055       6.797  14.159   5.046  1.00  0.00      B    O  
ATOM   3184  H1  HOH B1055       6.039  13.536   4.697  1.00  0.00      B    H  
ATOM   3185  H2  HOH B1055       6.508  14.463   5.982  1.00  0.00      B    H  
ATOM   3186  O   HOH B1056      37.588  10.006  15.828  1.00  0.00      B    O  
ATOM   3187  H1  HOH B1056      38.173  10.710  15.472  1.00  0.00      B    H  
ATOM   3188  H2  HOH B1056      36.766   9.992  15.231  1.00  0.00      B    H  
ATOM   3189  O   HOH B1057      18.010  19.987   5.766  1.00  0.00      B    O  
ATOM   3190  H1  HOH B1057      18.625  19.591   5.091  1.00  0.00      B    H  
ATOM   3191  H2  HOH B1057      18.585  20.200   6.567  1.00  0.00      B    H  
ATOM   3192  O   HOH B1058      14.248   1.580  17.874  1.00  0.00      B    O  
ATOM   3193  H1  HOH B1058      13.641   1.725  18.644  1.00  0.00      B    H  
ATOM   3194  H2  HOH B1058      14.911   2.367  17.873  1.00  0.00      B    H  
ATOM   3195  O   HOH B1059      16.039   7.274  27.200  1.00  0.00      B    O  
ATOM   3196  H1  HOH B1059      16.699   6.458  27.084  1.00  0.00      B    H  
ATOM   3197  H2  HOH B1059      15.399   7.089  27.970  1.00  0.00      B    H  
ATOM   3198  O   HOH B1060      19.295   9.536   3.204  1.00  0.00      B    O  
ATOM   3199  H1  HOH B1060      19.320  10.416   3.727  1.00  0.00      B    H  
ATOM   3200  H2  HOH B1060      18.346   9.157   3.317  1.00  0.00      B    H  
ATOM   3201  O   HOH B1061       0.568   2.218   2.936  1.00  0.00      B    O  
ATOM   3202  H1  HOH B1061       1.125   3.087   2.970  1.00  0.00      B    H  
ATOM   3203  H2  HOH B1061      -0.397   2.472   3.125  1.00  0.00      B    H  
ATOM   3204  O   HOH B1062      39.218  11.104  20.348  1.00  0.00      B    O  
ATOM   3205  H1  HOH B1062      39.343  10.391  19.641  1.00  0.00      B    H  
ATOM   3206  H2  HOH B1062      38.354  10.918  20.849  1.00  0.00      B    H  
ATOM   3207  O   HOH B1063      10.345   1.244  18.992  1.00  0.00      B    O  
ATOM   3208  H1  HOH B1063       9.995   0.592  19.692  1.00  0.00      B    H  
ATOM   3209  H2  HOH B1063      10.887   1.964  19.463  1.00  0.00      B    H  
ATOM   3210  O   HOH B1064      11.455  27.751  35.255  1.00  0.00      B    O  
ATOM   3211  H1  HOH B1064      12.107  27.187  35.775  1.00  0.00      B    H  
ATOM   3212  H2  HOH B1064      11.872  28.648  35.058  1.00  0.00      B    H  
ATOM   3213  O   HOH B1065      26.426  29.455  20.489  1.00  0.00      B    O  
ATOM   3214  H1  HOH B1065      26.333  30.466  20.670  1.00  0.00      B    H  
ATOM   3215  H2  HOH B1065      25.868  29.094  19.744  1.00  0.00      B    H  
ATOM   3216  O   HOH B1066      26.738  15.286  29.464  1.00  0.00      B    O  
ATOM   3217  H1  HOH B1066      27.781  15.407  29.358  1.00  0.00      B    H  
ATOM   3218  H2  HOH B1066      26.619  14.331  29.930  1.00  0.00      B    H  
ATOM   3219  O   HOH B1067       2.409   9.493  11.493  1.00  0.00      B    O  
ATOM   3220  H1  HOH B1067       3.059   8.813  11.851  1.00  0.00      B    H  
ATOM   3221  H2  HOH B1067       2.998  10.140  11.013  1.00  0.00      B    H  
ATOM   3222  O   HOH B1068      22.095   5.889  32.833  1.00  0.00      B    O  
ATOM   3223  H1  HOH B1068      22.336   6.295  33.765  1.00  0.00      B    H  
ATOM   3224  H2  HOH B1068      21.242   6.329  32.443  1.00  0.00      B    H  
ATOM   3225  O   HOH B1069       9.225   5.555  38.964  1.00  0.00      B    O  
ATOM   3226  H1  HOH B1069       9.407   6.157  38.182  1.00  0.00      B    H  
ATOM   3227  H2  HOH B1069       8.735   4.743  38.569  1.00  0.00      B    H  
ATOM   3228  O   HOH B1070      16.663  32.466   8.458  1.00  0.00      B    O  
ATOM   3229  H1  HOH B1070      16.067  33.094   7.827  1.00  0.00      B    H  
ATOM   3230  H2  HOH B1070      16.886  32.990   9.321  1.00  0.00      B    H  
ATOM   3231  O   HOH B1071      24.440  37.519   8.726  1.00  0.00      B    O  
ATOM   3232  H1  HOH B1071      24.901  37.123   9.543  1.00  0.00      B    H  
ATOM   3233  H2  HOH B1071      24.884  37.078   7.911  1.00  0.00      B    H  
ATOM   3234  O   HOH B1072       2.623  17.747  15.456  1.00  0.00      B    O  
ATOM   3235  H1  HOH B1072       2.289  18.443  14.766  1.00  0.00      B    H  
ATOM   3236  H2  HOH B1072       2.606  16.860  14.976  1.00  0.00      B    H  
ATOM   3237  O   HOH B1073       9.532  27.545  16.191  1.00  0.00      B    O  
ATOM   3238  H1  HOH B1073       9.510  27.018  17.038  1.00  0.00      B    H  
ATOM   3239  H2  HOH B1073      10.150  28.347  16.388  1.00  0.00      B    H  
ATOM   3240  O   HOH B1074      17.989  29.897  11.604  1.00  0.00      B    O  
ATOM   3241  H1  HOH B1074      17.628  29.957  10.655  1.00  0.00      B    H  
ATOM   3242  H2  HOH B1074      17.669  30.731  12.078  1.00  0.00      B    H  
ATOM   3243  O   HOH B1075       2.773  19.579   4.763  1.00  0.00      B    O  
ATOM   3244  H1  HOH B1075       3.445  20.267   5.153  1.00  0.00      B    H  
ATOM   3245  H2  HOH B1075       2.452  19.957   3.910  1.00  0.00      B    H  
ATOM   3246  O   HOH B1076      14.647  35.810   0.700  1.00  0.00      B    O  
ATOM   3247  H1  HOH B1076      15.240  36.558   0.369  1.00  0.00      B    H  
ATOM   3248  H2  HOH B1076      15.153  35.416   1.461  1.00  0.00      B    H  
ATOM   3249  O   HOH B1077      22.225  21.701  29.353  1.00  0.00      B    O  
ATOM   3250  H1  HOH B1077      22.677  21.996  30.260  1.00  0.00      B    H  
ATOM   3251  H2  HOH B1077      22.958  21.146  28.921  1.00  0.00      B    H  
ATOM   3252  O   HOH B1078      29.686  13.656  16.799  1.00  0.00      B    O  
ATOM   3253  H1  HOH B1078      30.431  13.572  17.417  1.00  0.00      B    H  
ATOM   3254  H2  HOH B1078      28.829  13.806  17.322  1.00  0.00      B    H  
ATOM   3255  O   HOH B1079      32.408  11.781   0.829  1.00  0.00      B    O  
ATOM   3256  H1  HOH B1079      31.691  12.193   1.424  1.00  0.00      B    H  
ATOM   3257  H2  HOH B1079      32.731  10.867   1.252  1.00  0.00      B    H  
ATOM   3258  O   HOH B1080      11.561  26.041   3.604  1.00  0.00      B    O  
ATOM   3259  H1  HOH B1080      12.129  25.750   2.816  1.00  0.00      B    H  
ATOM   3260  H2  HOH B1080      10.928  25.307   3.774  1.00  0.00      B    H  
ATOM   3261  O   HOH B1081      12.269  30.389  35.457  1.00  0.00      B    O  
ATOM   3262  H1  HOH B1081      11.887  31.192  35.919  1.00  0.00      B    H  
ATOM   3263  H2  HOH B1081      12.851  29.944  36.174  1.00  0.00      B    H  
ATOM   3264  O   HOH B1082      25.691  35.721  18.672  1.00  0.00      B    O  
ATOM   3265  H1  HOH B1082      26.620  35.501  18.211  1.00  0.00      B    H  
ATOM   3266  H2  HOH B1082      25.833  35.598  19.638  1.00  0.00      B    H  
ATOM   3267  O   HOH B1083      38.845  28.481   5.694  1.00  0.00      B    O  
ATOM   3268  H1  HOH B1083      38.364  28.216   6.566  1.00  0.00      B    H  
ATOM   3269  H2  HOH B1083      39.860  28.409   5.745  1.00  0.00      B    H  
ATOM   3270  O   HOH B1084      26.667  30.182  33.534  1.00  0.00      B    O  
ATOM   3271  H1  HOH B1084      27.491  30.617  33.161  1.00  0.00      B    H  
ATOM   3272  H2  HOH B1084      26.527  29.434  32.954  1.00  0.00      B    H  
ATOM   3273  O   HOH B1085      19.529  30.029  25.670  1.00  0.00      B    O  
ATOM   3274  H1  HOH B1085      19.801  30.666  24.917  1.00  0.00      B    H  
ATOM   3275  H2  HOH B1085      19.578  29.089  25.210  1.00  0.00      B    H  
ATOM   3276  O   HOH B1086      14.468  28.828  -0.191  1.00  0.00      B    O  
ATOM   3277  H1  HOH B1086      13.873  28.856   0.636  1.00  0.00      B    H  
ATOM   3278  H2  HOH B1086      15.252  28.308   0.026  1.00  0.00      B    H  
ATOM   3279  O   HOH B1087       1.998  15.533   4.862  1.00  0.00      B    O  
ATOM   3280  H1  HOH B1087       1.374  15.802   5.594  1.00  0.00      B    H  
ATOM   3281  H2  HOH B1087       2.834  16.109   4.859  1.00  0.00      B    H  
ATOM   3282  O   HOH B1088      20.515  28.211  37.647  1.00  0.00      B    O  
ATOM   3283  H1  HOH B1088      20.282  27.225  37.539  1.00  0.00      B    H  
ATOM   3284  H2  HOH B1088      20.659  28.394  38.669  1.00  0.00      B    H  
ATOM   3285  O   HOH B1089      31.841  31.998   2.339  1.00  0.00      B    O  
ATOM   3286  H1  HOH B1089      31.689  31.496   3.140  1.00  0.00      B    H  
ATOM   3287  H2  HOH B1089      32.268  31.416   1.609  1.00  0.00      B    H  
ATOM   3288  O   HOH B1090       1.677  30.907  13.085  1.00  0.00      B    O  
ATOM   3289  H1  HOH B1090       1.310  30.736  14.010  1.00  0.00      B    H  
ATOM   3290  H2  HOH B1090       1.505  30.015  12.553  1.00  0.00      B    H  
ATOM   3291  O   HOH B1091       4.120   8.344  18.130  1.00  0.00      B    O  
ATOM   3292  H1  HOH B1091       3.232   8.183  18.589  1.00  0.00      B    H  
ATOM   3293  H2  HOH B1091       3.926   9.041  17.436  1.00  0.00      B    H  
ATOM   3294  O   HOH B1092      22.365  20.326  13.276  1.00  0.00      B    O  
ATOM   3295  H1  HOH B1092      22.951  19.531  13.508  1.00  0.00      B    H  
ATOM   3296  H2  HOH B1092      21.641  20.197  13.977  1.00  0.00      B    H  
ATOM   3297  O   HOH B1093      18.661   1.081  29.219  1.00  0.00      B    O  
ATOM   3298  H1  HOH B1093      17.849   0.585  28.840  1.00  0.00      B    H  
ATOM   3299  H2  HOH B1093      18.423   1.452  30.176  1.00  0.00      B    H  
ATOM   3300  O   HOH B1094      14.844  30.687  17.497  1.00  0.00      B    O  
ATOM   3301  H1  HOH B1094      14.308  31.555  17.439  1.00  0.00      B    H  
ATOM   3302  H2  HOH B1094      15.002  30.494  18.474  1.00  0.00      B    H  
ATOM   3303  O   HOH B1095      32.175  32.471  20.646  1.00  0.00      B    O  
ATOM   3304  H1  HOH B1095      31.772  32.725  21.536  1.00  0.00      B    H  
ATOM   3305  H2  HOH B1095      31.399  32.433  19.945  1.00  0.00      B    H  
ATOM   3306  O   HOH B1096      18.519  27.405  32.974  1.00  0.00      B    O  
ATOM   3307  H1  HOH B1096      18.136  28.231  33.375  1.00  0.00      B    H  
ATOM   3308  H2  HOH B1096      18.513  26.709  33.744  1.00  0.00      B    H  
ATOM   3309  O   HOH B1097      16.579  28.175  35.020  1.00  0.00      B    O  
ATOM   3310  H1  HOH B1097      16.530  27.162  34.962  1.00  0.00      B    H  
ATOM   3311  H2  HOH B1097      17.225  28.418  35.826  1.00  0.00      B    H  
ATOM   3312  O   HOH B1098      21.521  25.092  26.094  1.00  0.00      B    O  
ATOM   3313  H1  HOH B1098      21.751  25.030  27.099  1.00  0.00      B    H  
ATOM   3314  H2  HOH B1098      20.736  24.544  25.811  1.00  0.00      B    H  
ATOM   3315  O   HOH B1099      12.944  10.735  24.541  1.00  0.00      B    O  
ATOM   3316  H1  HOH B1099      12.046  11.181  24.569  1.00  0.00      B    H  
ATOM   3317  H2  HOH B1099      13.141  10.443  25.476  1.00  0.00      B    H  
ATOM   3318  O   HOH B1100      20.905  14.153  23.405  1.00  0.00      B    O  
ATOM   3319  H1  HOH B1100      20.534  14.817  24.066  1.00  0.00      B    H  
ATOM   3320  H2  HOH B1100      21.780  13.795  23.748  1.00  0.00      B    H  
ATOM   3321  O   HOH B1101      15.708  15.826  35.114  1.00  0.00      B    O  
ATOM   3322  H1  HOH B1101      15.983  15.995  34.145  1.00  0.00      B    H  
ATOM   3323  H2  HOH B1101      15.167  16.632  35.473  1.00  0.00      B    H  
ATOM   3324  O   HOH B1102      35.329  26.174   2.402  1.00  0.00      B    O  
ATOM   3325  H1  HOH B1102      36.216  26.444   2.889  1.00  0.00      B    H  
ATOM   3326  H2  HOH B1102      35.419  25.252   1.981  1.00  0.00      B    H  
ATOM   3327  O   HOH B1103      19.237  31.538  37.466  1.00  0.00      B    O  
ATOM   3328  H1  HOH B1103      20.079  31.293  37.953  1.00  0.00      B    H  
ATOM   3329  H2  HOH B1103      18.751  32.263  38.015  1.00  0.00      B    H  
ATOM   3330  O   HOH B1104      16.947  27.453  12.551  1.00  0.00      B    O  
ATOM   3331  H1  HOH B1104      17.420  28.255  12.172  1.00  0.00      B    H  
ATOM   3332  H2  HOH B1104      16.142  27.291  11.970  1.00  0.00      B    H  
ATOM   3333  O   HOH B1105      27.013  11.287   9.667  1.00  0.00      B    O  
ATOM   3334  H1  HOH B1105      27.830  10.903  10.073  1.00  0.00      B    H  
ATOM   3335  H2  HOH B1105      26.299  10.619   9.893  1.00  0.00      B    H  
ATOM   3336  O   HOH B1106      22.723  12.007  36.995  1.00  0.00      B    O  
ATOM   3337  H1  HOH B1106      22.722  11.027  36.822  1.00  0.00      B    H  
ATOM   3338  H2  HOH B1106      23.232  12.145  37.888  1.00  0.00      B    H  
ATOM   3339  O   HOH B1107      24.832  13.712  16.357  1.00  0.00      B    O  
ATOM   3340  H1  HOH B1107      24.721  14.750  16.414  1.00  0.00      B    H  
ATOM   3341  H2  HOH B1107      25.529  13.433  17.020  1.00  0.00      B    H  
ATOM   3342  O   HOH B1108      22.222  30.878  33.683  1.00  0.00      B    O  
ATOM   3343  H1  HOH B1108      22.423  30.277  34.514  1.00  0.00      B    H  
ATOM   3344  H2  HOH B1108      21.394  31.453  33.916  1.00  0.00      B    H  
ATOM   3345  O   HOH B1109       7.260   8.738  29.828  1.00  0.00      B    O  
ATOM   3346  H1  HOH B1109       6.454   8.281  29.472  1.00  0.00      B    H  
ATOM   3347  H2  HOH B1109       7.811   9.160  29.079  1.00  0.00      B    H  
ATOM   3348  O   HOH B1110       1.821  15.633  28.888  1.00  0.00      B    O  
ATOM   3349  H1  HOH B1110       1.234  15.438  28.072  1.00  0.00      B    H  
ATOM   3350  H2  HOH B1110       2.789  15.407  28.594  1.00  0.00      B    H  
ATOM   3351  O   HOH B1111      33.041  38.483   3.271  1.00  0.00      B    O  
ATOM   3352  H1  HOH B1111      33.581  38.868   2.477  1.00  0.00      B    H  
ATOM   3353  H2  HOH B1111      32.411  37.766   2.895  1.00  0.00      B    H  
ATOM   3354  O   HOH B1112      26.907   5.493  19.429  1.00  0.00      B    O  
ATOM   3355  H1  HOH B1112      26.462   4.942  18.667  1.00  0.00      B    H  
ATOM   3356  H2  HOH B1112      26.495   5.277  20.331  1.00  0.00      B    H  
ATOM   3357  O   HOH B1113      38.146  14.089   8.330  1.00  0.00      B    O  
ATOM   3358  H1  HOH B1113      38.295  13.199   7.892  1.00  0.00      B    H  
ATOM   3359  H2  HOH B1113      37.590  13.905   9.207  1.00  0.00      B    H  
ATOM   3360  O   HOH B1114      37.635   5.211   7.198  1.00  0.00      B    O  
ATOM   3361  H1  HOH B1114      38.180   5.889   7.727  1.00  0.00      B    H  
ATOM   3362  H2  HOH B1114      38.320   4.558   6.876  1.00  0.00      B    H  
ATOM   3363  O   HOH B1115      17.875   0.167  32.200  1.00  0.00      B    O  
ATOM   3364  H1  HOH B1115      18.171   1.133  32.187  1.00  0.00      B    H  
ATOM   3365  H2  HOH B1115      17.205   0.032  31.515  1.00  0.00      B    H  
ATOM   3366  O   HOH B1116       7.679  20.342  18.727  1.00  0.00      B    O  
ATOM   3367  H1  HOH B1116       6.677  20.493  18.726  1.00  0.00      B    H  
ATOM   3368  H2  HOH B1116       7.864  20.117  17.753  1.00  0.00      B    H  
ATOM   3369  O   HOH B1117      38.357   0.792  36.144  1.00  0.00      B    O  
ATOM   3370  H1  HOH B1117      37.456   0.413  35.803  1.00  0.00      B    H  
ATOM   3371  H2  HOH B1117      38.298   0.890  37.148  1.00  0.00      B    H  
ATOM   3372  O   HOH B1118      29.231  23.102   7.002  1.00  0.00      B    O  
ATOM   3373  H1  HOH B1118      28.899  22.570   6.164  1.00  0.00      B    H  
ATOM   3374  H2  HOH B1118      30.244  23.229   6.971  1.00  0.00      B    H  
ATOM   3375  O   HOH B1119      26.773  36.576  38.257  1.00  0.00      B    O  
ATOM   3376  H1  HOH B1119      26.551  37.386  37.606  1.00  0.00      B    H  
ATOM   3377  H2  HOH B1119      26.768  35.667  37.728  1.00  0.00      B    H  
ATOM   3378  O   HOH B1120       0.441  16.099  22.716  1.00  0.00      B    O  
ATOM   3379  H1  HOH B1120      -0.185  16.756  23.200  1.00  0.00      B    H  
ATOM   3380  H2  HOH B1120       1.149  15.871  23.404  1.00  0.00      B    H  
ATOM   3381  O   HOH B1121      35.972  23.539  21.143  1.00  0.00      B    O  
ATOM   3382  H1  HOH B1121      35.920  23.268  20.169  1.00  0.00      B    H  
ATOM   3383  H2  HOH B1121      35.813  22.705  21.710  1.00  0.00      B    H  
ATOM   3384  O   HOH B1122       3.476   0.076  25.948  1.00  0.00      B    O  
ATOM   3385  H1  HOH B1122       2.949   0.897  26.130  1.00  0.00      B    H  
ATOM   3386  H2  HOH B1122       4.202   0.274  25.275  1.00  0.00      B    H  
ATOM   3387  O   HOH B1123      32.011  36.426  35.654  1.00  0.00      B    O  
ATOM   3388  H1  HOH B1123      31.724  35.438  35.436  1.00  0.00      B    H  
ATOM   3389  H2  HOH B1123      31.663  36.681  36.626  1.00  0.00      B    H  
ATOM   3390  O   HOH B1124      36.737  13.865  13.655  1.00  0.00      B    O  
ATOM   3391  H1  HOH B1124      37.492  14.476  13.847  1.00  0.00      B    H  
ATOM   3392  H2  HOH B1124      37.166  12.935  13.506  1.00  0.00      B    H  
ATOM   3393  O   HOH B1125      37.582  34.484  12.778  1.00  0.00      B    O  
ATOM   3394  H1  HOH B1125      36.898  33.809  13.152  1.00  0.00      B    H  
ATOM   3395  H2  HOH B1125      38.461  33.995  12.575  1.00  0.00      B    H  
ATOM   3396  O   HOH B1126      11.679   3.015  15.325  1.00  0.00      B    O  
ATOM   3397  H1  HOH B1126      11.400   3.605  16.106  1.00  0.00      B    H  
ATOM   3398  H2  HOH B1126      12.727   2.989  15.308  1.00  0.00      B    H  
ATOM   3399  O   HOH B1127      39.205  20.310  34.284  1.00  0.00      B    O  
ATOM   3400  H1  HOH B1127      38.577  19.986  34.990  1.00  0.00      B    H  
ATOM   3401  H2  HOH B1127      38.755  21.049  33.781  1.00  0.00      B    H  
ATOM   3402  O   HOH B1128      27.847  29.213  23.834  1.00  0.00      B    O  
ATOM   3403  H1  HOH B1128      27.350  28.661  23.186  1.00  0.00      B    H  
ATOM   3404  H2  HOH B1128      28.501  28.554  24.290  1.00  0.00      B    H  
ATOM   3405  O   HOH B1129       3.697  19.750  27.543  1.00  0.00      B    O  
ATOM   3406  H1  HOH B1129       3.747  20.730  27.347  1.00  0.00      B    H  
ATOM   3407  H2  HOH B1129       2.795  19.499  27.903  1.00  0.00      B    H  
ATOM   3408  O   HOH B1130      15.254  23.639  27.178  1.00  0.00      B    O  
ATOM   3409  H1  HOH B1130      15.982  24.195  27.632  1.00  0.00      B    H  
ATOM   3410  H2  HOH B1130      14.818  23.061  27.938  1.00  0.00      B    H  
ATOM   3411  O   HOH B1131      31.342  22.875  13.264  1.00  0.00      B    O  
ATOM   3412  H1  HOH B1131      30.848  23.595  12.761  1.00  0.00      B    H  
ATOM   3413  H2  HOH B1131      31.730  23.302  14.092  1.00  0.00      B    H  
ATOM   3414  O   HOH B1132       2.813  32.592  31.022  1.00  0.00      B    O  
ATOM   3415  H1  HOH B1132       1.851  32.982  31.006  1.00  0.00      B    H  
ATOM   3416  H2  HOH B1132       3.141  32.531  30.053  1.00  0.00      B    H  
ATOM   3417  O   HOH B1133      23.766  15.494   0.575  1.00  0.00      B    O  
ATOM   3418  H1  HOH B1133      23.504  16.387   0.960  1.00  0.00      B    H  
ATOM   3419  H2  HOH B1133      24.027  14.842   1.313  1.00  0.00      B    H  
ATOM   3420  O   HOH B1134       2.794  21.873  19.664  1.00  0.00      B    O  
ATOM   3421  H1  HOH B1134       2.044  22.385  19.194  1.00  0.00      B    H  
ATOM   3422  H2  HOH B1134       2.477  21.307  20.495  1.00  0.00      B    H  
ATOM   3423  O   HOH B1135      12.744  27.755  19.144  1.00  0.00      B    O  
ATOM   3424  H1  HOH B1135      13.527  27.482  19.734  1.00  0.00      B    H  
ATOM   3425  H2  HOH B1135      11.979  27.773  19.771  1.00  0.00      B    H  
ATOM   3426  O   HOH B1136      27.663  13.586   8.105  1.00  0.00      B    O  
ATOM   3427  H1  HOH B1136      27.444  12.798   8.662  1.00  0.00      B    H  
ATOM   3428  H2  HOH B1136      27.297  13.492   7.167  1.00  0.00      B    H  
ATOM   3429  O   HOH B1137      15.940  17.114  30.340  1.00  0.00      B    O  
ATOM   3430  H1  HOH B1137      16.165  18.047  29.922  1.00  0.00      B    H  
ATOM   3431  H2  HOH B1137      15.630  16.517  29.570  1.00  0.00      B    H  
ATOM   3432  O   HOH B1138      23.656  22.610  22.179  1.00  0.00      B    O  
ATOM   3433  H1  HOH B1138      23.515  23.103  23.098  1.00  0.00      B    H  
ATOM   3434  H2  HOH B1138      23.306  21.643  22.276  1.00  0.00      B    H  
ATOM   3435  O   HOH B1139       5.732  15.646  10.152  1.00  0.00      B    O  
ATOM   3436  H1  HOH B1139       5.309  15.110  10.832  1.00  0.00      B    H  
ATOM   3437  H2  HOH B1139       6.425  16.197  10.673  1.00  0.00      B    H  
ATOM   3438  O   HOH B1140      24.959  12.359  27.639  1.00  0.00      B    O  
ATOM   3439  H1  HOH B1140      25.468  12.220  26.774  1.00  0.00      B    H  
ATOM   3440  H2  HOH B1140      23.975  12.088  27.497  1.00  0.00      B    H  
ATOM   3441  O   HOH B1141      16.700  27.104  30.811  1.00  0.00      B    O  
ATOM   3442  H1  HOH B1141      17.499  27.076  31.427  1.00  0.00      B    H  
ATOM   3443  H2  HOH B1141      16.071  27.840  31.098  1.00  0.00      B    H  
ATOM   3444  O   HOH B1142      23.586  14.887  28.381  1.00  0.00      B    O  
ATOM   3445  H1  HOH B1142      24.218  14.067  28.367  1.00  0.00      B    H  
ATOM   3446  H2  HOH B1142      22.772  14.696  28.866  1.00  0.00      B    H  
ATOM   3447  O   HOH B1143      19.492  36.847  20.567  1.00  0.00      B    O  
ATOM   3448  H1  HOH B1143      19.793  36.660  19.639  1.00  0.00      B    H  
ATOM   3449  H2  HOH B1143      19.821  36.039  21.047  1.00  0.00      B    H  
ATOM   3450  O   HOH B1144      30.181  17.284  19.953  1.00  0.00      B    O  
ATOM   3451  H1  HOH B1144      29.873  16.410  20.408  1.00  0.00      B    H  
ATOM   3452  H2  HOH B1144      29.837  17.272  18.983  1.00  0.00      B    H  
ATOM   3453  O   HOH B1145      18.031  32.163  32.776  1.00  0.00      B    O  
ATOM   3454  H1  HOH B1145      18.315  32.527  31.899  1.00  0.00      B    H  
ATOM   3455  H2  HOH B1145      16.993  32.178  32.768  1.00  0.00      B    H  
ATOM   3456  O   HOH B1146      14.127  34.581  10.935  1.00  0.00      B    O  
ATOM   3457  H1  HOH B1146      13.940  34.729  11.922  1.00  0.00      B    H  
ATOM   3458  H2  HOH B1146      15.114  34.371  10.819  1.00  0.00      B    H  
ATOM   3459  O   HOH B1147      32.937  35.054  10.144  1.00  0.00      B    O  
ATOM   3460  H1  HOH B1147      32.274  35.869  10.227  1.00  0.00      B    H  
ATOM   3461  H2  HOH B1147      32.419  34.212  10.326  1.00  0.00      B    H  
ATOM   3462  O   HOH B1148      29.395  16.237  25.383  1.00  0.00      B    O  
ATOM   3463  H1  HOH B1148      29.029  16.618  24.515  1.00  0.00      B    H  
ATOM   3464  H2  HOH B1148      29.097  16.818  26.104  1.00  0.00      B    H  
ATOM   3465  O   HOH B1149      25.724  27.869   3.783  1.00  0.00      B    O  
ATOM   3466  H1  HOH B1149      25.789  28.837   4.125  1.00  0.00      B    H  
ATOM   3467  H2  HOH B1149      26.687  27.605   3.483  1.00  0.00      B    H  
ATOM   3468  O   HOH B1150      22.615   3.560   8.994  1.00  0.00      B    O  
ATOM   3469  H1  HOH B1150      21.645   3.492   9.291  1.00  0.00      B    H  
ATOM   3470  H2  HOH B1150      23.222   2.945   9.518  1.00  0.00      B    H  
ATOM   3471  O   HOH B1151       2.104  16.362  10.635  1.00  0.00      B    O  
ATOM   3472  H1  HOH B1151       2.390  17.029  11.350  1.00  0.00      B    H  
ATOM   3473  H2  HOH B1151       2.617  16.496   9.783  1.00  0.00      B    H  
ATOM   3474  O   HOH B1152      34.232   3.482  37.897  1.00  0.00      B    O  
ATOM   3475  H1  HOH B1152      33.439   4.028  38.198  1.00  0.00      B    H  
ATOM   3476  H2  HOH B1152      35.015   4.058  38.152  1.00  0.00      B    H  
ATOM   3477  O   HOH B1153      19.950  11.874  37.048  1.00  0.00      B    O  
ATOM   3478  H1  HOH B1153      19.473  12.765  37.236  1.00  0.00      B    H  
ATOM   3479  H2  HOH B1153      20.931  12.074  37.105  1.00  0.00      B    H  
ATOM   3480  O   HOH B1154      27.778  16.861  13.769  1.00  0.00      B    O  
ATOM   3481  H1  HOH B1154      28.024  15.895  13.873  1.00  0.00      B    H  
ATOM   3482  H2  HOH B1154      27.807  17.103  12.782  1.00  0.00      B    H  
ATOM   3483  O   HOH B1155      34.094  14.862  13.726  1.00  0.00      B    O  
ATOM   3484  H1  HOH B1155      34.981  14.348  13.751  1.00  0.00      B    H  
ATOM   3485  H2  HOH B1155      34.237  15.834  14.096  1.00  0.00      B    H  
ATOM   3486  O   HOH B1156      13.708  25.854  17.440  1.00  0.00      B    O  
ATOM   3487  H1  HOH B1156      13.321  26.319  18.233  1.00  0.00      B    H  
ATOM   3488  H2  HOH B1156      14.135  26.468  16.771  1.00  0.00      B    H  
ATOM   3489  O   HOH B1157      11.140  36.821  25.611  1.00  0.00      B    O  
ATOM   3490  H1  HOH B1157      10.494  36.414  26.261  1.00  0.00      B    H  
ATOM   3491  H2  HOH B1157      12.013  36.405  25.734  1.00  0.00      B    H  
ATOM   3492  O   HOH B1158      36.454  21.374  29.039  1.00  0.00      B    O  
ATOM   3493  H1  HOH B1158      36.876  20.530  29.328  1.00  0.00      B    H  
ATOM   3494  H2  HOH B1158      36.276  21.255  28.057  1.00  0.00      B    H  
ATOM   3495  O   HOH B1159      33.570  37.379  25.027  1.00  0.00      B    O  
ATOM   3496  H1  HOH B1159      34.025  37.510  25.923  1.00  0.00      B    H  
ATOM   3497  H2  HOH B1159      33.114  38.242  24.755  1.00  0.00      B    H  
ATOM   3498  O   HOH B1160      14.128   5.351  18.570  1.00  0.00      B    O  
ATOM   3499  H1  HOH B1160      13.387   6.018  18.301  1.00  0.00      B    H  
ATOM   3500  H2  HOH B1160      14.101   5.338  19.575  1.00  0.00      B    H  
ATOM   3501  O   HOH B1161       7.172  29.307  16.024  1.00  0.00      B    O  
ATOM   3502  H1  HOH B1161       6.540  29.007  16.719  1.00  0.00      B    H  
ATOM   3503  H2  HOH B1161       7.876  28.598  15.935  1.00  0.00      B    H  
ATOM   3504  O   HOH B1162      22.511   5.396  14.268  1.00  0.00      B    O  
ATOM   3505  H1  HOH B1162      22.297   5.029  13.377  1.00  0.00      B    H  
ATOM   3506  H2  HOH B1162      22.588   6.406  14.204  1.00  0.00      B    H  
ATOM   3507  O   HOH B1163       7.679  15.873   3.054  1.00  0.00      B    O  
ATOM   3508  H1  HOH B1163       7.064  15.783   2.212  1.00  0.00      B    H  
ATOM   3509  H2  HOH B1163       7.246  15.278   3.735  1.00  0.00      B    H  
ATOM   3510  O   HOH B1164      16.114  21.254  32.957  1.00  0.00      B    O  
ATOM   3511  H1  HOH B1164      16.796  21.918  32.650  1.00  0.00      B    H  
ATOM   3512  H2  HOH B1164      16.558  20.352  33.209  1.00  0.00      B    H  
ATOM   3513  O   HOH B1165       8.358  12.576  17.080  1.00  0.00      B    O  
ATOM   3514  H1  HOH B1165       8.920  11.811  17.498  1.00  0.00      B    H  
ATOM   3515  H2  HOH B1165       7.730  12.807  17.787  1.00  0.00      B    H  
ATOM   3516  O   HOH B1166      17.377  19.112  22.916  1.00  0.00      B    O  
ATOM   3517  H1  HOH B1166      16.900  18.604  22.193  1.00  0.00      B    H  
ATOM   3518  H2  HOH B1166      16.816  19.068  23.731  1.00  0.00      B    H  
ATOM   3519  O   HOH B1167      29.155  12.407  21.923  1.00  0.00      B    O  
ATOM   3520  H1  HOH B1167      29.569  11.661  21.443  1.00  0.00      B    H  
ATOM   3521  H2  HOH B1167      28.390  11.953  22.431  1.00  0.00      B    H  
ATOM   3522  O   HOH B1168      11.661  23.608   8.124  1.00  0.00      B    O  
ATOM   3523  H1  HOH B1168      12.269  24.147   8.714  1.00  0.00      B    H  
ATOM   3524  H2  HOH B1168      10.769  23.582   8.533  1.00  0.00      B    H  
ATOM   3525  O   HOH B1169      34.400  22.312   8.114  1.00  0.00      B    O  
ATOM   3526  H1  HOH B1169      33.673  22.842   8.594  1.00  0.00      B    H  
ATOM   3527  H2  HOH B1169      35.341  22.630   8.361  1.00  0.00      B    H  
ATOM   3528  O   HOH B1170      32.765  36.712  29.017  1.00  0.00      B    O  
ATOM   3529  H1  HOH B1170      32.720  36.915  30.005  1.00  0.00      B    H  
ATOM   3530  H2  HOH B1170      33.523  37.240  28.604  1.00  0.00      B    H  
ATOM   3531  O   HOH B1171      10.186  10.466  13.283  1.00  0.00      B    O  
ATOM   3532  H1  HOH B1171      10.558  11.337  13.027  1.00  0.00      B    H  
ATOM   3533  H2  HOH B1171      10.971   9.739  13.361  1.00  0.00      B    H  
ATOM   3534  O   HOH B1172      15.645  27.445  16.332  1.00  0.00      B    O  
ATOM   3535  H1  HOH B1172      16.147  26.836  15.642  1.00  0.00      B    H  
ATOM   3536  H2  HOH B1172      16.173  27.434  17.201  1.00  0.00      B    H  
ATOM   3537  O   HOH B1173      31.749  38.879  34.494  1.00  0.00      B    O  
ATOM   3538  H1  HOH B1173      31.671  37.916  34.775  1.00  0.00      B    H  
ATOM   3539  H2  HOH B1173      31.087  39.392  35.053  1.00  0.00      B    H  
ATOM   3540  O   HOH B1174       9.204  35.487   4.045  1.00  0.00      B    O  
ATOM   3541  H1  HOH B1174       8.536  34.859   3.603  1.00  0.00      B    H  
ATOM   3542  H2  HOH B1174       8.734  35.961   4.861  1.00  0.00      B    H  
ATOM   3543  O   HOH B1175      29.760  20.342  13.863  1.00  0.00      B    O  
ATOM   3544  H1  HOH B1175      29.990  19.396  13.570  1.00  0.00      B    H  
ATOM   3545  H2  HOH B1175      30.518  20.951  13.563  1.00  0.00      B    H  
ATOM   3546  O   HOH B1176      32.092  38.232  14.893  1.00  0.00      B    O  
ATOM   3547  H1  HOH B1176      32.363  37.912  15.790  1.00  0.00      B    H  
ATOM   3548  H2  HOH B1176      32.605  39.017  14.595  1.00  0.00      B    H  
ATOM   3549  O   HOH B1177      25.984  28.050  31.265  1.00  0.00      B    O  
ATOM   3550  H1  HOH B1177      26.300  27.352  31.868  1.00  0.00      B    H  
ATOM   3551  H2  HOH B1177      25.098  27.790  30.959  1.00  0.00      B    H  
ATOM   3552  O   HOH B1178      31.944  29.691  29.000  1.00  0.00      B    O  
ATOM   3553  H1  HOH B1178      31.568  29.317  28.155  1.00  0.00      B    H  
ATOM   3554  H2  HOH B1178      32.715  29.089  29.315  1.00  0.00      B    H  
ATOM   3555  O   HOH B1179      13.046  36.669  36.898  1.00  0.00      B    O  
ATOM   3556  H1  HOH B1179      13.009  35.792  37.379  1.00  0.00      B    H  
ATOM   3557  H2  HOH B1179      13.599  36.453  36.130  1.00  0.00      B    H  
ATOM   3558  O   HOH B1180      18.264  16.460   8.112  1.00  0.00      B    O  
ATOM   3559  H1  HOH B1180      17.902  16.652   9.002  1.00  0.00      B    H  
ATOM   3560  H2  HOH B1180      19.026  17.085   8.043  1.00  0.00      B    H  
ATOM   3561  O   HOH B1181      18.384  37.703  26.079  1.00  0.00      B    O  
ATOM   3562  H1  HOH B1181      18.664  37.183  26.943  1.00  0.00      B    H  
ATOM   3563  H2  HOH B1181      18.540  37.062  25.340  1.00  0.00      B    H  
ATOM   3564  O   HOH B1182       3.836  25.530  31.035  1.00  0.00      B    O  
ATOM   3565  H1  HOH B1182       3.889  24.577  30.685  1.00  0.00      B    H  
ATOM   3566  H2  HOH B1182       4.764  25.852  31.395  1.00  0.00      B    H  
ATOM   3567  O   HOH B1183       3.408  15.688  31.077  1.00  0.00      B    O  
ATOM   3568  H1  HOH B1183       2.699  15.559  30.336  1.00  0.00      B    H  
ATOM   3569  H2  HOH B1183       2.834  15.937  31.917  1.00  0.00      B    H  
ATOM   3570  O   HOH B1184      32.148  25.381   6.826  1.00  0.00      B    O  
ATOM   3571  H1  HOH B1184      32.922  25.650   7.463  1.00  0.00      B    H  
ATOM   3572  H2  HOH B1184      32.129  26.037   6.047  1.00  0.00      B    H  
ATOM   3573  O   HOH B1185      33.225   5.712  19.958  1.00  0.00      B    O  
ATOM   3574  H1  HOH B1185      33.887   6.410  19.725  1.00  0.00      B    H  
ATOM   3575  H2  HOH B1185      33.470   4.845  19.466  1.00  0.00      B    H  
ATOM   3576  O   HOH B1186       2.076   7.837  25.139  1.00  0.00      B    O  
ATOM   3577  H1  HOH B1186       2.389   7.446  26.009  1.00  0.00      B    H  
ATOM   3578  H2  HOH B1186       1.128   8.110  25.232  1.00  0.00      B    H  
ATOM   3579  O   HOH B1187      27.544  27.096  37.120  1.00  0.00      B    O  
ATOM   3580  H1  HOH B1187      27.409  28.077  36.920  1.00  0.00      B    H  
ATOM   3581  H2  HOH B1187      28.548  26.893  37.218  1.00  0.00      B    H  
ATOM   3582  O   HOH B1188      10.163  11.028  18.447  1.00  0.00      B    O  
ATOM   3583  H1  HOH B1188      10.049  10.790  19.444  1.00  0.00      B    H  
ATOM   3584  H2  HOH B1188      11.171  11.116  18.220  1.00  0.00      B    H  
ATOM   3585  O   HOH B1189      35.447  31.570  19.393  1.00  0.00      B    O  
ATOM   3586  H1  HOH B1189      35.916  32.196  20.002  1.00  0.00      B    H  
ATOM   3587  H2  HOH B1189      34.681  31.104  19.874  1.00  0.00      B    H  
ATOM   3588  O   HOH B1190      12.514   2.979  26.676  1.00  0.00      B    O  
ATOM   3589  H1  HOH B1190      11.999   2.144  26.507  1.00  0.00      B    H  
ATOM   3590  H2  HOH B1190      12.118   3.499  27.457  1.00  0.00      B    H  
ATOM   3591  O   HOH B1191      36.128   0.104   4.127  1.00  0.00      B    O  
ATOM   3592  H1  HOH B1191      36.824   0.119   4.792  1.00  0.00      B    H  
ATOM   3593  H2  HOH B1191      35.343   0.483   4.562  1.00  0.00      B    H  
ATOM   3594  O   HOH B1192       6.551  20.621  32.922  1.00  0.00      B    O  
ATOM   3595  H1  HOH B1192       6.235  20.305  31.975  1.00  0.00      B    H  
ATOM   3596  H2  HOH B1192       7.453  21.029  32.787  1.00  0.00      B    H  
ATOM   3597  O   HOH B1193      32.624   0.846  32.213  1.00  0.00      B    O  
ATOM   3598  H1  HOH B1193      32.112   0.544  33.055  1.00  0.00      B    H  
ATOM   3599  H2  HOH B1193      33.460   1.251  32.631  1.00  0.00      B    H  
ATOM   3600  O   HOH B1194      36.275   7.300  29.286  1.00  0.00      B    O  
ATOM   3601  H1  HOH B1194      36.325   6.926  30.171  1.00  0.00      B    H  
ATOM   3602  H2  HOH B1194      35.633   8.098  29.307  1.00  0.00      B    H  
ATOM   3603  O   HOH B1195      17.795  36.654  11.431  1.00  0.00      B    O  
ATOM   3604  H1  HOH B1195      17.403  37.033  10.554  1.00  0.00      B    H  
ATOM   3605  H2  HOH B1195      18.656  37.185  11.659  1.00  0.00      B    H  
ATOM   3606  O   HOH B1196       6.316   6.809   9.930  1.00  0.00      B    O  
ATOM   3607  H1  HOH B1196       5.552   6.889   9.248  1.00  0.00      B    H  
ATOM   3608  H2  HOH B1196       7.021   7.561   9.669  1.00  0.00      B    H  
ATOM   3609  O   HOH B1197      20.045  16.459  32.799  1.00  0.00      B    O  
ATOM   3610  H1  HOH B1197      21.006  15.969  32.877  1.00  0.00      B    H  
ATOM   3611  H2  HOH B1197      19.480  15.976  33.471  1.00  0.00      B    H  
ATOM   3612  O   HOH B1198      22.315  37.198  23.169  1.00  0.00      B    O  
ATOM   3613  H1  HOH B1198      21.919  36.255  23.116  1.00  0.00      B    H  
ATOM   3614  H2  HOH B1198      23.315  37.084  23.582  1.00  0.00      B    H  
ATOM   3615  O   HOH B1199      36.334  35.614  27.247  1.00  0.00      B    O  
ATOM   3616  H1  HOH B1199      35.551  35.086  26.877  1.00  0.00      B    H  
ATOM   3617  H2  HOH B1199      36.236  35.725  28.201  1.00  0.00      B    H  
ATOM   3618  O   HOH B1200       6.888  17.329  21.734  1.00  0.00      B    O  
ATOM   3619  H1  HOH B1200       7.404  17.473  20.884  1.00  0.00      B    H  
ATOM   3620  H2  HOH B1200       7.477  16.726  22.295  1.00  0.00      B    H  
ATOM   3621  O   HOH B1201      38.705  17.101  10.064  1.00  0.00      B    O  
ATOM   3622  H1  HOH B1201      38.533  16.390   9.322  1.00  0.00      B    H  
ATOM   3623  H2  HOH B1201      39.700  17.010  10.284  1.00  0.00      B    H  
ATOM   3624  O   HOH B1202      26.160  21.372   5.833  1.00  0.00      B    O  
ATOM   3625  H1  HOH B1202      25.247  20.973   6.078  1.00  0.00      B    H  
ATOM   3626  H2  HOH B1202      26.138  22.365   6.158  1.00  0.00      B    H  
ATOM   3627  O   HOH B1203      23.582   9.514   9.004  1.00  0.00      B    O  
ATOM   3628  H1  HOH B1203      23.915   8.644   9.368  1.00  0.00      B    H  
ATOM   3629  H2  HOH B1203      23.693  10.260   9.676  1.00  0.00      B    H  
ATOM   3630  O   HOH B1204      14.789   1.884  35.177  1.00  0.00      B    O  
ATOM   3631  H1  HOH B1204      13.928   2.448  35.204  1.00  0.00      B    H  
ATOM   3632  H2  HOH B1204      14.587   1.036  34.663  1.00  0.00      B    H  
ATOM   3633  O   HOH B1205      20.039  24.457  21.334  1.00  0.00      B    O  
ATOM   3634  H1  HOH B1205      21.004  24.297  21.063  1.00  0.00      B    H  
ATOM   3635  H2  HOH B1205      19.666  23.600  21.694  1.00  0.00      B    H  
ATOM   3636  O   HOH B1206       5.227   1.066  35.180  1.00  0.00      B    O  
ATOM   3637  H1  HOH B1206       5.886   1.580  34.590  1.00  0.00      B    H  
ATOM   3638  H2  HOH B1206       4.278   1.271  34.873  1.00  0.00      B    H  
ATOM   3639  O   HOH B1207      29.352  24.237  28.591  1.00  0.00      B    O  
ATOM   3640  H1  HOH B1207      29.637  24.523  27.638  1.00  0.00      B    H  
ATOM   3641  H2  HOH B1207      29.766  24.965  29.200  1.00  0.00      B    H  
ATOM   3642  O   HOH B1208      24.936   3.869  14.746  1.00  0.00      B    O  
ATOM   3643  H1  HOH B1208      24.770   2.863  14.967  1.00  0.00      B    H  
ATOM   3644  H2  HOH B1208      24.036   4.300  14.653  1.00  0.00      B    H  
ATOM   3645  O   HOH B1209      19.031  14.950  34.866  1.00  0.00      B    O  
ATOM   3646  H1  HOH B1209      19.961  14.473  35.040  1.00  0.00      B    H  
ATOM   3647  H2  HOH B1209      18.327  14.194  34.752  1.00  0.00      B    H  
ATOM   3648  O   HOH B1210       7.525  12.081   7.859  1.00  0.00      B    O  
ATOM   3649  H1  HOH B1210       7.156  11.158   7.773  1.00  0.00      B    H  
ATOM   3650  H2  HOH B1210       6.766  12.771   7.845  1.00  0.00      B    H  
ATOM   3651  O   HOH B1211      13.897  14.184  10.829  1.00  0.00      B    O  
ATOM   3652  H1  HOH B1211      14.788  14.274  11.351  1.00  0.00      B    H  
ATOM   3653  H2  HOH B1211      14.102  13.317  10.270  1.00  0.00      B    H  
ATOM   3654  O   HOH B1212      10.876  36.899  16.478  1.00  0.00      B    O  
ATOM   3655  H1  HOH B1212      11.228  37.783  16.178  1.00  0.00      B    H  
ATOM   3656  H2  HOH B1212      10.764  36.387  15.628  1.00  0.00      B    H  
ATOM   3657  O   HOH B1213       8.842  16.912  15.004  1.00  0.00      B    O  
ATOM   3658  H1  HOH B1213       8.977  16.161  14.350  1.00  0.00      B    H  
ATOM   3659  H2  HOH B1213       7.934  16.821  15.426  1.00  0.00      B    H  
ATOM   3660  O   HOH B1214       9.876  23.935   4.498  1.00  0.00      B    O  
ATOM   3661  H1  HOH B1214       9.529  23.681   3.570  1.00  0.00      B    H  
ATOM   3662  H2  HOH B1214       9.830  23.110   5.082  1.00  0.00      B    H  
ATOM   3663  O   HOH B1215       4.416  19.167  21.524  1.00  0.00      B    O  
ATOM   3664  H1  HOH B1215       4.374  18.153  21.348  1.00  0.00      B    H  
ATOM   3665  H2  HOH B1215       3.620  19.501  22.084  1.00  0.00      B    H  
ATOM   3666  O   HOH B1216      16.923  30.889  26.413  1.00  0.00      B    O  
ATOM   3667  H1  HOH B1216      16.673  31.109  27.404  1.00  0.00      B    H  
ATOM   3668  H2  HOH B1216      17.834  30.420  26.405  1.00  0.00      B    H  
ATOM   3669  O   HOH B1217      10.595   6.419   2.073  1.00  0.00      B    O  
ATOM   3670  H1  HOH B1217      10.228   6.082   1.180  1.00  0.00      B    H  
ATOM   3671  H2  HOH B1217      11.553   6.662   1.931  1.00  0.00      B    H  
ATOM   3672  O   HOH B1218      19.538  31.690   1.755  1.00  0.00      B    O  
ATOM   3673  H1  HOH B1218      19.292  32.554   1.291  1.00  0.00      B    H  
ATOM   3674  H2  HOH B1218      20.407  31.839   2.295  1.00  0.00      B    H  
ATOM   3675  O   HOH B1219      30.236  27.343  37.011  1.00  0.00      B    O  
ATOM   3676  H1  HOH B1219      30.849  28.116  36.877  1.00  0.00      B    H  
ATOM   3677  H2  HOH B1219      30.277  26.832  36.098  1.00  0.00      B    H  
ATOM   3678  O   HOH B1220       1.326  24.847   2.169  1.00  0.00      B    O  
ATOM   3679  H1  HOH B1220       1.424  25.181   1.224  1.00  0.00      B    H  
ATOM   3680  H2  HOH B1220       0.294  24.687   2.310  1.00  0.00      B    H  
ATOM   3681  O   HOH B1221       5.743  24.110   3.762  1.00  0.00      B    O  
ATOM   3682  H1  HOH B1221       5.070  24.873   3.625  1.00  0.00      B    H  
ATOM   3683  H2  HOH B1221       5.499  23.395   3.093  1.00  0.00      B    H  
ATOM   3684  O   HOH B1222      11.449  10.472   2.352  1.00  0.00      B    O  
ATOM   3685  H1  HOH B1222      10.680  10.458   3.046  1.00  0.00      B    H  
ATOM   3686  H2  HOH B1222      12.096  11.225   2.502  1.00  0.00      B    H  
ATOM   3687  O   HOH B1223      30.206  13.597  24.078  1.00  0.00      B    O  
ATOM   3688  H1  HOH B1223      29.674  13.286  23.259  1.00  0.00      B    H  
ATOM   3689  H2  HOH B1223      29.879  14.476  24.381  1.00  0.00      B    H  
ATOM   3690  O   HOH B1224      32.321  25.357  23.756  1.00  0.00      B    O  
ATOM   3691  H1  HOH B1224      33.178  25.572  23.162  1.00  0.00      B    H  
ATOM   3692  H2  HOH B1224      32.090  26.156  24.285  1.00  0.00      B    H  
ATOM   3693  O   HOH B1225       7.049  24.649  24.051  1.00  0.00      B    O  
ATOM   3694  H1  HOH B1225       7.920  24.187  24.524  1.00  0.00      B    H  
ATOM   3695  H2  HOH B1225       6.331  23.901  23.912  1.00  0.00      B    H  
ATOM   3696  O   HOH B1226       7.082   6.050  15.274  1.00  0.00      B    O  
ATOM   3697  H1  HOH B1226       7.773   6.723  15.020  1.00  0.00      B    H  
ATOM   3698  H2  HOH B1226       7.193   5.273  14.641  1.00  0.00      B    H  
ATOM   3699  O   HOH B1227      21.367   8.676   1.881  1.00  0.00      B    O  
ATOM   3700  H1  HOH B1227      20.613   9.061   2.418  1.00  0.00      B    H  
ATOM   3701  H2  HOH B1227      21.027   8.730   0.886  1.00  0.00      B    H  
ATOM   3702  O   HOH B1228      13.355  10.943  11.397  1.00  0.00      B    O  
ATOM   3703  H1  HOH B1228      13.963  11.266  10.730  1.00  0.00      B    H  
ATOM   3704  H2  HOH B1228      13.729  10.168  11.834  1.00  0.00      B    H  
ATOM   3705  O   HOH B1229      11.368  12.299  22.201  1.00  0.00      B    O  
ATOM   3706  H1  HOH B1229      11.088  12.477  23.150  1.00  0.00      B    H  
ATOM   3707  H2  HOH B1229      10.703  11.729  21.746  1.00  0.00      B    H  
ATOM   3708  O   HOH B1230       6.885   2.874  27.193  1.00  0.00      B    O  
ATOM   3709  H1  HOH B1230       6.603   3.187  26.278  1.00  0.00      B    H  
ATOM   3710  H2  HOH B1230       6.123   2.423  27.689  1.00  0.00      B    H  
ATOM   3711  O   HOH B1231      24.268  28.734  14.107  1.00  0.00      B    O  
ATOM   3712  H1  HOH B1231      23.350  28.669  14.539  1.00  0.00      B    H  
ATOM   3713  H2  HOH B1231      24.747  27.929  14.427  1.00  0.00      B    H  
ATOM   3714  O   HOH B1232      37.824  24.792  27.504  1.00  0.00      B    O  
ATOM   3715  H1  HOH B1232      38.447  25.478  27.206  1.00  0.00      B    H  
ATOM   3716  H2  HOH B1232      38.154  24.383  28.373  1.00  0.00      B    H  
ATOM   3717  O   HOH B1233      12.519  20.371  37.878  1.00  0.00      B    O  
ATOM   3718  H1  HOH B1233      11.533  20.719  37.719  1.00  0.00      B    H  
ATOM   3719  H2  HOH B1233      12.494  19.484  38.385  1.00  0.00      B    H  
ATOM   3720  O   HOH B1234       6.176  33.878  27.499  1.00  0.00      B    O  
ATOM   3721  H1  HOH B1234       6.661  33.778  28.329  1.00  0.00      B    H  
ATOM   3722  H2  HOH B1234       6.761  34.295  26.764  1.00  0.00      B    H  
ATOM   3723  O   HOH B1235      26.330  31.816  29.149  1.00  0.00      B    O  
ATOM   3724  H1  HOH B1235      26.629  30.836  29.127  1.00  0.00      B    H  
ATOM   3725  H2  HOH B1235      25.901  31.909  30.090  1.00  0.00      B    H  
ATOM   3726  O   HOH B1236      17.047  27.532  21.245  1.00  0.00      B    O  
ATOM   3727  H1  HOH B1236      16.249  28.072  21.555  1.00  0.00      B    H  
ATOM   3728  H2  HOH B1236      17.843  28.072  21.464  1.00  0.00      B    H  
ATOM   3729  O   HOH B1237      27.448  19.272  36.556  1.00  0.00      B    O  
ATOM   3730  H1  HOH B1237      27.945  19.640  35.748  1.00  0.00      B    H  
ATOM   3731  H2  HOH B1237      27.056  18.355  36.328  1.00  0.00      B    H  
ATOM   3732  O   HOH B1238      21.111   3.185  38.064  1.00  0.00      B    O  
ATOM   3733  H1  HOH B1238      22.083   3.056  37.972  1.00  0.00      B    H  
ATOM   3734  H2  HOH B1238      20.938   3.219  39.076  1.00  0.00      B    H  
ATOM   3735  O   HOH B1239       4.053   7.613  12.349  1.00  0.00      B    O  
ATOM   3736  H1  HOH B1239       4.031   7.474  13.334  1.00  0.00      B    H  
ATOM   3737  H2  HOH B1239       4.869   8.193  12.143  1.00  0.00      B    H  
ATOM   3738  O   HOH B1240      27.989   9.579  12.014  1.00  0.00      B    O  
ATOM   3739  H1  HOH B1240      28.017   8.612  11.857  1.00  0.00      B    H  
ATOM   3740  H2  HOH B1240      27.804   9.801  12.987  1.00  0.00      B    H  
ATOM   3741  O   HOH B1241       0.984  20.782  16.636  1.00  0.00      B    O  
ATOM   3742  H1  HOH B1241       1.333  20.256  17.365  1.00  0.00      B    H  
ATOM   3743  H2  HOH B1241       0.397  20.152  16.121  1.00  0.00      B    H  
ATOM   3744  O   HOH B1242       3.770  10.664  37.125  1.00  0.00      B    O  
ATOM   3745  H1  HOH B1242       4.165  10.536  36.189  1.00  0.00      B    H  
ATOM   3746  H2  HOH B1242       4.117  10.015  37.820  1.00  0.00      B    H  
ATOM   3747  O   HOH B1243      17.622  17.403  15.515  1.00  0.00      B    O  
ATOM   3748  H1  HOH B1243      18.435  17.444  16.108  1.00  0.00      B    H  
ATOM   3749  H2  HOH B1243      16.944  16.869  16.053  1.00  0.00      B    H  
ATOM   3750  O   HOH B1244      23.320  18.067  33.374  1.00  0.00      B    O  
ATOM   3751  H1  HOH B1244      24.243  18.133  33.683  1.00  0.00      B    H  
ATOM   3752  H2  HOH B1244      23.215  17.124  33.047  1.00  0.00      B    H  
ATOM   3753  O   HOH B1245      34.571  17.333  32.918  1.00  0.00      B    O  
ATOM   3754  H1  HOH B1245      35.267  16.949  33.581  1.00  0.00      B    H  
ATOM   3755  H2  HOH B1245      34.166  16.529  32.367  1.00  0.00      B    H  
ATOM   3756  O   HOH B1246       6.436   7.528  34.894  1.00  0.00      B    O  
ATOM   3757  H1  HOH B1246       6.602   7.020  34.019  1.00  0.00      B    H  
ATOM   3758  H2  HOH B1246       6.605   6.807  35.622  1.00  0.00      B    H  
ATOM   3759  O   HOH B1247      20.581  17.997   8.764  1.00  0.00      B    O  
ATOM   3760  H1  HOH B1247      21.559  18.215   8.550  1.00  0.00      B    H  
ATOM   3761  H2  HOH B1247      20.428  18.296   9.770  1.00  0.00      B    H  
ATOM   3762  O   HOH B1248      17.547  30.130  17.445  1.00  0.00      B    O  
ATOM   3763  H1  HOH B1248      16.543  30.184  17.325  1.00  0.00      B    H  
ATOM   3764  H2  HOH B1248      17.704  29.169  17.746  1.00  0.00      B    H  
ATOM   3765  O   HOH B1249       1.825  34.062  27.292  1.00  0.00      B    O  
ATOM   3766  H1  HOH B1249       2.381  34.767  27.688  1.00  0.00      B    H  
ATOM   3767  H2  HOH B1249       1.057  34.459  26.785  1.00  0.00      B    H  
ATOM   3768  O   HOH B1250      18.876  21.653  19.821  1.00  0.00      B    O  
ATOM   3769  H1  HOH B1250      17.985  21.282  20.166  1.00  0.00      B    H  
ATOM   3770  H2  HOH B1250      19.462  21.752  20.596  1.00  0.00      B    H  
ATOM   3771  O   HOH B1251       2.287  29.222   0.652  1.00  0.00      B    O  
ATOM   3772  H1  HOH B1251       2.720  28.494   1.205  1.00  0.00      B    H  
ATOM   3773  H2  HOH B1251       2.672  29.122  -0.264  1.00  0.00      B    H  
ATOM   3774  O   HOH B1252      18.058  21.959   9.648  1.00  0.00      B    O  
ATOM   3775  H1  HOH B1252      17.502  21.115   9.737  1.00  0.00      B    H  
ATOM   3776  H2  HOH B1252      18.937  21.686  10.002  1.00  0.00      B    H  
ATOM   3777  O   HOH B1253      18.210   9.988  12.088  1.00  0.00      B    O  
ATOM   3778  H1  HOH B1253      18.105   9.063  11.629  1.00  0.00      B    H  
ATOM   3779  H2  HOH B1253      18.921   9.978  12.836  1.00  0.00      B    H  
ATOM   3780  O   HOH B1254      25.745  17.646  26.316  1.00  0.00      B    O  
ATOM   3781  H1  HOH B1254      25.970  16.654  26.493  1.00  0.00      B    H  
ATOM   3782  H2  HOH B1254      26.589  18.105  26.631  1.00  0.00      B    H  
ATOM   3783  O   HOH B1255      10.793   5.338  32.404  1.00  0.00      B    O  
ATOM   3784  H1  HOH B1255      11.438   5.844  31.800  1.00  0.00      B    H  
ATOM   3785  H2  HOH B1255      11.192   4.874  33.196  1.00  0.00      B    H  
ATOM   3786  O   HOH B1256      16.967  23.827  21.312  1.00  0.00      B    O  
ATOM   3787  H1  HOH B1256      17.614  24.451  21.658  1.00  0.00      B    H  
ATOM   3788  H2  HOH B1256      16.928  23.060  21.927  1.00  0.00      B    H  
ATOM   3789  O   HOH B1257       1.789  13.344  23.015  1.00  0.00      B    O  
ATOM   3790  H1  HOH B1257       2.576  13.808  23.414  1.00  0.00      B    H  
ATOM   3791  H2  HOH B1257       1.102  14.067  22.796  1.00  0.00      B    H  
ATOM   3792  O   HOH B1258      21.330  26.214  17.091  1.00  0.00      B    O  
ATOM   3793  H1  HOH B1258      20.534  25.833  17.604  1.00  0.00      B    H  
ATOM   3794  H2  HOH B1258      21.135  26.007  16.126  1.00  0.00      B    H  
ATOM   3795  O   HOH B1259      22.703  35.254  37.547  1.00  0.00      B    O  
ATOM   3796  H1  HOH B1259      21.999  35.761  38.103  1.00  0.00      B    H  
ATOM   3797  H2  HOH B1259      23.130  35.929  37.014  1.00  0.00      B    H  
ATOM   3798  O   HOH B1260      15.713  25.572  34.944  1.00  0.00      B    O  
ATOM   3799  H1  HOH B1260      15.762  25.631  33.905  1.00  0.00      B    H  
ATOM   3800  H2  HOH B1260      16.138  24.716  35.231  1.00  0.00      B    H  
ATOM   3801  O   HOH B1261      37.264   2.287  15.854  1.00  0.00      B    O  
ATOM   3802  H1  HOH B1261      38.004   2.367  15.156  1.00  0.00      B    H  
ATOM   3803  H2  HOH B1261      36.529   1.641  15.468  1.00  0.00      B    H  
ATOM   3804  O   HOH B1262       0.903  35.965  34.479  1.00  0.00      B    O  
ATOM   3805  H1  HOH B1262       1.613  36.167  35.103  1.00  0.00      B    H  
ATOM   3806  H2  HOH B1262       0.083  36.003  35.073  1.00  0.00      B    H  
ATOM   3807  O   HOH B1263      22.939  14.579  19.597  1.00  0.00      B    O  
ATOM   3808  H1  HOH B1263      22.027  14.335  19.188  1.00  0.00      B    H  
ATOM   3809  H2  HOH B1263      23.122  13.891  20.319  1.00  0.00      B    H  
ATOM   3810  O   HOH B1264      23.810  13.436   2.536  1.00  0.00      B    O  
ATOM   3811  H1  HOH B1264      24.060  13.676   3.504  1.00  0.00      B    H  
ATOM   3812  H2  HOH B1264      22.974  12.836   2.558  1.00  0.00      B    H  
ATOM   3813  O   HOH B1265      13.830  21.169  23.492  1.00  0.00      B    O  
ATOM   3814  H1  HOH B1265      14.264  20.341  23.976  1.00  0.00      B    H  
ATOM   3815  H2  HOH B1265      14.008  21.127  22.471  1.00  0.00      B    H  
ATOM   3816  O   HOH B1266      24.595  17.512  22.984  1.00  0.00      B    O  
ATOM   3817  H1  HOH B1266      25.342  18.108  23.366  1.00  0.00      B    H  
ATOM   3818  H2  HOH B1266      24.849  16.550  23.254  1.00  0.00      B    H  
ATOM   3819  O   HOH B1267      23.033  22.659  31.687  1.00  0.00      B    O  
ATOM   3820  H1  HOH B1267      23.800  23.167  31.932  1.00  0.00      B    H  
ATOM   3821  H2  HOH B1267      22.278  23.222  32.104  1.00  0.00      B    H  
ATOM   3822  O   HOH B1268      22.694  17.731  10.643  1.00  0.00      B    O  
ATOM   3823  H1  HOH B1268      22.641  17.948  11.656  1.00  0.00      B    H  
ATOM   3824  H2  HOH B1268      22.778  16.687  10.564  1.00  0.00      B    H  
ATOM   3825  O   HOH B1269       4.954   9.626   0.874  1.00  0.00      B    O  
ATOM   3826  H1  HOH B1269       5.165   8.768   0.374  1.00  0.00      B    H  
ATOM   3827  H2  HOH B1269       4.300   9.357   1.579  1.00  0.00      B    H  
ATOM   3828  O   HOH B1270      22.972  19.959  22.862  1.00  0.00      B    O  
ATOM   3829  H1  HOH B1270      22.157  19.479  23.262  1.00  0.00      B    H  
ATOM   3830  H2  HOH B1270      23.753  19.284  23.034  1.00  0.00      B    H  
ATOM   3831  O   HOH B1271      27.753   0.506  35.082  1.00  0.00      B    O  
ATOM   3832  H1  HOH B1271      28.612   0.702  35.574  1.00  0.00      B    H  
ATOM   3833  H2  HOH B1271      27.756   0.997  34.199  1.00  0.00      B    H  
ATOM   3834  O   HOH B1272      22.582  14.830  10.868  1.00  0.00      B    O  
ATOM   3835  H1  HOH B1272      22.685  14.080  11.527  1.00  0.00      B    H  
ATOM   3836  H2  HOH B1272      23.049  14.500  10.033  1.00  0.00      B    H  
ATOM   3837  O   HOH B1273      18.956  22.325   4.519  1.00  0.00      B    O  
ATOM   3838  H1  HOH B1273      19.801  22.484   5.041  1.00  0.00      B    H  
ATOM   3839  H2  HOH B1273      18.473  21.465   4.800  1.00  0.00      B    H  
ATOM   3840  O   HOH B1274       4.063  13.126  34.905  1.00  0.00      B    O  
ATOM   3841  H1  HOH B1274       4.046  12.168  34.602  1.00  0.00      B    H  
ATOM   3842  H2  HOH B1274       3.161  13.565  34.631  1.00  0.00      B    H  
ATOM   3843  O   HOH B1275      32.419  13.124  12.480  1.00  0.00      B    O  
ATOM   3844  H1  HOH B1275      33.062  13.781  12.998  1.00  0.00      B    H  
ATOM   3845  H2  HOH B1275      32.238  13.626  11.642  1.00  0.00      B    H  
ATOM   3846  O   HOH B1276      16.430   7.291  17.493  1.00  0.00      B    O  
ATOM   3847  H1  HOH B1276      15.491   6.966  17.349  1.00  0.00      B    H  
ATOM   3848  H2  HOH B1276      16.968   6.828  16.763  1.00  0.00      B    H  
ATOM   3849  O   HOH B1277       2.292   2.420  26.549  1.00  0.00      B    O  
ATOM   3850  H1  HOH B1277       1.683   3.084  27.005  1.00  0.00      B    H  
ATOM   3851  H2  HOH B1277       2.711   2.905  25.826  1.00  0.00      B    H  
ATOM   3852  O   HOH B1278      27.039  18.707  17.884  1.00  0.00      B    O  
ATOM   3853  H1  HOH B1278      27.411  17.791  17.634  1.00  0.00      B    H  
ATOM   3854  H2  HOH B1278      27.840  19.301  18.136  1.00  0.00      B    H  
ATOM   3855  O   HOH B1279      39.100  15.551  38.730  1.00  0.00      B    O  
ATOM   3856  H1  HOH B1279      38.961  16.335  38.110  1.00  0.00      B    H  
ATOM   3857  H2  HOH B1279      39.327  15.906  39.661  1.00  0.00      B    H  
ATOM   3858  O   HOH B1280      26.625  16.546  36.227  1.00  0.00      B    O  
ATOM   3859  H1  HOH B1280      27.492  16.222  35.784  1.00  0.00      B    H  
ATOM   3860  H2  HOH B1280      26.066  15.680  36.446  1.00  0.00      B    H  
ATOM   3861  O   HOH B1281      25.732   1.124   7.625  1.00  0.00      B    O  
ATOM   3862  H1  HOH B1281      25.261   0.364   8.128  1.00  0.00      B    H  
ATOM   3863  H2  HOH B1281      25.058   1.816   7.462  1.00  0.00      B    H  
ATOM   3864  O   HOH B1282      25.187  26.195  14.467  1.00  0.00      B    O  
ATOM   3865  H1  HOH B1282      24.987  25.871  13.544  1.00  0.00      B    H  
ATOM   3866  H2  HOH B1282      24.541  25.693  15.124  1.00  0.00      B    H  
ATOM   3867  O   HOH B1283      32.973   1.609  10.958  1.00  0.00      B    O  
ATOM   3868  H1  HOH B1283      33.497   0.743  10.928  1.00  0.00      B    H  
ATOM   3869  H2  HOH B1283      32.983   1.912  11.900  1.00  0.00      B    H  
ATOM   3870  O   HOH B1284      32.426  29.532  23.233  1.00  0.00      B    O  
ATOM   3871  H1  HOH B1284      32.822  29.794  22.333  1.00  0.00      B    H  
ATOM   3872  H2  HOH B1284      33.088  29.772  24.010  1.00  0.00      B    H  
ATOM   3873  O   HOH B1285      31.198  22.950  22.574  1.00  0.00      B    O  
ATOM   3874  H1  HOH B1285      30.360  23.194  22.027  1.00  0.00      B    H  
ATOM   3875  H2  HOH B1285      31.557  23.870  22.842  1.00  0.00      B    H  
ATOM   3876  O   HOH B1286      34.145  37.758  19.748  1.00  0.00      B    O  
ATOM   3877  H1  HOH B1286      35.036  37.355  19.541  1.00  0.00      B    H  
ATOM   3878  H2  HOH B1286      33.913  37.463  20.722  1.00  0.00      B    H  
ATOM   3879  O   HOH B1287      36.650  10.909   7.826  1.00  0.00      B    O  
ATOM   3880  H1  HOH B1287      36.707  11.777   7.367  1.00  0.00      B    H  
ATOM   3881  H2  HOH B1287      37.530  10.378   7.706  1.00  0.00      B    H  
ATOM   3882  O   HOH B1288      16.218  25.278   5.830  1.00  0.00      B    O  
ATOM   3883  H1  HOH B1288      16.555  24.403   6.192  1.00  0.00      B    H  
ATOM   3884  H2  HOH B1288      15.513  25.120   5.109  1.00  0.00      B    H  
ATOM   3885  O   HOH B1289       7.514  11.182  24.564  1.00  0.00      B    O  
ATOM   3886  H1  HOH B1289       7.630  10.242  24.228  1.00  0.00      B    H  
ATOM   3887  H2  HOH B1289       6.620  11.234  25.105  1.00  0.00      B    H  
ATOM   3888  O   HOH B1290      34.017  32.369  24.152  1.00  0.00      B    O  
ATOM   3889  H1  HOH B1290      33.965  33.199  24.710  1.00  0.00      B    H  
ATOM   3890  H2  HOH B1290      33.285  32.395  23.488  1.00  0.00      B    H  
ATOM   3891  O   HOH B1291      29.986   0.972  36.275  1.00  0.00      B    O  
ATOM   3892  H1  HOH B1291      29.745   1.932  36.286  1.00  0.00      B    H  
ATOM   3893  H2  HOH B1291      30.554   0.789  37.106  1.00  0.00      B    H  
ATOM   3894  O   HOH B1292      35.629   3.564  10.949  1.00  0.00      B    O  
ATOM   3895  H1  HOH B1292      35.354   3.820  10.028  1.00  0.00      B    H  
ATOM   3896  H2  HOH B1292      36.243   2.731  10.927  1.00  0.00      B    H  
ATOM   3897  O   HOH B1293       8.543  30.440  35.116  1.00  0.00      B    O  
ATOM   3898  H1  HOH B1293       8.753  29.630  35.760  1.00  0.00      B    H  
ATOM   3899  H2  HOH B1293       9.244  31.144  35.243  1.00  0.00      B    H  
ATOM   3900  O   HOH B1294      36.676  27.629  21.168  1.00  0.00      B    O  
ATOM   3901  H1  HOH B1294      37.545  27.401  21.608  1.00  0.00      B    H  
ATOM   3902  H2  HOH B1294      36.787  27.457  20.211  1.00  0.00      B    H  
ATOM   3903  O   HOH B1295      14.173  19.078  27.245  1.00  0.00      B    O  
ATOM   3904  H1  HOH B1295      13.347  19.694  27.294  1.00  0.00      B    H  
ATOM   3905  H2  HOH B1295      13.949  18.271  27.824  1.00  0.00      B    H  
ATOM   3906  O   HOH B1296      31.745   5.716  13.712  1.00  0.00      B    O  
ATOM   3907  H1  HOH B1296      31.935   5.187  14.577  1.00  0.00      B    H  
ATOM   3908  H2  HOH B1296      32.568   6.336  13.606  1.00  0.00      B    H  
ATOM   3909  O   HOH B1297      22.891  27.922   3.972  1.00  0.00      B    O  
ATOM   3910  H1  HOH B1297      22.309  27.097   3.939  1.00  0.00      B    H  
ATOM   3911  H2  HOH B1297      23.834  27.743   3.833  1.00  0.00      B    H  
ATOM   3912  O   HOH B1298       1.699   6.224  32.633  1.00  0.00      B    O  
ATOM   3913  H1  HOH B1298       1.497   6.958  31.999  1.00  0.00      B    H  
ATOM   3914  H2  HOH B1298       0.922   5.612  32.636  1.00  0.00      B    H  
ATOM   3915  O   HOH B1299       2.170  37.992   1.454  1.00  0.00      B    O  
ATOM   3916  H1  HOH B1299       1.479  37.421   0.926  1.00  0.00      B    H  
ATOM   3917  H2  HOH B1299       1.687  38.230   2.314  1.00  0.00      B    H  
ATOM   3918  O   HOH B1300      24.917  31.191  10.401  1.00  0.00      B    O  
ATOM   3919  H1  HOH B1300      24.386  32.054  10.429  1.00  0.00      B    H  
ATOM   3920  H2  HOH B1300      24.422  30.465  10.897  1.00  0.00      B    H  
ATOM   3921  O   HOH B1301       1.449  20.605  21.678  1.00  0.00      B    O  
ATOM   3922  H1  HOH B1301       0.452  20.401  21.632  1.00  0.00      B    H  
ATOM   3923  H2  HOH B1301       1.719  20.687  22.628  1.00  0.00      B    H  
ATOM   3924  O   HOH B1302       9.886  19.550  23.474  1.00  0.00      B    O  
ATOM   3925  H1  HOH B1302      10.139  20.282  24.171  1.00  0.00      B    H  
ATOM   3926  H2  HOH B1302       8.922  19.750  23.198  1.00  0.00      B    H  
ATOM   3927  O   HOH B1303      31.588  36.108  22.019  1.00  0.00      B    O  
ATOM   3928  H1  HOH B1303      31.083  35.931  22.875  1.00  0.00      B    H  
ATOM   3929  H2  HOH B1303      32.579  36.167  22.236  1.00  0.00      B    H  
ATOM   3930  O   HOH B1304      12.899  13.146  26.361  1.00  0.00      B    O  
ATOM   3931  H1  HOH B1304      12.348  12.975  27.185  1.00  0.00      B    H  
ATOM   3932  H2  HOH B1304      12.262  12.941  25.633  1.00  0.00      B    H  
ATOM   3933  O   HOH B1305      18.855   7.007  38.484  1.00  0.00      B    O  
ATOM   3934  H1  HOH B1305      17.799   7.079  38.534  1.00  0.00      B    H  
ATOM   3935  H2  HOH B1305      19.165   6.480  39.368  1.00  0.00      B    H  
ATOM   3936  O   HOH B1306      33.392   1.796  13.959  1.00  0.00      B    O  
ATOM   3937  H1  HOH B1306      33.743   2.751  13.833  1.00  0.00      B    H  
ATOM   3938  H2  HOH B1306      34.144   1.211  14.298  1.00  0.00      B    H  
ATOM   3939  O   HOH B1307      36.590  12.364   4.660  1.00  0.00      B    O  
ATOM   3940  H1  HOH B1307      36.154  12.574   5.540  1.00  0.00      B    H  
ATOM   3941  H2  HOH B1307      37.546  12.278   4.762  1.00  0.00      B    H  
ATOM   3942  O   HOH B1308      38.162   2.671  26.638  1.00  0.00      B    O  
ATOM   3943  H1  HOH B1308      37.269   3.035  26.362  1.00  0.00      B    H  
ATOM   3944  H2  HOH B1308      38.785   3.493  26.665  1.00  0.00      B    H  
ATOM   3945  O   HOH B1309      38.177  11.624  13.206  1.00  0.00      B    O  
ATOM   3946  H1  HOH B1309      39.174  11.438  13.210  1.00  0.00      B    H  
ATOM   3947  H2  HOH B1309      37.709  10.868  12.754  1.00  0.00      B    H  
ATOM   3948  O   HOH B1310      17.615  39.029   7.235  1.00  0.00      B    O  
ATOM   3949  H1  HOH B1310      17.698  38.700   6.299  1.00  0.00      B    H  
ATOM   3950  H2  HOH B1310      17.407  38.244   7.792  1.00  0.00      B    H  
ATOM   3951  O   HOH B1311      22.097  12.383   6.969  1.00  0.00      B    O  
ATOM   3952  H1  HOH B1311      21.838  11.400   6.822  1.00  0.00      B    H  
ATOM   3953  H2  HOH B1311      21.322  12.804   7.438  1.00  0.00      B    H  
ATOM   3954  O   HOH B1312       1.043  20.946   0.414  1.00  0.00      B    O  
ATOM   3955  H1  HOH B1312       1.496  21.394   1.240  1.00  0.00      B    H  
ATOM   3956  H2  HOH B1312       1.083  19.905   0.474  1.00  0.00      B    H  
ATOM   3957  O   HOH B1313      27.170  20.355  13.704  1.00  0.00      B    O  
ATOM   3958  H1  HOH B1313      27.161  19.343  13.577  1.00  0.00      B    H  
ATOM   3959  H2  HOH B1313      28.187  20.556  13.868  1.00  0.00      B    H  
ATOM   3960  O   HOH B1314       4.079   5.075  31.863  1.00  0.00      B    O  
ATOM   3961  H1  HOH B1314       3.181   5.373  32.248  1.00  0.00      B    H  
ATOM   3962  H2  HOH B1314       4.004   5.049  30.819  1.00  0.00      B    H  
ATOM   3963  O   HOH B1315      37.742  24.000  22.923  1.00  0.00      B    O  
ATOM   3964  H1  HOH B1315      36.976  23.907  22.258  1.00  0.00      B    H  
ATOM   3965  H2  HOH B1315      38.670  24.257  22.448  1.00  0.00      B    H  
ATOM   3966  O   HOH B1316      33.747  14.839  35.669  1.00  0.00      B    O  
ATOM   3967  H1  HOH B1316      34.522  14.182  35.638  1.00  0.00      B    H  
ATOM   3968  H2  HOH B1316      34.166  15.703  35.913  1.00  0.00      B    H  
ATOM   3969  O   HOH B1317      26.625   0.895  10.851  1.00  0.00      B    O  
ATOM   3970  H1  HOH B1317      27.438   1.033  10.249  1.00  0.00      B    H  
ATOM   3971  H2  HOH B1317      26.794   0.092  11.385  1.00  0.00      B    H  
ATOM   3972  O   HOH B1318       0.192  31.268   5.424  1.00  0.00      B    O  
ATOM   3973  H1  HOH B1318       1.159  31.405   5.776  1.00  0.00      B    H  
ATOM   3974  H2  HOH B1318      -0.055  30.272   5.582  1.00  0.00      B    H  
ATOM   3975  O   HOH B1319      25.642  15.558  19.225  1.00  0.00      B    O  
ATOM   3976  H1  HOH B1319      25.594  16.338  19.835  1.00  0.00      B    H  
ATOM   3977  H2  HOH B1319      24.878  14.927  19.452  1.00  0.00      B    H  
ATOM   3978  O   HOH B1320       5.412   0.753  24.282  1.00  0.00      B    O  
ATOM   3979  H1  HOH B1320       6.413   0.872  23.951  1.00  0.00      B    H  
ATOM   3980  H2  HOH B1320       4.838   0.338  23.538  1.00  0.00      B    H  
ATOM   3981  O   HOH B1321      36.333  30.457   5.023  1.00  0.00      B    O  
ATOM   3982  H1  HOH B1321      36.892  30.631   4.240  1.00  0.00      B    H  
ATOM   3983  H2  HOH B1321      35.874  29.535   4.872  1.00  0.00      B    H  
ATOM   3984  O   HOH B1322       6.761  29.002  20.234  1.00  0.00      B    O  
ATOM   3985  H1  HOH B1322       5.950  29.367  19.730  1.00  0.00      B    H  
ATOM   3986  H2  HOH B1322       6.421  28.743  21.140  1.00  0.00      B    H  
ATOM   3987  O   HOH B1323       9.169  23.122   1.925  1.00  0.00      B    O  
ATOM   3988  H1  HOH B1323       8.770  22.257   2.139  1.00  0.00      B    H  
ATOM   3989  H2  HOH B1323       9.325  23.145   0.863  1.00  0.00      B    H  
ATOM   3990  O   HOH B1324      27.485  35.675   4.520  1.00  0.00      B    O  
ATOM   3991  H1  HOH B1324      26.585  35.393   4.388  1.00  0.00      B    H  
ATOM   3992  H2  HOH B1324      27.825  36.207   3.738  1.00  0.00      B    H  
ATOM   3993  O   HOH B1325       8.848  35.803  27.028  1.00  0.00      B    O  
ATOM   3994  H1  HOH B1325       8.744  36.092  28.051  1.00  0.00      B    H  
ATOM   3995  H2  HOH B1325       8.317  36.513  26.564  1.00  0.00      B    H  
ATOM   3996  O   HOH B1326      16.258  15.083  16.397  1.00  0.00      B    O  
ATOM   3997  H1  HOH B1326      16.936  14.695  17.031  1.00  0.00      B    H  
ATOM   3998  H2  HOH B1326      15.524  15.482  16.971  1.00  0.00      B    H  
ATOM   3999  O   HOH B1327      19.918  18.799  31.591  1.00  0.00      B    O  
ATOM   4000  H1  HOH B1327      19.865  17.960  32.148  1.00  0.00      B    H  
ATOM   4001  H2  HOH B1327      20.804  19.288  31.772  1.00  0.00      B    H  
ATOM   4002  O   HOH B1328      35.490  30.797  16.758  1.00  0.00      B    O  
ATOM   4003  H1  HOH B1328      35.455  31.316  17.663  1.00  0.00      B    H  
ATOM   4004  H2  HOH B1328      34.689  30.211  16.734  1.00  0.00      B    H  
ATOM   4005  O   HOH B1329       7.227   5.638  20.275  1.00  0.00      B    O  
ATOM   4006  H1  HOH B1329       7.425   6.642  20.528  1.00  0.00      B    H  
ATOM   4007  H2  HOH B1329       7.848   5.087  20.831  1.00  0.00      B    H  
ATOM   4008  O   HOH B1330      31.402  34.428  18.092  1.00  0.00      B    O  
ATOM   4009  H1  HOH B1330      32.344  34.238  18.416  1.00  0.00      B    H  
ATOM   4010  H2  HOH B1330      30.929  33.585  17.845  1.00  0.00      B    H  
ATOM   4011  O   HOH B1331      27.231  36.207   9.047  1.00  0.00      B    O  
ATOM   4012  H1  HOH B1331      27.658  36.969   8.652  1.00  0.00      B    H  
ATOM   4013  H2  HOH B1331      27.190  35.423   8.323  1.00  0.00      B    H  
ATOM   4014  O   HOH B1332      17.200  18.995  33.142  1.00  0.00      B    O  
ATOM   4015  H1  HOH B1332      17.078  17.969  33.135  1.00  0.00      B    H  
ATOM   4016  H2  HOH B1332      17.825  19.229  32.350  1.00  0.00      B    H  
ATOM   4017  O   HOH B1333      31.309   7.826  33.972  1.00  0.00      B    O  
ATOM   4018  H1  HOH B1333      32.312   7.905  33.727  1.00  0.00      B    H  
ATOM   4019  H2  HOH B1333      30.778   8.281  33.235  1.00  0.00      B    H  
ATOM   4020  O   HOH B1334       9.338  25.620  26.899  1.00  0.00      B    O  
ATOM   4021  H1  HOH B1334       9.852  25.172  27.661  1.00  0.00      B    H  
ATOM   4022  H2  HOH B1334       8.994  26.549  27.225  1.00  0.00      B    H  
ATOM   4023  O   HOH B1335       4.100   6.664   8.284  1.00  0.00      B    O  
ATOM   4024  H1  HOH B1335       3.190   6.127   8.368  1.00  0.00      B    H  
ATOM   4025  H2  HOH B1335       3.876   7.614   8.499  1.00  0.00      B    H  
ATOM   4026  O   HOH B1336       7.350  31.660  14.500  1.00  0.00      B    O  
ATOM   4027  H1  HOH B1336       7.291  30.931  15.208  1.00  0.00      B    H  
ATOM   4028  H2  HOH B1336       7.199  32.504  15.030  1.00  0.00      B    H  
ATOM   4029  O   HOH B1337      32.501  17.411  11.120  1.00  0.00      B    O  
ATOM   4030  H1  HOH B1337      32.083  17.918  10.313  1.00  0.00      B    H  
ATOM   4031  H2  HOH B1337      33.165  18.069  11.535  1.00  0.00      B    H  
ATOM   4032  O   HOH B1338      30.768  21.133  30.700  1.00  0.00      B    O  
ATOM   4033  H1  HOH B1338      30.831  21.115  31.738  1.00  0.00      B    H  
ATOM   4034  H2  HOH B1338      29.956  21.707  30.363  1.00  0.00      B    H  
ATOM   4035  O   HOH B1339       7.853  23.747  36.056  1.00  0.00      B    O  
ATOM   4036  H1  HOH B1339       7.106  23.097  35.686  1.00  0.00      B    H  
ATOM   4037  H2  HOH B1339       8.685  23.536  35.505  1.00  0.00      B    H  
ATOM   4038  O   HOH B1340      11.476  21.432   6.638  1.00  0.00      B    O  
ATOM   4039  H1  HOH B1340      11.823  22.132   7.269  1.00  0.00      B    H  
ATOM   4040  H2  HOH B1340      12.207  21.314   5.950  1.00  0.00      B    H  
ATOM   4041  O   HOH B1341      17.378   2.692  34.370  1.00  0.00      B    O  
ATOM   4042  H1  HOH B1341      16.486   2.388  34.717  1.00  0.00      B    H  
ATOM   4043  H2  HOH B1341      18.029   2.498  35.091  1.00  0.00      B    H  
ATOM   4044  O   HOH B1342      27.737  23.413  24.904  1.00  0.00      B    O  
ATOM   4045  H1  HOH B1342      27.851  24.210  24.307  1.00  0.00      B    H  
ATOM   4046  H2  HOH B1342      27.941  22.553  24.392  1.00  0.00      B    H  
ATOM   4047  O   HOH B1343       3.010  14.075   8.137  1.00  0.00      B    O  
ATOM   4048  H1  HOH B1343       2.850  15.087   8.077  1.00  0.00      B    H  
ATOM   4049  H2  HOH B1343       2.651  13.730   9.016  1.00  0.00      B    H  
ATOM   4050  O   HOH B1344      34.345   7.956  16.654  1.00  0.00      B    O  
ATOM   4051  H1  HOH B1344      34.789   8.867  16.458  1.00  0.00      B    H  
ATOM   4052  H2  HOH B1344      35.074   7.282  16.798  1.00  0.00      B    H  
ATOM   4053  O   HOH B1345      20.184   3.247   1.551  1.00  0.00      B    O  
ATOM   4054  H1  HOH B1345      20.687   3.505   2.381  1.00  0.00      B    H  
ATOM   4055  H2  HOH B1345      19.484   2.639   1.843  1.00  0.00      B    H  
ATOM   4056  O   HOH B1346      15.718   9.814  26.835  1.00  0.00      B    O  
ATOM   4057  H1  HOH B1346      15.188  10.107  27.610  1.00  0.00      B    H  
ATOM   4058  H2  HOH B1346      15.914   8.819  26.946  1.00  0.00      B    H  
ATOM   4059  O   HOH B1347      34.886  22.262   3.569  1.00  0.00      B    O  
ATOM   4060  H1  HOH B1347      34.743  23.115   4.086  1.00  0.00      B    H  
ATOM   4061  H2  HOH B1347      35.651  21.673   3.926  1.00  0.00      B    H  
ATOM   4062  O   HOH B1348      35.454  21.160  22.099  1.00  0.00      B    O  
ATOM   4063  H1  HOH B1348      34.692  21.275  21.505  1.00  0.00      B    H  
ATOM   4064  H2  HOH B1348      35.078  21.093  23.050  1.00  0.00      B    H  
ATOM   4065  O   HOH B1349      19.927   4.756  29.774  1.00  0.00      B    O  
ATOM   4066  H1  HOH B1349      20.412   4.514  28.936  1.00  0.00      B    H  
ATOM   4067  H2  HOH B1349      19.678   5.760  29.695  1.00  0.00      B    H  
ATOM   4068  O   HOH B1350      19.360   0.489  20.656  1.00  0.00      B    O  
ATOM   4069  H1  HOH B1350      19.319  -0.525  20.777  1.00  0.00      B    H  
ATOM   4070  H2  HOH B1350      19.733   0.803  21.487  1.00  0.00      B    H  
ATOM   4071  O   HOH B1351       5.181  20.534  19.436  1.00  0.00      B    O  
ATOM   4072  H1  HOH B1351       4.973  20.098  20.288  1.00  0.00      B    H  
ATOM   4073  H2  HOH B1351       4.310  20.752  18.926  1.00  0.00      B    H  
ATOM   4074  O   HOH B1352      14.519  14.102  30.795  1.00  0.00      B    O  
ATOM   4075  H1  HOH B1352      14.727  14.804  30.101  1.00  0.00      B    H  
ATOM   4076  H2  HOH B1352      13.543  14.117  30.986  1.00  0.00      B    H  
ATOM   4077  O   HOH B1353      17.871  33.279   5.255  1.00  0.00      B    O  
ATOM   4078  H1  HOH B1353      17.596  32.612   4.567  1.00  0.00      B    H  
ATOM   4079  H2  HOH B1353      18.730  33.740   4.895  1.00  0.00      B    H  
ATOM   4080  O   HOH B1354      34.615  35.495  33.320  1.00  0.00      B    O  
ATOM   4081  H1  HOH B1354      34.270  34.587  33.119  1.00  0.00      B    H  
ATOM   4082  H2  HOH B1354      34.040  36.195  32.797  1.00  0.00      B    H  
ATOM   4083  O   HOH B1355      32.590   9.611  17.896  1.00  0.00      B    O  
ATOM   4084  H1  HOH B1355      32.063  10.172  17.231  1.00  0.00      B    H  
ATOM   4085  H2  HOH B1355      32.900   8.826  17.346  1.00  0.00      B    H  
ATOM   4086  O   HOH B1356      24.692   9.320   1.468  1.00  0.00      B    O  
ATOM   4087  H1  HOH B1356      25.508   8.794   1.732  1.00  0.00      B    H  
ATOM   4088  H2  HOH B1356      23.983   8.651   1.437  1.00  0.00      B    H  
ATOM   4089  O   HOH B1357      22.924   7.960  12.894  1.00  0.00      B    O  
ATOM   4090  H1  HOH B1357      23.190   7.614  11.997  1.00  0.00      B    H  
ATOM   4091  H2  HOH B1357      23.580   8.698  13.227  1.00  0.00      B    H  
ATOM   4092  O   HOH B1358      10.435   8.280  20.456  1.00  0.00      B    O  
ATOM   4093  H1  HOH B1358      10.368   7.776  21.339  1.00  0.00      B    H  
ATOM   4094  H2  HOH B1358      11.408   8.432  20.229  1.00  0.00      B    H  
ATOM   4095  O   HOH B1359      24.099   7.228  10.499  1.00  0.00      B    O  
ATOM   4096  H1  HOH B1359      24.730   6.626  11.027  1.00  0.00      B    H  
ATOM   4097  H2  HOH B1359      24.146   6.793   9.563  1.00  0.00      B    H  
ATOM   4098  O   HOH B1360      23.256  35.285  26.524  1.00  0.00      B    O  
ATOM   4099  H1  HOH B1360      22.678  36.071  26.825  1.00  0.00      B    H  
ATOM   4100  H2  HOH B1360      24.096  35.463  27.035  1.00  0.00      B    H  
ATOM   4101  O   HOH B1361      31.222  16.282   6.935  1.00  0.00      B    O  
ATOM   4102  H1  HOH B1361      30.520  15.549   6.572  1.00  0.00      B    H  
ATOM   4103  H2  HOH B1361      31.679  16.844   6.267  1.00  0.00      B    H  
ATOM   4104  O   HOH B1362      18.718  21.192  14.683  1.00  0.00      B    O  
ATOM   4105  H1  HOH B1362      18.058  20.595  14.300  1.00  0.00      B    H  
ATOM   4106  H2  HOH B1362      19.510  20.595  14.988  1.00  0.00      B    H  
ATOM   4107  O   HOH B1363      28.919  27.506  25.468  1.00  0.00      B    O  
ATOM   4108  H1  HOH B1363      29.499  26.752  25.759  1.00  0.00      B    H  
ATOM   4109  H2  HOH B1363      28.034  27.507  26.024  1.00  0.00      B    H  
ATOM   4110  O   HOH B1364       9.311  27.713  32.371  1.00  0.00      B    O  
ATOM   4111  H1  HOH B1364       8.682  27.743  31.587  1.00  0.00      B    H  
ATOM   4112  H2  HOH B1364       9.546  28.700  32.502  1.00  0.00      B    H  
ATOM   4113  O   HOH B1365      11.511   3.667  34.781  1.00  0.00      B    O  
ATOM   4114  H1  HOH B1365      10.899   4.441  35.129  1.00  0.00      B    H  
ATOM   4115  H2  HOH B1365      11.258   2.872  35.324  1.00  0.00      B    H  
ATOM   4116  O   HOH B1366      15.243  32.496   3.928  1.00  0.00      B    O  
ATOM   4117  H1  HOH B1366      14.248  32.453   3.782  1.00  0.00      B    H  
ATOM   4118  H2  HOH B1366      15.700  31.597   3.774  1.00  0.00      B    H  
ATOM   4119  O   HOH B1367      35.385   1.081  32.463  1.00  0.00      B    O  
ATOM   4120  H1  HOH B1367      35.610   1.935  32.982  1.00  0.00      B    H  
ATOM   4121  H2  HOH B1367      36.251   0.731  32.154  1.00  0.00      B    H  
ATOM   4122  O   HOH B1368      20.052  18.468  23.952  1.00  0.00      B    O  
ATOM   4123  H1  HOH B1368      20.197  17.708  23.329  1.00  0.00      B    H  
ATOM   4124  H2  HOH B1368      19.090  18.664  23.816  1.00  0.00      B    H  
ATOM   4125  O   HOH B1369      10.827  26.019   0.040  1.00  0.00      B    O  
ATOM   4126  H1  HOH B1369      10.998  26.731  -0.607  1.00  0.00      B    H  
ATOM   4127  H2  HOH B1369       9.957  26.100   0.596  1.00  0.00      B    H  
ATOM   4128  O   HOH B1370       9.716  12.667  34.285  1.00  0.00      B    O  
ATOM   4129  H1  HOH B1370      10.632  12.825  34.781  1.00  0.00      B    H  
ATOM   4130  H2  HOH B1370       9.100  13.324  34.807  1.00  0.00      B    H  
ATOM   4131  O   HOH B1371      30.870  17.147  15.566  1.00  0.00      B    O  
ATOM   4132  H1  HOH B1371      30.627  17.414  14.579  1.00  0.00      B    H  
ATOM   4133  H2  HOH B1371      31.886  17.198  15.572  1.00  0.00      B    H  
ATOM   4134  O   HOH B1372       5.589  36.205  37.284  1.00  0.00      B    O  
ATOM   4135  H1  HOH B1372       5.495  36.603  38.204  1.00  0.00      B    H  
ATOM   4136  H2  HOH B1372       6.330  35.497  37.315  1.00  0.00      B    H  
ATOM   4137  O   HOH B1373      19.705  16.239  27.489  1.00  0.00      B    O  
ATOM   4138  H1  HOH B1373      20.589  16.744  27.571  1.00  0.00      B    H  
ATOM   4139  H2  HOH B1373      19.754  15.563  26.709  1.00  0.00      B    H  
ATOM   4140  O   HOH B1374      27.875   3.416  25.867  1.00  0.00      B    O  
ATOM   4141  H1  HOH B1374      27.291   2.516  25.984  1.00  0.00      B    H  
ATOM   4142  H2  HOH B1374      28.132   3.454  24.863  1.00  0.00      B    H  
ATOM   4143  O   HOH B1375      16.253   9.173  33.605  1.00  0.00      B    O  
ATOM   4144  H1  HOH B1375      15.947   8.579  32.818  1.00  0.00      B    H  
ATOM   4145  H2  HOH B1375      16.046  10.155  33.387  1.00  0.00      B    H  
ATOM   4146  O   HOH B1376      37.770  35.661  16.530  1.00  0.00      B    O  
ATOM   4147  H1  HOH B1376      37.907  34.657  16.547  1.00  0.00      B    H  
ATOM   4148  H2  HOH B1376      38.665  36.051  16.785  1.00  0.00      B    H  
ATOM   4149  O   HOH B1377       1.234  23.868  28.840  1.00  0.00      B    O  
ATOM   4150  H1  HOH B1377       2.187  23.820  28.736  1.00  0.00      B    H  
ATOM   4151  H2  HOH B1377       0.968  24.824  28.646  1.00  0.00      B    H  
ATOM   4152  O   HOH B1378       5.394   7.769  38.087  1.00  0.00      B    O  
ATOM   4153  H1  HOH B1378       6.042   7.712  37.288  1.00  0.00      B    H  
ATOM   4154  H2  HOH B1378       5.204   6.801  38.316  1.00  0.00      B    H  
ATOM   4155  O   HOH B1379      21.441  14.036  29.452  1.00  0.00      B    O  
ATOM   4156  H1  HOH B1379      20.819  14.582  30.109  1.00  0.00      B    H  
ATOM   4157  H2  HOH B1379      21.004  13.145  29.287  1.00  0.00      B    H  
ATOM   4158  O   HOH B1380      28.893  33.305  37.597  1.00  0.00      B    O  
ATOM   4159  H1  HOH B1380      28.983  33.587  38.563  1.00  0.00      B    H  
ATOM   4160  H2  HOH B1380      27.956  33.464  37.281  1.00  0.00      B    H  
ATOM   4161  O   HOH B1381      22.450  28.326  27.915  1.00  0.00      B    O  
ATOM   4162  H1  HOH B1381      23.007  27.944  28.696  1.00  0.00      B    H  
ATOM   4163  H2  HOH B1381      21.499  28.256  28.146  1.00  0.00      B    H  
ATOM   4164  O   HOH B1382      37.011   2.682   3.284  1.00  0.00      B    O  
ATOM   4165  H1  HOH B1382      36.733   3.277   4.043  1.00  0.00      B    H  
ATOM   4166  H2  HOH B1382      36.615   1.744   3.460  1.00  0.00      B    H  
ATOM   4167  O   HOH B1383       6.789  13.069  19.227  1.00  0.00      B    O  
ATOM   4168  H1  HOH B1383       7.253  13.213  20.088  1.00  0.00      B    H  
ATOM   4169  H2  HOH B1383       5.994  12.467  19.497  1.00  0.00      B    H  
ATOM   4170  O   HOH B1384       9.359  16.740  22.933  1.00  0.00      B    O  
ATOM   4171  H1  HOH B1384       9.660  17.671  23.047  1.00  0.00      B    H  
ATOM   4172  H2  HOH B1384       9.828  16.406  22.067  1.00  0.00      B    H  
ATOM   4173  O   HOH B1385      22.744   6.100  22.815  1.00  0.00      B    O  
ATOM   4174  H1  HOH B1385      23.433   6.520  23.503  1.00  0.00      B    H  
ATOM   4175  H2  HOH B1385      22.135   6.831  22.512  1.00  0.00      B    H  
ATOM   4176  O   HOH B1386       5.477  18.175   8.963  1.00  0.00      B    O  
ATOM   4177  H1  HOH B1386       5.395  17.315   9.406  1.00  0.00      B    H  
ATOM   4178  H2  HOH B1386       4.780  18.793   9.325  1.00  0.00      B    H  
ATOM   4179  O   HOH B1387      10.205   2.301  38.911  1.00  0.00      B    O  
ATOM   4180  H1  HOH B1387       9.279   2.761  38.991  1.00  0.00      B    H  
ATOM   4181  H2  HOH B1387      10.149   1.952  38.002  1.00  0.00      B    H  
ATOM   4182  O   HOH B1388       0.206   5.212  18.283  1.00  0.00      B    O  
ATOM   4183  H1  HOH B1388       1.159   4.866  18.385  1.00  0.00      B    H  
ATOM   4184  H2  HOH B1388      -0.101   5.077  19.169  1.00  0.00      B    H  
ATOM   4185  O   HOH B1389      13.419   7.138  15.300  1.00  0.00      B    O  
ATOM   4186  H1  HOH B1389      13.044   6.725  14.436  1.00  0.00      B    H  
ATOM   4187  H2  HOH B1389      14.340   7.489  14.974  1.00  0.00      B    H  
ATOM   4188  O   HOH B1390      22.447  17.732   1.512  1.00  0.00      B    O  
ATOM   4189  H1  HOH B1390      22.464  18.555   0.920  1.00  0.00      B    H  
ATOM   4190  H2  HOH B1390      21.471  17.448   1.580  1.00  0.00      B    H  
ATOM   4191  O   HOH B1391      33.495  30.243  20.861  1.00  0.00      B    O  
ATOM   4192  H1  HOH B1391      33.118  29.446  20.347  1.00  0.00      B    H  
ATOM   4193  H2  HOH B1391      32.832  30.989  20.700  1.00  0.00      B    H  
ATOM   4194  O   HOH B1392       5.020   4.665  19.208  1.00  0.00      B    O  
ATOM   4195  H1  HOH B1392       5.424   4.347  18.434  1.00  0.00      B    H  
ATOM   4196  H2  HOH B1392       5.783   5.040  19.807  1.00  0.00      B    H  
ATOM   4197  O   HOH B1393      23.158  17.920  26.512  1.00  0.00      B    O  
ATOM   4198  H1  HOH B1393      22.636  17.071  26.311  1.00  0.00      B    H  
ATOM   4199  H2  HOH B1393      24.150  17.703  26.382  1.00  0.00      B    H  
ATOM   4200  O   HOH B1394      22.828  31.186   5.480  1.00  0.00      B    O  
ATOM   4201  H1  HOH B1394      22.081  30.629   5.920  1.00  0.00      B    H  
ATOM   4202  H2  HOH B1394      23.091  31.829   6.142  1.00  0.00      B    H  
ATOM   4203  O   HOH B1395      11.682  10.663   5.502  1.00  0.00      B    O  
ATOM   4204  H1  HOH B1395      10.730  10.591   5.218  1.00  0.00      B    H  
ATOM   4205  H2  HOH B1395      11.668  11.455   6.179  1.00  0.00      B    H  
ATOM   4206  O   HOH B1396      15.615  10.028  17.262  1.00  0.00      B    O  
ATOM   4207  H1  HOH B1396      16.076  10.604  17.892  1.00  0.00      B    H  
ATOM   4208  H2  HOH B1396      15.928   9.071  17.499  1.00  0.00      B    H  
ATOM   4209  O   HOH B1397      20.621   8.966  13.403  1.00  0.00      B    O  
ATOM   4210  H1  HOH B1397      20.072   8.123  13.613  1.00  0.00      B    H  
ATOM   4211  H2  HOH B1397      21.561   8.768  13.121  1.00  0.00      B    H  
ATOM   4212  O   HOH B1398       9.344  23.603  25.244  1.00  0.00      B    O  
ATOM   4213  H1  HOH B1398      10.204  23.180  25.024  1.00  0.00      B    H  
ATOM   4214  H2  HOH B1398       9.423  24.533  25.698  1.00  0.00      B    H  
ATOM   4215  O   HOH B1399      23.723  30.657  17.795  1.00  0.00      B    O  
ATOM   4216  H1  HOH B1399      24.717  30.529  17.851  1.00  0.00      B    H  
ATOM   4217  H2  HOH B1399      23.423  29.728  17.403  1.00  0.00      B    H  
ATOM   4218  O   HOH B1400      13.742  37.732  19.900  1.00  0.00      B    O  
ATOM   4219  H1  HOH B1400      14.200  37.562  19.067  1.00  0.00      B    H  
ATOM   4220  H2  HOH B1400      12.781  37.361  19.802  1.00  0.00      B    H  
ATOM   4221  O   HOH B1401      26.265  12.515   5.946  1.00  0.00      B    O  
ATOM   4222  H1  HOH B1401      25.964  11.594   6.217  1.00  0.00      B    H  
ATOM   4223  H2  HOH B1401      26.503  12.428   4.960  1.00  0.00      B    H  
ATOM   4224  O   HOH B1402      15.172  20.638  38.542  1.00  0.00      B    O  
ATOM   4225  H1  HOH B1402      15.376  19.741  38.946  1.00  0.00      B    H  
ATOM   4226  H2  HOH B1402      14.346  20.529  37.996  1.00  0.00      B    H  
ATOM   4227  O   HOH B1403      17.013  33.271  25.147  1.00  0.00      B    O  
ATOM   4228  H1  HOH B1403      16.867  32.338  25.571  1.00  0.00      B    H  
ATOM   4229  H2  HOH B1403      16.817  33.267  24.165  1.00  0.00      B    H  
ATOM   4230  O   HOH B1404      34.512   5.796  34.172  1.00  0.00      B    O  
ATOM   4231  H1  HOH B1404      34.850   5.687  35.091  1.00  0.00      B    H  
ATOM   4232  H2  HOH B1404      34.027   6.667  34.142  1.00  0.00      B    H  
ATOM   4233  O   HOH B1405       1.863  28.353  25.885  1.00  0.00      B    O  
ATOM   4234  H1  HOH B1405       2.071  28.860  25.031  1.00  0.00      B    H  
ATOM   4235  H2  HOH B1405       0.880  28.383  26.092  1.00  0.00      B    H  
ATOM   4236  O   HOH B1406      13.037  21.753  10.944  1.00  0.00      B    O  
ATOM   4237  H1  HOH B1406      13.359  20.868  11.224  1.00  0.00      B    H  
ATOM   4238  H2  HOH B1406      13.880  22.314  10.633  1.00  0.00      B    H  
ATOM   4239  O   HOH B1407      28.040   9.655   4.400  1.00  0.00      B    O  
ATOM   4240  H1  HOH B1407      28.891  10.030   4.726  1.00  0.00      B    H  
ATOM   4241  H2  HOH B1407      27.559  10.326   3.818  1.00  0.00      B    H  
ATOM   4242  O   HOH B1408      32.635  24.883  15.408  1.00  0.00      B    O  
ATOM   4243  H1  HOH B1408      33.386  25.113  16.039  1.00  0.00      B    H  
ATOM   4244  H2  HOH B1408      31.887  25.525  15.553  1.00  0.00      B    H  
ATOM   4245  O   HOH B1409      21.497   1.306  29.049  1.00  0.00      B    O  
ATOM   4246  H1  HOH B1409      20.620   0.914  29.342  1.00  0.00      B    H  
ATOM   4247  H2  HOH B1409      21.535   2.266  29.361  1.00  0.00      B    H  
ATOM   4248  O   HOH B1410      10.020  17.507  17.523  1.00  0.00      B    O  
ATOM   4249  H1  HOH B1410      10.992  17.650  17.621  1.00  0.00      B    H  
ATOM   4250  H2  HOH B1410       9.844  17.816  16.538  1.00  0.00      B    H  
ATOM   4251  O   HOH B1411      10.938  34.841  33.788  1.00  0.00      B    O  
ATOM   4252  H1  HOH B1411      10.158  35.026  34.366  1.00  0.00      B    H  
ATOM   4253  H2  HOH B1411      10.843  33.895  33.509  1.00  0.00      B    H  
ATOM   4254  O   HOH B1412      30.069  26.067  15.229  1.00  0.00      B    O  
ATOM   4255  H1  HOH B1412      29.486  25.255  15.390  1.00  0.00      B    H  
ATOM   4256  H2  HOH B1412      29.354  26.640  14.690  1.00  0.00      B    H  
ATOM   4257  O   HOH B1413      33.558  29.282  26.216  1.00  0.00      B    O  
ATOM   4258  H1  HOH B1413      34.339  28.734  25.845  1.00  0.00      B    H  
ATOM   4259  H2  HOH B1413      33.914  30.125  26.631  1.00  0.00      B    H  
ATOM   4260  O   HOH B1414      21.955  20.249  32.654  1.00  0.00      B    O  
ATOM   4261  H1  HOH B1414      22.518  20.957  32.107  1.00  0.00      B    H  
ATOM   4262  H2  HOH B1414      22.582  19.521  32.895  1.00  0.00      B    H  
ATOM   4263  O   HOH B1415       2.160  38.603   8.502  1.00  0.00      B    O  
ATOM   4264  H1  HOH B1415       2.569  39.413   8.890  1.00  0.00      B    H  
ATOM   4265  H2  HOH B1415       1.895  38.065   9.301  1.00  0.00      B    H  
ATOM   4266  O   HOH B1416      26.437  31.311  17.573  1.00  0.00      B    O  
ATOM   4267  H1  HOH B1416      26.881  31.834  16.805  1.00  0.00      B    H  
ATOM   4268  H2  HOH B1416      26.755  31.803  18.391  1.00  0.00      B    H  
ATOM   4269  O   HOH B1417      24.486   6.866  19.736  1.00  0.00      B    O  
ATOM   4270  H1  HOH B1417      25.186   6.539  19.057  1.00  0.00      B    H  
ATOM   4271  H2  HOH B1417      24.665   6.350  20.560  1.00  0.00      B    H  
ATOM   4272  O   HOH B1418      20.750  15.032   3.957  1.00  0.00      B    O  
ATOM   4273  H1  HOH B1418      20.085  14.211   3.951  1.00  0.00      B    H  
ATOM   4274  H2  HOH B1418      21.647  14.809   4.371  1.00  0.00      B    H  
ATOM   4275  O   HOH B1419       2.107   6.415  36.530  1.00  0.00      B    O  
ATOM   4276  H1  HOH B1419       2.855   6.474  35.817  1.00  0.00      B    H  
ATOM   4277  H2  HOH B1419       1.776   7.359  36.818  1.00  0.00      B    H  
ATOM   4278  O   HOH B1420      18.895   5.241   4.383  1.00  0.00      B    O  
ATOM   4279  H1  HOH B1420      18.394   5.143   5.214  1.00  0.00      B    H  
ATOM   4280  H2  HOH B1420      19.845   4.849   4.476  1.00  0.00      B    H  
ATOM   4281  O   HOH B1421      26.886  23.032  13.322  1.00  0.00      B    O  
ATOM   4282  H1  HOH B1421      26.880  22.009  13.208  1.00  0.00      B    H  
ATOM   4283  H2  HOH B1421      26.196  23.337  12.676  1.00  0.00      B    H  
ATOM   4284  O   HOH B1422      16.541   2.511   8.529  1.00  0.00      B    O  
ATOM   4285  H1  HOH B1422      16.567   1.567   8.148  1.00  0.00      B    H  
ATOM   4286  H2  HOH B1422      16.136   2.404   9.514  1.00  0.00      B    H  
ATOM   4287  O   HOH B1423       7.642   3.208  38.286  1.00  0.00      B    O  
ATOM   4288  H1  HOH B1423       7.181   2.311  38.035  1.00  0.00      B    H  
ATOM   4289  H2  HOH B1423       7.086   3.710  38.959  1.00  0.00      B    H  
ATOM   4290  O   HOH B1424      37.458  29.143  15.646  1.00  0.00      B    O  
ATOM   4291  H1  HOH B1424      37.094  28.529  14.948  1.00  0.00      B    H  
ATOM   4292  H2  HOH B1424      36.692  29.597  16.156  1.00  0.00      B    H  
ATOM   4293  O   HOH B1425      31.691  14.510   9.900  1.00  0.00      B    O  
ATOM   4294  H1  HOH B1425      30.770  14.833   9.658  1.00  0.00      B    H  
ATOM   4295  H2  HOH B1425      32.088  14.106   9.073  1.00  0.00      B    H  
ATOM   4296  O   HOH B1426      12.972  29.018   2.251  1.00  0.00      B    O  
ATOM   4297  H1  HOH B1426      13.646  28.294   2.553  1.00  0.00      B    H  
ATOM   4298  H2  HOH B1426      12.238  29.200   2.946  1.00  0.00      B    H  
ATOM   4299  O   HOH B1427       8.143   4.165   3.418  1.00  0.00      B    O  
ATOM   4300  H1  HOH B1427       7.196   3.775   3.427  1.00  0.00      B    H  
ATOM   4301  H2  HOH B1427       8.803   3.603   2.888  1.00  0.00      B    H  
ATOM   4302  O   HOH B1428      23.244  22.815  12.741  1.00  0.00      B    O  
ATOM   4303  H1  HOH B1428      23.023  21.821  12.617  1.00  0.00      B    H  
ATOM   4304  H2  HOH B1428      23.505  22.914  13.708  1.00  0.00      B    H  
ATOM   4305  O   HOH B1429      34.972  33.638  30.221  1.00  0.00      B    O  
ATOM   4306  H1  HOH B1429      35.114  34.634  30.417  1.00  0.00      B    H  
ATOM   4307  H2  HOH B1429      35.755  33.093  30.597  1.00  0.00      B    H  
ATOM   4308  O   HOH B1430      13.504  32.210  25.184  1.00  0.00      B    O  
ATOM   4309  H1  HOH B1430      13.388  31.554  24.442  1.00  0.00      B    H  
ATOM   4310  H2  HOH B1430      14.063  31.761  25.926  1.00  0.00      B    H  
ATOM   4311  O   HOH B1431      11.920   3.650  22.709  1.00  0.00      B    O  
ATOM   4312  H1  HOH B1431      11.854   4.577  23.011  1.00  0.00      B    H  
ATOM   4313  H2  HOH B1431      11.726   3.718  21.740  1.00  0.00      B    H  
ATOM   4314  O   HOH B1432      28.857  31.177  32.575  1.00  0.00      B    O  
ATOM   4315  H1  HOH B1432      29.208  31.139  31.595  1.00  0.00      B    H  
ATOM   4316  H2  HOH B1432      29.220  32.076  32.923  1.00  0.00      B    H  
ATOM   4317  O   HOH B1433      25.937   8.995  29.813  1.00  0.00      B    O  
ATOM   4318  H1  HOH B1433      26.805   8.683  29.430  1.00  0.00      B    H  
ATOM   4319  H2  HOH B1433      25.925   8.582  30.763  1.00  0.00      B    H  
ATOM   4320  O   HOH B1434      30.197  12.357  14.352  1.00  0.00      B    O  
ATOM   4321  H1  HOH B1434      31.112  12.705  13.982  1.00  0.00      B    H  
ATOM   4322  H2  HOH B1434      29.929  12.760  15.300  1.00  0.00      B    H  
ATOM   4323  O   HOH B1435       0.013   3.845  32.441  1.00  0.00      B    O  
ATOM   4324  H1  HOH B1435      -0.473   3.401  33.162  1.00  0.00      B    H  
ATOM   4325  H2  HOH B1435       0.954   3.516  32.379  1.00  0.00      B    H  
ATOM   4326  O   HOH B1436       1.548  31.017   9.406  1.00  0.00      B    O  
ATOM   4327  H1  HOH B1436       1.464  32.009   9.207  1.00  0.00      B    H  
ATOM   4328  H2  HOH B1436       0.972  30.763  10.176  1.00  0.00      B    H  
ATOM   4329  O   HOH B1437      12.186  14.193  38.681  1.00  0.00      B    O  
ATOM   4330  H1  HOH B1437      12.719  13.434  38.243  1.00  0.00      B    H  
ATOM   4331  H2  HOH B1437      11.792  13.808  39.536  1.00  0.00      B    H  
ATOM   4332  O   HOH B1438       1.234  33.646   9.120  1.00  0.00      B    O  
ATOM   4333  H1  HOH B1438       1.658  34.352   8.555  1.00  0.00      B    H  
ATOM   4334  H2  HOH B1438       0.241  33.659   9.010  1.00  0.00      B    H  
ATOM   4335  O   HOH B1439      27.659  32.219  15.219  1.00  0.00      B    O  
ATOM   4336  H1  HOH B1439      27.127  33.066  15.206  1.00  0.00      B    H  
ATOM   4337  H2  HOH B1439      27.102  31.521  14.713  1.00  0.00      B    H  
ATOM   4338  O   HOH B1440      37.135  15.147   3.672  1.00  0.00      B    O  
ATOM   4339  H1  HOH B1440      37.116  14.201   3.979  1.00  0.00      B    H  
ATOM   4340  H2  HOH B1440      36.597  15.688   4.313  1.00  0.00      B    H  
ATOM   4341  O   HOH B1441      37.908  33.478   6.138  1.00  0.00      B    O  
ATOM   4342  H1  HOH B1441      38.285  32.568   5.941  1.00  0.00      B    H  
ATOM   4343  H2  HOH B1441      37.392  33.453   6.975  1.00  0.00      B    H  
ATOM   4344  O   HOH B1442      34.389  28.800  29.933  1.00  0.00      B    O  
ATOM   4345  H1  HOH B1442      34.700  29.311  30.718  1.00  0.00      B    H  
ATOM   4346  H2  HOH B1442      35.035  28.033  29.636  1.00  0.00      B    H  
ATOM   4347  O   HOH B1443       9.501   7.044  28.906  1.00  0.00      B    O  
ATOM   4348  H1  HOH B1443       8.642   6.587  29.215  1.00  0.00      B    H  
ATOM   4349  H2  HOH B1443      10.021   7.208  29.789  1.00  0.00      B    H  
ATOM   4350  O   HOH B1444       3.864   4.793  34.747  1.00  0.00      B    O  
ATOM   4351  H1  HOH B1444       4.033   4.586  33.766  1.00  0.00      B    H  
ATOM   4352  H2  HOH B1444       3.148   4.077  35.090  1.00  0.00      B    H  
ATOM   4353  O   HOH B1445       8.988  21.771  32.235  1.00  0.00      B    O  
ATOM   4354  H1  HOH B1445       9.671  20.996  32.112  1.00  0.00      B    H  
ATOM   4355  H2  HOH B1445       9.313  22.409  32.933  1.00  0.00      B    H  
ATOM   4356  O   HOH B1446      36.187   4.745   4.792  1.00  0.00      B    O  
ATOM   4357  H1  HOH B1446      36.566   5.024   5.659  1.00  0.00      B    H  
ATOM   4358  H2  HOH B1446      36.457   5.398   4.087  1.00  0.00      B    H  
ATOM   4359  O   HOH B1447       9.948  30.845  27.455  1.00  0.00      B    O  
ATOM   4360  H1  HOH B1447      10.823  30.710  27.053  1.00  0.00      B    H  
ATOM   4361  H2  HOH B1447      10.200  31.438  28.238  1.00  0.00      B    H  
ATOM   4362  O   HOH B1448      36.853  10.018   2.881  1.00  0.00      B    O  
ATOM   4363  H1  HOH B1448      36.764  10.601   3.707  1.00  0.00      B    H  
ATOM   4364  H2  HOH B1448      37.054  10.657   2.162  1.00  0.00      B    H  
ATOM   4365  O   HOH B1449       7.305  34.132  16.423  1.00  0.00      B    O  
ATOM   4366  H1  HOH B1449       6.438  34.585  16.190  1.00  0.00      B    H  
ATOM   4367  H2  HOH B1449       8.051  34.529  15.894  1.00  0.00      B    H  
ATOM   4368  O   HOH B1450       7.306  31.329   1.793  1.00  0.00      B    O  
ATOM   4369  H1  HOH B1450       6.379  31.216   2.120  1.00  0.00      B    H  
ATOM   4370  H2  HOH B1450       7.287  31.388   0.783  1.00  0.00      B    H  
ATOM   4371  O   HOH B1451       8.768  18.241  34.625  1.00  0.00      B    O  
ATOM   4372  H1  HOH B1451       7.970  17.988  34.035  1.00  0.00      B    H  
ATOM   4373  H2  HOH B1451       8.826  17.558  35.360  1.00  0.00      B    H  
ATOM   4374  O   HOH B1452      15.284  32.912  33.115  1.00  0.00      B    O  
ATOM   4375  H1  HOH B1452      15.243  32.726  34.139  1.00  0.00      B    H  
ATOM   4376  H2  HOH B1452      14.594  33.654  32.933  1.00  0.00      B    H  
ATOM   4377  O   HOH B1453      16.762  38.995   1.820  1.00  0.00      B    O  
ATOM   4378  H1  HOH B1453      17.712  38.612   1.693  1.00  0.00      B    H  
ATOM   4379  H2  HOH B1453      16.247  38.764   0.933  1.00  0.00      B    H  
ATOM   4380  O   HOH B1454      12.244  14.200  16.906  1.00  0.00      B    O  
ATOM   4381  H1  HOH B1454      12.529  13.235  16.981  1.00  0.00      B    H  
ATOM   4382  H2  HOH B1454      11.394  14.370  17.486  1.00  0.00      B    H  
ATOM   4383  O   HOH B1455      11.025  25.747  33.295  1.00  0.00      B    O  
ATOM   4384  H1  HOH B1455      11.427  26.242  34.092  1.00  0.00      B    H  
ATOM   4385  H2  HOH B1455      10.426  26.388  32.806  1.00  0.00      B    H  
ATOM   4386  O   HOH B1456      35.667   4.295  23.284  1.00  0.00      B    O  
ATOM   4387  H1  HOH B1456      36.118   5.084  22.899  1.00  0.00      B    H  
ATOM   4388  H2  HOH B1456      34.775   4.103  22.806  1.00  0.00      B    H  
ATOM   4389  O   HOH B1457      32.618  30.044  13.982  1.00  0.00      B    O  
ATOM   4390  H1  HOH B1457      32.396  30.995  14.247  1.00  0.00      B    H  
ATOM   4391  H2  HOH B1457      33.146  30.099  13.051  1.00  0.00      B    H  
ATOM   4392  O   HOH B1458       2.531  31.682  37.924  1.00  0.00      B    O  
ATOM   4393  H1  HOH B1458       1.623  31.750  38.289  1.00  0.00      B    H  
ATOM   4394  H2  HOH B1458       2.660  30.771  37.451  1.00  0.00      B    H  
ATOM   4395  O   HOH B1459      29.296  38.647  29.981  1.00  0.00      B    O  
ATOM   4396  H1  HOH B1459      29.582  38.218  30.885  1.00  0.00      B    H  
ATOM   4397  H2  HOH B1459      28.964  37.855  29.358  1.00  0.00      B    H  
ATOM   4398  O   HOH B1460      27.064  24.678  27.199  1.00  0.00      B    O  
ATOM   4399  H1  HOH B1460      27.222  24.443  26.223  1.00  0.00      B    H  
ATOM   4400  H2  HOH B1460      27.847  24.320  27.792  1.00  0.00      B    H  
ATOM   4401  O   HOH B1461      19.845  -0.321  10.342  1.00  0.00      B    O  
ATOM   4402  H1  HOH B1461      19.334   0.210  11.060  1.00  0.00      B    H  
ATOM   4403  H2  HOH B1461      19.852   0.242   9.488  1.00  0.00      B    H  
ATOM   4404  O   HOH B1462      29.600   6.611  14.999  1.00  0.00      B    O  
ATOM   4405  H1  HOH B1462      29.055   5.836  14.725  1.00  0.00      B    H  
ATOM   4406  H2  HOH B1462      30.507   6.465  14.671  1.00  0.00      B    H  
ATOM   4407  O   HOH B1463      30.542   8.978  36.174  1.00  0.00      B    O  
ATOM   4408  H1  HOH B1463      31.470   9.255  36.482  1.00  0.00      B    H  
ATOM   4409  H2  HOH B1463      30.635   8.502  35.252  1.00  0.00      B    H  
ATOM   4410  O   HOH B1464      37.868  34.857  19.409  1.00  0.00      B    O  
ATOM   4411  H1  HOH B1464      38.666  35.528  19.487  1.00  0.00      B    H  
ATOM   4412  H2  HOH B1464      37.818  34.433  18.498  1.00  0.00      B    H  
ATOM   4413  O   HOH B1465      21.070  21.702  17.296  1.00  0.00      B    O  
ATOM   4414  H1  HOH B1465      21.009  21.328  18.241  1.00  0.00      B    H  
ATOM   4415  H2  HOH B1465      20.820  20.935  16.701  1.00  0.00      B    H  
ATOM   4416  O   HOH B1466      12.240  17.985  28.936  1.00  0.00      B    O  
ATOM   4417  H1  HOH B1466      11.816  18.902  29.128  1.00  0.00      B    H  
ATOM   4418  H2  HOH B1466      11.591  17.376  28.522  1.00  0.00      B    H  
ATOM   4419  O   HOH B1467      19.377   9.140   8.686  1.00  0.00      B    O  
ATOM   4420  H1  HOH B1467      18.677   9.703   8.283  1.00  0.00      B    H  
ATOM   4421  H2  HOH B1467      19.406   9.323   9.644  1.00  0.00      B    H  
ATOM   4422  O   HOH B1468      19.004  34.686   1.845  1.00  0.00      B    O  
ATOM   4423  H1  HOH B1468      18.102  34.990   1.953  1.00  0.00      B    H  
ATOM   4424  H2  HOH B1468      19.372  34.634   2.795  1.00  0.00      B    H  
ATOM   4425  O   HOH B1469      31.317  20.898   9.381  1.00  0.00      B    O  
ATOM   4426  H1  HOH B1469      31.546  20.037   8.999  1.00  0.00      B    H  
ATOM   4427  H2  HOH B1469      30.452  20.838   9.924  1.00  0.00      B    H  
ATOM   4428  O   HOH B1470      35.005  29.913  32.448  1.00  0.00      B    O  
ATOM   4429  H1  HOH B1470      34.998  29.559  33.370  1.00  0.00      B    H  
ATOM   4430  H2  HOH B1470      35.224  30.870  32.494  1.00  0.00      B    H  
ATOM   4431  O   HOH B1471      14.525  24.830   3.991  1.00  0.00      B    O  
ATOM   4432  H1  HOH B1471      15.289  24.197   3.728  1.00  0.00      B    H  
ATOM   4433  H2  HOH B1471      13.680  24.637   3.493  1.00  0.00      B    H  
ATOM   4434  O   HOH B1472       8.586  20.794  35.298  1.00  0.00      B    O  
ATOM   4435  H1  HOH B1472       7.585  20.999  35.199  1.00  0.00      B    H  
ATOM   4436  H2  HOH B1472       8.796  19.855  35.097  1.00  0.00      B    H  
ATOM   4437  O   HOH B1473      27.342   3.907  10.372  1.00  0.00      B    O  
ATOM   4438  H1  HOH B1473      26.840   3.159   9.936  1.00  0.00      B    H  
ATOM   4439  H2  HOH B1473      27.938   3.571  11.100  1.00  0.00      B    H  
ATOM   4440  O   HOH B1474      22.468  37.722  27.681  1.00  0.00      B    O  
ATOM   4441  H1  HOH B1474      21.849  38.492  27.935  1.00  0.00      B    H  
ATOM   4442  H2  HOH B1474      23.350  38.105  27.486  1.00  0.00      B    H  
ATOM   4443  O   HOH B1475      38.404   0.783  24.791  1.00  0.00      B    O  
ATOM   4444  H1  HOH B1475      37.475   1.025  24.508  1.00  0.00      B    H  
ATOM   4445  H2  HOH B1475      38.732   1.426  25.517  1.00  0.00      B    H  
ATOM   4446  O   HOH B1476      36.361   5.991  16.944  1.00  0.00      B    O  
ATOM   4447  H1  HOH B1476      36.697   5.843  16.012  1.00  0.00      B    H  
ATOM   4448  H2  HOH B1476      36.378   5.105  17.412  1.00  0.00      B    H  
ATOM   4449  O   HOH B1477      12.754   2.209  10.756  1.00  0.00      B    O  
ATOM   4450  H1  HOH B1477      11.922   2.370  11.379  1.00  0.00      B    H  
ATOM   4451  H2  HOH B1477      12.925   1.203  10.833  1.00  0.00      B    H  
ATOM   4452  O   HOH B1478      29.721  13.071   3.912  1.00  0.00      B    O  
ATOM   4453  H1  HOH B1478      29.278  12.578   3.131  1.00  0.00      B    H  
ATOM   4454  H2  HOH B1478      30.619  13.538   3.544  1.00  0.00      B    H  
ATOM   4455  O   HOH B1479       1.775  13.601   1.556  1.00  0.00      B    O  
ATOM   4456  H1  HOH B1479       2.216  14.504   1.770  1.00  0.00      B    H  
ATOM   4457  H2  HOH B1479       2.255  13.238   0.774  1.00  0.00      B    H  
ATOM   4458  O   HOH B1480      12.617   6.395  26.519  1.00  0.00      B    O  
ATOM   4459  H1  HOH B1480      12.712   6.311  25.470  1.00  0.00      B    H  
ATOM   4460  H2  HOH B1480      12.255   5.533  26.950  1.00  0.00      B    H  
ATOM   4461  O   HOH B1481       5.185  36.448  24.750  1.00  0.00      B    O  
ATOM   4462  H1  HOH B1481       4.231  36.734  24.912  1.00  0.00      B    H  
ATOM   4463  H2  HOH B1481       5.197  35.610  24.199  1.00  0.00      B    H  
ATOM   4464  O   HOH B1482      39.518  16.112   7.111  1.00  0.00      B    O  
ATOM   4465  H1  HOH B1482      39.048  15.275   7.524  1.00  0.00      B    H  
ATOM   4466  H2  HOH B1482      38.859  16.853   6.956  1.00  0.00      B    H  
ATOM   4467  O   HOH B1483      29.679  19.749  17.450  1.00  0.00      B    O  
ATOM   4468  H1  HOH B1483      29.963  20.665  17.033  1.00  0.00      B    H  
ATOM   4469  H2  HOH B1483      30.019  18.992  16.820  1.00  0.00      B    H  
ATOM   4470  O   HOH B1484      33.773  19.151  18.198  1.00  0.00      B    O  
ATOM   4471  H1  HOH B1484      33.938  18.241  17.776  1.00  0.00      B    H  
ATOM   4472  H2  HOH B1484      33.031  19.110  18.898  1.00  0.00      B    H  
ATOM   4473  O   HOH B1485      29.021   6.022   1.343  1.00  0.00      B    O  
ATOM   4474  H1  HOH B1485      29.633   6.819   1.533  1.00  0.00      B    H  
ATOM   4475  H2  HOH B1485      29.562   5.246   1.067  1.00  0.00      B    H  
ATOM   4476  O   HOH B1486       3.028  27.429  29.156  1.00  0.00      B    O  
ATOM   4477  H1  HOH B1486       3.898  27.412  28.694  1.00  0.00      B    H  
ATOM   4478  H2  HOH B1486       3.145  26.836  29.954  1.00  0.00      B    H  
ATOM   4479  O   HOH B1487       2.457   6.966  19.840  1.00  0.00      B    O  
ATOM   4480  H1  HOH B1487       3.065   6.320  19.302  1.00  0.00      B    H  
ATOM   4481  H2  HOH B1487       2.889   7.115  20.764  1.00  0.00      B    H  
ATOM   4482  O   HOH B1488       6.879  13.557  12.306  1.00  0.00      B    O  
ATOM   4483  H1  HOH B1488       7.494  13.238  13.058  1.00  0.00      B    H  
ATOM   4484  H2  HOH B1488       7.233  13.094  11.498  1.00  0.00      B    H  
ATOM   4485  O   HOH B1489      26.818  35.030  23.234  1.00  0.00      B    O  
ATOM   4486  H1  HOH B1489      26.074  35.029  22.482  1.00  0.00      B    H  
ATOM   4487  H2  HOH B1489      27.559  34.401  23.042  1.00  0.00      B    H  
ATOM   4488  O   HOH B1490      12.232  34.671  29.603  1.00  0.00      B    O  
ATOM   4489  H1  HOH B1490      12.961  33.934  29.736  1.00  0.00      B    H  
ATOM   4490  H2  HOH B1490      12.124  34.799  28.612  1.00  0.00      B    H  
ATOM   4491  O   HOH B1491      25.761   0.969  32.376  1.00  0.00      B    O  
ATOM   4492  H1  HOH B1491      25.198   1.123  31.515  1.00  0.00      B    H  
ATOM   4493  H2  HOH B1491      26.636   1.477  32.236  1.00  0.00      B    H  
ATOM   4494  O   HOH B1492      12.884  32.423  10.085  1.00  0.00      B    O  
ATOM   4495  H1  HOH B1492      13.531  31.657  10.145  1.00  0.00      B    H  
ATOM   4496  H2  HOH B1492      13.499  33.221  10.302  1.00  0.00      B    H  
ATOM   4497  O   HOH B1493      24.130   0.864  29.996  1.00  0.00      B    O  
ATOM   4498  H1  HOH B1493      23.253   1.396  30.044  1.00  0.00      B    H  
ATOM   4499  H2  HOH B1493      23.962  -0.023  30.464  1.00  0.00      B    H  
ATOM   4500  O   HOH B1494      27.777  26.654  13.783  1.00  0.00      B    O  
ATOM   4501  H1  HOH B1494      26.901  26.297  14.156  1.00  0.00      B    H  
ATOM   4502  H2  HOH B1494      27.893  26.230  12.847  1.00  0.00      B    H  
ATOM   4503  O   HOH B1495       5.697   4.636   0.764  1.00  0.00      B    O  
ATOM   4504  H1  HOH B1495       4.976   4.810   0.067  1.00  0.00      B    H  
ATOM   4505  H2  HOH B1495       5.295   4.167   1.512  1.00  0.00      B    H  
ATOM   4506  O   HOH B1496       5.122  31.076  23.025  1.00  0.00      B    O  
ATOM   4507  H1  HOH B1496       4.290  31.487  23.408  1.00  0.00      B    H  
ATOM   4508  H2  HOH B1496       4.840  30.138  22.639  1.00  0.00      B    H  
ATOM   4509  O   HOH B1497      20.677  34.219  31.423  1.00  0.00      B    O  
ATOM   4510  H1  HOH B1497      21.426  34.065  32.086  1.00  0.00      B    H  
ATOM   4511  H2  HOH B1497      21.148  34.922  30.768  1.00  0.00      B    H  
ATOM   4512  O   HOH B1498      35.303  30.726  37.391  1.00  0.00      B    O  
ATOM   4513  H1  HOH B1498      35.506  29.714  37.364  1.00  0.00      B    H  
ATOM   4514  H2  HOH B1498      36.075  31.142  36.846  1.00  0.00      B    H  
ATOM   4515  O   HOH B1499      23.824  33.673  29.241  1.00  0.00      B    O  
ATOM   4516  H1  HOH B1499      23.945  33.017  30.020  1.00  0.00      B    H  
ATOM   4517  H2  HOH B1499      24.047  33.109  28.380  1.00  0.00      B    H  
ATOM   4518  O   HOH B1500      37.759  19.100  30.134  1.00  0.00      B    O  
ATOM   4519  H1  HOH B1500      37.833  18.093  30.144  1.00  0.00      B    H  
ATOM   4520  H2  HOH B1500      37.257  19.383  30.934  1.00  0.00      B    H  
ATOM   4521  O   HOH B1501      17.473  23.094  35.366  1.00  0.00      B    O  
ATOM   4522  H1  HOH B1501      16.717  22.958  36.068  1.00  0.00      B    H  
ATOM   4523  H2  HOH B1501      17.879  22.251  35.138  1.00  0.00      B    H  
ATOM   4524  O   HOH B1502      30.290   8.393   1.994  1.00  0.00      B    O  
ATOM   4525  H1  HOH B1502      30.992   8.921   1.466  1.00  0.00      B    H  
ATOM   4526  H2  HOH B1502      30.311   8.702   3.031  1.00  0.00      B    H  
ATOM   4527  O   HOH B1503       8.157  14.263  38.136  1.00  0.00      B    O  
ATOM   4528  H1  HOH B1503       7.270  14.576  37.803  1.00  0.00      B    H  
ATOM   4529  H2  HOH B1503       7.994  13.534  38.786  1.00  0.00      B    H  
ATOM   4530  O   HOH B1504      36.792  37.027   8.375  1.00  0.00      B    O  
ATOM   4531  H1  HOH B1504      37.466  37.174   7.630  1.00  0.00      B    H  
ATOM   4532  H2  HOH B1504      36.610  37.976   8.698  1.00  0.00      B    H  
ATOM   4533  O   HOH B1505       7.858   7.838  32.272  1.00  0.00      B    O  
ATOM   4534  H1  HOH B1505       8.603   8.312  32.723  1.00  0.00      B    H  
ATOM   4535  H2  HOH B1505       7.720   8.234  31.364  1.00  0.00      B    H  
ATOM   4536  O   HOH B1506       6.198  26.757  14.571  1.00  0.00      B    O  
ATOM   4537  H1  HOH B1506       5.415  26.078  14.538  1.00  0.00      B    H  
ATOM   4538  H2  HOH B1506       6.340  26.889  15.577  1.00  0.00      B    H  
ATOM   4539  O   HOH B1507      35.559  19.633   4.875  1.00  0.00      B    O  
ATOM   4540  H1  HOH B1507      36.529  19.948   4.970  1.00  0.00      B    H  
ATOM   4541  H2  HOH B1507      34.999  19.822   5.723  1.00  0.00      B    H  
ATOM   4542  O   HOH B1508      15.784  11.542  22.038  1.00  0.00      B    O  
ATOM   4543  H1  HOH B1508      15.779  11.465  23.093  1.00  0.00      B    H  
ATOM   4544  H2  HOH B1508      16.770  11.513  21.779  1.00  0.00      B    H  
ATOM   4545  O   HOH B1509      14.895  37.343  31.259  1.00  0.00      B    O  
ATOM   4546  H1  HOH B1509      15.725  36.953  30.758  1.00  0.00      B    H  
ATOM   4547  H2  HOH B1509      15.006  38.322  31.129  1.00  0.00      B    H  
ATOM   4548  O   HOH B1510      37.947  24.192   2.371  1.00  0.00      B    O  
ATOM   4549  H1  HOH B1510      37.115  23.802   1.856  1.00  0.00      B    H  
ATOM   4550  H2  HOH B1510      38.124  23.674   3.207  1.00  0.00      B    H  
ATOM   4551  O   HOH B1511       0.058  11.693  31.605  1.00  0.00      B    O  
ATOM   4552  H1  HOH B1511      -0.254  12.684  31.334  1.00  0.00      B    H  
ATOM   4553  H2  HOH B1511       1.073  11.814  31.847  1.00  0.00      B    H  
ATOM   4554  O   HOH B1512      19.089   5.761  34.276  1.00  0.00      B    O  
ATOM   4555  H1  HOH B1512      19.438   6.590  33.739  1.00  0.00      B    H  
ATOM   4556  H2  HOH B1512      18.441   6.085  34.867  1.00  0.00      B    H  
ATOM   4557  O   HOH B1513      21.230  27.533  33.055  1.00  0.00      B    O  
ATOM   4558  H1  HOH B1513      21.601  28.079  32.286  1.00  0.00      B    H  
ATOM   4559  H2  HOH B1513      20.235  27.576  32.966  1.00  0.00      B    H  
ATOM   4560  O   HOH B1514      30.902  20.304   5.846  1.00  0.00      B    O  
ATOM   4561  H1  HOH B1514      30.381  20.985   5.276  1.00  0.00      B    H  
ATOM   4562  H2  HOH B1514      30.244  19.917   6.498  1.00  0.00      B    H  
ATOM   4563  O   HOH B1515      37.882  37.883  26.868  1.00  0.00      B    O  
ATOM   4564  H1  HOH B1515      37.953  38.324  25.964  1.00  0.00      B    H  
ATOM   4565  H2  HOH B1515      37.354  36.991  26.796  1.00  0.00      B    H  
ATOM   4566  O   HOH B1516      32.279  27.337  13.462  1.00  0.00      B    O  
ATOM   4567  H1  HOH B1516      31.948  26.588  14.019  1.00  0.00      B    H  
ATOM   4568  H2  HOH B1516      32.040  28.179  13.944  1.00  0.00      B    H  
ATOM   4569  O   HOH B1517       2.949   1.323  20.772  1.00  0.00      B    O  
ATOM   4570  H1  HOH B1517       3.687   1.387  20.068  1.00  0.00      B    H  
ATOM   4571  H2  HOH B1517       3.295   0.617  21.451  1.00  0.00      B    H  
ATOM   4572  O   HOH B1518      32.158  11.895  22.876  1.00  0.00      B    O  
ATOM   4573  H1  HOH B1518      31.377  12.375  23.262  1.00  0.00      B    H  
ATOM   4574  H2  HOH B1518      32.968  12.478  23.146  1.00  0.00      B    H  
ATOM   4575  O   HOH B1519       3.815  26.679   0.941  1.00  0.00      B    O  
ATOM   4576  H1  HOH B1519       4.365  25.805   0.894  1.00  0.00      B    H  
ATOM   4577  H2  HOH B1519       3.037  26.503   0.392  1.00  0.00      B    H  
ATOM   4578  O   HOH B1520       0.669   1.738  13.837  1.00  0.00      B    O  
ATOM   4579  H1  HOH B1520       1.201   1.361  13.070  1.00  0.00      B    H  
ATOM   4580  H2  HOH B1520       0.753   2.723  13.682  1.00  0.00      B    H  
ATOM   4581  O   HOH B1521       4.412  28.704  21.918  1.00  0.00      B    O  
ATOM   4582  H1  HOH B1521       4.513  27.746  21.926  1.00  0.00      B    H  
ATOM   4583  H2  HOH B1521       3.546  29.019  21.450  1.00  0.00      B    H  
ATOM   4584  O   HOH B1522      16.606   5.009  23.866  1.00  0.00      B    O  
ATOM   4585  H1  HOH B1522      17.459   4.588  24.176  1.00  0.00      B    H  
ATOM   4586  H2  HOH B1522      15.874   4.366  24.133  1.00  0.00      B    H  
ATOM   4587  O   HOH B1523      25.560  22.124  30.303  1.00  0.00      B    O  
ATOM   4588  H1  HOH B1523      26.525  22.332  30.136  1.00  0.00      B    H  
ATOM   4589  H2  HOH B1523      25.525  21.616  31.173  1.00  0.00      B    H  
ATOM   4590  O   HOH B1524      34.680  27.539  12.390  1.00  0.00      B    O  
ATOM   4591  H1  HOH B1524      33.724  27.290  12.736  1.00  0.00      B    H  
ATOM   4592  H2  HOH B1524      34.790  28.480  12.332  1.00  0.00      B    H  
ATOM   4593  O   HOH B1525      37.191  27.603   7.921  1.00  0.00      B    O  
ATOM   4594  H1  HOH B1525      36.906  26.755   7.438  1.00  0.00      B    H  
ATOM   4595  H2  HOH B1525      37.598  27.253   8.761  1.00  0.00      B    H  
ATOM   4596  O   HOH B1526       5.882  32.856  19.356  1.00  0.00      B    O  
ATOM   4597  H1  HOH B1526       6.703  32.582  18.825  1.00  0.00      B    H  
ATOM   4598  H2  HOH B1526       6.229  33.151  20.288  1.00  0.00      B    H  
ATOM   4599  O   HOH B1527      16.871  37.133  21.194  1.00  0.00      B    O  
ATOM   4600  H1  HOH B1527      16.594  38.092  21.270  1.00  0.00      B    H  
ATOM   4601  H2  HOH B1527      17.819  37.079  20.854  1.00  0.00      B    H  
ATOM   4602  O   HOH B1528      18.480  31.820  19.772  1.00  0.00      B    O  
ATOM   4603  H1  HOH B1528      19.267  31.341  20.269  1.00  0.00      B    H  
ATOM   4604  H2  HOH B1528      18.079  31.121  19.136  1.00  0.00      B    H  
ATOM   4605  O   HOH B1529      32.012   5.765   4.140  1.00  0.00      B    O  
ATOM   4606  H1  HOH B1529      31.185   5.707   4.723  1.00  0.00      B    H  
ATOM   4607  H2  HOH B1529      32.698   5.160   4.501  1.00  0.00      B    H  
ATOM   4608  O   HOH B1530      26.072  38.650  36.887  1.00  0.00      B    O  
ATOM   4609  H1  HOH B1530      25.446  39.406  37.135  1.00  0.00      B    H  
ATOM   4610  H2  HOH B1530      26.640  39.107  36.129  1.00  0.00      B    H  
ATOM   4611  O   HOH B1531       8.760   6.044  11.435  1.00  0.00      B    O  
ATOM   4612  H1  HOH B1531       8.169   6.909  11.279  1.00  0.00      B    H  
ATOM   4613  H2  HOH B1531       8.925   5.525  10.531  1.00  0.00      B    H  
ATOM   4614  O   HOH B1532       4.955  12.131  25.601  1.00  0.00      B    O  
ATOM   4615  H1  HOH B1532       4.337  11.302  25.596  1.00  0.00      B    H  
ATOM   4616  H2  HOH B1532       4.498  12.956  25.973  1.00  0.00      B    H  
ATOM   4617  O   HOH B1533      28.459  18.546   8.920  1.00  0.00      B    O  
ATOM   4618  H1  HOH B1533      28.256  18.556   7.934  1.00  0.00      B    H  
ATOM   4619  H2  HOH B1533      27.956  19.257   9.438  1.00  0.00      B    H  
ATOM   4620  O   HOH B1534       2.082  12.736  17.304  1.00  0.00      B    O  
ATOM   4621  H1  HOH B1534       2.816  12.461  17.914  1.00  0.00      B    H  
ATOM   4622  H2  HOH B1534       1.398  13.066  17.935  1.00  0.00      B    H  
ATOM   4623  O   HOH B1535      14.636  29.501  33.494  1.00  0.00      B    O  
ATOM   4624  H1  HOH B1535      14.351  30.158  34.148  1.00  0.00      B    H  
ATOM   4625  H2  HOH B1535      15.379  28.845  33.828  1.00  0.00      B    H  
ATOM   4626  O   HOH B1536      16.411  25.776  28.564  1.00  0.00      B    O  
ATOM   4627  H1  HOH B1536      16.649  26.293  29.416  1.00  0.00      B    H  
ATOM   4628  H2  HOH B1536      16.946  26.232  27.829  1.00  0.00      B    H  
ATOM   4629  O   HOH B1537      14.297  35.980   4.807  1.00  0.00      B    O  
ATOM   4630  H1  HOH B1537      13.378  35.565   4.642  1.00  0.00      B    H  
ATOM   4631  H2  HOH B1537      14.288  36.996   4.580  1.00  0.00      B    H  
ATOM   4632  O   HOH B1538      26.800  38.500  12.948  1.00  0.00      B    O  
ATOM   4633  H1  HOH B1538      26.257  39.004  13.626  1.00  0.00      B    H  
ATOM   4634  H2  HOH B1538      27.409  37.837  13.451  1.00  0.00      B    H  
ATOM   4635  O   HOH B1539      37.806   9.585  22.326  1.00  0.00      B    O  
ATOM   4636  H1  HOH B1539      37.202   9.196  23.069  1.00  0.00      B    H  
ATOM   4637  H2  HOH B1539      38.188   8.828  21.734  1.00  0.00      B    H  
ATOM   4638  O   HOH B1540      18.331  21.489   1.372  1.00  0.00      B    O  
ATOM   4639  H1  HOH B1540      17.671  20.756   1.713  1.00  0.00      B    H  
ATOM   4640  H2  HOH B1540      17.832  22.233   0.918  1.00  0.00      B    H  
ATOM   4641  O   HOH B1541      26.594   1.762   5.189  1.00  0.00      B    O  
ATOM   4642  H1  HOH B1541      26.510   1.438   6.172  1.00  0.00      B    H  
ATOM   4643  H2  HOH B1541      26.464   2.745   5.213  1.00  0.00      B    H  
ATOM   4644  O   HOH B1542       0.947  15.116  26.382  1.00  0.00      B    O  
ATOM   4645  H1  HOH B1542       0.693  14.094  26.510  1.00  0.00      B    H  
ATOM   4646  H2  HOH B1542       1.727  15.103  25.762  1.00  0.00      B    H  
ATOM   4647  O   HOH B1543       1.250  26.305  38.951  1.00  0.00      B    O  
ATOM   4648  H1  HOH B1543       0.316  26.539  39.253  1.00  0.00      B    H  
ATOM   4649  H2  HOH B1543       1.315  26.618  37.911  1.00  0.00      B    H  
ATOM   4650  O   HOH B1544      10.196  18.995  14.196  1.00  0.00      B    O  
ATOM   4651  H1  HOH B1544      10.774  18.703  13.415  1.00  0.00      B    H  
ATOM   4652  H2  HOH B1544       9.576  18.276  14.426  1.00  0.00      B    H  
ATOM   4653  O   HOH B1545      32.667  29.439   6.828  1.00  0.00      B    O  
ATOM   4654  H1  HOH B1545      32.451  30.412   6.895  1.00  0.00      B    H  
ATOM   4655  H2  HOH B1545      31.847  29.019   7.311  1.00  0.00      B    H  
ATOM   4656  O   HOH B1546      24.398   8.950  26.787  1.00  0.00      B    O  
ATOM   4657  H1  HOH B1546      25.353   9.229  27.020  1.00  0.00      B    H  
ATOM   4658  H2  HOH B1546      24.008   8.690  27.642  1.00  0.00      B    H  
ATOM   4659  O   HOH B1547      19.385  21.261  27.145  1.00  0.00      B    O  
ATOM   4660  H1  HOH B1547      19.943  20.568  26.681  1.00  0.00      B    H  
ATOM   4661  H2  HOH B1547      19.501  21.110  28.213  1.00  0.00      B    H  
ATOM   4662  O   HOH B1548      29.074  35.822  18.915  1.00  0.00      B    O  
ATOM   4663  H1  HOH B1548      29.715  35.349  18.315  1.00  0.00      B    H  
ATOM   4664  H2  HOH B1548      29.042  35.290  19.839  1.00  0.00      B    H  
ATOM   4665  O   HOH B1549       9.540   5.358   8.414  1.00  0.00      B    O  
ATOM   4666  H1  HOH B1549      10.420   5.570   7.939  1.00  0.00      B    H  
ATOM   4667  H2  HOH B1549       8.871   5.028   7.686  1.00  0.00      B    H  
ATOM   4668  O   HOH B1550      31.334  24.651  37.573  1.00  0.00      B    O  
ATOM   4669  H1  HOH B1550      32.224  24.664  37.154  1.00  0.00      B    H  
ATOM   4670  H2  HOH B1550      30.844  25.426  37.187  1.00  0.00      B    H  
ATOM   4671  O   HOH B1551      30.687   1.524  13.312  1.00  0.00      B    O  
ATOM   4672  H1  HOH B1551      31.681   1.687  13.564  1.00  0.00      B    H  
ATOM   4673  H2  HOH B1551      30.539   0.542  13.196  1.00  0.00      B    H  
ATOM   4674  O   HOH B1552      18.856  25.635  34.933  1.00  0.00      B    O  
ATOM   4675  H1  HOH B1552      19.111  25.595  35.907  1.00  0.00      B    H  
ATOM   4676  H2  HOH B1552      18.744  24.702  34.617  1.00  0.00      B    H  
ATOM   4677  O   HOH B1553      28.753   2.793  20.417  1.00  0.00      B    O  
ATOM   4678  H1  HOH B1553      28.474   3.723  20.071  1.00  0.00      B    H  
ATOM   4679  H2  HOH B1553      28.152   2.099  19.900  1.00  0.00      B    H  
ATOM   4680  O   HOH B1554      20.265  27.464  24.553  1.00  0.00      B    O  
ATOM   4681  H1  HOH B1554      19.580  26.823  24.116  1.00  0.00      B    H  
ATOM   4682  H2  HOH B1554      20.884  26.952  25.192  1.00  0.00      B    H  
ATOM   4683  O   HOH B1555      25.925  34.299  14.857  1.00  0.00      B    O  
ATOM   4684  H1  HOH B1555      25.394  34.035  14.042  1.00  0.00      B    H  
ATOM   4685  H2  HOH B1555      25.202  34.660  15.547  1.00  0.00      B    H  
ATOM   4686  O   HOH B1556      21.439  27.089  12.168  1.00  0.00      B    O  
ATOM   4687  H1  HOH B1556      21.182  28.014  12.515  1.00  0.00      B    H  
ATOM   4688  H2  HOH B1556      21.844  27.163  11.263  1.00  0.00      B    H  
ATOM   4689  O   HOH B1557      38.739  22.621  30.554  1.00  0.00      B    O  
ATOM   4690  H1  HOH B1557      38.314  21.914  30.056  1.00  0.00      B    H  
ATOM   4691  H2  HOH B1557      39.314  23.064  29.811  1.00  0.00      B    H  
ATOM   4692  O   HOH B1558      30.377  16.134  37.835  1.00  0.00      B    O  
ATOM   4693  H1  HOH B1558      30.206  15.751  36.940  1.00  0.00      B    H  
ATOM   4694  H2  HOH B1558      29.481  16.129  38.329  1.00  0.00      B    H  
ATOM   4695  O   HOH B1559      35.846  32.812  13.932  1.00  0.00      B    O  
ATOM   4696  H1  HOH B1559      35.705  31.812  14.130  1.00  0.00      B    H  
ATOM   4697  H2  HOH B1559      35.402  33.320  14.630  1.00  0.00      B    H  
ATOM   4698  O   HOH B1560      32.191   7.395  25.912  1.00  0.00      B    O  
ATOM   4699  H1  HOH B1560      31.837   7.520  24.952  1.00  0.00      B    H  
ATOM   4700  H2  HOH B1560      31.805   6.524  26.242  1.00  0.00      B    H  
ATOM   4701  O   HOH B1561      22.355  30.312  20.005  1.00  0.00      B    O  
ATOM   4702  H1  HOH B1561      22.971  30.512  19.200  1.00  0.00      B    H  
ATOM   4703  H2  HOH B1561      22.222  29.299  20.030  1.00  0.00      B    H  
ATOM   4704  O   HOH B1562       4.819  32.906  39.218  1.00  0.00      B    O  
ATOM   4705  H1  HOH B1562       5.369  32.523  38.416  1.00  0.00      B    H  
ATOM   4706  H2  HOH B1562       3.859  32.701  38.997  1.00  0.00      B    H  
ATOM   4707  O   HOH B1563      27.110  33.126  26.549  1.00  0.00      B    O  
ATOM   4708  H1  HOH B1563      26.468  32.928  27.290  1.00  0.00      B    H  
ATOM   4709  H2  HOH B1563      27.829  32.375  26.613  1.00  0.00      B    H  
ATOM   4710  O   HOH B1564      29.275  34.528  21.336  1.00  0.00      B    O  
ATOM   4711  H1  HOH B1564      29.334  33.787  22.002  1.00  0.00      B    H  
ATOM   4712  H2  HOH B1564      29.914  35.203  21.607  1.00  0.00      B    H  
ATOM   4713  O   HOH B1565      30.426   4.535  22.583  1.00  0.00      B    O  
ATOM   4714  H1  HOH B1565      30.696   3.673  22.177  1.00  0.00      B    H  
ATOM   4715  H2  HOH B1565      30.694   4.452  23.567  1.00  0.00      B    H  
ATOM   4716  O   HOH B1566      21.367  21.671  24.789  1.00  0.00      B    O  
ATOM   4717  H1  HOH B1566      22.330  22.008  24.981  1.00  0.00      B    H  
ATOM   4718  H2  HOH B1566      21.187  20.892  25.413  1.00  0.00      B    H  
ATOM   4719  O   HOH B1567      25.705  14.248  33.702  1.00  0.00      B    O  
ATOM   4720  H1  HOH B1567      24.879  14.229  33.153  1.00  0.00      B    H  
ATOM   4721  H2  HOH B1567      25.391  14.432  34.657  1.00  0.00      B    H  
ATOM   4722  O   HOH B1568       7.828   4.304   6.654  1.00  0.00      B    O  
ATOM   4723  H1  HOH B1568       7.352   3.645   7.272  1.00  0.00      B    H  
ATOM   4724  H2  HOH B1568       8.226   3.766   5.933  1.00  0.00      B    H  
ATOM   4725  O   HOH B1569      33.980  14.832  25.688  1.00  0.00      B    O  
ATOM   4726  H1  HOH B1569      33.616  14.455  24.793  1.00  0.00      B    H  
ATOM   4727  H2  HOH B1569      34.765  14.238  25.952  1.00  0.00      B    H  
ATOM   4728  O   HOH B1570      34.884  28.066   6.164  1.00  0.00      B    O  
ATOM   4729  H1  HOH B1570      35.471  27.792   6.908  1.00  0.00      B    H  
ATOM   4730  H2  HOH B1570      34.156  28.658   6.521  1.00  0.00      B    H  
ATOM   4731  O   HOH B1571      25.433  22.339  10.067  1.00  0.00      B    O  
ATOM   4732  H1  HOH B1571      26.344  22.349   9.609  1.00  0.00      B    H  
ATOM   4733  H2  HOH B1571      25.149  23.318  10.166  1.00  0.00      B    H  
ATOM   4734  O   HOH B1572      18.279  35.761   7.063  1.00  0.00      B    O  
ATOM   4735  H1  HOH B1572      17.982  35.092   6.340  1.00  0.00      B    H  
ATOM   4736  H2  HOH B1572      18.769  35.261   7.801  1.00  0.00      B    H  
ATOM   4737  O   HOH B1573      25.173   9.351  13.563  1.00  0.00      B    O  
ATOM   4738  H1  HOH B1573      25.845   9.842  14.203  1.00  0.00      B    H  
ATOM   4739  H2  HOH B1573      25.573   8.496  13.269  1.00  0.00      B    H  
ATOM   4740  O   HOH B1574      24.872  10.783  24.777  1.00  0.00      B    O  
ATOM   4741  H1  HOH B1574      24.453  10.212  25.464  1.00  0.00      B    H  
ATOM   4742  H2  HOH B1574      25.872  10.935  24.905  1.00  0.00      B    H  
ATOM   4743  O   HOH B1575      15.438  30.016  20.084  1.00  0.00      B    O  
ATOM   4744  H1  HOH B1575      15.967  30.820  20.198  1.00  0.00      B    H  
ATOM   4745  H2  HOH B1575      15.086  29.784  21.028  1.00  0.00      B    H  
ATOM   4746  O   HOH B1576      28.264   1.256   8.707  1.00  0.00      B    O  
ATOM   4747  H1  HOH B1576      27.414   1.262   8.036  1.00  0.00      B    H  
ATOM   4748  H2  HOH B1576      28.745   2.117   8.604  1.00  0.00      B    H  
ATOM   4749  O   HOH B1577      31.230  17.992  28.453  1.00  0.00      B    O  
ATOM   4750  H1  HOH B1577      31.234  17.968  29.484  1.00  0.00      B    H  
ATOM   4751  H2  HOH B1577      31.870  17.220  28.173  1.00  0.00      B    H  
ATOM   4752  O   HOH B1578      37.665  18.266   7.232  1.00  0.00      B    O  
ATOM   4753  H1  HOH B1578      36.672  17.967   7.174  1.00  0.00      B    H  
ATOM   4754  H2  HOH B1578      37.783  18.961   8.015  1.00  0.00      B    H  
ATOM   4755  O   HOH B1579       8.760  32.951  18.610  1.00  0.00      B    O  
ATOM   4756  H1  HOH B1579       8.314  33.699  18.066  1.00  0.00      B    H  
ATOM   4757  H2  HOH B1579       8.984  33.422  19.490  1.00  0.00      B    H  
ATOM   4758  O   HOH B1580      37.544  19.495  21.667  1.00  0.00      B    O  
ATOM   4759  H1  HOH B1580      37.575  19.263  20.685  1.00  0.00      B    H  
ATOM   4760  H2  HOH B1580      36.935  20.297  21.718  1.00  0.00      B    H  
ATOM   4761  O   HOH B1581      18.998  20.715  37.731  1.00  0.00      B    O  
ATOM   4762  H1  HOH B1581      18.329  20.341  37.068  1.00  0.00      B    H  
ATOM   4763  H2  HOH B1581      18.702  20.367  38.613  1.00  0.00      B    H  
ATOM   4764  O   HOH B1582      16.557  23.229   3.536  1.00  0.00      B    O  
ATOM   4765  H1  HOH B1582      16.092  22.416   3.161  1.00  0.00      B    H  
ATOM   4766  H2  HOH B1582      17.492  22.967   3.904  1.00  0.00      B    H  
ATOM   4767  O   HOH B1583      30.736   4.144  17.960  1.00  0.00      B    O  
ATOM   4768  H1  HOH B1583      31.309   4.970  17.787  1.00  0.00      B    H  
ATOM   4769  H2  HOH B1583      31.024   3.728  18.838  1.00  0.00      B    H  
ATOM   4770  O   HOH B1584       0.666  22.907  18.296  1.00  0.00      B    O  
ATOM   4771  H1  HOH B1584       0.293  23.698  17.816  1.00  0.00      B    H  
ATOM   4772  H2  HOH B1584       0.572  22.048  17.759  1.00  0.00      B    H  
ATOM   4773  O   HOH B1585      27.636  37.863   2.430  1.00  0.00      B    O  
ATOM   4774  H1  HOH B1585      27.921  38.649   1.846  1.00  0.00      B    H  
ATOM   4775  H2  HOH B1585      26.631  37.755   2.315  1.00  0.00      B    H  
ATOM   4776  O   HOH B1586      25.000  35.120   3.821  1.00  0.00      B    O  
ATOM   4777  H1  HOH B1586      24.820  34.210   3.502  1.00  0.00      B    H  
ATOM   4778  H2  HOH B1586      25.076  35.646   2.936  1.00  0.00      B    H  
ATOM   4779  O   HOH B1587       5.699  24.613  26.911  1.00  0.00      B    O  
ATOM   4780  H1  HOH B1587       5.245  25.471  27.100  1.00  0.00      B    H  
ATOM   4781  H2  HOH B1587       5.780  24.584  25.918  1.00  0.00      B    H  
ATOM   4782  O   HOH B1588      28.702  20.721  19.762  1.00  0.00      B    O  
ATOM   4783  H1  HOH B1588      29.127  20.433  18.868  1.00  0.00      B    H  
ATOM   4784  H2  HOH B1588      29.028  21.637  19.944  1.00  0.00      B    H  
ATOM   4785  O   HOH B1589       9.145  21.024   5.484  1.00  0.00      B    O  
ATOM   4786  H1  HOH B1589       9.988  21.312   5.884  1.00  0.00      B    H  
ATOM   4787  H2  HOH B1589       8.372  20.881   6.194  1.00  0.00      B    H  
ATOM   4788  O   HOH B1590       7.761  23.054  27.731  1.00  0.00      B    O  
ATOM   4789  H1  HOH B1590       8.381  23.112  26.948  1.00  0.00      B    H  
ATOM   4790  H2  HOH B1590       7.026  23.688  27.607  1.00  0.00      B    H  
ATOM   4791  O   HOH B1591      12.188  16.988   5.662  1.00  0.00      B    O  
ATOM   4792  H1  HOH B1591      11.463  16.282   5.854  1.00  0.00      B    H  
ATOM   4793  H2  HOH B1591      12.663  17.203   6.499  1.00  0.00      B    H  
ATOM   4794  O   HOH B1592      22.275  23.809  20.207  1.00  0.00      B    O  
ATOM   4795  H1  HOH B1592      22.733  23.404  20.997  1.00  0.00      B    H  
ATOM   4796  H2  HOH B1592      22.113  23.120  19.443  1.00  0.00      B    H  
ATOM   4797  O   HOH B1593      24.049  27.894  25.722  1.00  0.00      B    O  
ATOM   4798  H1  HOH B1593      23.490  28.121  26.529  1.00  0.00      B    H  
ATOM   4799  H2  HOH B1593      23.475  28.122  24.937  1.00  0.00      B    H  
ATOM   4800  O   HOH B1594       4.174  17.135   4.890  1.00  0.00      B    O  
ATOM   4801  H1  HOH B1594       5.130  17.258   5.009  1.00  0.00      B    H  
ATOM   4802  H2  HOH B1594       3.695  18.066   4.754  1.00  0.00      B    H  
ATOM   4803  O   HOH B1595      21.007  24.346  32.843  1.00  0.00      B    O  
ATOM   4804  H1  HOH B1595      21.711  24.636  33.538  1.00  0.00      B    H  
ATOM   4805  H2  HOH B1595      20.401  25.118  32.637  1.00  0.00      B    H  
ATOM   4806  O   HOH B1596      32.091  14.122  28.586  1.00  0.00      B    O  
ATOM   4807  H1  HOH B1596      31.737  13.669  27.757  1.00  0.00      B    H  
ATOM   4808  H2  HOH B1596      32.744  14.874  28.261  1.00  0.00      B    H  
ATOM   4809  O   HOH B1597      23.886   5.318  37.216  1.00  0.00      B    O  
ATOM   4810  H1  HOH B1597      23.001   5.692  37.294  1.00  0.00      B    H  
ATOM   4811  H2  HOH B1597      24.122   5.011  38.164  1.00  0.00      B    H  
ATOM   4812  O   HOH B1598      20.540  31.861  23.765  1.00  0.00      B    O  
ATOM   4813  H1  HOH B1598      20.856  31.582  22.832  1.00  0.00      B    H  
ATOM   4814  H2  HOH B1598      21.137  32.706  24.073  1.00  0.00      B    H  
ATOM   4815  O   HOH B1599      13.804  14.477  33.928  1.00  0.00      B    O  
ATOM   4816  H1  HOH B1599      14.541  15.049  34.286  1.00  0.00      B    H  
ATOM   4817  H2  HOH B1599      13.665  13.846  34.695  1.00  0.00      B    H  
ATOM   4818  O   HOH B1600       4.355  28.962  13.937  1.00  0.00      B    O  
ATOM   4819  H1  HOH B1600       5.084  28.260  14.207  1.00  0.00      B    H  
ATOM   4820  H2  HOH B1600       3.779  28.567  13.198  1.00  0.00      B    H  
ATOM   4821  O   HOH B1601      22.295  35.728   5.681  1.00  0.00      B    O  
ATOM   4822  H1  HOH B1601      21.989  36.686   5.779  1.00  0.00      B    H  
ATOM   4823  H2  HOH B1601      23.258  35.667   5.411  1.00  0.00      B    H  
ATOM   4824  O   HOH B1602       3.250  28.982   6.210  1.00  0.00      B    O  
ATOM   4825  H1  HOH B1602       2.994  28.669   7.130  1.00  0.00      B    H  
ATOM   4826  H2  HOH B1602       3.228  29.968   6.182  1.00  0.00      B    H  
ATOM   4827  O   HOH B1603      11.831  18.647  12.147  1.00  0.00      B    O  
ATOM   4828  H1  HOH B1603      11.801  17.662  11.937  1.00  0.00      B    H  
ATOM   4829  H2  HOH B1603      11.726  19.071  11.214  1.00  0.00      B    H  
ATOM   4830  O   HOH B1604      21.292   9.904   6.968  1.00  0.00      B    O  
ATOM   4831  H1  HOH B1604      22.090   9.625   7.533  1.00  0.00      B    H  
ATOM   4832  H2  HOH B1604      20.448   9.631   7.487  1.00  0.00      B    H  
ATOM   4833  O   HOH B1605      38.796  22.436  37.365  1.00  0.00      B    O  
ATOM   4834  H1  HOH B1605      38.701  21.667  36.766  1.00  0.00      B    H  
ATOM   4835  H2  HOH B1605      39.368  22.072  38.133  1.00  0.00      B    H  
ATOM   4836  O   HOH B1606       0.949  27.009  36.298  1.00  0.00      B    O  
ATOM   4837  H1  HOH B1606       1.626  26.817  35.589  1.00  0.00      B    H  
ATOM   4838  H2  HOH B1606       0.129  27.463  35.849  1.00  0.00      B    H  
ATOM   4839  O   HOH B1607      28.473   2.789  12.677  1.00  0.00      B    O  
ATOM   4840  H1  HOH B1607      27.780   2.061  12.524  1.00  0.00      B    H  
ATOM   4841  H2  HOH B1607      29.256   2.353  13.081  1.00  0.00      B    H  
ATOM   4842  O   HOH B1608      22.953  12.968  12.904  1.00  0.00      B    O  
ATOM   4843  H1  HOH B1608      23.918  12.992  13.167  1.00  0.00      B    H  
ATOM   4844  H2  HOH B1608      22.466  12.895  13.750  1.00  0.00      B    H  
ATOM   4845  O   HOH B1609      25.106  10.207   6.734  1.00  0.00      B    O  
ATOM   4846  H1  HOH B1609      24.480  10.155   5.979  1.00  0.00      B    H  
ATOM   4847  H2  HOH B1609      24.569   9.929   7.537  1.00  0.00      B    H  
ATOM   4848  O   HOH B1610      28.664  29.931   6.503  1.00  0.00      B    O  
ATOM   4849  H1  HOH B1610      28.912  29.012   6.893  1.00  0.00      B    H  
ATOM   4850  H2  HOH B1610      28.384  30.488   7.299  1.00  0.00      B    H  
ATOM   4851  O   HOH B1611      23.964  37.098  35.891  1.00  0.00      B    O  
ATOM   4852  H1  HOH B1611      24.831  37.520  36.259  1.00  0.00      B    H  
ATOM   4853  H2  HOH B1611      23.241  37.536  36.370  1.00  0.00      B    H  
ATOM   4854  O   HOH B1612       6.854  29.757   5.858  1.00  0.00      B    O  
ATOM   4855  H1  HOH B1612       6.443  28.841   5.969  1.00  0.00      B    H  
ATOM   4856  H2  HOH B1612       7.526  30.002   6.612  1.00  0.00      B    H  
ATOM   4857  O   HOH B1613       5.490  15.680  37.543  1.00  0.00      B    O  
ATOM   4858  H1  HOH B1613       5.489  16.699  37.688  1.00  0.00      B    H  
ATOM   4859  H2  HOH B1613       4.814  15.502  36.819  1.00  0.00      B    H  
ATOM   4860  O   HOH B1614      24.493   6.992  24.589  1.00  0.00      B    O  
ATOM   4861  H1  HOH B1614      24.888   6.243  25.097  1.00  0.00      B    H  
ATOM   4862  H2  HOH B1614      24.352   7.786  25.256  1.00  0.00      B    H  
ATOM   4863  O   HOH B1615      11.951  15.850  11.930  1.00  0.00      B    O  
ATOM   4864  H1  HOH B1615      12.583  15.273  11.348  1.00  0.00      B    H  
ATOM   4865  H2  HOH B1615      12.423  15.740  12.838  1.00  0.00      B    H  
ATOM   4866  O   HOH B1616      21.296  33.473  27.004  1.00  0.00      B    O  
ATOM   4867  H1  HOH B1616      21.806  32.630  26.854  1.00  0.00      B    H  
ATOM   4868  H2  HOH B1616      21.907  34.183  26.692  1.00  0.00      B    H  
ATOM   4869  O   HOH B1617      34.807  21.264  24.788  1.00  0.00      B    O  
ATOM   4870  H1  HOH B1617      34.315  21.964  25.322  1.00  0.00      B    H  
ATOM   4871  H2  HOH B1617      34.773  20.426  25.389  1.00  0.00      B    H  
ATOM   4872  O   HOH B1618       2.295  12.892   4.438  1.00  0.00      B    O  
ATOM   4873  H1  HOH B1618       1.748  12.494   3.657  1.00  0.00      B    H  
ATOM   4874  H2  HOH B1618       2.093  13.941   4.431  1.00  0.00      B    H  
ATOM   4875  O   HOH B1619      11.915  34.707   4.734  1.00  0.00      B    O  
ATOM   4876  H1  HOH B1619      10.989  35.047   4.543  1.00  0.00      B    H  
ATOM   4877  H2  HOH B1619      12.119  33.914   4.102  1.00  0.00      B    H  
ATOM   4878  O   HOH B1620      12.112   4.867   5.390  1.00  0.00      B    O  
ATOM   4879  H1  HOH B1620      12.135   4.622   4.429  1.00  0.00      B    H  
ATOM   4880  H2  HOH B1620      12.996   4.592   5.782  1.00  0.00      B    H  
ATOM   4881  O   HOH B1621      25.922  32.115  21.107  1.00  0.00      B    O  
ATOM   4882  H1  HOH B1621      25.884  32.370  22.082  1.00  0.00      B    H  
ATOM   4883  H2  HOH B1621      24.988  32.218  20.738  1.00  0.00      B    H  
ATOM   4884  O   HOH B1622      14.090  17.730   7.459  1.00  0.00      B    O  
ATOM   4885  H1  HOH B1622      14.777  18.491   7.349  1.00  0.00      B    H  
ATOM   4886  H2  HOH B1622      13.919  17.590   8.439  1.00  0.00      B    H  
ATOM   4887  O   HOH B1623      35.492  34.879   9.304  1.00  0.00      B    O  
ATOM   4888  H1  HOH B1623      34.490  34.930   9.395  1.00  0.00      B    H  
ATOM   4889  H2  HOH B1623      35.917  35.715   8.934  1.00  0.00      B    H  
ATOM   4890  O   HOH B1624       6.853  26.998   8.854  1.00  0.00      B    O  
ATOM   4891  H1  HOH B1624       7.836  26.768   9.047  1.00  0.00      B    H  
ATOM   4892  H2  HOH B1624       6.836  26.978   7.840  1.00  0.00      B    H  
ATOM   4893  O   HOH B1625      37.500  32.137  22.220  1.00  0.00      B    O  
ATOM   4894  H1  HOH B1625      37.233  31.166  22.108  1.00  0.00      B    H  
ATOM   4895  H2  HOH B1625      36.662  32.654  21.944  1.00  0.00      B    H  
ATOM   4896  O   HOH B1626       9.549  38.663  10.636  1.00  0.00      B    O  
ATOM   4897  H1  HOH B1626       9.382  39.630  10.722  1.00  0.00      B    H  
ATOM   4898  H2  HOH B1626       9.539  38.324   9.708  1.00  0.00      B    H  
ATOM   4899  O   HOH B1627      23.975   3.463   4.174  1.00  0.00      B    O  
ATOM   4900  H1  HOH B1627      24.115   3.075   3.234  1.00  0.00      B    H  
ATOM   4901  H2  HOH B1627      24.928   3.822   4.372  1.00  0.00      B    H  
ATOM   4902  O   HOH B1628      17.468  19.429  36.031  1.00  0.00      B    O  
ATOM   4903  H1  HOH B1628      16.451  19.493  36.121  1.00  0.00      B    H  
ATOM   4904  H2  HOH B1628      17.623  18.999  35.120  1.00  0.00      B    H  
ATOM   4905  O   HOH B1629      25.184  35.926  28.249  1.00  0.00      B    O  
ATOM   4906  H1  HOH B1629      26.047  36.232  28.625  1.00  0.00      B    H  
ATOM   4907  H2  HOH B1629      24.792  35.067  28.736  1.00  0.00      B    H  
ATOM   4908  O   HOH B1630      35.522   7.602  19.542  1.00  0.00      B    O  
ATOM   4909  H1  HOH B1630      35.455   8.525  19.156  1.00  0.00      B    H  
ATOM   4910  H2  HOH B1630      36.142   6.981  18.950  1.00  0.00      B    H  
ATOM   4911  O   HOH B1631      24.640   2.258   1.790  1.00  0.00      B    O  
ATOM   4912  H1  HOH B1631      25.618   1.978   1.626  1.00  0.00      B    H  
ATOM   4913  H2  HOH B1631      24.214   1.383   2.034  1.00  0.00      B    H  
ATOM   4914  O   HOH B1632      37.589  13.736  33.511  1.00  0.00      B    O  
ATOM   4915  H1  HOH B1632      38.141  12.935  33.592  1.00  0.00      B    H  
ATOM   4916  H2  HOH B1632      36.687  13.522  33.903  1.00  0.00      B    H  
ATOM   4917  O   HOH B1633      20.891  34.525  11.748  1.00  0.00      B    O  
ATOM   4918  H1  HOH B1633      21.374  35.256  12.263  1.00  0.00      B    H  
ATOM   4919  H2  HOH B1633      21.178  33.612  12.095  1.00  0.00      B    H  
ATOM   4920  O   HOH B1634       8.850  10.202  37.040  1.00  0.00      B    O  
ATOM   4921  H1  HOH B1634       9.213  10.120  38.001  1.00  0.00      B    H  
ATOM   4922  H2  HOH B1634       7.989  10.756  37.050  1.00  0.00      B    H  
ATOM   4923  O   HOH B1635      11.339  10.689   9.305  1.00  0.00      B    O  
ATOM   4924  H1  HOH B1635      11.864  10.940  10.125  1.00  0.00      B    H  
ATOM   4925  H2  HOH B1635      11.656   9.745   8.994  1.00  0.00      B    H  
ATOM   4926  O   HOH B1636       4.220   5.077  29.163  1.00  0.00      B    O  
ATOM   4927  H1  HOH B1636       5.278   5.075  29.134  1.00  0.00      B    H  
ATOM   4928  H2  HOH B1636       3.932   4.326  28.585  1.00  0.00      B    H  
ATOM   4929  O   HOH B1637      19.681  12.001   4.224  1.00  0.00      B    O  
ATOM   4930  H1  HOH B1637      19.176  11.995   5.126  1.00  0.00      B    H  
ATOM   4931  H2  HOH B1637      19.006  12.275   3.518  1.00  0.00      B    H  
ATOM   4932  O   HOH B1638       2.038  19.016  12.813  1.00  0.00      B    O  
ATOM   4933  H1  HOH B1638       3.076  18.958  12.781  1.00  0.00      B    H  
ATOM   4934  H2  HOH B1638       1.750  19.880  12.398  1.00  0.00      B    H  
ATOM   4935  O   HOH B1639      16.645   6.248   3.104  1.00  0.00      B    O  
ATOM   4936  H1  HOH B1639      17.583   6.056   3.300  1.00  0.00      B    H
[truncated: 87,809 more chars]
