# Supplementary material for: ECE vs DISP Mechanisms in Anodic Electrolysis of Benzyl Alcohols: Computational Prediction of Microscopic Rate Constants
Source: J Phys Chem C Nanomater Interfaces. 2025 Aug 28;129(36):16076–96. doi: 10.1021/acs.jpcc.5c04347 (PMC12434723; doi:10.1021/acs.jpcc.5c04347)
Supplement: Supplementary file 2 [file jp5c04347_si_002.zip › example_simulation_inputs/QMMM_simulation_bulk_H2O_base_H2O/start_26_1.059_coords.pdb]

TITLE     MDANALYSIS FRAME 0: Created by PDBWriter
CRYST1   39.149   39.149   39.149  90.00  90.00  90.00 P 1           1
ATOM      1  C00 2ag A   1      18.648  17.535  21.372  1.00  0.00      A    C  
ATOM      2  O01 2ag A   1      17.371  17.600  20.790  1.00  0.00      A    O  
ATOM      3  C02 2ag A   1      17.010  18.387  19.739  1.00  0.00      A    C  
ATOM      4  C03 2ag A   1      17.856  18.854  18.728  1.00  0.00      A    C  
ATOM      5  C04 2ag A   1      17.367  19.736  17.799  1.00  0.00      A    C  
ATOM      6  C05 2ag A   1      15.952  20.127  17.685  1.00  0.00      A    C  
ATOM      7  C06 2ag A   1      15.614  21.042  16.680  1.00  0.00      A    C  
ATOM      8  O07 2ag A   1      14.273  21.270  16.495  1.00  0.00      A    O  
ATOM      9  C08 2ag A   1      15.077  19.577  18.690  1.00  0.00      A    C  
ATOM     10  C09 2ag A   1      15.644  18.735  19.671  1.00  0.00      A    C  
ATOM     11  H0A 2ag A   1      18.787  16.815  22.163  1.00  0.00      A    H  
ATOM     12  H0B 2ag A   1      19.469  17.266  20.615  1.00  0.00      A    H  
ATOM     13  H0C 2ag A   1      19.080  18.432  21.811  1.00  0.00      A    H  
ATOM     14  H0D 2ag A   1      18.949  18.645  18.675  1.00  0.00      A    H  
ATOM     15  H0E 2ag A   1      17.992  20.150  17.004  1.00  0.00      A    H  
ATOM     16  H0F 2ag A   1      13.899  20.729  15.404  1.00  0.00      A    H  
ATOM     17  H0G 2ag A   1      16.286  21.549  15.953  1.00  0.00      A    H  
ATOM     18  H0H 2ag A   1      14.101  22.241  16.637  1.00  0.00      A    H  
ATOM     19  H0I 2ag A   1      14.040  19.793  18.629  1.00  0.00      A    H  
ATOM     20  H0J 2ag A   1      14.796  18.372  20.265  1.00  0.00      A    H  
ATOM     21  O   HOH B   1      13.436  20.270  14.498  1.00  0.00      B    O  
ATOM     22  H1  HOH B   1      13.179  19.399  14.965  1.00  0.00      B    H  
ATOM     23  H2  HOH B   1      12.491  20.705  14.570  1.00  0.00      B    H  
ATOM     24  O   HOH B   2      14.996  23.038  13.883  1.00  0.00      B    O  
ATOM     25  H1  HOH B   2      14.024  23.278  13.958  1.00  0.00      B    H  
ATOM     26  H2  HOH B   2      15.342  23.487  13.086  1.00  0.00      B    H  
ATOM     27  O   HOH B   3      16.452  23.994  16.006  1.00  0.00      B    O  
ATOM     28  H1  HOH B   3      16.891  24.818  15.836  1.00  0.00      B    H  
ATOM     29  H2  HOH B   3      15.903  23.885  15.216  1.00  0.00      B    H  
ATOM     30  O   HOH B   4      11.288  21.443  15.143  1.00  0.00      B    O  
ATOM     31  H1  HOH B   4      10.326  21.278  14.946  1.00  0.00      B    H  
ATOM     32  H2  HOH B   4      11.606  22.239  14.642  1.00  0.00      B    H  
ATOM     33  O   HOH B   5      15.422  23.496  18.689  1.00  0.00      B    O  
ATOM     34  H1  HOH B   5      15.573  23.692  17.716  1.00  0.00      B    H  
ATOM     35  H2  HOH B   5      16.383  23.329  18.973  1.00  0.00      B    H  
ATOM     36  O   HOH B   6      13.439  23.597  16.539  1.00  0.00      B    O  
ATOM     37  H1  HOH B   6      12.685  23.965  17.055  1.00  0.00      B    H  
ATOM     38  H2  HOH B   6      13.761  24.255  15.870  1.00  0.00      B    H  
ATOM     39  O   HOH B   7      18.311  21.657  15.212  1.00  0.00      B    O  
ATOM     40  H1  HOH B   7      17.603  21.397  14.591  1.00  0.00      B    H  
ATOM     41  H2  HOH B   7      17.943  22.514  15.522  1.00  0.00      B    H  
ATOM     42  O   HOH B   8      13.244  22.322  19.549  1.00  0.00      B    O  
ATOM     43  H1  HOH B   8      14.226  22.509  19.464  1.00  0.00      B    H  
ATOM     44  H2  HOH B   8      12.892  23.189  19.694  1.00  0.00      B    H  
ATOM     45  O   HOH B   9      12.299  23.251  13.772  1.00  0.00      B    O  
ATOM     46  H1  HOH B   9      12.195  22.958  12.833  1.00  0.00      B    H  
ATOM     47  H2  HOH B   9      11.666  24.018  13.980  1.00  0.00      B    H  
ATOM     48  O   HOH B  10      12.777  18.468  16.249  1.00  0.00      B    O  
ATOM     49  H1  HOH B  10      13.454  17.969  16.748  1.00  0.00      B    H  
ATOM     50  H2  HOH B  10      12.719  19.256  16.824  1.00  0.00      B    H  
ATOM     51  O   HOH B  11      11.906  20.605  17.706  1.00  0.00      B    O  
ATOM     52  H1  HOH B  11      11.742  20.940  16.809  1.00  0.00      B    H  
ATOM     53  H2  HOH B  11      12.354  21.273  18.307  1.00  0.00      B    H  
ATOM     54  O   HOH B  12      16.312  20.856  13.692  1.00  0.00      B    O  
ATOM     55  H1  HOH B  12      15.777  20.019  13.820  1.00  0.00      B    H  
ATOM     56  H2  HOH B  12      15.707  21.649  13.782  1.00  0.00      B    H  
ATOM     57  O   HOH B  13      38.649  19.436  32.504  1.00  0.00      B    O  
ATOM     58  H1  HOH B  13      38.106  19.603  33.347  1.00  0.00      B    H  
ATOM     59  H2  HOH B  13      38.294  18.591  32.152  1.00  0.00      B    H  
ATOM     60  O   HOH B  14      22.537   3.606  21.235  1.00  0.00      B    O  
ATOM     61  H1  HOH B  14      22.760   4.378  21.862  1.00  0.00      B    H  
ATOM     62  H2  HOH B  14      22.794   2.775  21.731  1.00  0.00      B    H  
ATOM     63  O   HOH B  15      16.055  16.591  16.273  1.00  0.00      B    O  
ATOM     64  H1  HOH B  15      15.436  15.967  16.834  1.00  0.00      B    H  
ATOM     65  H2  HOH B  15      16.340  17.296  16.874  1.00  0.00      B    H  
ATOM     66  O   HOH B  16      36.637  17.886  13.359  1.00  0.00      B    O  
ATOM     67  H1  HOH B  16      37.332  18.573  13.186  1.00  0.00      B    H  
ATOM     68  H2  HOH B  16      37.138  17.036  13.318  1.00  0.00      B    H  
ATOM     69  O   HOH B  17       9.090  23.169  16.858  1.00  0.00      B    O  
ATOM     70  H1  HOH B  17       8.282  23.716  17.185  1.00  0.00      B    H  
ATOM     71  H2  HOH B  17       8.966  22.195  17.217  1.00  0.00      B    H  
ATOM     72  O   HOH B  18      10.050   4.875  15.697  1.00  0.00      B    O  
ATOM     73  H1  HOH B  18      10.805   5.435  15.326  1.00  0.00      B    H  
ATOM     74  H2  HOH B  18       9.414   5.455  16.183  1.00  0.00      B    H  
ATOM     75  O   HOH B  19      14.382   1.816  36.093  1.00  0.00      B    O  
ATOM     76  H1  HOH B  19      14.212   2.181  35.183  1.00  0.00      B    H  
ATOM     77  H2  HOH B  19      14.012   0.827  36.179  1.00  0.00      B    H  
ATOM     78  O   HOH B  20      38.960  30.414  24.408  1.00  0.00      B    O  
ATOM     79  H1  HOH B  20      38.339  31.224  24.203  1.00  0.00      B    H  
ATOM     80  H2  HOH B  20      38.739  29.684  23.770  1.00  0.00      B    H  
ATOM     81  O   HOH B  21      13.610  29.489  31.700  1.00  0.00      B    O  
ATOM     82  H1  HOH B  21      12.662  29.786  31.838  1.00  0.00      B    H  
ATOM     83  H2  HOH B  21      14.054  29.680  32.627  1.00  0.00      B    H  
ATOM     84  O   HOH B  22      23.878  37.078   1.519  1.00  0.00      B    O  
ATOM     85  H1  HOH B  22      24.538  37.571   2.106  1.00  0.00      B    H  
ATOM     86  H2  HOH B  22      24.328  36.738   0.678  1.00  0.00      B    H  
ATOM     87  O   HOH B  23      24.632  18.709  33.843  1.00  0.00      B    O  
ATOM     88  H1  HOH B  23      25.100  17.907  33.999  1.00  0.00      B    H  
ATOM     89  H2  HOH B  23      23.659  18.519  34.024  1.00  0.00      B    H  
ATOM     90  O   HOH B  24      34.276  19.593  20.897  1.00  0.00      B    O  
ATOM     91  H1  HOH B  24      34.085  20.563  20.894  1.00  0.00      B    H  
ATOM     92  H2  HOH B  24      34.249  19.379  19.872  1.00  0.00      B    H  
ATOM     93  O   HOH B  25      16.875  10.194  22.361  1.00  0.00      B    O  
ATOM     94  H1  HOH B  25      16.078   9.699  22.831  1.00  0.00      B    H  
ATOM     95  H2  HOH B  25      16.474  11.121  22.085  1.00  0.00      B    H  
ATOM     96  O   HOH B  26       8.688   2.832  14.634  1.00  0.00      B    O  
ATOM     97  H1  HOH B  26       9.134   3.545  15.170  1.00  0.00      B    H  
ATOM     98  H2  HOH B  26       8.860   1.983  15.127  1.00  0.00      B    H  
ATOM     99  O   HOH B  27       2.573  12.679   9.477  1.00  0.00      B    O  
ATOM    100  H1  HOH B  27       3.263  13.036  10.140  1.00  0.00      B    H  
ATOM    101  H2  HOH B  27       1.688  13.104   9.705  1.00  0.00      B    H  
ATOM    102  O   HOH B  28      37.908  23.542  26.008  1.00  0.00      B    O  
ATOM    103  H1  HOH B  28      38.061  22.695  26.462  1.00  0.00      B    H  
ATOM    104  H2  HOH B  28      36.935  23.826  26.121  1.00  0.00      B    H  
ATOM    105  O   HOH B  29      30.204  35.090  29.459  1.00  0.00      B    O  
ATOM    106  H1  HOH B  29      30.743  34.520  28.771  1.00  0.00      B    H  
ATOM    107  H2  HOH B  29      30.521  36.037  29.384  1.00  0.00      B    H  
ATOM    108  O   HOH B  30       1.124  28.430   5.007  1.00  0.00      B    O  
ATOM    109  H1  HOH B  30       0.501  28.941   5.638  1.00  0.00      B    H  
ATOM    110  H2  HOH B  30       2.016  28.417   5.556  1.00  0.00      B    H  
ATOM    111  O   HOH B  31      34.945  17.883  36.782  1.00  0.00      B    O  
ATOM    112  H1  HOH B  31      35.070  17.458  35.886  1.00  0.00      B    H  
ATOM    113  H2  HOH B  31      33.953  17.824  37.069  1.00  0.00      B    H  
ATOM    114  O   HOH B  32       0.443  35.119   8.066  1.00  0.00      B    O  
ATOM    115  H1  HOH B  32       1.052  34.554   8.666  1.00  0.00      B    H  
ATOM    116  H2  HOH B  32      -0.496  35.013   8.396  1.00  0.00      B    H  
ATOM    117  O   HOH B  33       9.385  19.746   9.142  1.00  0.00      B    O  
ATOM    118  H1  HOH B  33       8.742  19.168   8.659  1.00  0.00      B    H  
ATOM    119  H2  HOH B  33      10.104  20.002   8.458  1.00  0.00      B    H  
ATOM    120  O   HOH B  34      21.178  36.899   7.000  1.00  0.00      B    O  
ATOM    121  H1  HOH B  34      20.688  36.881   6.148  1.00  0.00      B    H  
ATOM    122  H2  HOH B  34      21.605  37.765   7.115  1.00  0.00      B    H  
ATOM    123  O   HOH B  35      19.777  13.214  32.576  1.00  0.00      B    O  
ATOM    124  H1  HOH B  35      19.579  12.704  33.428  1.00  0.00      B    H  
ATOM    125  H2  HOH B  35      19.460  12.628  31.809  1.00  0.00      B    H  
ATOM    126  O   HOH B  36      22.952  21.945  24.845  1.00  0.00      B    O  
ATOM    127  H1  HOH B  36      22.194  22.614  24.698  1.00  0.00      B    H  
ATOM    128  H2  HOH B  36      23.756  22.448  25.159  1.00  0.00      B    H  
ATOM    129  O   HOH B  37      26.798  25.279  14.579  1.00  0.00      B    O  
ATOM    130  H1  HOH B  37      26.990  24.712  15.426  1.00  0.00      B    H  
ATOM    131  H2  HOH B  37      27.274  24.896  13.757  1.00  0.00      B    H  
ATOM    132  O   HOH B  38       7.394  20.181  37.137  1.00  0.00      B    O  
ATOM    133  H1  HOH B  38       7.854  20.332  38.038  1.00  0.00      B    H  
ATOM    134  H2  HOH B  38       8.139  20.166  36.460  1.00  0.00      B    H  
ATOM    135  O   HOH B  39      20.552  28.659  29.083  1.00  0.00      B    O  
ATOM    136  H1  HOH B  39      19.779  27.993  29.114  1.00  0.00      B    H  
ATOM    137  H2  HOH B  39      20.828  28.866  28.154  1.00  0.00      B    H  
ATOM    138  O   HOH B  40      36.104   0.993  20.901  1.00  0.00      B    O  
ATOM    139  H1  HOH B  40      35.789   0.238  20.354  1.00  0.00      B    H  
ATOM    140  H2  HOH B  40      36.978   1.342  20.437  1.00  0.00      B    H  
ATOM    141  O   HOH B  41      16.481  25.675  20.683  1.00  0.00      B    O  
ATOM    142  H1  HOH B  41      16.896  24.941  20.116  1.00  0.00      B    H  
ATOM    143  H2  HOH B  41      15.913  25.230  21.366  1.00  0.00      B    H  
ATOM    144  O   HOH B  42      35.113  32.060  19.143  1.00  0.00      B    O  
ATOM    145  H1  HOH B  42      35.251  31.276  18.471  1.00  0.00      B    H  
ATOM    146  H2  HOH B  42      35.095  31.618  20.056  1.00  0.00      B    H  
ATOM    147  O   HOH B  43      25.244  36.677  28.620  1.00  0.00      B    O  
ATOM    148  H1  HOH B  43      24.757  35.849  28.353  1.00  0.00      B    H  
ATOM    149  H2  HOH B  43      26.005  36.487  29.262  1.00  0.00      B    H  
ATOM    150  O   HOH B  44      29.106  32.574  38.916  1.00  0.00      B    O  
ATOM    151  H1  HOH B  44      29.890  31.925  38.847  1.00  0.00      B    H  
ATOM    152  H2  HOH B  44      28.532  32.200  39.632  1.00  0.00      B    H  
ATOM    153  O   HOH B  45      36.192  18.754  17.937  1.00  0.00      B    O  
ATOM    154  H1  HOH B  45      35.835  18.570  17.015  1.00  0.00      B    H  
ATOM    155  H2  HOH B  45      35.467  19.127  18.573  1.00  0.00      B    H  
ATOM    156  O   HOH B  46      27.095  33.096  37.119  1.00  0.00      B    O  
ATOM    157  H1  HOH B  46      27.842  32.975  37.783  1.00  0.00      B    H  
ATOM    158  H2  HOH B  46      27.297  32.508  36.307  1.00  0.00      B    H  
ATOM    159  O   HOH B  47      38.598   5.135  38.528  1.00  0.00      B    O  
ATOM    160  H1  HOH B  47      39.036   4.442  37.904  1.00  0.00      B    H  
ATOM    161  H2  HOH B  47      37.632   5.025  38.373  1.00  0.00      B    H  
ATOM    162  O   HOH B  48      21.329  33.603  16.013  1.00  0.00      B    O  
ATOM    163  H1  HOH B  48      20.427  33.039  16.031  1.00  0.00      B    H  
ATOM    164  H2  HOH B  48      22.098  32.868  15.979  1.00  0.00      B    H  
ATOM    165  O   HOH B  49      33.675  24.752  19.693  1.00  0.00      B    O  
ATOM    166  H1  HOH B  49      34.095  24.779  18.760  1.00  0.00      B    H  
ATOM    167  H2  HOH B  49      33.357  25.681  19.915  1.00  0.00      B    H  
ATOM    168  O   HOH B  50      30.290   0.152  13.175  1.00  0.00      B    O  
ATOM    169  H1  HOH B  50      29.457   0.142  13.799  1.00  0.00      B    H  
ATOM    170  H2  HOH B  50      30.985   0.708  13.665  1.00  0.00      B    H  
ATOM    171  O   HOH B  51      12.784  38.932  33.445  1.00  0.00      B    O  
ATOM    172  H1  HOH B  51      12.636  38.644  34.389  1.00  0.00      B    H  
ATOM    173  H2  HOH B  51      13.180  39.868  33.391  1.00  0.00      B    H  
ATOM    174  O   HOH B  52      16.228  34.028   7.396  1.00  0.00      B    O  
ATOM    175  H1  HOH B  52      16.693  33.831   8.293  1.00  0.00      B    H  
ATOM    176  H2  HOH B  52      16.166  35.066   7.378  1.00  0.00      B    H  
ATOM    177  O   HOH B  53      18.350   4.353   6.535  1.00  0.00      B    O  
ATOM    178  H1  HOH B  53      18.097   3.400   6.656  1.00  0.00      B    H  
ATOM    179  H2  HOH B  53      17.507   4.949   6.582  1.00  0.00      B    H  
ATOM    180  O   HOH B  54      30.795  30.842  28.364  1.00  0.00      B    O  
ATOM    181  H1  HOH B  54      30.619  30.129  29.060  1.00  0.00      B    H  
ATOM    182  H2  HOH B  54      31.663  31.317  28.573  1.00  0.00      B    H  
ATOM    183  O   HOH B  55       7.387  34.645  23.408  1.00  0.00      B    O  
ATOM    184  H1  HOH B  55       6.928  33.844  23.821  1.00  0.00      B    H  
ATOM    185  H2  HOH B  55       8.343  34.336  23.205  1.00  0.00      B    H  
ATOM    186  O   HOH B  56      32.178  31.397  12.454  1.00  0.00      B    O  
ATOM    187  H1  HOH B  56      32.968  31.450  13.088  1.00  0.00      B    H  
ATOM    188  H2  HOH B  56      32.509  32.048  11.742  1.00  0.00      B    H  
ATOM    189  O   HOH B  57      26.722  23.227  36.408  1.00  0.00      B    O  
ATOM    190  H1  HOH B  57      26.738  23.767  37.191  1.00  0.00      B    H  
ATOM    191  H2  HOH B  57      27.240  23.775  35.686  1.00  0.00      B    H  
ATOM    192  O   HOH B  58      31.785  36.049  37.308  1.00  0.00      B    O  
ATOM    193  H1  HOH B  58      30.923  36.256  36.824  1.00  0.00      B    H  
ATOM    194  H2  HOH B  58      31.590  35.461  38.110  1.00  0.00      B    H  
ATOM    195  O   HOH B  59       5.237  33.761  20.496  1.00  0.00      B    O  
ATOM    196  H1  HOH B  59       4.462  34.126  19.936  1.00  0.00      B    H  
ATOM    197  H2  HOH B  59       4.875  33.185  21.240  1.00  0.00      B    H  
ATOM    198  O   HOH B  60      37.893   5.751  33.829  1.00  0.00      B    O  
ATOM    199  H1  HOH B  60      38.517   6.273  34.429  1.00  0.00      B    H  
ATOM    200  H2  HOH B  60      37.717   4.882  34.320  1.00  0.00      B    H  
ATOM    201  O   HOH B  61      29.399   6.516  18.636  1.00  0.00      B    O  
ATOM    202  H1  HOH B  61      29.959   7.149  18.088  1.00  0.00      B    H  
ATOM    203  H2  HOH B  61      29.287   5.647  18.151  1.00  0.00      B    H  
ATOM    204  O   HOH B  62      36.951   3.445  26.095  1.00  0.00      B    O  
ATOM    205  H1  HOH B  62      36.770   4.063  26.858  1.00  0.00      B    H  
ATOM    206  H2  HOH B  62      37.973   3.523  25.895  1.00  0.00      B    H  
ATOM    207  O   HOH B  63      31.268  37.799  21.273  1.00  0.00      B    O  
ATOM    208  H1  HOH B  63      31.606  37.972  20.289  1.00  0.00      B    H  
ATOM    209  H2  HOH B  63      31.202  36.852  21.351  1.00  0.00      B    H  
ATOM    210  O   HOH B  64       8.341  15.330  24.123  1.00  0.00      B    O  
ATOM    211  H1  HOH B  64       9.239  15.479  24.596  1.00  0.00      B    H  
ATOM    212  H2  HOH B  64       7.775  16.240  24.088  1.00  0.00      B    H  
ATOM    213  O   HOH B  65      18.861  14.853  27.279  1.00  0.00      B    O  
ATOM    214  H1  HOH B  65      18.023  14.779  27.816  1.00  0.00      B    H  
ATOM    215  H2  HOH B  65      19.585  14.395  27.831  1.00  0.00      B    H  
ATOM    216  O   HOH B  66      15.082   2.888  10.383  1.00  0.00      B    O  
ATOM    217  H1  HOH B  66      14.066   2.752  10.521  1.00  0.00      B    H  
ATOM    218  H2  HOH B  66      15.382   2.220   9.683  1.00  0.00      B    H  
ATOM    219  O   HOH B  67      31.056  30.865  38.546  1.00  0.00      B    O  
ATOM    220  H1  HOH B  67      30.717  30.195  37.886  1.00  0.00      B    H  
ATOM    221  H2  HOH B  67      31.808  30.454  39.065  1.00  0.00      B    H  
ATOM    222  O   HOH B  68      17.111   4.951  27.054  1.00  0.00      B    O  
ATOM    223  H1  HOH B  68      17.498   5.458  27.821  1.00  0.00      B    H  
ATOM    224  H2  HOH B  68      17.405   5.439  26.228  1.00  0.00      B    H  
ATOM    225  O   HOH B  69      30.804  10.677  14.691  1.00  0.00      B    O  
ATOM    226  H1  HOH B  69      30.868  10.793  13.689  1.00  0.00      B    H  
ATOM    227  H2  HOH B  69      30.295   9.836  14.888  1.00  0.00      B    H  
ATOM    228  O   HOH B  70       5.458  33.483  29.791  1.00  0.00      B    O  
ATOM    229  H1  HOH B  70       5.988  34.017  30.487  1.00  0.00      B    H  
ATOM    230  H2  HOH B  70       4.426  33.614  29.905  1.00  0.00      B    H  
ATOM    231  O   HOH B  71      30.853  19.745  17.206  1.00  0.00      B    O  
ATOM    232  H1  HOH B  71      31.405  20.115  16.417  1.00  0.00      B    H  
ATOM    233  H2  HOH B  71      30.315  18.921  16.932  1.00  0.00      B    H  
ATOM    234  O   HOH B  72      22.904  28.507  38.021  1.00  0.00      B    O  
ATOM    235  H1  HOH B  72      23.445  29.269  38.412  1.00  0.00      B    H  
ATOM    236  H2  HOH B  72      21.926  28.613  38.289  1.00  0.00      B    H  
ATOM    237  O   HOH B  73       7.578  34.296  33.932  1.00  0.00      B    O  
ATOM    238  H1  HOH B  73       7.224  34.995  34.522  1.00  0.00      B    H  
ATOM    239  H2  HOH B  73       7.391  33.333  34.285  1.00  0.00      B    H  
ATOM    240  O   HOH B  74      29.799  11.246  20.352  1.00  0.00      B    O  
ATOM    241  H1  HOH B  74      28.966  11.182  19.823  1.00  0.00      B    H  
ATOM    242  H2  HOH B  74      29.701  10.580  21.196  1.00  0.00      B    H  
ATOM    243  O   HOH B  75       2.258   9.295   9.928  1.00  0.00      B    O  
ATOM    244  H1  HOH B  75       2.846   9.952   9.455  1.00  0.00      B    H  
ATOM    245  H2  HOH B  75       1.707   9.820  10.619  1.00  0.00      B    H  
ATOM    246  O   HOH B  76      30.388  10.406   7.063  1.00  0.00      B    O  
ATOM    247  H1  HOH B  76      30.454   9.434   7.204  1.00  0.00      B    H  
ATOM    248  H2  HOH B  76      29.382  10.590   6.958  1.00  0.00      B    H  
ATOM    249  O   HOH B  77      28.479  36.416   9.923  1.00  0.00      B    O  
ATOM    250  H1  HOH B  77      28.866  37.297  10.185  1.00  0.00      B    H  
ATOM    251  H2  HOH B  77      27.583  36.266  10.427  1.00  0.00      B    H  
ATOM    252  O   HOH B  78      38.102  18.892   3.501  1.00  0.00      B    O  
ATOM    253  H1  HOH B  78      38.145  19.399   4.396  1.00  0.00      B    H  
ATOM    254  H2  HOH B  78      38.481  17.984   3.634  1.00  0.00      B    H  
ATOM    255  O   HOH B  79      24.590  23.846  10.134  1.00  0.00      B    O  
ATOM    256  H1  HOH B  79      23.936  23.594   9.444  1.00  0.00      B    H  
ATOM    257  H2  HOH B  79      25.008  23.002  10.499  1.00  0.00      B    H  
ATOM    258  O   HOH B  80      27.593  18.181  24.252  1.00  0.00      B    O  
ATOM    259  H1  HOH B  80      27.871  19.029  23.793  1.00  0.00      B    H  
ATOM    260  H2  HOH B  80      27.420  18.306  25.260  1.00  0.00      B    H  
ATOM    261  O   HOH B  81      25.919   4.129  16.830  1.00  0.00      B    O  
ATOM    262  H1  HOH B  81      25.176   4.169  16.145  1.00  0.00      B    H  
ATOM    263  H2  HOH B  81      25.573   4.097  17.832  1.00  0.00      B    H  
ATOM    264  O   HOH B  82      24.051  18.485  16.227  1.00  0.00      B    O  
ATOM    265  H1  HOH B  82      24.432  17.765  15.676  1.00  0.00      B    H  
ATOM    266  H2  HOH B  82      24.251  18.272  17.197  1.00  0.00      B    H  
ATOM    267  O   HOH B  83      32.081  29.695  22.133  1.00  0.00      B    O  
ATOM    268  H1  HOH B  83      31.345  29.021  22.222  1.00  0.00      B    H  
ATOM    269  H2  HOH B  83      32.188  30.109  23.009  1.00  0.00      B    H  
ATOM    270  O   HOH B  84       7.394   7.439   9.143  1.00  0.00      B    O  
ATOM    271  H1  HOH B  84       6.805   7.025   9.845  1.00  0.00      B    H  
ATOM    272  H2  HOH B  84       8.371   7.377   9.541  1.00  0.00      B    H  
ATOM    273  O   HOH B  85      29.742   0.773  29.532  1.00  0.00      B    O  
ATOM    274  H1  HOH B  85      29.000   1.248  29.989  1.00  0.00      B    H  
ATOM    275  H2  HOH B  85      30.476   1.411  29.462  1.00  0.00      B    H  
ATOM    276  O   HOH B  86      29.854  17.199  16.547  1.00  0.00      B    O  
ATOM    277  H1  HOH B  86      30.061  16.275  16.884  1.00  0.00      B    H  
ATOM    278  H2  HOH B  86      29.607  17.119  15.563  1.00  0.00      B    H  
ATOM    279  O   HOH B  87      34.475   4.738  33.780  1.00  0.00      B    O  
ATOM    280  H1  HOH B  87      35.152   4.347  34.384  1.00  0.00      B    H  
ATOM    281  H2  HOH B  87      33.740   4.095  33.591  1.00  0.00      B    H  
ATOM    282  O   HOH B  88      29.122  30.167  17.422  1.00  0.00      B    O  
ATOM    283  H1  HOH B  88      29.776  30.914  17.638  1.00  0.00      B    H  
ATOM    284  H2  HOH B  88      28.236  30.587  17.206  1.00  0.00      B    H  
ATOM    285  O   HOH B  89      30.408  35.782   7.994  1.00  0.00      B    O  
ATOM    286  H1  HOH B  89      29.840  35.823   8.838  1.00  0.00      B    H  
ATOM    287  H2  HOH B  89      30.009  35.103   7.402  1.00  0.00      B    H  
ATOM    288  O   HOH B  90      38.132  19.437  38.365  1.00  0.00      B    O  
ATOM    289  H1  HOH B  90      39.128  19.783  38.410  1.00  0.00      B    H  
ATOM    290  H2  HOH B  90      37.584  19.986  37.624  1.00  0.00      B    H  
ATOM    291  O   HOH B  91      24.894   3.142  24.233  1.00  0.00      B    O  
ATOM    292  H1  HOH B  91      24.274   2.441  23.789  1.00  0.00      B    H  
ATOM    293  H2  HOH B  91      24.823   3.961  23.620  1.00  0.00      B    H  
ATOM    294  O   HOH B  92      35.981   4.517  38.359  1.00  0.00      B    O  
ATOM    295  H1  HOH B  92      35.100   4.034  38.329  1.00  0.00      B    H  
ATOM    296  H2  HOH B  92      36.339   4.332  39.271  1.00  0.00      B    H  
ATOM    297  O   HOH B  93      16.229  34.014   4.551  1.00  0.00      B    O  
ATOM    298  H1  HOH B  93      16.840  34.786   4.350  1.00  0.00      B    H  
ATOM    299  H2  HOH B  93      16.342  33.842   5.561  1.00  0.00      B    H  
ATOM    300  O   HOH B  94       0.384  14.199  16.458  1.00  0.00      B    O  
ATOM    301  H1  HOH B  94      -0.539  14.205  16.069  1.00  0.00      B    H  
ATOM    302  H2  HOH B  94       0.606  15.182  16.547  1.00  0.00      B    H  
ATOM    303  O   HOH B  95      20.209   2.822  29.179  1.00  0.00      B    O  
ATOM    304  H1  HOH B  95      19.607   3.351  29.792  1.00  0.00      B    H  
ATOM    305  H2  HOH B  95      20.306   1.848  29.400  1.00  0.00      B    H  
ATOM    306  O   HOH B  96      27.413  24.006  16.870  1.00  0.00      B    O  
ATOM    307  H1  HOH B  96      26.977  23.359  17.534  1.00  0.00      B    H  
ATOM    308  H2  HOH B  96      28.316  23.555  16.671  1.00  0.00      B    H  
ATOM    309  O   HOH B  97      20.179  18.659  15.418  1.00  0.00      B    O  
ATOM    310  H1  HOH B  97      20.377  18.048  16.236  1.00  0.00      B    H  
ATOM    311  H2  HOH B  97      20.855  19.351  15.525  1.00  0.00      B    H  
ATOM    312  O   HOH B  98       9.511   0.368  31.269  1.00  0.00      B    O  
ATOM    313  H1  HOH B  98       9.652  -0.534  31.747  1.00  0.00      B    H  
ATOM    314  H2  HOH B  98      10.084   1.079  31.665  1.00  0.00      B    H  
ATOM    315  O   HOH B  99       1.554  25.522  13.881  1.00  0.00      B    O  
ATOM    316  H1  HOH B  99       2.433  25.146  14.222  1.00  0.00      B    H  
ATOM    317  H2  HOH B  99       1.374  25.074  12.995  1.00  0.00      B    H  
ATOM    318  O   HOH B 100      11.729   7.821  38.803  1.00  0.00      B    O  
ATOM    319  H1  HOH B 100      10.989   7.843  38.129  1.00  0.00      B    H  
ATOM    320  H2  HOH B 100      11.574   7.193  39.565  1.00  0.00      B    H  
ATOM    321  O   HOH B 101      19.106  27.384   9.216  1.00  0.00      B    O  
ATOM    322  H1  HOH B 101      18.916  27.492  10.214  1.00  0.00      B    H  
ATOM    323  H2  HOH B 101      19.168  26.421   9.053  1.00  0.00      B    H  
ATOM    324  O   HOH B 102       9.192  36.886  38.041  1.00  0.00      B    O  
ATOM    325  H1  HOH B 102       9.519  35.925  38.094  1.00  0.00      B    H  
ATOM    326  H2  HOH B 102       9.374  37.137  37.085  1.00  0.00      B    H  
ATOM    327  O   HOH B 103      22.209  23.993   7.568  1.00  0.00      B    O  
ATOM    328  H1  HOH B 103      22.220  23.129   7.048  1.00  0.00      B    H  
ATOM    329  H2  HOH B 103      22.594  24.691   6.921  1.00  0.00      B    H  
ATOM    330  O   HOH B 104      24.701   3.040  19.056  1.00  0.00      B    O  
ATOM    331  H1  HOH B 104      23.884   3.423  19.586  1.00  0.00      B    H  
ATOM    332  H2  HOH B 104      24.494   2.076  18.843  1.00  0.00      B    H  
ATOM    333  O   HOH B 105      19.296   3.235  26.215  1.00  0.00      B    O  
ATOM    334  H1  HOH B 105      18.405   3.681  26.345  1.00  0.00      B    H  
ATOM    335  H2  HOH B 105      19.622   3.061  27.134  1.00  0.00      B    H  
ATOM    336  O   HOH B 106      22.929  30.034  24.954  1.00  0.00      B    O  
ATOM    337  H1  HOH B 106      22.924  30.991  24.755  1.00  0.00      B    H  
ATOM    338  H2  HOH B 106      23.051  29.524  24.037  1.00  0.00      B    H  
ATOM    339  O   HOH B 107      19.032  35.189  26.415  1.00  0.00      B    O  
ATOM    340  H1  HOH B 107      19.097  35.255  27.465  1.00  0.00      B    H  
ATOM    341  H2  HOH B 107      19.808  34.624  26.080  1.00  0.00      B    H  
ATOM    342  O   HOH B 108       8.093  24.517   4.140  1.00  0.00      B    O  
ATOM    343  H1  HOH B 108       8.652  24.493   5.034  1.00  0.00      B    H  
ATOM    344  H2  HOH B 108       8.816  24.366   3.399  1.00  0.00      B    H  
ATOM    345  O   HOH B 109      17.151  34.960  20.802  1.00  0.00      B    O  
ATOM    346  H1  HOH B 109      17.508  35.703  21.354  1.00  0.00      B    H  
ATOM    347  H2  HOH B 109      17.346  34.062  21.269  1.00  0.00      B    H  
ATOM    348  O   HOH B 110      34.659  27.034   5.077  1.00  0.00      B    O  
ATOM    349  H1  HOH B 110      34.591  26.180   4.453  1.00  0.00      B    H  
ATOM    350  H2  HOH B 110      34.899  27.786   4.459  1.00  0.00      B    H  
ATOM    351  O   HOH B 111      20.238  28.814  23.290  1.00  0.00      B    O  
ATOM    352  H1  HOH B 111      20.957  29.307  22.743  1.00  0.00      B    H  
ATOM    353  H2  HOH B 111      20.665  27.912  23.494  1.00  0.00      B    H  
ATOM    354  O   HOH B 112      16.604  18.002  32.033  1.00  0.00      B    O  
ATOM    355  H1  HOH B 112      16.720  18.054  33.028  1.00  0.00      B    H  
ATOM    356  H2  HOH B 112      17.015  18.828  31.603  1.00  0.00      B    H  
ATOM    357  O   HOH B 113      33.046  21.048   4.918  1.00  0.00      B    O  
ATOM    358  H1  HOH B 113      32.580  21.552   4.149  1.00  0.00      B    H  
ATOM    359  H2  HOH B 113      33.679  20.394   4.458  1.00  0.00      B    H  
ATOM    360  O   HOH B 114      10.172  35.745   3.692  1.00  0.00      B    O  
ATOM    361  H1  HOH B 114      10.390  35.233   4.537  1.00  0.00      B    H  
ATOM    362  H2  HOH B 114       9.264  36.109   3.807  1.00  0.00      B    H  
ATOM    363  O   HOH B 115      13.024  12.536  37.967  1.00  0.00      B    O  
ATOM    364  H1  HOH B 115      13.978  12.187  37.680  1.00  0.00      B    H  
ATOM    365  H2  HOH B 115      12.602  11.743  38.450  1.00  0.00      B    H  
ATOM    366  O   HOH B 116      38.330  28.672   1.618  1.00  0.00      B    O  
ATOM    367  H1  HOH B 116      38.025  28.235   2.465  1.00  0.00      B    H  
ATOM    368  H2  HOH B 116      38.778  27.937   1.057  1.00  0.00      B    H  
ATOM    369  O   HOH B 117      19.564  16.285  25.281  1.00  0.00      B    O  
ATOM    370  H1  HOH B 117      19.534  15.739  26.181  1.00  0.00      B    H  
ATOM    371  H2  HOH B 117      18.612  16.359  25.011  1.00  0.00      B    H  
ATOM    372  O   HOH B 118      21.735   5.643  23.415  1.00  0.00      B    O  
ATOM    373  H1  HOH B 118      21.808   6.615  23.114  1.00  0.00      B    H  
ATOM    374  H2  HOH B 118      20.940   5.346  23.028  1.00  0.00      B    H  
ATOM    375  O   HOH B 119      28.959   3.151  25.760  1.00  0.00      B    O  
ATOM    376  H1  HOH B 119      28.429   2.379  26.134  1.00  0.00      B    H  
ATOM    377  H2  HOH B 119      28.977   2.933  24.794  1.00  0.00      B    H  
ATOM    378  O   HOH B 120      18.375  37.212  37.499  1.00  0.00      B    O  
ATOM    379  H1  HOH B 120      18.017  37.344  36.574  1.00  0.00      B    H  
ATOM    380  H2  HOH B 120      19.064  36.465  37.501  1.00  0.00      B    H  
ATOM    381  O   HOH B 121      27.938  22.830  30.376  1.00  0.00      B    O  
ATOM    382  H1  HOH B 121      27.991  23.825  30.520  1.00  0.00      B    H  
ATOM    383  H2  HOH B 121      26.924  22.601  30.154  1.00  0.00      B    H  
ATOM    384  O   HOH B 122      35.115  16.620  34.465  1.00  0.00      B    O  
ATOM    385  H1  HOH B 122      35.722  15.817  34.529  1.00  0.00      B    H  
ATOM    386  H2  HOH B 122      35.222  17.059  33.544  1.00  0.00      B    H  
ATOM    387  O   HOH B 123       5.698  13.383  22.310  1.00  0.00      B    O  
ATOM    388  H1  HOH B 123       6.200  13.548  23.178  1.00  0.00      B    H  
ATOM    389  H2  HOH B 123       6.131  12.588  21.912  1.00  0.00      B    H  
ATOM    390  O   HOH B 124       3.313   9.045  20.905  1.00  0.00      B    O  
ATOM    391  H1  HOH B 124       3.160   8.769  21.859  1.00  0.00      B    H  
ATOM    392  H2  HOH B 124       2.731   8.459  20.356  1.00  0.00      B    H  
ATOM    393  O   HOH B 125      20.606   2.180  24.130  1.00  0.00      B    O  
ATOM    394  H1  HOH B 125      19.860   1.925  23.538  1.00  0.00      B    H  
ATOM    395  H2  HOH B 125      20.240   2.371  25.045  1.00  0.00      B    H  
ATOM    396  O   HOH B 126      18.102   7.262  28.824  1.00  0.00      B    O  
ATOM    397  H1  HOH B 126      18.685   8.052  28.550  1.00  0.00      B    H  
ATOM    398  H2  HOH B 126      18.546   6.940  29.699  1.00  0.00      B    H  
ATOM    399  O   HOH B 127      14.173   7.290  34.228  1.00  0.00      B    O  
ATOM    400  H1  HOH B 127      13.791   6.669  34.955  1.00  0.00      B    H  
ATOM    401  H2  HOH B 127      14.911   7.812  34.669  1.00  0.00      B    H  
ATOM    402  O   HOH B 128      27.900  16.576  18.973  1.00  0.00      B    O  
ATOM    403  H1  HOH B 128      27.118  15.895  18.980  1.00  0.00      B    H  
ATOM    404  H2  HOH B 128      28.226  16.581  18.036  1.00  0.00      B    H  
ATOM    405  O   HOH B 129      31.448  31.931   6.975  1.00  0.00      B    O  
ATOM    406  H1  HOH B 129      31.038  31.859   7.881  1.00  0.00      B    H  
ATOM    407  H2  HOH B 129      32.439  31.637   6.954  1.00  0.00      B    H  
ATOM    408  O   HOH B 130       7.248  27.074   1.590  1.00  0.00      B    O  
ATOM    409  H1  HOH B 130       7.635  28.003   1.434  1.00  0.00      B    H  
ATOM    410  H2  HOH B 130       7.521  26.513   0.826  1.00  0.00      B    H  
ATOM    411  O   HOH B 131       9.576  39.375  15.408  1.00  0.00      B    O  
ATOM    412  H1  HOH B 131       9.456  38.360  15.295  1.00  0.00      B    H  
ATOM    413  H2  HOH B 131      10.566  39.537  15.629  1.00  0.00      B    H  
ATOM    414  O   HOH B 132      12.147  12.412  24.257  1.00  0.00      B    O  
ATOM    415  H1  HOH B 132      12.681  13.284  24.139  1.00  0.00      B    H  
ATOM    416  H2  HOH B 132      12.760  11.841  24.823  1.00  0.00      B    H  
ATOM    417  O   HOH B 133      12.149  25.704  24.687  1.00  0.00      B    O  
ATOM    418  H1  HOH B 133      12.236  24.704  24.810  1.00  0.00      B    H  
ATOM    419  H2  HOH B 133      12.172  25.979  23.709  1.00  0.00      B    H  
ATOM    420  O   HOH B 134      14.796   7.608  10.578  1.00  0.00      B    O  
ATOM    421  H1  HOH B 134      15.568   8.312  10.676  1.00  0.00      B    H  
ATOM    422  H2  HOH B 134      14.012   7.978  11.125  1.00  0.00      B    H  
ATOM    423  O   HOH B 135      20.414  11.042  19.884  1.00  0.00      B    O  
ATOM    424  H1  HOH B 135      19.788  10.420  20.404  1.00  0.00      B    H  
ATOM    425  H2  HOH B 135      21.336  10.820  20.168  1.00  0.00      B    H  
ATOM    426  O   HOH B 136       1.778  23.706   4.496  1.00  0.00      B    O  
ATOM    427  H1  HOH B 136       2.033  22.757   4.271  1.00  0.00      B    H  
ATOM    428  H2  HOH B 136       2.741  24.129   4.689  1.00  0.00      B    H  
ATOM    429  O   HOH B 137       8.102  13.372  28.632  1.00  0.00      B    O  
ATOM    430  H1  HOH B 137       8.015  14.358  28.920  1.00  0.00      B    H  
ATOM    431  H2  HOH B 137       7.789  12.871  29.487  1.00  0.00      B    H  
ATOM    432  O   HOH B 138       8.423   6.710  17.171  1.00  0.00      B    O  
ATOM    433  H1  HOH B 138       7.399   6.739  17.046  1.00  0.00      B    H  
ATOM    434  H2  HOH B 138       8.645   7.155  18.085  1.00  0.00      B    H  
ATOM    435  O   HOH B 139      36.080  36.972  11.435  1.00  0.00      B    O  
ATOM    436  H1  HOH B 139      36.197  35.986  11.248  1.00  0.00      B    H  
ATOM    437  H2  HOH B 139      36.400  37.526  10.617  1.00  0.00      B    H  
ATOM    438  O   HOH B 140      31.744  13.323  31.916  1.00  0.00      B    O  
ATOM    439  H1  HOH B 140      31.779  13.204  32.941  1.00  0.00      B    H  
ATOM    440  H2  HOH B 140      32.591  13.757  31.619  1.00  0.00      B    H  
ATOM    441  O   HOH B 141       3.945  37.907  29.198  1.00  0.00      B    O  
ATOM    442  H1  HOH B 141       4.072  38.737  28.629  1.00  0.00      B    H  
ATOM    443  H2  HOH B 141       4.891  37.656  29.487  1.00  0.00      B    H  
ATOM    444  O   HOH B 142      32.300  33.776   2.526  1.00  0.00      B    O  
ATOM    445  H1  HOH B 142      32.125  34.010   1.509  1.00  0.00      B    H  
ATOM    446  H2  HOH B 142      31.435  33.676   3.000  1.00  0.00      B    H  
ATOM    447  O   HOH B 143       9.071  11.172  36.346  1.00  0.00      B    O  
ATOM    448  H1  HOH B 143       8.611  10.477  36.957  1.00  0.00      B    H  
ATOM    449  H2  HOH B 143      10.071  11.156  36.559  1.00  0.00      B    H  
ATOM    450  O   HOH B 144      16.399  35.386  17.419  1.00  0.00      B    O  
ATOM    451  H1  HOH B 144      15.803  34.670  17.814  1.00  0.00      B    H  
ATOM    452  H2  HOH B 144      17.337  35.075  17.392  1.00  0.00      B    H  
ATOM    453  O   HOH B 145      33.591  30.841  26.333  1.00  0.00      B    O  
ATOM    454  H1  HOH B 145      33.099  31.289  25.604  1.00  0.00      B    H  
ATOM    455  H2  HOH B 145      34.550  30.649  25.984  1.00  0.00      B    H  
ATOM    456  O   HOH B 146      34.999  18.131  15.516  1.00  0.00      B    O  
ATOM    457  H1  HOH B 146      34.070  17.687  15.299  1.00  0.00      B    H  
ATOM    458  H2  HOH B 146      35.498  18.315  14.631  1.00  0.00      B    H  
ATOM    459  O   HOH B 147      10.623  35.124   8.779  1.00  0.00      B    O  
ATOM    460  H1  HOH B 147       9.972  35.813   8.972  1.00  0.00      B    H  
ATOM    461  H2  HOH B 147      10.398  34.246   9.250  1.00  0.00      B    H  
ATOM    462  O   HOH B 148      25.480  22.624   6.652  1.00  0.00      B    O  
ATOM    463  H1  HOH B 148      24.488  22.562   6.345  1.00  0.00      B    H  
ATOM    464  H2  HOH B 148      25.979  21.952   6.079  1.00  0.00      B    H  
ATOM    465  O   HOH B 149      31.824  19.463  27.425  1.00  0.00      B    O  
ATOM    466  H1  HOH B 149      30.879  19.306  27.216  1.00  0.00      B    H  
ATOM    467  H2  HOH B 149      31.885  19.610  28.422  1.00  0.00      B    H  
ATOM    468  O   HOH B 150       7.824  24.994  14.458  1.00  0.00      B    O  
ATOM    469  H1  HOH B 150       7.634  23.996  14.303  1.00  0.00      B    H  
ATOM    470  H2  HOH B 150       8.142  25.348  13.587  1.00  0.00      B    H  
ATOM    471  O   HOH B 151      22.566  17.881  25.331  1.00  0.00      B    O  
ATOM    472  H1  HOH B 151      22.843  16.917  25.312  1.00  0.00      B    H  
ATOM    473  H2  HOH B 151      22.035  18.059  26.213  1.00  0.00      B    H  
ATOM    474  O   HOH B 152       6.009  16.345  10.365  1.00  0.00      B    O  
ATOM    475  H1  HOH B 152       5.642  16.125   9.489  1.00  0.00      B    H  
ATOM    476  H2  HOH B 152       6.971  16.633  10.242  1.00  0.00      B    H  
ATOM    477  O   HOH B 153      23.465  13.854  17.545  1.00  0.00      B    O  
ATOM    478  H1  HOH B 153      23.061  14.256  16.724  1.00  0.00      B    H  
ATOM    479  H2  HOH B 153      23.166  14.361  18.412  1.00  0.00      B    H  
ATOM    480  O   HOH B 154      31.884  37.440  23.991  1.00  0.00      B    O  
ATOM    481  H1  HOH B 154      31.104  36.994  24.483  1.00  0.00      B    H  
ATOM    482  H2  HOH B 154      31.659  37.503  23.029  1.00  0.00      B    H  
ATOM    483  O   HOH B 155      18.320  14.964  34.292  1.00  0.00      B    O  
ATOM    484  H1  HOH B 155      17.543  14.589  33.808  1.00  0.00      B    H  
ATOM    485  H2  HOH B 155      19.163  14.611  33.874  1.00  0.00      B    H  
ATOM    486  O   HOH B 156      35.430  14.328  37.942  1.00  0.00      B    O  
ATOM    487  H1  HOH B 156      36.243  14.920  38.096  1.00  0.00      B    H  
ATOM    488  H2  HOH B 156      35.534  13.508  38.564  1.00  0.00      B    H  
ATOM    489  O   HOH B 157      34.055  27.417  32.492  1.00  0.00      B    O  
ATOM    490  H1  HOH B 157      33.677  27.768  33.366  1.00  0.00      B    H  
ATOM    491  H2  HOH B 157      33.951  26.411  32.545  1.00  0.00      B    H  
ATOM    492  O   HOH B 158      16.063   2.107  38.486  1.00  0.00      B    O  
ATOM    493  H1  HOH B 158      15.520   2.043  37.583  1.00  0.00      B    H  
ATOM    494  H2  HOH B 158      15.602   2.825  39.012  1.00  0.00      B    H  
ATOM    495  O   HOH B 159      36.224  16.154  25.784  1.00  0.00      B    O  
ATOM    496  H1  HOH B 159      35.361  16.271  25.276  1.00  0.00      B    H  
ATOM    497  H2  HOH B 159      36.670  17.032  25.768  1.00  0.00      B    H  
ATOM    498  O   HOH B 160      18.615  10.019  17.811  1.00  0.00      B    O  
ATOM    499  H1  HOH B 160      17.721   9.827  18.334  1.00  0.00      B    H  
ATOM    500  H2  HOH B 160      19.292  10.216  18.495  1.00  0.00      B    H  
ATOM    501  O   HOH B 161      12.482  14.944   8.258  1.00  0.00      B    O  
ATOM    502  H1  HOH B 161      12.970  14.864   9.230  1.00  0.00      B    H  
ATOM    503  H2  HOH B 161      13.220  14.567   7.613  1.00  0.00      B    H  
ATOM    504  O   HOH B 162      38.700  31.356  18.971  1.00  0.00      B    O  
ATOM    505  H1  HOH B 162      38.919  32.022  19.671  1.00  0.00      B    H  
ATOM    506  H2  HOH B 162      38.930  31.812  18.090  1.00  0.00      B    H  
ATOM    507  O   HOH B 163      18.205  26.111  15.724  1.00  0.00      B    O  
ATOM    508  H1  HOH B 163      18.902  25.527  16.123  1.00  0.00      B    H  
ATOM    509  H2  HOH B 163      18.482  26.092  14.748  1.00  0.00      B    H  
ATOM    510  O   HOH B 164       7.768  38.356  35.209  1.00  0.00      B    O  
ATOM    511  H1  HOH B 164       8.709  37.948  35.278  1.00  0.00      B    H  
ATOM    512  H2  HOH B 164       7.224  37.833  34.557  1.00  0.00      B    H  
ATOM    513  O   HOH B 165      35.043  21.910  29.812  1.00  0.00      B    O  
ATOM    514  H1  HOH B 165      35.226  22.877  29.524  1.00  0.00      B    H  
ATOM    515  H2  HOH B 165      35.127  21.342  28.953  1.00  0.00      B    H  
ATOM    516  O   HOH B 166      26.142  33.691   5.419  1.00  0.00      B    O  
ATOM    517  H1  HOH B 166      26.793  33.422   6.073  1.00  0.00      B    H  
ATOM    518  H2  HOH B 166      25.499  34.292   5.841  1.00  0.00      B    H  
ATOM    519  O   HOH B 167      18.403  26.082   4.558  1.00  0.00      B    O  
ATOM    520  H1  HOH B 167      18.110  25.392   3.863  1.00  0.00      B    H  
ATOM    521  H2  HOH B 167      18.070  25.791   5.456  1.00  0.00      B    H  
ATOM    522  O   HOH B 168      33.780   2.835   1.424  1.00  0.00      B    O  
ATOM    523  H1  HOH B 168      33.403   1.937   1.130  1.00  0.00      B    H  
ATOM    524  H2  HOH B 168      33.016   3.535   1.429  1.00  0.00      B    H  
ATOM    525  O   HOH B 169       2.854  35.976  31.047  1.00  0.00      B    O  
ATOM    526  H1  HOH B 169       3.176  36.781  30.463  1.00  0.00      B    H  
ATOM    527  H2  HOH B 169       2.397  36.344  31.876  1.00  0.00      B    H  
ATOM    528  O   HOH B 170       2.257  25.171   7.753  1.00  0.00      B    O  
ATOM    529  H1  HOH B 170       3.076  25.231   7.103  1.00  0.00      B    H  
ATOM    530  H2  HOH B 170       1.467  24.843   7.146  1.00  0.00      B    H  
ATOM    531  O   HOH B 171       8.771  29.414  11.995  1.00  0.00      B    O  
ATOM    532  H1  HOH B 171       9.521  28.781  11.739  1.00  0.00      B    H  
ATOM    533  H2  HOH B 171       8.575  30.086  11.192  1.00  0.00      B    H  
ATOM    534  O   HOH B 172      33.774  10.928  -0.067  1.00  0.00      B    O  
ATOM    535  H1  HOH B 172      33.758   9.987   0.461  1.00  0.00      B    H  
ATOM    536  H2  HOH B 172      34.651  11.350   0.215  1.00  0.00      B    H  
ATOM    537  O   HOH B 173       6.030   7.016   3.389  1.00  0.00      B    O  
ATOM    538  H1  HOH B 173       5.395   6.956   4.162  1.00  0.00      B    H  
ATOM    539  H2  HOH B 173       6.143   6.120   2.920  1.00  0.00      B    H  
ATOM    540  O   HOH B 174       7.087  16.256   1.324  1.00  0.00      B    O  
ATOM    541  H1  HOH B 174       6.129  16.027   1.227  1.00  0.00      B    H  
ATOM    542  H2  HOH B 174       7.562  15.398   0.918  1.00  0.00      B    H  
ATOM    543  O   HOH B 175      31.574  26.250  11.390  1.00  0.00      B    O  
ATOM    544  H1  HOH B 175      31.787  26.961  12.053  1.00  0.00      B    H  
ATOM    545  H2  HOH B 175      30.561  26.359  11.095  1.00  0.00      B    H  
ATOM    546  O   HOH B 176       7.036  36.672  15.711  1.00  0.00      B    O  
ATOM    547  H1  HOH B 176       7.581  36.835  16.514  1.00  0.00      B    H  
ATOM    548  H2  HOH B 176       7.671  36.823  14.921  1.00  0.00      B    H  
ATOM    549  O   HOH B 177      25.157  38.303  21.601  1.00  0.00      B    O  
ATOM    550  H1  HOH B 177      26.018  38.796  21.551  1.00  0.00      B    H  
ATOM    551  H2  HOH B 177      25.088  37.783  20.719  1.00  0.00      B    H  
ATOM    552  O   HOH B 178      33.374  19.249  18.302  1.00  0.00      B    O  
ATOM    553  H1  HOH B 178      32.388  19.491  18.210  1.00  0.00      B    H  
ATOM    554  H2  HOH B 178      33.686  18.858  17.407  1.00  0.00      B    H  
ATOM    555  O   HOH B 179      36.198  25.075  16.897  1.00  0.00      B    O  
ATOM    556  H1  HOH B 179      36.232  24.443  16.102  1.00  0.00      B    H  
ATOM    557  H2  HOH B 179      36.919  25.778  16.858  1.00  0.00      B    H  
ATOM    558  O   HOH B 180      28.090  29.341  28.610  1.00  0.00      B    O  
ATOM    559  H1  HOH B 180      27.965  28.413  28.185  1.00  0.00      B    H  
ATOM    560  H2  HOH B 180      28.764  29.316  29.349  1.00  0.00      B    H  
ATOM    561  O   HOH B 181       9.426  18.495  24.586  1.00  0.00      B    O  
ATOM    562  H1  HOH B 181       8.761  18.151  25.261  1.00  0.00      B    H  
ATOM    563  H2  HOH B 181       9.055  19.214  24.032  1.00  0.00      B    H  
ATOM    564  O   HOH B 182      23.981  26.075   0.194  1.00  0.00      B    O  
ATOM    565  H1  HOH B 182      24.006  26.922  -0.326  1.00  0.00      B    H  
ATOM    566  H2  HOH B 182      23.613  26.361   1.114  1.00  0.00      B    H  
ATOM    567  O   HOH B 183       3.414   1.808  17.673  1.00  0.00      B    O  
ATOM    568  H1  HOH B 183       3.970   2.651  17.912  1.00  0.00      B    H  
ATOM    569  H2  HOH B 183       3.474   1.203  18.552  1.00  0.00      B    H  
ATOM    570  O   HOH B 184      33.331  15.603  12.148  1.00  0.00      B    O  
ATOM    571  H1  HOH B 184      32.765  15.209  11.399  1.00  0.00      B    H  
ATOM    572  H2  HOH B 184      33.286  16.581  12.011  1.00  0.00      B    H  
ATOM    573  O   HOH B 185       5.203   9.364  37.771  1.00  0.00      B    O  
ATOM    574  H1  HOH B 185       5.127   8.466  38.260  1.00  0.00      B    H  
ATOM    575  H2  HOH B 185       4.320   9.818  38.021  1.00  0.00      B    H  
ATOM    576  O   HOH B 186      23.882  37.728  33.978  1.00  0.00      B    O  
ATOM    577  H1  HOH B 186      24.212  37.149  33.187  1.00  0.00      B    H  
ATOM    578  H2  HOH B 186      24.421  38.576  33.968  1.00  0.00      B    H  
ATOM    579  O   HOH B 187      15.215  11.783  19.221  1.00  0.00      B    O  
ATOM    580  H1  HOH B 187      15.341  10.802  19.089  1.00  0.00      B    H  
ATOM    581  H2  HOH B 187      15.395  12.065  20.188  1.00  0.00      B    H  
ATOM    582  O   HOH B 188      33.701   3.109  17.617  1.00  0.00      B    O  
ATOM    583  H1  HOH B 188      34.225   2.503  16.982  1.00  0.00      B    H  
ATOM    584  H2  HOH B 188      33.018   3.671  17.039  1.00  0.00      B    H  
ATOM    585  O   HOH B 189       6.945   6.345  25.354  1.00  0.00      B    O  
ATOM    586  H1  HOH B 189       6.906   6.813  24.436  1.00  0.00      B    H  
ATOM    587  H2  HOH B 189       7.749   5.668  25.301  1.00  0.00      B    H  
ATOM    588  O   HOH B 190      23.625   1.206  22.724  1.00  0.00      B    O  
ATOM    589  H1  HOH B 190      22.799   0.731  22.521  1.00  0.00      B    H  
ATOM    590  H2  HOH B 190      24.340   0.521  22.439  1.00  0.00      B    H  
ATOM    591  O   HOH B 191      34.952  37.819  19.837  1.00  0.00      B    O  
ATOM    592  H1  HOH B 191      35.537  37.173  19.350  1.00  0.00      B    H  
ATOM    593  H2  HOH B 191      34.647  37.313  20.692  1.00  0.00      B    H  
ATOM    594  O   HOH B 192      20.425  18.606  11.239  1.00  0.00      B    O  
ATOM    595  H1  HOH B 192      19.897  18.282  12.074  1.00  0.00      B    H  
ATOM    596  H2  HOH B 192      21.388  18.538  11.514  1.00  0.00      B    H  
ATOM    597  O   HOH B 193       3.567  23.330  11.236  1.00  0.00      B    O  
ATOM    598  H1  HOH B 193       3.323  24.273  11.104  1.00  0.00      B    H  
ATOM    599  H2  HOH B 193       2.710  22.894  11.620  1.00  0.00      B    H  
ATOM    600  O   HOH B 194      22.140  37.078  29.765  1.00  0.00      B    O  
ATOM    601  H1  HOH B 194      22.997  37.598  29.980  1.00  0.00      B    H  
ATOM    602  H2  HOH B 194      21.356  37.730  29.914  1.00  0.00      B    H  
ATOM    603  O   HOH B 195       6.996  27.090  17.679  1.00  0.00      B    O  
ATOM    604  H1  HOH B 195       6.851  27.270  18.647  1.00  0.00      B    H  
ATOM    605  H2  HOH B 195       7.551  26.226  17.596  1.00  0.00      B    H  
ATOM    606  O   HOH B 196      36.278  30.551   7.311  1.00  0.00      B    O  
ATOM    607  H1  HOH B 196      36.693  29.635   7.172  1.00  0.00      B    H  
ATOM    608  H2  HOH B 196      36.746  30.989   8.058  1.00  0.00      B    H  
ATOM    609  O   HOH B 197      13.617  32.838  35.569  1.00  0.00      B    O  
ATOM    610  H1  HOH B 197      14.489  32.756  36.066  1.00  0.00      B    H  
ATOM    611  H2  HOH B 197      13.198  33.795  35.786  1.00  0.00      B    H  
ATOM    612  O   HOH B 198       6.360  13.588   2.731  1.00  0.00      B    O  
ATOM    613  H1  HOH B 198       5.471  13.203   2.350  1.00  0.00      B    H  
ATOM    614  H2  HOH B 198       6.437  14.546   2.383  1.00  0.00      B    H  
ATOM    615  O   HOH B 199      33.105  22.358  26.530  1.00  0.00      B    O  
ATOM    616  H1  HOH B 199      32.158  22.511  26.859  1.00  0.00      B    H  
ATOM    617  H2  HOH B 199      33.357  21.391  26.597  1.00  0.00      B    H  
ATOM    618  O   HOH B 200      18.179   9.059  25.565  1.00  0.00      B    O  
ATOM    619  H1  HOH B 200      18.183   8.088  25.374  1.00  0.00      B    H  
ATOM    620  H2  HOH B 200      18.641   9.490  24.725  1.00  0.00      B    H  
ATOM    621  O   HOH B 201       7.028  22.728   0.165  1.00  0.00      B    O  
ATOM    622  H1  HOH B 201       6.142  22.402  -0.219  1.00  0.00      B    H  
ATOM    623  H2  HOH B 201       7.678  21.939   0.115  1.00  0.00      B    H  
ATOM    624  O   HOH B 202      37.384  35.767  33.958  1.00  0.00      B    O  
ATOM    625  H1  HOH B 202      36.808  36.254  33.319  1.00  0.00      B    H  
ATOM    626  H2  HOH B 202      37.837  36.539  34.494  1.00  0.00      B    H  
ATOM    627  O   HOH B 203       3.080  33.508  35.261  1.00  0.00      B    O  
ATOM    628  H1  HOH B 203       3.661  33.681  34.410  1.00  0.00      B    H  
ATOM    629  H2  HOH B 203       2.907  34.456  35.596  1.00  0.00      B    H  
ATOM    630  O   HOH B 204       4.046  38.768  19.193  1.00  0.00      B    O  
ATOM    631  H1  HOH B 204       4.240  38.967  20.170  1.00  0.00      B    H  
ATOM    632  H2  HOH B 204       3.306  38.077  19.205  1.00  0.00      B    H  
ATOM    633  O   HOH B 205      23.906  29.104   3.438  1.00  0.00      B    O  
ATOM    634  H1  HOH B 205      23.550  29.853   2.905  1.00  0.00      B    H  
ATOM    635  H2  HOH B 205      24.412  29.451   4.221  1.00  0.00      B    H  
ATOM    636  O   HOH B 206      -0.140   6.297  14.762  1.00  0.00      B    O  
ATOM    637  H1  HOH B 206       0.356   5.528  15.231  1.00  0.00      B    H  
ATOM    638  H2  HOH B 206      -0.207   6.996  15.524  1.00  0.00      B    H  
ATOM    639  O   HOH B 207      15.817  26.068  29.179  1.00  0.00      B    O  
ATOM    640  H1  HOH B 207      15.183  26.081  30.006  1.00  0.00      B    H  
ATOM    641  H2  HOH B 207      16.086  26.998  28.980  1.00  0.00      B    H  
ATOM    642  O   HOH B 208      17.923  13.709  12.725  1.00  0.00      B    O  
ATOM    643  H1  HOH B 208      18.839  13.608  13.180  1.00  0.00      B    H  
ATOM    644  H2  HOH B 208      17.504  12.802  12.723  1.00  0.00      B    H  
ATOM    645  O   HOH B 209      33.561  37.045  33.131  1.00  0.00      B    O  
ATOM    646  H1  HOH B 209      33.620  36.042  33.033  1.00  0.00      B    H  
ATOM    647  H2  HOH B 209      32.667  37.408  32.832  1.00  0.00      B    H  
ATOM    648  O   HOH B 210       2.765  33.743  29.512  1.00  0.00      B    O  
ATOM    649  H1  HOH B 210       2.311  32.858  29.745  1.00  0.00      B    H  
ATOM    650  H2  HOH B 210       2.511  34.502  30.132  1.00  0.00      B    H  
ATOM    651  O   HOH B 211      25.595   1.869   0.241  1.00  0.00      B    O  
ATOM    652  H1  HOH B 211      26.130   2.380  -0.498  1.00  0.00      B    H  
ATOM    653  H2  HOH B 211      25.636   2.326   1.119  1.00  0.00      B    H  
ATOM    654  O   HOH B 212       5.853  22.086  12.247  1.00  0.00      B    O  
ATOM    655  H1  HOH B 212       4.994  22.433  11.789  1.00  0.00      B    H  
ATOM    656  H2  HOH B 212       5.741  21.054  12.325  1.00  0.00      B    H  
ATOM    657  O   HOH B 213      36.879   0.550  28.622  1.00  0.00      B    O  
ATOM    658  H1  HOH B 213      36.433   1.060  27.906  1.00  0.00      B    H  
ATOM    659  H2  HOH B 213      36.430  -0.387  28.618  1.00  0.00      B    H  
ATOM    660  O   HOH B 214       3.689  17.792  10.025  1.00  0.00      B    O  
ATOM    661  H1  HOH B 214       3.840  18.156   9.104  1.00  0.00      B    H  
ATOM    662  H2  HOH B 214       4.504  17.334  10.379  1.00  0.00      B    H  
ATOM    663  O   HOH B 215      29.941  16.370  20.766  1.00  0.00      B    O  
ATOM    664  H1  HOH B 215      30.622  17.081  20.571  1.00  0.00      B    H  
ATOM    665  H2  HOH B 215      29.291  16.317  19.965  1.00  0.00      B    H  
ATOM    666  O   HOH B 216       4.473  29.277  31.723  1.00  0.00      B    O  
ATOM    667  H1  HOH B 216       4.465  29.964  31.010  1.00  0.00      B    H  
ATOM    668  H2  HOH B 216       5.133  28.519  31.433  1.00  0.00      B    H  
ATOM    669  O   HOH B 217      28.985   5.716  26.602  1.00  0.00      B    O  
ATOM    670  H1  HOH B 217      29.436   6.227  25.807  1.00  0.00      B    H  
ATOM    671  H2  HOH B 217      28.745   4.788  26.300  1.00  0.00      B    H  
ATOM    672  O   HOH B 218      22.582  29.975  11.706  1.00  0.00      B    O  
ATOM    673  H1  HOH B 218      22.622  29.424  10.852  1.00  0.00      B    H  
ATOM    674  H2  HOH B 218      22.080  29.352  12.318  1.00  0.00      B    H  
ATOM    675  O   HOH B 219      14.516  22.841  37.051  1.00  0.00      B    O  
ATOM    676  H1  HOH B 219      13.813  23.428  37.556  1.00  0.00      B    H  
ATOM    677  H2  HOH B 219      13.949  22.195  36.461  1.00  0.00      B    H  
ATOM    678  O   HOH B 220      10.328   0.891  37.700  1.00  0.00      B    O  
ATOM    679  H1  HOH B 220      10.291   0.515  38.606  1.00  0.00      B    H  
ATOM    680  H2  HOH B 220      11.182   1.433  37.700  1.00  0.00      B    H  
ATOM    681  O   HOH B 221      15.816   1.626  12.560  1.00  0.00      B    O  
ATOM    682  H1  HOH B 221      15.557   2.256  11.814  1.00  0.00      B    H  
ATOM    683  H2  HOH B 221      15.144   0.878  12.612  1.00  0.00      B    H  
ATOM    684  O   HOH B 222      14.683  13.627   4.229  1.00  0.00      B    O  
ATOM    685  H1  HOH B 222      14.339  13.087   3.496  1.00  0.00      B    H  
ATOM    686  H2  HOH B 222      14.431  14.607   4.072  1.00  0.00      B    H  
ATOM    687  O   HOH B 223      14.802  31.826  33.060  1.00  0.00      B    O  
ATOM    688  H1  HOH B 223      14.396  32.253  33.895  1.00  0.00      B    H  
ATOM    689  H2  HOH B 223      14.379  32.357  32.277  1.00  0.00      B    H  
ATOM    690  O   HOH B 224      29.344  33.636   6.417  1.00  0.00      B    O  
ATOM    691  H1  HOH B 224      28.716  33.543   7.209  1.00  0.00      B    H  
ATOM    692  H2  HOH B 224      30.137  33.070   6.576  1.00  0.00      B    H  
ATOM    693  O   HOH B 225       3.173  28.404  17.132  1.00  0.00      B    O  
ATOM    694  H1  HOH B 225       3.955  28.829  16.691  1.00  0.00      B    H  
ATOM    695  H2  HOH B 225       2.955  28.893  17.958  1.00  0.00      B    H  
ATOM    696  O   HOH B 226      11.322   5.088  11.834  1.00  0.00      B    O  
ATOM    697  H1  HOH B 226      11.777   4.206  11.853  1.00  0.00      B    H  
ATOM    698  H2  HOH B 226      11.836   5.718  12.433  1.00  0.00      B    H  
ATOM    699  O   HOH B 227       2.733  35.557  -0.105  1.00  0.00      B    O  
ATOM    700  H1  HOH B 227       1.880  35.944   0.306  1.00  0.00      B    H  
ATOM    701  H2  HOH B 227       3.531  36.110   0.219  1.00  0.00      B    H  
ATOM    702  O   HOH B 228      23.544  31.663  15.913  1.00  0.00      B    O  
ATOM    703  H1  HOH B 228      23.887  31.631  14.985  1.00  0.00      B    H  
ATOM    704  H2  HOH B 228      23.191  30.790  16.199  1.00  0.00      B    H  
ATOM    705  O   HOH B 229      31.704   2.101  19.077  1.00  0.00      B    O  
ATOM    706  H1  HOH B 229      31.949   1.114  19.050  1.00  0.00      B    H  
ATOM    707  H2  HOH B 229      32.510   2.581  18.659  1.00  0.00      B    H  
ATOM    708  O   HOH B 230      18.283  29.653  18.664  1.00  0.00      B    O  
ATOM    709  H1  HOH B 230      17.489  30.225  19.049  1.00  0.00      B    H  
ATOM    710  H2  HOH B 230      18.365  28.890  19.308  1.00  0.00      B    H  
ATOM    711  O   HOH B 231      26.476  17.042   3.068  1.00  0.00      B    O  
ATOM    712  H1  HOH B 231      27.306  17.044   3.679  1.00  0.00      B    H  
ATOM    713  H2  HOH B 231      25.938  16.268   3.378  1.00  0.00      B    H  
ATOM    714  O   HOH B 232      35.958  24.449  21.380  1.00  0.00      B    O  
ATOM    715  H1  HOH B 232      35.256  24.196  22.069  1.00  0.00      B    H  
ATOM    716  H2  HOH B 232      35.766  25.416  21.076  1.00  0.00      B    H  
ATOM    717  O   HOH B 233      21.073  13.509  37.043  1.00  0.00      B    O  
ATOM    718  H1  HOH B 233      22.076  13.248  37.017  1.00  0.00      B    H  
ATOM    719  H2  HOH B 233      20.984  14.353  36.493  1.00  0.00      B    H  
ATOM    720  O   HOH B 234      22.867  37.383  13.026  1.00  0.00      B    O  
ATOM    721  H1  HOH B 234      21.908  37.435  13.114  1.00  0.00      B    H  
ATOM    722  H2  HOH B 234      23.208  37.078  13.929  1.00  0.00      B    H  
ATOM    723  O   HOH B 235      25.092   0.200  37.363  1.00  0.00      B    O  
ATOM    724  H1  HOH B 235      25.115   0.780  38.213  1.00  0.00      B    H  
ATOM    725  H2  HOH B 235      25.388  -0.727  37.640  1.00  0.00      B    H  
ATOM    726  O   HOH B 236       7.611   1.783  24.773  1.00  0.00      B    O  
ATOM    727  H1  HOH B 236       7.338   1.957  25.713  1.00  0.00      B    H  
ATOM    728  H2  HOH B 236       7.745   0.761  24.655  1.00  0.00      B    H  
ATOM    729  O   HOH B 237       5.348  30.842  29.311  1.00  0.00      B    O  
ATOM    730  H1  HOH B 237       6.208  30.374  29.346  1.00  0.00      B    H  
ATOM    731  H2  HOH B 237       5.405  31.879  29.507  1.00  0.00      B    H  
ATOM    732  O   HOH B 238       5.741   7.241  29.828  1.00  0.00      B    O  
ATOM    733  H1  HOH B 238       5.786   7.571  30.763  1.00  0.00      B    H  
ATOM    734  H2  HOH B 238       5.117   7.900  29.300  1.00  0.00      B    H  
ATOM    735  O   HOH B 239       4.855  13.759  26.657  1.00  0.00      B    O  
ATOM    736  H1  HOH B 239       4.895  14.745  26.667  1.00  0.00      B    H  
ATOM    737  H2  HOH B 239       5.474  13.506  25.893  1.00  0.00      B    H  
ATOM    738  O   HOH B 240       8.830  37.095  28.044  1.00  0.00      B    O  
ATOM    739  H1  HOH B 240       9.770  36.819  27.744  1.00  0.00      B    H  
ATOM    740  H2  HOH B 240       8.171  36.706  27.398  1.00  0.00      B    H  
ATOM    741  O   HOH B 241       5.994  20.004   9.038  1.00  0.00      B    O  
ATOM    742  H1  HOH B 241       5.805  19.646   9.981  1.00  0.00      B    H  
ATOM    743  H2  HOH B 241       6.726  19.413   8.623  1.00  0.00      B    H  
ATOM    744  O   HOH B 242      20.027   6.659   5.773  1.00  0.00      B    O  
ATOM    745  H1  HOH B 242      19.625   6.098   6.532  1.00  0.00      B    H  
ATOM    746  H2  HOH B 242      19.505   6.518   4.932  1.00  0.00      B    H  
ATOM    747  O   HOH B 243       8.183  10.797  33.507  1.00  0.00      B    O  
ATOM    748  H1  HOH B 243       8.609  10.998  34.455  1.00  0.00      B    H  
ATOM    749  H2  HOH B 243       8.358   9.823  33.389  1.00  0.00      B    H  
ATOM    750  O   HOH B 244       0.516   2.268   7.722  1.00  0.00      B    O  
ATOM    751  H1  HOH B 244       1.297   2.691   8.238  1.00  0.00      B    H  
ATOM    752  H2  HOH B 244       0.951   1.592   7.056  1.00  0.00      B    H  
ATOM    753  O   HOH B 245       5.411  10.469  19.918  1.00  0.00      B    O  
ATOM    754  H1  HOH B 245       6.385  10.250  20.258  1.00  0.00      B    H  
ATOM    755  H2  HOH B 245       4.752   9.749  20.193  1.00  0.00      B    H  
ATOM    756  O   HOH B 246       2.069  37.002  19.426  1.00  0.00      B    O  
ATOM    757  H1  HOH B 246       2.272  36.111  19.000  1.00  0.00      B    H  
ATOM    758  H2  HOH B 246       1.999  36.832  20.445  1.00  0.00      B    H  
ATOM    759  O   HOH B 247       2.507  21.081  25.736  1.00  0.00      B    O  
ATOM    760  H1  HOH B 247       2.614  20.297  25.125  1.00  0.00      B    H  
ATOM    761  H2  HOH B 247       1.936  21.789  25.300  1.00  0.00      B    H  
ATOM    762  O   HOH B 248      34.367  11.677   3.256  1.00  0.00      B    O  
ATOM    763  H1  HOH B 248      34.727  11.935   2.365  1.00  0.00      B    H  
ATOM    764  H2  HOH B 248      34.896  10.833   3.466  1.00  0.00      B    H  
ATOM    765  O   HOH B 249      13.426  35.052  15.671  1.00  0.00      B    O  
ATOM    766  H1  HOH B 249      13.989  34.464  16.257  1.00  0.00      B    H  
ATOM    767  H2  HOH B 249      13.696  36.006  15.856  1.00  0.00      B    H  
ATOM    768  O   HOH B 250       8.970   1.737  12.123  1.00  0.00      B    O  
ATOM    769  H1  HOH B 250       8.688   2.574  11.615  1.00  0.00      B    H  
ATOM    770  H2  HOH B 250       8.974   1.956  13.099  1.00  0.00      B    H  
ATOM    771  O   HOH B 251      16.398  16.298  13.480  1.00  0.00      B    O  
ATOM    772  H1  HOH B 251      16.998  15.526  13.386  1.00  0.00      B    H  
ATOM    773  H2  HOH B 251      16.317  16.605  14.510  1.00  0.00      B    H  
ATOM    774  O   HOH B 252       1.630  36.439  21.928  1.00  0.00      B    O  
ATOM    775  H1  HOH B 252       2.178  35.869  22.552  1.00  0.00      B    H  
ATOM    776  H2  HOH B 252       1.406  37.299  22.367  1.00  0.00      B    H  
ATOM    777  O   HOH B 253      11.725  25.900  35.203  1.00  0.00      B    O  
ATOM    778  H1  HOH B 253      12.425  25.772  35.922  1.00  0.00      B    H  
ATOM    779  H2  HOH B 253      10.836  25.761  35.587  1.00  0.00      B    H  
ATOM    780  O   HOH B 254      19.254  11.332   2.542  1.00  0.00      B    O  
ATOM    781  H1  HOH B 254      19.813  12.004   2.054  1.00  0.00      B    H  
ATOM    782  H2  HOH B 254      18.651  11.818   3.235  1.00  0.00      B    H  
ATOM    783  O   HOH B 255       6.614  22.474  35.773  1.00  0.00      B    O  
ATOM    784  H1  HOH B 255       6.619  21.764  36.530  1.00  0.00      B    H  
ATOM    785  H2  HOH B 255       7.554  22.854  35.827  1.00  0.00      B    H  
ATOM    786  O   HOH B 256      18.629  15.218  18.091  1.00  0.00      B    O  
ATOM    787  H1  HOH B 256      18.960  14.746  18.947  1.00  0.00      B    H  
ATOM    788  H2  HOH B 256      17.661  15.106  18.065  1.00  0.00      B    H  
ATOM    789  O   HOH B 257      27.440  17.845  10.149  1.00  0.00      B    O  
ATOM    790  H1  HOH B 257      26.928  18.589   9.712  1.00  0.00      B    H  
ATOM    791  H2  HOH B 257      28.137  18.301  10.746  1.00  0.00      B    H  
ATOM    792  O   HOH B 258      21.307   7.378   2.444  1.00  0.00      B    O  
ATOM    793  H1  HOH B 258      20.376   7.747   2.544  1.00  0.00      B    H  
ATOM    794  H2  HOH B 258      21.747   7.271   3.310  1.00  0.00      B    H  
ATOM    795  O   HOH B 259      27.617  34.295  16.951  1.00  0.00      B    O  
ATOM    796  H1  HOH B 259      28.186  34.382  16.124  1.00  0.00      B    H  
ATOM    797  H2  HOH B 259      26.613  34.556  16.684  1.00  0.00      B    H  
ATOM    798  O   HOH B 260       2.299   6.566   3.269  1.00  0.00      B    O  
ATOM    799  H1  HOH B 260       2.030   6.950   4.117  1.00  0.00      B    H  
ATOM    800  H2  HOH B 260       2.714   7.259   2.655  1.00  0.00      B    H  
ATOM    801  O   HOH B 261       7.800   4.136  32.179  1.00  0.00      B    O  
ATOM    802  H1  HOH B 261       7.258   3.710  31.444  1.00  0.00      B    H  
ATOM    803  H2  HOH B 261       8.730   3.778  32.218  1.00  0.00      B    H  
ATOM    804  O   HOH B 262       0.138   6.850  25.569  1.00  0.00      B    O  
ATOM    805  H1  HOH B 262      -0.242   7.364  24.754  1.00  0.00      B    H  
ATOM    806  H2  HOH B 262       0.198   5.866  25.266  1.00  0.00      B    H  
ATOM    807  O   HOH B 263       8.711  31.011   5.758  1.00  0.00      B    O  
ATOM    808  H1  HOH B 263       8.909  30.058   6.025  1.00  0.00      B    H  
ATOM    809  H2  HOH B 263       9.557  31.472   5.743  1.00  0.00      B    H  
ATOM    810  O   HOH B 264      23.699  27.073  26.586  1.00  0.00      B    O  
ATOM    811  H1  HOH B 264      23.597  27.745  27.277  1.00  0.00      B    H  
ATOM    812  H2  HOH B 264      24.497  27.309  26.032  1.00  0.00      B    H  
ATOM    813  O   HOH B 265      27.092   1.541  22.846  1.00  0.00      B    O  
ATOM    814  H1  HOH B 265      26.672   2.271  23.432  1.00  0.00      B    H  
ATOM    815  H2  HOH B 265      27.099   0.678  23.315  1.00  0.00      B    H  
ATOM    816  O   HOH B 266      20.546  38.432  34.948  1.00  0.00      B    O  
ATOM    817  H1  HOH B 266      20.898  37.957  35.763  1.00  0.00      B    H  
ATOM    818  H2  HOH B 266      20.870  39.375  34.953  1.00  0.00      B    H  
ATOM    819  O   HOH B 267       6.913   3.824  20.263  1.00  0.00      B    O  
ATOM    820  H1  HOH B 267       6.294   3.365  20.923  1.00  0.00      B    H  
ATOM    821  H2  HOH B 267       7.351   3.071  19.757  1.00  0.00      B    H  
ATOM    822  O   HOH B 268      31.425   4.465  16.094  1.00  0.00      B    O  
ATOM    823  H1  HOH B 268      30.431   4.594  16.186  1.00  0.00      B    H  
ATOM    824  H2  HOH B 268      31.812   5.432  16.167  1.00  0.00      B    H  
ATOM    825  O   HOH B 269      24.610   7.509  30.943  1.00  0.00      B    O  
ATOM    826  H1  HOH B 269      24.696   7.398  29.927  1.00  0.00      B    H  
ATOM    827  H2  HOH B 269      25.489   7.145  31.301  1.00  0.00      B    H  
ATOM    828  O   HOH B 270      16.470  10.353  29.675  1.00  0.00      B    O  
ATOM    829  H1  HOH B 270      15.753  10.460  30.394  1.00  0.00      B    H  
ATOM    830  H2  HOH B 270      17.110   9.602  30.018  1.00  0.00      B    H  
ATOM    831  O   HOH B 271      35.448   2.660   3.822  1.00  0.00      B    O  
ATOM    832  H1  HOH B 271      35.327   2.590   4.762  1.00  0.00      B    H  
ATOM    833  H2  HOH B 271      34.572   2.583   3.357  1.00  0.00      B    H  
ATOM    834  O   HOH B 272       2.139  20.009  32.001  1.00  0.00      B    O  
ATOM    835  H1  HOH B 272       2.670  19.342  32.620  1.00  0.00      B    H  
ATOM    836  H2  HOH B 272       1.177  20.026  32.271  1.00  0.00      B    H  
ATOM    837  O   HOH B 273       4.426   0.555  15.442  1.00  0.00      B    O  
ATOM    838  H1  HOH B 273       4.864   1.321  14.860  1.00  0.00      B    H  
ATOM    839  H2  HOH B 273       3.990   0.978  16.292  1.00  0.00      B    H  
ATOM    840  O   HOH B 274      33.661  30.533   7.782  1.00  0.00      B    O  
ATOM    841  H1  HOH B 274      34.674  30.627   7.562  1.00  0.00      B    H  
ATOM    842  H2  HOH B 274      33.518  30.337   8.747  1.00  0.00      B    H  
ATOM    843  O   HOH B 275      24.946  11.621  -0.014  1.00  0.00      B    O  
ATOM    844  H1  HOH B 275      25.795  11.016  -0.186  1.00  0.00      B    H  
ATOM    845  H2  HOH B 275      25.240  12.178   0.808  1.00  0.00      B    H  
ATOM    846  O   HOH B 276      10.481  31.672   9.781  1.00  0.00      B    O  
ATOM    847  H1  HOH B 276       9.600  31.723  10.289  1.00  0.00      B    H  
ATOM    848  H2  HOH B 276      11.264  31.474  10.383  1.00  0.00      B    H  
ATOM    849  O   HOH B 277      19.737  33.810   1.675  1.00  0.00      B    O  
ATOM    850  H1  HOH B 277      19.298  34.557   2.271  1.00  0.00      B    H  
ATOM    851  H2  HOH B 277      19.836  34.146   0.746  1.00  0.00      B    H  
ATOM    852  O   HOH B 278      34.483  34.157  33.010  1.00  0.00      B    O  
ATOM    853  H1  HOH B 278      33.997  33.649  33.715  1.00  0.00      B    H  
ATOM    854  H2  HOH B 278      35.409  33.801  33.121  1.00  0.00      B    H  
ATOM    855  O   HOH B 279       7.079  26.898   8.787  1.00  0.00      B    O  
ATOM    856  H1  HOH B 279       7.833  27.461   9.108  1.00  0.00      B    H  
ATOM    857  H2  HOH B 279       7.412  26.198   8.132  1.00  0.00      B    H  
ATOM    858  O   HOH B 280      30.041  13.192  34.814  1.00  0.00      B    O  
ATOM    859  H1  HOH B 280      29.546  13.969  35.289  1.00  0.00      B    H  
ATOM    860  H2  HOH B 280      31.021  13.432  34.844  1.00  0.00      B    H  
ATOM    861  O   HOH B 281      22.234  24.156  38.056  1.00  0.00      B    O  
ATOM    862  H1  HOH B 281      21.487  24.853  38.127  1.00  0.00      B    H  
ATOM    863  H2  HOH B 281      23.065  24.655  38.284  1.00  0.00      B    H  
ATOM    864  O   HOH B 282      36.343  34.945  21.200  1.00  0.00      B    O  
ATOM    865  H1  HOH B 282      35.768  35.492  21.830  1.00  0.00      B    H  
ATOM    866  H2  HOH B 282      37.253  34.800  21.622  1.00  0.00      B    H  
ATOM    867  O   HOH B 283      25.647  21.228  10.563  1.00  0.00      B    O  
ATOM    868  H1  HOH B 283      25.635  20.424   9.898  1.00  0.00      B    H  
ATOM    869  H2  HOH B 283      26.564  21.500  10.484  1.00  0.00      B    H  
ATOM    870  O   HOH B 284      14.035  16.500   3.828  1.00  0.00      B    O  
ATOM    871  H1  HOH B 284      13.212  16.819   3.341  1.00  0.00      B    H  
ATOM    872  H2  HOH B 284      14.382  17.125   4.563  1.00  0.00      B    H  
ATOM    873  O   HOH B 285      32.297   7.146  10.475  1.00  0.00      B    O  
ATOM    874  H1  HOH B 285      33.166   6.848   9.976  1.00  0.00      B    H  
ATOM    875  H2  HOH B 285      32.115   6.463  11.196  1.00  0.00      B    H  
ATOM    876  O   HOH B 286      22.476  21.415   9.904  1.00  0.00      B    O  
ATOM    877  H1  HOH B 286      23.295  20.790   9.910  1.00  0.00      B    H  
ATOM    878  H2  HOH B 286      21.929  21.366   8.995  1.00  0.00      B    H  
ATOM    879  O   HOH B 287       8.447   1.832  35.950  1.00  0.00      B    O  
ATOM    880  H1  HOH B 287       9.195   1.438  36.460  1.00  0.00      B    H  
ATOM    881  H2  HOH B 287       8.097   1.111  35.329  1.00  0.00      B    H  
ATOM    882  O   HOH B 288      38.658  31.624   5.375  1.00  0.00      B    O  
ATOM    883  H1  HOH B 288      38.545  32.634   5.383  1.00  0.00      B    H  
ATOM    884  H2  HOH B 288      39.008  31.327   4.451  1.00  0.00      B    H  
ATOM    885  O   HOH B 289       5.814  29.619  26.156  1.00  0.00      B    O  
ATOM    886  H1  HOH B 289       5.147  29.166  26.846  1.00  0.00      B    H  
ATOM    887  H2  HOH B 289       5.320  29.679  25.258  1.00  0.00      B    H  
ATOM    888  O   HOH B 290      13.561  38.399  36.030  1.00  0.00      B    O  
ATOM    889  H1  HOH B 290      14.413  37.963  35.672  1.00  0.00      B    H  
ATOM    890  H2  HOH B 290      13.401  38.017  36.992  1.00  0.00      B    H  
ATOM    891  O   HOH B 291       4.157  12.517  18.727  1.00  0.00      B    O  
ATOM    892  H1  HOH B 291       4.671  13.369  18.647  1.00  0.00      B    H  
ATOM    893  H2  HOH B 291       4.798  11.791  19.138  1.00  0.00      B    H  
ATOM    894  O   HOH B 292      28.251  24.521  12.461  1.00  0.00      B    O  
ATOM    895  H1  HOH B 292      28.969  25.190  12.105  1.00  0.00      B    H  
ATOM    896  H2  HOH B 292      27.648  24.341  11.691  1.00  0.00      B    H  
ATOM    897  O   HOH B 293      38.334  29.851  38.045  1.00  0.00      B    O  
ATOM    898  H1  HOH B 293      38.969  30.656  38.208  1.00  0.00      B    H  
ATOM    899  H2  HOH B 293      38.458  29.227  38.838  1.00  0.00      B    H  
ATOM    900  O   HOH B 294       0.441  16.685   4.949  1.00  0.00      B    O  
ATOM    901  H1  HOH B 294       0.648  17.587   5.376  1.00  0.00      B    H  
ATOM    902  H2  HOH B 294       1.313  16.224   4.669  1.00  0.00      B    H  
ATOM    903  O   HOH B 295      19.566  10.917  13.388  1.00  0.00      B    O  
ATOM    904  H1  HOH B 295      19.366  11.455  14.224  1.00  0.00      B    H  
ATOM    905  H2  HOH B 295      20.398  10.445  13.544  1.00  0.00      B    H  
ATOM    906  O   HOH B 296       7.100  18.217  32.984  1.00  0.00      B    O  
ATOM    907  H1  HOH B 296       6.593  18.263  33.833  1.00  0.00      B    H  
ATOM    908  H2  HOH B 296       6.773  17.423  32.413  1.00  0.00      B    H  
ATOM    909  O   HOH B 297      34.549  12.670  22.402  1.00  0.00      B    O  
ATOM    910  H1  HOH B 297      34.619  13.055  21.478  1.00  0.00      B    H  
ATOM    911  H2  HOH B 297      35.469  12.276  22.570  1.00  0.00      B    H  
ATOM    912  O   HOH B 298      15.563  11.922   0.256  1.00  0.00      B    O  
ATOM    913  H1  HOH B 298      16.380  12.200   0.710  1.00  0.00      B    H  
ATOM    914  H2  HOH B 298      14.788  12.126   0.917  1.00  0.00      B    H  
ATOM    915  O   HOH B 299      29.161  26.489  10.553  1.00  0.00      B    O  
ATOM    916  H1  HOH B 299      28.325  25.959  10.159  1.00  0.00      B    H  
ATOM    917  H2  HOH B 299      28.817  27.402  10.706  1.00  0.00      B    H  
ATOM    918  O   HOH B 300       0.156   9.934  20.334  1.00  0.00      B    O  
ATOM    919  H1  HOH B 300       0.683  10.731  20.447  1.00  0.00      B    H  
ATOM    920  H2  HOH B 300      -0.818  10.184  20.117  1.00  0.00      B    H  
ATOM    921  O   HOH B 301      32.317  22.764   2.708  1.00  0.00      B    O  
ATOM    922  H1  HOH B 301      31.386  22.550   2.389  1.00  0.00      B    H  
ATOM    923  H2  HOH B 301      32.537  23.540   2.094  1.00  0.00      B    H  
ATOM    924  O   HOH B 302      10.326   6.232  28.831  1.00  0.00      B    O  
ATOM    925  H1  HOH B 302      10.704   5.587  28.208  1.00  0.00      B    H  
ATOM    926  H2  HOH B 302       9.407   6.460  28.532  1.00  0.00      B    H  
ATOM    927  O   HOH B 303      18.864   6.057  38.828  1.00  0.00      B    O  
ATOM    928  H1  HOH B 303      19.304   5.202  38.433  1.00  0.00      B    H  
ATOM    929  H2  HOH B 303      18.268   6.349  38.088  1.00  0.00      B    H  
ATOM    930  O   HOH B 304       9.612  13.368  22.954  1.00  0.00      B    O  
ATOM    931  H1  HOH B 304      10.485  13.163  23.463  1.00  0.00      B    H  
ATOM    932  H2  HOH B 304       9.098  14.111  23.486  1.00  0.00      B    H  
ATOM    933  O   HOH B 305      39.106  22.083   8.677  1.00  0.00      B    O  
ATOM    934  H1  HOH B 305      39.331  22.783   7.997  1.00  0.00      B    H  
ATOM    935  H2  HOH B 305      38.797  22.599   9.432  1.00  0.00      B    H  
ATOM    936  O   HOH B 306      32.301  17.912  14.883  1.00  0.00      B    O  
ATOM    937  H1  HOH B 306      31.678  17.182  15.046  1.00  0.00      B    H  
ATOM    938  H2  HOH B 306      32.412  18.073  13.894  1.00  0.00      B    H  
ATOM    939  O   HOH B 307      34.794  21.996  35.369  1.00  0.00      B    O  
ATOM    940  H1  HOH B 307      34.942  22.450  36.287  1.00  0.00      B    H  
ATOM    941  H2  HOH B 307      35.317  22.575  34.690  1.00  0.00      B    H  
ATOM    942  O   HOH B 308       8.675  12.510  14.702  1.00  0.00      B    O  
ATOM    943  H1  HOH B 308       7.678  12.584  15.014  1.00  0.00      B    H  
ATOM    944  H2  HOH B 308       9.139  11.820  15.265  1.00  0.00      B    H  
ATOM    945  O   HOH B 309      34.242  38.951  37.660  1.00  0.00      B    O  
ATOM    946  H1  HOH B 309      34.448  37.981  37.567  1.00  0.00      B    H  
ATOM    947  H2  HOH B 309      33.274  39.108  37.564  1.00  0.00      B    H  
ATOM    948  O   HOH B 310      29.652  37.536  26.256  1.00  0.00      B    O  
ATOM    949  H1  HOH B 310      30.510  37.948  26.583  1.00  0.00      B    H  
ATOM    950  H2  HOH B 310      29.013  38.301  26.065  1.00  0.00      B    H  
ATOM    951  O   HOH B 311      18.804  37.856   1.067  1.00  0.00      B    O  
ATOM    952  H1  HOH B 311      18.713  37.236   0.251  1.00  0.00      B    H  
ATOM    953  H2  HOH B 311      19.857  38.000   1.254  1.00  0.00      B    H  
ATOM    954  O   HOH B 312       4.843   3.036   3.839  1.00  0.00      B    O  
ATOM    955  H1  HOH B 312       5.031   2.445   4.596  1.00  0.00      B    H  
ATOM    956  H2  HOH B 312       5.682   3.398   3.474  1.00  0.00      B    H  
ATOM    957  O   HOH B 313       6.250  20.314   5.694  1.00  0.00      B    O  
ATOM    958  H1  HOH B 313       6.027  19.684   4.921  1.00  0.00      B    H  
ATOM    959  H2  HOH B 313       5.993  21.231   5.387  1.00  0.00      B    H  
ATOM    960  O   HOH B 314       6.840  20.166  17.897  1.00  0.00      B    O  
ATOM    961  H1  HOH B 314       6.513  19.190  17.927  1.00  0.00      B    H  
ATOM    962  H2  HOH B 314       7.786  20.173  18.197  1.00  0.00      B    H  
ATOM    963  O   HOH B 315      10.062  14.515   9.234  1.00  0.00      B    O  
ATOM    964  H1  HOH B 315      10.353  13.861  10.003  1.00  0.00      B    H  
ATOM    965  H2  HOH B 315      10.909  14.867   8.806  1.00  0.00      B    H  
ATOM    966  O   HOH B 316       6.438  38.909  31.608  1.00  0.00      B    O  
ATOM    967  H1  HOH B 316       6.486  38.114  30.953  1.00  0.00      B    H  
ATOM    968  H2  HOH B 316       7.240  39.475  31.397  1.00  0.00      B    H  
ATOM    969  O   HOH B 317      24.557  36.255  14.965  1.00  0.00      B    O  
ATOM    970  H1  HOH B 317      25.294  36.877  14.968  1.00  0.00      B    H  
ATOM    971  H2  HOH B 317      24.484  35.701  15.831  1.00  0.00      B    H  
ATOM    972  O   HOH B 318      34.454  34.598  24.830  1.00  0.00      B    O  
ATOM    973  H1  HOH B 318      34.487  34.074  23.842  1.00  0.00      B    H  
ATOM    974  H2  HOH B 318      35.143  35.333  24.704  1.00  0.00      B    H  
ATOM    975  O   HOH B 319       1.760  23.242  16.523  1.00  0.00      B    O  
ATOM    976  H1  HOH B 319       0.866  23.674  16.362  1.00  0.00      B    H  
ATOM    977  H2  HOH B 319       2.374  23.435  15.745  1.00  0.00      B    H  
ATOM    978  O   HOH B 320       6.273  12.396  36.970  1.00  0.00      B    O  
ATOM    979  H1  HOH B 320       5.871  11.896  37.722  1.00  0.00      B    H  
ATOM    980  H2  HOH B 320       7.071  11.927  36.632  1.00  0.00      B    H  
ATOM    981  O   HOH B 321       3.391  34.805  26.905  1.00  0.00      B    O  
ATOM    982  H1  HOH B 321       2.790  34.492  26.161  1.00  0.00      B    H  
ATOM    983  H2  HOH B 321       3.152  34.275  27.714  1.00  0.00      B    H  
ATOM    984  O   HOH B 322      12.142  27.014  29.326  1.00  0.00      B    O  
ATOM    985  H1  HOH B 322      13.032  26.780  29.704  1.00  0.00      B    H  
ATOM    986  H2  HOH B 322      12.315  27.480  28.458  1.00  0.00      B    H  
ATOM    987  O   HOH B 323       8.501   8.937  14.694  1.00  0.00      B    O  
ATOM    988  H1  HOH B 323       9.042   9.750  15.043  1.00  0.00      B    H  
ATOM    989  H2  HOH B 323       8.730   8.122  15.271  1.00  0.00      B    H  
ATOM    990  O   HOH B 324      23.321   1.837   9.540  1.00  0.00      B    O  
ATOM    991  H1  HOH B 324      22.574   2.079  10.167  1.00  0.00      B    H  
ATOM    992  H2  HOH B 324      22.911   1.742   8.582  1.00  0.00      B    H  
ATOM    993  O   HOH B 325      23.958  14.972   1.297  1.00  0.00      B    O  
ATOM    994  H1  HOH B 325      24.321  14.983   2.264  1.00  0.00      B    H  
ATOM    995  H2  HOH B 325      23.470  14.103   1.080  1.00  0.00      B    H  
ATOM    996  O   HOH B 326      25.094   5.188  22.319  1.00  0.00      B    O  
ATOM    997  H1  HOH B 326      25.680   5.436  21.532  1.00  0.00      B    H  
ATOM    998  H2  HOH B 326      25.647   5.575  23.159  1.00  0.00      B    H  
ATOM    999  O   HOH B 327      16.249  21.660  25.054  1.00  0.00      B    O  
ATOM   1000  H1  HOH B 327      15.744  20.817  25.150  1.00  0.00      B    H  
ATOM   1001  H2  HOH B 327      15.885  22.277  25.780  1.00  0.00      B    H  
ATOM   1002  O   HOH B 328       5.843  24.726  24.239  1.00  0.00      B    O  
ATOM   1003  H1  HOH B 328       6.108  25.577  24.753  1.00  0.00      B    H  
ATOM   1004  H2  HOH B 328       5.249  24.201  24.886  1.00  0.00      B    H  
ATOM   1005  O   HOH B 329      30.228   7.540   8.587  1.00  0.00      B    O  
ATOM   1006  H1  HOH B 329      30.842   7.284   9.372  1.00  0.00      B    H  
ATOM   1007  H2  HOH B 329      30.249   6.754   7.953  1.00  0.00      B    H  
ATOM   1008  O   HOH B 330      30.713  36.924   1.987  1.00  0.00      B    O  
ATOM   1009  H1  HOH B 330      30.848  36.917   3.016  1.00  0.00      B    H  
ATOM   1010  H2  HOH B 330      31.628  37.085   1.590  1.00  0.00      B    H  
ATOM   1011  O   HOH B 331       4.394  34.538  33.096  1.00  0.00      B    O  
ATOM   1012  H1  HOH B 331       3.941  34.833  32.210  1.00  0.00      B    H  
ATOM   1013  H2  HOH B 331       5.208  35.185  33.199  1.00  0.00      B    H  
ATOM   1014  O   HOH B 332      16.721  30.007  14.175  1.00  0.00      B    O  
ATOM   1015  H1  HOH B 332      17.578  30.346  13.643  1.00  0.00      B    H  
ATOM   1016  H2  HOH B 332      17.084  29.438  14.939  1.00  0.00      B    H  
ATOM   1017  O   HOH B 333       0.459   4.095   5.545  1.00  0.00      B    O  
ATOM   1018  H1  HOH B 333       0.197   3.353   6.193  1.00  0.00      B    H  
ATOM   1019  H2  HOH B 333       1.459   4.239   5.662  1.00  0.00      B    H  
ATOM   1020  O   HOH B 334       7.001  26.328  22.226  1.00  0.00      B    O  
ATOM   1021  H1  HOH B 334       6.404  25.811  22.884  1.00  0.00      B    H  
ATOM   1022  H2  HOH B 334       7.782  26.725  22.766  1.00  0.00      B    H  
ATOM   1023  O   HOH B 335      30.808   8.678  17.779  1.00  0.00      B    O  
ATOM   1024  H1  HOH B 335      31.375   9.309  18.305  1.00  0.00      B    H  
ATOM   1025  H2  HOH B 335      30.102   9.279  17.320  1.00  0.00      B    H  
ATOM   1026  O   HOH B 336       2.542  15.033  31.133  1.00  0.00      B    O  
ATOM   1027  H1  HOH B 336       2.961  14.088  31.322  1.00  0.00      B    H  
ATOM   1028  H2  HOH B 336       1.556  14.915  30.866  1.00  0.00      B    H  
ATOM   1029  O   HOH B 337      34.134  23.011   6.273  1.00  0.00      B    O  
ATOM   1030  H1  HOH B 337      35.113  22.901   6.143  1.00  0.00      B    H  
ATOM   1031  H2  HOH B 337      33.724  22.234   5.793  1.00  0.00      B    H  
ATOM   1032  O   HOH B 338      22.592  31.835   6.909  1.00  0.00      B    O  
ATOM   1033  H1  HOH B 338      22.490  32.165   5.950  1.00  0.00      B    H  
ATOM   1034  H2  HOH B 338      21.755  31.997   7.462  1.00  0.00      B    H  
ATOM   1035  O   HOH B 339      22.669  28.655   9.429  1.00  0.00      B    O  
ATOM   1036  H1  HOH B 339      23.151  27.939   8.941  1.00  0.00      B    H  
ATOM   1037  H2  HOH B 339      21.904  28.906   8.812  1.00  0.00      B    H  
ATOM   1038  O   HOH B 340      25.268  12.495  10.201  1.00  0.00      B    O  
ATOM   1039  H1  HOH B 340      24.781  11.647   9.936  1.00  0.00      B    H  
ATOM   1040  H2  HOH B 340      24.631  13.297  10.206  1.00  0.00      B    H  
ATOM   1041  O   HOH B 341       9.868  11.485  21.076  1.00  0.00      B    O  
ATOM   1042  H1  HOH B 341      10.859  11.446  20.760  1.00  0.00      B    H  
ATOM   1043  H2  HOH B 341       9.774  12.225  21.776  1.00  0.00      B    H  
ATOM   1044  O   HOH B 342      16.337   3.809  14.119  1.00  0.00      B    O  
ATOM   1045  H1  HOH B 342      17.320   3.503  14.342  1.00  0.00      B    H  
ATOM   1046  H2  HOH B 342      16.019   3.162  13.410  1.00  0.00      B    H  
ATOM   1047  O   HOH B 343      15.082  18.858  22.713  1.00  0.00      B    O  
ATOM   1048  H1  HOH B 343      15.006  18.811  23.707  1.00  0.00      B    H  
ATOM   1049  H2  HOH B 343      16.077  18.955  22.489  1.00  0.00      B    H  
ATOM   1050  O   HOH B 344      11.944   8.941  33.003  1.00  0.00      B    O  
ATOM   1051  H1  HOH B 344      12.829   8.597  33.319  1.00  0.00      B    H  
ATOM   1052  H2  HOH B 344      11.303   8.261  32.674  1.00  0.00      B    H  
ATOM   1053  O   HOH B 345      28.280  21.630   9.169  1.00  0.00      B    O  
ATOM   1054  H1  HOH B 345      28.986  22.348   9.055  1.00  0.00      B    H  
ATOM   1055  H2  HOH B 345      28.583  20.839   8.640  1.00  0.00      B    H  
ATOM   1056  O   HOH B 346      19.435  22.301  35.583  1.00  0.00      B    O  
ATOM   1057  H1  HOH B 346      19.199  21.521  36.341  1.00  0.00      B    H  
ATOM   1058  H2  HOH B 346      20.426  22.414  35.763  1.00  0.00      B    H  
ATOM   1059  O   HOH B 347      38.165  35.882  37.598  1.00  0.00      B    O  
ATOM   1060  H1  HOH B 347      38.594  36.465  36.859  1.00  0.00      B    H  
ATOM   1061  H2  HOH B 347      38.671  34.991  37.660  1.00  0.00      B    H  
ATOM   1062  O   HOH B 348      23.398  20.119  29.349  1.00  0.00      B    O  
ATOM   1063  H1  HOH B 348      22.413  20.423  29.363  1.00  0.00      B    H  
ATOM   1064  H2  HOH B 348      23.657  20.062  28.404  1.00  0.00      B    H  
ATOM   1065  O   HOH B 349       8.758  20.637  15.183  1.00  0.00      B    O  
ATOM   1066  H1  HOH B 349       8.548  20.124  16.065  1.00  0.00      B    H  
ATOM   1067  H2  HOH B 349       8.161  21.512  15.123  1.00  0.00      B    H  
ATOM   1068  O   HOH B 350       6.557  26.730   4.325  1.00  0.00      B    O  
ATOM   1069  H1  HOH B 350       7.383  26.032   4.284  1.00  0.00      B    H  
ATOM   1070  H2  HOH B 350       6.646  27.333   3.524  1.00  0.00      B    H  
ATOM   1071  O   HOH B 351       7.171   5.748  35.988  1.00  0.00      B    O  
ATOM   1072  H1  HOH B 351       7.093   4.854  35.459  1.00  0.00      B    H  
ATOM   1073  H2  HOH B 351       7.504   5.505  36.943  1.00  0.00      B    H  
ATOM   1074  O   HOH B 352       3.085   3.474   1.418  1.00  0.00      B    O  
ATOM   1075  H1  HOH B 352       2.138   3.289   1.330  1.00  0.00      B    H  
ATOM   1076  H2  HOH B 352       3.430   3.436   2.359  1.00  0.00      B    H  
ATOM   1077  O   HOH B 353      12.061   3.390  14.046  1.00  0.00      B    O  
ATOM   1078  H1  HOH B 353      12.733   3.841  14.605  1.00  0.00      B    H  
ATOM   1079  H2  HOH B 353      11.267   3.974  14.039  1.00  0.00      B    H  
ATOM   1080  O   HOH B 354      19.639   8.973  15.504  1.00  0.00      B    O  
ATOM   1081  H1  HOH B 354      20.623   9.257  15.639  1.00  0.00      B    H  
ATOM   1082  H2  HOH B 354      19.093   9.315  16.311  1.00  0.00      B    H  
ATOM   1083  O   HOH B 355      32.983  14.574   1.065  1.00  0.00      B    O  
ATOM   1084  H1  HOH B 355      33.218  14.827   0.138  1.00  0.00      B    H  
ATOM   1085  H2  HOH B 355      33.573  15.156   1.598  1.00  0.00      B    H  
ATOM   1086  O   HOH B 356       4.471  27.978  14.307  1.00  0.00      B    O  
ATOM   1087  H1  HOH B 356       5.278  28.232  13.790  1.00  0.00      B    H  
ATOM   1088  H2  HOH B 356       4.740  27.108  14.832  1.00  0.00      B    H  
ATOM   1089  O   HOH B 357      22.291   9.207  16.340  1.00  0.00      B    O  
ATOM   1090  H1  HOH B 357      22.583   8.220  16.443  1.00  0.00      B    H  
ATOM   1091  H2  HOH B 357      22.452   9.609  17.240  1.00  0.00      B    H  
ATOM   1092  O   HOH B 358      18.753   3.896  31.169  1.00  0.00      B    O  
ATOM   1093  H1  HOH B 358      18.876   4.914  31.264  1.00  0.00      B    H  
ATOM   1094  H2  HOH B 358      19.033   3.491  32.092  1.00  0.00      B    H  
ATOM   1095  O   HOH B 359      36.073  15.786   8.571  1.00  0.00      B    O  
ATOM   1096  H1  HOH B 359      36.639  15.559   7.730  1.00  0.00      B    H  
ATOM   1097  H2  HOH B 359      36.566  15.454   9.333  1.00  0.00      B    H  
ATOM   1098  O   HOH B 360      31.514  10.008  30.651  1.00  0.00      B    O  
ATOM   1099  H1  HOH B 360      32.105   9.580  29.980  1.00  0.00      B    H  
ATOM   1100  H2  HOH B 360      31.092  10.856  30.238  1.00  0.00      B    H  
ATOM   1101  O   HOH B 361      11.672  14.003  28.878  1.00  0.00      B    O  
ATOM   1102  H1  HOH B 361      12.070  14.846  28.431  1.00  0.00      B    H  
ATOM   1103  H2  HOH B 361      10.921  13.740  28.283  1.00  0.00      B    H  
ATOM   1104  O   HOH B 362      12.731  27.578  26.799  1.00  0.00      B    O  
ATOM   1105  H1  HOH B 362      13.325  28.211  26.229  1.00  0.00      B    H  
ATOM   1106  H2  HOH B 362      12.653  26.739  26.225  1.00  0.00      B    H  
ATOM   1107  O   HOH B 363      15.443   7.451   3.448  1.00  0.00      B    O  
ATOM   1108  H1  HOH B 363      14.973   8.273   3.764  1.00  0.00      B    H  
ATOM   1109  H2  HOH B 363      15.972   7.105   4.269  1.00  0.00      B    H  
ATOM   1110  O   HOH B 364      33.115  11.600  10.493  1.00  0.00      B    O  
ATOM   1111  H1  HOH B 364      33.088  10.673  10.951  1.00  0.00      B    H  
ATOM   1112  H2  HOH B 364      33.071  11.418   9.458  1.00  0.00      B    H  
ATOM   1113  O   HOH B 365      21.090  30.607  21.445  1.00  0.00      B    O  
ATOM   1114  H1  HOH B 365      21.219  30.008  20.624  1.00  0.00      B    H  
ATOM   1115  H2  HOH B 365      20.563  31.466  21.144  1.00  0.00      B    H  
ATOM   1116  O   HOH B 366      39.243  24.721  19.421  1.00  0.00      B    O  
ATOM   1117  H1  HOH B 366      39.172  25.637  18.960  1.00  0.00      B    H  
ATOM   1118  H2  HOH B 366      38.384  24.210  19.292  1.00  0.00      B    H  
ATOM   1119  O   HOH B 367      37.599   3.080   9.112  1.00  0.00      B    O  
ATOM   1120  H1  HOH B 367      36.865   3.489   8.576  1.00  0.00      B    H  
ATOM   1121  H2  HOH B 367      38.260   2.618   8.460  1.00  0.00      B    H  
ATOM   1122  O   HOH B 368      29.299   6.966  11.997  1.00  0.00      B    O  
ATOM   1123  H1  HOH B 368      29.132   6.426  11.185  1.00  0.00      B    H  
ATOM   1124  H2  HOH B 368      30.241   6.763  12.338  1.00  0.00      B    H  
ATOM   1125  O   HOH B 369       3.633  34.972  14.036  1.00  0.00      B    O  
ATOM   1126  H1  HOH B 369       3.865  35.823  14.563  1.00  0.00      B    H  
ATOM   1127  H2  HOH B 369       4.433  34.877  13.353  1.00  0.00      B    H  
ATOM   1128  O   HOH B 370      31.791  19.676   9.973  1.00  0.00      B    O  
ATOM   1129  H1  HOH B 370      32.346  20.036   9.184  1.00  0.00      B    H  
ATOM   1130  H2  HOH B 370      30.833  19.673   9.722  1.00  0.00      B    H  
ATOM   1131  O   HOH B 371      31.643  35.156  11.080  1.00  0.00      B    O  
ATOM   1132  H1  HOH B 371      30.802  34.644  11.002  1.00  0.00      B    H  
ATOM   1133  H2  HOH B 371      32.335  34.745  10.457  1.00  0.00      B    H  
ATOM   1134  O   HOH B 372      23.543  26.620   7.981  1.00  0.00      B    O  
ATOM   1135  H1  HOH B 372      22.956  25.966   8.420  1.00  0.00      B    H  
ATOM   1136  H2  HOH B 372      23.368  26.441   6.960  1.00  0.00      B    H  
ATOM   1137  O   HOH B 373      30.164  12.572  29.854  1.00  0.00      B    O  
ATOM   1138  H1  HOH B 373      30.705  12.955  30.630  1.00  0.00      B    H  
ATOM   1139  H2  HOH B 373      29.468  13.288  29.646  1.00  0.00      B    H  
ATOM   1140  O   HOH B 374      20.513   3.593  11.067  1.00  0.00      B    O  
ATOM   1141  H1  HOH B 374      21.355   3.801  11.663  1.00  0.00      B    H  
ATOM   1142  H2  HOH B 374      19.879   4.423  11.045  1.00  0.00      B    H  
ATOM   1143  O   HOH B 375      29.537  26.566  31.622  1.00  0.00      B    O  
ATOM   1144  H1  HOH B 375      30.228  26.053  31.197  1.00  0.00      B    H  
ATOM   1145  H2  HOH B 375      29.640  26.337  32.631  1.00  0.00      B    H  
ATOM   1146  O   HOH B 376      21.212  21.608  27.245  1.00  0.00      B    O  
ATOM   1147  H1  HOH B 376      21.105  21.474  28.277  1.00  0.00      B    H  
ATOM   1148  H2  HOH B 376      22.174  21.480  27.081  1.00  0.00      B    H  
ATOM   1149  O   HOH B 377      14.075  21.905  31.665  1.00  0.00      B    O  
ATOM   1150  H1  HOH B 377      14.149  21.793  30.695  1.00  0.00      B    H  
ATOM   1151  H2  HOH B 377      13.556  21.109  31.996  1.00  0.00      B    H  
ATOM   1152  O   HOH B 378       1.522   8.601  34.385  1.00  0.00      B    O  
ATOM   1153  H1  HOH B 378       1.048   9.362  33.861  1.00  0.00      B    H  
ATOM   1154  H2  HOH B 378       2.261   8.198  33.834  1.00  0.00      B    H  
ATOM   1155  O   HOH B 379      13.672   5.490   3.024  1.00  0.00      B    O  
ATOM   1156  H1  HOH B 379      14.015   4.880   3.789  1.00  0.00      B    H  
ATOM   1157  H2  HOH B 379      14.099   6.417   3.172  1.00  0.00      B    H  
ATOM   1158  O   HOH B 380      35.398  36.554  38.206  1.00  0.00      B    O  
ATOM   1159  H1  HOH B 380      34.852  36.178  37.428  1.00  0.00      B    H  
ATOM   1160  H2  HOH B 380      36.337  36.209  38.049  1.00  0.00      B    H  
ATOM   1161  O   HOH B 381      29.416  27.744  36.871  1.00  0.00      B    O  
ATOM   1162  H1  HOH B 381      29.302  27.137  37.709  1.00  0.00      B    H  
ATOM   1163  H2  HOH B 381      28.692  28.387  36.850  1.00  0.00      B    H  
ATOM   1164  O   HOH B 382      12.190  36.601  38.505  1.00  0.00      B    O  
ATOM   1165  H1  HOH B 382      11.436  36.225  39.022  1.00  0.00      B    H  
ATOM   1166  H2  HOH B 382      12.445  37.439  38.973  1.00  0.00      B    H  
ATOM   1167  O   HOH B 383       9.162   9.027  12.143  1.00  0.00      B    O  
ATOM   1168  H1  HOH B 383       8.721   9.956  11.955  1.00  0.00      B    H  
ATOM   1169  H2  HOH B 383       8.945   8.768  13.093  1.00  0.00      B    H  
ATOM   1170  O   HOH B 384       7.535  18.681   7.315  1.00  0.00      B    O  
ATOM   1171  H1  HOH B 384       8.230  18.154   6.816  1.00  0.00      B    H  
ATOM   1172  H2  HOH B 384       7.174  19.371   6.626  1.00  0.00      B    H  
ATOM   1173  O   HOH B 385      13.837  29.982  12.919  1.00  0.00      B    O  
ATOM   1174  H1  HOH B 385      14.627  30.603  12.916  1.00  0.00      B    H  
ATOM   1175  H2  HOH B 385      13.013  30.362  12.405  1.00  0.00      B    H  
ATOM   1176  O   HOH B 386       9.250  25.391  32.004  1.00  0.00      B    O  
ATOM   1177  H1  HOH B 386       9.971  24.902  31.481  1.00  0.00      B    H  
ATOM   1178  H2  HOH B 386       8.682  24.704  32.414  1.00  0.00      B    H  
ATOM   1179  O   HOH B 387      30.377  28.968  30.195  1.00  0.00      B    O  
ATOM   1180  H1  HOH B 387      29.956  28.213  30.749  1.00  0.00      B    H  
ATOM   1181  H2  HOH B 387      31.375  28.869  30.156  1.00  0.00      B    H  
ATOM   1182  O   HOH B 388      20.507  30.747  37.832  1.00  0.00      B    O  
ATOM   1183  H1  HOH B 388      20.814  30.976  38.785  1.00  0.00      B    H  
ATOM   1184  H2  HOH B 388      19.474  30.710  37.806  1.00  0.00      B    H  
ATOM   1185  O   HOH B 389      31.483  23.961  37.706  1.00  0.00      B    O  
ATOM   1186  H1  HOH B 389      31.699  24.215  36.779  1.00  0.00      B    H  
ATOM   1187  H2  HOH B 389      31.041  23.080  37.748  1.00  0.00      B    H  
ATOM   1188  O   HOH B 390      32.951  14.616  37.358  1.00  0.00      B    O  
ATOM   1189  H1  HOH B 390      33.937  14.513  37.616  1.00  0.00      B    H  
ATOM   1190  H2  HOH B 390      32.520  13.701  37.507  1.00  0.00      B    H  
ATOM   1191  O   HOH B 391       8.554  18.581  13.417  1.00  0.00      B    O  
ATOM   1192  H1  HOH B 391       8.002  17.791  13.521  1.00  0.00      B    H  
ATOM   1193  H2  HOH B 391       8.388  19.232  14.116  1.00  0.00      B    H  
ATOM   1194  O   HOH B 392      11.142  12.667  18.117  1.00  0.00      B    O  
ATOM   1195  H1  HOH B 392      11.439  13.639  18.245  1.00  0.00      B    H  
ATOM   1196  H2  HOH B 392      11.721  12.099  18.704  1.00  0.00      B    H  
ATOM   1197  O   HOH B 393       5.385   8.530  32.341  1.00  0.00      B    O  
ATOM   1198  H1  HOH B 393       5.830   9.417  32.131  1.00  0.00      B    H  
ATOM   1199  H2  HOH B 393       5.077   8.550  33.342  1.00  0.00      B    H  
ATOM   1200  O   HOH B 394       2.526  25.279  32.543  1.00  0.00      B    O  
ATOM   1201  H1  HOH B 394       3.514  25.332  32.280  1.00  0.00      B    H  
ATOM   1202  H2  HOH B 394       2.436  24.566  33.209  1.00  0.00      B    H  
ATOM   1203  O   HOH B 395       6.577  25.506  10.948  1.00  0.00      B    O  
ATOM   1204  H1  HOH B 395       6.633  25.977  10.042  1.00  0.00      B    H  
ATOM   1205  H2  HOH B 395       6.636  24.505  10.826  1.00  0.00      B    H  
ATOM   1206  O   HOH B 396      29.285  33.822  10.850  1.00  0.00      B    O  
ATOM   1207  H1  HOH B 396      28.630  33.598  11.614  1.00  0.00      B    H  
ATOM   1208  H2  HOH B 396      28.700  33.975  10.013  1.00  0.00      B    H  
ATOM   1209  O   HOH B 397      25.407  29.371  29.616  1.00  0.00      B    O  
ATOM   1210  H1  HOH B 397      24.830  29.621  28.792  1.00  0.00      B    H  
ATOM   1211  H2  HOH B 397      26.285  29.011  29.205  1.00  0.00      B    H  
ATOM   1212  O   HOH B 398      11.535  35.937  12.462  1.00  0.00      B    O  
ATOM   1213  H1  HOH B 398      12.442  36.446  12.282  1.00  0.00      B    H  
ATOM   1214  H2  HOH B 398      11.479  35.299  11.685  1.00  0.00      B    H  
ATOM   1215  O   HOH B 399      10.622   9.929  24.846  1.00  0.00      B    O  
ATOM   1216  H1  HOH B 399      11.080  10.752  24.439  1.00  0.00      B    H  
ATOM   1217  H2  HOH B 399      11.161   9.605  25.629  1.00  0.00      B    H  
ATOM   1218  O   HOH B 400      27.445  31.472  27.410  1.00  0.00      B    O  
ATOM   1219  H1  HOH B 400      27.915  30.696  27.873  1.00  0.00      B    H  
ATOM   1220  H2  HOH B 400      27.178  31.989  28.167  1.00  0.00      B    H  
ATOM   1221  O   HOH B 401      32.449  15.265  28.972  1.00  0.00      B    O  
ATOM   1222  H1  HOH B 401      32.630  14.762  28.082  1.00  0.00      B    H  
ATOM   1223  H2  HOH B 401      33.182  15.067  29.640  1.00  0.00      B    H  
ATOM   1224  O   HOH B 402      11.732  28.563  34.294  1.00  0.00      B    O  
ATOM   1225  H1  HOH B 402      12.696  28.612  34.179  1.00  0.00      B    H  
ATOM   1226  H2  HOH B 402      11.529  27.750  34.837  1.00  0.00      B    H  
ATOM   1227  O   HOH B 403      19.536   9.299  28.056  1.00  0.00      B    O  
ATOM   1228  H1  HOH B 403      19.047   9.198  27.189  1.00  0.00      B    H  
ATOM   1229  H2  HOH B 403      19.772  10.257  28.049  1.00  0.00      B    H  
ATOM   1230  O   HOH B 404       6.797  27.160  25.362  1.00  0.00      B    O  
ATOM   1231  H1  HOH B 404       7.415  27.082  26.207  1.00  0.00      B    H  
ATOM   1232  H2  HOH B 404       6.347  27.982  25.462  1.00  0.00      B    H  
ATOM   1233  O   HOH B 405      30.642  11.898  27.300  1.00  0.00      B    O  
ATOM   1234  H1  HOH B 405      30.649  10.904  27.145  1.00  0.00      B    H  
ATOM   1235  H2  HOH B 405      30.545  12.023  28.291  1.00  0.00      B    H  
ATOM   1236  O   HOH B 406      -0.176  27.473  11.835  1.00  0.00      B    O  
ATOM   1237  H1  HOH B 406       0.766  27.684  12.163  1.00  0.00      B    H  
ATOM   1238  H2  HOH B 406      -0.053  26.635  11.272  1.00  0.00      B    H  
ATOM   1239  O   HOH B 407      32.668  27.198  20.618  1.00  0.00      B    O  
ATOM   1240  H1  HOH B 407      31.834  27.605  20.260  1.00  0.00      B    H  
ATOM   1241  H2  HOH B 407      32.884  27.771  21.399  1.00  0.00      B    H  
ATOM   1242  O   HOH B 408      15.559  11.449  32.425  1.00  0.00      B    O  
ATOM   1243  H1  HOH B 408      15.769  11.494  33.385  1.00  0.00      B    H  
ATOM   1244  H2  HOH B 408      14.508  11.492  32.398  1.00  0.00      B    H  
ATOM   1245  O   HOH B 409      29.637  22.802  16.614  1.00  0.00      B    O  
ATOM   1246  H1  HOH B 409      29.534  21.937  16.129  1.00  0.00      B    H  
ATOM   1247  H2  HOH B 409      30.535  22.868  17.076  1.00  0.00      B    H  
ATOM   1248  O   HOH B 410       2.126  13.408  26.073  1.00  0.00      B    O  
ATOM   1249  H1  HOH B 410       3.137  13.371  26.019  1.00  0.00      B    H  
ATOM   1250  H2  HOH B 410       1.840  14.205  25.467  1.00  0.00      B    H  
ATOM   1251  O   HOH B 411      31.483  31.963  20.794  1.00  0.00      B    O  
ATOM   1252  H1  HOH B 411      31.793  31.072  21.221  1.00  0.00      B    H  
ATOM   1253  H2  HOH B 411      30.860  32.370  21.462  1.00  0.00      B    H  
ATOM   1254  O   HOH B 412      26.240  12.657  35.300  1.00  0.00      B    O  
ATOM   1255  H1  HOH B 412      26.713  12.799  34.389  1.00  0.00      B    H  
ATOM   1256  H2  HOH B 412      26.212  11.666  35.469  1.00  0.00      B    H  
ATOM   1257  O   HOH B 413       0.656   6.165   8.261  1.00  0.00      B    O  
ATOM   1258  H1  HOH B 413       1.466   6.442   7.727  1.00  0.00      B    H  
ATOM   1259  H2  HOH B 413       0.011   6.950   8.201  1.00  0.00      B    H  
ATOM   1260  O   HOH B 414      15.143  10.726  37.004  1.00  0.00      B    O  
ATOM   1261  H1  HOH B 414      14.844   9.774  36.982  1.00  0.00      B    H  
ATOM   1262  H2  HOH B 414      15.393  10.932  37.959  1.00  0.00      B    H  
ATOM   1263  O   HOH B 415      27.718  33.785   8.580  1.00  0.00      B    O  
ATOM   1264  H1  HOH B 415      26.793  34.149   8.606  1.00  0.00      B    H  
ATOM   1265  H2  HOH B 415      27.607  32.773   8.528  1.00  0.00      B    H  
ATOM   1266  O   HOH B 416      34.644  11.665  16.477  1.00  0.00      B    O  
ATOM   1267  H1  HOH B 416      33.985  11.412  17.213  1.00  0.00      B    H  
ATOM   1268  H2  HOH B 416      34.337  11.356  15.539  1.00  0.00      B    H  
ATOM   1269  O   HOH B 417      13.788  32.609   7.567  1.00  0.00      B    O  
ATOM   1270  H1  HOH B 417      13.761  32.679   6.542  1.00  0.00      B    H  
ATOM   1271  H2  HOH B 417      14.779  32.537   7.780  1.00  0.00      B    H  
ATOM   1272  O   HOH B 418      33.664  31.458  28.933  1.00  0.00      B    O  
ATOM   1273  H1  HOH B 418      34.511  31.280  29.443  1.00  0.00      B    H  
ATOM   1274  H2  HOH B 418      33.626  30.836  28.119  1.00  0.00      B    H  
ATOM   1275  O   HOH B 419      16.004  32.757  38.183  1.00  0.00      B    O  
ATOM   1276  H1  HOH B 419      15.339  32.279  38.818  1.00  0.00      B    H  
ATOM   1277  H2  HOH B 419      16.713  33.225  38.764  1.00  0.00      B    H  
ATOM   1278  O   HOH B 420      29.006   5.335   2.662  1.00  0.00      B    O  
ATOM   1279  H1  HOH B 420      28.323   4.611   2.320  1.00  0.00      B    H  
ATOM   1280  H2  HOH B 420      29.784   4.769   3.008  1.00  0.00      B    H  
ATOM   1281  O   HOH B 421       1.369   7.693  19.207  1.00  0.00      B    O  
ATOM   1282  H1  HOH B 421       0.917   6.925  19.666  1.00  0.00      B    H  
ATOM   1283  H2  HOH B 421       0.861   8.556  19.431  1.00  0.00      B    H  
ATOM   1284  O   HOH B 422       1.180  16.873  16.337  1.00  0.00      B    O  
ATOM   1285  H1  HOH B 422       1.160  17.593  15.647  1.00  0.00      B    H  
ATOM   1286  H2  HOH B 422       0.491  17.125  17.056  1.00  0.00      B    H  
ATOM   1287  O   HOH B 423      35.990  28.456  35.232  1.00  0.00      B    O  
ATOM   1288  H1  HOH B 423      36.832  28.996  35.052  1.00  0.00      B    H  
ATOM   1289  H2  HOH B 423      35.252  28.984  34.966  1.00  0.00      B    H  
ATOM   1290  O   HOH B 424       1.784  31.405  30.535  1.00  0.00      B    O  
ATOM   1291  H1  HOH B 424       1.476  31.567  31.535  1.00  0.00      B    H  
ATOM   1292  H2  HOH B 424       1.583  30.412  30.372  1.00  0.00      B    H  
ATOM   1293  O   HOH B 425      10.937  27.814  19.033  1.00  0.00      B    O  
ATOM   1294  H1  HOH B 425      10.373  27.002  19.359  1.00  0.00      B    H  
ATOM   1295  H2  HOH B 425      10.337  28.613  18.910  1.00  0.00      B    H  
ATOM   1296  O   HOH B 426      14.621   6.630  24.990  1.00  0.00      B    O  
ATOM   1297  H1  HOH B 426      14.438   6.670  25.962  1.00  0.00      B    H  
ATOM   1298  H2  HOH B 426      15.508   6.092  24.823  1.00  0.00      B    H  
ATOM   1299  O   HOH B 427       2.577  19.257  23.534  1.00  0.00      B    O  
ATOM   1300  H1  HOH B 427       3.021  18.510  22.923  1.00  0.00      B    H  
ATOM   1301  H2  HOH B 427       2.927  20.054  23.019  1.00  0.00      B    H  
ATOM   1302  O   HOH B 428       0.151   1.257  15.910  1.00  0.00      B    O  
ATOM   1303  H1  HOH B 428       0.706   0.459  16.225  1.00  0.00      B    H  
ATOM   1304  H2  HOH B 428       0.342   1.420  14.914  1.00  0.00      B    H  
ATOM   1305  O   HOH B 429      29.359   5.486  38.800  1.00  0.00      B    O  
ATOM   1306  H1  HOH B 429      29.536   5.710  39.778  1.00  0.00      B    H  
ATOM   1307  H2  HOH B 429      29.259   6.373  38.237  1.00  0.00      B    H  
ATOM   1308  O   HOH B 430      33.431  37.666  11.199  1.00  0.00      B    O  
ATOM   1309  H1  HOH B 430      34.429  37.471  11.361  1.00  0.00      B    H  
ATOM   1310  H2  HOH B 430      32.863  36.783  11.177  1.00  0.00      B    H  
ATOM   1311  O   HOH B 431       9.217  33.362  27.497  1.00  0.00      B    O  
ATOM   1312  H1  HOH B 431       8.662  34.178  27.216  1.00  0.00      B    H  
ATOM   1313  H2  HOH B 431       9.891  33.669  28.241  1.00  0.00      B    H  
ATOM   1314  O   HOH B 432      27.212  24.506   3.831  1.00  0.00      B    O  
ATOM   1315  H1  HOH B 432      27.082  23.822   4.600  1.00  0.00      B    H  
ATOM   1316  H2  HOH B 432      26.529  25.313   3.959  1.00  0.00      B    H  
ATOM   1317  O   HOH B 433       4.124  18.117   4.474  1.00  0.00      B    O  
ATOM   1318  H1  HOH B 433       4.309  18.300   3.485  1.00  0.00      B    H  
ATOM   1319  H2  HOH B 433       4.148  17.086   4.575  1.00  0.00      B    H  
ATOM   1320  O   HOH B 434      10.076  10.126  29.820  1.00  0.00      B    O  
ATOM   1321  H1  HOH B 434      10.434  11.075  29.962  1.00  0.00      B    H  
ATOM   1322  H2  HOH B 434      10.248   9.536  30.632  1.00  0.00      B    H  
ATOM   1323  O   HOH B 435       3.419  12.063   6.575  1.00  0.00      B    O  
ATOM   1324  H1  HOH B 435       3.350  12.468   7.461  1.00  0.00      B    H  
ATOM   1325  H2  HOH B 435       4.005  12.673   6.012  1.00  0.00      B    H  
ATOM   1326  O   HOH B 436      10.427  23.322  22.945  1.00  0.00      B    O  
ATOM   1327  H1  HOH B 436       9.505  23.192  23.489  1.00  0.00      B    H  
ATOM   1328  H2  HOH B 436      11.167  23.370  23.647  1.00  0.00      B    H  
ATOM   1329  O   HOH B 437      30.060  34.507  33.258  1.00  0.00      B    O  
ATOM   1330  H1  HOH B 437      29.702  33.826  32.589  1.00  0.00      B    H  
ATOM   1331  H2  HOH B 437      31.067  34.667  33.030  1.00  0.00      B    H  
ATOM   1332  O   HOH B 438      38.465  21.086  27.309  1.00  0.00      B    O  
ATOM   1333  H1  HOH B 438      38.380  20.130  27.105  1.00  0.00      B    H  
ATOM   1334  H2  HOH B 438      38.218  21.229  28.273  1.00  0.00      B    H  
ATOM   1335  O   HOH B 439      38.078  25.532  30.652  1.00  0.00      B    O  
ATOM   1336  H1  HOH B 439      38.028  24.662  31.093  1.00  0.00      B    H  
ATOM   1337  H2  HOH B 439      38.393  25.401  29.698  1.00  0.00      B    H  
ATOM   1338  O   HOH B 440      21.397  38.967  26.033  1.00  0.00      B    O  
ATOM   1339  H1  HOH B 440      21.708  38.046  26.408  1.00  0.00      B    H  
ATOM   1340  H2  HOH B 440      21.779  39.622  26.678  1.00  0.00      B    H  
ATOM   1341  O   HOH B 441      22.420  19.284  12.666  1.00  0.00      B    O  
ATOM   1342  H1  HOH B 441      21.747  20.044  12.792  1.00  0.00      B    H  
ATOM   1343  H2  HOH B 441      23.300  19.652  12.921  1.00  0.00      B    H  
ATOM   1344  O   HOH B 442       2.191  15.213   7.413  1.00  0.00      B    O  
ATOM   1345  H1  HOH B 442       1.537  15.974   7.574  1.00  0.00      B    H  
ATOM   1346  H2  HOH B 442       1.676  14.362   7.543  1.00  0.00      B    H  
ATOM   1347  O   HOH B 443      17.132   2.867   3.654  1.00  0.00      B    O  
ATOM   1348  H1  HOH B 443      16.814   3.031   2.727  1.00  0.00      B    H  
ATOM   1349  H2  HOH B 443      18.088   3.158   3.741  1.00  0.00      B    H  
ATOM   1350  O   HOH B 444      22.363  27.087   2.243  1.00  0.00      B    O  
ATOM   1351  H1  HOH B 444      21.826  27.383   1.424  1.00  0.00      B    H  
ATOM   1352  H2  HOH B 444      22.783  27.943   2.677  1.00  0.00      B    H  
ATOM   1353  O   HOH B 445      32.529  17.655  34.053  1.00  0.00      B    O  
ATOM   1354  H1  HOH B 445      31.887  17.648  34.834  1.00  0.00      B    H  
ATOM   1355  H2  HOH B 445      33.437  17.311  34.289  1.00  0.00      B    H  
ATOM   1356  O   HOH B 446      19.742  37.286  18.491  1.00  0.00      B    O  
ATOM   1357  H1  HOH B 446      20.129  38.137  18.833  1.00  0.00      B    H  
ATOM   1358  H2  HOH B 446      19.860  36.599  19.240  1.00  0.00      B    H  
ATOM   1359  O   HOH B 447      27.283  17.684   0.476  1.00  0.00      B    O  
ATOM   1360  H1  HOH B 447      27.196  17.341   1.451  1.00  0.00      B    H  
ATOM   1361  H2  HOH B 447      26.908  18.581   0.534  1.00  0.00      B    H  
ATOM   1362  O   HOH B 448      28.209  13.009   2.636  1.00  0.00      B    O  
ATOM   1363  H1  HOH B 448      28.945  12.467   3.120  1.00  0.00      B    H  
ATOM   1364  H2  HOH B 448      28.705  13.444   1.831  1.00  0.00      B    H  
ATOM   1365  O   HOH B 449      11.156  16.045  15.578  1.00  0.00      B    O  
ATOM   1366  H1  HOH B 449      11.244  16.838  16.240  1.00  0.00      B    H  
ATOM   1367  H2  HOH B 449      11.929  15.442  15.760  1.00  0.00      B    H  
ATOM   1368  O   HOH B 450       9.716  31.649  16.743  1.00  0.00      B    O  
ATOM   1369  H1  HOH B 450       8.774  31.907  16.999  1.00  0.00      B    H  
ATOM   1370  H2  HOH B 450       9.634  31.007  15.956  1.00  0.00      B    H  
ATOM   1371  O   HOH B 451       2.163   0.375   3.429  1.00  0.00      B    O  
ATOM   1372  H1  HOH B 451       2.950   0.405   2.767  1.00  0.00      B    H  
ATOM   1373  H2  HOH B 451       1.329   0.701   2.947  1.00  0.00      B    H  
ATOM   1374  O   HOH B 452      13.512  33.256  22.732  1.00  0.00      B    O  
ATOM   1375  H1  HOH B 452      13.573  32.944  23.707  1.00  0.00      B    H  
ATOM   1376  H2  HOH B 452      13.790  32.436  22.209  1.00  0.00      B    H  
ATOM   1377  O   HOH B 453      24.499   3.393   2.327  1.00  0.00      B    O  
ATOM   1378  H1  HOH B 453      23.606   3.871   2.285  1.00  0.00      B    H  
ATOM   1379  H2  HOH B 453      24.340   2.672   2.959  1.00  0.00      B    H  
ATOM   1380  O   HOH B 454      29.518   2.818  23.078  1.00  0.00      B    O  
ATOM   1381  H1  HOH B 454      28.616   2.358  22.905  1.00  0.00      B    H  
ATOM   1382  H2  HOH B 454      30.263   2.166  23.205  1.00  0.00      B    H  
ATOM   1383  O   HOH B 455       5.401  10.249  16.271  1.00  0.00      B    O  
ATOM   1384  H1  HOH B 455       5.750  11.065  16.750  1.00  0.00      B    H  
ATOM   1385  H2  HOH B 455       5.453  10.485  15.255  1.00  0.00      B    H  
ATOM   1386  O   HOH B 456      37.744  12.343  22.942  1.00  0.00      B    O  
ATOM   1387  H1  HOH B 456      37.638  13.296  23.373  1.00  0.00      B    H  
ATOM   1388  H2  HOH B 456      38.651  12.402  22.417  1.00  0.00      B    H  
ATOM   1389  O   HOH B 457       5.288  22.633   9.064  1.00  0.00      B    O  
ATOM   1390  H1  HOH B 457       5.635  21.685   9.182  1.00  0.00      B    H  
ATOM   1391  H2  HOH B 457       4.558  22.790   9.768  1.00  0.00      B    H  
ATOM   1392  O   HOH B 458       4.511  22.211  38.060  1.00  0.00      B    O  
ATOM   1393  H1  HOH B 458       3.907  21.540  37.621  1.00  0.00      B    H  
ATOM   1394  H2  HOH B 458       4.151  23.076  37.823  1.00  0.00      B    H  
ATOM   1395  O   HOH B 459      38.441   7.287  12.224  1.00  0.00      B    O  
ATOM   1396  H1  HOH B 459      38.840   6.548  11.673  1.00  0.00      B    H  
ATOM   1397  H2  HOH B 459      38.612   7.122  13.255  1.00  0.00      B    H  
ATOM   1398  O   HOH B 460      19.606  18.586   2.722  1.00  0.00      B    O  
ATOM   1399  H1  HOH B 460      19.543  19.213   1.940  1.00  0.00      B    H  
ATOM   1400  H2  HOH B 460      20.284  17.848   2.547  1.00  0.00      B    H  
ATOM   1401  O   HOH B 461       8.376  10.792  25.483  1.00  0.00      B    O  
ATOM   1402  H1  HOH B 461       9.221  10.340  25.050  1.00  0.00      B    H  
ATOM   1403  H2  HOH B 461       8.227  10.294  26.385  1.00  0.00      B    H  
ATOM   1404  O   HOH B 462      27.259  25.617  30.880  1.00  0.00      B    O  
ATOM   1405  H1  HOH B 462      26.703  26.049  31.594  1.00  0.00      B    H  
ATOM   1406  H2  HOH B 462      28.240  25.964  30.925  1.00  0.00      B    H  
ATOM   1407  O   HOH B 463       0.408  13.238  34.892  1.00  0.00      B    O  
ATOM   1408  H1  HOH B 463       0.512  14.243  35.028  1.00  0.00      B    H  
ATOM   1409  H2  HOH B 463       0.557  13.116  33.892  1.00  0.00      B    H  
ATOM   1410  O   HOH B 464      20.728  12.113  28.888  1.00  0.00      B    O  
ATOM   1411  H1  HOH B 464      21.260  11.658  29.667  1.00  0.00      B    H  
ATOM   1412  H2  HOH B 464      20.674  13.113  29.089  1.00  0.00      B    H  
ATOM   1413  O   HOH B 465      39.292  15.421   0.370  1.00  0.00      B    O  
ATOM   1414  H1  HOH B 465      38.637  15.501  -0.385  1.00  0.00      B    H  
ATOM   1415  H2  HOH B 465      38.958  14.789   1.082  1.00  0.00      B    H  
ATOM   1416  O   HOH B 466      14.483  11.031  16.479  1.00  0.00      B    O  
ATOM   1417  H1  HOH B 466      14.108  10.098  16.584  1.00  0.00      B    H  
ATOM   1418  H2  HOH B 466      14.639  11.451  17.377  1.00  0.00      B    H  
ATOM   1419  O   HOH B 467       6.276  30.266  20.836  1.00  0.00      B    O  
ATOM   1420  H1  HOH B 467       6.261  30.888  20.087  1.00  0.00      B    H  
ATOM   1421  H2  HOH B 467       5.738  29.396  20.567  1.00  0.00      B    H  
ATOM   1422  O   HOH B 468       2.215  30.153  25.464  1.00  0.00      B    O  
ATOM   1423  H1  HOH B 468       1.271  30.152  25.008  1.00  0.00      B    H  
ATOM   1424  H2  HOH B 468       2.049  30.570  26.382  1.00  0.00      B    H  
ATOM   1425  O   HOH B 469      26.646  22.123   0.898  1.00  0.00      B    O  
ATOM   1426  H1  HOH B 469      26.168  21.284   1.024  1.00  0.00      B    H  
ATOM   1427  H2  HOH B 469      27.597  21.971   1.083  1.00  0.00      B    H  
ATOM   1428  O   HOH B 470      26.359  22.315  18.617  1.00  0.00      B    O  
ATOM   1429  H1  HOH B 470      26.853  22.468  19.506  1.00  0.00      B    H  
ATOM   1430  H2  HOH B 470      26.548  21.345  18.318  1.00  0.00      B    H  
ATOM   1431  O   HOH B 471      29.281  37.414  36.593  1.00  0.00      B    O  
ATOM   1432  H1  HOH B 471      29.435  38.336  36.289  1.00  0.00      B    H  
ATOM   1433  H2  HOH B 471      28.771  36.952  35.847  1.00  0.00      B    H  
ATOM   1434  O   HOH B 472      10.371  28.203   6.255  1.00  0.00      B    O  
ATOM   1435  H1  HOH B 472      10.001  28.407   7.234  1.00  0.00      B    H  
ATOM   1436  H2  HOH B 472      11.259  27.731   6.339  1.00  0.00      B    H  
ATOM   1437  O   HOH B 473      13.151  38.661  30.792  1.00  0.00      B    O  
ATOM   1438  H1  HOH B 473      12.644  39.428  30.410  1.00  0.00      B    H  
ATOM   1439  H2  HOH B 473      12.799  38.594  31.748  1.00  0.00      B    H  
ATOM   1440  O   HOH B 474      35.455  35.070  30.619  1.00  0.00      B    O  
ATOM   1441  H1  HOH B 474      36.368  34.600  30.700  1.00  0.00      B    H  
ATOM   1442  H2  HOH B 474      34.931  34.906  31.502  1.00  0.00      B    H  
ATOM   1443  O   HOH B 475      11.815  37.625   2.964  1.00  0.00      B    O  
ATOM   1444  H1  HOH B 475      12.776  37.459   3.267  1.00  0.00      B    H  
ATOM   1445  H2  HOH B 475      11.366  36.780   3.245  1.00  0.00      B    H  
ATOM   1446  O   HOH B 476      11.916  32.097  18.739  1.00  0.00      B    O  
ATOM   1447  H1  HOH B 476      11.189  31.802  18.055  1.00  0.00      B    H  
ATOM   1448  H2  HOH B 476      12.476  31.275  18.882  1.00  0.00      B    H  
ATOM   1449  O   HOH B 477      12.247  21.370  36.195  1.00  0.00      B    O  
ATOM   1450  H1  HOH B 477      11.939  21.888  35.420  1.00  0.00      B    H  
ATOM   1451  H2  HOH B 477      11.619  21.560  36.956  1.00  0.00      B    H  
ATOM   1452  O   HOH B 478      16.416  11.720  35.070  1.00  0.00      B    O  
ATOM   1453  H1  HOH B 478      16.632  12.692  35.281  1.00  0.00      B    H  
ATOM   1454  H2  HOH B 478      15.694  11.345  35.762  1.00  0.00      B    H  
ATOM   1455  O   HOH B 479      25.484  11.192  23.375  1.00  0.00      B    O  
ATOM   1456  H1  HOH B 479      26.163  11.047  24.216  1.00  0.00      B    H  
ATOM   1457  H2  HOH B 479      25.173  10.263  23.092  1.00  0.00      B    H  
ATOM   1458  O   HOH B 480       9.727  34.430  30.606  1.00  0.00      B    O  
ATOM   1459  H1  HOH B 480      10.538  34.887  30.205  1.00  0.00      B    H  
ATOM   1460  H2  HOH B 480       9.994  33.622  31.131  1.00  0.00      B    H  
ATOM   1461  O   HOH B 481      12.266   6.241  14.413  1.00  0.00      B    O  
ATOM   1462  H1  HOH B 481      12.985   5.950  13.754  1.00  0.00      B    H  
ATOM   1463  H2  HOH B 481      12.309   7.258  14.438  1.00  0.00      B    H  
ATOM   1464  O   HOH B 482      36.784  22.493   2.860  1.00  0.00      B    O  
ATOM   1465  H1  HOH B 482      36.499  23.283   2.282  1.00  0.00      B    H  
ATOM   1466  H2  HOH B 482      36.733  21.639   2.258  1.00  0.00      B    H  
ATOM   1467  O   HOH B 483      16.949  25.055   6.972  1.00  0.00      B    O  
ATOM   1468  H1  HOH B 483      17.801  24.509   7.079  1.00  0.00      B    H  
ATOM   1469  H2  HOH B 483      16.277  24.528   6.404  1.00  0.00      B    H  
ATOM   1470  O   HOH B 484      17.145   3.196  18.731  1.00  0.00      B    O  
ATOM   1471  H1  HOH B 484      18.085   3.046  18.517  1.00  0.00      B    H  
ATOM   1472  H2  HOH B 484      16.449   2.671  18.187  1.00  0.00      B    H  
ATOM   1473  O   HOH B 485      13.549  20.847   9.465  1.00  0.00      B    O  
ATOM   1474  H1  HOH B 485      14.470  20.336   9.431  1.00  0.00      B    H  
ATOM   1475  H2  HOH B 485      12.990  20.130   9.937  1.00  0.00      B    H  
ATOM   1476  O   HOH B 486      28.976  16.982   4.273  1.00  0.00      B    O  
ATOM   1477  H1  HOH B 486      29.590  17.432   4.899  1.00  0.00      B    H  
ATOM   1478  H2  HOH B 486      29.549  16.299   3.731  1.00  0.00      B    H  
ATOM   1479  O   HOH B 487      16.562  27.206  33.198  1.00  0.00      B    O  
ATOM   1480  H1  HOH B 487      15.804  27.134  32.495  1.00  0.00      B    H  
ATOM   1481  H2  HOH B 487      17.436  26.844  32.847  1.00  0.00      B    H  
ATOM   1482  O   HOH B 488      27.186  35.579  30.361  1.00  0.00      B    O  
ATOM   1483  H1  HOH B 488      27.978  35.633  29.730  1.00  0.00      B    H  
ATOM   1484  H2  HOH B 488      27.318  36.464  30.896  1.00  0.00      B    H  
ATOM   1485  O   HOH B 489      37.945  11.500   8.380  1.00  0.00      B    O  
ATOM   1486  H1  HOH B 489      37.081  11.922   8.269  1.00  0.00      B    H  
ATOM   1487  H2  HOH B 489      38.298  11.869   9.243  1.00  0.00      B    H  
ATOM   1488  O   HOH B 490      24.310  34.979  12.399  1.00  0.00      B    O  
ATOM   1489  H1  HOH B 490      24.084  35.217  13.325  1.00  0.00      B    H  
ATOM   1490  H2  HOH B 490      24.575  35.756  11.939  1.00  0.00      B    H  
ATOM   1491  O   HOH B 491      38.881  17.493  18.591  1.00  0.00      B    O  
ATOM   1492  H1  HOH B 491      39.439  17.833  19.339  1.00  0.00      B    H  
ATOM   1493  H2  HOH B 491      37.932  17.646  18.873  1.00  0.00      B    H  
ATOM   1494  O   HOH B 492       9.685  25.258  26.024  1.00  0.00      B    O  
ATOM   1495  H1  HOH B 492      10.625  25.548  25.659  1.00  0.00      B    H  
ATOM   1496  H2  HOH B 492       9.111  25.020  25.220  1.00  0.00      B    H  
ATOM   1497  O   HOH B 493      13.778  30.989  21.324  1.00  0.00      B    O  
ATOM   1498  H1  HOH B 493      12.819  30.703  21.658  1.00  0.00      B    H  
ATOM   1499  H2  HOH B 493      14.204  30.194  20.814  1.00  0.00      B    H  
ATOM   1500  O   HOH B 494      26.460  19.550  18.105  1.00  0.00      B    O  
ATOM   1501  H1  HOH B 494      25.609  19.008  18.328  1.00  0.00      B    H  
ATOM   1502  H2  HOH B 494      26.803  19.191  17.271  1.00  0.00      B    H  
ATOM   1503  O   HOH B 495      23.122  34.860   3.379  1.00  0.00      B    O  
ATOM   1504  H1  HOH B 495      23.955  34.299   3.241  1.00  0.00      B    H  
ATOM   1505  H2  HOH B 495      23.212  35.740   2.886  1.00  0.00      B    H  
ATOM   1506  O   HOH B 496      13.127   0.817  13.689  1.00  0.00      B    O  
ATOM   1507  H1  HOH B 496      12.700   1.737  13.859  1.00  0.00      B    H  
ATOM   1508  H2  HOH B 496      12.934   0.227  14.501  1.00  0.00      B    H  
ATOM   1509  O   HOH B 497      35.186  26.375  27.325  1.00  0.00      B    O  
ATOM   1510  H1  HOH B 497      35.904  27.073  27.180  1.00  0.00      B    H  
ATOM   1511  H2  HOH B 497      34.243  26.715  27.242  1.00  0.00      B    H  
ATOM   1512  O   HOH B 498      32.446  38.596  18.922  1.00  0.00      B    O  
ATOM   1513  H1  HOH B 498      32.376  38.365  17.889  1.00  0.00      B    H  
ATOM   1514  H2  HOH B 498      33.429  38.474  19.217  1.00  0.00      B    H  
ATOM   1515  O   HOH B 499       7.852  12.989  19.480  1.00  0.00      B    O  
ATOM   1516  H1  HOH B 499       8.310  12.788  20.344  1.00  0.00      B    H  
ATOM   1517  H2  HOH B 499       7.879  12.097  18.977  1.00  0.00      B    H  
ATOM   1518  O   HOH B 500      22.036   0.989  12.134  1.00  0.00      B    O  
ATOM   1519  H1  HOH B 500      21.526   0.327  12.666  1.00  0.00      B    H  
ATOM   1520  H2  HOH B 500      22.025   1.831  12.748  1.00  0.00      B    H  
ATOM   1521  O   HOH B 501      21.979  19.226  35.514  1.00  0.00      B    O  
ATOM   1522  H1  HOH B 501      22.048  20.214  35.545  1.00  0.00      B    H  
ATOM   1523  H2  HOH B 501      22.320  18.783  36.376  1.00  0.00      B    H  
ATOM   1524  O   HOH B 502      39.223  24.440   6.521  1.00  0.00      B    O  
ATOM   1525  H1  HOH B 502      38.250  24.559   6.291  1.00  0.00      B    H  
ATOM   1526  H2  HOH B 502      39.731  24.196   5.651  1.00  0.00      B    H  
ATOM   1527  O   HOH B 503       5.311   5.999  21.651  1.00  0.00      B    O  
ATOM   1528  H1  HOH B 503       4.329   5.656  21.732  1.00  0.00      B    H  
ATOM   1529  H2  HOH B 503       5.829   5.363  21.042  1.00  0.00      B    H  
ATOM   1530  O   HOH B 504      34.359  17.601   5.218  1.00  0.00      B    O  
ATOM   1531  H1  HOH B 504      33.983  18.121   4.392  1.00  0.00      B    H  
ATOM   1532  H2  HOH B 504      33.710  16.820   5.395  1.00  0.00      B    H  
ATOM   1533  O   HOH B 505      21.585   8.289  22.661  1.00  0.00      B    O  
ATOM   1534  H1  HOH B 505      21.689   8.826  23.496  1.00  0.00      B    H  
ATOM   1535  H2  HOH B 505      20.846   8.730  22.099  1.00  0.00      B    H  
ATOM   1536  O   HOH B 506      37.948  18.654  25.473  1.00  0.00      B    O  
ATOM   1537  H1  HOH B 506      37.747  19.570  25.112  1.00  0.00      B    H  
ATOM   1538  H2  HOH B 506      38.548  18.216  24.778  1.00  0.00      B    H  
ATOM   1539  O   HOH B 507      10.417   3.077  32.249  1.00  0.00      B    O  
ATOM   1540  H1  HOH B 507      10.811   3.956  32.412  1.00  0.00      B    H  
ATOM   1541  H2  HOH B 507      10.938   2.635  31.497  1.00  0.00      B    H  
ATOM   1542  O   HOH B 508      25.896  15.699  38.537  1.00  0.00      B    O  
ATOM   1543  H1  HOH B 508      25.370  15.325  39.341  1.00  0.00      B    H  
ATOM   1544  H2  HOH B 508      26.347  16.553  38.812  1.00  0.00      B    H  
ATOM   1545  O   HOH B 509      16.403  33.191  27.761  1.00  0.00      B    O  
ATOM   1546  H1  HOH B 509      17.139  33.780  28.204  1.00  0.00      B    H  
ATOM   1547  H2  HOH B 509      15.779  33.028  28.508  1.00  0.00      B    H  
ATOM   1548  O   HOH B 510      18.657  26.539  28.882  1.00  0.00      B    O  
ATOM   1549  H1  HOH B 510      17.670  26.203  28.835  1.00  0.00      B    H  
ATOM   1550  H2  HOH B 510      19.092  26.249  28.008  1.00  0.00      B    H  
ATOM   1551  O   HOH B 511      24.546  30.767  38.651  1.00  0.00      B    O  
ATOM   1552  H1  HOH B 511      25.507  30.453  38.307  1.00  0.00      B    H  
ATOM   1553  H2  HOH B 511      24.065  31.256  37.878  1.00  0.00      B    H  
ATOM   1554  O   HOH B 512       1.620  20.749  17.647  1.00  0.00      B    O  
ATOM   1555  H1  HOH B 512       0.663  20.607  17.959  1.00  0.00      B    H  
ATOM   1556  H2  HOH B 512       1.656  21.738  17.317  1.00  0.00      B    H  
ATOM   1557  O   HOH B 513      14.445  35.355  21.143  1.00  0.00      B    O  
ATOM   1558  H1  HOH B 513      15.244  35.076  20.539  1.00  0.00      B    H  
ATOM   1559  H2  HOH B 513      14.062  34.529  21.525  1.00  0.00      B    H  
ATOM   1560  O   HOH B 514      37.387   8.216  37.298  1.00  0.00      B    O  
ATOM   1561  H1  HOH B 514      38.134   7.638  36.690  1.00  0.00      B    H  
ATOM   1562  H2  HOH B 514      37.157   9.119  36.779  1.00  0.00      B    H  
ATOM   1563  O   HOH B 515      31.815  28.866   2.772  1.00  0.00      B    O  
ATOM   1564  H1  HOH B 515      31.582  28.135   3.460  1.00  0.00      B    H  
ATOM   1565  H2  HOH B 515      31.771  29.765   3.194  1.00  0.00      B    H  
ATOM   1566  O   HOH B 516      11.822  10.554  10.193  1.00  0.00      B    O  
ATOM   1567  H1  HOH B 516      11.536  11.263  10.874  1.00  0.00      B    H  
ATOM   1568  H2  HOH B 516      11.635  10.963   9.300  1.00  0.00      B    H  
ATOM   1569  O   HOH B 517       5.086   6.502   6.246  1.00  0.00      B    O  
ATOM   1570  H1  HOH B 517       4.585   6.620   7.078  1.00  0.00      B    H  
ATOM   1571  H2  HOH B 517       5.553   5.642   6.392  1.00  0.00      B    H  
ATOM   1572  O   HOH B 518      37.738  29.414  28.958  1.00  0.00      B    O  
ATOM   1573  H1  HOH B 518      37.445  28.878  29.753  1.00  0.00      B    H  
ATOM   1574  H2  HOH B 518      37.553  30.393  29.173  1.00  0.00      B    H  
ATOM   1575  O   HOH B 519       3.436  17.856  13.741  1.00  0.00      B    O  
ATOM   1576  H1  HOH B 519       2.852  17.263  13.187  1.00  0.00      B    H  
ATOM   1577  H2  HOH B 519       4.002  17.270  14.334  1.00  0.00      B    H  
ATOM   1578  O   HOH B 520       6.289  35.872   8.836  1.00  0.00      B    O  
ATOM   1579  H1  HOH B 520       5.917  35.868   9.758  1.00  0.00      B    H  
ATOM   1580  H2  HOH B 520       5.698  35.216   8.332  1.00  0.00      B    H  
ATOM   1581  O   HOH B 521      36.627   2.839  23.217  1.00  0.00      B    O  
ATOM   1582  H1  HOH B 521      36.870   2.485  24.143  1.00  0.00      B    H  
ATOM   1583  H2  HOH B 521      36.689   2.052  22.544  1.00  0.00      B    H  
ATOM   1584  O   HOH B 522       5.730  19.295  12.137  1.00  0.00      B    O  
ATOM   1585  H1  HOH B 522       5.199  18.844  12.803  1.00  0.00      B    H  
ATOM   1586  H2  HOH B 522       6.582  18.717  12.062  1.00  0.00      B    H  
ATOM   1587  O   HOH B 523      15.152  37.595  16.223  1.00  0.00      B    O  
ATOM   1588  H1  HOH B 523      15.929  38.021  15.828  1.00  0.00      B    H  
ATOM   1589  H2  HOH B 523      15.463  36.682  16.619  1.00  0.00      B    H  
ATOM   1590  O   HOH B 524      26.722  32.838  29.926  1.00  0.00      B    O  
ATOM   1591  H1  HOH B 524      26.324  32.381  30.759  1.00  0.00      B    H  
ATOM   1592  H2  HOH B 524      26.600  33.834  29.976  1.00  0.00      B    H  
ATOM   1593  O   HOH B 525       5.832   5.637  14.139  1.00  0.00      B    O  
ATOM   1594  H1  HOH B 525       4.798   5.803  13.933  1.00  0.00      B    H  
ATOM   1595  H2  HOH B 525       6.143   6.181  14.917  1.00  0.00      B    H  
ATOM   1596  O   HOH B 526      23.131  25.926  16.286  1.00  0.00      B    O  
ATOM   1597  H1  HOH B 526      22.990  26.020  15.249  1.00  0.00      B    H  
ATOM   1598  H2  HOH B 526      23.385  24.956  16.422  1.00  0.00      B    H  
ATOM   1599  O   HOH B 527       9.039  20.494  39.262  1.00  0.00      B    O  
ATOM   1600  H1  HOH B 527       9.271  19.464  39.243  1.00  0.00      B    H  
ATOM   1601  H2  HOH B 527       9.791  20.958  38.773  1.00  0.00      B    H  
ATOM   1602  O   HOH B 528      12.940  12.333   2.070  1.00  0.00      B    O  
ATOM   1603  H1  HOH B 528      12.809  11.516   1.424  1.00  0.00      B    H  
ATOM   1604  H2  HOH B 528      12.024  12.554   2.520  1.00  0.00      B    H  
ATOM   1605  O   HOH B 529       8.361  22.686  12.116  1.00  0.00      B    O  
ATOM   1606  H1  HOH B 529       7.371  22.361  12.007  1.00  0.00      B    H  
ATOM   1607  H2  HOH B 529       8.899  21.851  11.985  1.00  0.00      B    H  
ATOM   1608  O   HOH B 530      19.462  23.820   6.959  1.00  0.00      B    O  
ATOM   1609  H1  HOH B 530      19.290  22.860   7.321  1.00  0.00      B    H  
ATOM   1610  H2  HOH B 530      20.184  24.192   7.510  1.00  0.00      B    H  
ATOM   1611  O   HOH B 531       0.929  31.876  27.795  1.00  0.00      B    O  
ATOM   1612  H1  HOH B 531       1.325  31.678  28.681  1.00  0.00      B    H  
ATOM   1613  H2  HOH B 531       0.155  32.499  27.881  1.00  0.00      B    H  
ATOM   1614  O   HOH B 532      18.882  37.875  25.762  1.00  0.00      B    O  
ATOM   1615  H1  HOH B 532      19.812  38.258  26.022  1.00  0.00      B    H  
ATOM   1616  H2  HOH B 532      18.971  36.871  25.926  1.00  0.00      B    H  
ATOM   1617  O   HOH B 533      25.559   3.261  33.961  1.00  0.00      B    O  
ATOM   1618  H1  HOH B 533      26.362   3.086  34.471  1.00  0.00      B    H  
ATOM   1619  H2  HOH B 533      25.167   4.115  34.360  1.00  0.00      B    H  
ATOM   1620  O   HOH B 534      24.784  33.580  32.942  1.00  0.00      B    O  
ATOM   1621  H1  HOH B 534      25.093  32.829  32.353  1.00  0.00      B    H  
ATOM   1622  H2  HOH B 534      23.778  33.379  33.002  1.00  0.00      B    H  
ATOM   1623  O   HOH B 535      14.143   7.197   8.021  1.00  0.00      B    O  
ATOM   1624  H1  HOH B 535      13.221   6.764   7.945  1.00  0.00      B    H  
ATOM   1625  H2  HOH B 535      14.238   7.481   8.961  1.00  0.00      B    H  
ATOM   1626  O   HOH B 536       9.490  15.258  19.673  1.00  0.00      B    O  
ATOM   1627  H1  HOH B 536       9.146  14.358  19.354  1.00  0.00      B    H  
ATOM   1628  H2  HOH B 536       9.339  15.300  20.652  1.00  0.00      B    H  
ATOM   1629  O   HOH B 537      22.866  19.295   1.687  1.00  0.00      B    O  
ATOM   1630  H1  HOH B 537      22.305  18.419   1.666  1.00  0.00      B    H  
ATOM   1631  H2  HOH B 537      23.117  19.537   0.714  1.00  0.00      B    H  
ATOM   1632  O   HOH B 538       5.523   8.486  26.388  1.00  0.00      B    O  
ATOM   1633  H1  HOH B 538       4.999   9.195  25.899  1.00  0.00      B    H  
ATOM   1634  H2  HOH B 538       5.809   7.738  25.741  1.00  0.00      B    H  
ATOM   1635  O   HOH B 539      33.238   1.047  33.723  1.00  0.00      B    O  
ATOM   1636  H1  HOH B 539      32.727   1.892  33.426  1.00  0.00      B    H  
ATOM   1637  H2  HOH B 539      32.686   0.254  33.504  1.00  0.00      B    H  
ATOM   1638  O   HOH B 540       1.290   4.335  16.242  1.00  0.00      B    O  
ATOM   1639  H1  HOH B 540       1.229   3.321  16.152  1.00  0.00      B    H  
ATOM   1640  H2  HOH B 540       2.177   4.581  16.526  1.00  0.00      B    H  
ATOM   1641  O   HOH B 541      23.278  32.170  22.571  1.00  0.00      B    O  
ATOM   1642  H1  HOH B 541      24.063  31.664  22.199  1.00  0.00      B    H  
ATOM   1643  H2  HOH B 541      22.423  31.657  22.403  1.00  0.00      B    H  
ATOM   1644  O   HOH B 542       2.084  15.808  24.534  1.00  0.00      B    O  
ATOM   1645  H1  HOH B 542       1.940  16.663  25.148  1.00  0.00      B    H  
ATOM   1646  H2  HOH B 542       1.655  15.980  23.604  1.00  0.00      B    H  
ATOM   1647  O   HOH B 543      24.931  23.251  13.140  1.00  0.00      B    O  
ATOM   1648  H1  HOH B 543      24.035  23.450  12.832  1.00  0.00      B    H  
ATOM   1649  H2  HOH B 543      25.169  23.947  13.843  1.00  0.00      B    H  
ATOM   1650  O   HOH B 544       9.096   3.765   1.417  1.00  0.00      B    O  
ATOM   1651  H1  HOH B 544       9.548   2.978   1.866  1.00  0.00      B    H  
ATOM   1652  H2  HOH B 544       8.681   3.512   0.565  1.00  0.00      B    H  
ATOM   1653  O   HOH B 545      33.995  36.413  35.926  1.00  0.00      B    O  
ATOM   1654  H1  HOH B 545      33.875  36.783  35.020  1.00  0.00      B    H  
ATOM   1655  H2  HOH B 545      33.047  36.235  36.351  1.00  0.00      B    H  
ATOM   1656  O   HOH B 546       4.326  15.991   1.415  1.00  0.00      B    O  
ATOM   1657  H1  HOH B 546       3.525  16.548   1.114  1.00  0.00      B    H  
ATOM   1658  H2  HOH B 546       3.980  15.023   1.584  1.00  0.00      B    H  
ATOM   1659  O   HOH B 547      23.854   3.415  26.781  1.00  0.00      B    O  
ATOM   1660  H1  HOH B 547      22.981   3.902  26.535  1.00  0.00      B    H  
ATOM   1661  H2  HOH B 547      24.323   3.202  25.937  1.00  0.00      B    H  
ATOM   1662  O   HOH B 548       9.721  16.769  27.138  1.00  0.00      B    O  
ATOM   1663  H1  HOH B 548       8.836  16.353  27.115  1.00  0.00      B    H  
ATOM   1664  H2  HOH B 548       9.623  17.546  27.757  1.00  0.00      B    H  
ATOM   1665  O   HOH B 549      14.185  29.964   2.850  1.00  0.00      B    O  
ATOM   1666  H1  HOH B 549      13.767  30.515   3.609  1.00  0.00      B    H  
ATOM   1667  H2  HOH B 549      15.186  29.944   2.972  1.00  0.00      B    H  
ATOM   1668  O   HOH B 550      22.485  11.118  30.884  1.00  0.00      B    O  
ATOM   1669  H1  HOH B 550      22.822  12.103  30.717  1.00  0.00      B    H  
ATOM   1670  H2  HOH B 550      23.043  10.726  31.528  1.00  0.00      B    H  
ATOM   1671  O   HOH B 551       3.476  31.584  21.851  1.00  0.00      B    O  
ATOM   1672  H1  HOH B 551       3.474  30.846  22.530  1.00  0.00      B    H  
ATOM   1673  H2  HOH B 551       3.068  31.197  20.967  1.00  0.00      B    H  
ATOM   1674  O   HOH B 552      34.137   3.735  30.169  1.00  0.00      B    O  
ATOM   1675  H1  HOH B 552      34.412   3.212  31.024  1.00  0.00      B    H  
ATOM   1676  H2  HOH B 552      34.995   3.886  29.656  1.00  0.00      B    H  
ATOM   1677  O   HOH B 553      27.655   8.111   8.417  1.00  0.00      B    O  
ATOM   1678  H1  HOH B 553      27.418   7.968   7.450  1.00  0.00      B    H  
ATOM   1679  H2  HOH B 553      28.499   7.658   8.613  1.00  0.00      B    H  
ATOM   1680  O   HOH B 554      21.747   1.737  34.500  1.00  0.00      B    O  
ATOM   1681  H1  HOH B 554      22.253   1.843  33.591  1.00  0.00      B    H  
ATOM   1682  H2  HOH B 554      22.408   1.969  35.195  1.00  0.00      B    H  
ATOM   1683  O   HOH B 555       5.081  13.996  34.571  1.00  0.00      B    O  
ATOM   1684  H1  HOH B 555       5.281  13.194  33.980  1.00  0.00      B    H  
ATOM   1685  H2  HOH B 555       4.744  13.644  35.479  1.00  0.00      B    H  
ATOM   1686  O   HOH B 556      29.628  36.970  17.071  1.00  0.00      B    O  
ATOM   1687  H1  HOH B 556      30.267  36.335  17.401  1.00  0.00      B    H  
ATOM   1688  H2  HOH B 556      29.408  37.616  17.763  1.00  0.00      B    H  
ATOM   1689  O   HOH B 557      17.778   9.609  38.349  1.00  0.00      B    O  
ATOM   1690  H1  HOH B 557      17.402  10.508  38.678  1.00  0.00      B    H  
ATOM   1691  H2  HOH B 557      18.241   9.812  37.474  1.00  0.00      B    H  
ATOM   1692  O   HOH B 558      26.789   1.355  19.982  1.00  0.00      B    O  
ATOM   1693  H1  HOH B 558      26.974   1.647  20.928  1.00  0.00      B    H  
ATOM   1694  H2  HOH B 558      25.947   1.844  19.707  1.00  0.00      B    H  
ATOM   1695  O   HOH B 559      21.307   5.443  33.797  1.00  0.00      B    O  
ATOM   1696  H1  HOH B 559      20.547   4.779  33.908  1.00  0.00      B    H  
ATOM   1697  H2  HOH B 559      21.495   5.572  32.851  1.00  0.00      B    H  
ATOM   1698  O   HOH B 560      17.325  21.275  29.190  1.00  0.00      B    O  
ATOM   1699  H1  HOH B 560      17.529  20.838  30.121  1.00  0.00      B    H  
ATOM   1700  H2  HOH B 560      17.962  22.082  29.171  1.00  0.00      B    H  
ATOM   1701  O   HOH B 561      11.639  16.407   0.222  1.00  0.00      B    O  
ATOM   1702  H1  HOH B 561      11.689  16.786   1.186  1.00  0.00      B    H  
ATOM   1703  H2  HOH B 561      12.390  15.764   0.119  1.00  0.00      B    H  
ATOM   1704  O   HOH B 562      34.986   9.621  19.904  1.00  0.00      B    O  
ATOM   1705  H1  HOH B 562      35.783  10.052  19.540  1.00  0.00      B    H  
ATOM   1706  H2  HOH B 562      34.195   9.705  19.246  1.00  0.00      B    H  
ATOM   1707  O   HOH B 563      29.872   1.176  36.622  1.00  0.00      B    O  
ATOM   1708  H1  HOH B 563      30.309   2.130  36.672  1.00  0.00      B    H  
ATOM   1709  H2  HOH B 563      30.000   0.862  37.538  1.00  0.00      B    H  
ATOM   1710  O   HOH B 564      38.983  33.355  38.017  1.00  0.00      B    O  
ATOM   1711  H1  HOH B 564      38.612  33.209  38.938  1.00  0.00      B    H  
ATOM   1712  H2  HOH B 564      39.522  32.529  37.793  1.00  0.00      B    H  
ATOM   1713  O   HOH B 565      14.551  25.968   8.150  1.00  0.00      B    O  
ATOM   1714  H1  HOH B 565      13.996  25.147   8.228  1.00  0.00      B    H  
ATOM   1715  H2  HOH B 565      15.470  25.697   7.674  1.00  0.00      B    H  
ATOM   1716  O   HOH B 566      19.903  37.933  13.143  1.00  0.00      B    O  
ATOM   1717  H1  HOH B 566      19.608  38.492  12.403  1.00  0.00      B    H  
ATOM   1718  H2  HOH B 566      19.120  37.684  13.673  1.00  0.00      B    H  
ATOM   1719  O   HOH B 567      26.406  30.162  25.029  1.00  0.00      B    O  
ATOM   1720  H1  HOH B 567      26.805  30.757  25.806  1.00  0.00      B    H  
ATOM   1721  H2  HOH B 567      26.065  29.306  25.382  1.00  0.00      B    H  
ATOM   1722  O   HOH B 568      14.168  34.371  13.058  1.00  0.00      B    O  
ATOM   1723  H1  HOH B 568      13.949  34.427  14.033  1.00  0.00      B    H  
ATOM   1724  H2  HOH B 568      14.105  35.321  12.673  1.00  0.00      B    H  
ATOM   1725  O   HOH B 569       7.985  28.997  35.678  1.00  0.00      B    O  
ATOM   1726  H1  HOH B 569       7.956  28.328  34.875  1.00  0.00      B    H  
ATOM   1727  H2  HOH B 569       7.630  29.891  35.403  1.00  0.00      B    H  
ATOM   1728  O   HOH B 570       4.794  36.780  22.794  1.00  0.00      B    O  
ATOM   1729  H1  HOH B 570       5.657  36.839  22.235  1.00  0.00      B    H  
ATOM   1730  H2  HOH B 570       4.764  35.851  23.133  1.00  0.00      B    H  
ATOM   1731  O   HOH B 571      36.581  34.697   2.623  1.00  0.00      B    O  
ATOM   1732  H1  HOH B 571      35.669  35.066   2.652  1.00  0.00      B    H  
ATOM   1733  H2  HOH B 571      37.149  35.276   3.216  1.00  0.00      B    H  
ATOM   1734  O   HOH B 572      18.559  17.905  13.225  1.00  0.00      B    O  
ATOM   1735  H1  HOH B 572      17.612  17.549  13.459  1.00  0.00      B    H  
ATOM   1736  H2  HOH B 572      19.049  18.112  14.089  1.00  0.00      B    H  
ATOM   1737  O   HOH B 573      21.915   3.372  13.807  1.00  0.00      B    O  
ATOM   1738  H1  HOH B 573      22.050   3.123  14.772  1.00  0.00      B    H  
ATOM   1739  H2  HOH B 573      21.054   3.906  13.801  1.00  0.00      B    H  
ATOM   1740  O   HOH B 574      21.851  32.432   4.234  1.00  0.00      B    O  
ATOM   1741  H1  HOH B 574      22.435  31.718   3.849  1.00  0.00      B    H  
ATOM   1742  H2  HOH B 574      22.031  33.325   3.827  1.00  0.00      B    H  
ATOM   1743  O   HOH B 575      16.053  19.856   9.459  1.00  0.00      B    O  
ATOM   1744  H1  HOH B 575      16.628  20.537   9.935  1.00  0.00      B    H  
ATOM   1745  H2  HOH B 575      16.330  18.948   9.768  1.00  0.00      B    H  
ATOM   1746  O   HOH B 576       7.796  19.264  27.087  1.00  0.00      B    O  
ATOM   1747  H1  HOH B 576       7.171  19.691  27.783  1.00  0.00      B    H  
ATOM   1748  H2  HOH B 576       8.778  19.452  27.378  1.00  0.00      B    H  
ATOM   1749  O   HOH B 577       8.073  29.974  24.734  1.00  0.00      B    O  
ATOM   1750  H1  HOH B 577       8.850  29.592  25.256  1.00  0.00      B    H  
ATOM   1751  H2  HOH B 577       7.286  29.964  25.351  1.00  0.00      B    H  
ATOM   1752  O   HOH B 578      11.653  36.428  21.165  1.00  0.00      B    O  
ATOM   1753  H1  HOH B 578      11.227  35.585  20.790  1.00  0.00      B    H  
ATOM   1754  H2  HOH B 578      12.597  36.281  21.219  1.00  0.00      B    H  
ATOM   1755  O   HOH B 579      38.855   1.385  20.754  1.00  0.00      B    O  
ATOM   1756  H1  HOH B 579      38.978   0.526  20.193  1.00  0.00      B    H  
ATOM   1757  H2  HOH B 579      39.020   2.164  20.083  1.00  0.00      B    H  
ATOM   1758  O   HOH B 580      12.270  14.751  20.805  1.00  0.00      B    O  
ATOM   1759  H1  HOH B 580      11.592  15.509  20.934  1.00  0.00      B    H  
ATOM   1760  H2  HOH B 580      12.523  14.386  21.670  1.00  0.00      B    H  
ATOM   1761  O   HOH B 581       6.502  17.365  24.579  1.00  0.00      B    O  
ATOM   1762  H1  HOH B 581       6.346  18.353  24.264  1.00  0.00      B    H  
ATOM   1763  H2  HOH B 581       6.088  17.313  25.539  1.00  0.00      B    H  
ATOM   1764  O   HOH B 582      13.509   2.315  22.264  1.00  0.00      B    O  
ATOM   1765  H1  HOH B 582      12.900   1.517  22.460  1.00  0.00      B    H  
ATOM   1766  H2  HOH B 582      13.350   3.086  22.885  1.00  0.00      B    H  
ATOM   1767  O   HOH B 583       4.520  34.759   6.903  1.00  0.00      B    O  
ATOM   1768  H1  HOH B 583       4.195  34.158   6.106  1.00  0.00      B    H  
ATOM   1769  H2  HOH B 583       4.597  35.730   6.570  1.00  0.00      B    H  
ATOM   1770  O   HOH B 584      11.811  17.747  35.890  1.00  0.00      B    O  
ATOM   1771  H1  HOH B 584      12.261  18.153  36.724  1.00  0.00      B    H  
ATOM   1772  H2  HOH B 584      10.904  17.351  36.182  1.00  0.00      B    H  
ATOM   1773  O   HOH B 585       0.590  33.846  19.940  1.00  0.00      B    O  
ATOM   1774  H1  HOH B 585       1.289  34.110  20.544  1.00  0.00      B    H  
ATOM   1775  H2  HOH B 585       0.612  34.385  19.088  1.00  0.00      B    H  
ATOM   1776  O   HOH B 586      22.470  13.916   6.723  1.00  0.00      B    O  
ATOM   1777  H1  HOH B 586      22.526  14.796   6.217  1.00  0.00      B    H  
ATOM   1778  H2  HOH B 586      21.647  13.939   7.325  1.00  0.00      B    H  
ATOM   1779  O   HOH B 587      19.271  28.201  11.864  1.00  0.00      B    O  
ATOM   1780  H1  HOH B 587      19.329  29.099  11.514  1.00  0.00      B    H  
ATOM   1781  H2  HOH B 587      19.894  28.214  12.643  1.00  0.00      B    H  
ATOM   1782  O   HOH B 588       5.158  36.938  11.378  1.00  0.00      B    O  
ATOM   1783  H1  HOH B 588       5.549  37.831  11.723  1.00  0.00      B    H  
ATOM   1784  H2  HOH B 588       5.542  36.183  11.965  1.00  0.00      B    H  
ATOM   1785  O   HOH B 589       4.166  16.213  33.159  1.00  0.00      B    O  
ATOM   1786  H1  HOH B 589       3.417  15.771  32.618  1.00  0.00      B    H  
ATOM   1787  H2  HOH B 589       4.645  15.493  33.732  1.00  0.00      B    H  
ATOM   1788  O   HOH B 590       8.018   8.095  34.725  1.00  0.00      B    O  
ATOM   1789  H1  HOH B 590       8.098   7.663  33.830  1.00  0.00      B    H  
ATOM   1790  H2  HOH B 590       7.472   7.457  35.304  1.00  0.00      B    H  
ATOM   1791  O   HOH B 591      13.146  27.412  12.906  1.00  0.00      B    O  
ATOM   1792  H1  HOH B 591      13.606  27.072  12.048  1.00  0.00      B    H  
ATOM   1793  H2  HOH B 591      13.538  28.349  13.026  1.00  0.00      B    H  
ATOM   1794  O   HOH B 592      20.875  15.708   3.929  1.00  0.00      B    O  
ATOM   1795  H1  HOH B 592      20.020  15.480   4.382  1.00  0.00      B    H  
ATOM   1796  H2  HOH B 592      21.329  14.814   3.686  1.00  0.00      B    H  
ATOM   1797  O   HOH B 593      13.810  22.290  22.586  1.00  0.00      B    O  
ATOM   1798  H1  HOH B 593      14.264  21.403  22.566  1.00  0.00      B    H  
ATOM   1799  H2  HOH B 593      13.405  22.415  21.650  1.00  0.00      B    H  
ATOM   1800  O   HOH B 594       4.375  37.062  15.576  1.00  0.00      B    O  
ATOM   1801  H1  HOH B 594       5.334  36.648  15.615  1.00  0.00      B    H  
ATOM   1802  H2  HOH B 594       4.486  38.111  15.565  1.00  0.00      B    H  
ATOM   1803  O   HOH B 595      33.108  10.618   8.028  1.00  0.00      B    O  
ATOM   1804  H1  HOH B 595      33.621   9.858   7.579  1.00  0.00      B    H  
ATOM   1805  H2  HOH B 595      32.151  10.533   7.704  1.00  0.00      B    H  
ATOM   1806  O   HOH B 596      21.348   0.940  38.564  1.00  0.00      B    O  
ATOM   1807  H1  HOH B 596      21.342   0.709  39.577  1.00  0.00      B    H  
ATOM   1808  H2  HOH B 596      21.614   0.057  38.131  1.00  0.00      B    H  
ATOM   1809  O   HOH B 597      -0.131  32.119  16.319  1.00  0.00      B    O  
ATOM   1810  H1  HOH B 597       0.705  31.649  15.979  1.00  0.00      B    H  
ATOM   1811  H2  HOH B 597       0.111  33.012  16.737  1.00  0.00      B    H  
ATOM   1812  O   HOH B 598      13.792  32.709   4.631  1.00  0.00      B    O  
ATOM   1813  H1  HOH B 598      13.336  33.006   3.758  1.00  0.00      B    H  
ATOM   1814  H2  HOH B 598      14.774  33.151   4.590  1.00  0.00      B    H  
ATOM   1815  O   HOH B 599      10.611  27.654  11.658  1.00  0.00      B    O  
ATOM   1816  H1  HOH B 599      10.111  26.697  11.685  1.00  0.00      B    H  
ATOM   1817  H2  HOH B 599      11.476  27.537  12.211  1.00  0.00      B    H  
ATOM   1818  O   HOH B 600      38.487  36.380   3.900  1.00  0.00      B    O  
ATOM   1819  H1  HOH B 600      38.184  37.331   3.951  1.00  0.00      B    H  
ATOM   1820  H2  HOH B 600      39.506  36.373   4.065  1.00  0.00      B    H  
ATOM   1821  O   HOH B 601      30.948  14.339  23.532  1.00  0.00      B    O  
ATOM   1822  H1  HOH B 601      30.774  15.068  22.833  1.00  0.00      B    H  
ATOM   1823  H2  HOH B 601      31.567  14.778  24.190  1.00  0.00      B    H  
ATOM   1824  O   HOH B 602       5.791   2.575  14.340  1.00  0.00      B    O  
ATOM   1825  H1  HOH B 602       6.726   2.299  14.598  1.00  0.00      B    H  
ATOM   1826  H2  HOH B 602       5.855   3.584  14.344  1.00  0.00      B    H  
ATOM   1827  O   HOH B 603       8.251  11.304  10.961  1.00  0.00      B    O  
ATOM   1828  H1  HOH B 603       7.629  11.951  11.369  1.00  0.00      B    H  
ATOM   1829  H2  HOH B 603       9.170  11.600  11.319  1.00  0.00      B    H  
ATOM   1830  O   HOH B 604       2.098  20.645   5.015  1.00  0.00      B    O  
ATOM   1831  H1  HOH B 604       1.650  20.164   5.787  1.00  0.00      B    H  
ATOM   1832  H2  HOH B 604       1.932  20.166   4.118  1.00  0.00      B    H  
ATOM   1833  O   HOH B 605      32.788  38.040  27.014  1.00  0.00      B    O  
ATOM   1834  H1  HOH B 605      32.848  37.792  26.051  1.00  0.00      B    H  
ATOM   1835  H2  HOH B 605      32.334  38.945  26.925  1.00  0.00      B    H  
ATOM   1836  O   HOH B 606      11.670  37.778  18.749  1.00  0.00      B    O  
ATOM   1837  H1  HOH B 606      11.464  38.775  18.914  1.00  0.00      B    H  
ATOM   1838  H2  HOH B 606      11.621  37.341  19.663  1.00  0.00      B    H  
ATOM   1839  O   HOH B 607       4.248   7.783   1.340  1.00  0.00      B    O  
ATOM   1840  H1  HOH B 607       3.998   6.970   0.827  1.00  0.00      B    H  
ATOM   1841  H2  HOH B 607       5.265   7.862   1.550  1.00  0.00      B    H  
ATOM   1842  O   HOH B 608       9.936   4.638   7.697  1.00  0.00      B    O  
ATOM   1843  H1  HOH B 608      10.043   3.749   7.244  1.00  0.00      B    H  
ATOM   1844  H2  HOH B 608       9.673   5.320   7.031  1.00  0.00      B    H  
ATOM   1845  O   HOH B 609      19.300  30.662  10.483  1.00  0.00      B    O  
ATOM   1846  H1  HOH B 609      19.677  30.246   9.632  1.00  0.00      B    H  
ATOM   1847  H2  HOH B 609      19.924  31.438  10.770  1.00  0.00      B    H  
ATOM   1848  O   HOH B 610       1.260   2.941  28.388  1.00  0.00      B    O  
ATOM   1849  H1  HOH B 610       1.115   3.899  28.217  1.00  0.00      B    H  
ATOM   1850  H2  HOH B 610       2.190   2.865  28.685  1.00  0.00      B    H  
ATOM   1851  O   HOH B 611      32.854   0.752   8.281  1.00  0.00      B    O  
ATOM   1852  H1  HOH B 611      31.865   1.044   8.414  1.00  0.00      B    H  
ATOM   1853  H2  HOH B 611      32.951  -0.100   8.739  1.00  0.00      B    H  
ATOM   1854  O   HOH B 612      17.536  15.509  31.062  1.00  0.00      B    O  
ATOM   1855  H1  HOH B 612      17.189  16.380  31.476  1.00  0.00      B    H  
ATOM   1856  H2  HOH B 612      17.137  14.809  31.658  1.00  0.00      B    H  
ATOM   1857  O   HOH B 613      31.775  20.355  30.183  1.00  0.00      B    O  
ATOM   1858  H1  HOH B 613      32.080  19.561  30.713  1.00  0.00      B    H  
ATOM   1859  H2  HOH B 613      32.206  21.198  30.481  1.00  0.00      B    H  
ATOM   1860  O   HOH B 614      10.130   8.309  36.603  1.00  0.00      B    O  
ATOM   1861  H1  HOH B 614      10.939   8.715  36.146  1.00  0.00      B    H  
ATOM   1862  H2  HOH B 614       9.659   7.691  35.896  1.00  0.00      B    H  
ATOM   1863  O   HOH B 615      17.680  32.850   9.399  1.00  0.00      B    O  
ATOM   1864  H1  HOH B 615      17.050  33.003  10.170  1.00  0.00      B    H  
ATOM   1865  H2  HOH B 615      17.978  31.891   9.558  1.00  0.00      B    H  
ATOM   1866  O   HOH B 616      37.610  20.722  29.907  1.00  0.00      B    O  
ATOM   1867  H1  HOH B 616      37.826  19.713  29.998  1.00  0.00      B    H  
ATOM   1868  H2  HOH B 616      36.669  20.846  30.268  1.00  0.00      B    H  
ATOM   1869  O   HOH B 617       6.443   4.662   1.861  1.00  0.00      B    O  
ATOM   1870  H1  HOH B 617       6.176   4.389   0.910  1.00  0.00      B    H  
ATOM   1871  H2  HOH B 617       7.453   4.656   1.906  1.00  0.00      B    H  
ATOM   1872  O   HOH B 618      13.429   5.314  19.625  1.00  0.00      B    O  
ATOM   1873  H1  HOH B 618      12.708   5.333  20.326  1.00  0.00      B    H  
ATOM   1874  H2  HOH B 618      13.202   4.755  18.825  1.00  0.00      B    H  
ATOM   1875  O   HOH B 619       7.717  39.021   7.035  1.00  0.00      B    O  
ATOM   1876  H1  HOH B 619       7.369  39.078   7.977  1.00  0.00      B    H  
ATOM   1877  H2  HOH B 619       7.456  38.138   6.659  1.00  0.00      B    H  
ATOM   1878  O   HOH B 620      27.493  19.026  31.299  1.00  0.00      B    O  
ATOM   1879  H1  HOH B 620      26.835  18.432  30.796  1.00  0.00      B    H  
ATOM   1880  H2  HOH B 620      28.083  19.537  30.647  1.00  0.00      B    H  
ATOM   1881  O   HOH B 621      15.925  23.799  22.736  1.00  0.00      B    O  
ATOM   1882  H1  HOH B 621      16.605  23.306  23.368  1.00  0.00      B    H  
ATOM   1883  H2  HOH B 621      15.168  23.194  22.507  1.00  0.00      B    H  
ATOM   1884  O   HOH B 622      15.924  24.984  35.695  1.00  0.00      B    O  
ATOM   1885  H1  HOH B 622      15.727  24.999  34.669  1.00  0.00      B    H  
ATOM   1886  H2  HOH B 622      15.360  24.276  36.166  1.00  0.00      B    H  
ATOM   1887  O   HOH B 623       8.647   5.683  21.365  1.00  0.00      B    O  
ATOM   1888  H1  HOH B 623       8.305   5.813  22.329  1.00  0.00      B    H  
ATOM   1889  H2  HOH B 623       7.996   4.967  20.954  1.00  0.00      B    H  
ATOM   1890  O   HOH B 624      37.217  16.664  37.759  1.00  0.00      B    O  
ATOM   1891  H1  HOH B 624      37.748  17.467  38.006  1.00  0.00      B    H  
ATOM   1892  H2  HOH B 624      36.329  17.010  37.524  1.00  0.00      B    H  
ATOM   1893  O   HOH B 625      13.534  10.823  26.168  1.00  0.00      B    O  
ATOM   1894  H1  HOH B 625      12.972  10.363  26.944  1.00  0.00      B    H  
ATOM   1895  H2  HOH B 625      14.442  11.031  26.511  1.00  0.00      B    H  
ATOM   1896  O   HOH B 626      27.002   9.915  38.768  1.00  0.00      B    O  
ATOM   1897  H1  HOH B 626      27.200   9.141  39.436  1.00  0.00      B    H  
ATOM   1898  H2  HOH B 626      27.795  10.552  38.704  1.00  0.00      B    H  
ATOM   1899  O   HOH B 627      26.264  26.429  17.771  1.00  0.00      B    O  
ATOM   1900  H1  HOH B 627      26.687  27.100  17.112  1.00  0.00      B    H  
ATOM   1901  H2  HOH B 627      26.487  25.487  17.393  1.00  0.00      B    H  
ATOM   1902  O   HOH B 628      19.533   6.785  31.057  1.00  0.00      B    O  
ATOM   1903  H1  HOH B 628      20.481   6.407  31.144  1.00  0.00      B    H  
ATOM   1904  H2  HOH B 628      19.689   7.772  31.097  1.00  0.00      B    H  
ATOM   1905  O   HOH B 629       5.243   2.846  22.176  1.00  0.00      B    O  
ATOM   1906  H1  HOH B 629       5.604   2.865  23.101  1.00  0.00      B    H  
ATOM   1907  H2  HOH B 629       5.028   1.850  22.052  1.00  0.00      B    H  
ATOM   1908  O   HOH B 630      20.025  35.087  37.583  1.00  0.00      B    O  
ATOM   1909  H1  HOH B 630      21.034  34.901  37.788  1.00  0.00      B    H  
ATOM   1910  H2  HOH B 630      19.780  34.725  36.676  1.00  0.00      B    H  
ATOM   1911  O   HOH B 631      27.770  19.096  36.396  1.00  0.00      B    O  
ATOM   1912  H1  HOH B 631      26.897  19.680  36.547  1.00  0.00      B    H  
ATOM   1913  H2  HOH B 631      27.783  18.847  35.398  1.00  0.00      B    H  
ATOM   1914  O   HOH B 632      35.084  18.210   7.933  1.00  0.00      B    O  
ATOM   1915  H1  HOH B 632      35.413  17.326   8.359  1.00  0.00      B    H  
ATOM   1916  H2  HOH B 632      34.854  17.944   6.996  1.00  0.00      B    H  
ATOM   1917  O   HOH B 633       7.730  15.872  30.338  1.00  0.00      B    O  
ATOM   1918  H1  HOH B 633       8.469  16.589  30.223  1.00  0.00      B    H  
ATOM   1919  H2  HOH B 633       7.713  15.572  31.282  1.00  0.00      B    H  
ATOM   1920  O   HOH B 634      10.584  20.705  21.685  1.00  0.00      B    O  
ATOM   1921  H1  HOH B 634      11.311  20.077  22.103  1.00  0.00      B    H  
ATOM   1922  H2  HOH B 634      10.611  21.546  22.250  1.00  0.00      B    H  
ATOM   1923  O   HOH B 635      29.916   9.770  35.723  1.00  0.00      B    O  
ATOM   1924  H1  HOH B 635      30.709  10.122  35.221  1.00  0.00      B    H  
ATOM   1925  H2  HOH B 635      29.369  10.580  35.971  1.00  0.00      B    H  
ATOM   1926  O   HOH B 636      17.176   8.718  14.145  1.00  0.00      B    O  
ATOM   1927  H1  HOH B 636      18.067   8.979  14.494  1.00  0.00      B    H  
ATOM   1928  H2  HOH B 636      16.867   7.995  14.793  1.00  0.00      B    H  
ATOM   1929  O   HOH B 637      13.286   6.784  27.738  1.00  0.00      B    O  
ATOM   1930  H1  HOH B 637      13.892   6.671  28.518  1.00  0.00      B    H  
ATOM   1931  H2  HOH B 637      12.727   5.901  27.708  1.00  0.00      B    H  
ATOM   1932  O   HOH B 638      22.663   9.452   0.996  1.00  0.00      B    O  
ATOM   1933  H1  HOH B 638      22.025   8.675   1.323  1.00  0.00      B    H  
ATOM   1934  H2  HOH B 638      23.264   8.994   0.337  1.00  0.00      B    H  
ATOM   1935  O   HOH B 639       3.750  22.288  31.116  1.00  0.00      B    O  
ATOM   1936  H1  HOH B 639       3.297  22.790  30.380  1.00  0.00      B    H  
ATOM   1937  H2  HOH B 639       3.110  21.522  31.263  1.00  0.00      B    H  
ATOM   1938  O   HOH B 640      -0.158  11.088  16.084  1.00  0.00      B    O  
ATOM   1939  H1  HOH B 640      -0.098  12.062  16.280  1.00  0.00      B    H  
ATOM   1940  H2  HOH B 640       0.790  10.748  16.124  1.00  0.00      B    H  
ATOM   1941  O   HOH B 641      10.406  37.407  35.382  1.00  0.00      B    O  
ATOM   1942  H1  HOH B 641      11.355  37.699  35.585  1.00  0.00      B    H  
ATOM   1943  H2  HOH B 641      10.461  36.561  34.855  1.00  0.00      B    H  
ATOM   1944  O   HOH B 642       3.351   5.354  10.515  1.00  0.00      B    O  
ATOM   1945  H1  HOH B 642       4.288   5.159  10.813  1.00  0.00      B    H  
ATOM   1946  H2  HOH B 642       2.684   4.963  11.173  1.00  0.00      B    H  
ATOM   1947  O   HOH B 643      25.363  21.924   3.613  1.00  0.00      B    O  
ATOM   1948  H1  HOH B 643      25.574  22.091   2.617  1.00  0.00      B    H  
ATOM   1949  H2  HOH B 643      26.099  21.407   4.044  1.00  0.00      B    H  
ATOM   1950  O   HOH B 644       3.906  16.299  17.384  1.00  0.00      B    O  
ATOM   1951  H1  HOH B 644       4.330  15.866  16.565  1.00  0.00      B    H  
ATOM   1952  H2  HOH B 644       2.929  16.161  17.289  1.00  0.00      B    H  
ATOM   1953  O   HOH B 645      11.527  36.401  27.139  1.00  0.00      B    O  
ATOM   1954  H1  HOH B 645      12.364  36.988  27.395  1.00  0.00      B    H  
ATOM   1955  H2  HOH B 645      11.719  36.096  26.164  1.00  0.00      B    H  
ATOM   1956  O   HOH B 646      10.139  24.819   5.789  1.00  0.00      B    O  
ATOM   1957  H1  HOH B 646      10.473  25.542   5.174  1.00  0.00      B    H  
ATOM   1958  H2  HOH B 646      10.169  25.235   6.700  1.00  0.00      B    H  
ATOM   1959  O   HOH B 647       0.865  27.665  15.735  1.00  0.00      B    O  
ATOM   1960  H1  HOH B 647       1.065  26.938  15.025  1.00  0.00      B    H  
ATOM   1961  H2  HOH B 647       1.762  28.113  15.913  1.00  0.00      B    H  
ATOM   1962  O   HOH B 648      26.300  17.679  26.954  1.00  0.00      B    O  
ATOM   1963  H1  HOH B 648      26.035  17.687  27.928  1.00  0.00      B    H  
ATOM   1964  H2  HOH B 648      26.233  16.725  26.661  1.00  0.00      B    H  
ATOM   1965  O   HOH B 649       3.894  13.178   1.477  1.00  0.00      B    O  
ATOM   1966  H1  HOH B 649       3.690  12.206   1.554  1.00  0.00      B    H  
ATOM   1967  H2  HOH B 649       3.740  13.399   0.470  1.00  0.00      B    H  
ATOM   1968  O   HOH B 650      36.878  34.431   8.755  1.00  0.00      B    O  
ATOM   1969  H1  HOH B 650      36.669  34.557   9.741  1.00  0.00      B    H  
ATOM   1970  H2  HOH B 650      37.451  33.551   8.640  1.00  0.00      B    H  
ATOM   1971  O   HOH B 651       9.109  17.442  36.397  1.00  0.00      B    O  
ATOM   1972  H1  HOH B 651       9.145  17.319  37.368  1.00  0.00      B    H  
ATOM   1973  H2  HOH B 651       8.253  17.001  36.041  1.00  0.00      B    H  
ATOM   1974  O   HOH B 652      30.651  15.303   2.968  1.00  0.00      B    O  
ATOM   1975  H1  HOH B 652      31.593  14.972   2.953  1.00  0.00      B    H  
ATOM   1976  H2  HOH B 652      30.132  14.819   2.200  1.00  0.00      B    H  
ATOM   1977  O   HOH B 653      31.540  24.665  31.076  1.00  0.00      B    O  
ATOM   1978  H1  HOH B 653      32.437  25.121  31.272  1.00  0.00      B    H  
ATOM   1979  H2  HOH B 653      31.597  23.679  31.349  1.00  0.00      B    H  
ATOM   1980  O   HOH B 654       4.457   0.522  27.064  1.00  0.00      B    O  
ATOM   1981  H1  HOH B 654       4.294  -0.403  26.657  1.00  0.00      B    H  
ATOM   1982  H2  HOH B 654       3.985   1.137  26.443  1.00  0.00      B    H  
ATOM   1983  O   HOH B 655      35.336  29.019   3.304  1.00  0.00      B    O  
ATOM   1984  H1  HOH B 655      34.996  29.957   3.246  1.00  0.00      B    H  
ATOM   1985  H2  HOH B 655      35.815  28.775   2.441  1.00  0.00      B    H  
ATOM   1986  O   HOH B 656      28.056  10.571  29.554  1.00  0.00      B    O  
ATOM   1987  H1  HOH B 656      27.907  10.094  30.439  1.00  0.00      B    H  
ATOM   1988  H2  HOH B 656      28.861  11.173  29.533  1.00  0.00      B    H  
ATOM   1989  O   HOH B 657      13.833  37.827  27.975  1.00  0.00      B    O  
ATOM   1990  H1  HOH B 657      13.952  38.478  28.709  1.00  0.00      B    H  
ATOM   1991  H2  HOH B 657      14.724  37.333  27.858  1.00  0.00      B    H  
ATOM   1992  O   HOH B 658      26.375  15.457   7.441  1.00  0.00      B    O  
ATOM   1993  H1  HOH B 658      26.184  15.404   8.473  1.00  0.00      B    H  
ATOM   1994  H2  HOH B 658      26.021  14.543   7.016  1.00  0.00      B    H  
ATOM   1995  O   HOH B 659      18.433  21.260  20.639  1.00  0.00      B    O  
ATOM   1996  H1  HOH B 659      18.316  20.440  20.056  1.00  0.00      B    H  
ATOM   1997  H2  HOH B 659      18.391  20.981  21.606  1.00  0.00      B    H  
ATOM   1998  O   HOH B 660       5.123  37.630  36.919  1.00  0.00      B    O  
ATOM   1999  H1  HOH B 660       4.543  38.343  37.351  1.00  0.00      B    H  
ATOM   2000  H2  HOH B 660       5.678  38.101  36.237  1.00  0.00      B    H  
ATOM   2001  O   HOH B 661      24.019  30.184  27.528  1.00  0.00      B    O  
ATOM   2002  H1  HOH B 661      23.792  30.108  26.551  1.00  0.00      B    H  
ATOM   2003  H2  HOH B 661      23.785  31.100  27.850  1.00  0.00      B    H  
ATOM   2004  O   HOH B 662       2.273  36.272   3.633  1.00  0.00      B    O  
ATOM   2005  H1  HOH B 662       1.999  36.586   2.709  1.00  0.00      B    H  
ATOM   2006  H2  HOH B 662       2.485  35.303   3.693  1.00  0.00      B    H  
ATOM   2007  O   HOH B 663       0.470  33.138  32.685  1.00  0.00      B    O  
ATOM   2008  H1  HOH B 663       0.085  32.429  33.282  1.00  0.00      B    H  
ATOM   2009  H2  HOH B 663       0.802  33.938  33.249  1.00  0.00      B    H  
ATOM   2010  O   HOH B 664      37.480  32.663  24.570  1.00  0.00      B    O  
ATOM   2011  H1  HOH B 664      38.053  33.306  24.067  1.00  0.00      B    H  
ATOM   2012  H2  HOH B 664      37.848  32.642  25.484  1.00  0.00      B    H  
ATOM   2013  O   HOH B 665      11.380   4.596  26.959  1.00  0.00      B    O  
ATOM   2014  H1  HOH B 665      10.946   4.734  26.068  1.00  0.00      B    H  
ATOM   2015  H2  HOH B 665      11.640   3.620  27.036  1.00  0.00      B    H  
ATOM   2016  O   HOH B 666      14.799  27.925  20.903  1.00  0.00      B    O  
ATOM   2017  H1  HOH B 666      15.304  27.159  20.535  1.00  0.00      B    H  
ATOM   2018  H2  HOH B 666      14.236  28.259  20.132  1.00  0.00      B    H  
ATOM   2019  O   HOH B 667      19.976  14.305  29.867  1.00  0.00      B    O  
ATOM   2020  H1  HOH B 667      20.672  14.961  30.226  1.00  0.00      B    H  
ATOM   2021  H2  HOH B 667      19.153  14.337  30.389  1.00  0.00      B    H  
ATOM   2022  O   HOH B 668      37.829  23.486  10.648  1.00  0.00      B    O  
ATOM   2023  H1  HOH B 668      37.027  24.154  10.541  1.00  0.00      B    H  
ATOM   2024  H2  HOH B 668      37.623  22.711  11.269  1.00  0.00      B    H  
ATOM   2025  O   HOH B 669      38.108   0.997  24.725  1.00  0.00      B    O  
ATOM   2026  H1  HOH B 669      37.201   0.565  24.592  1.00  0.00      B    H  
ATOM   2027  H2  HOH B 669      38.433   0.691  25.621  1.00  0.00      B    H  
ATOM   2028  O   HOH B 670      24.765   0.802  13.583  1.00  0.00      B    O  
ATOM   2029  H1  HOH B 670      25.254  -0.057  13.554  1.00  0.00      B    H  
ATOM   2030  H2  HOH B 670      23.882   0.654  13.103  1.00  0.00      B    H  
ATOM   2031  O   HOH B 671       4.539  16.542  26.747  1.00  0.00      B    O  
ATOM   2032  H1  HOH B 671       4.747  16.546  27.790  1.00  0.00      B    H  
ATOM   2033  H2  HOH B 671       3.549  16.701  26.660  1.00  0.00      B    H  
ATOM   2034  O   HOH B 672      29.149  13.200  25.250  1.00  0.00      B    O  
ATOM   2035  H1  HOH B 672      29.776  13.452  24.466  1.00  0.00      B    H  
ATOM   2036  H2  HOH B 672      29.699  13.227  26.140  1.00  0.00      B    H  
ATOM   2037  O   HOH B 673      38.689  19.805  13.359  1.00  0.00      B    O  
ATOM   2038  H1  HOH B 673      39.430  19.647  14.106  1.00  0.00      B    H  
ATOM   2039  H2  HOH B 673      39.175  19.789  12.464  1.00  0.00      B    H  
ATOM   2040  O   HOH B 674      30.662  36.051   4.646  1.00  0.00      B    O  
ATOM   2041  H1  HOH B 674      31.444  36.092   5.347  1.00  0.00      B    H  
ATOM   2042  H2  HOH B 674      30.425  35.089   4.428  1.00  0.00      B    H  
ATOM   2043  O   HOH B 675      15.842   6.350  19.126  1.00  0.00      B    O  
ATOM   2044  H1  HOH B 675      14.841   6.345  19.381  1.00  0.00      B    H  
ATOM   2045  H2  HOH B 675      15.927   6.073  18.170  1.00  0.00      B    H  
ATOM   2046  O   HOH B 676      35.742  24.219   1.087  1.00  0.00      B    O  
ATOM   2047  H1  HOH B 676      34.835  23.848   0.747  1.00  0.00      B    H  
ATOM   2048  H2  HOH B 676      35.850  25.134   0.711  1.00  0.00      B    H  
ATOM   2049  O   HOH B 677      27.697  24.347  24.443  1.00  0.00      B    O  
ATOM   2050  H1  HOH B 677      28.221  23.785  23.765  1.00  0.00      B    H  
ATOM   2051  H2  HOH B 677      28.369  24.635  25.104  1.00  0.00      B    H  
ATOM   2052  O   HOH B 678      25.539  17.626  29.783  1.00  0.00      B    O  
ATOM   2053  H1  HOH B 678      24.801  18.107  30.216  1.00  0.00      B    H  
ATOM   2054  H2  HOH B 678      25.462  16.648  29.996  1.00  0.00      B    H  
ATOM   2055  O   HOH B 679      31.047  27.007   4.700  1.00  0.00      B    O  
ATOM   2056  H1  HOH B 679      31.577  26.470   5.350  1.00  0.00      B    H  
ATOM   2057  H2  HOH B 679      30.381  27.623   5.146  1.00  0.00      B    H  
ATOM   2058  O   HOH B 680       9.588  16.320   3.810  1.00  0.00      B    O  
ATOM   2059  H1  HOH B 680       9.796  15.420   4.259  1.00  0.00      B    H  
ATOM   2060  H2  HOH B 680       8.603  16.426   3.626  1.00  0.00      B    H  
ATOM   2061  O   HOH B 681      35.463   8.290  31.184  1.00  0.00      B    O  
ATOM   2062  H1  HOH B 681      35.644   7.311  31.498  1.00  0.00      B    H  
ATOM   2063  H2  HOH B 681      35.254   8.225  30.174  1.00  0.00      B    H  
ATOM   2064  O   HOH B 682      34.881   1.447   6.890  1.00  0.00      B    O  
ATOM   2065  H1  HOH B 682      35.316   2.349   7.185  1.00  0.00      B    H  
ATOM   2066  H2  HOH B 682      34.025   1.390   7.475  1.00  0.00      B    H  
ATOM   2067  O   HOH B 683      16.060   9.305  19.327  1.00  0.00      B    O  
ATOM   2068  H1  HOH B 683      16.192   9.406  20.330  1.00  0.00      B    H  
ATOM   2069  H2  HOH B 683      15.911   8.314  19.153  1.00  0.00      B    H  
ATOM   2070  O   HOH B 684      32.914  27.979  17.370  1.00  0.00      B    O  
ATOM   2071  H1  HOH B 684      32.773  27.004  17.101  1.00  0.00      B    H  
ATOM   2072  H2  HOH B 684      32.300  28.172  18.119  1.00  0.00      B    H  
ATOM   2073  O   HOH B 685      19.793   7.663   9.825  1.00  0.00      B    O  
ATOM   2074  H1  HOH B 685      19.044   7.830   9.185  1.00  0.00      B    H  
ATOM   2075  H2  HOH B 685      20.652   7.889   9.298  1.00  0.00      B    H  
ATOM   2076  O   HOH B 686       8.513  27.333  27.377  1.00  0.00      B    O  
ATOM   2077  H1  HOH B 686       8.761  27.771  28.285  1.00  0.00      B    H  
ATOM   2078  H2  HOH B 686       8.910  26.356  27.313  1.00  0.00      B    H  
ATOM   2079  O   HOH B 687       5.082   9.383   6.269  1.00  0.00      B    O  
ATOM   2080  H1  HOH B 687       4.548   9.576   7.128  1.00  0.00      B    H  
ATOM   2081  H2  HOH B 687       5.166   8.344   6.083  1.00  0.00      B    H  
ATOM   2082  O   HOH B 688      17.832  17.128  39.013  1.00  0.00      B    O  
ATOM   2083  H1  HOH B 688      18.324  18.054  39.112  1.00  0.00      B    H  
ATOM   2084  H2  HOH B 688      18.290  16.659  38.197  1.00  0.00      B    H  
ATOM   2085  O   HOH B 689      21.833  23.070  12.062  1.00  0.00      B    O  
ATOM   2086  H1  HOH B 689      21.766  22.401  11.195  1.00  0.00      B    H  
ATOM   2087  H2  HOH B 689      21.628  22.471  12.830  1.00  0.00      B    H  
ATOM   2088  O   HOH B 690       6.255  34.905   4.192  1.00  0.00      B    O  
ATOM   2089  H1  HOH B 690       6.346  33.874   4.224  1.00  0.00      B    H  
ATOM   2090  H2  HOH B 690       6.468  35.095   3.169  1.00  0.00      B    H  
ATOM   2091  O   HOH B 691      32.677  33.116  37.743  1.00  0.00      B    O  
ATOM   2092  H1  HOH B 691      32.328  32.136  37.881  1.00  0.00      B    H  
ATOM   2093  H2  HOH B 691      32.223  33.572  38.539  1.00  0.00      B    H  
ATOM   2094  O   HOH B 692      20.642  27.321   4.259  1.00  0.00      B    O  
ATOM   2095  H1  HOH B 692      21.145  26.959   3.437  1.00  0.00      B    H  
ATOM   2096  H2  HOH B 692      19.705  26.864   4.324  1.00  0.00      B    H  
ATOM   2097  O   HOH B 693      35.626   7.136  17.776  1.00  0.00      B    O  
ATOM   2098  H1  HOH B 693      35.631   7.015  18.770  1.00  0.00      B    H  
ATOM   2099  H2  HOH B 693      36.556   7.008  17.405  1.00  0.00      B    H  
ATOM   2100  O   HOH B 694      32.401  17.988  31.437  1.00  0.00      B    O  
ATOM   2101  H1  HOH B 694      32.292  17.892  32.444  1.00  0.00      B    H  
ATOM   2102  H2  HOH B 694      31.678  17.310  31.006  1.00  0.00      B    H  
ATOM   2103  O   HOH B 695      19.390   9.549  36.107  1.00  0.00      B    O  
ATOM   2104  H1  HOH B 695      19.437   8.574  35.837  1.00  0.00      B    H  
ATOM   2105  H2  HOH B 695      20.388   9.780  36.321  1.00  0.00      B    H  
ATOM   2106  O   HOH B 696      17.033   9.162  11.124  1.00  0.00      B    O  
ATOM   2107  H1  HOH B 696      17.922   9.551  10.750  1.00  0.00      B    H  
ATOM   2108  H2  HOH B 696      17.222   8.895  12.090  1.00  0.00      B    H  
ATOM   2109  O   HOH B 697      32.283   3.873   8.692  1.00  0.00      B    O  
ATOM   2110  H1  HOH B 697      31.814   2.958   8.798  1.00  0.00      B    H  
ATOM   2111  H2  HOH B 697      33.267   3.743   8.357  1.00  0.00      B    H  
ATOM   2112  O   HOH B 698      33.014   6.409  35.621  1.00  0.00      B    O  
ATOM   2113  H1  HOH B 698      32.077   6.125  35.481  1.00  0.00      B    H  
ATOM   2114  H2  HOH B 698      33.574   5.926  34.943  1.00  0.00      B    H  
ATOM   2115  O   HOH B 699      30.621  20.443  33.626  1.00  0.00      B    O  
ATOM   2116  H1  HOH B 699      29.956  21.238  33.566  1.00  0.00      B    H  
ATOM   2117  H2  HOH B 699      31.525  20.783  33.841  1.00  0.00      B    H  
ATOM   2118  O   HOH B 700      31.163  22.113  11.261  1.00  0.00      B    O  
ATOM   2119  H1  HOH B 700      31.350  21.151  11.101  1.00  0.00      B    H  
ATOM   2120  H2  HOH B 700      32.028  22.567  11.362  1.00  0.00      B    H  
ATOM   2121  O   HOH B 701      33.559  22.396  20.856  1.00  0.00      B    O  
ATOM   2122  H1  HOH B 701      33.579  22.502  21.836  1.00  0.00      B    H  
ATOM   2123  H2  HOH B 701      33.744  23.293  20.395  1.00  0.00      B    H  
ATOM   2124  O   HOH B 702      35.591  31.216  38.282  1.00  0.00      B    O  
ATOM   2125  H1  HOH B 702      36.335  30.523  38.136  1.00  0.00      B    H  
ATOM   2126  H2  HOH B 702      35.834  32.016  37.651  1.00  0.00      B    H  
ATOM   2127  O   HOH B 703      23.825   7.264   4.252  1.00  0.00      B    O  
ATOM   2128  H1  HOH B 703      23.829   8.256   3.964  1.00  0.00      B    H  
ATOM   2129  H2  HOH B 703      23.746   7.201   5.248  1.00  0.00      B    H  
ATOM   2130  O   HOH B 704      33.715  28.472  24.866  1.00  0.00      B    O  
ATOM   2131  H1  HOH B 704      33.045  29.127  25.247  1.00  0.00      B    H  
ATOM   2132  H2  HOH B 704      34.607  28.899  25.065  1.00  0.00      B    H  
ATOM   2133  O   HOH B 705      30.522   6.864  21.301  1.00  0.00      B    O  
ATOM   2134  H1  HOH B 705      30.127   7.009  20.390  1.00  0.00      B    H  
ATOM   2135  H2  HOH B 705      31.145   6.065  21.207  1.00  0.00      B    H  
ATOM   2136  O   HOH B 706      27.627  24.887  34.387  1.00  0.00      B    O  
ATOM   2137  H1  HOH B 706      28.551  25.316  34.490  1.00  0.00      B    H  
ATOM   2138  H2  HOH B 706      27.031  25.505  33.817  1.00  0.00      B    H  
ATOM   2139  O   HOH B 707       7.874  20.256   2.729  1.00  0.00      B    O  
ATOM   2140  H1  HOH B 707       8.159  20.464   1.759  1.00  0.00      B    H  
ATOM   2141  H2  HOH B 707       7.342  21.046   3.110  1.00  0.00      B    H  
ATOM   2142  O   HOH B 708      24.462  32.225  13.230  1.00  0.00      B    O  
ATOM   2143  H1  HOH B 708      23.667  31.784  12.761  1.00  0.00      B    H  
ATOM   2144  H2  HOH B 708      24.551  33.114  12.734  1.00  0.00      B    H  
ATOM   2145  O   HOH B 709      10.373  17.577  17.856  1.00  0.00      B    O  
ATOM   2146  H1  HOH B 709      10.146  18.517  18.159  1.00  0.00      B    H  
ATOM   2147  H2  HOH B 709      10.037  16.895  18.563  1.00  0.00      B    H  
ATOM   2148  O   HOH B 710      21.965  15.365  15.897  1.00  0.00      B    O  
ATOM   2149  H1  HOH B 710      21.410  16.086  16.348  1.00  0.00      B    H  
ATOM   2150  H2  HOH B 710      22.444  15.701  15.065  1.00  0.00      B    H  
ATOM   2151  O   HOH B 711      19.162  19.156  24.787  1.00  0.00      B    O  
ATOM   2152  H1  HOH B 711      19.615  18.321  25.104  1.00  0.00      B    H  
ATOM   2153  H2  HOH B 711      18.920  19.702  25.625  1.00  0.00      B    H  
ATOM   2154  O   HOH B 712      27.708  31.460   1.737  1.00  0.00      B    O  
ATOM   2155  H1  HOH B 712      28.422  31.366   2.527  1.00  0.00      B    H  
ATOM   2156  H2  HOH B 712      27.604  30.513   1.288  1.00  0.00      B    H  
ATOM   2157  O   HOH B 713      34.718  24.695   3.596  1.00  0.00      B    O  
ATOM   2158  H1  HOH B 713      34.987  24.588   2.633  1.00  0.00      B    H  
ATOM   2159  H2  HOH B 713      33.912  24.103   3.810  1.00  0.00      B    H  
ATOM   2160  O   HOH B 714       0.525  36.255   1.137  1.00  0.00      B    O  
ATOM   2161  H1  HOH B 714      -0.293  36.170   0.474  1.00  0.00      B    H  
ATOM   2162  H2  HOH B 714       0.061  36.310   2.030  1.00  0.00      B    H  
ATOM   2163  O   HOH B 715       8.791   0.746  28.557  1.00  0.00      B    O  
ATOM   2164  H1  HOH B 715       8.725  -0.276  28.439  1.00  0.00      B    H  
ATOM   2165  H2  HOH B 715       9.111   0.899  29.490  1.00  0.00      B    H  
ATOM   2166  O   HOH B 716      21.153  16.139  35.437  1.00  0.00      B    O  
ATOM   2167  H1  HOH B 716      21.400  15.388  34.801  1.00  0.00      B    H  
ATOM   2168  H2  HOH B 716      21.682  16.956  35.102  1.00  0.00      B    H  
ATOM   2169  O   HOH B 717      18.763  37.439   5.112  1.00  0.00      B    O  
ATOM   2170  H1  HOH B 717      18.162  38.295   5.048  1.00  0.00      B    H  
ATOM   2171  H2  HOH B 717      18.676  37.093   6.036  1.00  0.00      B    H  
ATOM   2172  O   HOH B 718      22.871   9.664  19.370  1.00  0.00      B    O  
ATOM   2173  H1  HOH B 718      22.816   8.643  19.384  1.00  0.00      B    H  
ATOM   2174  H2  HOH B 718      23.654   9.956  19.880  1.00  0.00      B    H  
ATOM   2175  O   HOH B 719      37.264   1.435  18.385  1.00  0.00      B    O  
ATOM   2176  H1  HOH B 719      36.797   1.814  17.592  1.00  0.00      B    H  
ATOM   2177  H2  HOH B 719      37.805   0.606  18.112  1.00  0.00      B    H  
ATOM   2178  O   HOH B 720      20.315   9.168  31.808  1.00  0.00      B    O  
ATOM   2179  H1  HOH B 720      21.240   8.899  32.105  1.00  0.00      B    H  
ATOM   2180  H2  HOH B 720      20.228  10.171  31.837  1.00  0.00      B    H  
ATOM   2181  O   HOH B 721      25.682   5.974  36.559  1.00  0.00      B    O  
ATOM   2182  H1  HOH B 721      24.858   5.478  36.157  1.00  0.00      B    H  
ATOM   2183  H2  HOH B 721      26.079   6.564  35.835  1.00  0.00      B    H  
ATOM   2184  O   HOH B 722       7.348  23.575  33.143  1.00  0.00      B    O  
ATOM   2185  H1  HOH B 722       6.550  24.228  32.839  1.00  0.00      B    H  
ATOM   2186  H2  HOH B 722       7.116  22.690  32.670  1.00  0.00      B    H  
ATOM   2187  O   HOH B 723      -0.364  37.747   7.199  1.00  0.00      B    O  
ATOM   2188  H1  HOH B 723       0.475  38.235   6.845  1.00  0.00      B    H  
ATOM   2189  H2  HOH B 723      -0.073  36.796   7.412  1.00  0.00      B    H  
ATOM   2190  O   HOH B 724      34.411  21.620   0.810  1.00  0.00      B    O  
ATOM   2191  H1  HOH B 724      35.379  21.486   1.009  1.00  0.00      B    H  
ATOM   2192  H2  HOH B 724      33.942  21.945   1.685  1.00  0.00      B    H  
ATOM   2193  O   HOH B 725      30.387  25.994  28.680  1.00  0.00      B    O  
ATOM   2194  H1  HOH B 725      30.496  25.239  29.342  1.00  0.00      B    H  
ATOM   2195  H2  HOH B 725      31.314  26.300  28.428  1.00  0.00      B    H  
ATOM   2196  O   HOH B 726      14.010   2.144  33.150  1.00  0.00      B    O  
ATOM   2197  H1  HOH B 726      14.744   2.445  32.548  1.00  0.00      B    H  
ATOM   2198  H2  HOH B 726      13.421   2.912  33.486  1.00  0.00      B    H  
ATOM   2199  O   HOH B 727      36.677  25.643  35.358  1.00  0.00      B    O  
ATOM   2200  H1  HOH B 727      37.604  25.637  35.810  1.00  0.00      B    H  
ATOM   2201  H2  HOH B 727      36.500  26.599  35.156  1.00  0.00      B    H  
ATOM   2202  O   HOH B 728       7.290  31.736  35.111  1.00  0.00      B    O  
ATOM   2203  H1  HOH B 728       7.310  31.174  34.205  1.00  0.00      B    H  
ATOM   2204  H2  HOH B 728       6.363  31.776  35.526  1.00  0.00      B    H  
ATOM   2205  O   HOH B 729      18.544  17.387  29.082  1.00  0.00      B    O  
ATOM   2206  H1  HOH B 729      19.170  17.889  29.672  1.00  0.00      B    H  
ATOM   2207  H2  HOH B 729      18.252  16.506  29.505  1.00  0.00      B    H  
ATOM   2208  O   HOH B 730      29.598   7.330  34.398  1.00  0.00      B    O  
ATOM   2209  H1  HOH B 730      29.711   8.123  34.993  1.00  0.00      B    H  
ATOM   2210  H2  HOH B 730      30.352   7.252  33.709  1.00  0.00      B    H  
ATOM   2211  O   HOH B 731      27.987  26.687  27.980  1.00  0.00      B    O  
ATOM   2212  H1  HOH B 731      28.929  26.406  28.297  1.00  0.00      B    H  
ATOM   2213  H2  HOH B 731      27.286  26.179  28.505  1.00  0.00      B    H  
ATOM   2214  O   HOH B 732      11.775  17.672   2.708  1.00  0.00      B    O  
ATOM   2215  H1  HOH B 732      11.508  18.621   2.975  1.00  0.00      B    H  
ATOM   2216  H2  HOH B 732      11.011  17.046   3.077  1.00  0.00      B    H  
ATOM   2217  O   HOH B 733      14.563  29.155  25.601  1.00  0.00      B    O  
ATOM   2218  H1  HOH B 733      14.839  30.185  25.678  1.00  0.00      B    H  
ATOM   2219  H2  HOH B 733      15.000  28.774  24.760  1.00  0.00      B    H  
ATOM   2220  O   HOH B 734       8.642  26.237  19.809  1.00  0.00      B    O  
ATOM   2221  H1  HOH B 734       8.278  26.373  20.763  1.00  0.00      B    H  
ATOM   2222  H2  HOH B 734       8.234  25.395  19.397  1.00  0.00      B    H  
ATOM   2223  O   HOH B 735      27.188   2.727  15.057  1.00  0.00      B    O  
ATOM   2224  H1  HOH B 735      26.828   1.797  14.868  1.00  0.00      B    H  
ATOM   2225  H2  HOH B 735      26.735   3.078  15.864  1.00  0.00      B    H  
ATOM   2226  O   HOH B 736      15.678  18.431   1.206  1.00  0.00      B    O  
ATOM   2227  H1  HOH B 736      16.175  18.029   0.453  1.00  0.00      B    H  
ATOM   2228  H2  HOH B 736      15.750  17.790   1.994  1.00  0.00      B    H  
ATOM   2229  O   HOH B 737       2.571  14.602  12.935  1.00  0.00      B    O  
ATOM   2230  H1  HOH B 737       3.315  14.341  12.247  1.00  0.00      B    H  
ATOM   2231  H2  HOH B 737       2.095  15.470  12.572  1.00  0.00      B    H  
ATOM   2232  O   HOH B 738       0.193  20.855  21.916  1.00  0.00      B    O  
ATOM   2233  H1  HOH B 738       0.011  21.742  22.280  1.00  0.00      B    H  
ATOM   2234  H2  HOH B 738       1.159  20.575  22.080  1.00  0.00      B    H  
ATOM   2235  O   HOH B 739       3.271  25.828  10.278  1.00  0.00      B    O  
ATOM   2236  H1  HOH B 739       3.005  25.801   9.305  1.00  0.00      B    H  
ATOM   2237  H2  HOH B 739       3.997  26.561  10.254  1.00  0.00      B    H  
ATOM   2238  O   HOH B 740       7.602  21.089  25.020  1.00  0.00      B    O  
ATOM   2239  H1  HOH B 740       7.690  20.522  25.893  1.00  0.00      B    H  
ATOM   2240  H2  HOH B 740       6.778  20.730  24.520  1.00  0.00      B    H  
ATOM   2241  O   HOH B 741      30.115  30.126  35.040  1.00  0.00      B    O  
ATOM   2242  H1  HOH B 741      30.375  29.181  35.352  1.00  0.00      B    H  
ATOM   2243  H2  HOH B 741      30.840  30.566  34.401  1.00  0.00      B    H  
ATOM   2244  O   HOH B 742      20.020  13.878  14.483  1.00  0.00      B    O  
ATOM   2245  H1  HOH B 742      19.493  13.200  15.006  1.00  0.00      B    H  
ATOM   2246  H2  HOH B 742      20.532  14.419  15.224  1.00  0.00      B    H  
ATOM   2247  O   HOH B 743       8.289  22.196   6.245  1.00  0.00      B    O  
ATOM   2248  H1  HOH B 743       7.547  21.532   5.962  1.00  0.00      B    H  
ATOM   2249  H2  HOH B 743       9.164  21.758   6.199  1.00  0.00      B    H  
ATOM   2250  O   HOH B 744      18.291  29.527   0.960  1.00  0.00      B    O  
ATOM   2251  H1  HOH B 744      18.815  30.296   1.336  1.00  0.00      B    H  
ATOM   2252  H2  HOH B 744      17.980  28.903   1.736  1.00  0.00      B    H  
ATOM   2253  O   HOH B 745       3.110   2.898  31.498  1.00  0.00      B    O  
ATOM   2254  H1  HOH B 745       3.462   3.728  30.995  1.00  0.00      B    H  
ATOM   2255  H2  HOH B 745       2.133   3.118  31.747  1.00  0.00      B    H  
ATOM   2256  O   HOH B 746      34.640  32.150  10.923  1.00  0.00      B    O  
ATOM   2257  H1  HOH B 746      34.610  31.165  10.626  1.00  0.00      B    H  
ATOM   2258  H2  HOH B 746      34.296  32.700  10.212  1.00  0.00      B    H  
ATOM   2259  O   HOH B 747      29.495  32.935  30.928  1.00  0.00      B    O  
ATOM   2260  H1  HOH B 747      29.745  33.698  30.280  1.00  0.00      B    H  
ATOM   2261  H2  HOH B 747      28.474  32.863  30.781  1.00  0.00      B    H  
ATOM   2262  O   HOH B 748       6.561   2.196  27.403  1.00  0.00      B    O  
ATOM   2263  H1  HOH B 748       7.250   1.731  28.043  1.00  0.00      B    H  
ATOM   2264  H2  HOH B 748       5.795   1.550  27.280  1.00  0.00      B    H  
ATOM   2265  O   HOH B 749      37.182   9.445  32.990  1.00  0.00      B    O  
ATOM   2266  H1  HOH B 749      36.929   9.866  33.884  1.00  0.00      B    H  
ATOM   2267  H2  HOH B 749      36.329   9.071  32.575  1.00  0.00      B    H  
ATOM   2268  O   HOH B 750      22.781   1.300  28.122  1.00  0.00      B    O  
ATOM   2269  H1  HOH B 750      23.148   2.111  27.609  1.00  0.00      B    H  
ATOM   2270  H2  HOH B 750      22.534   1.600  29.050  1.00  0.00      B    H  
ATOM   2271  O   HOH B 751      27.727   7.693   0.830  1.00  0.00      B    O  
ATOM   2272  H1  HOH B 751      27.847   7.424   1.773  1.00  0.00      B    H  
ATOM   2273  H2  HOH B 751      27.096   7.033   0.398  1.00  0.00      B    H  
ATOM   2274  O   HOH B 752       8.080  31.966  11.084  1.00  0.00      B    O  
ATOM   2275  H1  HOH B 752       8.617  32.656  11.691  1.00  0.00      B    H  
ATOM   2276  H2  HOH B 752       7.154  32.274  10.873  1.00  0.00      B    H  
ATOM   2277  O   HOH B 753       3.240  17.490  21.515  1.00  0.00      B    O  
ATOM   2278  H1  HOH B 753       4.206  17.101  21.562  1.00  0.00      B    H  
ATOM   2279  H2  HOH B 753       2.653  16.681  21.609  1.00  0.00      B    H  
ATOM   2280  O   HOH B 754       3.122  36.053  36.304  1.00  0.00      B    O  
ATOM   2281  H1  HOH B 754       3.900  36.692  36.382  1.00  0.00      B    H  
ATOM   2282  H2  HOH B 754       2.836  35.856  37.243  1.00  0.00      B    H  
ATOM   2283  O   HOH B 755      33.950   0.430  22.398  1.00  0.00      B    O  
ATOM   2284  H1  HOH B 755      33.152   0.222  21.883  1.00  0.00      B    H  
ATOM   2285  H2  HOH B 755      34.668   0.770  21.713  1.00  0.00      B    H  
ATOM   2286  O   HOH B 756      35.073   1.393  35.723  1.00  0.00      B    O  
ATOM   2287  H1  HOH B 756      34.281   1.398  35.064  1.00  0.00      B    H  
ATOM   2288  H2  HOH B 756      34.813   0.854  36.515  1.00  0.00      B    H  
ATOM   2289  O   HOH B 757      34.990   7.051  27.930  1.00  0.00      B    O  
ATOM   2290  H1  HOH B 757      34.424   6.703  27.179  1.00  0.00      B    H  
ATOM   2291  H2  HOH B 757      35.787   7.563  27.619  1.00  0.00      B    H  
ATOM   2292  O   HOH B 758       0.746  25.165  10.984  1.00  0.00      B    O  
ATOM   2293  H1  HOH B 758      -0.006  24.452  10.773  1.00  0.00      B    H  
ATOM   2294  H2  HOH B 758       1.567  24.951  10.528  1.00  0.00      B    H  
ATOM   2295  O   HOH B 759      38.639  12.462   3.928  1.00  0.00      B    O  
ATOM   2296  H1  HOH B 759      38.649  11.478   3.681  1.00  0.00      B    H  
ATOM   2297  H2  HOH B 759      39.617  12.785   3.817  1.00  0.00      B    H  
ATOM   2298  O   HOH B 760      24.022  24.520  27.313  1.00  0.00      B    O  
ATOM   2299  H1  HOH B 760      23.988  24.579  28.336  1.00  0.00      B    H  
ATOM   2300  H2  HOH B 760      24.016  25.458  26.982  1.00  0.00      B    H  
ATOM   2301  O   HOH B 761      17.998   4.928  34.841  1.00  0.00      B    O  
ATOM   2302  H1  HOH B 761      17.839   5.556  35.597  1.00  0.00      B    H  
ATOM   2303  H2  HOH B 761      17.303   5.140  34.122  1.00  0.00      B    H  
ATOM   2304  O   HOH B 762      29.293   4.027  32.036  1.00  0.00      B    O  
ATOM   2305  H1  HOH B 762      28.947   3.104  32.217  1.00  0.00      B    H  
ATOM   2306  H2  HOH B 762      29.361   4.067  31.014  1.00  0.00      B    H  
ATOM   2307  O   HOH B 763      11.641  37.256   6.512  1.00  0.00      B    O  
ATOM   2308  H1  HOH B 763      11.193  37.630   7.306  1.00  0.00      B    H  
ATOM   2309  H2  HOH B 763      11.503  36.249   6.418  1.00  0.00      B    H  
ATOM   2310  O   HOH B 764      12.302  23.064  25.060  1.00  0.00      B    O  
ATOM   2311  H1  HOH B 764      12.995  22.424  24.686  1.00  0.00      B    H  
ATOM   2312  H2  HOH B 764      12.285  22.996  26.088  1.00  0.00      B    H  
ATOM   2313  O   HOH B 765      27.985   9.464  32.295  1.00  0.00      B    O  
ATOM   2314  H1  HOH B 765      27.798   9.235  33.264  1.00  0.00      B    H  
ATOM   2315  H2  HOH B 765      28.424   8.666  31.917  1.00  0.00      B    H  
ATOM   2316  O   HOH B 766      32.621   9.270  11.914  1.00  0.00      B    O  
ATOM   2317  H1  HOH B 766      33.171   9.067  12.754  1.00  0.00      B    H  
ATOM   2318  H2  HOH B 766      32.590   8.442  11.348  1.00  0.00      B    H  
ATOM   2319  O   HOH B 767      22.285  36.004  17.118  1.00  0.00      B    O  
ATOM   2320  H1  HOH B 767      22.851  35.561  17.794  1.00  0.00      B    H  
ATOM   2321  H2  HOH B 767      21.956  35.283  16.494  1.00  0.00      B    H  
ATOM   2322  O   HOH B 768       6.224  10.427  29.376  1.00  0.00      B    O  
ATOM   2323  H1  HOH B 768       5.429   9.790  29.290  1.00  0.00      B    H  
ATOM   2324  H2  HOH B 768       6.983  10.098  28.761  1.00  0.00      B    H  
ATOM   2325  O   HOH B 769      25.741  20.797  32.787  1.00  0.00      B    O  
ATOM   2326  H1  HOH B 769      25.294  20.055  33.338  1.00  0.00      B    H  
ATOM   2327  H2  HOH B 769      26.503  20.307  32.261  1.00  0.00      B    H  
ATOM   2328  O   HOH B 770      21.985   0.440   7.108  1.00  0.00      B    O  
ATOM   2329  H1  HOH B 770      22.997   0.442   7.061  1.00  0.00      B    H  
ATOM   2330  H2  HOH B 770      21.610   1.042   6.407  1.00  0.00      B    H  
ATOM   2331  O   HOH B 771      10.355  38.389  11.220  1.00  0.00      B    O  
ATOM   2332  H1  HOH B 771      10.786  37.747  11.825  1.00  0.00      B    H  
ATOM   2333  H2  HOH B 771       9.808  38.971  11.844  1.00  0.00      B    H  
ATOM   2334  O   HOH B 772      15.849   7.681   0.852  1.00  0.00      B    O  
ATOM   2335  H1  HOH B 772      16.754   8.062   0.621  1.00  0.00      B    H  
ATOM   2336  H2  HOH B 772      15.673   7.667   1.877  1.00  0.00      B    H  
ATOM   2337  O   HOH B 773      29.355  22.608   2.943  1.00  0.00      B    O  
ATOM   2338  H1  HOH B 773      28.608  23.328   2.840  1.00  0.00      B    H  
ATOM   2339  H2  HOH B 773      29.162  21.755   2.365  1.00  0.00      B    H  
ATOM   2340  O   HOH B 774      31.320  26.906   0.706  1.00  0.00      B    O  
ATOM   2341  H1  HOH B 774      30.586  26.443   1.295  1.00  0.00      B    H  
ATOM   2342  H2  HOH B 774      31.515  27.861   1.046  1.00  0.00      B    H  
ATOM   2343  O   HOH B 775      23.506  34.459  19.137  1.00  0.00      B    O  
ATOM   2344  H1  HOH B 775      22.799  33.729  19.076  1.00  0.00      B    H  
ATOM   2345  H2  HOH B 775      23.683  34.518  20.138  1.00  0.00      B    H  
ATOM   2346  O   HOH B 776      28.588   7.422   4.351  1.00  0.00      B    O  
ATOM   2347  H1  HOH B 776      29.339   8.047   4.163  1.00  0.00      B    H  
ATOM   2348  H2  HOH B 776      28.773   6.709   3.639  1.00  0.00      B    H  
ATOM   2349  O   HOH B 777      16.618   0.207   1.149  1.00  0.00      B    O  
ATOM   2350  H1  HOH B 777      17.591  -0.148   1.219  1.00  0.00      B    H  
ATOM   2351  H2  HOH B 777      16.381   0.607   0.259  1.00  0.00      B    H  
ATOM   2352  O   HOH B 778      35.950   9.637   3.709  1.00  0.00      B    O  
ATOM   2353  H1  HOH B 778      36.596   9.959   4.449  1.00  0.00      B    H  
ATOM   2354  H2  HOH B 778      36.013   8.627   3.662  1.00  0.00      B    H  
ATOM   2355  O   HOH B 779      25.374   0.642  34.822  1.00  0.00      B    O  
ATOM   2356  H1  HOH B 779      25.197   0.539  35.817  1.00  0.00      B    H  
ATOM   2357  H2  HOH B 779      25.189   1.623  34.591  1.00  0.00      B    H  
ATOM   2358  O   HOH B 780      14.549  19.231  25.430  1.00  0.00      B    O  
ATOM   2359  H1  HOH B 780      13.736  18.861  25.860  1.00  0.00      B    H  
ATOM   2360  H2  HOH B 780      15.270  19.266  26.107  1.00  0.00      B    H  
ATOM   2361  O   HOH B 781      17.520  26.348  37.143  1.00  0.00      B    O  
ATOM   2362  H1  HOH B 781      16.768  25.848  36.563  1.00  0.00      B    H  
ATOM   2363  H2  HOH B 781      17.104  27.218  37.590  1.00  0.00      B    H  
ATOM   2364  O   HOH B 782      36.514  38.770   5.948  1.00  0.00      B    O  
ATOM   2365  H1  HOH B 782      37.257  38.397   6.548  1.00  0.00      B    H  
ATOM   2366  H2  HOH B 782      35.925  39.480   6.387  1.00  0.00      B    H  
ATOM   2367  O   HOH B 783      29.573   7.270  30.879  1.00  0.00      B    O  
ATOM   2368  H1  HOH B 783      30.479   6.702  31.008  1.00  0.00      B    H  
ATOM   2369  H2  HOH B 783      29.474   7.526  29.923  1.00  0.00      B    H  
ATOM   2370  O   HOH B 784      18.996   6.587  25.012  1.00  0.00      B    O  
ATOM   2371  H1  HOH B 784      19.099   5.939  24.275  1.00  0.00      B    H  
ATOM   2372  H2  HOH B 784      19.905   6.652  25.405  1.00  0.00      B    H  
ATOM   2373  O   HOH B 785      21.235  38.652  22.859  1.00  0.00      B    O  
ATOM   2374  H1  HOH B 785      21.173  37.848  23.502  1.00  0.00      B    H  
ATOM   2375  H2  HOH B 785      21.324  39.485  23.432  1.00  0.00      B    H  
ATOM   2376  O   HOH B 786      14.044  26.327  18.890  1.00  0.00      B    O  
ATOM   2377  H1  HOH B 786      13.098  26.361  19.203  1.00  0.00      B    H  
ATOM   2378  H2  HOH B 786      14.406  25.369  18.856  1.00  0.00      B    H  
ATOM   2379  O   HOH B 787       5.784   7.325  16.728  1.00  0.00      B    O  
ATOM   2380  H1  HOH B 787       5.632   8.386  16.688  1.00  0.00      B    H  
ATOM   2381  H2  HOH B 787       4.921   6.909  17.040  1.00  0.00      B    H  
ATOM   2382  O   HOH B 788       3.921  15.482   5.165  1.00  0.00      B    O  
ATOM   2383  H1  HOH B 788       4.593  14.729   5.229  1.00  0.00      B    H  
ATOM   2384  H2  HOH B 788       3.112  15.269   5.778  1.00  0.00      B    H  
ATOM   2385  O   HOH B 789      20.784  24.969  29.608  1.00  0.00      B    O  
ATOM   2386  H1  HOH B 789      21.753  24.805  29.778  1.00  0.00      B    H  
ATOM   2387  H2  HOH B 789      20.593  25.819  30.036  1.00  0.00      B    H  
ATOM   2388  O   HOH B 790      24.834  18.855  22.286  1.00  0.00      B    O  
ATOM   2389  H1  HOH B 790      25.081  18.987  23.222  1.00  0.00      B    H  
ATOM   2390  H2  HOH B 790      25.478  18.156  21.911  1.00  0.00      B    H  
ATOM   2391  O   HOH B 791      11.314   0.153   8.783  1.00  0.00      B    O  
ATOM   2392  H1  HOH B 791      10.817  -0.201   9.634  1.00  0.00      B    H  
ATOM   2393  H2  HOH B 791      10.984   1.093   8.566  1.00  0.00      B    H  
ATOM   2394  O   HOH B 792      24.285  35.550   6.543  1.00  0.00      B    O  
ATOM   2395  H1  HOH B 792      24.296  36.542   6.720  1.00  0.00      B    H  
ATOM   2396  H2  HOH B 792      23.493  35.367   5.988  1.00  0.00      B    H  
ATOM   2397  O   HOH B 793      12.748  16.219  18.480  1.00  0.00      B    O  
ATOM   2398  H1  HOH B 793      12.551  15.739  19.320  1.00  0.00      B    H  
ATOM   2399  H2  HOH B 793      11.950  16.748  18.209  1.00  0.00      B    H  
ATOM   2400  O   HOH B 794       4.122  22.782   6.239  1.00  0.00      B    O  
ATOM   2401  H1  HOH B 794       4.076  22.620   7.247  1.00  0.00      B    H  
ATOM   2402  H2  HOH B 794       3.597  22.094   5.728  1.00  0.00      B    H  
ATOM   2403  O   HOH B 795      26.908  17.845   6.194  1.00  0.00      B    O  
ATOM   2404  H1  HOH B 795      26.736  16.934   6.681  1.00  0.00      B    H  
ATOM   2405  H2  HOH B 795      27.166  17.565   5.293  1.00  0.00      B    H  
ATOM   2406  O   HOH B 796      38.186  23.003  31.475  1.00  0.00      B    O  
ATOM   2407  H1  HOH B 796      38.927  22.689  32.054  1.00  0.00      B    H  
ATOM   2408  H2  HOH B 796      37.813  22.204  31.019  1.00  0.00      B    H  
ATOM   2409  O   HOH B 797      20.911  35.261  11.990  1.00  0.00      B    O  
ATOM   2410  H1  HOH B 797      20.313  35.983  12.378  1.00  0.00      B    H  
ATOM   2411  H2  HOH B 797      21.859  35.496  12.212  1.00  0.00      B    H  
ATOM   2412  O   HOH B 798      36.809  25.581   5.977  1.00  0.00      B    O  
ATOM   2413  H1  HOH B 798      36.576  24.617   6.072  1.00  0.00      B    H  
ATOM   2414  H2  HOH B 798      35.980  26.077   5.813  1.00  0.00      B    H  
ATOM   2415  O   HOH B 799       2.824  23.578  28.996  1.00  0.00      B    O  
ATOM   2416  H1  HOH B 799       2.087  24.174  29.211  1.00  0.00      B    H  
ATOM   2417  H2  HOH B 799       2.961  23.575  27.983  1.00  0.00      B    H  
ATOM   2418  O   HOH B 800      28.128  36.627  34.126  1.00  0.00      B    O  
ATOM   2419  H1  HOH B 800      28.773  35.970  33.660  1.00  0.00      B    H  
ATOM   2420  H2  HOH B 800      27.452  36.012  34.556  1.00  0.00      B    H  
ATOM   2421  O   HOH B 801      25.640  12.808   2.370  1.00  0.00      B    O  
ATOM   2422  H1  HOH B 801      26.639  13.029   2.541  1.00  0.00      B    H  
ATOM   2423  H2  HOH B 801      25.372  12.244   3.185  1.00  0.00      B    H  
ATOM   2424  O   HOH B 802      20.957  32.563  11.387  1.00  0.00      B    O  
ATOM   2425  H1  HOH B 802      20.875  33.575  11.556  1.00  0.00      B    H  
ATOM   2426  H2  HOH B 802      21.838  32.476  10.897  1.00  0.00      B    H  
ATOM   2427  O   HOH B 803      28.762  18.353  33.722  1.00  0.00      B    O  
ATOM   2428  H1  HOH B 803      29.543  18.911  33.702  1.00  0.00      B    H  
ATOM   2429  H2  HOH B 803      28.338  18.386  32.805  1.00  0.00      B    H  
ATOM   2430  O   HOH B 804      12.841  29.771  15.826  1.00  0.00      B    O  
ATOM   2431  H1  HOH B 804      12.759  29.997  14.801  1.00  0.00      B    H  
ATOM   2432  H2  HOH B 804      13.791  29.511  15.892  1.00  0.00      B    H  
ATOM   2433  O   HOH B 805       7.636   3.783  38.012  1.00  0.00      B    O  
ATOM   2434  H1  HOH B 805       6.738   3.551  38.514  1.00  0.00      B    H  
ATOM   2435  H2  HOH B 805       7.957   3.027  37.332  1.00  0.00      B    H  
ATOM   2436  O   HOH B 806      21.998  16.949  19.894  1.00  0.00      B    O  
ATOM   2437  H1  HOH B 806      22.089  15.974  19.784  1.00  0.00      B    H  
ATOM   2438  H2  HOH B 806      21.857  17.135  20.870  1.00  0.00      B    H  
ATOM   2439  O   HOH B 807      25.860  14.852  18.863  1.00  0.00      B    O  
ATOM   2440  H1  HOH B 807      24.887  14.736  19.099  1.00  0.00      B    H  
ATOM   2441  H2  HOH B 807      26.090  14.082  18.322  1.00  0.00      B    H  
ATOM   2442  O   HOH B 808      36.968  21.839  12.629  1.00  0.00      B    O  
ATOM   2443  H1  HOH B 808      36.290  21.309  12.068  1.00  0.00      B    H  
ATOM   2444  H2  HOH B 808      37.442  21.151  13.172  1.00  0.00      B    H  
ATOM   2445  O   HOH B 809      33.446  20.124  33.707  1.00  0.00      B    O  
ATOM   2446  H1  HOH B 809      33.061  19.231  33.867  1.00  0.00      B    H  
ATOM   2447  H2  HOH B 809      34.184  20.361  34.364  1.00  0.00      B    H  
ATOM   2448  O   HOH B 810      32.037   6.186  30.513  1.00  0.00      B    O  
ATOM   2449  H1  HOH B 810      31.911   5.443  29.905  1.00  0.00      B    H  
ATOM   2450  H2  HOH B 810      32.262   6.985  29.997  1.00  0.00      B    H  
ATOM   2451  O   HOH B 811      27.017  19.122  14.648  1.00  0.00      B    O  
ATOM   2452  H1  HOH B 811      26.432  19.881  14.281  1.00  0.00      B    H  
ATOM   2453  H2  HOH B 811      26.514  18.256  14.679  1.00  0.00      B    H  
ATOM   2454  O   HOH B 812      25.763  30.303  22.362  1.00  0.00      B    O  
ATOM   2455  H1  HOH B 812      25.689  30.334  23.363  1.00  0.00      B    H  
ATOM   2456  H2  HOH B 812      26.468  29.648  22.139  1.00  0.00      B    H  
ATOM   2457  O   HOH B 813      18.127  23.714  38.412  1.00  0.00      B    O  
ATOM   2458  H1  HOH B 813      17.412  23.066  38.200  1.00  0.00      B    H  
ATOM   2459  H2  HOH B 813      18.049  24.528  37.714  1.00  0.00      B    H  
ATOM   2460  O   HOH B 814      32.532   6.851  16.671  1.00  0.00      B    O  
ATOM   2461  H1  HOH B 814      31.808   7.406  17.124  1.00  0.00      B    H  
ATOM   2462  H2  HOH B 814      33.433   7.056  17.140  1.00  0.00      B    H  
ATOM   2463  O   HOH B 815      24.465   6.114   6.727  1.00  0.00      B    O  
ATOM   2464  H1  HOH B 815      24.517   6.596   7.618  1.00  0.00      B    H  
ATOM   2465  H2  HOH B 815      25.341   5.640   6.571  1.00  0.00      B    H  
ATOM   2466  O   HOH B 816      18.518   4.997   2.225  1.00  0.00      B    O  
ATOM   2467  H1  HOH B 816      18.375   5.770   2.804  1.00  0.00      B    H  
ATOM   2468  H2  HOH B 816      18.562   5.361   1.276  1.00  0.00      B    H  
ATOM   2469  O   HOH B 817      30.939  31.761   9.711  1.00  0.00      B    O  
ATOM   2470  H1  HOH B 817      30.680  30.938  10.240  1.00  0.00      B    H  
ATOM   2471  H2  HOH B 817      30.519  32.519  10.142  1.00  0.00      B    H  
ATOM   2472  O   HOH B 818      13.219  13.874  15.734  1.00  0.00      B    O  
ATOM   2473  H1  HOH B 818      13.400  13.954  14.762  1.00  0.00      B    H  
ATOM   2474  H2  HOH B 818      13.404  12.942  16.051  1.00  0.00      B    H  
ATOM   2475  O   HOH B 819       4.287  22.349   2.111  1.00  0.00      B    O  
ATOM   2476  H1  HOH B 819       4.308  22.238   1.098  1.00  0.00      B    H  
ATOM   2477  H2  HOH B 819       3.748  23.158   2.343  1.00  0.00      B    H  
ATOM   2478  O   HOH B 820       2.279  32.767   2.920  1.00  0.00      B    O  
ATOM   2479  H1  HOH B 820       1.539  32.098   2.701  1.00  0.00      B    H  
ATOM   2480  H2  HOH B 820       2.725  33.054   2.062  1.00  0.00      B    H  
ATOM   2481  O   HOH B 821      24.652   6.064  13.964  1.00  0.00      B    O  
ATOM   2482  H1  HOH B 821      25.448   5.457  13.856  1.00  0.00      B    H  
ATOM   2483  H2  HOH B 821      24.717   6.807  13.264  1.00  0.00      B    H  
ATOM   2484  O   HOH B 822       6.146   0.191   9.491  1.00  0.00      B    O  
ATOM   2485  H1  HOH B 822       5.199   0.329   9.267  1.00  0.00      B    H  
ATOM   2486  H2  HOH B 822       6.230   0.170  10.461  1.00  0.00      B    H  
ATOM   2487  O   HOH B 823      22.336   3.434  16.747  1.00  0.00      B    O  
ATOM   2488  H1  HOH B 823      21.571   2.991  17.298  1.00  0.00      B    H  
ATOM   2489  H2  HOH B 823      22.104   4.443  16.720  1.00  0.00      B    H  
ATOM   2490  O   HOH B 824      14.696  18.031   6.309  1.00  0.00      B    O  
ATOM   2491  H1  HOH B 824      13.930  18.133   6.897  1.00  0.00      B    H  
ATOM   2492  H2  HOH B 824      15.276  17.289   6.722  1.00  0.00      B    H  
ATOM   2493  O   HOH B 825      23.627   1.057  16.296  1.00  0.00      B    O  
ATOM   2494  H1  HOH B 825      23.286   1.987  16.390  1.00  0.00      B    H  
ATOM   2495  H2  HOH B 825      24.102   0.971  15.414  1.00  0.00      B    H  
ATOM   2496  O   HOH B 826      16.023  28.405  -0.164  1.00  0.00      B    O  
ATOM   2497  H1  HOH B 826      16.796  28.963   0.191  1.00  0.00      B    H  
ATOM   2498  H2  HOH B 826      15.688  27.819   0.591  1.00  0.00      B    H  
ATOM   2499  O   HOH B 827       4.609  26.191  28.099  1.00  0.00      B    O  
ATOM   2500  H1  HOH B 827       3.815  25.905  27.548  1.00  0.00      B    H  
ATOM   2501  H2  HOH B 827       4.619  27.215  28.016  1.00  0.00      B    H  
ATOM   2502  O   HOH B 828      13.714  31.483  10.130  1.00  0.00      B    O  
ATOM   2503  H1  HOH B 828      14.629  31.064  10.179  1.00  0.00      B    H  
ATOM   2504  H2  HOH B 828      13.627  31.920   9.206  1.00  0.00      B    H  
ATOM   2505  O   HOH B 829      27.814  33.109  13.073  1.00  0.00      B    O  
ATOM   2506  H1  HOH B 829      27.059  32.537  13.385  1.00  0.00      B    H  
ATOM   2507  H2  HOH B 829      28.650  32.548  13.261  1.00  0.00      B    H  
ATOM   2508  O   HOH B 830       3.224  24.827   2.216  1.00  0.00      B    O  
ATOM   2509  H1  HOH B 830       2.213  24.672   2.288  1.00  0.00      B    H  
ATOM   2510  H2  HOH B 830       3.378  25.779   2.496  1.00  0.00      B    H  
ATOM   2511  O   HOH B 831       4.073   8.890  28.626  1.00  0.00      B    O  
ATOM   2512  H1  HOH B 831       3.116   9.233  28.530  1.00  0.00      B    H  
ATOM   2513  H2  HOH B 831       4.482   8.896  27.704  1.00  0.00      B    H  
ATOM   2514  O   HOH B 832       4.506  12.334  28.967  1.00  0.00      B    O  
ATOM   2515  H1  HOH B 832       4.683  12.899  28.114  1.00  0.00      B    H  
ATOM   2516  H2  HOH B 832       5.239  11.653  29.147  1.00  0.00      B    H  
ATOM   2517  O   HOH B 833      10.333  33.770   2.009  1.00  0.00      B    O  
ATOM   2518  H1  HOH B 833      10.099  34.591   2.501  1.00  0.00      B    H  
ATOM   2519  H2  HOH B 833      11.275  33.453   2.325  1.00  0.00      B    H  
ATOM   2520  O   HOH B 834      26.753   6.624  23.958  1.00  0.00      B    O  
ATOM   2521  H1  HOH B 834      26.390   7.480  24.412  1.00  0.00      B    H  
ATOM   2522  H2  HOH B 834      27.703   6.751  23.675  1.00  0.00      B    H  
ATOM   2523  O   HOH B 835       3.207   7.038  32.832  1.00  0.00      B    O  
ATOM   2524  H1  HOH B 835       3.889   7.597  32.332  1.00  0.00      B    H  
ATOM   2525  H2  HOH B 835       3.648   6.233  33.221  1.00  0.00      B    H  
ATOM   2526  O   HOH B 836      29.692  16.067  11.274  1.00  0.00      B    O  
ATOM   2527  H1  HOH B 836      29.770  16.983  10.818  1.00  0.00      B    H  
ATOM   2528  H2  HOH B 836      29.404  15.380  10.540  1.00  0.00      B    H  
ATOM   2529  O   HOH B 837      36.039   4.488  28.407  1.00  0.00      B    O  
ATOM   2530  H1  HOH B 837      36.768   4.751  29.123  1.00  0.00      B    H  
ATOM   2531  H2  HOH B 837      35.448   5.303  28.333  1.00  0.00      B    H  
ATOM   2532  O   HOH B 838      14.234  23.780   0.825  1.00  0.00      B    O  
ATOM   2533  H1  HOH B 838      14.514  22.851   1.093  1.00  0.00      B    H  
ATOM   2534  H2  HOH B 838      14.961  24.402   1.138  1.00  0.00      B    H  
ATOM   2535  O   HOH B 839       4.587  21.896  34.265  1.00  0.00      B    O  
ATOM   2536  H1  HOH B 839       4.866  21.779  33.297  1.00  0.00      B    H  
ATOM   2537  H2  HOH B 839       5.360  22.168  34.769  1.00  0.00      B    H  
ATOM   2538  O   HOH B 840      15.477  23.048   5.398  1.00  0.00      B    O  
ATOM   2539  H1  HOH B 840      14.843  22.352   5.679  1.00  0.00      B    H  
ATOM   2540  H2  HOH B 840      16.286  22.537   5.037  1.00  0.00      B    H  
ATOM   2541  O   HOH B 841      27.253   8.168  17.833  1.00  0.00      B    O  
ATOM   2542  H1  HOH B 841      26.254   7.921  17.963  1.00  0.00      B    H  
ATOM   2543  H2  HOH B 841      27.828   7.398  18.212  1.00  0.00      B    H  
ATOM   2544  O   HOH B 842       7.855  12.772  31.442  1.00  0.00      B    O  
ATOM   2545  H1  HOH B 842       8.009  12.022  32.165  1.00  0.00      B    H  
ATOM   2546  H2  HOH B 842       7.616  13.611  31.972  1.00  0.00      B    H  
ATOM   2547  O   HOH B 843      24.709  36.165  32.038  1.00  0.00      B    O  
ATOM   2548  H1  HOH B 843      24.583  35.242  32.407  1.00  0.00      B    H  
ATOM   2549  H2  HOH B 843      25.101  36.057  31.135  1.00  0.00      B    H  
ATOM   2550  O   HOH B 844      19.305  37.937  32.577  1.00  0.00      B    O  
ATOM   2551  H1  HOH B 844      19.595  38.287  33.489  1.00  0.00      B    H  
ATOM   2552  H2  HOH B 844      19.386  36.933  32.599  1.00  0.00      B    H  
ATOM   2553  O   HOH B 845       0.673   1.665  13.151  1.00  0.00      B    O  
ATOM   2554  H1  HOH B 845       1.195   0.835  13.419  1.00  0.00      B    H  
ATOM   2555  H2  HOH B 845       0.053   1.393  12.384  1.00  0.00      B    H  
ATOM   2556  O   HOH B 846      21.201  17.871  38.076  1.00  0.00      B    O  
ATOM   2557  H1  HOH B 846      21.352  17.353  38.950  1.00  0.00      B    H  
ATOM   2558  H2  HOH B 846      21.622  17.313  37.353  1.00  0.00      B    H  
ATOM   2559  O   HOH B 847      35.756   6.295  11.869  1.00  0.00      B    O  
ATOM   2560  H1  HOH B 847      35.505   6.678  10.979  1.00  0.00      B    H  
ATOM   2561  H2  HOH B 847      36.644   6.684  12.116  1.00  0.00      B    H  
ATOM   2562  O   HOH B 848      25.050  15.468  35.273  1.00  0.00      B    O  
ATOM   2563  H1  HOH B 848      25.313  14.672  34.696  1.00  0.00      B    H  
ATOM   2564  H2  HOH B 848      25.445  15.196  36.198  1.00  0.00      B    H  
ATOM   2565  O   HOH B 849      15.628  11.506   7.805  1.00  0.00      B    O  
ATOM   2566  H1  HOH B 849      15.177  10.777   7.264  1.00  0.00      B    H  
ATOM   2567  H2  HOH B 849      15.398  11.262   8.744  1.00  0.00      B    H  
ATOM   2568  O   HOH B 850      11.758   8.306   3.040  1.00  0.00      B    O  
ATOM   2569  H1  HOH B 850      10.866   8.456   3.544  1.00  0.00      B    H  
ATOM   2570  H2  HOH B 850      11.711   7.373   2.668  1.00  0.00      B    H  
ATOM   2571  O   HOH B 851      14.414   1.014   6.236  1.00  0.00      B    O  
ATOM   2572  H1  HOH B 851      14.811   0.472   5.427  1.00  0.00      B    H  
ATOM   2573  H2  HOH B 851      13.450   1.176   5.933  1.00  0.00      B    H  
ATOM   2574  O   HOH B 852       0.311  15.976  22.327  1.00  0.00      B    O  
ATOM   2575  H1  HOH B 852       0.174  15.227  21.648  1.00  0.00      B    H  
ATOM   2576  H2  HOH B 852      -0.156  16.851  21.990  1.00  0.00      B    H  
ATOM   2577  O   HOH B 853       8.193   1.369  18.921  1.00  0.00      B    O  
ATOM   2578  H1  HOH B 853       9.149   1.473  19.124  1.00  0.00      B    H  
ATOM   2579  H2  HOH B 853       7.827   0.418  19.311  1.00  0.00      B    H  
ATOM   2580  O   HOH B 854      -0.169   9.606   3.992  1.00  0.00      B    O  
ATOM   2581  H1  HOH B 854      -0.460   9.076   3.178  1.00  0.00      B    H  
ATOM   2582  H2  HOH B 854       0.848   9.827   3.893  1.00  0.00      B    H  
ATOM   2583  O   HOH B 855       0.015   9.128   8.304  1.00  0.00      B    O  
ATOM   2584  H1  HOH B 855      -0.546  10.013   8.346  1.00  0.00      B    H  
ATOM   2585  H2  HOH B 855       0.715   9.165   9.022  1.00  0.00      B    H  
ATOM   2586  O   HOH B 856      35.164   7.230  38.546  1.00  0.00      B    O  
ATOM   2587  H1  HOH B 856      35.088   6.261  38.340  1.00  0.00      B    H  
ATOM   2588  H2  HOH B 856      36.134   7.468  38.243  1.00  0.00      B    H  
ATOM   2589  O   HOH B 857      33.201  13.530  34.162  1.00  0.00      B    O  
ATOM   2590  H1  HOH B 857      33.732  13.934  33.428  1.00  0.00      B    H  
ATOM   2591  H2  HOH B 857      33.777  13.098  34.865  1.00  0.00      B    H  
ATOM   2592  O   HOH B 858      15.945  16.133   7.447  1.00  0.00      B    O  
ATOM   2593  H1  HOH B 858      15.335  15.319   7.266  1.00  0.00      B    H  
ATOM   2594  H2  HOH B 858      16.124  16.223   8.439  1.00  0.00      B    H  
ATOM   2595  O   HOH B 859       5.548  27.697  20.468  1.00  0.00      B    O  
ATOM   2596  H1  HOH B 859       5.003  27.050  19.888  1.00  0.00      B    H  
ATOM   2597  H2  HOH B 859       6.175  27.134  21.055  1.00  0.00      B    H  
ATOM   2598  O   HOH B 860      25.810  36.699  38.378  1.00  0.00      B    O  
ATOM   2599  H1  HOH B 860      25.749  35.692  38.619  1.00  0.00      B    H  
ATOM   2600  H2  HOH B 860      26.796  37.018  38.502  1.00  0.00      B    H  
ATOM   2601  O   HOH B 861      19.938  31.399  32.753  1.00  0.00      B    O  
ATOM   2602  H1  HOH B 861      20.281  31.074  33.671  1.00  0.00      B    H  
ATOM   2603  H2  HOH B 861      18.947  31.286  32.837  1.00  0.00      B    H  
ATOM   2604  O   HOH B 862      31.850  33.503  27.998  1.00  0.00      B    O  
ATOM   2605  H1  HOH B 862      31.227  32.694  27.880  1.00  0.00      B    H  
ATOM   2606  H2  HOH B 862      32.757  33.242  28.381  1.00  0.00      B    H  
ATOM   2607  O   HOH B 863      27.421  35.351   1.864  1.00  0.00      B    O  
ATOM   2608  H1  HOH B 863      26.889  35.861   2.508  1.00  0.00      B    H  
ATOM   2609  H2  HOH B 863      27.627  35.985   1.069  1.00  0.00      B    H  
ATOM   2610  O   HOH B 864      12.210   3.485  17.707  1.00  0.00      B    O  
ATOM   2611  H1  HOH B 864      12.874   3.263  17.033  1.00  0.00      B    H  
ATOM   2612  H2  HOH B 864      11.595   4.138  17.253  1.00  0.00      B    H  
ATOM   2613  O   HOH B 865      36.682  28.977  12.335  1.00  0.00      B    O  
ATOM   2614  H1  HOH B 865      37.607  28.612  11.948  1.00  0.00      B    H  
ATOM   2615  H2  HOH B 865      36.754  29.548  13.170  1.00  0.00      B    H  
ATOM   2616  O   HOH B 866       0.937   9.749   1.207  1.00  0.00      B    O  
ATOM   2617  H1  HOH B 866       1.050   8.758   0.799  1.00  0.00      B    H  
ATOM   2618  H2  HOH B 866       0.157  10.134   0.662  1.00  0.00      B    H  
ATOM   2619  O   HOH B 867      20.433  33.255  20.538  1.00  0.00      B    O  
ATOM   2620  H1  HOH B 867      21.235  32.958  20.094  1.00  0.00      B    H  
ATOM   2621  H2  HOH B 867      20.224  34.275  20.316  1.00  0.00      B    H  
ATOM   2622  O   HOH B 868      33.673   8.391  14.470  1.00  0.00      B    O  
ATOM   2623  H1  HOH B 868      34.495   7.834  14.729  1.00  0.00      B    H  
ATOM   2624  H2  HOH B 868      32.881   8.070  15.068  1.00  0.00      B    H  
ATOM   2625  O   HOH B 869      32.823  18.815   1.042  1.00  0.00      B    O  
ATOM   2626  H1  HOH B 869      31.883  19.073   1.113  1.00  0.00      B    H  
ATOM   2627  H2  HOH B 869      33.142  19.151   0.130  1.00  0.00      B    H  
ATOM   2628  O   HOH B 870      20.617  28.010   0.435  1.00  0.00      B    O  
ATOM   2629  H1  HOH B 870      19.803  28.605   0.630  1.00  0.00      B    H  
ATOM   2630  H2  HOH B 870      20.459  27.495  -0.460  1.00  0.00      B    H  
ATOM   2631  O   HOH B 871      35.375  19.292  23.241  1.00  0.00      B    O  
ATOM   2632  H1  HOH B 871      34.956  18.343  23.388  1.00  0.00      B    H  
ATOM   2633  H2  HOH B 871      35.000  19.699  22.395  1.00  0.00      B    H  
ATOM   2634  O   HOH B 872       5.246  32.924  10.757  1.00  0.00      B    O  
ATOM   2635  H1  HOH B 872       4.516  33.499  10.290  1.00  0.00      B    H  
ATOM   2636  H2  HOH B 872       4.868  31.987  10.748  1.00  0.00      B    H  
ATOM   2637  O   HOH B 873      22.607   6.650  19.691  1.00  0.00      B    O  
ATOM   2638  H1  HOH B 873      21.875   6.737  19.011  1.00  0.00      B    H  
ATOM   2639  H2  HOH B 873      22.597   5.743  20.156  1.00  0.00      B    H  
ATOM   2640  O   HOH B 874       8.802  15.098  14.423  1.00  0.00      B    O  
ATOM   2641  H1  HOH B 874       8.964  14.089  14.610  1.00  0.00      B    H  
ATOM   2642  H2  HOH B 874       9.600  15.537  14.834  1.00  0.00      B    H  
ATOM   2643  O   HOH B 875      20.495   6.670  18.093  1.00  0.00      B    O  
ATOM   2644  H1  HOH B 875      19.739   6.508  17.464  1.00  0.00      B    H  
ATOM   2645  H2  HOH B 875      20.171   7.067  18.943  1.00  0.00      B    H  
ATOM   2646  O   HOH B 876      12.590   8.270  11.879  1.00  0.00      B    O  
ATOM   2647  H1  HOH B 876      12.545   8.552  12.838  1.00  0.00      B    H  
ATOM   2648  H2  HOH B 876      11.778   8.649  11.373  1.00  0.00      B    H  
ATOM   2649  O   HOH B 877      15.668   0.730   8.569  1.00  0.00      B    O  
ATOM   2650  H1  HOH B 877      15.002   0.081   8.975  1.00  0.00      B    H  
ATOM   2651  H2  HOH B 877      15.268   1.039   7.659  1.00  0.00      B    H  
ATOM   2652  O   HOH B 878      35.701  23.756  14.036  1.00  0.00      B    O  
ATOM   2653  H1  HOH B 878      36.228  23.017  13.574  1.00  0.00      B    H  
ATOM   2654  H2  HOH B 878      36.264  24.599  13.834  1.00  0.00      B    H  
ATOM   2655  O   HOH B 879      36.245  23.541  33.720  1.00  0.00      B    O  
ATOM   2656  H1  HOH B 879      36.900  23.534  32.972  1.00  0.00      B    H  
ATOM   2657  H2  HOH B 879      36.567  24.221  34.377  1.00  0.00      B    H  
ATOM   2658  O   HOH B 880      33.981  14.707  31.267  1.00  0.00      B    O  
ATOM   2659  H1  HOH B 880      34.746  14.117  31.005  1.00  0.00      B    H  
ATOM   2660  H2  HOH B 880      34.412  15.608  31.471  1.00  0.00      B    H  
ATOM   2661  O   HOH B 881      30.619  36.543  13.233  1.00  0.00      B    O  
ATOM   2662  H1  HOH B 881      30.620  36.200  12.266  1.00  0.00      B    H  
ATOM   2663  H2  HOH B 881      30.690  37.557  13.217  1.00  0.00      B    H  
ATOM   2664  O   HOH B 882      19.054  26.457  31.828  1.00  0.00      B    O  
ATOM   2665  H1  HOH B 882      18.894  25.487  32.081  1.00  0.00      B    H  
ATOM   2666  H2  HOH B 882      18.857  26.551  30.867  1.00  0.00      B    H  
ATOM   2667  O   HOH B 883       2.255  20.629  28.656  1.00  0.00      B    O  
ATOM   2668  H1  HOH B 883       2.357  20.690  27.639  1.00  0.00      B    H  
ATOM   2669  H2  HOH B 883       1.336  20.969  28.953  1.00  0.00      B    H  
ATOM   2670  O   HOH B 884       7.994  36.541   5.368  1.00  0.00      B    O  
ATOM   2671  H1  HOH B 884       7.327  35.829   5.021  1.00  0.00      B    H  
ATOM   2672  H2  HOH B 884       8.110  36.213   6.314  1.00  0.00      B    H  
ATOM   2673  O   HOH B 885      15.332  20.569   6.989  1.00  0.00      B    O  
ATOM   2674  H1  HOH B 885      15.414  19.784   6.368  1.00  0.00      B    H  
ATOM   2675  H2  HOH B 885      15.848  20.356   7.879  1.00  0.00      B    H  
ATOM   2676  O   HOH B 886      29.566  23.538   5.696  1.00  0.00      B    O  
ATOM   2677  H1  HOH B 886      29.433  23.652   4.678  1.00  0.00      B    H  
ATOM   2678  H2  HOH B 886      30.365  24.170   5.971  1.00  0.00      B    H  
ATOM   2679  O   HOH B 887      26.583  30.475  14.364  1.00  0.00      B    O  
ATOM   2680  H1  HOH B 887      25.700  30.833  14.043  1.00  0.00      B    H  
ATOM   2681  H2  HOH B 887      26.853  30.976  15.190  1.00  0.00      B    H  
ATOM   2682  O   HOH B 888      33.724  11.178  13.908  1.00  0.00      B    O  
ATOM   2683  H1  HOH B 888      33.653  10.229  14.274  1.00  0.00      B    H  
ATOM   2684  H2  HOH B 888      33.648  10.982  12.871  1.00  0.00      B    H  
ATOM   2685  O   HOH B 889      17.246  29.278   6.814  1.00  0.00      B    O  
ATOM   2686  H1  HOH B 889      18.264  29.371   6.710  1.00  0.00      B    H  
ATOM   2687  H2  HOH B 889      17.135  28.268   7.002  1.00  0.00      B    H  
ATOM   2688  O   HOH B 890       2.592   7.807  23.538  1.00  0.00      B    O  
ATOM   2689  H1  HOH B 890       2.807   6.890  23.098  1.00  0.00      B    H  
ATOM   2690  H2  HOH B 890       1.622   7.764  23.733  1.00  0.00      B    H  
ATOM   2691  O   HOH B 891       9.133  17.808   0.111  1.00  0.00      B    O  
ATOM   2692  H1  HOH B 891       8.346  17.323   0.591  1.00  0.00      B    H  
ATOM   2693  H2  HOH B 891      10.005  17.345   0.255  1.00  0.00      B    H  
ATOM   2694  O   HOH B 892       9.025  20.749  29.983  1.00  0.00      B    O  
ATOM   2695  H1  HOH B 892       9.019  21.748  29.916  1.00  0.00      B    H  
ATOM   2696  H2  HOH B 892       9.053  20.486  30.952  1.00  0.00      B    H  
ATOM   2697  O   HOH B 893      33.540   5.420  26.235  1.00  0.00      B    O  
ATOM   2698  H1  HOH B 893      34.044   4.773  25.681  1.00  0.00      B    H  
ATOM   2699  H2  HOH B 893      32.927   5.911  25.631  1.00  0.00      B    H  
ATOM   2700  O   HOH B 894      23.805   8.299  35.014  1.00  0.00      B    O  
ATOM   2701  H1  HOH B 894      23.257   8.570  35.835  1.00  0.00      B    H  
ATOM   2702  H2  HOH B 894      24.350   7.556  35.291  1.00  0.00      B    H  
ATOM   2703  O   HOH B 895      31.912  38.462  16.230  1.00  0.00      B    O  
ATOM   2704  H1  HOH B 895      32.864  38.358  15.882  1.00  0.00      B    H  
ATOM   2705  H2  HOH B 895      31.359  37.711  15.956  1.00  0.00      B    H  
ATOM   2706  O   HOH B 896      33.309  23.789  11.232  1.00  0.00      B    O  
ATOM   2707  H1  HOH B 896      32.654  24.540  11.071  1.00  0.00      B    H  
ATOM   2708  H2  HOH B 896      34.221  24.072  10.859  1.00  0.00      B    H  
ATOM   2709  O   HOH B 897      35.023  30.344  21.783  1.00  0.00      B    O  
ATOM   2710  H1  HOH B 897      35.774  29.808  22.162  1.00  0.00      B    H  
ATOM   2711  H2  HOH B 897      34.145  29.990  22.177  1.00  0.00      B    H  
ATOM   2712  O   HOH B 898       2.737  12.684  36.140  1.00  0.00      B    O  
ATOM   2713  H1  HOH B 898       2.840  11.699  36.283  1.00  0.00      B    H  
ATOM   2714  H2  HOH B 898       1.774  12.787  35.768  1.00  0.00      B    H  
ATOM   2715  O   HOH B 899       2.129  30.636  19.476  1.00  0.00      B    O  
ATOM   2716  H1  HOH B 899       2.573  31.392  18.925  1.00  0.00      B    H  
ATOM   2717  H2  HOH B 899       1.128  30.706  19.252  1.00  0.00      B    H  
ATOM   2718  O   HOH B 900       5.712   9.630  13.365  1.00  0.00      B    O  
ATOM   2719  H1  HOH B 900       5.253   9.021  12.697  1.00  0.00      B    H  
ATOM   2720  H2  HOH B 900       6.534   9.210  13.644  1.00  0.00      B    H  
ATOM   2721  O   HOH B 901      31.408  26.056  15.302  1.00  0.00      B    O  
ATOM   2722  H1  HOH B 901      30.575  25.563  15.651  1.00  0.00      B    H  
ATOM   2723  H2  HOH B 901      32.152  25.425  15.355  1.00  0.00      B    H  
ATOM   2724  O   HOH B 902      32.328  29.881  15.421  1.00  0.00      B    O  
ATOM   2725  H1  HOH B 902      32.719  29.189  16.040  1.00  0.00      B    H  
ATOM   2726  H2  HOH B 902      31.348  29.623  15.376  1.00  0.00      B    H  
ATOM   2727  O   HOH B 903      33.847   8.817  36.439  1.00  0.00      B    O  
ATOM   2728  H1  HOH B 903      34.207   8.776  37.363  1.00  0.00      B    H  
ATOM   2729  H2  HOH B 903      33.509   7.881  36.198  1.00  0.00      B    H  
ATOM   2730  O   HOH B 904      15.655   7.967  31.683  1.00  0.00      B    O  
ATOM   2731  H1  HOH B 904      15.195   7.468  32.449  1.00  0.00      B    H  
ATOM   2732  H2  HOH B 904      15.967   8.865  32.009  1.00  0.00      B    H  
ATOM   2733  O   HOH B 905      11.512  11.264  34.382  1.00  0.00      B    O  
ATOM   2734  H1  HOH B 905      12.127  11.838  33.836  1.00  0.00      B    H  
ATOM   2735  H2  HOH B 905      11.496  10.419  33.911  1.00  0.00      B    H  
ATOM   2736  O   HOH B 906      13.982   4.665  30.835  1.00  0.00      B    O  
ATOM   2737  H1  HOH B 906      14.267   3.753  30.876  1.00  0.00      B    H  
ATOM   2738  H2  HOH B 906      14.607   5.136  30.243  1.00  0.00      B    H  
ATOM   2739  O   HOH B 907      12.373  11.250  20.285  1.00  0.00      B    O  
ATOM   2740  H1  HOH B 907      12.603  10.325  20.696  1.00  0.00      B    H  
ATOM   2741  H2  HOH B 907      12.671  11.951  20.976  1.00  0.00      B    H  
ATOM   2742  O   HOH B 908      31.267   3.799   4.158  1.00  0.00      B    O  
ATOM   2743  H1  HOH B 908      31.654   3.954   3.233  1.00  0.00      B    H  
ATOM   2744  H2  HOH B 908      31.146   2.828   4.331  1.00  0.00      B    H  
ATOM   2745  O   HOH B 909      29.992  23.354  22.205  1.00  0.00      B    O  
ATOM   2746  H1  HOH B 909      30.667  23.754  21.552  1.00  0.00      B    H  
ATOM   2747  H2  HOH B 909      30.527  22.715  22.714  1.00  0.00      B    H  
ATOM   2748  O   HOH B 910      35.906  13.013  35.446  1.00  0.00      B    O  
ATOM   2749  H1  HOH B 910      36.479  13.422  34.724  1.00  0.00      B    H  
ATOM   2750  H2  HOH B 910      35.513  13.745  36.012  1.00  0.00      B    H  
ATOM   2751  O   HOH B 911       8.150  32.043   2.154  1.00  0.00      B    O  
ATOM   2752  H1  HOH B 911       8.805  32.847   2.275  1.00  0.00      B    H  
ATOM   2753  H2  HOH B 911       7.604  31.880   2.999  1.00  0.00      B    H  
ATOM   2754  O   HOH B 912      30.955   9.252  27.163  1.00  0.00      B    O  
ATOM   2755  H1  HOH B 912      30.110   8.792  27.552  1.00  0.00      B    H  
ATOM   2756  H2  HOH B 912      30.985   9.159  26.151  1.00  0.00      B    H  
ATOM   2757  O   HOH B 913      27.765  22.389  20.958  1.00  0.00      B    O  
ATOM   2758  H1  HOH B 913      28.481  22.915  21.458  1.00  0.00      B    H  
ATOM   2759  H2  HOH B 913      28.300  21.614  20.583  1.00  0.00      B    H  
ATOM   2760  O   HOH B 914       7.214  24.308  18.719  1.00  0.00      B    O  
ATOM   2761  H1  HOH B 914       7.055  24.103  19.707  1.00  0.00      B    H  
ATOM   2762  H2  HOH B 914       6.440  23.884  18.233  1.00  0.00      B    H  
ATOM   2763  O   HOH B 915      34.749   9.009  22.582  1.00  0.00      B    O  
ATOM   2764  H1  HOH B 915      35.371   9.733  23.007  1.00  0.00      B    H  
ATOM   2765  H2  HOH B 915      34.607   9.296  21.631  1.00  0.00      B    H  
ATOM   2766  O   HOH B 916      19.813   2.230  18.257  1.00  0.00      B    O  
ATOM   2767  H1  HOH B 916      19.611   1.622  17.434  1.00  0.00      B    H  
ATOM   2768  H2  HOH B 916      19.734   1.651  19.079  1.00  0.00      B    H  
ATOM   2769  O   HOH B 917      21.258  16.051   9.966  1.00  0.00      B    O  
ATOM   2770  H1  HOH B 917      20.847  16.936  10.297  1.00  0.00      B    H  
ATOM   2771  H2  HOH B 917      21.291  15.333  10.697  1.00  0.00      B    H  
ATOM   2772  O   HOH B 918      12.668  23.107  27.829  1.00  0.00      B    O  
ATOM   2773  H1  HOH B 918      13.589  23.509  27.579  1.00  0.00      B    H  
ATOM   2774  H2  HOH B 918      12.873  22.184  28.220  1.00  0.00      B    H  
ATOM   2775  O   HOH B 919       6.473  32.499  24.639  1.00  0.00      B    O  
ATOM   2776  H1  HOH B 919       6.751  31.511  24.833  1.00  0.00      B    H  
ATOM   2777  H2  HOH B 919       6.209  32.899  25.528  1.00  0.00      B    H  
ATOM   2778  O   HOH B 920      30.039   4.196  29.224  1.00  0.00      B    O  
ATOM   2779  H1  HOH B 920      30.818   3.987  28.628  1.00  0.00      B    H  
ATOM   2780  H2  HOH B 920      29.279   4.338  28.664  1.00  0.00      B    H  
ATOM   2781  O   HOH B 921      17.024  38.057  18.994  1.00  0.00      B    O  
ATOM   2782  H1  HOH B 921      16.524  37.321  19.522  1.00  0.00      B    H  
ATOM   2783  H2  HOH B 921      17.852  37.710  18.595  1.00  0.00      B    H  
ATOM   2784  O   HOH B 922      12.473  35.148  36.037  1.00  0.00      B    O  
ATOM   2785  H1  HOH B 922      13.097  35.760  35.538  1.00  0.00      B    H  
ATOM   2786  H2  HOH B 922      12.291  35.581  36.945  1.00  0.00      B    H  
ATOM   2787  O   HOH B 923      18.571   0.700  11.664  1.00  0.00      B    O  
ATOM   2788  H1  HOH B 923      17.644   1.098  11.451  1.00  0.00      B    H  
ATOM   2789  H2  HOH B 923      19.227   0.936  10.931  1.00  0.00      B    H  
ATOM   2790  O   HOH B 924      12.915  33.684  31.559  1.00  0.00      B    O  
ATOM   2791  H1  HOH B 924      12.012  33.390  31.934  1.00  0.00      B    H  
ATOM   2792  H2  HOH B 924      13.021  34.693  31.784  1.00  0.00      B    H  
ATOM   2793  O   HOH B 925      18.671   6.450  15.811  1.00  0.00      B    O  
ATOM   2794  H1  HOH B 925      19.068   5.730  15.147  1.00  0.00      B    H  
ATOM   2795  H2  HOH B 925      19.176   7.285  15.760  1.00  0.00      B    H  
ATOM   2796  O   HOH B 926      10.246  27.879   3.071  1.00  0.00      B    O  
ATOM   2797  H1  HOH B 926      10.265  28.080   4.075  1.00  0.00      B    H  
ATOM   2798  H2  HOH B 926       9.789  28.622   2.638  1.00  0.00      B    H  
ATOM   2799  O   HOH B 927      29.415  14.215   0.498  1.00  0.00      B    O  
ATOM   2800  H1  HOH B 927      30.226  13.757   0.123  1.00  0.00      B    H  
ATOM   2801  H2  HOH B 927      28.780  14.333  -0.329  1.00  0.00      B    H  
ATOM   2802  O   HOH B 928      32.196  35.025  14.939  1.00  0.00      B    O  
ATOM   2803  H1  HOH B 928      33.040  34.634  14.575  1.00  0.00      B    H  
ATOM   2804  H2  HOH B 928      31.629  35.312  14.121  1.00  0.00      B    H  
ATOM   2805  O   HOH B 929      12.977  17.716  33.081  1.00  0.00      B    O  
ATOM   2806  H1  HOH B 929      13.412  18.588  33.201  1.00  0.00      B    H  
ATOM   2807  H2  HOH B 929      12.759  17.363  34.022  1.00  0.00      B    H  
ATOM   2808  O   HOH B 930      23.764  19.825  38.062  1.00  0.00      B    O  
ATOM   2809  H1  HOH B 930      23.631  18.812  37.881  1.00  0.00      B    H  
ATOM   2810  H2  HOH B 930      24.348  20.200  37.379  1.00  0.00      B    H  
ATOM   2811  O   HOH B 931      16.986  34.745  30.574  1.00  0.00      B    O  
ATOM   2812  H1  HOH B 931      16.255  34.133  30.254  1.00  0.00      B    H  
ATOM   2813  H2  HOH B 931      16.672  35.698  30.664  1.00  0.00      B    H  
ATOM   2814  O   HOH B 932      15.355   1.023  17.502  1.00  0.00      B    O  
ATOM   2815  H1  HOH B 932      14.670   1.019  18.230  1.00  0.00      B    H  
ATOM   2816  H2  HOH B 932      15.486   0.056  17.170  1.00  0.00      B    H  
ATOM   2817  O   HOH B 933      15.380   2.083  25.380  1.00  0.00      B    O  
ATOM   2818  H1  HOH B 933      15.829   2.965  25.194  1.00  0.00      B    H  
ATOM   2819  H2  HOH B 933      16.066   1.323  25.316  1.00  0.00      B    H  
ATOM   2820  O   HOH B 934       4.179   8.312  11.631  1.00  0.00      B    O  
ATOM   2821  H1  HOH B 934       4.257   7.268  11.453  1.00  0.00      B    H  
ATOM   2822  H2  HOH B 934       3.440   8.698  11.057  1.00  0.00      B    H  
ATOM   2823  O   HOH B 935       4.575  10.425   8.874  1.00  0.00      B    O  
ATOM   2824  H1  HOH B 935       4.414  11.388   9.172  1.00  0.00      B    H  
ATOM   2825  H2  HOH B 935       5.547  10.175   8.903  1.00  0.00      B    H  
ATOM   2826  O   HOH B 936      24.536  17.820  18.887  1.00  0.00      B    O  
ATOM   2827  H1  HOH B 936      25.120  17.105  19.279  1.00  0.00      B    H  
ATOM   2828  H2  HOH B 936      23.618  17.526  19.173  1.00  0.00      B    H  
ATOM   2829  O   HOH B 937      24.058  14.784  11.975  1.00  0.00      B    O  
ATOM   2830  H1  HOH B 937      23.066  14.716  11.864  1.00  0.00      B    H  
ATOM   2831  H2  HOH B 937      24.417  14.122  12.640  1.00  0.00      B    H  
ATOM   2832  O   HOH B 938      36.174  12.307   1.038  1.00  0.00      B    O  
ATOM   2833  H1  HOH B 938      36.577  13.082   1.543  1.00  0.00      B    H  
ATOM   2834  H2  HOH B 938      36.876  11.614   0.951  1.00  0.00      B    H  
ATOM   2835  O   HOH B 939       0.285  13.043   6.788  1.00  0.00      B    O  
ATOM   2836  H1  HOH B 939      -0.339  12.443   7.365  1.00  0.00      B    H  
ATOM   2837  H2  HOH B 939       0.615  12.507   6.058  1.00  0.00      B    H  
ATOM   2838  O   HOH B 940      28.397  28.344   5.038  1.00  0.00      B    O  
ATOM   2839  H1  HOH B 940      28.725  28.079   5.949  1.00  0.00      B    H  
ATOM   2840  H2  HOH B 940      27.714  27.671   4.683  1.00  0.00      B    H  
ATOM   2841  O   HOH B 941      34.676  34.251   7.226  1.00  0.00      B    O  
ATOM   2842  H1  HOH B 941      35.485  34.214   7.858  1.00  0.00      B    H  
ATOM   2843  H2  HOH B 941      34.804  33.544   6.472  1.00  0.00      B    H  
ATOM   2844  O   HOH B 942       6.598   4.257   6.623  1.00  0.00      B    O  
ATOM   2845  H1  HOH B 942       6.531   3.322   6.229  1.00  0.00      B    H  
ATOM   2846  H2  HOH B 942       6.989   4.056   7.494  1.00  0.00      B    H  
ATOM   2847  O   HOH B 943      23.551  21.697  18.380  1.00  0.00      B    O  
ATOM   2848  H1  HOH B 943      23.312  21.113  19.228  1.00  0.00      B    H  
ATOM   2849  H2  HOH B 943      24.332  22.258  18.607  1.00  0.00      B    H  
ATOM   2850  O   HOH B 944      30.100  20.298  24.161  1.00  0.00      B    O  
ATOM   2851  H1  HOH B 944      29.661  20.342  25.087  1.00  0.00      B    H  
ATOM   2852  H2  HOH B 944      30.761  19.523  24.130  1.00  0.00      B    H  
ATOM   2853  O   HOH B 945       0.748   3.481  25.143  1.00  0.00      B    O  
ATOM   2854  H1  HOH B 945       0.720   4.115  24.376  1.00  0.00      B    H  
ATOM   2855  H2  HOH B 945       0.108   2.695  24.914  1.00  0.00      B    H  
ATOM   2856  O   HOH B 946      36.522  13.272  31.258  1.00  0.00      B    O  
ATOM   2857  H1  HOH B 946      37.464  13.359  30.925  1.00  0.00      B    H  
ATOM   2858  H2  HOH B 946      36.152  12.583  30.681  1.00  0.00      B    H  
ATOM   2859  O   HOH B 947       6.239  12.215  12.644  1.00  0.00      B    O  
ATOM   2860  H1  HOH B 947       6.257  12.557  13.569  1.00  0.00      B    H  
ATOM   2861  H2  HOH B 947       5.895  11.250  12.696  1.00  0.00      B    H  
ATOM   2862  O   HOH B 948      10.024  34.218  23.025  1.00  0.00      B    O  
ATOM   2863  H1  HOH B 948      10.563  34.994  23.304  1.00  0.00      B    H  
ATOM   2864  H2  HOH B 948      10.087  34.270  21.996  1.00  0.00      B    H  
ATOM   2865  O   HOH B 949      11.261  32.071   6.780  1.00  0.00      B    O  
ATOM   2866  H1  HOH B 949      12.252  32.106   7.001  1.00  0.00      B    H  
ATOM   2867  H2  HOH B 949      10.802  31.936   7.614  1.00  0.00      B    H  
ATOM   2868  O   HOH B 950       7.852  35.223  26.233  1.00  0.00      B    O  
ATOM   2869  H1  HOH B 950       6.993  34.748  26.613  1.00  0.00      B    H  
ATOM   2870  H2  HOH B 950       8.097  34.703  25.407  1.00  0.00      B    H  
ATOM   2871  O   HOH B 951      14.734  10.584  10.143  1.00  0.00      B    O  
ATOM   2872  H1  HOH B 951      13.815  10.057  10.251  1.00  0.00      B    H  
ATOM   2873  H2  HOH B 951      15.483  10.171  10.725  1.00  0.00      B    H  
ATOM   2874  O   HOH B 952      18.749  24.795  34.582  1.00  0.00      B    O  
ATOM   2875  H1  HOH B 952      18.973  23.841  34.910  1.00  0.00      B    H  
ATOM   2876  H2  HOH B 952      17.793  24.986  34.915  1.00  0.00      B    H  
ATOM   2877  O   HOH B 953       7.045  16.385  13.075  1.00  0.00      B    O  
ATOM   2878  H1  HOH B 953       7.749  15.755  13.458  1.00  0.00      B    H  
ATOM   2879  H2  HOH B 953       6.953  16.255  12.095  1.00  0.00      B    H  
ATOM   2880  O   HOH B 954      21.077  28.053  14.108  1.00  0.00      B    O  
ATOM   2881  H1  HOH B 954      21.189  27.082  14.203  1.00  0.00      B    H  
ATOM   2882  H2  HOH B 954      21.318  28.434  15.044  1.00  0.00      B    H  
ATOM   2883  O   HOH B 955      16.745   0.469  32.520  1.00  0.00      B    O  
ATOM   2884  H1  HOH B 955      17.414  -0.239  32.353  1.00  0.00      B    H  
ATOM   2885  H2  HOH B 955      16.827   0.857  33.457  1.00  0.00      B    H  
ATOM   2886  O   HOH B 956      18.580  35.414  33.128  1.00  0.00      B    O  
ATOM   2887  H1  HOH B 956      18.531  34.582  33.775  1.00  0.00      B    H  
ATOM   2888  H2  HOH B 956      18.239  35.157  32.253  1.00  0.00      B    H  
ATOM   2889  O   HOH B 957      20.536  18.464  30.902  1.00  0.00      B    O  
ATOM   2890  H1  HOH B 957      20.543  18.679  31.853  1.00  0.00      B    H  
ATOM   2891  H2  HOH B 957      21.270  17.753  30.657  1.00  0.00      B    H  
ATOM   2892  O   HOH B 958      31.691   2.027  14.741  1.00  0.00      B    O  
ATOM   2893  H1  HOH B 958      31.541   2.896  15.281  1.00  0.00      B    H  
ATOM   2894  H2  HOH B 958      31.633   1.326  15.449  1.00  0.00      B    H  
ATOM   2895  O   HOH B 959      12.631  24.826  37.912  1.00  0.00      B    O  
ATOM   2896  H1  HOH B 959      13.246  24.557  38.713  1.00  0.00      B    H  
ATOM   2897  H2  HOH B 959      12.371  25.828  38.027  1.00  0.00      B    H  
ATOM   2898  O   HOH B 960      33.135  20.582  37.854  1.00  0.00      B    O  
ATOM   2899  H1  HOH B 960      33.714  21.173  38.538  1.00  0.00      B    H  
ATOM   2900  H2  HOH B 960      33.542  20.604  36.928  1.00  0.00      B    H  
ATOM   2901  O   HOH B 961      15.307  15.761  21.096  1.00  0.00      B    O  
ATOM   2902  H1  HOH B 961      14.528  16.037  20.498  1.00  0.00      B    H  
ATOM   2903  H2  HOH B 961      15.947  16.596  21.131  1.00  0.00      B    H  
ATOM   2904  O   HOH B 962      14.250  14.954  10.486  1.00  0.00      B    O  
ATOM   2905  H1  HOH B 962      14.129  15.761  11.098  1.00  0.00      B    H  
ATOM   2906  H2  HOH B 962      15.266  14.851  10.390  1.00  0.00      B    H  
ATOM   2907  O   HOH B 963      12.924  23.650   8.308  1.00  0.00      B    O  
ATOM   2908  H1  HOH B 963      13.156  22.721   8.631  1.00  0.00      B    H  
ATOM   2909  H2  HOH B 963      12.648  23.589   7.319  1.00  0.00      B    H  
ATOM   2910  O   HOH B 964       1.822  31.301  37.948  1.00  0.00      B    O  
ATOM   2911  H1  HOH B 964       2.518  32.014  38.217  1.00  0.00      B    H  
ATOM   2912  H2  HOH B 964       1.942  30.987  36.985  1.00  0.00      B    H  
ATOM   2913  O   HOH B 965      -0.388  32.375  12.274  1.00  0.00      B    O  
ATOM   2914  H1  HOH B 965       0.059  33.133  12.796  1.00  0.00      B    H  
ATOM   2915  H2  HOH B 965       0.338  31.643  12.216  1.00  0.00      B    H  
ATOM   2916  O   HOH B 966      27.413  31.161   8.626  1.00  0.00      B    O  
ATOM   2917  H1  HOH B 966      27.592  30.308   9.103  1.00  0.00      B    H  
ATOM   2918  H2  HOH B 966      26.589  30.917   8.051  1.00  0.00      B    H  
ATOM   2919  O   HOH B 967      17.577  37.706  34.860  1.00  0.00      B    O  
ATOM   2920  H1  HOH B 967      17.963  37.399  33.995  1.00  0.00      B    H  
ATOM   2921  H2  HOH B 967      17.857  38.681  34.987  1.00  0.00      B    H  
ATOM   2922  O   HOH B 968      10.942   9.052  17.867  1.00  0.00      B    O  
ATOM   2923  H1  HOH B 968      11.398   9.766  18.423  1.00  0.00      B    H  
ATOM   2924  H2  HOH B 968      10.393   8.511  18.542  1.00  0.00      B    H  
ATOM   2925  O   HOH B 969      37.831  17.987  30.290  1.00  0.00      B    O  
ATOM   2926  H1  HOH B 969      37.295  17.385  29.586  1.00  0.00      B    H  
ATOM   2927  H2  HOH B 969      38.807  17.762  30.132  1.00  0.00      B    H  
ATOM   2928  O   HOH B 970      22.710   4.511   3.989  1.00  0.00      B    O  
ATOM   2929  H1  HOH B 970      23.477   5.169   3.894  1.00  0.00      B    H  
ATOM   2930  H2  HOH B 970      22.653   4.220   4.956  1.00  0.00      B    H  
ATOM   2931  O   HOH B 971      21.346  17.543   7.456  1.00  0.00      B    O  
ATOM   2932  H1  HOH B 971      21.402  16.918   8.244  1.00  0.00      B    H  
ATOM   2933  H2  HOH B 971      20.353  17.638   7.253  1.00  0.00      B    H  
ATOM   2934  O   HOH B 972      11.519   6.694   8.460  1.00  0.00      B    O  
ATOM   2935  H1  HOH B 972      11.089   5.906   8.036  1.00  0.00      B    H  
ATOM   2936  H2  HOH B 972      10.949   6.917   9.267  1.00  0.00      B    H  
ATOM   2937  O   HOH B 973      13.891  17.068  12.279  1.00  0.00      B    O  
ATOM   2938  H1  HOH B 973      14.738  16.936  12.844  1.00  0.00      B    H  
ATOM   2939  H2  HOH B 973      13.079  16.892  12.841  1.00  0.00      B    H  
ATOM   2940  O   HOH B 974      16.734  15.784   3.833  1.00  0.00      B    O  
ATOM   2941  H1  HOH B 974      15.792  16.025   3.860  1.00  0.00      B    H  
ATOM   2942  H2  HOH B 974      17.188  16.137   4.669  1.00  0.00      B    H  
ATOM   2943  O   HOH B 975       3.519  29.486  35.830  1.00  0.00      B    O  
ATOM   2944  H1  HOH B 975       4.126  28.687  35.954  1.00  0.00      B    H  
ATOM   2945  H2  HOH B 975       2.959  29.289  35.018  1.00  0.00      B    H  
ATOM   2946  O   HOH B 976      16.402  28.233  23.514  1.00  0.00      B    O  
ATOM   2947  H1  HOH B 976      16.987  27.369  23.413  1.00  0.00      B    H  
ATOM   2948  H2  HOH B 976      15.862  28.288  22.647  1.00  0.00      B    H  
ATOM   2949  O   HOH B 977      16.444   5.453  10.539  1.00  0.00      B    O  
ATOM   2950  H1  HOH B 977      15.878   4.644  10.287  1.00  0.00      B    H  
ATOM   2951  H2  HOH B 977      15.828   6.253  10.398  1.00  0.00      B    H  
ATOM   2952  O   HOH B 978      16.784  18.299  27.069  1.00  0.00      B    O  
ATOM   2953  H1  HOH B 978      17.303  19.137  26.794  1.00  0.00      B    H  
ATOM   2954  H2  HOH B 978      17.217  17.924  27.900  1.00  0.00      B    H  
ATOM   2955  O   HOH B 979      31.314   9.555  24.319  1.00  0.00      B    O  
ATOM   2956  H1  HOH B 979      31.605  10.527  24.223  1.00  0.00      B    H  
ATOM   2957  H2  HOH B 979      31.703   9.030  23.567  1.00  0.00      B    H  
ATOM   2958  O   HOH B 980      10.746  19.453  28.109  1.00  0.00      B    O  
ATOM   2959  H1  HOH B 980      10.343  19.994  28.887  1.00  0.00      B    H  
ATOM   2960  H2  HOH B 980      11.529  18.964  28.562  1.00  0.00      B    H  
ATOM   2961  O   HOH B 981      15.493  25.574  25.185  1.00  0.00      B    O  
ATOM   2962  H1  HOH B 981      16.029  25.294  24.327  1.00  0.00      B    H  
ATOM   2963  H2  HOH B 981      14.784  26.235  24.951  1.00  0.00      B    H  
ATOM   2964  O   HOH B 982       4.531  25.445   5.488  1.00  0.00      B    O  
ATOM   2965  H1  HOH B 982       4.744  24.524   5.830  1.00  0.00      B    H  
ATOM   2966  H2  HOH B 982       5.395  25.836   5.068  1.00  0.00      B    H  
ATOM   2967  O   HOH B 983       5.346  11.460  33.453  1.00  0.00      B    O  
ATOM   2968  H1  HOH B 983       6.341  11.141  33.362  1.00  0.00      B    H  
ATOM   2969  H2  HOH B 983       5.013  11.234  34.375  1.00  0.00      B    H  
ATOM   2970  O   HOH B 984       9.513  36.617  14.514  1.00  0.00      B    O  
ATOM   2971  H1  HOH B 984       9.483  35.850  15.241  1.00  0.00      B    H  
ATOM   2972  H2  HOH B 984      10.068  36.304  13.781  1.00  0.00      B    H  
ATOM   2973  O   HOH B 985       9.886  34.188  38.334  1.00  0.00      B    O  
ATOM   2974  H1  HOH B 985      10.089  33.864  39.261  1.00  0.00      B    H  
ATOM   2975  H2  HOH B 985       9.652  33.401  37.781  1.00  0.00      B    H  
ATOM   2976  O   HOH B 986      16.694  38.971  24.672  1.00  0.00      B    O  
ATOM   2977  H1  HOH B 986      16.146  38.264  24.178  1.00  0.00      B    H  
ATOM   2978  H2  HOH B 986      17.547  38.472  25.006  1.00  0.00      B    H  
ATOM   2979  O   HOH B 987       4.442  27.130  34.465  1.00  0.00      B    O  
ATOM   2980  H1  HOH B 987       4.560  26.252  34.932  1.00  0.00      B    H  
ATOM   2981  H2  HOH B 987       4.370  26.938  33.456  1.00  0.00      B    H  
ATOM   2982  O   HOH B 988      38.125  15.441   6.706  1.00  0.00      B    O  
ATOM   2983  H1  HOH B 988      38.552  14.552   6.818  1.00  0.00      B    H  
ATOM   2984  H2  HOH B 988      38.702  15.918   5.981  1.00  0.00      B    H  
ATOM   2985  O   HOH B 989       1.970  17.793  26.001  1.00  0.00      B    O  
ATOM   2986  H1  HOH B 989       1.531  18.319  26.773  1.00  0.00      B    H  
ATOM   2987  H2  HOH B 989       1.930  18.371  25.242  1.00  0.00      B    H  
ATOM   2988  O   HOH B 990       6.948  38.273  19.622  1.00  0.00      B    O  
ATOM   2989  H1  HOH B 990       5.987  38.642  19.370  1.00  0.00      B    H  
ATOM   2990  H2  HOH B 990       6.967  37.653  20.475  1.00  0.00      B    H  
ATOM   2991  O   HOH B 991      15.966  24.375  11.838  1.00  0.00      B    O  
ATOM   2992  H1  HOH B 991      16.378  23.768  11.086  1.00  0.00      B    H  
ATOM   2993  H2  HOH B 991      15.531  25.212  11.422  1.00  0.00      B    H  
ATOM   2994  O   HOH B 992      22.051   9.616  13.459  1.00  0.00      B    O  
ATOM   2995  H1  HOH B 992      22.204   8.999  12.693  1.00  0.00      B    H  
ATOM   2996  H2  HOH B 992      22.250   9.092  14.277  1.00  0.00      B    H  
ATOM   2997  O   HOH B 993      29.722  34.077  15.331  1.00  0.00      B    O  
ATOM   2998  H1  HOH B 993      30.615  34.586  15.316  1.00  0.00      B    H  
ATOM   2999  H2  HOH B 993      29.812  33.155  14.963  1.00  0.00      B    H  
ATOM   3000  O   HOH B 994      37.514  12.047  13.055  1.00  0.00      B    O  
ATOM   3001  H1  HOH B 994      37.655  11.835  13.991  1.00  0.00      B    H  
ATOM   3002  H2  HOH B 994      36.642  12.531  12.986  1.00  0.00      B    H  
ATOM   3003  O   HOH B 995      23.727   4.673  35.331  1.00  0.00      B    O  
ATOM   3004  H1  HOH B 995      23.554   3.967  36.046  1.00  0.00      B    H  
ATOM   3005  H2  HOH B 995      22.838   5.031  35.027  1.00  0.00      B    H  
ATOM   3006  O   HOH B 996      38.998   3.794  18.556  1.00  0.00      B    O  
ATOM   3007  H1  HOH B 996      38.328   3.071  18.268  1.00  0.00      B    H  
ATOM   3008  H2  HOH B 996      39.850   3.706  18.059  1.00  0.00      B    H  
ATOM   3009  O   HOH B 997      21.600  17.387  22.479  1.00  0.00      B    O  
ATOM   3010  H1  HOH B 997      22.005  17.070  23.334  1.00  0.00      B    H  
ATOM   3011  H2  HOH B 997      21.540  18.362  22.558  1.00  0.00      B    H  
ATOM   3012  O   HOH B 998      39.267  31.168   2.783  1.00  0.00      B    O  
ATOM   3013  H1  HOH B 998      38.990  30.195   2.437  1.00  0.00      B    H  
ATOM   3014  H2  HOH B 998      38.699  31.727   2.169  1.00  0.00      B    H  
ATOM   3015  O   HOH B 999      26.953  27.955  15.557  1.00  0.00      B    O  
ATOM   3016  H1  HOH B 999      26.877  27.181  14.937  1.00  0.00      B    H  
ATOM   3017  H2  HOH B 999      26.543  28.745  15.065  1.00  0.00      B    H  
ATOM   3018  O   HOH B1000      19.641  37.046   9.561  1.00  0.00      B    O  
ATOM   3019  H1  HOH B1000      20.101  36.769   8.701  1.00  0.00      B    H  
ATOM   3020  H2  HOH B1000      19.257  36.249   9.999  1.00  0.00      B    H  
ATOM   3021  O   HOH B1001      22.849  25.706   5.538  1.00  0.00      B    O  
ATOM   3022  H1  HOH B1001      23.427  25.267   4.779  1.00  0.00      B    H  
ATOM   3023  H2  HOH B1001      22.160  26.260   5.067  1.00  0.00      B    H  
ATOM   3024  O   HOH B1002      34.277  23.751  23.560  1.00  0.00      B    O  
ATOM   3025  H1  HOH B1002      33.391  23.428  23.803  1.00  0.00      B    H  
ATOM   3026  H2  HOH B1002      34.788  23.653  24.406  1.00  0.00      B    H  
ATOM   3027  O   HOH B1003       6.685  25.199  29.491  1.00  0.00      B    O  
ATOM   3028  H1  HOH B1003       5.907  25.641  28.975  1.00  0.00      B    H  
ATOM   3029  H2  HOH B1003       6.844  24.308  28.980  1.00  0.00      B    H  
ATOM   3030  O   HOH B1004      33.391  14.601   8.150  1.00  0.00      B    O  
ATOM   3031  H1  HOH B1004      34.267  14.936   8.456  1.00  0.00      B    H  
ATOM   3032  H2  HOH B1004      32.743  14.421   8.946  1.00  0.00      B    H  
ATOM   3033  O   HOH B1005       1.236  37.955  16.416  1.00  0.00      B    O  
ATOM   3034  H1  HOH B1005       0.478  37.262  16.375  1.00  0.00      B    H  
ATOM   3035  H2  HOH B1005       1.849  37.726  17.182  1.00  0.00      B    H  
ATOM   3036  O   HOH B1006      15.462   6.621  29.520  1.00  0.00      B    O  
ATOM   3037  H1  HOH B1006      16.229   6.782  28.914  1.00  0.00      B    H  
ATOM   3038  H2  HOH B1006      15.613   7.287  30.364  1.00  0.00      B    H  
ATOM   3039  O   HOH B1007      24.145  34.600  21.795  1.00  0.00      B    O  
ATOM   3040  H1  HOH B1007      24.257  35.343  22.477  1.00  0.00      B    H  
ATOM   3041  H2  HOH B1007      23.827  33.718  22.206  1.00  0.00      B    H  
ATOM   3042  O   HOH B1008      11.726  39.501  22.140  1.00  0.00      B    O  
ATOM   3043  H1  HOH B1008      11.651  38.759  21.544  1.00  0.00      B    H  
ATOM   3044  H2  HOH B1008      11.739  39.120  23.098  1.00  0.00      B    H  
ATOM   3045  O   HOH B1009      14.657   9.168  23.795  1.00  0.00      B    O  
ATOM   3046  H1  HOH B1009      14.322   9.582  24.647  1.00  0.00      B    H  
ATOM   3047  H2  HOH B1009      14.835   8.231  23.913  1.00  0.00      B    H  
ATOM   3048  O   HOH B1010       1.873  30.735  14.996  1.00  0.00      B    O  
ATOM   3049  H1  HOH B1010       1.795  30.936  14.048  1.00  0.00      B    H  
ATOM   3050  H2  HOH B1010       1.477  29.832  15.267  1.00  0.00      B    H  
ATOM   3051  O   HOH B1011      21.567  22.915  22.296  1.00  0.00      B    O  
ATOM   3052  H1  HOH B1011      21.577  21.905  22.515  1.00  0.00      B    H  
ATOM   3053  H2  HOH B1011      20.598  23.255  22.263  1.00  0.00      B    H  
ATOM   3054  O   HOH B1012      33.235  23.865  15.342  1.00  0.00      B    O  
ATOM   3055  H1  HOH B1012      34.186  24.103  15.030  1.00  0.00      B    H  
ATOM   3056  H2  HOH B1012      32.951  23.101  14.731  1.00  0.00      B    H  
ATOM   3057  O   HOH B1013       6.586  17.299  17.424  1.00  0.00      B    O  
ATOM   3058  H1  HOH B1013       7.137  16.805  16.749  1.00  0.00      B    H  
ATOM   3059  H2  HOH B1013       5.676  16.967  17.360  1.00  0.00      B    H  
ATOM   3060  O   HOH B1014       3.753  10.130  24.387  1.00  0.00      B    O  
ATOM   3061  H1  HOH B1014       3.366  11.018  23.967  1.00  0.00      B    H  
ATOM   3062  H2  HOH B1014       3.313   9.322  24.020  1.00  0.00      B    H  
ATOM   3063  O   HOH B1015      19.898  19.041  33.585  1.00  0.00      B    O  
ATOM   3064  H1  HOH B1015      19.101  18.504  33.967  1.00  0.00      B    H  
ATOM   3065  H2  HOH B1015      20.665  19.053  34.222  1.00  0.00      B    H  
ATOM   3066  O   HOH B1016       5.039  36.902   0.453  1.00  0.00      B    O  
ATOM   3067  H1  HOH B1016       5.359  37.684   1.000  1.00  0.00      B    H  
ATOM   3068  H2  HOH B1016       5.209  37.035  -0.527  1.00  0.00      B    H  
ATOM   3069  O   HOH B1017      -0.023  25.658  22.087  1.00  0.00      B    O  
ATOM   3070  H1  HOH B1017       0.896  26.085  22.059  1.00  0.00      B    H  
ATOM   3071  H2  HOH B1017      -0.198  25.286  21.134  1.00  0.00      B    H  
ATOM   3072  O   HOH B1018       1.193   9.806  28.825  1.00  0.00      B    O  
ATOM   3073  H1  HOH B1018       0.509   9.686  29.571  1.00  0.00      B    H  
ATOM   3074  H2  HOH B1018       1.439  10.795  28.804  1.00  0.00      B    H  
ATOM   3075  O   HOH B1019      35.332  20.519   9.010  1.00  0.00      B    O  
ATOM   3076  H1  HOH B1019      34.561  21.021   8.553  1.00  0.00      B    H  
ATOM   3077  H2  HOH B1019      35.174  19.504   8.845  1.00  0.00      B    H  
ATOM   3078  O   HOH B1020      33.718   8.917  25.878  1.00  0.00      B    O  
ATOM   3079  H1  HOH B1020      32.688   9.126  25.709  1.00  0.00      B    H  
ATOM   3080  H2  HOH B1020      34.219   8.944  25.005  1.00  0.00      B    H  
ATOM   3081  O   HOH B1021       7.720   9.708  38.213  1.00  0.00      B    O  
ATOM   3082  H1  HOH B1021       8.257   8.906  37.888  1.00  0.00      B    H  
ATOM   3083  H2  HOH B1021       6.772   9.473  38.105  1.00  0.00      B    H  
ATOM   3084  O   HOH B1022      35.075  17.561  31.859  1.00  0.00      B    O  
ATOM   3085  H1  HOH B1022      34.118  17.686  31.551  1.00  0.00      B    H  
ATOM   3086  H2  HOH B1022      35.672  17.973  31.216  1.00  0.00      B    H  
ATOM   3087  O   HOH B1023      32.863  21.603   8.238  1.00  0.00      B    O  
ATOM   3088  H1  HOH B1023      32.099  22.042   8.695  1.00  0.00      B    H  
ATOM   3089  H2  HOH B1023      33.268  22.295   7.598  1.00  0.00      B    H  
ATOM   3090  O   HOH B1024      23.379  20.783  20.776  1.00  0.00      B    O  
ATOM   3091  H1  HOH B1024      24.057  20.150  21.268  1.00  0.00      B    H  
ATOM   3092  H2  HOH B1024      22.480  20.415  21.073  1.00  0.00      B    H  
ATOM   3093  O   HOH B1025      33.783  10.214  32.434  1.00  0.00      B    O  
ATOM   3094  H1  HOH B1025      34.410   9.547  31.950  1.00  0.00      B    H  
ATOM   3095  H2  HOH B1025      32.919  10.410  31.840  1.00  0.00      B    H  
ATOM   3096  O   HOH B1026      17.109  14.572  22.914  1.00  0.00      B    O  
ATOM   3097  H1  HOH B1026      16.629  14.899  22.078  1.00  0.00      B    H  
ATOM   3098  H2  HOH B1026      16.825  15.062  23.758  1.00  0.00      B    H  
ATOM   3099  O   HOH B1027      34.082  24.814  32.963  1.00  0.00      B    O  
ATOM   3100  H1  HOH B1027      33.785  23.952  32.513  1.00  0.00      B    H  
ATOM   3101  H2  HOH B1027      34.968  24.615  33.438  1.00  0.00      B    H  
ATOM   3102  O   HOH B1028      18.891  31.554  13.377  1.00  0.00      B    O  
ATOM   3103  H1  HOH B1028      18.596  32.490  13.651  1.00  0.00      B    H  
ATOM   3104  H2  HOH B1028      19.684  31.681  12.722  1.00  0.00      B    H  
ATOM   3105  O   HOH B1029       5.916   6.808  38.424  1.00  0.00      B    O  
ATOM   3106  H1  HOH B1029       6.107   6.887  37.386  1.00  0.00      B    H  
ATOM   3107  H2  HOH B1029       5.079   6.161  38.566  1.00  0.00      B    H  
ATOM   3108  O   HOH B1030      22.090   8.215   8.382  1.00  0.00      B    O  
ATOM   3109  H1  HOH B1030      23.075   8.027   8.189  1.00  0.00      B    H  
ATOM   3110  H2  HOH B1030      21.818   9.128   8.035  1.00  0.00      B    H  
ATOM   3111  O   HOH B1031      32.288  17.370  36.952  1.00  0.00      B    O  
ATOM   3112  H1  HOH B1031      31.324  17.472  37.244  1.00  0.00      B    H  
ATOM   3113  H2  HOH B1031      32.465  16.376  36.867  1.00  0.00      B    H  
ATOM   3114  O   HOH B1032      22.690  25.550  13.709  1.00  0.00      B    O  
ATOM   3115  H1  HOH B1032      23.215  26.060  12.949  1.00  0.00      B    H  
ATOM   3116  H2  HOH B1032      22.246  24.772  13.276  1.00  0.00      B    H  
ATOM   3117  O   HOH B1033      17.808  12.500  25.659  1.00  0.00      B    O  
ATOM   3118  H1  HOH B1033      18.126  13.353  26.084  1.00  0.00      B    H  
ATOM   3119  H2  HOH B1033      17.313  11.922  26.345  1.00  0.00      B    H  
ATOM   3120  O   HOH B1034      37.700   8.410   6.172  1.00  0.00      B    O  
ATOM   3121  H1  HOH B1034      38.130   8.811   5.355  1.00  0.00      B    H  
ATOM   3122  H2  HOH B1034      38.205   8.787   6.964  1.00  0.00      B    H  
ATOM   3123  O   HOH B1035      33.106  14.161  18.532  1.00  0.00      B    O  
ATOM   3124  H1  HOH B1035      32.913  13.719  17.643  1.00  0.00      B    H  
ATOM   3125  H2  HOH B1035      32.224  14.102  19.070  1.00  0.00      B    H  
ATOM   3126  O   HOH B1036       8.335  14.014   7.229  1.00  0.00      B    O  
ATOM   3127  H1  HOH B1036       8.907  14.332   8.088  1.00  0.00      B    H  
ATOM   3128  H2  HOH B1036       8.607  13.059   7.070  1.00  0.00      B    H  
ATOM   3129  O   HOH B1037      15.205  14.457  18.028  1.00  0.00      B    O  
ATOM   3130  H1  HOH B1037      14.247  14.666  18.330  1.00  0.00      B    H  
ATOM   3131  H2  HOH B1037      15.525  13.533  18.285  1.00  0.00      B    H  
ATOM   3132  O   HOH B1038       0.931  39.096  31.738  1.00  0.00      B    O  
ATOM   3133  H1  HOH B1038       1.384  38.312  32.220  1.00  0.00      B    H  
ATOM   3134  H2  HOH B1038       1.545  39.913  31.776  1.00  0.00      B    H  
ATOM   3135  O   HOH B1039      28.633  38.830  15.576  1.00  0.00      B    O  
ATOM   3136  H1  HOH B1039      28.965  37.890  15.845  1.00  0.00      B    H  
ATOM   3137  H2  HOH B1039      28.713  39.366  16.418  1.00  0.00      B    H  
ATOM   3138  O   HOH B1040      34.624  34.231  13.755  1.00  0.00      B    O  
ATOM   3139  H1  HOH B1040      34.970  34.222  12.844  1.00  0.00      B    H  
ATOM   3140  H2  HOH B1040      34.072  33.394  13.940  1.00  0.00      B    H  
ATOM   3141  O   HOH B1041      35.551  32.531   5.408  1.00  0.00      B    O  
ATOM   3142  H1  HOH B1041      35.948  31.657   5.590  1.00  0.00      B    H  
ATOM   3143  H2  HOH B1041      36.342  33.190   5.538  1.00  0.00      B    H  
ATOM   3144  O   HOH B1042      11.523  32.091  28.972  1.00  0.00      B    O  
ATOM   3145  H1  HOH B1042      11.744  32.907  29.503  1.00  0.00      B    H  
ATOM   3146  H2  HOH B1042      12.378  31.553  28.816  1.00  0.00      B    H  
ATOM   3147  O   HOH B1043       6.414  33.091   0.214  1.00  0.00      B    O  
ATOM   3148  H1  HOH B1043       7.096  32.653   0.836  1.00  0.00      B    H  
ATOM   3149  H2  HOH B1043       6.476  32.891  -0.756  1.00  0.00      B    H  
ATOM   3150  O   HOH B1044      27.910  12.393  33.043  1.00  0.00      B    O  
ATOM   3151  H1  HOH B1044      27.943  11.496  32.606  1.00  0.00      B    H  
ATOM   3152  H2  HOH B1044      28.841  12.589  33.392  1.00  0.00      B    H  
ATOM   3153  O   HOH B1045      37.116  38.269   9.307  1.00  0.00      B    O  
ATOM   3154  H1  HOH B1045      36.817  39.239   9.197  1.00  0.00      B    H  
ATOM   3155  H2  HOH B1045      37.801  38.120   8.551  1.00  0.00      B    H  
ATOM   3156  O   HOH B1046      21.050  25.902  34.759  1.00  0.00      B    O  
ATOM   3157  H1  HOH B1046      21.318  26.295  33.877  1.00  0.00      B    H  
ATOM   3158  H2  HOH B1046      20.213  25.380  34.630  1.00  0.00      B    H  
ATOM   3159  O   HOH B1047       9.004  23.700  35.200  1.00  0.00      B    O  
ATOM   3160  H1  HOH B1047       8.358  23.803  34.465  1.00  0.00      B    H  
ATOM   3161  H2  HOH B1047       9.083  24.541  35.815  1.00  0.00      B    H  
ATOM   3162  O   HOH B1048      12.827   4.294  34.367  1.00  0.00      B    O  
ATOM   3163  H1  HOH B1048      12.584   4.877  35.194  1.00  0.00      B    H  
ATOM   3164  H2  HOH B1048      12.460   4.733  33.526  1.00  0.00      B    H  
ATOM   3165  O   HOH B1049      33.559  29.723   0.528  1.00  0.00      B    O  
ATOM   3166  H1  HOH B1049      34.370  30.220   0.263  1.00  0.00      B    H  
ATOM   3167  H2  HOH B1049      33.571  29.619   1.506  1.00  0.00      B    H  
ATOM   3168  O   HOH B1050      38.554  13.716  26.885  1.00  0.00      B    O  
ATOM   3169  H1  HOH B1050      39.532  13.738  26.672  1.00  0.00      B    H  
ATOM   3170  H2  HOH B1050      37.944  13.822  26.042  1.00  0.00      B    H  
ATOM   3171  O   HOH B1051       6.612  30.432  32.879  1.00  0.00      B    O  
ATOM   3172  H1  HOH B1051       7.206  30.088  32.117  1.00  0.00      B    H  
ATOM   3173  H2  HOH B1051       5.779  29.839  32.808  1.00  0.00      B    H  
ATOM   3174  O   HOH B1052       7.756  10.113  21.126  1.00  0.00      B    O  
ATOM   3175  H1  HOH B1052       7.509  10.049  22.117  1.00  0.00      B    H  
ATOM   3176  H2  HOH B1052       8.667  10.574  21.109  1.00  0.00      B    H  
ATOM   3177  O   HOH B1053      13.799  14.971  38.663  1.00  0.00      B    O  
ATOM   3178  H1  HOH B1053      13.760  13.983  38.410  1.00  0.00      B    H  
ATOM   3179  H2  HOH B1053      14.643  14.944  39.275  1.00  0.00      B    H  
ATOM   3180  O   HOH B1054      34.289   3.975  23.939  1.00  0.00      B    O  
ATOM   3181  H1  HOH B1054      34.201   4.823  23.452  1.00  0.00      B    H  
ATOM   3182  H2  HOH B1054      35.214   3.546  23.632  1.00  0.00      B    H  
ATOM   3183  O   HOH B1055       5.568  13.591   5.405  1.00  0.00      B    O  
ATOM   3184  H1  HOH B1055       6.341  13.163   5.946  1.00  0.00      B    H  
ATOM   3185  H2  HOH B1055       5.865  13.577   4.437  1.00  0.00      B    H  
ATOM   3186  O   HOH B1056       2.471   8.715  14.000  1.00  0.00      B    O  
ATOM   3187  H1  HOH B1056       3.030   9.040  13.178  1.00  0.00      B    H  
ATOM   3188  H2  HOH B1056       1.570   9.227  14.079  1.00  0.00      B    H  
ATOM   3189  O   HOH B1057      18.631  17.856   7.191  1.00  0.00      B    O  
ATOM   3190  H1  HOH B1057      17.733  17.829   7.604  1.00  0.00      B    H  
ATOM   3191  H2  HOH B1057      18.701  18.713   6.660  1.00  0.00      B    H  
ATOM   3192  O   HOH B1058      13.854   1.939  19.682  1.00  0.00      B    O  
ATOM   3193  H1  HOH B1058      13.902   2.009  20.676  1.00  0.00      B    H  
ATOM   3194  H2  HOH B1058      13.356   2.758  19.362  1.00  0.00      B    H  
ATOM   3195  O   HOH B1059      16.042  10.468  26.995  1.00  0.00      B    O  
ATOM   3196  H1  HOH B1059      15.976  10.340  28.006  1.00  0.00      B    H  
ATOM   3197  H2  HOH B1059      16.481   9.706  26.522  1.00  0.00      B    H  
ATOM   3198  O   HOH B1060      18.431   7.263   3.719  1.00  0.00      B    O  
ATOM   3199  H1  HOH B1060      18.117   7.952   4.433  1.00  0.00      B    H  
ATOM   3200  H2  HOH B1060      18.614   7.729   2.866  1.00  0.00      B    H  
ATOM   3201  O   HOH B1061      37.263   5.782   6.077  1.00  0.00      B    O  
ATOM   3202  H1  HOH B1061      37.469   6.740   6.324  1.00  0.00      B    H  
ATOM   3203  H2  HOH B1061      38.148   5.312   5.998  1.00  0.00      B    H  
ATOM   3204  O   HOH B1062      36.812  14.022  15.828  1.00  0.00      B    O  
ATOM   3205  H1  HOH B1062      36.127  13.481  15.320  1.00  0.00      B    H  
ATOM   3206  H2  HOH B1062      36.358  14.661  16.488  1.00  0.00      B    H  
ATOM   3207  O   HOH B1063      10.066   8.004  22.954  1.00  0.00      B    O  
ATOM   3208  H1  HOH B1063       9.044   8.085  22.895  1.00  0.00      B    H  
ATOM   3209  H2  HOH B1063      10.462   8.608  23.661  1.00  0.00      B    H  
ATOM   3210  O   HOH B1064       9.256  25.920  36.513  1.00  0.00      B    O  
ATOM   3211  H1  HOH B1064       9.043  25.872  37.523  1.00  0.00      B    H  
ATOM   3212  H2  HOH B1064       8.724  26.680  36.135  1.00  0.00      B    H  
ATOM   3213  O   HOH B1065      27.674  28.589  21.053  1.00  0.00      B    O  
ATOM   3214  H1  HOH B1065      28.437  27.969  20.783  1.00  0.00      B    H  
ATOM   3215  H2  HOH B1065      27.763  29.521  20.661  1.00  0.00      B    H  
ATOM   3216  O   HOH B1066      23.574  13.387  30.232  1.00  0.00      B    O  
ATOM   3217  H1  HOH B1066      23.588  14.124  30.875  1.00  0.00      B    H  
ATOM   3218  H2  HOH B1066      24.457  13.293  29.760  1.00  0.00      B    H  
ATOM   3219  O   HOH B1067      39.009  12.799  10.428  1.00  0.00      B    O  
ATOM   3220  H1  HOH B1067      39.351  12.448  11.267  1.00  0.00      B    H  
ATOM   3221  H2  HOH B1067      38.616  13.721  10.699  1.00  0.00      B    H  
ATOM   3222  O   HOH B1068      21.961   6.015  31.269  1.00  0.00      B    O  
ATOM   3223  H1  HOH B1068      22.088   5.790  30.317  1.00  0.00      B    H  
ATOM   3224  H2  HOH B1068      22.462   6.908  31.431  1.00  0.00      B    H  
ATOM   3225  O   HOH B1069      10.328   4.839  38.034  1.00  0.00      B    O  
ATOM   3226  H1  HOH B1069       9.347   4.541  38.035  1.00  0.00      B    H  
ATOM   3227  H2  HOH B1069      10.566   5.091  39.036  1.00  0.00      B    H  
ATOM   3228  O   HOH B1070      16.589  35.884  10.114  1.00  0.00      B    O  
ATOM   3229  H1  HOH B1070      15.733  36.173   9.633  1.00  0.00      B    H  
ATOM   3230  H2  HOH B1070      16.510  34.999  10.560  1.00  0.00      B    H  
ATOM   3231  O   HOH B1071      25.197  34.768   8.731  1.00  0.00      B    O  
ATOM   3232  H1  HOH B1071      24.760  35.132   7.856  1.00  0.00      B    H  
ATOM   3233  H2  HOH B1071      25.366  35.557   9.368  1.00  0.00      B    H  
ATOM   3234  O   HOH B1072       3.886  19.208  18.235  1.00  0.00      B    O  
ATOM   3235  H1  HOH B1072       3.750  18.192  18.158  1.00  0.00      B    H  
ATOM   3236  H2  HOH B1072       3.012  19.673  18.154  1.00  0.00      B    H  
ATOM   3237  O   HOH B1073      11.397  27.358  15.681  1.00  0.00      B    O  
ATOM   3238  H1  HOH B1073      11.366  26.685  16.455  1.00  0.00      B    H  
ATOM   3239  H2  HOH B1073      11.979  28.212  15.910  1.00  0.00      B    H  
ATOM   3240  O   HOH B1074      16.175  30.200   9.175  1.00  0.00      B    O  
ATOM   3241  H1  HOH B1074      16.473  29.801   8.269  1.00  0.00      B    H  
ATOM   3242  H2  HOH B1074      16.333  29.460   9.838  1.00  0.00      B    H  
ATOM   3243  O   HOH B1075      39.368  21.964   2.866  1.00  0.00      B    O  
ATOM   3244  H1  HOH B1075      39.557  21.057   2.520  1.00  0.00      B    H  
ATOM   3245  H2  HOH B1075      38.388  21.973   2.970  1.00  0.00      B    H  
ATOM   3246  O   HOH B1076      10.688   0.835   4.971  1.00  0.00      B    O  
ATOM   3247  H1  HOH B1076      10.909  -0.144   5.120  1.00  0.00      B    H  
ATOM   3248  H2  HOH B1076      10.837   1.096   3.970  1.00  0.00      B    H  
ATOM   3249  O   HOH B1077      20.927  18.127  27.382  1.00  0.00      B    O  
ATOM   3250  H1  HOH B1077      20.250  17.496  27.870  1.00  0.00      B    H  
ATOM   3251  H2  HOH B1077      20.614  19.088  27.464  1.00  0.00      B    H  
ATOM   3252  O   HOH B1078      27.134   8.399  21.123  1.00  0.00      B    O  
ATOM   3253  H1  HOH B1078      27.048   9.386  20.828  1.00  0.00      B    H  
ATOM   3254  H2  HOH B1078      27.698   8.392  21.980  1.00  0.00      B    H  
ATOM   3255  O   HOH B1079      31.279  11.532   2.211  1.00  0.00      B    O  
ATOM   3256  H1  HOH B1079      31.345  12.358   2.745  1.00  0.00      B    H  
ATOM   3257  H2  HOH B1079      32.002  11.451   1.496  1.00  0.00      B    H  
ATOM   3258  O   HOH B1080      10.809  22.327  38.389  1.00  0.00      B    O  
ATOM   3259  H1  HOH B1080      11.100  23.296  38.437  1.00  0.00      B    H  
ATOM   3260  H2  HOH B1080      11.318  21.743  39.100  1.00  0.00      B    H  
ATOM   3261  O   HOH B1081      10.412  32.508  32.422  1.00  0.00      B    O  
ATOM   3262  H1  HOH B1081      10.100  31.572  32.036  1.00  0.00      B    H  
ATOM   3263  H2  HOH B1081      10.638  32.327  33.372  1.00  0.00      B    H  
ATOM   3264  O   HOH B1082      31.745  35.433  17.664  1.00  0.00      B    O  
ATOM   3265  H1  HOH B1082      32.256  34.836  18.317  1.00  0.00      B    H  
ATOM   3266  H2  HOH B1082      32.246  35.366  16.775  1.00  0.00      B    H  
ATOM   3267  O   HOH B1083       2.197  31.413   9.800  1.00  0.00      B    O  
ATOM   3268  H1  HOH B1083       3.149  31.068   9.769  1.00  0.00      B    H  
ATOM   3269  H2  HOH B1083       1.942  31.602   8.852  1.00  0.00      B    H  
ATOM   3270  O   HOH B1084      27.665  31.549  34.854  1.00  0.00      B    O  
ATOM   3271  H1  HOH B1084      27.631  31.826  33.877  1.00  0.00      B    H  
ATOM   3272  H2  HOH B1084      28.530  30.983  34.897  1.00  0.00      B    H  
ATOM   3273  O   HOH B1085      16.393  28.491  28.043  1.00  0.00      B    O  
ATOM   3274  H1  HOH B1085      15.765  28.367  27.302  1.00  0.00      B    H  
ATOM   3275  H2  HOH B1085      17.127  29.128  27.668  1.00  0.00      B    H  
ATOM   3276  O   HOH B1086       8.574  29.514   1.184  1.00  0.00      B    O  
ATOM   3277  H1  HOH B1086       8.516  30.534   1.461  1.00  0.00      B    H  
ATOM   3278  H2  HOH B1086       8.937  29.468   0.216  1.00  0.00      B    H  
ATOM   3279  O   HOH B1087       2.358  10.434   4.681  1.00  0.00      B    O  
ATOM   3280  H1  HOH B1087       3.172  10.257   4.135  1.00  0.00      B    H  
ATOM   3281  H2  HOH B1087       2.573  11.029   5.475  1.00  0.00      B    H  
ATOM   3282  O   HOH B1088      22.985  31.614  36.642  1.00  0.00      B    O  
ATOM   3283  H1  HOH B1088      22.666  32.469  36.239  1.00  0.00      B    H  
ATOM   3284  H2  HOH B1088      22.164  31.170  37.068  1.00  0.00      B    H  
ATOM   3285  O   HOH B1089      34.005  35.842   2.942  1.00  0.00      B    O  
ATOM   3286  H1  HOH B1089      33.357  35.066   2.999  1.00  0.00      B    H  
ATOM   3287  H2  HOH B1089      33.708  36.492   3.671  1.00  0.00      B    H  
ATOM   3288  O   HOH B1090      36.911  28.533  15.425  1.00  0.00      B    O  
ATOM   3289  H1  HOH B1090      37.185  29.493  15.217  1.00  0.00      B    H  
ATOM   3290  H2  HOH B1090      37.590  27.910  15.161  1.00  0.00      B    H  
ATOM   3291  O   HOH B1091       1.467  13.033  18.910  1.00  0.00      B    O  
ATOM   3292  H1  HOH B1091       1.256  13.476  18.018  1.00  0.00      B    H  
ATOM   3293  H2  HOH B1091       2.445  12.827  18.843  1.00  0.00      B    H  
ATOM   3294  O   HOH B1092      24.184  28.103  18.334  1.00  0.00      B    O  
ATOM   3295  H1  HOH B1092      23.540  27.944  19.141  1.00  0.00      B    H  
ATOM   3296  H2  HOH B1092      24.876  27.356  18.242  1.00  0.00      B    H  
ATOM   3297  O   HOH B1093      19.736   2.601  33.115  1.00  0.00      B    O  
ATOM   3298  H1  HOH B1093      20.505   2.202  33.648  1.00  0.00      B    H  
ATOM   3299  H2  HOH B1093      18.977   2.510  33.658  1.00  0.00      B    H  
ATOM   3300  O   HOH B1094      16.401  31.131  20.306  1.00  0.00      B    O  
ATOM   3301  H1  HOH B1094      15.489  31.355  20.639  1.00  0.00      B    H  
ATOM   3302  H2  HOH B1094      16.956  31.640  20.955  1.00  0.00      B    H  
ATOM   3303  O   HOH B1095      29.144  26.509  20.182  1.00  0.00      B    O  
ATOM   3304  H1  HOH B1095      28.279  26.058  20.397  1.00  0.00      B    H  
ATOM   3305  H2  HOH B1095      29.776  25.798  19.886  1.00  0.00      B    H  
ATOM   3306  O   HOH B1096      18.067  28.578  35.309  1.00  0.00      B    O  
ATOM   3307  H1  HOH B1096      17.543  28.660  34.395  1.00  0.00      B    H  
ATOM   3308  H2  HOH B1096      17.897  27.709  35.738  1.00  0.00      B    H  
ATOM   3309  O   HOH B1097      14.410  28.145  34.225  1.00  0.00      B    O  
ATOM   3310  H1  HOH B1097      14.331  28.375  35.209  1.00  0.00      B    H  
ATOM   3311  H2  HOH B1097      15.370  28.090  34.025  1.00  0.00      B    H  
ATOM   3312  O   HOH B1098      19.587  26.003  26.439  1.00  0.00      B    O  
ATOM   3313  H1  HOH B1098      20.266  25.260  26.349  1.00  0.00      B    H  
ATOM   3314  H2  HOH B1098      20.049  26.908  26.439  1.00  0.00      B    H  
ATOM   3315  O   HOH B1099      10.693  16.609  22.363  1.00  0.00      B    O  
ATOM   3316  H1  HOH B1099      10.838  17.611  22.511  1.00  0.00      B    H  
ATOM   3317  H2  HOH B1099      10.785  16.106  23.249  1.00  0.00      B    H  
ATOM   3318  O   HOH B1100      23.714  15.339  24.701  1.00  0.00      B    O  
ATOM   3319  H1  HOH B1100      23.490  14.383  24.668  1.00  0.00      B    H  
ATOM   3320  H2  HOH B1100      24.169  15.556  23.845  1.00  0.00      B    H  
ATOM   3321  O   HOH B1101      18.699  16.031  36.876  1.00  0.00      B    O  
ATOM   3322  H1  HOH B1101      19.498  16.533  36.480  1.00  0.00      B    H  
ATOM   3323  H2  HOH B1101      18.442  15.339  36.184  1.00  0.00      B    H  
ATOM   3324  O   HOH B1102       0.669  26.903   0.213  1.00  0.00      B    O  
ATOM   3325  H1  HOH B1102       1.102  26.316  -0.466  1.00  0.00      B    H  
ATOM   3326  H2  HOH B1102       0.600  26.385   1.139  1.00  0.00      B    H  
ATOM   3327  O   HOH B1103      18.437  33.091  34.554  1.00  0.00      B    O  
ATOM   3328  H1  HOH B1103      19.281  32.882  35.039  1.00  0.00      B    H  
ATOM   3329  H2  HOH B1103      17.975  32.258  34.159  1.00  0.00      B    H  
ATOM   3330  O   HOH B1104      16.468  28.748  11.623  1.00  0.00      B    O  
ATOM   3331  H1  HOH B1104      16.312  29.325  12.380  1.00  0.00      B    H  
ATOM   3332  H2  HOH B1104      17.480  28.362  11.668  1.00  0.00      B    H  
ATOM   3333  O   HOH B1105      28.245   9.205  10.940  1.00  0.00      B    O  
ATOM   3334  H1  HOH B1105      28.642   8.435  11.511  1.00  0.00      B    H  
ATOM   3335  H2  HOH B1105      27.911   8.808  10.061  1.00  0.00      B    H  
ATOM   3336  O   HOH B1106      23.023  11.647  34.150  1.00  0.00      B    O  
ATOM   3337  H1  HOH B1106      22.494  10.972  34.680  1.00  0.00      B    H  
ATOM   3338  H2  HOH B1106      23.960  11.285  34.149  1.00  0.00      B    H  
ATOM   3339  O   HOH B1107      29.249  13.347  12.757  1.00  0.00      B    O  
ATOM   3340  H1  HOH B1107      29.381  14.166  12.176  1.00  0.00      B    H  
ATOM   3341  H2  HOH B1107      29.407  12.480  12.247  1.00  0.00      B    H  
ATOM   3342  O   HOH B1108      25.843  34.732  35.284  1.00  0.00      B    O  
ATOM   3343  H1  HOH B1108      25.400  34.340  34.462  1.00  0.00      B    H  
ATOM   3344  H2  HOH B1108      26.135  34.038  35.882  1.00  0.00      B    H  
ATOM   3345  O   HOH B1109      10.144   7.589  31.036  1.00  0.00      B    O  
ATOM   3346  H1  HOH B1109       9.222   7.419  31.498  1.00  0.00      B    H  
ATOM   3347  H2  HOH B1109      10.182   7.015  30.221  1.00  0.00      B    H  
ATOM   3348  O   HOH B1110       1.881  12.473  28.587  1.00  0.00      B    O  
ATOM   3349  H1  HOH B1110       2.833  12.781  28.929  1.00  0.00      B    H  
ATOM   3350  H2  HOH B1110       1.792  12.761  27.639  1.00  0.00      B    H  
ATOM   3351  O   HOH B1111      34.147  31.745   3.162  1.00  0.00      B    O  
ATOM   3352  H1  HOH B1111      33.643  32.526   2.688  1.00  0.00      B    H  
ATOM   3353  H2  HOH B1111      34.694  32.002   4.015  1.00  0.00      B    H  
ATOM   3354  O   HOH B1112      29.400   1.135  17.502  1.00  0.00      B    O  
ATOM   3355  H1  HOH B1112      30.288   0.593  17.553  1.00  0.00      B    H  
ATOM   3356  H2  HOH B1112      29.363   1.760  18.286  1.00  0.00      B    H  
ATOM   3357  O   HOH B1113      35.673  12.836   7.960  1.00  0.00      B    O  
ATOM   3358  H1  HOH B1113      34.776  13.128   8.232  1.00  0.00      B    H  
ATOM   3359  H2  HOH B1113      35.700  12.689   6.960  1.00  0.00      B    H  
ATOM   3360  O   HOH B1114      39.062   5.019  10.615  1.00  0.00      B    O  
ATOM   3361  H1  HOH B1114      38.315   4.427  10.337  1.00  0.00      B    H  
ATOM   3362  H2  HOH B1114      39.291   5.500   9.709  1.00  0.00      B    H  
ATOM   3363  O   HOH B1115      21.124   6.371  36.441  1.00  0.00      B    O  
ATOM   3364  H1  HOH B1115      20.905   6.281  35.424  1.00  0.00      B    H  
ATOM   3365  H2  HOH B1115      20.865   5.513  36.864  1.00  0.00      B    H  
ATOM   3366  O   HOH B1116      11.261  24.913  17.617  1.00  0.00      B    O  
ATOM   3367  H1  HOH B1116      11.258  25.166  18.581  1.00  0.00      B    H  
ATOM   3368  H2  HOH B1116      10.475  24.313  17.409  1.00  0.00      B    H  
ATOM   3369  O   HOH B1117      38.645   2.005  36.431  1.00  0.00      B    O  
ATOM   3370  H1  HOH B1117      38.387   1.475  35.582  1.00  0.00      B    H  
ATOM   3371  H2  HOH B1117      38.047   1.783  37.165  1.00  0.00      B    H  
ATOM   3372  O   HOH B1118      31.996  25.124   6.576  1.00  0.00      B    O  
ATOM   3373  H1  HOH B1118      32.707  24.607   6.109  1.00  0.00      B    H  
ATOM   3374  H2  HOH B1118      32.344  25.152   7.538  1.00  0.00      B    H  
ATOM   3375  O   HOH B1119      25.332  32.948   2.727  1.00  0.00      B    O  
ATOM   3376  H1  HOH B1119      25.719  33.175   3.653  1.00  0.00      B    H  
ATOM   3377  H2  HOH B1119      26.171  32.645   2.201  1.00  0.00      B    H  
ATOM   3378  O   HOH B1120       3.370  21.064  21.881  1.00  0.00      B    O  
ATOM   3379  H1  HOH B1120       3.390  22.034  22.005  1.00  0.00      B    H  
ATOM   3380  H2  HOH B1120       4.082  20.866  21.134  1.00  0.00      B    H  
ATOM   3381  O   HOH B1121       1.475  23.065  24.422  1.00  0.00      B    O  
ATOM   3382  H1  HOH B1121       1.841  23.430  23.571  1.00  0.00      B    H  
ATOM   3383  H2  HOH B1121       0.459  22.979  24.304  1.00  0.00      B    H  
ATOM   3384  O   HOH B1122       6.383   3.050  30.037  1.00  0.00      B    O  
ATOM   3385  H1  HOH B1122       6.986   3.191  29.251  1.00  0.00      B    H  
ATOM   3386  H2  HOH B1122       5.471   2.994  29.663  1.00  0.00      B    H  
ATOM   3387  O   HOH B1123      31.141  37.581  29.413  1.00  0.00      B    O  
ATOM   3388  H1  HOH B1123      31.775  37.595  28.630  1.00  0.00      B    H  
ATOM   3389  H2  HOH B1123      30.344  38.216  29.219  1.00  0.00      B    H  
ATOM   3390  O   HOH B1124      37.392  14.960  11.369  1.00  0.00      B    O  
ATOM   3391  H1  HOH B1124      36.537  14.606  11.645  1.00  0.00      B    H  
ATOM   3392  H2  HOH B1124      37.965  15.167  12.200  1.00  0.00      B    H  
ATOM   3393  O   HOH B1125      38.538  35.848  15.428  1.00  0.00      B    O  
ATOM   3394  H1  HOH B1125      38.807  35.179  14.723  1.00  0.00      B    H  
ATOM   3395  H2  HOH B1125      37.728  36.319  15.042  1.00  0.00      B    H  
ATOM   3396  O   HOH B1126      10.996   1.496  19.188  1.00  0.00      B    O  
ATOM   3397  H1  HOH B1126      11.359   1.745  20.087  1.00  0.00      B    H  
ATOM   3398  H2  HOH B1126      11.541   1.996  18.513  1.00  0.00      B    H  
ATOM   3399  O   HOH B1127       1.053  22.400  33.675  1.00  0.00      B    O  
ATOM   3400  H1  HOH B1127       0.498  21.852  34.345  1.00  0.00      B    H  
ATOM   3401  H2  HOH B1127       1.725  21.773  33.263  1.00  0.00      B    H  
ATOM   3402  O   HOH B1128      26.537  27.062  23.267  1.00  0.00      B    O  
ATOM   3403  H1  HOH B1128      26.828  26.069  23.008  1.00  0.00      B    H  
ATOM   3404  H2  HOH B1128      26.865  27.732  22.624  1.00  0.00      B    H  
ATOM   3405  O   HOH B1129       1.675  17.655  30.051  1.00  0.00      B    O  
ATOM   3406  H1  HOH B1129       2.114  18.538  30.032  1.00  0.00      B    H  
ATOM   3407  H2  HOH B1129       2.251  16.950  30.505  1.00  0.00      B    H  
ATOM   3408  O   HOH B1130      11.360  24.227  30.141  1.00  0.00      B    O  
ATOM   3409  H1  HOH B1130      11.789  23.732  29.370  1.00  0.00      B    H  
ATOM   3410  H2  HOH B1130      11.577  25.201  30.093  1.00  0.00      B    H  
ATOM   3411  O   HOH B1131      32.686  27.688  13.466  1.00  0.00      B    O  
ATOM   3412  H1  HOH B1131      32.301  28.550  13.890  1.00  0.00      B    H  
ATOM   3413  H2  HOH B1131      32.272  26.939  14.005  1.00  0.00      B    H  
ATOM   3414  O   HOH B1132       0.130  34.532  26.892  1.00  0.00      B    O  
ATOM   3415  H1  HOH B1132      -0.737  34.997  26.956  1.00  0.00      B    H  
ATOM   3416  H2  HOH B1132       0.835  35.035  27.394  1.00  0.00      B    H  
ATOM   3417  O   HOH B1133      19.571  12.070  35.155  1.00  0.00      B    O  
ATOM   3418  H1  HOH B1133      20.141  12.516  35.866  1.00  0.00      B    H  
ATOM   3419  H2  HOH B1133      19.409  11.054  35.392  1.00  0.00      B    H  
ATOM   3420  O   HOH B1134       2.637  23.171  19.426  1.00  0.00      B    O  
ATOM   3421  H1  HOH B1134       2.543  22.238  19.702  1.00  0.00      B    H  
ATOM   3422  H2  HOH B1134       1.791  23.520  19.118  1.00  0.00      B    H  
ATOM   3423  O   HOH B1135      11.683  24.462  20.484  1.00  0.00      B    O  
ATOM   3424  H1  HOH B1135      10.914  23.890  20.950  1.00  0.00      B    H  
ATOM   3425  H2  HOH B1135      12.071  25.063  21.193  1.00  0.00      B    H  
ATOM   3426  O   HOH B1136      25.442  11.222   4.679  1.00  0.00      B    O  
ATOM   3427  H1  HOH B1136      24.475  10.935   4.346  1.00  0.00      B    H  
ATOM   3428  H2  HOH B1136      25.982  10.417   4.828  1.00  0.00      B    H  
ATOM   3429  O   HOH B1137      14.919  16.595  30.110  1.00  0.00      B    O  
ATOM   3430  H1  HOH B1137      15.694  17.114  30.512  1.00  0.00      B    H  
ATOM   3431  H2  HOH B1137      14.555  15.851  30.695  1.00  0.00      B    H  
ATOM   3432  O   HOH B1138      26.471  20.475  25.926  1.00  0.00      B    O  
ATOM   3433  H1  HOH B1138      25.877  21.323  25.833  1.00  0.00      B    H  
ATOM   3434  H2  HOH B1138      25.994  19.713  26.415  1.00  0.00      B    H  
ATOM   3435  O   HOH B1139       4.447  13.855  11.177  1.00  0.00      B    O  
ATOM   3436  H1  HOH B1139       5.031  14.597  10.821  1.00  0.00      B    H  
ATOM   3437  H2  HOH B1139       4.999  13.138  11.659  1.00  0.00      B    H  
ATOM   3438  O   HOH B1140      26.487  12.727  21.585  1.00  0.00      B    O  
ATOM   3439  H1  HOH B1140      26.010  12.084  22.279  1.00  0.00      B    H  
ATOM   3440  H2  HOH B1140      26.813  12.090  20.862  1.00  0.00      B    H  
ATOM   3441  O   HOH B1141      14.450  27.027  31.207  1.00  0.00      B    O  
ATOM   3442  H1  HOH B1141      14.263  28.001  31.276  1.00  0.00      B    H  
ATOM   3443  H2  HOH B1141      13.775  26.517  31.860  1.00  0.00      B    H  
ATOM   3444  O   HOH B1142      23.097  15.255  27.762  1.00  0.00      B    O  
ATOM   3445  H1  HOH B1142      23.141  15.699  26.860  1.00  0.00      B    H  
ATOM   3446  H2  HOH B1142      24.024  15.053  28.073  1.00  0.00      B    H  
ATOM   3447  O   HOH B1143      16.834   1.096  20.803  1.00  0.00      B    O  
ATOM   3448  H1  HOH B1143      16.786   0.236  20.291  1.00  0.00      B    H  
ATOM   3449  H2  HOH B1143      16.210   1.749  20.371  1.00  0.00      B    H  
ATOM   3450  O   HOH B1144      29.110  18.946  11.835  1.00  0.00      B    O  
ATOM   3451  H1  HOH B1144      28.971  19.934  12.103  1.00  0.00      B    H  
ATOM   3452  H2  HOH B1144      29.128  18.388  12.708  1.00  0.00      B    H  
ATOM   3453  O   HOH B1145      17.076  29.649  30.518  1.00  0.00      B    O  
ATOM   3454  H1  HOH B1145      16.845  28.913  29.834  1.00  0.00      B    H  
ATOM   3455  H2  HOH B1145      16.706  30.530  30.234  1.00  0.00      B    H  
ATOM   3456  O   HOH B1146      12.383  32.711  12.065  1.00  0.00      B    O  
ATOM   3457  H1  HOH B1146      12.926  33.422  12.575  1.00  0.00      B    H  
ATOM   3458  H2  HOH B1146      12.950  32.206  11.430  1.00  0.00      B    H  
ATOM   3459  O   HOH B1147      33.122  33.463   9.311  1.00  0.00      B    O  
ATOM   3460  H1  HOH B1147      32.401  32.755   9.230  1.00  0.00      B    H  
ATOM   3461  H2  HOH B1147      33.447  33.688   8.374  1.00  0.00      B    H  
ATOM   3462  O   HOH B1148      28.763   9.737  23.074  1.00  0.00      B    O  
ATOM   3463  H1  HOH B1148      28.351  10.032  24.004  1.00  0.00      B    H  
ATOM   3464  H2  HOH B1148      29.663   9.317  23.334  1.00  0.00      B    H  
ATOM   3465  O   HOH B1149      29.095  30.632   4.092  1.00  0.00      B    O  
ATOM   3466  H1  HOH B1149      30.080  30.868   4.041  1.00  0.00      B    H  
ATOM   3467  H2  HOH B1149      28.948  29.695   4.483  1.00  0.00      B    H  
ATOM   3468  O   HOH B1150      20.679   2.530   4.821  1.00  0.00      B    O  
ATOM   3469  H1  HOH B1150      21.087   3.302   4.393  1.00  0.00      B    H  
ATOM   3470  H2  HOH B1150      19.756   2.708   5.069  1.00  0.00      B    H  
ATOM   3471  O   HOH B1151      39.139  17.060   8.912  1.00  0.00      B    O  
ATOM   3472  H1  HOH B1151      38.653  16.329   8.414  1.00  0.00      B    H  
ATOM   3473  H2  HOH B1151      38.482  17.863   8.974  1.00  0.00      B    H  
ATOM   3474  O   HOH B1152      29.935   4.537  34.517  1.00  0.00      B    O  
ATOM   3475  H1  HOH B1152      29.905   4.347  33.512  1.00  0.00      B    H  
ATOM   3476  H2  HOH B1152      29.872   5.532  34.659  1.00  0.00      B    H  
ATOM   3477  O   HOH B1153      21.914  16.745   1.636  1.00  0.00      B    O  
ATOM   3478  H1  HOH B1153      22.683  16.122   1.387  1.00  0.00      B    H  
ATOM   3479  H2  HOH B1153      21.495  16.351   2.502  1.00  0.00      B    H  
ATOM   3480  O   HOH B1154      26.291  15.430  10.213  1.00  0.00      B    O  
ATOM   3481  H1  HOH B1154      26.811  16.294  10.264  1.00  0.00      B    H  
ATOM   3482  H2  HOH B1154      25.432  15.467  10.779  1.00  0.00      B    H  
ATOM   3483  O   HOH B1155      34.558  20.886  11.468  1.00  0.00      B    O  
ATOM   3484  H1  HOH B1155      34.317  21.832  11.667  1.00  0.00      B    H  
ATOM   3485  H2  HOH B1155      34.956  20.917  10.510  1.00  0.00      B    H  
ATOM   3486  O   HOH B1156      14.378  25.691  14.824  1.00  0.00      B    O  
ATOM   3487  H1  HOH B1156      14.053  26.304  14.072  1.00  0.00      B    H  
ATOM   3488  H2  HOH B1156      14.658  26.234  15.583  1.00  0.00      B    H  
ATOM   3489  O   HOH B1157      12.024  35.834  23.949  1.00  0.00      B    O  
ATOM   3490  H1  HOH B1157      12.766  35.267  23.587  1.00  0.00      B    H  
ATOM   3491  H2  HOH B1157      12.239  36.771  23.716  1.00  0.00      B    H  
ATOM   3492  O   HOH B1158      35.624  24.715  29.441  1.00  0.00      B    O  
ATOM   3493  H1  HOH B1158      36.096  25.206  30.203  1.00  0.00      B    H  
ATOM   3494  H2  HOH B1158      35.413  25.419  28.673  1.00  0.00      B    H  
ATOM   3495  O   HOH B1159      28.987  35.320  24.852  1.00  0.00      B    O  
ATOM   3496  H1  HOH B1159      29.056  36.121  25.527  1.00  0.00      B    H  
ATOM   3497  H2  HOH B1159      29.870  34.863  24.731  1.00  0.00      B    H  
ATOM   3498  O   HOH B1160      12.715   4.575  23.790  1.00  0.00      B    O  
ATOM   3499  H1  HOH B1160      12.467   4.862  22.839  1.00  0.00      B    H  
ATOM   3500  H2  HOH B1160      12.875   5.387  24.352  1.00  0.00      B    H  
ATOM   3501  O   HOH B1161       6.658  29.662  16.622  1.00  0.00      B    O  
ATOM   3502  H1  HOH B1161       7.333  29.752  15.843  1.00  0.00      B    H  
ATOM   3503  H2  HOH B1161       6.676  28.673  16.882  1.00  0.00      B    H  
ATOM   3504  O   HOH B1162      19.555   4.858  13.810  1.00  0.00      B    O  
ATOM   3505  H1  HOH B1162      19.307   5.212  12.903  1.00  0.00      B    H  
ATOM   3506  H2  HOH B1162      19.281   3.867  13.904  1.00  0.00      B    H  
ATOM   3507  O   HOH B1163       8.857  11.875   3.357  1.00  0.00      B    O  
ATOM   3508  H1  HOH B1163       7.991  12.307   2.955  1.00  0.00      B    H  
ATOM   3509  H2  HOH B1163       8.622  11.430   4.265  1.00  0.00      B    H  
ATOM   3510  O   HOH B1164      20.687  20.928  29.794  1.00  0.00      B    O  
ATOM   3511  H1  HOH B1164      20.365  19.962  30.065  1.00  0.00      B    H  
ATOM   3512  H2  HOH B1164      20.448  21.553  30.522  1.00  0.00      B    H  
ATOM   3513  O   HOH B1165      10.643  11.002  15.924  1.00  0.00      B    O  
ATOM   3514  H1  HOH B1165      10.718  11.843  16.457  1.00  0.00      B    H  
ATOM   3515  H2  HOH B1165      10.873  10.307  16.584  1.00  0.00      B    H  
ATOM   3516  O   HOH B1166      17.600  20.519  23.028  1.00  0.00      B    O  
ATOM   3517  H1  HOH B1166      18.436  20.210  23.514  1.00  0.00      B    H  
ATOM   3518  H2  HOH B1166      16.956  21.021  23.739  1.00  0.00      B    H  
ATOM   3519  O   HOH B1167      31.635  18.033  23.547  1.00  0.00      B    O  
ATOM   3520  H1  HOH B1167      31.536  18.340  22.563  1.00  0.00      B    H  
ATOM   3521  H2  HOH B1167      32.494  17.580  23.593  1.00  0.00      B    H  
ATOM   3522  O   HOH B1168      14.679  26.830  10.615  1.00  0.00      B    O  
ATOM   3523  H1  HOH B1168      14.600  26.568   9.611  1.00  0.00      B    H  
ATOM   3524  H2  HOH B1168      15.179  27.677  10.699  1.00  0.00      B    H  
ATOM   3525  O   HOH B1169      37.379  20.031   6.084  1.00  0.00      B    O  
ATOM   3526  H1  HOH B1169      36.726  19.228   6.275  1.00  0.00      B    H  
ATOM   3527  H2  HOH B1169      38.006  20.008   6.910  1.00  0.00      B    H  
ATOM   3528  O   HOH B1170      35.102  37.181  28.437  1.00  0.00      B    O  
ATOM   3529  H1  HOH B1170      34.815  36.338  28.941  1.00  0.00      B    H  
ATOM   3530  H2  HOH B1170      34.322  37.500  27.958  1.00  0.00      B    H  
ATOM   3531  O   HOH B1171      14.306   4.995  12.861  1.00  0.00      B    O  
ATOM   3532  H1  HOH B1171      15.021   4.479  13.383  1.00  0.00      B    H  
ATOM   3533  H2  HOH B1171      14.588   4.908  11.863  1.00  0.00      B    H  
ATOM   3534  O   HOH B1172      15.007  27.768  16.728  1.00  0.00      B    O  
ATOM   3535  H1  HOH B1172      14.963  27.287  17.637  1.00  0.00      B    H  
ATOM   3536  H2  HOH B1172      15.978  28.025  16.604  1.00  0.00      B    H  
ATOM   3537  O   HOH B1173      32.178   0.703   1.178  1.00  0.00      B    O  
ATOM   3538  H1  HOH B1173      32.346  -0.330   0.941  1.00  0.00      B    H  
ATOM   3539  H2  HOH B1173      31.163   0.876   1.102  1.00  0.00      B    H  
ATOM   3540  O   HOH B1174       6.962  35.352   1.749  1.00  0.00      B    O  
ATOM   3541  H1  HOH B1174       6.355  36.008   1.224  1.00  0.00      B    H  
ATOM   3542  H2  HOH B1174       6.873  34.455   1.203  1.00  0.00      B    H  
ATOM   3543  O   HOH B1175      27.075  25.086   9.837  1.00  0.00      B    O  
ATOM   3544  H1  HOH B1175      26.064  24.823   9.847  1.00  0.00      B    H  
ATOM   3545  H2  HOH B1175      27.313  24.959   8.846  1.00  0.00      B    H  
ATOM   3546  O   HOH B1176      36.145  35.616  18.460  1.00  0.00      B    O  
ATOM   3547  H1  HOH B1176      36.229  35.068  17.690  1.00  0.00      B    H  
ATOM   3548  H2  HOH B1176      36.022  35.075  19.292  1.00  0.00      B    H  
ATOM   3549  O   HOH B1177      25.761  26.538  33.337  1.00  0.00      B    O  
ATOM   3550  H1  HOH B1177      25.138  26.651  32.535  1.00  0.00      B    H  
ATOM   3551  H2  HOH B1177      25.156  26.331  34.150  1.00  0.00      B    H  
ATOM   3552  O   HOH B1178      29.310  31.857  25.276  1.00  0.00      B    O  
ATOM   3553  H1  HOH B1178      29.097  31.013  24.662  1.00  0.00      B    H  
ATOM   3554  H2  HOH B1178      28.916  31.667  26.201  1.00  0.00      B    H  
ATOM   3555  O   HOH B1179      11.065  31.781  34.943  1.00  0.00      B    O  
ATOM   3556  H1  HOH B1179      11.191  30.815  35.082  1.00  0.00      B    H  
ATOM   3557  H2  HOH B1179      11.961  32.244  35.014  1.00  0.00      B    H  
ATOM   3558  O   HOH B1180      18.041  12.640   8.967  1.00  0.00      B    O  
ATOM   3559  H1  HOH B1180      18.497  11.854   9.421  1.00  0.00      B    H  
ATOM   3560  H2  HOH B1180      17.275  12.336   8.419  1.00  0.00      B    H  
ATOM   3561  O   HOH B1181      18.807  37.287  22.581  1.00  0.00      B    O  
ATOM   3562  H1  HOH B1181      19.482  37.990  22.710  1.00  0.00      B    H  
ATOM   3563  H2  HOH B1181      18.007  37.637  23.060  1.00  0.00      B    H  
ATOM   3564  O   HOH B1182       5.183  24.487  31.800  1.00  0.00      B    O  
ATOM   3565  H1  HOH B1182       4.586  23.663  31.619  1.00  0.00      B    H  
ATOM   3566  H2  HOH B1182       5.774  24.731  30.983  1.00  0.00      B    H  
ATOM   3567  O   HOH B1183       3.098  20.675  36.548  1.00  0.00      B    O  
ATOM   3568  H1  HOH B1183       2.623  19.805  36.344  1.00  0.00      B    H  
ATOM   3569  H2  HOH B1183       3.509  21.039  35.681  1.00  0.00      B    H  
ATOM   3570  O   HOH B1184      29.455  27.956   7.420  1.00  0.00      B    O  
ATOM   3571  H1  HOH B1184      30.297  27.509   7.871  1.00  0.00      B    H  
ATOM   3572  H2  HOH B1184      28.893  28.332   8.211  1.00  0.00      B    H  
ATOM   3573  O   HOH B1185      36.365  10.424  24.086  1.00  0.00      B    O  
ATOM   3574  H1  HOH B1185      36.979  11.115  23.559  1.00  0.00      B    H  
ATOM   3575  H2  HOH B1185      36.158  10.885  24.945  1.00  0.00      B    H  
ATOM   3576  O   HOH B1186       2.880  12.490  23.123  1.00  0.00      B    O  
ATOM   3577  H1  HOH B1186       2.508  12.897  23.935  1.00  0.00      B    H  
ATOM   3578  H2  HOH B1186       3.763  12.996  22.953  1.00  0.00      B    H  
ATOM   3579  O   HOH B1187      24.383  28.513  35.904  1.00  0.00      B    O  
ATOM   3580  H1  HOH B1187      24.357  29.337  35.236  1.00  0.00      B    H  
ATOM   3581  H2  HOH B1187      23.831  28.693  36.735  1.00  0.00      B    H  
ATOM   3582  O   HOH B1188       8.739   7.811  19.653  1.00  0.00      B    O  
ATOM   3583  H1  HOH B1188       8.816   7.004  20.191  1.00  0.00      B    H  
ATOM   3584  H2  HOH B1188       8.196   8.483  20.200  1.00  0.00      B    H  
ATOM   3585  O   HOH B1189      37.553  30.853  14.135  1.00  0.00      B    O  
ATOM   3586  H1  HOH B1189      37.891  31.239  13.276  1.00  0.00      B    H  
ATOM   3587  H2  HOH B1189      38.005  31.332  14.884  1.00  0.00      B    H  
ATOM   3588  O   HOH B1190      12.440  38.629  24.578  1.00  0.00      B    O  
ATOM   3589  H1  HOH B1190      12.418  39.627  24.763  1.00  0.00      B    H  
ATOM   3590  H2  HOH B1190      13.182  38.239  25.083  1.00  0.00      B    H  
ATOM   3591  O   HOH B1191      35.707   4.011   7.330  1.00  0.00      B    O  
ATOM   3592  H1  HOH B1191      36.352   4.720   6.976  1.00  0.00      B    H  
ATOM   3593  H2  HOH B1191      34.874   4.070   6.755  1.00  0.00      B    H  
ATOM   3594  O   HOH B1192       5.152  20.340  28.015  1.00  0.00      B    O  
ATOM   3595  H1  HOH B1192       4.348  20.857  28.390  1.00  0.00      B    H  
ATOM   3596  H2  HOH B1192       4.830  19.486  27.569  1.00  0.00      B    H  
ATOM   3597  O   HOH B1193      37.147  -0.008  34.303  1.00  0.00      B    O  
ATOM   3598  H1  HOH B1193      36.967  -0.106  33.326  1.00  0.00      B    H  
ATOM   3599  H2  HOH B1193      36.369   0.608  34.680  1.00  0.00      B    H  
ATOM   3600  O   HOH B1194       1.340   6.915  30.701  1.00  0.00      B    O  
ATOM   3601  H1  HOH B1194       1.975   6.421  31.282  1.00  0.00      B    H  
ATOM   3602  H2  HOH B1194       1.658   6.758  29.731  1.00  0.00      B    H  
ATOM   3603  O   HOH B1195      19.015   0.444  16.081  1.00  0.00      B    O  
ATOM   3604  H1  HOH B1195      18.187   0.111  15.483  1.00  0.00      B    H  
ATOM   3605  H2  HOH B1195      19.815  -0.178  15.966  1.00  0.00      B    H  
ATOM   3606  O   HOH B1196       8.165   6.683   6.555  1.00  0.00      B    O  
ATOM   3607  H1  HOH B1196       7.571   5.885   6.315  1.00  0.00      B    H  
ATOM   3608  H2  HOH B1196       7.615   7.113   7.290  1.00  0.00      B    H  
ATOM   3609  O   HOH B1197      16.443  14.287  28.585  1.00  0.00      B    O  
ATOM   3610  H1  HOH B1197      16.599  15.010  29.213  1.00  0.00      B    H  
ATOM   3611  H2  HOH B1197      15.578  13.755  28.854  1.00  0.00      B    H  
ATOM   3612  O   HOH B1198      24.844  37.146  19.062  1.00  0.00      B    O  
ATOM   3613  H1  HOH B1198      24.212  36.400  18.905  1.00  0.00      B    H  
ATOM   3614  H2  HOH B1198      25.761  36.706  18.971  1.00  0.00      B    H  
ATOM   3615  O   HOH B1199      36.755  35.592  26.867  1.00  0.00      B    O  
ATOM   3616  H1  HOH B1199      36.634  36.293  27.597  1.00  0.00      B    H  
ATOM   3617  H2  HOH B1199      36.319  34.664  27.195  1.00  0.00      B    H  
ATOM   3618  O   HOH B1200      14.045  14.379  23.004  1.00  0.00      B    O  
ATOM   3619  H1  HOH B1200      14.495  15.149  22.434  1.00  0.00      B    H  
ATOM   3620  H2  HOH B1200      14.501  14.229  23.890  1.00  0.00      B    H  
ATOM   3621  O   HOH B1201      37.914  19.739   8.711  1.00  0.00      B    O  
ATOM   3622  H1  HOH B1201      38.372  20.631   8.847  1.00  0.00      B    H  
ATOM   3623  H2  HOH B1201      36.957  19.955   8.988  1.00  0.00      B    H  
ATOM   3624  O   HOH B1202      25.424  19.347   2.197  1.00  0.00      B    O  
ATOM   3625  H1  HOH B1202      24.411  19.206   2.396  1.00  0.00      B    H  
ATOM   3626  H2  HOH B1202      25.843  18.539   2.648  1.00  0.00      B    H  
ATOM   3627  O   HOH B1203      25.007   7.971   9.369  1.00  0.00      B    O  
ATOM   3628  H1  HOH B1203      25.026   7.324  10.168  1.00  0.00      B    H  
ATOM   3629  H2  HOH B1203      25.972   8.065   9.107  1.00  0.00      B    H  
ATOM   3630  O   HOH B1204      16.510   8.816  34.823  1.00  0.00      B    O  
ATOM   3631  H1  HOH B1204      17.446   8.385  34.670  1.00  0.00      B    H  
ATOM   3632  H2  HOH B1204      16.690   9.814  34.939  1.00  0.00      B    H  
ATOM   3633  O   HOH B1205      19.604  23.922  16.842  1.00  0.00      B    O  
ATOM   3634  H1  HOH B1205      19.768  23.157  16.242  1.00  0.00      B    H  
ATOM   3635  H2  HOH B1205      20.443  23.988  17.406  1.00  0.00      B    H  
ATOM   3636  O   HOH B1206      10.182  38.455   1.060  1.00  0.00      B    O  
ATOM   3637  H1  HOH B1206      10.880  38.159   1.764  1.00  0.00      B    H  
ATOM   3638  H2  HOH B1206       9.946  37.665   0.473  1.00  0.00      B    H  
ATOM   3639  O   HOH B1207      29.120  22.713  33.355  1.00  0.00      B    O  
ATOM   3640  H1  HOH B1207      28.594  22.588  32.529  1.00  0.00      B    H  
ATOM   3641  H2  HOH B1207      28.636  23.397  34.002  1.00  0.00      B    H  
ATOM   3642  O   HOH B1208      25.994   2.795   9.905  1.00  0.00      B    O  
ATOM   3643  H1  HOH B1208      26.541   2.174  10.558  1.00  0.00      B    H  
ATOM   3644  H2  HOH B1208      25.094   2.350   9.647  1.00  0.00      B    H  
ATOM   3645  O   HOH B1209      22.078  14.319  33.800  1.00  0.00      B    O  
ATOM   3646  H1  HOH B1209      22.495  13.471  34.210  1.00  0.00      B    H  
ATOM   3647  H2  HOH B1209      21.435  13.962  33.154  1.00  0.00      B    H  
ATOM   3648  O   HOH B1210       8.528  11.342   6.903  1.00  0.00      B    O  
ATOM   3649  H1  HOH B1210       9.238  10.626   6.901  1.00  0.00      B    H  
ATOM   3650  H2  HOH B1210       7.684  11.045   7.456  1.00  0.00      B    H  
ATOM   3651  O   HOH B1211      13.428  12.942  12.864  1.00  0.00      B    O  
ATOM   3652  H1  HOH B1211      14.136  12.266  13.123  1.00  0.00      B    H  
ATOM   3653  H2  HOH B1211      13.675  13.225  11.937  1.00  0.00      B    H  
ATOM   3654  O   HOH B1212       8.810  37.360  17.766  1.00  0.00      B    O  
ATOM   3655  H1  HOH B1212       9.746  37.720  17.944  1.00  0.00      B    H  
ATOM   3656  H2  HOH B1212       8.166  37.628  18.494  1.00  0.00      B    H  
ATOM   3657  O   HOH B1213      11.309  17.183  13.238  1.00  0.00      B    O  
ATOM   3658  H1  HOH B1213      11.329  16.721  14.098  1.00  0.00      B    H  
ATOM   3659  H2  HOH B1213      10.378  17.343  13.020  1.00  0.00      B    H  
ATOM   3660  O   HOH B1214       6.441  22.250   3.733  1.00  0.00      B    O  
ATOM   3661  H1  HOH B1214       6.715  23.253   3.702  1.00  0.00      B    H  
ATOM   3662  H2  HOH B1214       5.733  22.169   3.062  1.00  0.00      B    H  
ATOM   3663  O   HOH B1215       5.357  20.670  20.390  1.00  0.00      B    O  
ATOM   3664  H1  HOH B1215       6.296  20.398  20.704  1.00  0.00      B    H  
ATOM   3665  H2  HOH B1215       5.204  20.074  19.575  1.00  0.00      B    H  
ATOM   3666  O   HOH B1216      13.832  30.484  29.252  1.00  0.00      B    O  
ATOM   3667  H1  HOH B1216      13.600  30.155  30.159  1.00  0.00      B    H  
ATOM   3668  H2  HOH B1216      14.402  29.782  28.786  1.00  0.00      B    H  
ATOM   3669  O   HOH B1217      12.562   5.926  36.393  1.00  0.00      B    O  
ATOM   3670  H1  HOH B1217      13.095   6.598  36.911  1.00  0.00      B    H  
ATOM   3671  H2  HOH B1217      11.783   5.541  36.874  1.00  0.00      B    H  
ATOM   3672  O   HOH B1218      21.696  37.545  37.192  1.00  0.00      B    O  
ATOM   3673  H1  HOH B1218      22.210  36.978  36.518  1.00  0.00      B    H  
ATOM   3674  H2  HOH B1218      21.888  37.101  38.066  1.00  0.00      B    H  
ATOM   3675  O   HOH B1219      26.982  29.428  36.451  1.00  0.00      B    O  
ATOM   3676  H1  HOH B1219      27.068  30.086  35.664  1.00  0.00      B    H  
ATOM   3677  H2  HOH B1219      26.301  28.735  36.178  1.00  0.00      B    H  
ATOM   3678  O   HOH B1220      39.226  24.786   2.167  1.00  0.00      B    O  
ATOM   3679  H1  HOH B1220      38.570  25.325   2.717  1.00  0.00      B    H  
ATOM   3680  H2  HOH B1220      39.353  23.904   2.586  1.00  0.00      B    H  
ATOM   3681  O   HOH B1221       2.206  19.670   2.365  1.00  0.00      B    O  
ATOM   3682  H1  HOH B1221       2.000  20.080   1.456  1.00  0.00      B    H  
ATOM   3683  H2  HOH B1221       3.195  19.508   2.470  1.00  0.00      B    H  
ATOM   3684  O   HOH B1222      10.702  13.756   3.382  1.00  0.00      B    O  
ATOM   3685  H1  HOH B1222      10.237  14.465   2.784  1.00  0.00      B    H  
ATOM   3686  H2  HOH B1222      10.001  13.033   3.679  1.00  0.00      B    H  
ATOM   3687  O   HOH B1223      33.896  14.544  24.602  1.00  0.00      B    O  
ATOM   3688  H1  HOH B1223      33.688  14.359  25.614  1.00  0.00      B    H  
ATOM   3689  H2  HOH B1223      34.448  13.790  24.266  1.00  0.00      B    H  
ATOM   3690  O   HOH B1224      32.428  26.231  24.259  1.00  0.00      B    O  
ATOM   3691  H1  HOH B1224      32.920  27.106  24.528  1.00  0.00      B    H  
ATOM   3692  H2  HOH B1224      33.072  25.523  23.993  1.00  0.00      B    H  
ATOM   3693  O   HOH B1225       4.795  23.183  26.222  1.00  0.00      B    O  
ATOM   3694  H1  HOH B1225       4.457  22.231  26.253  1.00  0.00      B    H  
ATOM   3695  H2  HOH B1225       5.547  23.279  26.970  1.00  0.00      B    H  
ATOM   3696  O   HOH B1226       5.933   5.866  11.258  1.00  0.00      B    O  
ATOM   3697  H1  HOH B1226       6.146   4.913  10.921  1.00  0.00      B    H  
ATOM   3698  H2  HOH B1226       6.119   5.846  12.243  1.00  0.00      B    H  
ATOM   3699  O   HOH B1227      20.848   9.137   4.937  1.00  0.00      B    O  
ATOM   3700  H1  HOH B1227      20.730   8.232   5.341  1.00  0.00      B    H  
ATOM   3701  H2  HOH B1227      19.922   9.445   4.748  1.00  0.00      B    H  
ATOM   3702  O   HOH B1228      15.886  11.238  14.159  1.00  0.00      B    O  
ATOM   3703  H1  HOH B1228      16.302  10.308  14.154  1.00  0.00      B    H  
ATOM   3704  H2  HOH B1228      15.342  11.236  14.977  1.00  0.00      B    H  
ATOM   3705  O   HOH B1229       6.704  14.369  17.649  1.00  0.00      B    O  
ATOM   3706  H1  HOH B1229       6.927  15.333  17.787  1.00  0.00      B    H  
ATOM   3707  H2  HOH B1229       7.222  13.879  18.392  1.00  0.00      B    H  
ATOM   3708  O   HOH B1230       5.578   4.023  24.879  1.00  0.00      B    O  
ATOM   3709  H1  HOH B1230       6.360   3.456  25.263  1.00  0.00      B    H  
ATOM   3710  H2  HOH B1230       5.857   4.967  24.887  1.00  0.00      B    H  
ATOM   3711  O   HOH B1231      22.228  29.138  16.536  1.00  0.00      B    O  
ATOM   3712  H1  HOH B1231      23.067  28.822  16.998  1.00  0.00      B    H  
ATOM   3713  H2  HOH B1231      21.522  28.671  17.038  1.00  0.00      B    H  
ATOM   3714  O   HOH B1232      38.978  25.406  27.875  1.00  0.00      B    O  
ATOM   3715  H1  HOH B1232      38.723  26.076  27.211  1.00  0.00      B    H  
ATOM   3716  H2  HOH B1232      38.438  24.601  27.552  1.00  0.00      B    H  
ATOM   3717  O   HOH B1233      12.896  18.557  38.336  1.00  0.00      B    O  
ATOM   3718  H1  HOH B1233      12.405  17.711  38.652  1.00  0.00      B    H  
ATOM   3719  H2  HOH B1233      12.946  19.152  39.144  1.00  0.00      B    H  
ATOM   3720  O   HOH B1234       7.246  34.850  31.336  1.00  0.00      B    O  
ATOM   3721  H1  HOH B1234       8.234  34.610  31.047  1.00  0.00      B    H  
ATOM   3722  H2  HOH B1234       7.160  34.677  32.343  1.00  0.00      B    H  
ATOM   3723  O   HOH B1235      26.590  33.802  26.240  1.00  0.00      B    O  
ATOM   3724  H1  HOH B1235      27.229  33.097  26.560  1.00  0.00      B    H  
ATOM   3725  H2  HOH B1235      26.784  33.891  25.271  1.00  0.00      B    H  
ATOM   3726  O   HOH B1236      19.257  24.365  22.125  1.00  0.00      B    O  
ATOM   3727  H1  HOH B1236      19.919  25.081  21.857  1.00  0.00      B    H  
ATOM   3728  H2  HOH B1236      18.628  24.275  21.294  1.00  0.00      B    H  
ATOM   3729  O   HOH B1237      29.519  17.826  37.929  1.00  0.00      B    O  
ATOM   3730  H1  HOH B1237      28.996  18.443  37.271  1.00  0.00      B    H  
ATOM   3731  H2  HOH B1237      28.844  17.482  38.614  1.00  0.00      B    H  
ATOM   3732  O   HOH B1238      16.767   6.588  36.502  1.00  0.00      B    O  
ATOM   3733  H1  HOH B1238      16.636   7.323  35.779  1.00  0.00      B    H  
ATOM   3734  H2  HOH B1238      15.888   6.483  37.003  1.00  0.00      B    H  
ATOM   3735  O   HOH B1239       2.778  13.694  15.606  1.00  0.00      B    O  
ATOM   3736  H1  HOH B1239       2.580  13.733  14.626  1.00  0.00      B    H  
ATOM   3737  H2  HOH B1239       1.890  13.778  16.008  1.00  0.00      B    H  
ATOM   3738  O   HOH B1240      28.241  11.689   9.603  1.00  0.00      B    O  
ATOM   3739  H1  HOH B1240      28.309  10.827  10.150  1.00  0.00      B    H  
ATOM   3740  H2  HOH B1240      27.256  12.038   9.686  1.00  0.00      B    H  
ATOM   3741  O   HOH B1241       1.419  19.466  15.122  1.00  0.00      B    O  
ATOM   3742  H1  HOH B1241       2.302  19.080  14.819  1.00  0.00      B    H  
ATOM   3743  H2  HOH B1241       1.493  20.160  15.804  1.00  0.00      B    H  
ATOM   3744  O   HOH B1242       2.080   9.898  36.839  1.00  0.00      B    O  
ATOM   3745  H1  HOH B1242       1.182  10.405  36.658  1.00  0.00      B    H  
ATOM   3746  H2  HOH B1242       2.081   9.234  36.051  1.00  0.00      B    H  
ATOM   3747  O   HOH B1243      20.470  17.069  17.553  1.00  0.00      B    O  
ATOM   3748  H1  HOH B1243      19.739  16.404  17.814  1.00  0.00      B    H  
ATOM   3749  H2  HOH B1243      21.245  16.958  18.226  1.00  0.00      B    H  
ATOM   3750  O   HOH B1244      24.072  15.534  31.998  1.00  0.00      B    O  
ATOM   3751  H1  HOH B1244      25.002  15.121  32.226  1.00  0.00      B    H  
ATOM   3752  H2  HOH B1244      23.458  15.485  32.818  1.00  0.00      B    H  
ATOM   3753  O   HOH B1245      33.507  22.402  31.977  1.00  0.00      B    O  
ATOM   3754  H1  HOH B1245      34.162  22.138  31.231  1.00  0.00      B    H  
ATOM   3755  H2  HOH B1245      33.478  21.654  32.664  1.00  0.00      B    H  
ATOM   3756  O   HOH B1246       0.355   6.970  36.110  1.00  0.00      B    O  
ATOM   3757  H1  HOH B1246       0.646   5.995  36.115  1.00  0.00      B    H  
ATOM   3758  H2  HOH B1246       0.893   7.552  35.428  1.00  0.00      B    H  
ATOM   3759  O   HOH B1247      21.250  14.289  12.101  1.00  0.00      B    O  
ATOM   3760  H1  HOH B1247      21.081  13.356  11.922  1.00  0.00      B    H  
ATOM   3761  H2  HOH B1247      20.821  14.565  12.938  1.00  0.00      B    H  
ATOM   3762  O   HOH B1248      18.641  27.742  20.829  1.00  0.00      B    O  
ATOM   3763  H1  HOH B1248      18.200  28.267  21.581  1.00  0.00      B    H  
ATOM   3764  H2  HOH B1248      18.195  26.859  20.879  1.00  0.00      B    H  
ATOM   3765  O   HOH B1249       1.074  37.219  27.883  1.00  0.00      B    O  
ATOM   3766  H1  HOH B1249       0.799  38.097  27.440  1.00  0.00      B    H  
ATOM   3767  H2  HOH B1249       2.123  37.130  28.047  1.00  0.00      B    H  
ATOM   3768  O   HOH B1250      25.088  22.941  21.370  1.00  0.00      B    O  
ATOM   3769  H1  HOH B1250      25.987  22.591  21.507  1.00  0.00      B    H  
ATOM   3770  H2  HOH B1250      24.449  22.166  21.176  1.00  0.00      B    H  
ATOM   3771  O   HOH B1251       0.102  25.788  36.170  1.00  0.00      B    O  
ATOM   3772  H1  HOH B1251       0.441  26.719  36.007  1.00  0.00      B    H  
ATOM   3773  H2  HOH B1251       0.853  25.140  35.951  1.00  0.00      B    H  
ATOM   3774  O   HOH B1252      21.014  21.577  14.098  1.00  0.00      B    O  
ATOM   3775  H1  HOH B1252      21.696  21.305  14.820  1.00  0.00      B    H  
ATOM   3776  H2  HOH B1252      20.046  21.531  14.500  1.00  0.00      B    H  
ATOM   3777  O   HOH B1253      23.053   4.891  11.712  1.00  0.00      B    O  
ATOM   3778  H1  HOH B1253      23.014   4.425  12.624  1.00  0.00      B    H  
ATOM   3779  H2  HOH B1253      24.012   4.923  11.406  1.00  0.00      B    H  
ATOM   3780  O   HOH B1254      26.729  14.750  25.672  1.00  0.00      B    O  
ATOM   3781  H1  HOH B1254      26.287  14.771  24.752  1.00  0.00      B    H  
ATOM   3782  H2  HOH B1254      27.613  14.300  25.628  1.00  0.00      B    H  
ATOM   3783  O   HOH B1255      16.198   5.296  33.097  1.00  0.00      B    O  
ATOM   3784  H1  HOH B1255      16.244   5.454  32.057  1.00  0.00      B    H  
ATOM   3785  H2  HOH B1255      15.298   5.609  33.514  1.00  0.00      B    H  
ATOM   3786  O   HOH B1256      17.955  23.671  19.573  1.00  0.00      B    O  
ATOM   3787  H1  HOH B1256      18.491  23.725  18.707  1.00  0.00      B    H  
ATOM   3788  H2  HOH B1256      18.227  22.790  19.930  1.00  0.00      B    H  
ATOM   3789  O   HOH B1257      37.869  18.446  22.373  1.00  0.00      B    O  
ATOM   3790  H1  HOH B1257      36.931  18.797  22.482  1.00  0.00      B    H  
ATOM   3791  H2  HOH B1257      38.444  19.268  22.129  1.00  0.00      B    H  
ATOM   3792  O   HOH B1258      22.425  32.046  18.732  1.00  0.00      B    O  
ATOM   3793  H1  HOH B1258      23.350  31.668  18.372  1.00  0.00      B    H  
ATOM   3794  H2  HOH B1258      21.730  31.697  18.134  1.00  0.00      B    H  
ATOM   3795  O   HOH B1259      28.581  37.089  39.202  1.00  0.00      B    O  
ATOM   3796  H1  HOH B1259      29.260  37.284  39.868  1.00  0.00      B    H  
ATOM   3797  H2  HOH B1259      28.957  37.227  38.248  1.00  0.00      B    H  
ATOM   3798  O   HOH B1260      15.037  23.940  33.092  1.00  0.00      B    O  
ATOM   3799  H1  HOH B1260      15.957  23.660  32.818  1.00  0.00      B    H  
ATOM   3800  H2  HOH B1260      14.382  23.259  32.726  1.00  0.00      B    H  
ATOM   3801  O   HOH B1261      33.966   0.867  12.994  1.00  0.00      B    O  
ATOM   3802  H1  HOH B1261      33.112   1.004  13.502  1.00  0.00      B    H  
ATOM   3803  H2  HOH B1261      33.731   0.333  12.123  1.00  0.00      B    H  
ATOM   3804  O   HOH B1262      39.001  37.662  35.410  1.00  0.00      B    O  
ATOM   3805  H1  HOH B1262      38.335  38.327  35.029  1.00  0.00      B    H  
ATOM   3806  H2  HOH B1262      39.810  38.184  35.675  1.00  0.00      B    H  
ATOM   3807  O   HOH B1263      23.421  14.704  20.146  1.00  0.00      B    O  
ATOM   3808  H1  HOH B1263      23.143  13.899  20.694  1.00  0.00      B    H  
ATOM   3809  H2  HOH B1263      24.025  15.229  20.770  1.00  0.00      B    H  
ATOM   3810  O   HOH B1264      21.436  10.733   7.296  1.00  0.00      B    O  
ATOM   3811  H1  HOH B1264      21.185  10.218   6.492  1.00  0.00      B    H  
ATOM   3812  H2  HOH B1264      21.135  11.692   7.156  1.00  0.00      B    H  
ATOM   3813  O   HOH B1265      13.000  18.514  29.543  1.00  0.00      B    O  
ATOM   3814  H1  HOH B1265      12.328  18.667  30.267  1.00  0.00      B    H  
ATOM   3815  H2  HOH B1265      13.590  17.691  29.752  1.00  0.00      B    H  
ATOM   3816  O   HOH B1266      31.813  22.398  24.044  1.00  0.00      B    O  
ATOM   3817  H1  HOH B1266      31.065  21.724  24.067  1.00  0.00      B    H  
ATOM   3818  H2  HOH B1266      32.437  22.303  24.889  1.00  0.00      B    H  
ATOM   3819  O   HOH B1267      16.441  20.708  34.833  1.00  0.00      B    O  
ATOM   3820  H1  HOH B1267      16.199  20.120  35.628  1.00  0.00      B    H  
ATOM   3821  H2  HOH B1267      17.352  21.159  34.985  1.00  0.00      B    H  
ATOM   3822  O   HOH B1268      26.164  11.002  12.269  1.00  0.00      B    O  
ATOM   3823  H1  HOH B1268      26.115  11.804  11.609  1.00  0.00      B    H  
ATOM   3824  H2  HOH B1268      26.813  10.290  11.934  1.00  0.00      B    H  
ATOM   3825  O   HOH B1269       3.485  10.484   1.171  1.00  0.00      B    O  
ATOM   3826  H1  HOH B1269       3.849   9.585   1.163  1.00  0.00      B    H  
ATOM   3827  H2  HOH B1269       2.488  10.392   1.303  1.00  0.00      B    H  
ATOM   3828  O   HOH B1270      30.134  16.855  25.430  1.00  0.00      B    O  
ATOM   3829  H1  HOH B1270      30.764  17.328  24.790  1.00  0.00      B    H  
ATOM   3830  H2  HOH B1270      29.225  16.703  24.970  1.00  0.00      B    H  
ATOM   3831  O   HOH B1271      28.635  37.796  30.979  1.00  0.00      B    O  
ATOM   3832  H1  HOH B1271      28.155  38.255  31.759  1.00  0.00      B    H  
ATOM   3833  H2  HOH B1271      29.087  38.472  30.468  1.00  0.00      B    H  
ATOM   3834  O   HOH B1272      22.002  11.814  11.238  1.00  0.00      B    O  
ATOM   3835  H1  HOH B1272      22.419  11.249  11.929  1.00  0.00      B    H  
ATOM   3836  H2  HOH B1272      22.407  11.468  10.348  1.00  0.00      B    H  
ATOM   3837  O   HOH B1273      22.491  21.624   5.825  1.00  0.00      B    O  
ATOM   3838  H1  HOH B1273      22.167  21.742   4.905  1.00  0.00      B    H  
ATOM   3839  H2  HOH B1273      22.930  20.686   5.886  1.00  0.00      B    H  
ATOM   3840  O   HOH B1274       3.150  18.542  33.997  1.00  0.00      B    O  
ATOM   3841  H1  HOH B1274       2.890  18.360  34.970  1.00  0.00      B    H  
ATOM   3842  H2  HOH B1274       3.621  17.727  33.668  1.00  0.00      B    H  
ATOM   3843  O   HOH B1275      31.984  14.127  10.313  1.00  0.00      B    O  
ATOM   3844  H1  HOH B1275      32.329  13.183  10.553  1.00  0.00      B    H  
ATOM   3845  H2  HOH B1275      30.994  14.061  10.272  1.00  0.00      B    H  
ATOM   3846  O   HOH B1276      13.854   8.346  16.612  1.00  0.00      B    O  
ATOM   3847  H1  HOH B1276      14.750   7.947  16.349  1.00  0.00      B    H  
ATOM   3848  H2  HOH B1276      13.805   8.397  17.664  1.00  0.00      B    H  
ATOM   3849  O   HOH B1277       3.496   2.576  25.804  1.00  0.00      B    O  
ATOM   3850  H1  HOH B1277       4.254   3.227  25.512  1.00  0.00      B    H  
ATOM   3851  H2  HOH B1277       2.595   3.009  25.664  1.00  0.00      B    H  
ATOM   3852  O   HOH B1278      29.016  14.238  17.243  1.00  0.00      B    O  
ATOM   3853  H1  HOH B1278      29.893  13.789  17.006  1.00  0.00      B    H  
ATOM   3854  H2  HOH B1278      28.325  13.550  17.435  1.00  0.00      B    H  
ATOM   3855  O   HOH B1279      37.558  14.270   2.298  1.00  0.00      B    O  
ATOM   3856  H1  HOH B1279      38.073  13.741   3.016  1.00  0.00      B    H  
ATOM   3857  H2  HOH B1279      36.891  14.803   2.798  1.00  0.00      B    H  
ATOM   3858  O   HOH B1280      27.882  13.971  37.239  1.00  0.00      B    O  
ATOM   3859  H1  HOH B1280      27.517  13.569  36.363  1.00  0.00      B    H  
ATOM   3860  H2  HOH B1280      27.199  14.630  37.547  1.00  0.00      B    H  
ATOM   3861  O   HOH B1281      21.528  38.209   1.538  1.00  0.00      B    O  
ATOM   3862  H1  HOH B1281      21.551  38.430   2.492  1.00  0.00      B    H  
ATOM   3863  H2  HOH B1281      22.447  37.844   1.361  1.00  0.00      B    H  
ATOM   3864  O   HOH B1282      26.749  25.120  20.155  1.00  0.00      B    O  
ATOM   3865  H1  HOH B1282      26.581  25.495  19.233  1.00  0.00      B    H  
ATOM   3866  H2  HOH B1282      26.365  24.184  20.259  1.00  0.00      B    H  
ATOM   3867  O   HOH B1283      28.554   1.255   3.803  1.00  0.00      B    O  
ATOM   3868  H1  HOH B1283      29.453   0.831   3.808  1.00  0.00      B    H  
ATOM   3869  H2  HOH B1283      28.010   0.853   3.040  1.00  0.00      B    H  
ATOM   3870  O   HOH B1284      30.445  27.570  22.873  1.00  0.00      B    O  
ATOM   3871  H1  HOH B1284      29.866  26.975  22.313  1.00  0.00      B    H  
ATOM   3872  H2  HOH B1284      31.122  27.029  23.409  1.00  0.00      B    H  
ATOM   3873  O   HOH B1285      31.617  18.784  21.070  1.00  0.00      B    O  
ATOM   3874  H1  HOH B1285      32.633  18.991  21.050  1.00  0.00      B    H  
ATOM   3875  H2  HOH B1285      31.071  19.510  20.588  1.00  0.00      B    H  
ATOM   3876  O   HOH B1286      34.162  36.436  22.309  1.00  0.00      B    O  
ATOM   3877  H1  HOH B1286      33.766  37.135  22.910  1.00  0.00      B    H  
ATOM   3878  H2  HOH B1286      33.429  35.743  22.161  1.00  0.00      B    H  
ATOM   3879  O   HOH B1287      32.126   7.774   2.895  1.00  0.00      B    O  
ATOM   3880  H1  HOH B1287      31.338   8.272   3.291  1.00  0.00      B    H  
ATOM   3881  H2  HOH B1287      32.890   8.391   2.668  1.00  0.00      B    H  
ATOM   3882  O   HOH B1288      26.103  27.130   7.244  1.00  0.00      B    O  
ATOM   3883  H1  HOH B1288      26.520  26.246   7.193  1.00  0.00      B    H  
ATOM   3884  H2  HOH B1288      25.115  27.056   7.470  1.00  0.00      B    H  
ATOM   3885  O   HOH B1289      11.449   9.148  27.347  1.00  0.00      B    O  
ATOM   3886  H1  HOH B1289      10.645   9.166  27.982  1.00  0.00      B    H  
ATOM   3887  H2  HOH B1289      11.856   8.230  27.418  1.00  0.00      B    H  
ATOM   3888  O   HOH B1290      31.788  34.497  25.383  1.00  0.00      B    O  
ATOM   3889  H1  HOH B1290      32.777  34.679  25.307  1.00  0.00      B    H  
ATOM   3890  H2  HOH B1290      31.688  34.175  26.313  1.00  0.00      B    H  
ATOM   3891  O   HOH B1291      31.241  37.820  32.092  1.00  0.00      B    O  
ATOM   3892  H1  HOH B1291      31.294  37.657  31.090  1.00  0.00      B    H  
ATOM   3893  H2  HOH B1291      30.331  38.153  32.335  1.00  0.00      B    H  
ATOM   3894  O   HOH B1292      35.614   6.522  14.823  1.00  0.00      B    O  
ATOM   3895  H1  HOH B1292      36.043   6.002  15.523  1.00  0.00      B    H  
ATOM   3896  H2  HOH B1292      35.925   6.141  13.928  1.00  0.00      B    H  
ATOM   3897  O   HOH B1293       7.885  27.113  33.883  1.00  0.00      B    O  
ATOM   3898  H1  HOH B1293       7.298  27.297  33.110  1.00  0.00      B    H  
ATOM   3899  H2  HOH B1293       8.691  26.518  33.595  1.00  0.00      B    H  
ATOM   3900  O   HOH B1294      35.571  26.957  20.626  1.00  0.00      B    O  
ATOM   3901  H1  HOH B1294      34.618  27.262  20.490  1.00  0.00      B    H  
ATOM   3902  H2  HOH B1294      36.130  27.595  20.098  1.00  0.00      B    H  
ATOM   3903  O   HOH B1295       9.340  17.993  30.009  1.00  0.00      B    O  
ATOM   3904  H1  HOH B1295       9.675  17.943  30.959  1.00  0.00      B    H  
ATOM   3905  H2  HOH B1295       8.651  18.738  29.872  1.00  0.00      B    H  
ATOM   3906  O   HOH B1296      29.793   3.562  12.749  1.00  0.00      B    O  
ATOM   3907  H1  HOH B1296      30.048   3.186  13.695  1.00  0.00      B    H  
ATOM   3908  H2  HOH B1296      30.408   4.338  12.496  1.00  0.00      B    H  
ATOM   3909  O   HOH B1297      20.542  23.722   3.168  1.00  0.00      B    O  
ATOM   3910  H1  HOH B1297      21.033  24.149   3.942  1.00  0.00      B    H  
ATOM   3911  H2  HOH B1297      21.194  23.218   2.589  1.00  0.00      B    H  
ATOM   3912  O   HOH B1298       3.851   6.169  36.222  1.00  0.00      B    O  
ATOM   3913  H1  HOH B1298       3.334   5.756  37.013  1.00  0.00      B    H  
ATOM   3914  H2  HOH B1298       4.127   5.455  35.541  1.00  0.00      B    H  
ATOM   3915  O   HOH B1299       0.461   1.862   2.080  1.00  0.00      B    O  
ATOM   3916  H1  HOH B1299       0.177   2.782   2.064  1.00  0.00      B    H  
ATOM   3917  H2  HOH B1299      -0.312   1.314   2.530  1.00  0.00      B    H  
ATOM   3918  O   HOH B1300      23.460  33.276  10.205  1.00  0.00      B    O  
ATOM   3919  H1  HOH B1300      24.097  33.392   9.484  1.00  0.00      B    H  
ATOM   3920  H2  HOH B1300      23.770  33.904  10.854  1.00  0.00      B    H  
ATOM   3921  O   HOH B1301      36.669  21.121  24.626  1.00  0.00      B    O  
ATOM   3922  H1  HOH B1301      37.080  21.913  24.115  1.00  0.00      B    H  
ATOM   3923  H2  HOH B1301      36.082  20.450  24.063  1.00  0.00      B    H  
ATOM   3924  O   HOH B1302      12.300  19.024  22.715  1.00  0.00      B    O  
ATOM   3925  H1  HOH B1302      13.325  19.091  22.607  1.00  0.00      B    H  
ATOM   3926  H2  HOH B1302      12.055  18.919  23.693  1.00  0.00      B    H  
ATOM   3927  O   HOH B1303      35.243  33.451  27.260  1.00  0.00      B    O  
ATOM   3928  H1  HOH B1303      34.896  33.746  26.391  1.00  0.00      B    H  
ATOM   3929  H2  HOH B1303      34.554  32.810  27.609  1.00  0.00      B    H  
ATOM   3930  O   HOH B1304      14.176  12.801  29.052  1.00  0.00      B    O  
ATOM   3931  H1  HOH B1304      14.082  11.844  29.410  1.00  0.00      B    H  
ATOM   3932  H2  HOH B1304      13.216  13.107  28.966  1.00  0.00      B    H  
ATOM   3933  O   HOH B1305      19.139   8.755   1.690  1.00  0.00      B    O  
ATOM   3934  H1  HOH B1305      19.205   9.737   1.978  1.00  0.00      B    H  
ATOM   3935  H2  HOH B1305      18.971   8.722   0.714  1.00  0.00      B    H  
ATOM   3936  O   HOH B1306      30.498   1.784   9.237  1.00  0.00      B    O  
ATOM   3937  H1  HOH B1306      29.682   1.869   8.632  1.00  0.00      B    H  
ATOM   3938  H2  HOH B1306      30.281   1.097   9.952  1.00  0.00      B    H  
ATOM   3939  O   HOH B1307      35.000   8.100   7.135  1.00  0.00      B    O  
ATOM   3940  H1  HOH B1307      34.305   7.966   6.392  1.00  0.00      B    H  
ATOM   3941  H2  HOH B1307      35.890   8.385   6.676  1.00  0.00      B    H  
ATOM   3942  O   HOH B1308      37.949   6.484  29.914  1.00  0.00      B    O  
ATOM   3943  H1  HOH B1308      37.140   6.699  30.541  1.00  0.00      B    H  
ATOM   3944  H2  HOH B1308      38.867   6.606  30.381  1.00  0.00      B    H  
ATOM   3945  O   HOH B1309       2.582  10.716  16.493  1.00  0.00      B    O  
ATOM   3946  H1  HOH B1309       3.127  11.491  16.759  1.00  0.00      B    H  
ATOM   3947  H2  HOH B1309       3.177   9.913  16.556  1.00  0.00      B    H  
ATOM   3948  O   HOH B1310      17.903   1.869   7.413  1.00  0.00      B    O  
ATOM   3949  H1  HOH B1310      17.066   1.484   7.723  1.00  0.00      B    H  
ATOM   3950  H2  HOH B1310      18.560   1.271   7.913  1.00  0.00      B    H  
ATOM   3951  O   HOH B1311      17.591  12.848   4.119  1.00  0.00      B    O  
ATOM   3952  H1  HOH B1311      17.887  13.710   4.588  1.00  0.00      B    H  
ATOM   3953  H2  HOH B1311      16.574  12.954   4.187  1.00  0.00      B    H  
ATOM   3954  O   HOH B1312       2.686  25.175  38.095  1.00  0.00      B    O  
ATOM   3955  H1  HOH B1312       3.384  25.689  38.540  1.00  0.00      B    H  
ATOM   3956  H2  HOH B1312       2.906  25.161  37.093  1.00  0.00      B    H  
ATOM   3957  O   HOH B1313      25.403  28.823  10.912  1.00  0.00      B    O  
ATOM   3958  H1  HOH B1313      24.782  29.561  10.520  1.00  0.00      B    H  
ATOM   3959  H2  HOH B1313      24.824  27.994  11.129  1.00  0.00      B    H  
ATOM   3960  O   HOH B1314      11.957   2.399  30.228  1.00  0.00      B    O  
ATOM   3961  H1  HOH B1314      12.036   3.409  30.221  1.00  0.00      B    H  
ATOM   3962  H2  HOH B1314      11.846   2.089  29.267  1.00  0.00      B    H  
ATOM   3963  O   HOH B1315       2.549  26.646  21.918  1.00  0.00      B    O  
ATOM   3964  H1  HOH B1315       3.436  26.878  21.511  1.00  0.00      B    H  
ATOM   3965  H2  HOH B1315       2.625  26.970  22.905  1.00  0.00      B    H  
ATOM   3966  O   HOH B1316      39.015  11.012  36.186  1.00  0.00      B    O  
ATOM   3967  H1  HOH B1316      38.189  10.688  35.669  1.00  0.00      B    H  
ATOM   3968  H2  HOH B1316      39.208  11.915  35.731  1.00  0.00      B    H  
ATOM   3969  O   HOH B1317      28.065   1.606   8.139  1.00  0.00      B    O  
ATOM   3970  H1  HOH B1317      27.777   0.616   8.222  1.00  0.00      B    H  
ATOM   3971  H2  HOH B1317      27.487   2.171   8.717  1.00  0.00      B    H  
ATOM   3972  O   HOH B1318       3.503  28.069   6.199  1.00  0.00      B    O  
ATOM   3973  H1  HOH B1318       3.814  28.104   7.175  1.00  0.00      B    H  
ATOM   3974  H2  HOH B1318       3.741  27.173   5.826  1.00  0.00      B    H  
ATOM   3975  O   HOH B1319      26.874  17.142  21.377  1.00  0.00      B    O  
ATOM   3976  H1  HOH B1319      27.449  17.166  22.230  1.00  0.00      B    H  
ATOM   3977  H2  HOH B1319      27.474  16.950  20.571  1.00  0.00      B    H  
ATOM   3978  O   HOH B1320       1.253  -0.129  22.683  1.00  0.00      B    O  
ATOM   3979  H1  HOH B1320       0.652   0.556  22.191  1.00  0.00      B    H  
ATOM   3980  H2  HOH B1320       0.960  -0.097  23.596  1.00  0.00      B    H  
ATOM   3981  O   HOH B1321      38.398  32.035   8.698  1.00  0.00      B    O  
ATOM   3982  H1  HOH B1321      39.164  31.978   8.057  1.00  0.00      B    H  
ATOM   3983  H2  HOH B1321      38.611  31.508   9.572  1.00  0.00      B    H  
ATOM   3984  O   HOH B1322       4.010  25.963  19.074  1.00  0.00      B    O  
ATOM   3985  H1  HOH B1322       3.697  25.009  19.069  1.00  0.00      B    H  
ATOM   3986  H2  HOH B1322       3.893  26.280  18.156  1.00  0.00      B    H  
ATOM   3987  O   HOH B1323      15.087  21.297   1.614  1.00  0.00      B    O  
ATOM   3988  H1  HOH B1323      15.127  20.296   1.435  1.00  0.00      B    H  
ATOM   3989  H2  HOH B1323      15.943  21.570   2.113  1.00  0.00      B    H  
ATOM   3990  O   HOH B1324      32.514   1.068   3.975  1.00  0.00      B    O  
ATOM   3991  H1  HOH B1324      32.569   1.045   3.006  1.00  0.00      B    H  
ATOM   3992  H2  HOH B1324      33.071   0.288   4.366  1.00  0.00      B    H  
ATOM   3993  O   HOH B1325       7.959  38.421  24.516  1.00  0.00      B    O  
ATOM   3994  H1  HOH B1325       8.605  37.903  23.880  1.00  0.00      B    H  
ATOM   3995  H2  HOH B1325       7.412  37.748  25.005  1.00  0.00      B    H  
ATOM   3996  O   HOH B1326      13.430   8.297  19.326  1.00  0.00      B    O  
ATOM   3997  H1  HOH B1326      13.194   7.302  19.244  1.00  0.00      B    H  
ATOM   3998  H2  HOH B1326      13.156   8.604  20.270  1.00  0.00      B    H  
ATOM   3999  O   HOH B1327      15.268  16.448  36.639  1.00  0.00      B    O  
ATOM   4000  H1  HOH B1327      14.634  16.271  37.401  1.00  0.00      B    H  
ATOM   4001  H2  HOH B1327      15.312  17.406  36.592  1.00  0.00      B    H  
ATOM   4002  O   HOH B1328      37.227  29.115  19.530  1.00  0.00      B    O  
ATOM   4003  H1  HOH B1328      37.791  29.974  19.628  1.00  0.00      B    H  
ATOM   4004  H2  HOH B1328      36.545  29.292  18.814  1.00  0.00      B    H  
ATOM   4005  O   HOH B1329       3.218   6.061  14.057  1.00  0.00      B    O  
ATOM   4006  H1  HOH B1329       2.567   5.430  13.550  1.00  0.00      B    H  
ATOM   4007  H2  HOH B1329       2.954   7.014  13.834  1.00  0.00      B    H  
ATOM   4008  O   HOH B1330      32.920  33.727  19.320  1.00  0.00      B    O  
ATOM   4009  H1  HOH B1330      33.791  33.220  18.983  1.00  0.00      B    H  
ATOM   4010  H2  HOH B1330      32.420  32.951  19.790  1.00  0.00      B    H  
ATOM   4011  O   HOH B1331      27.336  37.883   7.681  1.00  0.00      B    O  
ATOM   4012  H1  HOH B1331      27.847  37.301   8.296  1.00  0.00      B    H  
ATOM   4013  H2  HOH B1331      27.754  37.864   6.753  1.00  0.00      B    H  
ATOM   4014  O   HOH B1332       9.399  19.914  35.540  1.00  0.00      B    O  
ATOM   4015  H1  HOH B1332       9.488  18.929  35.622  1.00  0.00      B    H  
ATOM   4016  H2  HOH B1332      10.304  20.220  35.816  1.00  0.00      B    H  
ATOM   4017  O   HOH B1333      36.340  10.301  35.644  1.00  0.00      B    O  
ATOM   4018  H1  HOH B1333      35.495   9.722  35.678  1.00  0.00      B    H  
ATOM   4019  H2  HOH B1333      36.017  11.266  35.863  1.00  0.00      B    H  
ATOM   4020  O   HOH B1334       9.521  22.848  27.859  1.00  0.00      B    O  
ATOM   4021  H1  HOH B1334      10.394  22.949  28.289  1.00  0.00      B    H  
ATOM   4022  H2  HOH B1334       9.544  23.438  27.005  1.00  0.00      B    H  
ATOM   4023  O   HOH B1335       2.253   7.887   5.791  1.00  0.00      B    O  
ATOM   4024  H1  HOH B1335       1.985   8.782   5.461  1.00  0.00      B    H  
ATOM   4025  H2  HOH B1335       2.569   7.921   6.763  1.00  0.00      B    H  
ATOM   4026  O   HOH B1336       3.525  32.314  17.841  1.00  0.00      B    O  
ATOM   4027  H1  HOH B1336       4.440  32.080  18.274  1.00  0.00      B    H  
ATOM   4028  H2  HOH B1336       3.700  32.456  16.889  1.00  0.00      B    H  
ATOM   4029  O   HOH B1337      29.539  19.357   8.066  1.00  0.00      B    O  
ATOM   4030  H1  HOH B1337      29.817  19.702   7.186  1.00  0.00      B    H  
ATOM   4031  H2  HOH B1337      29.294  18.386   7.967  1.00  0.00      B    H  
ATOM   4032  O   HOH B1338      29.212  20.392  29.630  1.00  0.00      B    O  
ATOM   4033  H1  HOH B1338      30.239  20.311  29.893  1.00  0.00      B    H  
ATOM   4034  H2  HOH B1338      28.819  21.305  29.872  1.00  0.00      B    H  
ATOM   4035  O   HOH B1339       5.985  20.825  32.068  1.00  0.00      B    O  
ATOM   4036  H1  HOH B1339       5.118  21.203  31.612  1.00  0.00      B    H  
ATOM   4037  H2  HOH B1339       6.515  20.163  31.437  1.00  0.00      B    H  
ATOM   4038  O   HOH B1340      11.978  27.507  38.440  1.00  0.00      B    O  
ATOM   4039  H1  HOH B1340      11.133  27.950  38.161  1.00  0.00      B    H  
ATOM   4040  H2  HOH B1340      12.274  27.778  39.372  1.00  0.00      B    H  
ATOM   4041  O   HOH B1341      17.953   1.781  35.124  1.00  0.00      B    O  
ATOM   4042  H1  HOH B1341      17.710   2.741  35.127  1.00  0.00      B    H  
ATOM   4043  H2  HOH B1341      18.112   1.545  36.104  1.00  0.00      B    H  
ATOM   4044  O   HOH B1342      30.074  25.255  25.724  1.00  0.00      B    O  
ATOM   4045  H1  HOH B1342      30.877  25.341  25.130  1.00  0.00      B    H  
ATOM   4046  H2  HOH B1342      30.215  25.887  26.490  1.00  0.00      B    H  
ATOM   4047  O   HOH B1343       3.854  18.716   7.482  1.00  0.00      B    O  
ATOM   4048  H1  HOH B1343       4.115  18.464   6.566  1.00  0.00      B    H  
ATOM   4049  H2  HOH B1343       4.407  19.529   7.716  1.00  0.00      B    H  
ATOM   4050  O   HOH B1344      37.187  10.316  17.773  1.00  0.00      B    O  
ATOM   4051  H1  HOH B1344      36.248  10.448  17.465  1.00  0.00      B    H  
ATOM   4052  H2  HOH B1344      37.759  10.650  17.052  1.00  0.00      B    H  
ATOM   4053  O   HOH B1345      15.563   4.338   1.027  1.00  0.00      B    O  
ATOM   4054  H1  HOH B1345      14.990   4.978   1.609  1.00  0.00      B    H  
ATOM   4055  H2  HOH B1345      16.471   4.717   1.011  1.00  0.00      B    H  
ATOM   4056  O   HOH B1346      19.058   4.690  22.937  1.00  0.00      B    O  
ATOM   4057  H1  HOH B1346      19.154   4.588  21.901  1.00  0.00      B    H  
ATOM   4058  H2  HOH B1346      18.884   3.773  23.210  1.00  0.00      B    H  
ATOM   4059  O   HOH B1347      37.952  26.824   3.650  1.00  0.00      B    O  
ATOM   4060  H1  HOH B1347      38.822  27.283   3.964  1.00  0.00      B    H  
ATOM   4061  H2  HOH B1347      37.471  26.563   4.508  1.00  0.00      B    H  
ATOM   4062  O   HOH B1348      38.417  15.359  13.725  1.00  0.00      B    O  
ATOM   4063  H1  HOH B1348      37.663  14.862  14.325  1.00  0.00      B    H  
ATOM   4064  H2  HOH B1348      39.301  14.845  13.827  1.00  0.00      B    H  
ATOM   4065  O   HOH B1349      16.336   4.768  23.763  1.00  0.00      B    O  
ATOM   4066  H1  HOH B1349      17.387   4.888  23.628  1.00  0.00      B    H  
ATOM   4067  H2  HOH B1349      15.974   4.585  22.817  1.00  0.00      B    H  
ATOM   4068  O   HOH B1350      23.738   0.580  18.981  1.00  0.00      B    O  
ATOM   4069  H1  HOH B1350      24.127  -0.324  19.101  1.00  0.00      B    H  
ATOM   4070  H2  HOH B1350      23.676   0.728  17.954  1.00  0.00      B    H  
ATOM   4071  O   HOH B1351       5.688  19.926  23.603  1.00  0.00      B    O  
ATOM   4072  H1  HOH B1351       6.047  19.682  22.671  1.00  0.00      B    H  
ATOM   4073  H2  HOH B1351       4.672  19.999  23.406  1.00  0.00      B    H  
ATOM   4074  O   HOH B1352      15.980  14.038  32.764  1.00  0.00      B    O  
ATOM   4075  H1  HOH B1352      15.339  14.311  33.504  1.00  0.00      B    H  
ATOM   4076  H2  HOH B1352      15.932  13.043  32.571  1.00  0.00      B    H  
ATOM   4077  O   HOH B1353      12.505  26.632   6.339  1.00  0.00      B    O  
ATOM   4078  H1  HOH B1353      13.204  26.844   7.011  1.00  0.00      B    H  
ATOM   4079  H2  HOH B1353      12.984  26.250   5.586  1.00  0.00      B    H  
ATOM   4080  O   HOH B1354      37.626  30.698  35.284  1.00  0.00      B    O  
ATOM   4081  H1  HOH B1354      38.560  30.772  34.996  1.00  0.00      B    H  
ATOM   4082  H2  HOH B1354      37.658  30.413  36.240  1.00  0.00      B    H  
ATOM   4083  O   HOH B1355      28.911   4.311  17.130  1.00  0.00      B    O  
ATOM   4084  H1  HOH B1355      29.154   3.307  17.142  1.00  0.00      B    H  
ATOM   4085  H2  HOH B1355      27.935   4.392  17.004  1.00  0.00      B    H  
ATOM   4086  O   HOH B1356      22.542   5.726   0.571  1.00  0.00      B    O  
ATOM   4087  H1  HOH B1356      21.592   5.513   0.340  1.00  0.00      B    H  
ATOM   4088  H2  HOH B1356      22.456   6.314   1.409  1.00  0.00      B    H  
ATOM   4089  O   HOH B1357      25.061   8.450  12.914  1.00  0.00      B    O  
ATOM   4090  H1  HOH B1357      24.097   8.517  12.834  1.00  0.00      B    H  
ATOM   4091  H2  HOH B1357      25.456   9.278  12.572  1.00  0.00      B    H  
ATOM   4092  O   HOH B1358      12.557   2.138  24.989  1.00  0.00      B    O  
ATOM   4093  H1  HOH B1358      12.467   3.051  24.573  1.00  0.00      B    H  
ATOM   4094  H2  HOH B1358      13.568   1.919  24.943  1.00  0.00      B    H  
ATOM   4095  O   HOH B1359      25.584   5.456  10.872  1.00  0.00      B    O  
ATOM   4096  H1  HOH B1359      25.622   4.660  10.222  1.00  0.00      B    H  
ATOM   4097  H2  HOH B1359      26.488   5.467  11.429  1.00  0.00      B    H  
ATOM   4098  O   HOH B1360      26.948  38.292  24.001  1.00  0.00      B    O  
ATOM   4099  H1  HOH B1360      26.181  38.258  24.614  1.00  0.00      B    H  
ATOM   4100  H2  HOH B1360      27.097  37.413  23.604  1.00  0.00      B    H  
ATOM   4101  O   HOH B1361      30.971  18.037   5.786  1.00  0.00      B    O  
ATOM   4102  H1  HOH B1361      31.807  18.535   5.748  1.00  0.00      B    H  
ATOM   4103  H2  HOH B1361      31.196  17.042   5.981  1.00  0.00      B    H  
ATOM   4104  O   HOH B1362      19.449  25.296  13.175  1.00  0.00      B    O  
ATOM   4105  H1  HOH B1362      19.646  24.336  12.861  1.00  0.00      B    H  
ATOM   4106  H2  HOH B1362      19.584  25.947  12.401  1.00  0.00      B    H  
ATOM   4107  O   HOH B1363      26.239  27.538  25.741  1.00  0.00      B    O  
ATOM   4108  H1  HOH B1363      26.424  27.396  24.735  1.00  0.00      B    H  
ATOM   4109  H2  HOH B1363      26.951  27.004  26.315  1.00  0.00      B    H  
ATOM   4110  O   HOH B1364      10.177  28.940  26.042  1.00  0.00      B    O  
ATOM   4111  H1  HOH B1364       9.624  28.340  26.642  1.00  0.00      B    H  
ATOM   4112  H2  HOH B1364      11.190  28.820  26.226  1.00  0.00      B    H  
ATOM   4113  O   HOH B1365      13.410   2.405   1.604  1.00  0.00      B    O  
ATOM   4114  H1  HOH B1365      13.011   2.483   0.700  1.00  0.00      B    H  
ATOM   4115  H2  HOH B1365      14.284   2.966   1.587  1.00  0.00      B    H  
ATOM   4116  O   HOH B1366      10.755  34.661   6.055  1.00  0.00      B    O  
ATOM   4117  H1  HOH B1366      10.758  34.757   7.044  1.00  0.00      B    H  
ATOM   4118  H2  HOH B1366      11.029  33.748   5.818  1.00  0.00      B    H  
ATOM   4119  O   HOH B1367      36.624   0.686  38.454  1.00  0.00      B    O  
ATOM   4120  H1  HOH B1367      36.469   0.665  39.426  1.00  0.00      B    H  
ATOM   4121  H2  HOH B1367      35.771   0.209  38.094  1.00  0.00      B    H  
ATOM   4122  O   HOH B1368      21.346  20.076  23.085  1.00  0.00      B    O  
ATOM   4123  H1  HOH B1368      22.045  20.275  23.801  1.00  0.00      B    H  
ATOM   4124  H2  HOH B1368      20.505  19.757  23.582  1.00  0.00      B    H  
ATOM   4125  O   HOH B1369       7.644  25.191  38.568  1.00  0.00      B    O  
ATOM   4126  H1  HOH B1369       6.707  25.586  38.595  1.00  0.00      B    H  
ATOM   4127  H2  HOH B1369       7.481  24.250  38.913  1.00  0.00      B    H  
ATOM   4128  O   HOH B1370       5.549  18.889  35.656  1.00  0.00      B    O  
ATOM   4129  H1  HOH B1370       4.953  19.485  35.114  1.00  0.00      B    H  
ATOM   4130  H2  HOH B1370       6.184  19.491  36.206  1.00  0.00      B    H  
ATOM   4131  O   HOH B1371      29.012  16.460  13.830  1.00  0.00      B    O  
ATOM   4132  H1  HOH B1371      28.060  16.102  13.874  1.00  0.00      B    H  
ATOM   4133  H2  HOH B1371      29.350  16.090  13.002  1.00  0.00      B    H  
ATOM   4134  O   HOH B1372       9.143  32.111  36.840  1.00  0.00      B    O  
ATOM   4135  H1  HOH B1372       8.324  32.041  36.282  1.00  0.00      B    H  
ATOM   4136  H2  HOH B1372       9.929  32.108  36.168  1.00  0.00      B    H  
ATOM   4137  O   HOH B1373      23.154  12.589  24.479  1.00  0.00      B    O  
ATOM   4138  H1  HOH B1373      23.868  11.915  24.302  1.00  0.00      B    H  
ATOM   4139  H2  HOH B1373      22.871  12.397  25.451  1.00  0.00      B    H  
ATOM   4140  O   HOH B1374      35.315   2.138  32.062  1.00  0.00      B    O  
ATOM   4141  H1  HOH B1374      36.207   1.866  31.703  1.00  0.00      B    H  
ATOM   4142  H2  HOH B1374      35.073   1.491  32.829  1.00  0.00      B    H  
ATOM   4143  O   HOH B1375      18.524  11.574  30.717  1.00  0.00      B    O  
ATOM   4144  H1  HOH B1375      19.149  11.656  29.867  1.00  0.00      B    H  
ATOM   4145  H2  HOH B1375      17.609  11.281  30.359  1.00  0.00      B    H  
ATOM   4146  O   HOH B1376       1.002  34.769  17.547  1.00  0.00      B    O  
ATOM   4147  H1  HOH B1376       1.965  34.624  17.410  1.00  0.00      B    H  
ATOM   4148  H2  HOH B1376       0.546  35.163  16.717  1.00  0.00      B    H  
ATOM   4149  O   HOH B1377       4.867  15.982  29.474  1.00  0.00      B    O  
ATOM   4150  H1  HOH B1377       5.744  15.714  29.994  1.00  0.00      B    H  
ATOM   4151  H2  HOH B1377       4.121  15.967  30.106  1.00  0.00      B    H  
ATOM   4152  O   HOH B1378       3.869   4.360  34.030  1.00  0.00      B    O  
ATOM   4153  H1  HOH B1378       3.424   3.609  33.557  1.00  0.00      B    H  
ATOM   4154  H2  HOH B1378       4.855   4.104  34.127  1.00  0.00      B    H  
ATOM   4155  O   HOH B1379      22.704  11.717  26.896  1.00  0.00      B    O  
ATOM   4156  H1  HOH B1379      22.040  12.041  27.580  1.00  0.00      B    H  
ATOM   4157  H2  HOH B1379      23.092  10.910  27.406  1.00  0.00      B    H  
ATOM   4158  O   HOH B1380      33.116  37.111   0.767  1.00  0.00      B    O  
ATOM   4159  H1  HOH B1380      33.491  36.711   1.634  1.00  0.00      B    H  
ATOM   4160  H2  HOH B1380      33.681  36.737   0.043  1.00  0.00      B    H  
ATOM   4161  O   HOH B1381      21.679  28.300  31.596  1.00  0.00      B    O  
ATOM   4162  H1  HOH B1381      20.788  28.014  31.870  1.00  0.00      B    H  
ATOM   4163  H2  HOH B1381      21.641  28.491  30.594  1.00  0.00      B    H  
ATOM   4164  O   HOH B1382      33.735   4.755   5.653  1.00  0.00      B    O  
ATOM   4165  H1  HOH B1382      33.675   5.766   5.545  1.00  0.00      B    H  
ATOM   4166  H2  HOH B1382      33.037   4.357   4.983  1.00  0.00      B    H  
ATOM   4167  O   HOH B1383       6.718  10.194  23.547  1.00  0.00      B    O  
ATOM   4168  H1  HOH B1383       7.364  10.366  24.324  1.00  0.00      B    H  
ATOM   4169  H2  HOH B1383       5.789  10.534  23.837  1.00  0.00      B    H  
ATOM   4170  O   HOH B1384      12.338  16.243  27.439  1.00  0.00      B    O  
ATOM   4171  H1  HOH B1384      11.347  16.530  27.241  1.00  0.00      B    H  
ATOM   4172  H2  HOH B1384      12.851  17.015  27.800  1.00  0.00      B    H  
ATOM   4173  O   HOH B1385      26.850   5.923  20.338  1.00  0.00      B    O  
ATOM   4174  H1  HOH B1385      27.667   5.575  19.845  1.00  0.00      B    H  
ATOM   4175  H2  HOH B1385      27.094   6.868  20.661  1.00  0.00      B    H  
ATOM   4176  O   HOH B1386       8.714  16.774  10.452  1.00  0.00      B    O  
ATOM   4177  H1  HOH B1386       9.282  17.593  10.245  1.00  0.00      B    H  
ATOM   4178  H2  HOH B1386       9.208  15.963  10.106  1.00  0.00      B    H  
ATOM   4179  O   HOH B1387       1.372   1.786  38.456  1.00  0.00      B    O  
ATOM   4180  H1  HOH B1387       0.816   1.596  39.291  1.00  0.00      B    H  
ATOM   4181  H2  HOH B1387       0.782   2.134  37.675  1.00  0.00      B    H  
ATOM   4182  O   HOH B1388       3.141   5.171  22.703  1.00  0.00      B    O  
ATOM   4183  H1  HOH B1388       3.748   4.392  22.862  1.00  0.00      B    H  
ATOM   4184  H2  HOH B1388       2.198   5.050  23.089  1.00  0.00      B    H  
ATOM   4185  O   HOH B1389      16.113   6.601  16.055  1.00  0.00      B    O  
ATOM   4186  H1  HOH B1389      17.149   6.615  15.861  1.00  0.00      B    H  
ATOM   4187  H2  HOH B1389      15.741   5.867  15.410  1.00  0.00      B    H  
ATOM   4188  O   HOH B1390      24.767  15.363   4.126  1.00  0.00      B    O  
ATOM   4189  H1  HOH B1390      25.066  14.596   4.737  1.00  0.00      B    H  
ATOM   4190  H2  HOH B1390      24.126  15.972   4.672  1.00  0.00      B    H  
ATOM   4191  O   HOH B1391      35.208  29.285  17.565  1.00  0.00      B    O  
ATOM   4192  H1  HOH B1391      35.588  29.015  16.705  1.00  0.00      B    H  
ATOM   4193  H2  HOH B1391      34.260  28.864  17.634  1.00  0.00      B    H  
ATOM   4194  O   HOH B1392       4.730   3.837  18.559  1.00  0.00      B    O  
ATOM   4195  H1  HOH B1392       4.525   4.744  18.242  1.00  0.00      B    H  
ATOM   4196  H2  HOH B1392       5.450   3.896  19.261  1.00  0.00      B    H  
ATOM   4197  O   HOH B1393      25.213  22.278  30.537  1.00  0.00      B    O  
ATOM   4198  H1  HOH B1393      24.586  21.647  30.077  1.00  0.00      B    H  
ATOM   4199  H2  HOH B1393      25.432  21.897  31.448  1.00  0.00      B    H  
ATOM   4200  O   HOH B1394      17.109  27.944   2.754  1.00  0.00      B    O  
ATOM   4201  H1  HOH B1394      17.831  27.431   3.274  1.00  0.00      B    H  
ATOM   4202  H2  HOH B1394      16.883  28.792   3.240  1.00  0.00      B    H  
ATOM   4203  O   HOH B1395      14.697   9.311   6.536  1.00  0.00      B    O  
ATOM   4204  H1  HOH B1395      14.188   9.717   5.764  1.00  0.00      B    H  
ATOM   4205  H2  HOH B1395      14.298   8.386   6.721  1.00  0.00      B    H  
ATOM   4206  O   HOH B1396      18.547  12.212  15.954  1.00  0.00      B    O  
ATOM   4207  H1  HOH B1396      18.559  11.670  16.840  1.00  0.00      B    H  
ATOM   4208  H2  HOH B1396      17.596  12.343  15.728  1.00  0.00      B    H  
ATOM   4209  O   HOH B1397      24.917  12.924  13.713  1.00  0.00      B    O  
ATOM   4210  H1  HOH B1397      24.581  12.531  14.608  1.00  0.00      B    H  
ATOM   4211  H2  HOH B1397      25.331  12.115  13.243  1.00  0.00      B    H  
ATOM   4212  O   HOH B1398      14.295  20.868  28.879  1.00  0.00      B    O  
ATOM   4213  H1  HOH B1398      15.275  20.715  28.837  1.00  0.00      B    H  
ATOM   4214  H2  HOH B1398      13.832  19.983  29.175  1.00  0.00      B    H  
ATOM   4215  O   HOH B1399      25.458  30.566  18.540  1.00  0.00      B    O  
ATOM   4216  H1  HOH B1399      25.126  29.650  18.496  1.00  0.00      B    H  
ATOM   4217  H2  HOH B1399      26.005  30.691  19.338  1.00  0.00      B    H  
ATOM   4218  O   HOH B1400       6.840  36.090  21.166  1.00  0.00      B    O  
ATOM   4219  H1  HOH B1400       6.948  35.506  22.032  1.00  0.00      B    H  
ATOM   4220  H2  HOH B1400       6.557  35.428  20.416  1.00  0.00      B    H  
ATOM   4221  O   HOH B1401      20.348  14.059   8.211  1.00  0.00      B    O  
ATOM   4222  H1  HOH B1401      20.657  14.817   8.793  1.00  0.00      B    H  
ATOM   4223  H2  HOH B1401      19.749  13.453   8.683  1.00  0.00      B    H  
ATOM   4224  O   HOH B1402      14.614  19.202  36.506  1.00  0.00      B    O  
ATOM   4225  H1  HOH B1402      14.075  19.039  37.369  1.00  0.00      B    H  
ATOM   4226  H2  HOH B1402      13.962  19.453  35.734  1.00  0.00      B    H  
ATOM   4227  O   HOH B1403      11.987  31.731  26.226  1.00  0.00      B    O  
ATOM   4228  H1  HOH B1403      11.387  31.498  25.451  1.00  0.00      B    H  
ATOM   4229  H2  HOH B1403      11.369  32.016  26.946  1.00  0.00      B    H  
ATOM   4230  O   HOH B1404      32.270   3.417  32.899  1.00  0.00      B    O  
ATOM   4231  H1  HOH B1404      31.770   4.085  33.429  1.00  0.00      B    H  
ATOM   4232  H2  HOH B1404      31.949   3.448  31.957  1.00  0.00      B    H  
ATOM   4233  O   HOH B1405       1.219  28.803  29.979  1.00  0.00      B    O  
ATOM   4234  H1  HOH B1405       0.854  28.257  30.754  1.00  0.00      B    H  
ATOM   4235  H2  HOH B1405       0.400  29.076  29.414  1.00  0.00      B    H  
ATOM   4236  O   HOH B1406      18.289  20.738  11.114  1.00  0.00      B    O  
ATOM   4237  H1  HOH B1406      18.114  20.796  12.122  1.00  0.00      B    H  
ATOM   4238  H2  HOH B1406      18.969  20.025  10.877  1.00  0.00      B    H  
ATOM   4239  O   HOH B1407      34.128   9.014   1.621  1.00  0.00      B    O  
ATOM   4240  H1  HOH B1407      34.659   9.329   2.420  1.00  0.00      B    H  
ATOM   4241  H2  HOH B1407      34.546   8.156   1.223  1.00  0.00      B    H  
ATOM   4242  O   HOH B1408      33.996  31.757  14.421  1.00  0.00      B    O  
ATOM   4243  H1  HOH B1408      34.882  31.276  14.427  1.00  0.00      B    H  
ATOM   4244  H2  HOH B1408      33.356  31.091  14.819  1.00  0.00      B    H  
ATOM   4245  O   HOH B1409      19.877  38.828  30.005  1.00  0.00      B    O  
ATOM   4246  H1  HOH B1409      19.061  38.912  29.411  1.00  0.00      B    H  
ATOM   4247  H2  HOH B1409      19.505  38.447  30.871  1.00  0.00      B    H  
ATOM   4248  O   HOH B1410       9.455  20.233  18.523  1.00  0.00      B    O  
ATOM   4249  H1  HOH B1410      10.415  20.371  18.273  1.00  0.00      B    H  
ATOM   4250  H2  HOH B1410       9.440  20.556  19.480  1.00  0.00      B    H  
ATOM   4251  O   HOH B1411       7.534   0.173  38.035  1.00  0.00      B    O  
ATOM   4252  H1  HOH B1411       7.582   0.638  37.095  1.00  0.00      B    H  
ATOM   4253  H2  HOH B1411       8.003  -0.729  38.040  1.00  0.00      B    H  
ATOM   4254  O   HOH B1412      35.040  27.073  11.833  1.00  0.00      B    O  
ATOM   4255  H1  HOH B1412      35.637  27.912  11.800  1.00  0.00      B    H  
ATOM   4256  H2  HOH B1412      34.241  27.347  12.324  1.00  0.00      B    H  
ATOM   4257  O   HOH B1413      31.326  29.312  25.989  1.00  0.00      B    O  
ATOM   4258  H1  HOH B1413      31.251  30.017  26.643  1.00  0.00      B    H  
ATOM   4259  H2  HOH B1413      30.484  29.284  25.480  1.00  0.00      B    H  
ATOM   4260  O   HOH B1414      21.977  16.249  30.336  1.00  0.00      B    O  
ATOM   4261  H1  HOH B1414      22.741  15.915  30.956  1.00  0.00      B    H  
ATOM   4262  H2  HOH B1414      22.403  16.316  29.371  1.00  0.00      B    H  
ATOM   4263  O   HOH B1415       3.432   0.241   9.071  1.00  0.00      B    O  
ATOM   4264  H1  HOH B1415       3.136   1.240   9.090  1.00  0.00      B    H  
ATOM   4265  H2  HOH B1415       2.914  -0.158   9.816  1.00  0.00      B    H  
ATOM   4266  O   HOH B1416      27.732  31.716  20.331  1.00  0.00      B    O  
ATOM   4267  H1  HOH B1416      28.686  31.746  20.038  1.00  0.00      B    H  
ATOM   4268  H2  HOH B1416      27.355  32.664  20.384  1.00  0.00      B    H  
ATOM   4269  O   HOH B1417      24.101   8.901  21.824  1.00  0.00      B    O  
ATOM   4270  H1  HOH B1417      24.745   8.155  21.693  1.00  0.00      B    H  
ATOM   4271  H2  HOH B1417      23.226   8.515  22.203  1.00  0.00      B    H  
ATOM   4272  O   HOH B1418      18.747  15.087   6.099  1.00  0.00      B    O  
ATOM   4273  H1  HOH B1418      18.572  15.935   6.524  1.00  0.00      B    H  
ATOM   4274  H2  HOH B1418      18.932  14.442   6.813  1.00  0.00      B    H  
ATOM   4275  O   HOH B1419      37.439   9.722   0.511  1.00  0.00      B    O  
ATOM   4276  H1  HOH B1419      37.474   9.211  -0.418  1.00  0.00      B    H  
ATOM   4277  H2  HOH B1419      37.323   8.964   1.209  1.00  0.00      B    H  
ATOM   4278  O   HOH B1420      14.850   3.531   5.125  1.00  0.00      B    O  
ATOM   4279  H1  HOH B1420      15.692   3.360   4.612  1.00  0.00      B    H  
ATOM   4280  H2  HOH B1420      14.690   2.744   5.684  1.00  0.00      B    H  
ATOM   4281  O   HOH B1421      27.799  29.253  12.510  1.00  0.00      B    O  
ATOM   4282  H1  HOH B1421      27.580  29.857  13.318  1.00  0.00      B    H  
ATOM   4283  H2  HOH B1421      27.003  29.360  11.906  1.00  0.00      B    H  
ATOM   4284  O   HOH B1422      14.443   3.027  16.064  1.00  0.00      B    O  
ATOM   4285  H1  HOH B1422      14.669   2.195  16.556  1.00  0.00      B    H  
ATOM   4286  H2  HOH B1422      15.250   3.306  15.554  1.00  0.00      B    H  
ATOM   4287  O   HOH B1423       6.012   0.280   1.281  1.00  0.00      B    O  
ATOM   4288  H1  HOH B1423       6.429   0.187   2.227  1.00  0.00      B    H  
ATOM   4289  H2  HOH B1423       6.746   0.233   0.589  1.00  0.00      B    H  
ATOM   4290  O   HOH B1424      39.114  27.047  18.200  1.00  0.00      B    O  
ATOM   4291  H1  HOH B1424      38.674  27.778  18.835  1.00  0.00      B    H  
ATOM   4292  H2  HOH B1424      39.395  27.604  17.374  1.00  0.00      B    H  
ATOM   4293  O   HOH B1425      29.283  14.173   9.540  1.00  0.00      B    O  
ATOM   4294  H1  HOH B1425      29.048  13.143   9.516  1.00  0.00      B    H  
ATOM   4295  H2  HOH B1425      28.742  14.663   8.806  1.00  0.00      B    H  
ATOM   4296  O   HOH B1426      15.004  26.657   1.627  1.00  0.00      B    O  
ATOM   4297  H1  HOH B1426      14.228  27.319   1.662  1.00  0.00      B    H  
ATOM   4298  H2  HOH B1426      15.796  26.971   2.135  1.00  0.00      B    H  
ATOM   4299  O   HOH B1427       9.380   8.491   4.790  1.00  0.00      B    O  
ATOM   4300  H1  HOH B1427       9.161   7.634   5.260  1.00  0.00      B    H  
ATOM   4301  H2  HOH B1427       8.553   8.983   4.555  1.00  0.00      B    H  
ATOM   4302  O   HOH B1428      21.316  26.483  18.196  1.00  0.00      B    O  
ATOM   4303  H1  HOH B1428      21.059  25.601  18.647  1.00  0.00      B    H  
ATOM   4304  H2  HOH B1428      22.025  26.285  17.490  1.00  0.00      B    H  
ATOM   4305  O   HOH B1429      38.082  34.333  30.720  1.00  0.00      B    O  
ATOM   4306  H1  HOH B1429      38.805  34.011  31.319  1.00  0.00      B    H  
ATOM   4307  H2  HOH B1429      38.321  35.358  30.583  1.00  0.00      B    H  
ATOM   4308  O   HOH B1430      13.318  29.239  18.912  1.00  0.00      B    O  
ATOM   4309  H1  HOH B1430      12.413  28.741  18.990  1.00  0.00      B    H  
ATOM   4310  H2  HOH B1430      13.593  29.185  17.905  1.00  0.00      B    H  
ATOM   4311  O   HOH B1431      12.682   8.859  21.959  1.00  0.00      B    O  
ATOM   4312  H1  HOH B1431      13.327   9.004  22.735  1.00  0.00      B    H  
ATOM   4313  H2  HOH B1431      11.816   8.597  22.374  1.00  0.00      B    H  
ATOM   4314  O   HOH B1432      25.271  31.156  31.723  1.00  0.00      B    O  
ATOM   4315  H1  HOH B1432      24.734  30.746  32.446  1.00  0.00      B    H  
ATOM   4316  H2  HOH B1432      25.155  30.592  30.903  1.00  0.00      B    H  
ATOM   4317  O   HOH B1433      23.602   9.766  28.795  1.00  0.00      B    O  
ATOM   4318  H1  HOH B1433      23.099   8.895  28.902  1.00  0.00      B    H  
ATOM   4319  H2  HOH B1433      23.117  10.417  29.387  1.00  0.00      B    H  
ATOM   4320  O   HOH B1434      31.663  15.224  14.684  1.00  0.00      B    O  
ATOM   4321  H1  HOH B1434      32.363  15.453  13.977  1.00  0.00      B    H  
ATOM   4322  H2  HOH B1434      30.695  15.232  14.250  1.00  0.00      B    H  
ATOM   4323  O   HOH B1435      35.928   5.682  31.619  1.00  0.00      B    O  
ATOM   4324  H1  HOH B1435      36.698   5.613  32.275  1.00  0.00      B    H  
ATOM   4325  H2  HOH B1435      35.128   5.188  32.035  1.00  0.00      B    H  
ATOM   4326  O   HOH B1436       4.620  30.685   5.119  1.00  0.00      B    O  
ATOM   4327  H1  HOH B1436       4.260  29.912   5.628  1.00  0.00      B    H  
ATOM   4328  H2  HOH B1436       4.657  30.376   4.164  1.00  0.00      B    H  
ATOM   4329  O   HOH B1437      11.095  13.438  35.849  1.00  0.00      B    O  
ATOM   4330  H1  HOH B1437      10.999  12.507  35.410  1.00  0.00      B    H  
ATOM   4331  H2  HOH B1437      11.794  13.404  36.557  1.00  0.00      B    H  
ATOM   4332  O   HOH B1438       6.759  32.251   4.383  1.00  0.00      B    O  
ATOM   4333  H1  HOH B1438       5.940  31.961   4.895  1.00  0.00      B    H  
ATOM   4334  H2  HOH B1438       7.570  31.918   4.886  1.00  0.00      B    H  
ATOM   4335  O   HOH B1439      28.081  35.757  13.054  1.00  0.00      B    O  
ATOM   4336  H1  HOH B1439      29.061  35.844  13.386  1.00  0.00      B    H  
ATOM   4337  H2  HOH B1439      27.845  34.802  13.124  1.00  0.00      B    H  
ATOM   4338  O   HOH B1440       1.279  18.363   6.859  1.00  0.00      B    O  
ATOM   4339  H1  HOH B1440       2.207  18.693   7.215  1.00  0.00      B    H  
ATOM   4340  H2  HOH B1440       0.768  17.995   7.661  1.00  0.00      B    H  
ATOM   4341  O   HOH B1441      38.204  34.179   5.745  1.00  0.00      B    O  
ATOM   4342  H1  HOH B1441      38.000  35.033   5.227  1.00  0.00      B    H  
ATOM   4343  H2  HOH B1441      38.625  34.470   6.608  1.00  0.00      B    H  
ATOM   4344  O   HOH B1442      32.442  27.487  27.769  1.00  0.00      B    O  
ATOM   4345  H1  HOH B1442      32.006  28.119  27.104  1.00  0.00      B    H  
ATOM   4346  H2  HOH B1442      32.923  28.075  28.430  1.00  0.00      B    H  
ATOM   4347  O   HOH B1443       7.792   7.044  32.264  1.00  0.00      B    O  
ATOM   4348  H1  HOH B1443       6.927   7.569  32.065  1.00  0.00      B    H  
ATOM   4349  H2  HOH B1443       7.642   6.043  32.096  1.00  0.00      B    H  
ATOM   4350  O   HOH B1444       0.577   4.359  36.010  1.00  0.00      B    O  
ATOM   4351  H1  HOH B1444       1.552   4.133  35.822  1.00  0.00      B    H  
ATOM   4352  H2  HOH B1444       0.010   3.565  35.908  1.00  0.00      B    H  
ATOM   4353  O   HOH B1445      11.200  23.257  33.889  1.00  0.00      B    O  
ATOM   4354  H1  HOH B1445      11.693  24.074  33.516  1.00  0.00      B    H  
ATOM   4355  H2  HOH B1445      10.424  23.543  34.433  1.00  0.00      B    H  
ATOM   4356  O   HOH B1446      34.551   6.079   9.196  1.00  0.00      B    O  
ATOM   4357  H1  HOH B1446      34.948   6.736   8.564  1.00  0.00      B    H  
ATOM   4358  H2  HOH B1446      35.123   5.227   9.233  1.00  0.00      B    H  
ATOM   4359  O   HOH B1447      11.337  29.535  21.910  1.00  0.00      B    O  
ATOM   4360  H1  HOH B1447      10.688  29.575  21.160  1.00  0.00      B    H  
ATOM   4361  H2  HOH B1447      10.970  30.150  22.676  1.00  0.00      B    H  
ATOM   4362  O   HOH B1448       3.194   4.428   5.866  1.00  0.00      B    O  
ATOM   4363  H1  HOH B1448       3.791   3.862   5.279  1.00  0.00      B    H  
ATOM   4364  H2  HOH B1448       3.540   5.355   5.844  1.00  0.00      B    H  
ATOM   4365  O   HOH B1449       7.951  33.036  20.390  1.00  0.00      B    O  
ATOM   4366  H1  HOH B1449       8.084  32.409  21.200  1.00  0.00      B    H  
ATOM   4367  H2  HOH B1449       6.984  32.937  20.002  1.00  0.00      B    H  
ATOM   4368  O   HOH B1450       5.336  29.861  38.765  1.00  0.00      B    O  
ATOM   4369  H1  HOH B1450       4.596  29.195  38.997  1.00  0.00      B    H  
ATOM   4370  H2  HOH B1450       4.921  30.688  38.344  1.00  0.00      B    H  
ATOM   4371  O   HOH B1451       7.492  15.077  33.001  1.00  0.00      B    O  
ATOM   4372  H1  HOH B1451       6.893  15.282  33.819  1.00  0.00      B    H  
ATOM   4373  H2  HOH B1451       8.421  14.986  33.317  1.00  0.00      B    H  
ATOM   4374  O   HOH B1452      17.167  30.646  33.130  1.00  0.00      B    O  
ATOM   4375  H1  HOH B1452      16.187  31.062  33.201  1.00  0.00      B    H  
ATOM   4376  H2  HOH B1452      17.023  29.962  32.320  1.00  0.00      B    H  
ATOM   4377  O   HOH B1453      17.389   0.596   5.152  1.00  0.00      B    O  
ATOM   4378  H1  HOH B1453      16.974   1.218   4.498  1.00  0.00      B    H  
ATOM   4379  H2  HOH B1453      17.755   1.172   5.932  1.00  0.00      B    H  
ATOM   4380  O   HOH B1454      10.462  12.526  12.143  1.00  0.00      B    O  
ATOM   4381  H1  HOH B1454       9.907  12.550  13.031  1.00  0.00      B    H  
ATOM   4382  H2  HOH B1454      11.456  12.626  12.363  1.00  0.00      B    H  
ATOM   4383  O   HOH B1455       9.575  27.664  30.520  1.00  0.00      B    O  
ATOM   4384  H1  HOH B1455       9.284  26.841  31.029  1.00  0.00      B    H  
ATOM   4385  H2  HOH B1455      10.523  27.550  30.161  1.00  0.00      B    H  
ATOM   4386  O   HOH B1456      39.425   4.822  23.018  1.00  0.00      B    O  
ATOM   4387  H1  HOH B1456      38.568   4.305  23.053  1.00  0.00      B    H  
ATOM   4388  H2  HOH B1456      39.381   5.316  22.140  1.00  0.00      B    H  
ATOM   4389  O   HOH B1457      36.646  34.093  11.538  1.00  0.00      B    O  
ATOM   4390  H1  HOH B1457      35.949  33.351  11.261  1.00  0.00      B    H  
ATOM   4391  H2  HOH B1457      37.426  33.591  11.965  1.00  0.00      B    H  
ATOM   4392  O   HOH B1458       1.206  31.494  35.096  1.00  0.00      B    O  
ATOM   4393  H1  HOH B1458       1.814  32.334  35.060  1.00  0.00      B    H  
ATOM   4394  H2  HOH B1458       1.510  30.847  34.417  1.00  0.00      B    H  
ATOM   4395  O   HOH B1459      21.661  34.305  30.167  1.00  0.00      B    O  
ATOM   4396  H1  HOH B1459      22.032  33.542  29.608  1.00  0.00      B    H  
ATOM   4397  H2  HOH B1459      22.204  35.159  30.013  1.00  0.00      B    H  
ATOM   4398  O   HOH B1460      30.421  22.506  27.527  1.00  0.00      B    O  
ATOM   4399  H1  HOH B1460      29.990  23.160  26.884  1.00  0.00      B    H  
ATOM   4400  H2  HOH B1460      30.244  21.558  27.217  1.00  0.00      B    H  
ATOM   4401  O   HOH B1461      20.858   3.563   8.275  1.00  0.00      B    O  
ATOM   4402  H1  HOH B1461      20.807   3.735   9.247  1.00  0.00      B    H  
ATOM   4403  H2  HOH B1461      19.919   3.632   7.954  1.00  0.00      B    H  
ATOM   4404  O   HOH B1462      28.395   9.008  15.573  1.00  0.00      B    O  
ATOM   4405  H1  HOH B1462      27.936   8.879  14.669  1.00  0.00      B    H  
ATOM   4406  H2  HOH B1462      27.792   8.742  16.356  1.00  0.00      B    H  
ATOM   4407  O   HOH B1463      27.688   1.813  31.092  1.00  0.00      B    O  
ATOM   4408  H1  HOH B1463      27.313   1.225  31.856  1.00  0.00      B    H  
ATOM   4409  H2  HOH B1463      26.875   1.925  30.474  1.00  0.00      B    H  
ATOM   4410  O   HOH B1464      38.420  38.015  19.065  1.00  0.00      B    O  
ATOM   4411  H1  HOH B1464      37.850  37.154  19.083  1.00  0.00      B    H  
ATOM   4412  H2  HOH B1464      39.363  37.686  19.127  1.00  0.00      B    H  
ATOM   4413  O   HOH B1465      21.304  23.701  19.128  1.00  0.00      B    O  
ATOM   4414  H1  HOH B1465      21.726  22.874  18.955  1.00  0.00      B    H  
ATOM   4415  H2  HOH B1465      21.628  24.061  20.032  1.00  0.00      B    H  
ATOM   4416  O   HOH B1466      11.115  15.020  24.941  1.00  0.00      B    O  
ATOM   4417  H1  HOH B1466      10.927  14.123  25.441  1.00  0.00      B    H  
ATOM   4418  H2  HOH B1466      11.606  15.630  25.613  1.00  0.00      B    H  
ATOM   4419  O   HOH B1467      17.032   8.736   7.982  1.00  0.00      B    O  
ATOM   4420  H1  HOH B1467      16.235   8.735   7.422  1.00  0.00      B    H  
ATOM   4421  H2  HOH B1467      16.817   8.697   8.960  1.00  0.00      B    H  
ATOM   4422  O   HOH B1468      14.886  35.086   1.336  1.00  0.00      B    O  
ATOM   4423  H1  HOH B1468      14.944  35.696   0.575  1.00  0.00      B    H  
ATOM   4424  H2  HOH B1468      15.531  34.318   1.126  1.00  0.00      B    H  
ATOM   4425  O   HOH B1469      24.515  20.453  13.156  1.00  0.00      B    O  
ATOM   4426  H1  HOH B1469      24.886  21.058  12.437  1.00  0.00      B    H  
ATOM   4427  H2  HOH B1469      24.468  21.073  14.006  1.00  0.00      B    H  
ATOM   4428  O   HOH B1470      36.872  32.692  33.325  1.00  0.00      B    O  
ATOM   4429  H1  HOH B1470      37.256  32.207  34.095  1.00  0.00      B    H  
ATOM   4430  H2  HOH B1470      37.351  33.586  33.208  1.00  0.00      B    H  
ATOM   4431  O   HOH B1471      17.989  24.133   2.501  1.00  0.00      B    O  
ATOM   4432  H1  HOH B1471      18.985  24.085   2.817  1.00  0.00      B    H  
ATOM   4433  H2  HOH B1471      18.056  24.440   1.541  1.00  0.00      B    H  
ATOM   4434  O   HOH B1472       9.711  21.210  32.782  1.00  0.00      B    O  
ATOM   4435  H1  HOH B1472       9.152  20.775  33.489  1.00  0.00      B    H  
ATOM   4436  H2  HOH B1472      10.144  22.046  33.203  1.00  0.00      B    H  
ATOM   4437  O   HOH B1473      23.446   3.677   6.903  1.00  0.00      B    O  
ATOM   4438  H1  HOH B1473      22.577   3.570   7.425  1.00  0.00      B    H  
ATOM   4439  H2  HOH B1473      23.678   4.666   6.869  1.00  0.00      B    H  
ATOM   4440  O   HOH B1474      16.263  37.530  30.157  1.00  0.00      B    O  
ATOM   4441  H1  HOH B1474      15.651  38.077  30.730  1.00  0.00      B    H  
ATOM   4442  H2  HOH B1474      16.884  38.151  29.611  1.00  0.00      B    H  
ATOM   4443  O   HOH B1475       0.874   5.540  28.004  1.00  0.00      B    O  
ATOM   4444  H1  HOH B1475      -0.044   5.691  28.365  1.00  0.00      B    H  
ATOM   4445  H2  HOH B1475       1.212   6.324  27.411  1.00  0.00      B    H  
ATOM   4446  O   HOH B1476      38.813   5.863  20.589  1.00  0.00      B    O  
ATOM   4447  H1  HOH B1476      39.002   5.197  19.840  1.00  0.00      B    H  
ATOM   4448  H2  HOH B1476      37.909   6.323  20.436  1.00  0.00      B    H  
ATOM   4449  O   HOH B1477      15.873   6.167   5.960  1.00  0.00      B    O  
ATOM   4450  H1  HOH B1477      15.533   5.327   5.680  1.00  0.00      B    H  
ATOM   4451  H2  HOH B1477      15.265   6.540   6.671  1.00  0.00      B    H  
ATOM   4452  O   HOH B1478      30.394  12.400   4.979  1.00  0.00      B    O  
ATOM   4453  H1  HOH B1478      30.683  11.871   5.807  1.00  0.00      B    H  
ATOM   4454  H2  HOH B1478      29.644  12.996   5.234  1.00  0.00      B    H  
ATOM   4455  O   HOH B1479       2.754  14.060  38.507  1.00  0.00      B    O  
ATOM   4456  H1  HOH B1479       1.842  14.363  38.931  1.00  0.00      B    H  
ATOM   4457  H2  HOH B1479       2.519  13.438  37.656  1.00  0.00      B    H  
ATOM   4458  O   HOH B1480       9.118   4.766  24.860  1.00  0.00      B    O  
ATOM   4459  H1  HOH B1480       8.735   3.849  24.821  1.00  0.00      B    H  
ATOM   4460  H2  HOH B1480       9.772   4.833  24.130  1.00  0.00      B    H  
ATOM   4461  O   HOH B1481       5.835  33.600  27.086  1.00  0.00      B    O  
ATOM   4462  H1  HOH B1481       5.744  33.605  28.108  1.00  0.00      B    H  
ATOM   4463  H2  HOH B1481       4.900  33.952  26.828  1.00  0.00      B    H  
ATOM   4464  O   HOH B1482       5.215  15.535   7.952  1.00  0.00      B    O  
ATOM   4465  H1  HOH B1482       4.247  15.774   7.851  1.00  0.00      B    H  
ATOM   4466  H2  HOH B1482       5.579  15.305   7.000  1.00  0.00      B    H  
ATOM   4467  O   HOH B1483      28.830  21.795  12.272  1.00  0.00      B    O  
ATOM   4468  H1  HOH B1483      29.681  21.878  11.715  1.00  0.00      B    H  
ATOM   4469  H2  HOH B1483      28.490  22.744  12.494  1.00  0.00      B    H  
ATOM   4470  O   HOH B1484      31.982  20.648  14.906  1.00  0.00      B    O  
ATOM   4471  H1  HOH B1484      30.995  20.534  14.681  1.00  0.00      B    H  
ATOM   4472  H2  HOH B1484      32.462  19.715  14.881  1.00  0.00      B    H  
ATOM   4473  O   HOH B1485      26.967   3.978   1.756  1.00  0.00      B    O  
ATOM   4474  H1  HOH B1485      26.984   4.777   1.060  1.00  0.00      B    H  
ATOM   4475  H2  HOH B1485      25.964   3.825   1.982  1.00  0.00      B    H  
ATOM   4476  O   HOH B1486       6.539  27.500  31.183  1.00  0.00      B    O  
ATOM   4477  H1  HOH B1486       6.926  28.275  30.703  1.00  0.00      B    H  
ATOM   4478  H2  HOH B1486       6.614  26.653  30.687  1.00  0.00      B    H  
ATOM   4479  O   HOH B1487       3.385   6.447  17.212  1.00  0.00      B    O  
ATOM   4480  H1  HOH B1487       2.634   6.893  17.677  1.00  0.00      B    H  
ATOM   4481  H2  HOH B1487       3.235   6.445  16.218  1.00  0.00      B    H  
ATOM   4482  O   HOH B1488       4.877  15.801  14.900  1.00  0.00      B    O  
ATOM   4483  H1  HOH B1488       5.592  15.960  14.167  1.00  0.00      B    H  
ATOM   4484  H2  HOH B1488       4.445  14.876  14.827  1.00  0.00      B    H  
ATOM   4485  O   HOH B1489      24.148  36.716  23.531  1.00  0.00      B    O  
ATOM   4486  H1  HOH B1489      24.515  37.370  22.860  1.00  0.00      B    H  
ATOM   4487  H2  HOH B1489      24.921  36.516  24.119  1.00  0.00      B    H  
ATOM   4488  O   HOH B1490      16.341  34.558  24.977  1.00  0.00      B    O  
ATOM   4489  H1  HOH B1490      17.340  34.424  25.057  1.00  0.00      B    H  
ATOM   4490  H2  HOH B1490      15.830  33.648  25.066  1.00  0.00      B    H  
ATOM   4491  O   HOH B1491      23.718   0.300  31.356  1.00  0.00      B    O  
ATOM   4492  H1  HOH B1491      23.078  -0.404  31.735  1.00  0.00      B    H  
ATOM   4493  H2  HOH B1491      23.402   1.263  31.607  1.00  0.00      B    H  
ATOM   4494  O   HOH B1492      16.323  33.428  11.657  1.00  0.00      B    O  
ATOM   4495  H1  HOH B1492      16.880  32.927  12.354  1.00  0.00      B    H  
ATOM   4496  H2  HOH B1492      15.465  33.710  12.094  1.00  0.00      B    H  
ATOM   4497  O   HOH B1493      25.339  38.511  26.585  1.00  0.00      B    O  
ATOM   4498  H1  HOH B1493      24.429  38.861  26.536  1.00  0.00      B    H  
ATOM   4499  H2  HOH B1493      25.368  37.816  27.338  1.00  0.00      B    H  
ATOM   4500  O   HOH B1494      27.335  28.411   9.095  1.00  0.00      B    O  
ATOM   4501  H1  HOH B1494      26.542  28.495   9.772  1.00  0.00      B    H  
ATOM   4502  H2  HOH B1494      26.963  27.911   8.280  1.00  0.00      B    H  
ATOM   4503  O   HOH B1495       3.069   5.643  38.870  1.00  0.00      B    O  
ATOM   4504  H1  HOH B1495       2.923   4.956  39.589  1.00  0.00      B    H  
ATOM   4505  H2  HOH B1495       2.225   6.146  38.797  1.00  0.00      B    H  
ATOM   4506  O   HOH B1496       1.875  33.173  25.150  1.00  0.00      B    O  
ATOM   4507  H1  HOH B1496       1.196  33.184  25.939  1.00  0.00      B    H  
ATOM   4508  H2  HOH B1496       2.024  32.217  24.971  1.00  0.00      B    H  
ATOM   4509  O   HOH B1497      22.221  33.107  32.314  1.00  0.00      B    O  
ATOM   4510  H1  HOH B1497      21.742  32.261  32.106  1.00  0.00      B    H  
ATOM   4511  H2  HOH B1497      21.991  33.764  31.601  1.00  0.00      B    H  
ATOM   4512  O   HOH B1498      36.432  33.802  36.267  1.00  0.00      B    O  
ATOM   4513  H1  HOH B1498      37.140  34.067  36.967  1.00  0.00      B    H  
ATOM   4514  H2  HOH B1498      36.299  34.504  35.543  1.00  0.00      B    H  
ATOM   4515  O   HOH B1499      22.340  32.268  28.178  1.00  0.00      B    O  
ATOM   4516  H1  HOH B1499      21.757  31.807  28.915  1.00  0.00      B    H  
ATOM   4517  H2  HOH B1499      21.882  32.000  27.309  1.00  0.00      B    H  
ATOM   4518  O   HOH B1500      36.670  15.890  28.832  1.00  0.00      B    O  
ATOM   4519  H1  HOH B1500      36.128  16.053  27.984  1.00  0.00      B    H  
ATOM   4520  H2  HOH B1500      37.177  15.049  28.676  1.00  0.00      B    H  
ATOM   4521  O   HOH B1501      20.072  22.167  38.946  1.00  0.00      B    O  
ATOM   4522  H1  HOH B1501      19.345  22.833  38.597  1.00  0.00      B    H  
ATOM   4523  H2  HOH B1501      20.951  22.564  38.632  1.00  0.00      B    H  
ATOM   4524  O   HOH B1502      26.196   9.830  35.881  1.00  0.00      B    O  
ATOM   4525  H1  HOH B1502      26.118   9.622  36.851  1.00  0.00      B    H  
ATOM   4526  H2  HOH B1502      26.177   8.954  35.386  1.00  0.00      B    H  
ATOM   4527  O   HOH B1503       9.417  10.726   0.983  1.00  0.00      B    O  
ATOM   4528  H1  HOH B1503       8.649  10.451   0.330  1.00  0.00      B    H  
ATOM   4529  H2  HOH B1503       9.032  11.061   1.858  1.00  0.00      B    H  
ATOM   4530  O   HOH B1504       0.483  36.148  11.000  1.00  0.00      B    O  
ATOM   4531  H1  HOH B1504      -0.307  36.753  10.822  1.00  0.00      B    H  
ATOM   4532  H2  HOH B1504       1.350  36.723  10.986  1.00  0.00      B    H  
ATOM   4533  O   HOH B1505       4.827   8.645  35.097  1.00  0.00      B    O  
ATOM   4534  H1  HOH B1505       4.869   8.956  36.026  1.00  0.00      B    H  
ATOM   4535  H2  HOH B1505       4.524   7.645  35.239  1.00  0.00      B    H  
ATOM   4536  O   HOH B1506       3.696  23.971  14.579  1.00  0.00      B    O  
ATOM   4537  H1  HOH B1506       4.455  24.534  15.025  1.00  0.00      B    H  
ATOM   4538  H2  HOH B1506       4.141  23.366  13.922  1.00  0.00      B    H  
ATOM   4539  O   HOH B1507      34.444  19.380   3.078  1.00  0.00      B    O  
ATOM   4540  H1  HOH B1507      35.317  19.718   2.776  1.00  0.00      B    H  
ATOM   4541  H2  HOH B1507      33.928  19.112   2.190  1.00  0.00      B    H  
ATOM   4542  O   HOH B1508      19.816  14.231  23.002  1.00  0.00      B    O  
ATOM   4543  H1  HOH B1508      18.781  14.265  23.104  1.00  0.00      B    H  
ATOM   4544  H2  HOH B1508      20.211  14.780  23.775  1.00  0.00      B    H  
ATOM   4545  O   HOH B1509      15.372   1.276  28.834  1.00  0.00      B    O  
ATOM   4546  H1  HOH B1509      15.016   1.965  28.204  1.00  0.00      B    H  
ATOM   4547  H2  HOH B1509      15.598   1.718  29.709  1.00  0.00      B    H  
ATOM   4548  O   HOH B1510       0.703  23.523   0.020  1.00  0.00      B    O  
ATOM   4549  H1  HOH B1510       1.456  24.080  -0.329  1.00  0.00      B    H  
ATOM   4550  H2  HOH B1510       0.255  24.051   0.744  1.00  0.00      B    H  
ATOM   4551  O   HOH B1511       0.050  13.661  30.288  1.00  0.00      B    O  
ATOM   4552  H1  HOH B1511       0.466  13.229  29.456  1.00  0.00      B    H  
ATOM   4553  H2  HOH B1511       0.157  12.933  31.034  1.00  0.00      B    H  
ATOM   4554  O   HOH B1512      18.822   7.566  33.854  1.00  0.00      B    O  
ATOM   4555  H1  HOH B1512      19.228   8.205  33.153  1.00  0.00      B    H  
ATOM   4556  H2  HOH B1512      18.659   6.699  33.409  1.00  0.00      B    H  
ATOM   4557  O   HOH B1513      24.237  26.976  30.950  1.00  0.00      B    O  
ATOM   4558  H1  HOH B1513      24.681  27.701  30.417  1.00  0.00      B    H  
ATOM   4559  H2  HOH B1513      23.360  27.364  31.328  1.00  0.00      B    H  
ATOM   4560  O   HOH B1514      24.097  24.426   3.689  1.00  0.00      B    O  
ATOM   4561  H1  HOH B1514      23.428  24.480   2.872  1.00  0.00      B    H  
ATOM   4562  H2  HOH B1514      24.683  23.601   3.494  1.00  0.00      B    H  
ATOM   4563  O   HOH B1515      35.023   1.486  26.560  1.00  0.00      B    O  
ATOM   4564  H1  HOH B1515      35.806   2.099  26.421  1.00  0.00      B    H  
ATOM   4565  H2  HOH B1515      34.313   2.099  26.941  1.00  0.00      B    H  
ATOM   4566  O   HOH B1516      33.198  25.835   9.096  1.00  0.00      B    O  
ATOM   4567  H1  HOH B1516      32.993  26.229   9.974  1.00  0.00      B    H  
ATOM   4568  H2  HOH B1516      32.979  26.531   8.404  1.00  0.00      B    H  
ATOM   4569  O   HOH B1517       3.980  39.252  21.916  1.00  0.00      B    O  
ATOM   4570  H1  HOH B1517       4.456  38.416  22.342  1.00  0.00      B    H  
ATOM   4571  H2  HOH B1517       3.083  39.402  22.393  1.00  0.00      B    H  
ATOM   4572  O   HOH B1518      30.971  13.686  19.882  1.00  0.00      B    O  
ATOM   4573  H1  HOH B1518      30.397  14.435  20.281  1.00  0.00      B    H  
ATOM   4574  H2  HOH B1518      30.528  12.793  20.170  1.00  0.00      B    H  
ATOM   4575  O   HOH B1519       2.676  29.037  39.279  1.00  0.00      B    O  
ATOM   4576  H1  HOH B1519       2.153  28.217  39.147  1.00  0.00      B    H  
ATOM   4577  H2  HOH B1519       2.157  29.833  38.850  1.00  0.00      B    H  
ATOM   4578  O   HOH B1520       1.701   4.323  12.562  1.00  0.00      B    O  
ATOM   4579  H1  HOH B1520       1.286   3.530  13.043  1.00  0.00      B    H  
ATOM   4580  H2  HOH B1520       1.088   4.554  11.815  1.00  0.00      B    H  
ATOM   4581  O   HOH B1521       2.640  27.519  24.470  1.00  0.00      B    O  
ATOM   4582  H1  HOH B1521       2.899  26.729  25.100  1.00  0.00      B    H  
ATOM   4583  H2  HOH B1521       2.849  28.416  24.899  1.00  0.00      B    H  
ATOM   4584  O   HOH B1522      20.355  35.759  21.061  1.00  0.00      B    O  
ATOM   4585  H1  HOH B1522      19.499  36.259  21.425  1.00  0.00      B    H  
ATOM   4586  H2  HOH B1522      21.161  36.001  21.642  1.00  0.00      B    H  
ATOM   4587  O   HOH B1523      22.560  22.458  32.471  1.00  0.00      B    O  
ATOM   4588  H1  HOH B1523      22.936  22.923  33.308  1.00  0.00      B    H  
ATOM   4589  H2  HOH B1523      23.323  21.995  32.074  1.00  0.00      B    H  
ATOM   4590  O   HOH B1524      33.876  29.425  10.489  1.00  0.00      B    O  
ATOM   4591  H1  HOH B1524      34.555  28.642  10.380  1.00  0.00      B    H  
ATOM   4592  H2  HOH B1524      33.116  29.096  11.073  1.00  0.00      B    H  
ATOM   4593  O   HOH B1525      36.308  27.822   8.870  1.00  0.00      B    O  
ATOM   4594  H1  HOH B1525      37.199  27.246   8.936  1.00  0.00      B    H  
ATOM   4595  H2  HOH B1525      35.573  27.350   8.369  1.00  0.00      B    H  
ATOM   4596  O   HOH B1526       6.487  33.880  17.113  1.00  0.00      B    O  
ATOM   4597  H1  HOH B1526       6.521  33.597  16.084  1.00  0.00      B    H  
ATOM   4598  H2  HOH B1526       7.287  34.519  17.274  1.00  0.00      B    H  
ATOM   4599  O   HOH B1527       9.237  37.257  22.309  1.00  0.00      B    O  
ATOM   4600  H1  HOH B1527      10.141  37.081  21.940  1.00  0.00      B    H  
ATOM   4601  H2  HOH B1527       8.669  36.537  21.992  1.00  0.00      B    H  
ATOM   4602  O   HOH B1528      24.858  34.159  16.763  1.00  0.00      B    O  
ATOM   4603  H1  HOH B1528      24.558  33.350  16.230  1.00  0.00      B    H  
ATOM   4604  H2  HOH B1528      24.485  34.117  17.714  1.00  0.00      B    H  
ATOM   4605  O   HOH B1529      35.827   7.027   3.804  1.00  0.00      B    O  
ATOM   4606  H1  HOH B1529      36.002   6.561   4.634  1.00  0.00      B    H  
ATOM   4607  H2  HOH B1529      35.164   6.389   3.342  1.00  0.00      B    H  
ATOM   4608  O   HOH B1530      23.262   2.576  32.438  1.00  0.00      B    O  
ATOM   4609  H1  HOH B1530      23.162   3.098  31.569  1.00  0.00      B    H  
ATOM   4610  H2  HOH B1530      24.115   2.866  32.965  1.00  0.00      B    H  
ATOM   4611  O   HOH B1531       6.071   3.241   9.944  1.00  0.00      B    O  
ATOM   4612  H1  HOH B1531       5.839   2.293  10.048  1.00  0.00      B    H  
ATOM   4613  H2  HOH B1531       7.112   3.277   9.927  1.00  0.00      B    H  
ATOM   4614  O   HOH B1532       7.963  19.968  21.640  1.00  0.00      B    O  
ATOM   4615  H1  HOH B1532       8.047  19.056  21.231  1.00  0.00      B    H  
ATOM   4616  H2  HOH B1532       8.852  20.392  21.739  1.00  0.00      B    H  
ATOM   4617  O   HOH B1533      26.882  20.512   5.608  1.00  0.00      B    O  
ATOM   4618  H1  HOH B1533      26.604  19.567   5.728  1.00  0.00      B    H  
ATOM   4619  H2  HOH B1533      27.884  20.486   5.345  1.00  0.00      B    H  
ATOM   4620  O   HOH B1534       0.811  12.517  21.347  1.00  0.00      B    O  
ATOM   4621  H1  HOH B1534       1.715  12.401  21.803  1.00  0.00      B    H  
ATOM   4622  H2  HOH B1534       1.035  12.750  20.427  1.00  0.00      B    H  
ATOM   4623  O   HOH B1535      10.984  29.618  32.009  1.00  0.00      B    O  
ATOM   4624  H1  HOH B1535      11.141  29.167  32.928  1.00  0.00      B    H  
ATOM   4625  H2  HOH B1535      10.399  29.080  31.466  1.00  0.00      B    H  
ATOM   4626  O   HOH B1536      17.368  23.334  31.690  1.00  0.00      B    O  
ATOM   4627  H1  HOH B1536      16.963  22.547  31.220  1.00  0.00      B    H  
ATOM   4628  H2  HOH B1536      18.350  23.162  31.769  1.00  0.00      B    H  
ATOM   4629  O   HOH B1537      16.569  36.841   7.405  1.00  0.00      B    O  
ATOM   4630  H1  HOH B1537      15.851  37.087   6.692  1.00  0.00      B    H  
ATOM   4631  H2  HOH B1537      16.580  37.682   7.954  1.00  0.00      B    H  
ATOM   4632  O   HOH B1538      27.307   1.375  11.859  1.00  0.00      B    O  
ATOM   4633  H1  HOH B1538      27.830   2.165  12.296  1.00  0.00      B    H  
ATOM   4634  H2  HOH B1538      26.617   1.051  12.522  1.00  0.00      B    H  
ATOM   4635  O   HOH B1539      37.937   8.037  23.259  1.00  0.00      B    O  
ATOM   4636  H1  HOH B1539      37.300   8.679  23.687  1.00  0.00      B    H  
ATOM   4637  H2  HOH B1539      37.574   7.728  22.385  1.00  0.00      B    H  
ATOM   4638  O   HOH B1540      19.460  19.589  39.262  1.00  0.00      B    O  
ATOM   4639  H1  HOH B1540      20.024  19.128  38.564  1.00  0.00      B    H  
ATOM   4640  H2  HOH B1540      19.583  20.557  39.089  1.00  0.00      B    H  
ATOM   4641  O   HOH B1541      27.972   2.898   5.840  1.00  0.00      B    O  
ATOM   4642  H1  HOH B1541      28.090   2.364   6.695  1.00  0.00      B    H  
ATOM   4643  H2  HOH B1541      28.168   2.315   5.020  1.00  0.00      B    H  
ATOM   4644  O   HOH B1542      37.395  10.781  27.252  1.00  0.00      B    O  
ATOM   4645  H1  HOH B1542      37.869   9.935  27.113  1.00  0.00      B    H  
ATOM   4646  H2  HOH B1542      37.945  11.553  26.933  1.00  0.00      B    H  
ATOM   4647  O   HOH B1543      35.466  26.838  38.553  1.00  0.00      B    O  
ATOM   4648  H1  HOH B1543      34.657  27.189  38.117  1.00  0.00      B    H  
ATOM   4649  H2  HOH B1543      36.245  27.382  38.203  1.00  0.00      B    H  
ATOM   4650  O   HOH B1544      12.420  18.687  10.541  1.00  0.00      B    O  
ATOM   4651  H1  HOH B1544      13.148  18.194  11.003  1.00  0.00      B    H  
ATOM   4652  H2  HOH B1544      11.791  19.047  11.303  1.00  0.00      B    H  
ATOM   4653  O   HOH B1545      31.844  31.156   4.216  1.00  0.00      B    O  
ATOM   4654  H1  HOH B1545      32.749  31.450   3.874  1.00  0.00      B    H  
ATOM   4655  H2  HOH B1545      31.820  31.385   5.156  1.00  0.00      B    H  
ATOM   4656  O   HOH B1546      26.250   9.501  27.874  1.00  0.00      B    O  
ATOM   4657  H1  HOH B1546      26.897  10.164  28.352  1.00  0.00      B    H  
ATOM   4658  H2  HOH B1546      25.316   9.537  28.237  1.00  0.00      B    H  
ATOM   4659  O   HOH B1547      21.312  24.125  26.500  1.00  0.00      B    O  
ATOM   4660  H1  HOH B1547      21.328  23.167  26.920  1.00  0.00      B    H  
ATOM   4661  H2  HOH B1547      21.950  24.663  27.085  1.00  0.00      B    H  
ATOM   4662  O   HOH B1548      31.480  35.150  21.704  1.00  0.00      B    O  
ATOM   4663  H1  HOH B1548      31.856  34.404  21.193  1.00  0.00      B    H  
ATOM   4664  H2  HOH B1548      30.730  34.816  22.277  1.00  0.00      B    H  
ATOM   4665  O   HOH B1549       6.939   9.518   4.206  1.00  0.00      B    O  
ATOM   4666  H1  HOH B1549       6.686   8.625   3.760  1.00  0.00      B    H  
ATOM   4667  H2  HOH B1549       6.217   9.719   4.896  1.00  0.00      B    H  
ATOM   4668  O   HOH B1550      29.877  26.277  34.601  1.00  0.00      B    O  
ATOM   4669  H1  HOH B1550      29.600  26.879  35.385  1.00  0.00      B    H  
ATOM   4670  H2  HOH B1550      30.844  25.982  34.833  1.00  0.00      B    H  
ATOM   4671  O   HOH B1551      27.073   4.936  13.126  1.00  0.00      B    O  
ATOM   4672  H1  HOH B1551      28.006   5.357  13.170  1.00  0.00      B    H  
ATOM   4673  H2  HOH B1551      27.016   4.093  13.732  1.00  0.00      B    H  
ATOM   4674  O   HOH B1552      20.392  26.436  37.463  1.00  0.00      B    O  
ATOM   4675  H1  HOH B1552      20.922  26.301  36.588  1.00  0.00      B    H  
ATOM   4676  H2  HOH B1552      19.423  26.195  37.295  1.00  0.00      B    H  
ATOM   4677  O   HOH B1553      32.234   1.922  23.918  1.00  0.00      B    O  
ATOM   4678  H1  HOH B1553      32.949   1.400  23.421  1.00  0.00      B    H  
ATOM   4679  H2  HOH B1553      32.654   2.822  24.175  1.00  0.00      B    H  
ATOM   4680  O   HOH B1554      22.116  26.678  24.181  1.00  0.00      B    O  
ATOM   4681  H1  HOH B1554      22.845  26.022  23.877  1.00  0.00      B    H  
ATOM   4682  H2  HOH B1554      22.250  26.661  25.190  1.00  0.00      B    H  
ATOM   4683  O   HOH B1555      30.716  28.315  18.927  1.00  0.00      B    O  
ATOM   4684  H1  HOH B1555      30.073  27.597  19.314  1.00  0.00      B    H  
ATOM   4685  H2  HOH B1555      30.268  29.058  18.398  1.00  0.00      B    H  
ATOM   4686  O   HOH B1556      19.755  29.477   5.791  1.00  0.00      B    O  
ATOM   4687  H1  HOH B1556      20.308  28.815   5.264  1.00  0.00      B    H  
ATOM   4688  H2  HOH B1556      19.398  30.114   5.193  1.00  0.00      B    H  
ATOM   4689  O   HOH B1557      30.645  21.123  38.160  1.00  0.00      B    O  
ATOM   4690  H1  HOH B1557      30.246  20.459  37.527  1.00  0.00      B    H  
ATOM   4691  H2  HOH B1557      31.664  20.969  38.155  1.00  0.00      B    H  
ATOM   4692  O   HOH B1558      32.639  13.642   4.017  1.00  0.00      B    O  
ATOM   4693  H1  HOH B1558      33.343  12.944   3.828  1.00  0.00      B    H  
ATOM   4694  H2  HOH B1558      31.907  13.207   4.574  1.00  0.00      B    H  
ATOM   4695  O   HOH B1559      36.205  36.572  14.279  1.00  0.00      B    O  
ATOM   4696  H1  HOH B1559      35.564  35.776  14.190  1.00  0.00      B    H  
ATOM   4697  H2  HOH B1559      36.275  36.980  13.343  1.00  0.00      B    H  
ATOM   4698  O   HOH B1560      29.456   6.691  23.632  1.00  0.00      B    O  
ATOM   4699  H1  HOH B1560      29.995   6.964  22.799  1.00  0.00      B    H  
ATOM   4700  H2  HOH B1560      29.291   5.690  23.584  1.00  0.00      B    H  
ATOM   4701  O   HOH B1561      20.731  33.693  23.767  1.00  0.00      B    O  
ATOM   4702  H1  HOH B1561      20.989  33.591  22.833  1.00  0.00      B    H  
ATOM   4703  H2  HOH B1561      20.884  34.679  24.018  1.00  0.00      B    H  
ATOM   4704  O   HOH B1562       3.621  32.936   0.605  1.00  0.00      B    O  
ATOM   4705  H1  HOH B1562       3.275  33.878   0.470  1.00  0.00      B    H  
ATOM   4706  H2  HOH B1562       4.596  32.919   0.397  1.00  0.00      B    H  
ATOM   4707  O   HOH B1563      24.247  34.319  27.748  1.00  0.00      B    O  
ATOM   4708  H1  HOH B1563      23.786  33.441  27.952  1.00  0.00      B    H  
ATOM   4709  H2  HOH B1563      25.207  34.089  27.484  1.00  0.00      B    H  
ATOM   4710  O   HOH B1564      29.660  33.229  22.706  1.00  0.00      B    O  
ATOM   4711  H1  HOH B1564      29.773  32.727  23.609  1.00  0.00      B    H  
ATOM   4712  H2  HOH B1564      28.697  33.038  22.411  1.00  0.00      B    H  
ATOM   4713  O   HOH B1565      35.249   3.823  20.085  1.00  0.00      B    O  
ATOM   4714  H1  HOH B1565      35.888   3.070  20.310  1.00  0.00      B    H  
ATOM   4715  H2  HOH B1565      34.897   3.559  19.196  1.00  0.00      B    H  
ATOM   4716  O   HOH B1566      23.460  20.147  26.702  1.00  0.00      B    O  
ATOM   4717  H1  HOH B1566      23.348  20.801  25.869  1.00  0.00      B    H  
ATOM   4718  H2  HOH B1566      23.356  19.198  26.294  1.00  0.00      B    H  
ATOM   4719  O   HOH B1567      26.593  14.436  31.853  1.00  0.00      B    O  
ATOM   4720  H1  HOH B1567      26.978  14.533  30.930  1.00  0.00      B    H  
ATOM   4721  H2  HOH B1567      27.069  13.651  32.236  1.00  0.00      B    H  
ATOM   4722  O   HOH B1568       5.445   2.941  -0.072  1.00  0.00      B    O  
ATOM   4723  H1  HOH B1568       5.877   2.099   0.289  1.00  0.00      B    H  
ATOM   4724  H2  HOH B1568       4.537   3.068   0.402  1.00  0.00      B    H  
ATOM   4725  O   HOH B1569      34.385  16.716  23.168  1.00  0.00      B    O  
ATOM   4726  H1  HOH B1569      34.871  16.559  22.257  1.00  0.00      B    H  
ATOM   4727  H2  HOH B1569      34.041  15.842  23.519  1.00  0.00      B    H  
ATOM   4728  O   HOH B1570      33.246  27.884   7.168  1.00  0.00      B    O  
ATOM   4729  H1  HOH B1570      33.478  27.480   6.268  1.00  0.00      B    H  
ATOM   4730  H2  HOH B1570      33.525  28.839   7.089  1.00  0.00      B    H  
ATOM   4731  O   HOH B1571      24.510  26.053  11.748  1.00  0.00      B    O  
ATOM   4732  H1  HOH B1571      24.379  25.226  11.123  1.00  0.00      B    H  
ATOM   4733  H2  HOH B1571      25.480  26.038  11.906  1.00  0.00      B    H  
ATOM   4734  O   HOH B1572      17.354  36.555  12.828  1.00  0.00      B    O  
ATOM   4735  H1  HOH B1572      17.632  35.647  13.104  1.00  0.00      B    H  
ATOM   4736  H2  HOH B1572      17.271  36.484  11.796  1.00  0.00      B    H  
ATOM   4737  O   HOH B1573      27.097  10.461  18.939  1.00  0.00      B    O  
ATOM   4738  H1  HOH B1573      27.114  11.141  18.184  1.00  0.00      B    H  
ATOM   4739  H2  HOH B1573      27.323   9.567  18.499  1.00  0.00      B    H  
ATOM   4740  O   HOH B1574      21.356   9.526  25.335  1.00  0.00      B    O  
ATOM   4741  H1  HOH B1574      21.974   9.945  26.012  1.00  0.00      B    H  
ATOM   4742  H2  HOH B1574      20.710  10.234  25.012  1.00  0.00      B    H  
ATOM   4743  O   HOH B1575      18.263  30.406  23.801  1.00  0.00      B    O  
ATOM   4744  H1  HOH B1575      17.472  29.789  23.885  1.00  0.00      B    H  
ATOM   4745  H2  HOH B1575      19.113  29.842  23.549  1.00  0.00      B    H  
ATOM   4746  O   HOH B1576      28.185  36.867   5.284  1.00  0.00      B    O  
ATOM   4747  H1  HOH B1576      28.338  36.005   5.738  1.00  0.00      B    H  
ATOM   4748  H2  HOH B1576      28.972  37.021   4.708  1.00  0.00      B    H  
ATOM   4749  O   HOH B1577      30.002  15.130  27.561  1.00  0.00      B    O  
ATOM   4750  H1  HOH B1577      30.064  15.739  26.712  1.00  0.00      B    H  
ATOM   4751  H2  HOH B1577      30.752  15.213  28.203  1.00  0.00      B    H  
ATOM   4752  O   HOH B1578      25.844  19.493   8.298  1.00  0.00      B    O  
ATOM   4753  H1  HOH B1578      26.097  20.408   7.980  1.00  0.00      B    H  
ATOM   4754  H2  HOH B1578      26.204  18.877   7.601  1.00  0.00      B    H  
ATOM   4755  O   HOH B1579      10.844  34.222  15.507  1.00  0.00      B    O  
ATOM   4756  H1  HOH B1579      10.625  33.391  16.084  1.00  0.00      B    H  
ATOM   4757  H2  HOH B1579      11.868  34.375  15.577  1.00  0.00      B    H  
ATOM   4758  O   HOH B1580      38.166  20.818  18.451  1.00  0.00      B    O  
ATOM   4759  H1  HOH B1580      37.568  20.203  17.940  1.00  0.00      B    H  
ATOM   4760  H2  HOH B1580      37.684  21.650  18.721  1.00  0.00      B    H  
ATOM   4761  O   HOH B1581      17.657  17.714  34.732  1.00  0.00      B    O  
ATOM   4762  H1  HOH B1581      17.253  17.723  35.650  1.00  0.00      B    H  
ATOM   4763  H2  HOH B1581      17.774  16.718  34.569  1.00  0.00      B    H  
ATOM   4764  O   HOH B1582      17.289  17.592  10.224  1.00  0.00      B    O  
ATOM   4765  H1  HOH B1582      17.332  16.585  10.270  1.00  0.00      B    H  
ATOM   4766  H2  HOH B1582      17.758  17.967  11.061  1.00  0.00      B    H  
ATOM   4767  O   HOH B1583      30.561   3.831  20.817  1.00  0.00      B    O  
ATOM   4768  H1  HOH B1583      31.006   3.112  20.192  1.00  0.00      B    H  
ATOM   4769  H2  HOH B1583      30.213   3.427  21.698  1.00  0.00      B    H  
ATOM   4770  O   HOH B1584      38.097  23.234  22.709  1.00  0.00      B    O  
ATOM   4771  H1  HOH B1584      37.300  23.432  22.075  1.00  0.00      B    H  
ATOM   4772  H2  HOH B1584      38.616  24.152  22.800  1.00  0.00      B    H  
ATOM   4773  O   HOH B1585      23.806   0.263   3.701  1.00  0.00      B    O  
ATOM   4774  H1  HOH B1585      22.864  -0.066   3.842  1.00  0.00      B    H  
ATOM   4775  H2  HOH B1585      24.099   0.832   4.479  1.00  0.00      B    H  
ATOM   4776  O   HOH B1586      25.108  34.144   0.215  1.00  0.00      B    O  
ATOM   4777  H1  HOH B1586      25.699  33.690  -0.455  1.00  0.00      B    H  
ATOM   4778  H2  HOH B1586      25.392  33.874   1.142  1.00  0.00      B    H  
ATOM   4779  O   HOH B1587       3.102  25.126  26.073  1.00  0.00      B    O  
ATOM   4780  H1  HOH B1587       2.201  24.655  25.949  1.00  0.00      B    H  
ATOM   4781  H2  HOH B1587       3.815  24.404  26.143  1.00  0.00      B    H  
ATOM   4782  O   HOH B1588      29.342  20.599  14.531  1.00  0.00      B    O  
ATOM   4783  H1  HOH B1588      28.595  20.029  14.846  1.00  0.00      B    H  
ATOM   4784  H2  HOH B1588      28.980  21.144  13.792  1.00  0.00      B    H  
ATOM   4785  O   HOH B1589      11.454  20.873   7.466  1.00  0.00      B    O  
ATOM   4786  H1  HOH B1589      12.111  20.241   7.888  1.00  0.00      B    H  
ATOM   4787  H2  HOH B1589      11.665  21.026   6.496  1.00  0.00      B    H  
ATOM   4788  O   HOH B1590       6.642  22.796  28.259  1.00  0.00      B    O  
ATOM   4789  H1  HOH B1590       7.674  22.637  28.563  1.00  0.00      B    H  
ATOM   4790  H2  HOH B1590       6.168  21.920  28.248  1.00  0.00      B    H  
ATOM   4791  O   HOH B1591      10.055  17.984   6.640  1.00  0.00      B    O  
ATOM   4792  H1  HOH B1591      10.980  18.138   7.025  1.00  0.00      B    H  
ATOM   4793  H2  HOH B1591      10.229  17.403   5.854  1.00  0.00      B    H  
ATOM   4794  O   HOH B1592      23.775  26.476  21.089  1.00  0.00      B    O  
ATOM   4795  H1  HOH B1592      24.809  26.422  21.033  1.00  0.00      B    H  
ATOM   4796  H2  HOH B1592      23.512  25.802  21.874  1.00  0.00      B    H  
ATOM   4797  O   HOH B1593      20.737  31.332  30.079  1.00  0.00      B    O  
ATOM   4798  H1  HOH B1593      20.193  31.787  30.857  1.00  0.00      B    H  
ATOM   4799  H2  HOH B1593      20.402  30.339  30.028  1.00  0.00      B    H  
ATOM   4800  O   HOH B1594       2.147  17.455   0.271  1.00  0.00      B    O  
ATOM   4801  H1  HOH B1594       2.049  18.154   0.955  1.00  0.00      B    H  
ATOM   4802  H2  HOH B1594       1.298  16.894   0.188  1.00  0.00      B    H  
ATOM   4803  O   HOH B1595      20.125  23.103  31.317  1.00  0.00      B    O  
ATOM   4804  H1  HOH B1595      20.435  23.773  30.587  1.00  0.00      B    H  
ATOM   4805  H2  HOH B1595      20.862  22.850  31.949  1.00  0.00      B    H  
ATOM   4806  O   HOH B1596      35.106  11.544  26.242  1.00  0.00      B    O  
ATOM   4807  H1  HOH B1596      35.973  11.226  26.627  1.00  0.00      B    H  
ATOM   4808  H2  HOH B1596      34.410  10.818  26.309  1.00  0.00      B    H  
ATOM   4809  O   HOH B1597      25.382   1.338  29.423  1.00  0.00      B    O  
ATOM   4810  H1  HOH B1597      25.087   1.015  28.485  1.00  0.00      B    H  
ATOM   4811  H2  HOH B1597      25.007   0.737  30.129  1.00  0.00      B    H  
ATOM   4812  O   HOH B1598      17.945  32.481  22.051  1.00  0.00      B    O  
ATOM   4813  H1  HOH B1598      17.960  31.773  22.814  1.00  0.00      B    H  
ATOM   4814  H2  HOH B1598      18.882  32.795  21.940  1.00  0.00      B    H  
ATOM   4815  O   HOH B1599      16.322  15.174   0.690  1.00  0.00      B    O  
ATOM   4816  H1  HOH B1599      16.514  15.093   1.755  1.00  0.00      B    H  
ATOM   4817  H2  HOH B1599      17.086  15.759   0.316  1.00  0.00      B    H  
ATOM   4818  O   HOH B1600       6.066  31.578  18.345  1.00  0.00      B    O  
ATOM   4819  H1  HOH B1600       6.093  30.719  17.763  1.00  0.00      B    H  
ATOM   4820  H2  HOH B1600       6.457  32.361  17.828  1.00  0.00      B    H  
ATOM   4821  O   HOH B1601      19.206  31.751   4.087  1.00  0.00      B    O  
ATOM   4822  H1  HOH B1601      18.865  32.392   4.800  1.00  0.00      B    H  
ATOM   4823  H2  HOH B1601      20.187  31.916   4.006  1.00  0.00      B    H  
ATOM   4824  O   HOH B1602       1.485  30.447  12.163  1.00  0.00      B    O  
ATOM   4825  H1  HOH B1602       1.727  29.445  12.201  1.00  0.00      B    H  
ATOM   4826  H2  HOH B1602       1.619  30.732  11.188  1.00  0.00      B    H  
ATOM   4827  O   HOH B1603      12.475  17.746   7.966  1.00  0.00      B    O  
ATOM   4828  H1  HOH B1603      12.496  18.099   8.906  1.00  0.00      B    H  
ATOM   4829  H2  HOH B1603      12.508  16.766   7.958  1.00  0.00      B    H  
ATOM   4830  O   HOH B1604      26.340   8.627   5.133  1.00  0.00      B    O  
ATOM   4831  H1  HOH B1604      25.603   8.026   4.979  1.00  0.00      B    H  
ATOM   4832  H2  HOH B1604      27.189   8.216   4.800  1.00  0.00      B    H  
ATOM   4833  O   HOH B1605       1.279  20.669  38.887  1.00  0.00      B    O  
ATOM   4834  H1  HOH B1605       1.862  20.637  38.076  1.00  0.00      B    H  
ATOM   4835  H2  HOH B1605       0.905  21.584  39.065  1.00  0.00      B    H  
ATOM   4836  O   HOH B1606      37.795  22.924  37.403  1.00  0.00      B    O  
ATOM   4837  H1  HOH B1606      36.924  23.501  37.459  1.00  0.00      B    H  
ATOM   4838  H2  HOH B1606      38.493  23.259  38.056  1.00  0.00      B    H  
ATOM   4839  O   HOH B1607      23.778  38.582  10.268  1.00  0.00      B    O  
ATOM   4840  H1  HOH B1607      23.617  39.530   9.842  1.00  0.00      B    H  
ATOM   4841  H2  HOH B1607      23.281  38.647  11.176  1.00  0.00      B    H  
ATOM   4842  O   HOH B1608      27.425  13.791  14.664  1.00  0.00      B    O  
ATOM   4843  H1  HOH B1608      26.726  13.698  13.989  1.00  0.00      B    H  
ATOM   4844  H2  HOH B1608      28.273  13.508  14.175  1.00  0.00      B    H  
ATOM   4845  O   HOH B1609      23.458  10.691   9.157  1.00  0.00      B    O  
ATOM   4846  H1  HOH B1609      22.911  10.776   8.316  1.00  0.00      B    H  
ATOM   4847  H2  HOH B1609      23.646   9.696   9.330  1.00  0.00      B    H  
ATOM   4848  O   HOH B1610      29.644  33.711   3.312  1.00  0.00      B    O  
ATOM   4849  H1  HOH B1610      29.002  34.427   3.017  1.00  0.00      B    H  
ATOM   4850  H2  HOH B1610      29.156  33.079   3.904  1.00  0.00      B    H  
ATOM   4851  O   HOH B1611      27.236  39.014  32.992  1.00  0.00      B    O  
ATOM   4852  H1  HOH B1611      27.574  38.164  33.442  1.00  0.00      B    H  
ATOM   4853  H2  HOH B1611      26.443  39.312  33.584  1.00  0.00      B    H  
ATOM   4854  O   HOH B1612       9.637  29.454  37.696  1.00  0.00      B    O  
ATOM   4855  H1  HOH B1612       9.139  28.899  36.998  1.00  0.00      B    H  
ATOM   4856  H2  HOH B1612       9.355  30.442  37.514  1.00  0.00      B    H  
ATOM   4857  O   HOH B1613      38.758  21.342  35.450  1.00  0.00      B    O  
ATOM   4858  H1  HOH B1613      37.888  20.807  35.338  1.00  0.00      B    H  
ATOM   4859  H2  HOH B1613      38.581  21.872  36.294  1.00  0.00      B    H  
ATOM   4860  O   HOH B1614      25.292   8.742  25.344  1.00  0.00      B    O  
ATOM   4861  H1  HOH B1614      25.666   9.078  26.256  1.00  0.00      B    H  
ATOM   4862  H2  HOH B1614      24.306   8.509  25.348  1.00  0.00      B    H  
ATOM   4863  O   HOH B1615      14.474  13.904   6.915  1.00  0.00      B    O  
ATOM   4864  H1  HOH B1615      15.063  13.128   7.310  1.00  0.00      B    H  
ATOM   4865  H2  HOH B1615      14.500  13.754   5.888  1.00  0.00      B    H  
ATOM   4866  O   HOH B1616      21.648  36.103  24.315  1.00  0.00      B    O  
ATOM   4867  H1  HOH B1616      22.612  36.221  23.939  1.00  0.00      B    H  
ATOM   4868  H2  HOH B1616      21.734  36.294  25.301  1.00  0.00      B    H  
ATOM   4869  O   HOH B1617      36.191  27.798  30.624  1.00  0.00      B    O  
ATOM   4870  H1  HOH B1617      36.867  27.149  30.952  1.00  0.00      B    H  
ATOM   4871  H2  HOH B1617      35.549  27.909  31.381  1.00  0.00      B    H  
ATOM   4872  O   HOH B1618       1.911  14.067   3.529  1.00  0.00      B    O  
ATOM   4873  H1  HOH B1618       2.523  13.814   2.750  1.00  0.00      B    H  
ATOM   4874  H2  HOH B1618       2.471  14.302   4.328  1.00  0.00      B    H  
ATOM   4875  O   HOH B1619       4.612  37.245   4.752  1.00  0.00      B    O  
ATOM   4876  H1  HOH B1619       3.613  37.058   4.481  1.00  0.00      B    H  
ATOM   4877  H2  HOH B1619       5.068  36.346   4.607  1.00  0.00      B    H  
ATOM   4878  O   HOH B1620       9.489   2.021   7.143  1.00  0.00      B    O  
ATOM   4879  H1  HOH B1620       8.732   1.408   7.332  1.00  0.00      B    H  
ATOM   4880  H2  HOH B1620       9.898   1.535   6.302  1.00  0.00      B    H  
ATOM   4881  O   HOH B1621      30.341  32.550  17.897  1.00  0.00      B    O  
ATOM   4882  H1  HOH B1621      31.158  32.967  18.231  1.00  0.00      B    H  
ATOM   4883  H2  HOH B1621      29.971  33.185  17.183  1.00  0.00      B    H  
ATOM   4884  O   HOH B1622      18.889  21.888   8.687  1.00  0.00      B    O  
ATOM   4885  H1  HOH B1622      19.830  21.502   8.395  1.00  0.00      B    H  
ATOM   4886  H2  HOH B1622      18.637  21.417   9.550  1.00  0.00      B    H  
ATOM   4887  O   HOH B1623       0.726  34.684  13.103  1.00  0.00      B    O  
ATOM   4888  H1  HOH B1623       0.569  35.272  12.263  1.00  0.00      B    H  
ATOM   4889  H2  HOH B1623       1.715  34.842  13.417  1.00  0.00      B    H  
ATOM   4890  O   HOH B1624       6.510  27.865  12.370  1.00  0.00      B    O  
ATOM   4891  H1  HOH B1624       7.480  28.141  12.355  1.00  0.00      B    H  
ATOM   4892  H2  HOH B1624       6.410  26.910  11.982  1.00  0.00      B    H  
ATOM   4893  O   HOH B1625      35.963  30.469  25.356  1.00  0.00      B    O  
ATOM   4894  H1  HOH B1625      36.393  31.110  24.705  1.00  0.00      B    H  
ATOM   4895  H2  HOH B1625      36.614  29.750  25.575  1.00  0.00      B    H  
ATOM   4896  O   HOH B1626       8.610  36.984   9.121  1.00  0.00      B    O  
ATOM   4897  H1  HOH B1626       8.816  37.336  10.056  1.00  0.00      B    H  
ATOM   4898  H2  HOH B1626       7.686  36.622   9.154  1.00  0.00      B    H  
ATOM   4899  O   HOH B1627      25.245   1.595   5.826  1.00  0.00      B    O  
ATOM   4900  H1  HOH B1627      26.244   1.748   5.937  1.00  0.00      B    H  
ATOM   4901  H2  HOH B1627      24.744   2.393   6.189  1.00  0.00      B    H  
ATOM   4902  O   HOH B1628       9.738  17.377  32.689  1.00  0.00      B    O  
ATOM   4903  H1  HOH B1628       8.873  17.819  32.800  1.00  0.00      B    H  
ATOM   4904  H2  HOH B1628       9.904  16.692  33.481  1.00  0.00      B    H  
ATOM   4905  O   HOH B1629      22.394  36.535  27.105  1.00  0.00      B    O  
ATOM   4906  H1  HOH B1629      23.047  35.727  27.028  1.00  0.00      B    H  
ATOM   4907  H2  HOH B1629      22.153  36.677  28.106  1.00  0.00      B    H  
ATOM   4908  O   HOH B1630      35.279  16.048  20.802  1.00  0.00      B    O  
ATOM   4909  H1  HOH B1630      35.636  16.759  20.247  1.00  0.00      B    H  
ATOM   4910  H2  HOH B1630      35.403  15.122  20.361  1.00  0.00      B    H  
ATOM   4911  O   HOH B1631      29.620   1.075   0.592  1.00  0.00      B    O  
ATOM   4912  H1  HOH B1631      28.919   0.354   0.775  1.00  0.00      B    H  
ATOM   4913  H2  HOH B1631      29.129   1.961   0.585  1.00  0.00      B    H  
ATOM   4914  O   HOH B1632       3.470  12.383  31.844  1.00  0.00      B    O  
ATOM   4915  H1  HOH B1632       3.960  12.360  30.978  1.00  0.00      B    H  
ATOM   4916  H2  HOH B1632       4.067  11.923  32.470  1.00  0.00      B    H  
ATOM   4917  O   HOH B1633      19.760   0.435   8.814  1.00  0.00      B    O  
ATOM   4918  H1  HOH B1633      19.596  -0.490   9.186  1.00  0.00      B    H  
ATOM   4919  H2  HOH B1633      20.679   0.456   8.418  1.00  0.00      B    H  
ATOM   4920  O   HOH B1634       8.294  14.165  39.211  1.00  0.00      B    O  
ATOM   4921  H1  HOH B1634       9.251  13.919  39.029  1.00  0.00      B    H  
ATOM   4922  H2  HOH B1634       7.721  13.999  38.415  1.00  0.00      B    H  
ATOM   4923  O   HOH B1635       9.933   7.096  10.499  1.00  0.00      B    O  
ATOM   4924  H1  HOH B1635       9.635   7.990  10.932  1.00  0.00      B    H  
ATOM   4925  H2  HOH B1635      10.435   6.578  11.210  1.00  0.00      B    H  
ATOM   4926  O   HOH B1636       8.305   9.477  27.886  1.00  0.00      B    O  
ATOM   4927  H1  HOH B1636       8.222   8.484  28.074  1.00  0.00      B    H  
ATOM   4928  H2  HOH B1636       8.934   9.808  28.548  1.00  0.00      B    H  
ATOM   4929  O   HOH B1637      13.882   9.578   3.594  1.00  0.00      B    O  
ATOM   4930  H1  HOH B1637      13.081   9.010   3.214  1.00  0.00      B    H  
ATOM   4931  H2  HOH B1637      13.652  10.572   3.469  1.00  0.00      B    H  
ATOM   4932  O   HOH B1638       2.113  20.072  10.569  1.00  0.00      B    O  
ATOM   4933  H1  HOH B1638       2.856  19.453  10.244  1.00  0.00      B    H  
ATOM   4934  H2  HOH B1638       1.402  20.055   9.828  1.00  0.00      B    H  
ATOM   4935  O   HOH B1639      11.238   5.540   1.464  1.00  0.00      B    O  
ATOM   4936  H1  HOH B1639      11.970   5.313   2.133  1.00  0.00      B    H
[truncated: 87,809 more chars]
