# Supplementary material for: ECE vs DISP Mechanisms in Anodic Electrolysis of Benzyl Alcohols: Computational Prediction of Microscopic Rate Constants
Source: J Phys Chem C Nanomater Interfaces. 2025 Aug 28;129(36):16076–96. doi: 10.1021/acs.jpcc.5c04347 (PMC12434723; doi:10.1021/acs.jpcc.5c04347)
Supplement: Supplementary file 2 [file jp5c04347_si_002.zip › example_simulation_inputs/QMMM_simulation_bulk_H2O_base_H2O/start_19_0.235_coords.pdb]

TITLE     MDANALYSIS FRAME 0: Created by PDBWriter
CRYST1   39.149   39.149   39.149  90.00  90.00  90.00 P 1           1
ATOM      1  C00 2ag A   1      15.773  16.215  23.554  1.00  0.00      A    C  
ATOM      2  O01 2ag A   1      16.070  16.673  22.188  1.00  0.00      A    O  
ATOM      3  C02 2ag A   1      15.218  17.598  21.533  1.00  0.00      A    C  
ATOM      4  C03 2ag A   1      15.798  18.512  20.683  1.00  0.00      A    C  
ATOM      5  C04 2ag A   1      14.952  19.365  19.971  1.00  0.00      A    C  
ATOM      6  C05 2ag A   1      13.587  19.477  20.208  1.00  0.00      A    C  
ATOM      7  C06 2ag A   1      12.804  20.490  19.555  1.00  0.00      A    C  
ATOM      8  O07 2ag A   1      11.673  20.907  20.155  1.00  0.00      A    O  
ATOM      9  C08 2ag A   1      13.019  18.528  21.148  1.00  0.00      A    C  
ATOM     10  C09 2ag A   1      13.863  17.611  21.759  1.00  0.00      A    C  
ATOM     11  H0A 2ag A   1      14.739  15.841  23.604  1.00  0.00      A    H  
ATOM     12  H0B 2ag A   1      16.537  15.404  23.551  1.00  0.00      A    H  
ATOM     13  H0C 2ag A   1      15.917  17.070  24.279  1.00  0.00      A    H  
ATOM     14  H0D 2ag A   1      16.830  18.555  20.596  1.00  0.00      A    H  
ATOM     15  H0E 2ag A   1      15.304  20.065  19.259  1.00  0.00      A    H  
ATOM     16  H0F 2ag A   1      12.521  19.711  18.431  1.00  0.00      A    H  
ATOM     17  H0G 2ag A   1      13.336  21.123  18.838  1.00  0.00      A    H  
ATOM     18  H0H 2ag A   1      11.085  21.435  19.592  1.00  0.00      A    H  
ATOM     19  H0I 2ag A   1      11.956  18.353  21.117  1.00  0.00      A    H  
ATOM     20  H0J 2ag A   1      13.459  16.738  22.344  1.00  0.00      A    H  
ATOM     21  O   HOH B   1      12.281  19.280  17.424  1.00  0.00      B    O  
ATOM     22  H1  HOH B   1      12.604  18.363  17.310  1.00  0.00      B    H  
ATOM     23  H2  HOH B   1      11.226  19.414  17.010  1.00  0.00      B    H  
ATOM     24  O   HOH B   2      12.413  22.112  16.078  1.00  0.00      B    O  
ATOM     25  H1  HOH B   2      11.525  22.152  16.550  1.00  0.00      B    H  
ATOM     26  H2  HOH B   2      12.541  23.026  15.773  1.00  0.00      B    H  
ATOM     27  O   HOH B   3      14.623  21.139  17.249  1.00  0.00      B    O  
ATOM     28  H1  HOH B   3      15.366  21.349  16.712  1.00  0.00      B    H  
ATOM     29  H2  HOH B   3      13.848  21.581  16.751  1.00  0.00      B    H  
ATOM     30  O   HOH B   4      10.031  19.376  16.655  1.00  0.00      B    O  
ATOM     31  H1  HOH B   4       9.457  18.636  16.399  1.00  0.00      B    H  
ATOM     32  H2  HOH B   4       9.758  20.260  16.166  1.00  0.00      B    H  
ATOM     33  O   HOH B   5      15.451  22.638  19.451  1.00  0.00      B    O  
ATOM     34  H1  HOH B   5      15.283  22.259  18.568  1.00  0.00      B    H  
ATOM     35  H2  HOH B   5      15.102  23.594  19.508  1.00  0.00      B    H  
ATOM     36  O   HOH B   6      10.474  22.160  18.391  1.00  0.00      B    O  
ATOM     37  H1  HOH B   6       9.459  22.187  18.288  1.00  0.00      B    H  
ATOM     38  H2  HOH B   6      10.673  23.082  18.735  1.00  0.00      B    H  
ATOM     39  O   HOH B   7      14.721  18.815  15.534  1.00  0.00      B    O  
ATOM     40  H1  HOH B   7      13.903  18.953  14.914  1.00  0.00      B    H  
ATOM     41  H2  HOH B   7      14.615  19.407  16.274  1.00  0.00      B    H  
ATOM     42  O   HOH B   8      14.038  22.322  21.810  1.00  0.00      B    O  
ATOM     43  H1  HOH B   8      13.174  21.801  21.842  1.00  0.00      B    H  
ATOM     44  H2  HOH B   8      14.297  22.390  20.815  1.00  0.00      B    H  
ATOM     45  O   HOH B   9       9.462  21.379  15.226  1.00  0.00      B    O  
ATOM     46  H1  HOH B   9       8.527  21.753  15.109  1.00  0.00      B    H  
ATOM     47  H2  HOH B   9       9.955  21.899  14.513  1.00  0.00      B    H  
ATOM     48  O   HOH B  10      12.493  16.631  17.736  1.00  0.00      B    O  
ATOM     49  H1  HOH B  10      13.358  16.203  18.054  1.00  0.00      B    H  
ATOM     50  H2  HOH B  10      12.178  15.923  17.140  1.00  0.00      B    H  
ATOM     51  O   HOH B  11      10.465  17.343  19.599  1.00  0.00      B    O  
ATOM     52  H1  HOH B  11      11.004  16.935  18.840  1.00  0.00      B    H  
ATOM     53  H2  HOH B  11      10.426  18.298  19.325  1.00  0.00      B    H  
ATOM     54  O   HOH B  12      12.184  19.867  14.464  1.00  0.00      B    O  
ATOM     55  H1  HOH B  12      11.389  19.519  14.774  1.00  0.00      B    H  
ATOM     56  H2  HOH B  12      12.351  20.635  15.100  1.00  0.00      B    H  
ATOM     57  O   HOH B  13      37.614  16.718  32.024  1.00  0.00      B    O  
ATOM     58  H1  HOH B  13      37.818  16.441  32.953  1.00  0.00      B    H  
ATOM     59  H2  HOH B  13      38.428  16.561  31.416  1.00  0.00      B    H  
ATOM     60  O   HOH B  14      22.274   5.546  23.117  1.00  0.00      B    O  
ATOM     61  H1  HOH B  14      22.576   4.562  23.339  1.00  0.00      B    H  
ATOM     62  H2  HOH B  14      21.594   5.559  22.386  1.00  0.00      B    H  
ATOM     63  O   HOH B  15      14.833  15.668  18.283  1.00  0.00      B    O  
ATOM     64  H1  HOH B  15      15.092  14.960  17.542  1.00  0.00      B    H  
ATOM     65  H2  HOH B  15      15.462  15.514  19.031  1.00  0.00      B    H  
ATOM     66  O   HOH B  16      36.510  14.272  11.736  1.00  0.00      B    O  
ATOM     67  H1  HOH B  16      36.604  15.045  11.057  1.00  0.00      B    H  
ATOM     68  H2  HOH B  16      35.658  13.730  11.539  1.00  0.00      B    H  
ATOM     69  O   HOH B  17       6.639  20.814  20.344  1.00  0.00      B    O  
ATOM     70  H1  HOH B  17       6.823  19.853  20.351  1.00  0.00      B    H  
ATOM     71  H2  HOH B  17       6.024  20.976  21.171  1.00  0.00      B    H  
ATOM     72  O   HOH B  18      12.459   9.317  13.479  1.00  0.00      B    O  
ATOM     73  H1  HOH B  18      11.678   9.853  12.996  1.00  0.00      B    H  
ATOM     74  H2  HOH B  18      13.099   9.985  13.914  1.00  0.00      B    H  
ATOM     75  O   HOH B  19      13.771   6.269  28.610  1.00  0.00      B    O  
ATOM     76  H1  HOH B  19      13.916   5.413  28.080  1.00  0.00      B    H  
ATOM     77  H2  HOH B  19      14.512   6.104  29.266  1.00  0.00      B    H  
ATOM     78  O   HOH B  20      37.293  31.902  19.933  1.00  0.00      B    O  
ATOM     79  H1  HOH B  20      37.055  32.880  19.878  1.00  0.00      B    H  
ATOM     80  H2  HOH B  20      38.299  31.900  20.046  1.00  0.00      B    H  
ATOM     81  O   HOH B  21      13.125  29.487  29.577  1.00  0.00      B    O  
ATOM     82  H1  HOH B  21      13.636  29.163  28.764  1.00  0.00      B    H  
ATOM     83  H2  HOH B  21      13.268  30.462  29.647  1.00  0.00      B    H  
ATOM     84  O   HOH B  22      18.366   2.326   4.100  1.00  0.00      B    O  
ATOM     85  H1  HOH B  22      17.629   3.034   3.885  1.00  0.00      B    H  
ATOM     86  H2  HOH B  22      18.346   2.145   5.123  1.00  0.00      B    H  
ATOM     87  O   HOH B  23      21.414  17.624  34.849  1.00  0.00      B    O  
ATOM     88  H1  HOH B  23      20.382  17.634  34.917  1.00  0.00      B    H  
ATOM     89  H2  HOH B  23      21.713  16.655  34.886  1.00  0.00      B    H  
ATOM     90  O   HOH B  24      38.572  22.384  21.270  1.00  0.00      B    O  
ATOM     91  H1  HOH B  24      38.608  21.810  22.089  1.00  0.00      B    H  
ATOM     92  H2  HOH B  24      39.150  23.184  21.321  1.00  0.00      B    H  
ATOM     93  O   HOH B  25      14.945   8.873  23.546  1.00  0.00      B    O  
ATOM     94  H1  HOH B  25      14.941   8.181  24.337  1.00  0.00      B    H  
ATOM     95  H2  HOH B  25      15.671   9.454  23.816  1.00  0.00      B    H  
ATOM     96  O   HOH B  26       8.848   2.621  16.196  1.00  0.00      B    O  
ATOM     97  H1  HOH B  26       9.852   2.563  16.099  1.00  0.00      B    H  
ATOM     98  H2  HOH B  26       8.444   1.707  16.057  1.00  0.00      B    H  
ATOM     99  O   HOH B  27       4.551  12.195   8.639  1.00  0.00      B    O  
ATOM    100  H1  HOH B  27       5.291  12.760   9.063  1.00  0.00      B    H  
ATOM    101  H2  HOH B  27       4.456  11.402   9.179  1.00  0.00      B    H  
ATOM    102  O   HOH B  28      34.578  23.196  27.621  1.00  0.00      B    O  
ATOM    103  H1  HOH B  28      35.554  23.407  27.806  1.00  0.00      B    H  
ATOM    104  H2  HOH B  28      34.289  22.664  28.445  1.00  0.00      B    H  
ATOM    105  O   HOH B  29      24.623  36.370  29.954  1.00  0.00      B    O  
ATOM    106  H1  HOH B  29      24.318  37.097  30.598  1.00  0.00      B    H  
ATOM    107  H2  HOH B  29      24.228  35.467  30.289  1.00  0.00      B    H  
ATOM    108  O   HOH B  30      38.888  29.848   0.510  1.00  0.00      B    O  
ATOM    109  H1  HOH B  30      38.456  29.124  -0.062  1.00  0.00      B    H  
ATOM    110  H2  HOH B  30      38.537  30.726   0.246  1.00  0.00      B    H  
ATOM    111  O   HOH B  31      35.282  15.171  34.720  1.00  0.00      B    O  
ATOM    112  H1  HOH B  31      35.062  15.688  33.894  1.00  0.00      B    H  
ATOM    113  H2  HOH B  31      34.524  14.464  34.773  1.00  0.00      B    H  
ATOM    114  O   HOH B  32       3.839  36.672  11.063  1.00  0.00      B    O  
ATOM    115  H1  HOH B  32       3.727  35.665  11.043  1.00  0.00      B    H  
ATOM    116  H2  HOH B  32       3.907  37.062  10.128  1.00  0.00      B    H  
ATOM    117  O   HOH B  33       7.680  13.945   5.810  1.00  0.00      B    O  
ATOM    118  H1  HOH B  33       6.711  13.921   5.687  1.00  0.00      B    H  
ATOM    119  H2  HOH B  33       8.120  14.278   4.935  1.00  0.00      B    H  
ATOM    120  O   HOH B  34      23.219   2.371   2.898  1.00  0.00      B    O  
ATOM    121  H1  HOH B  34      23.794   2.937   2.248  1.00  0.00      B    H  
ATOM    122  H2  HOH B  34      23.805   1.823   3.482  1.00  0.00      B    H  
ATOM    123  O   HOH B  35      19.553  14.185  32.804  1.00  0.00      B    O  
ATOM    124  H1  HOH B  35      19.608  14.778  33.645  1.00  0.00      B    H  
ATOM    125  H2  HOH B  35      19.792  13.238  32.965  1.00  0.00      B    H  
ATOM    126  O   HOH B  36      16.320  20.787  27.751  1.00  0.00      B    O  
ATOM    127  H1  HOH B  36      16.567  19.799  27.566  1.00  0.00      B    H  
ATOM    128  H2  HOH B  36      17.127  21.391  27.620  1.00  0.00      B    H  
ATOM    129  O   HOH B  37      29.208  24.283  19.111  1.00  0.00      B    O  
ATOM    130  H1  HOH B  37      30.208  23.972  19.240  1.00  0.00      B    H  
ATOM    131  H2  HOH B  37      28.584  23.566  19.505  1.00  0.00      B    H  
ATOM    132  O   HOH B  38       9.804  20.482  35.534  1.00  0.00      B    O  
ATOM    133  H1  HOH B  38      10.752  20.763  35.534  1.00  0.00      B    H  
ATOM    134  H2  HOH B  38       9.274  21.301  35.769  1.00  0.00      B    H  
ATOM    135  O   HOH B  39      15.610  29.246  31.302  1.00  0.00      B    O  
ATOM    136  H1  HOH B  39      15.161  28.565  30.795  1.00  0.00      B    H  
ATOM    137  H2  HOH B  39      15.195  30.176  31.200  1.00  0.00      B    H  
ATOM    138  O   HOH B  40      32.300   3.672  22.056  1.00  0.00      B    O  
ATOM    139  H1  HOH B  40      32.684   4.637  22.186  1.00  0.00      B    H  
ATOM    140  H2  HOH B  40      31.291   3.687  22.283  1.00  0.00      B    H  
ATOM    141  O   HOH B  41      19.235  26.021  18.169  1.00  0.00      B    O  
ATOM    142  H1  HOH B  41      18.331  26.455  17.918  1.00  0.00      B    H  
ATOM    143  H2  HOH B  41      19.066  25.349  18.944  1.00  0.00      B    H  
ATOM    144  O   HOH B  42      33.664  31.008  18.459  1.00  0.00      B    O  
ATOM    145  H1  HOH B  42      33.189  31.857  18.054  1.00  0.00      B    H  
ATOM    146  H2  HOH B  42      33.209  30.189  18.163  1.00  0.00      B    H  
ATOM    147  O   HOH B  43      27.173  33.550  27.484  1.00  0.00      B    O  
ATOM    148  H1  HOH B  43      26.766  32.700  27.183  1.00  0.00      B    H  
ATOM    149  H2  HOH B  43      27.667  33.930  26.678  1.00  0.00      B    H  
ATOM    150  O   HOH B  44      30.788  29.897   3.007  1.00  0.00      B    O  
ATOM    151  H1  HOH B  44      31.770  30.029   3.294  1.00  0.00      B    H  
ATOM    152  H2  HOH B  44      30.260  30.679   3.422  1.00  0.00      B    H  
ATOM    153  O   HOH B  45      34.410  19.940  21.544  1.00  0.00      B    O  
ATOM    154  H1  HOH B  45      34.665  20.834  21.868  1.00  0.00      B    H  
ATOM    155  H2  HOH B  45      33.573  19.664  22.092  1.00  0.00      B    H  
ATOM    156  O   HOH B  46      26.285  33.377   0.204  1.00  0.00      B    O  
ATOM    157  H1  HOH B  46      26.229  32.986   1.118  1.00  0.00      B    H  
ATOM    158  H2  HOH B  46      26.403  32.644  -0.509  1.00  0.00      B    H  
ATOM    159  O   HOH B  47       0.113   7.154   1.505  1.00  0.00      B    O  
ATOM    160  H1  HOH B  47      -0.448   6.509   2.050  1.00  0.00      B    H  
ATOM    161  H2  HOH B  47       1.108   6.916   1.624  1.00  0.00      B    H  
ATOM    162  O   HOH B  48      21.203  32.428  20.209  1.00  0.00      B    O  
ATOM    163  H1  HOH B  48      20.668  31.604  19.915  1.00  0.00      B    H  
ATOM    164  H2  HOH B  48      20.579  33.225  20.376  1.00  0.00      B    H  
ATOM    165  O   HOH B  49      33.222  22.972  19.781  1.00  0.00      B    O  
ATOM    166  H1  HOH B  49      32.711  22.102  19.887  1.00  0.00      B    H  
ATOM    167  H2  HOH B  49      32.835  23.316  18.941  1.00  0.00      B    H  
ATOM    168  O   HOH B  50      32.441   1.201  13.543  1.00  0.00      B    O  
ATOM    169  H1  HOH B  50      33.329   1.063  13.991  1.00  0.00      B    H  
ATOM    170  H2  HOH B  50      31.811   1.810  14.008  1.00  0.00      B    H  
ATOM    171  O   HOH B  51       8.352   0.468  32.218  1.00  0.00      B    O  
ATOM    172  H1  HOH B  51       8.801   0.157  33.093  1.00  0.00      B    H  
ATOM    173  H2  HOH B  51       8.878   1.315  31.937  1.00  0.00      B    H  
ATOM    174  O   HOH B  52      18.177  32.756   6.939  1.00  0.00      B    O  
ATOM    175  H1  HOH B  52      19.069  33.027   6.581  1.00  0.00      B    H  
ATOM    176  H2  HOH B  52      18.251  31.967   7.546  1.00  0.00      B    H  
ATOM    177  O   HOH B  53      19.602   2.233   9.072  1.00  0.00      B    O  
ATOM    178  H1  HOH B  53      19.397   3.086   9.642  1.00  0.00      B    H  
ATOM    179  H2  HOH B  53      20.214   1.582   9.616  1.00  0.00      B    H  
ATOM    180  O   HOH B  54      30.265  32.187  22.535  1.00  0.00      B    O  
ATOM    181  H1  HOH B  54      30.789  31.443  22.940  1.00  0.00      B    H  
ATOM    182  H2  HOH B  54      29.225  32.042  22.712  1.00  0.00      B    H  
ATOM    183  O   HOH B  55       6.472  34.993  20.406  1.00  0.00      B    O  
ATOM    184  H1  HOH B  55       5.832  34.283  20.750  1.00  0.00      B    H  
ATOM    185  H2  HOH B  55       6.095  35.460  19.568  1.00  0.00      B    H  
ATOM    186  O   HOH B  56      30.280  32.297  19.766  1.00  0.00      B    O  
ATOM    187  H1  HOH B  56      30.658  33.026  19.181  1.00  0.00      B    H  
ATOM    188  H2  HOH B  56      30.836  32.304  20.668  1.00  0.00      B    H  
ATOM    189  O   HOH B  57      28.123  23.792  37.310  1.00  0.00      B    O  
ATOM    190  H1  HOH B  57      28.478  23.233  36.595  1.00  0.00      B    H  
ATOM    191  H2  HOH B  57      27.180  23.458  37.518  1.00  0.00      B    H  
ATOM    192  O   HOH B  58      29.011  34.804  37.176  1.00  0.00      B    O  
ATOM    193  H1  HOH B  58      29.196  33.775  37.419  1.00  0.00      B    H  
ATOM    194  H2  HOH B  58      28.960  35.327  38.042  1.00  0.00      B    H  
ATOM    195  O   HOH B  59       7.670   0.371  15.300  1.00  0.00      B    O  
ATOM    196  H1  HOH B  59       7.019   0.240  14.524  1.00  0.00      B    H  
ATOM    197  H2  HOH B  59       8.510  -0.169  15.093  1.00  0.00      B    H  
ATOM    198  O   HOH B  60      35.454   7.767  31.565  1.00  0.00      B    O  
ATOM    199  H1  HOH B  60      35.868   8.692  31.715  1.00  0.00      B    H  
ATOM    200  H2  HOH B  60      36.059   7.091  32.038  1.00  0.00      B    H  
ATOM    201  O   HOH B  61      29.778  13.265  18.270  1.00  0.00      B    O  
ATOM    202  H1  HOH B  61      30.662  13.621  18.655  1.00  0.00      B    H  
ATOM    203  H2  HOH B  61      29.828  12.274  18.267  1.00  0.00      B    H  
ATOM    204  O   HOH B  62      32.223   4.961  29.876  1.00  0.00      B    O  
ATOM    205  H1  HOH B  62      31.375   5.507  29.987  1.00  0.00      B    H  
ATOM    206  H2  HOH B  62      32.033   4.282  29.175  1.00  0.00      B    H  
ATOM    207  O   HOH B  63      26.038  38.614  20.612  1.00  0.00      B    O  
ATOM    208  H1  HOH B  63      25.660  37.955  19.938  1.00  0.00      B    H  
ATOM    209  H2  HOH B  63      27.003  38.361  20.714  1.00  0.00      B    H  
ATOM    210  O   HOH B  64       2.302  11.039  23.951  1.00  0.00      B    O  
ATOM    211  H1  HOH B  64       3.166  10.767  23.585  1.00  0.00      B    H  
ATOM    212  H2  HOH B  64       2.368  12.070  24.242  1.00  0.00      B    H  
ATOM    213  O   HOH B  65      12.467  10.093  25.212  1.00  0.00      B    O  
ATOM    214  H1  HOH B  65      12.944  10.583  24.447  1.00  0.00      B    H  
ATOM    215  H2  HOH B  65      12.760  10.452  26.115  1.00  0.00      B    H  
ATOM    216  O   HOH B  66      10.286   6.909   8.358  1.00  0.00      B    O  
ATOM    217  H1  HOH B  66      10.630   6.581   7.467  1.00  0.00      B    H  
ATOM    218  H2  HOH B  66      11.115   7.100   8.992  1.00  0.00      B    H  
ATOM    219  O   HOH B  67      32.605  26.636   0.895  1.00  0.00      B    O  
ATOM    220  H1  HOH B  67      31.790  26.211   1.403  1.00  0.00      B    H  
ATOM    221  H2  HOH B  67      32.216  27.253   0.174  1.00  0.00      B    H  
ATOM    222  O   HOH B  68      17.147   5.707  28.793  1.00  0.00      B    O  
ATOM    223  H1  HOH B  68      16.265   5.853  29.231  1.00  0.00      B    H  
ATOM    224  H2  HOH B  68      17.737   5.193  29.474  1.00  0.00      B    H  
ATOM    225  O   HOH B  69      28.567   9.006  12.780  1.00  0.00      B    O  
ATOM    226  H1  HOH B  69      28.884   8.258  12.157  1.00  0.00      B    H  
ATOM    227  H2  HOH B  69      29.363   9.538  13.072  1.00  0.00      B    H  
ATOM    228  O   HOH B  70       7.706  34.699  28.716  1.00  0.00      B    O  
ATOM    229  H1  HOH B  70       7.066  34.305  28.081  1.00  0.00      B    H  
ATOM    230  H2  HOH B  70       7.547  34.311  29.670  1.00  0.00      B    H  
ATOM    231  O   HOH B  71      32.017  20.336  19.828  1.00  0.00      B    O  
ATOM    232  H1  HOH B  71      32.334  19.412  19.567  1.00  0.00      B    H  
ATOM    233  H2  HOH B  71      31.273  20.560  19.168  1.00  0.00      B    H  
ATOM    234  O   HOH B  72      27.215  29.054  38.902  1.00  0.00      B    O  
ATOM    235  H1  HOH B  72      27.294  28.351  38.175  1.00  0.00      B    H  
ATOM    236  H2  HOH B  72      28.199  28.985  39.262  1.00  0.00      B    H  
ATOM    237  O   HOH B  73       7.035  38.752  36.180  1.00  0.00      B    O  
ATOM    238  H1  HOH B  73       6.903  39.027  35.212  1.00  0.00      B    H  
ATOM    239  H2  HOH B  73       6.431  39.458  36.727  1.00  0.00      B    H  
ATOM    240  O   HOH B  74      32.357  14.049  19.445  1.00  0.00      B    O  
ATOM    241  H1  HOH B  74      33.255  13.739  19.038  1.00  0.00      B    H  
ATOM    242  H2  HOH B  74      32.421  14.960  19.830  1.00  0.00      B    H  
ATOM    243  O   HOH B  75      36.870   8.212   9.511  1.00  0.00      B    O  
ATOM    244  H1  HOH B  75      35.997   8.682   9.612  1.00  0.00      B    H  
ATOM    245  H2  HOH B  75      36.957   7.475  10.159  1.00  0.00      B    H  
ATOM    246  O   HOH B  76      26.455  13.069  10.569  1.00  0.00      B    O  
ATOM    247  H1  HOH B  76      26.997  13.500   9.878  1.00  0.00      B    H  
ATOM    248  H2  HOH B  76      26.792  13.386  11.459  1.00  0.00      B    H  
ATOM    249  O   HOH B  77      31.497  37.023  11.043  1.00  0.00      B    O  
ATOM    250  H1  HOH B  77      32.285  36.404  11.260  1.00  0.00      B    H  
ATOM    251  H2  HOH B  77      31.516  37.217  10.065  1.00  0.00      B    H  
ATOM    252  O   HOH B  78       0.711  16.231   3.182  1.00  0.00      B    O  
ATOM    253  H1  HOH B  78       1.726  16.275   3.251  1.00  0.00      B    H  
ATOM    254  H2  HOH B  78       0.398  15.441   2.574  1.00  0.00      B    H  
ATOM    255  O   HOH B  79      22.772  21.777   8.080  1.00  0.00      B    O  
ATOM    256  H1  HOH B  79      22.497  20.842   7.831  1.00  0.00      B    H  
ATOM    257  H2  HOH B  79      22.705  22.256   7.191  1.00  0.00      B    H  
ATOM    258  O   HOH B  80      25.594  12.149  27.437  1.00  0.00      B    O  
ATOM    259  H1  HOH B  80      24.641  12.265  27.190  1.00  0.00      B    H  
ATOM    260  H2  HOH B  80      26.018  13.114  27.412  1.00  0.00      B    H  
ATOM    261  O   HOH B  81      29.435  37.968  13.112  1.00  0.00      B    O  
ATOM    262  H1  HOH B  81      30.053  37.240  12.694  1.00  0.00      B    H  
ATOM    263  H2  HOH B  81      28.915  37.548  13.871  1.00  0.00      B    H  
ATOM    264  O   HOH B  82      22.146  18.205  19.187  1.00  0.00      B    O  
ATOM    265  H1  HOH B  82      22.092  18.642  20.101  1.00  0.00      B    H  
ATOM    266  H2  HOH B  82      22.908  17.498  19.224  1.00  0.00      B    H  
ATOM    267  O   HOH B  83      29.117  29.566  20.643  1.00  0.00      B    O  
ATOM    268  H1  HOH B  83      28.986  28.617  20.351  1.00  0.00      B    H  
ATOM    269  H2  HOH B  83      29.737  29.954  19.985  1.00  0.00      B    H  
ATOM    270  O   HOH B  84      11.296  12.148   7.790  1.00  0.00      B    O  
ATOM    271  H1  HOH B  84      10.295  12.106   7.959  1.00  0.00      B    H  
ATOM    272  H2  HOH B  84      11.606  11.229   7.600  1.00  0.00      B    H  
ATOM    273  O   HOH B  85      27.079   1.038  24.771  1.00  0.00      B    O  
ATOM    274  H1  HOH B  85      27.697   1.825  24.957  1.00  0.00      B    H  
ATOM    275  H2  HOH B  85      27.607   0.226  25.112  1.00  0.00      B    H  
ATOM    276  O   HOH B  86      29.896  17.736  19.232  1.00  0.00      B    O  
ATOM    277  H1  HOH B  86      29.678  17.093  18.469  1.00  0.00      B    H  
ATOM    278  H2  HOH B  86      30.930  17.873  19.285  1.00  0.00      B    H  
ATOM    279  O   HOH B  87      34.224   6.946  29.178  1.00  0.00      B    O  
ATOM    280  H1  HOH B  87      33.679   6.113  29.420  1.00  0.00      B    H  
ATOM    281  H2  HOH B  87      34.533   7.349  30.041  1.00  0.00      B    H  
ATOM    282  O   HOH B  88      29.190  30.760  17.144  1.00  0.00      B    O  
ATOM    283  H1  HOH B  88      28.481  30.115  16.888  1.00  0.00      B    H  
ATOM    284  H2  HOH B  88      28.909  31.263  17.937  1.00  0.00      B    H  
ATOM    285  O   HOH B  89      33.583  35.246  11.161  1.00  0.00      B    O  
ATOM    286  H1  HOH B  89      34.511  34.942  11.232  1.00  0.00      B    H  
ATOM    287  H2  HOH B  89      32.948  34.411  11.322  1.00  0.00      B    H  
ATOM    288  O   HOH B  90      37.488  21.606   2.479  1.00  0.00      B    O  
ATOM    289  H1  HOH B  90      37.388  21.620   1.465  1.00  0.00      B    H  
ATOM    290  H2  HOH B  90      36.960  20.863   2.926  1.00  0.00      B    H  
ATOM    291  O   HOH B  91      23.547   3.958  28.002  1.00  0.00      B    O  
ATOM    292  H1  HOH B  91      23.252   4.798  27.567  1.00  0.00      B    H  
ATOM    293  H2  HOH B  91      23.005   3.167  27.664  1.00  0.00      B    H  
ATOM    294  O   HOH B  92      35.389   5.333  36.718  1.00  0.00      B    O  
ATOM    295  H1  HOH B  92      34.563   5.391  36.146  1.00  0.00      B    H  
ATOM    296  H2  HOH B  92      35.373   4.432  37.134  1.00  0.00      B    H  
ATOM    297  O   HOH B  93      18.604  32.295   3.902  1.00  0.00      B    O  
ATOM    298  H1  HOH B  93      18.338  31.461   3.405  1.00  0.00      B    H  
ATOM    299  H2  HOH B  93      18.264  32.259   4.864  1.00  0.00      B    H  
ATOM    300  O   HOH B  94      37.438  13.142  14.389  1.00  0.00      B    O  
ATOM    301  H1  HOH B  94      37.732  14.061  14.768  1.00  0.00      B    H  
ATOM    302  H2  HOH B  94      36.594  13.268  13.801  1.00  0.00      B    H  
ATOM    303  O   HOH B  95      24.168  38.144  31.966  1.00  0.00      B    O  
ATOM    304  H1  HOH B  95      24.313  37.398  32.625  1.00  0.00      B    H  
ATOM    305  H2  HOH B  95      23.444  38.735  32.327  1.00  0.00      B    H  
ATOM    306  O   HOH B  96      21.213  22.913  19.931  1.00  0.00      B    O  
ATOM    307  H1  HOH B  96      22.190  22.651  20.015  1.00  0.00      B    H  
ATOM    308  H2  HOH B  96      20.697  22.009  19.966  1.00  0.00      B    H  
ATOM    309  O   HOH B  97      16.048  16.500  15.096  1.00  0.00      B    O  
ATOM    310  H1  HOH B  97      16.230  15.871  15.885  1.00  0.00      B    H  
ATOM    311  H2  HOH B  97      15.416  17.255  15.345  1.00  0.00      B    H  
ATOM    312  O   HOH B  98       4.493  38.933  30.558  1.00  0.00      B    O  
ATOM    313  H1  HOH B  98       3.651  38.363  30.469  1.00  0.00      B    H  
ATOM    314  H2  HOH B  98       5.200  38.447  29.983  1.00  0.00      B    H  
ATOM    315  O   HOH B  99       4.196  27.424  13.501  1.00  0.00      B    O  
ATOM    316  H1  HOH B  99       3.928  27.354  12.518  1.00  0.00      B    H  
ATOM    317  H2  HOH B  99       4.488  28.352  13.581  1.00  0.00      B    H  
ATOM    318  O   HOH B 100      16.536   7.461   1.336  1.00  0.00      B    O  
ATOM    319  H1  HOH B 100      16.880   7.638   2.282  1.00  0.00      B    H  
ATOM    320  H2  HOH B 100      16.891   6.517   1.167  1.00  0.00      B    H  
ATOM    321  O   HOH B 101      20.958  23.025  11.997  1.00  0.00      B    O  
ATOM    322  H1  HOH B 101      20.711  22.563  11.129  1.00  0.00      B    H  
ATOM    323  H2  HOH B 101      21.137  22.267  12.631  1.00  0.00      B    H  
ATOM    324  O   HOH B 102      11.355  33.777  35.215  1.00  0.00      B    O  
ATOM    325  H1  HOH B 102      10.462  33.526  35.649  1.00  0.00      B    H  
ATOM    326  H2  HOH B 102      11.214  33.701  34.238  1.00  0.00      B    H  
ATOM    327  O   HOH B 103      21.197  21.951   3.219  1.00  0.00      B    O  
ATOM    328  H1  HOH B 103      20.270  21.539   3.055  1.00  0.00      B    H  
ATOM    329  H2  HOH B 103      21.716  21.163   3.613  1.00  0.00      B    H  
ATOM    330  O   HOH B 104      26.318   4.612  21.589  1.00  0.00      B    O  
ATOM    331  H1  HOH B 104      27.294   4.646  21.869  1.00  0.00      B    H  
ATOM    332  H2  HOH B 104      26.140   3.677  21.216  1.00  0.00      B    H  
ATOM    333  O   HOH B 105      18.606   5.026  31.081  1.00  0.00      B    O  
ATOM    334  H1  HOH B 105      19.047   4.146  30.821  1.00  0.00      B    H  
ATOM    335  H2  HOH B 105      19.301   5.609  31.477  1.00  0.00      B    H  
ATOM    336  O   HOH B 106      25.140  30.963  22.695  1.00  0.00      B    O  
ATOM    337  H1  HOH B 106      26.118  30.938  22.911  1.00  0.00      B    H  
ATOM    338  H2  HOH B 106      24.623  31.049  23.562  1.00  0.00      B    H  
ATOM    339  O   HOH B 107      19.688  36.562  27.408  1.00  0.00      B    O  
ATOM    340  H1  HOH B 107      19.059  37.361  27.449  1.00  0.00      B    H  
ATOM    341  H2  HOH B 107      20.571  36.816  27.878  1.00  0.00      B    H  
ATOM    342  O   HOH B 108      11.775  22.450   4.351  1.00  0.00      B    O  
ATOM    343  H1  HOH B 108      12.704  22.568   4.780  1.00  0.00      B    H  
ATOM    344  H2  HOH B 108      11.721  21.478   4.090  1.00  0.00      B    H  
ATOM    345  O   HOH B 109      17.329  33.515  22.543  1.00  0.00      B    O  
ATOM    346  H1  HOH B 109      17.699  32.674  22.149  1.00  0.00      B    H  
ATOM    347  H2  HOH B 109      16.381  33.372  22.793  1.00  0.00      B    H  
ATOM    348  O   HOH B 110      38.779  27.641   8.434  1.00  0.00      B    O  
ATOM    349  H1  HOH B 110      39.305  28.033   9.199  1.00  0.00      B    H  
ATOM    350  H2  HOH B 110      38.663  26.623   8.530  1.00  0.00      B    H  
ATOM    351  O   HOH B 111      21.004  27.522  26.988  1.00  0.00      B    O  
ATOM    352  H1  HOH B 111      21.193  27.527  27.962  1.00  0.00      B    H  
ATOM    353  H2  HOH B 111      21.750  28.117  26.612  1.00  0.00      B    H  
ATOM    354  O   HOH B 112      14.203  22.274  31.815  1.00  0.00      B    O  
ATOM    355  H1  HOH B 112      15.009  22.525  32.431  1.00  0.00      B    H  
ATOM    356  H2  HOH B 112      13.486  21.809  32.412  1.00  0.00      B    H  
ATOM    357  O   HOH B 113       3.545  24.261   1.936  1.00  0.00      B    O  
ATOM    358  H1  HOH B 113       3.189  23.721   1.167  1.00  0.00      B    H  
ATOM    359  H2  HOH B 113       3.067  23.890   2.780  1.00  0.00      B    H  
ATOM    360  O   HOH B 114      14.021  32.826   8.962  1.00  0.00      B    O  
ATOM    361  H1  HOH B 114      14.574  33.160   9.692  1.00  0.00      B    H  
ATOM    362  H2  HOH B 114      13.819  31.810   9.104  1.00  0.00      B    H  
ATOM    363  O   HOH B 115      14.122  14.040   2.043  1.00  0.00      B    O  
ATOM    364  H1  HOH B 115      13.292  13.472   2.266  1.00  0.00      B    H  
ATOM    365  H2  HOH B 115      13.844  15.023   2.096  1.00  0.00      B    H  
ATOM    366  O   HOH B 116       2.684  33.309   0.833  1.00  0.00      B    O  
ATOM    367  H1  HOH B 116       3.650  33.184   1.081  1.00  0.00      B    H  
ATOM    368  H2  HOH B 116       2.379  34.133   1.317  1.00  0.00      B    H  
ATOM    369  O   HOH B 117      16.891  15.404  26.754  1.00  0.00      B    O  
ATOM    370  H1  HOH B 117      17.192  14.892  27.625  1.00  0.00      B    H  
ATOM    371  H2  HOH B 117      16.335  14.774  26.218  1.00  0.00      B    H  
ATOM    372  O   HOH B 118      26.196   8.229  23.713  1.00  0.00      B    O  
ATOM    373  H1  HOH B 118      26.327   9.248  23.623  1.00  0.00      B    H  
ATOM    374  H2  HOH B 118      27.045   7.800  23.311  1.00  0.00      B    H  
ATOM    375  O   HOH B 119      25.730   6.733  28.085  1.00  0.00      B    O  
ATOM    376  H1  HOH B 119      26.250   6.580  27.242  1.00  0.00      B    H  
ATOM    377  H2  HOH B 119      25.980   7.619  28.469  1.00  0.00      B    H  
ATOM    378  O   HOH B 120      20.732  32.843  34.918  1.00  0.00      B    O  
ATOM    379  H1  HOH B 120      19.754  32.632  35.330  1.00  0.00      B    H  
ATOM    380  H2  HOH B 120      21.154  31.961  34.651  1.00  0.00      B    H  
ATOM    381  O   HOH B 121      22.241  22.837  30.766  1.00  0.00      B    O  
ATOM    382  H1  HOH B 121      22.936  23.277  31.345  1.00  0.00      B    H  
ATOM    383  H2  HOH B 121      22.061  21.887  31.031  1.00  0.00      B    H  
ATOM    384  O   HOH B 122      37.863  20.005  33.113  1.00  0.00      B    O  
ATOM    385  H1  HOH B 122      38.565  20.685  33.394  1.00  0.00      B    H  
ATOM    386  H2  HOH B 122      37.656  19.995  32.072  1.00  0.00      B    H  
ATOM    387  O   HOH B 123       2.192  12.179  19.959  1.00  0.00      B    O  
ATOM    388  H1  HOH B 123       2.346  11.964  18.943  1.00  0.00      B    H  
ATOM    389  H2  HOH B 123       3.043  12.470  20.434  1.00  0.00      B    H  
ATOM    390  O   HOH B 124       0.904   4.255  23.205  1.00  0.00      B    O  
ATOM    391  H1  HOH B 124       1.137   4.290  22.261  1.00  0.00      B    H  
ATOM    392  H2  HOH B 124      -0.005   3.745  23.284  1.00  0.00      B    H  
ATOM    393  O   HOH B 125      19.716   3.973  27.805  1.00  0.00      B    O  
ATOM    394  H1  HOH B 125      19.840   3.040  27.381  1.00  0.00      B    H  
ATOM    395  H2  HOH B 125      19.412   3.791  28.722  1.00  0.00      B    H  
ATOM    396  O   HOH B 126      19.566   9.359  34.746  1.00  0.00      B    O  
ATOM    397  H1  HOH B 126      19.823  10.044  34.022  1.00  0.00      B    H  
ATOM    398  H2  HOH B 126      18.550   9.502  34.841  1.00  0.00      B    H  
ATOM    399  O   HOH B 127      15.765   3.163  36.784  1.00  0.00      B    O  
ATOM    400  H1  HOH B 127      15.185   3.050  35.912  1.00  0.00      B    H  
ATOM    401  H2  HOH B 127      16.354   2.350  36.930  1.00  0.00      B    H  
ATOM    402  O   HOH B 128      26.813  13.562  18.767  1.00  0.00      B    O  
ATOM    403  H1  HOH B 128      26.844  12.861  18.051  1.00  0.00      B    H  
ATOM    404  H2  HOH B 128      27.605  14.127  18.663  1.00  0.00      B    H  
ATOM    405  O   HOH B 129      35.590  33.804  13.738  1.00  0.00      B    O  
ATOM    406  H1  HOH B 129      34.627  33.907  14.174  1.00  0.00      B    H  
ATOM    407  H2  HOH B 129      35.474  33.600  12.745  1.00  0.00      B    H  
ATOM    408  O   HOH B 130       4.376  29.982   8.611  1.00  0.00      B    O  
ATOM    409  H1  HOH B 130       3.844  29.477   7.914  1.00  0.00      B    H  
ATOM    410  H2  HOH B 130       5.193  30.272   8.138  1.00  0.00      B    H  
ATOM    411  O   HOH B 131      11.161   0.408  19.144  1.00  0.00      B    O  
ATOM    412  H1  HOH B 131      11.074   0.169  18.173  1.00  0.00      B    H  
ATOM    413  H2  HOH B 131      11.177   1.468  19.244  1.00  0.00      B    H  
ATOM    414  O   HOH B 132       9.656  12.531  24.523  1.00  0.00      B    O  
ATOM    415  H1  HOH B 132       9.200  13.202  23.879  1.00  0.00      B    H  
ATOM    416  H2  HOH B 132       8.961  11.799  24.689  1.00  0.00      B    H  
ATOM    417  O   HOH B 133      13.631  27.098  25.537  1.00  0.00      B    O  
ATOM    418  H1  HOH B 133      13.070  26.271  25.583  1.00  0.00      B    H  
ATOM    419  H2  HOH B 133      14.557  26.745  25.382  1.00  0.00      B    H  
ATOM    420  O   HOH B 134      16.392   8.416   6.901  1.00  0.00      B    O  
ATOM    421  H1  HOH B 134      15.471   8.617   6.493  1.00  0.00      B    H  
ATOM    422  H2  HOH B 134      16.253   7.942   7.759  1.00  0.00      B    H  
ATOM    423  O   HOH B 135      15.995  10.791  25.435  1.00  0.00      B    O  
ATOM    424  H1  HOH B 135      15.117  10.813  25.991  1.00  0.00      B    H  
ATOM    425  H2  HOH B 135      16.653  11.289  26.013  1.00  0.00      B    H  
ATOM    426  O   HOH B 136       2.543  21.650  12.018  1.00  0.00      B    O  
ATOM    427  H1  HOH B 136       3.398  21.343  11.600  1.00  0.00      B    H  
ATOM    428  H2  HOH B 136       2.160  20.903  12.594  1.00  0.00      B    H  
ATOM    429  O   HOH B 137       6.863  17.517  31.206  1.00  0.00      B    O  
ATOM    430  H1  HOH B 137       6.556  17.544  32.210  1.00  0.00      B    H  
ATOM    431  H2  HOH B 137       7.440  16.699  31.124  1.00  0.00      B    H  
ATOM    432  O   HOH B 138       6.149   6.010  12.970  1.00  0.00      B    O  
ATOM    433  H1  HOH B 138       6.649   6.853  13.256  1.00  0.00      B    H  
ATOM    434  H2  HOH B 138       6.626   5.258  13.462  1.00  0.00      B    H  
ATOM    435  O   HOH B 139      38.114   0.376  11.047  1.00  0.00      B    O  
ATOM    436  H1  HOH B 139      37.213   0.488  11.537  1.00  0.00      B    H  
ATOM    437  H2  HOH B 139      38.028   0.596  10.082  1.00  0.00      B    H  
ATOM    438  O   HOH B 140      34.224  17.162  29.158  1.00  0.00      B    O  
ATOM    439  H1  HOH B 140      33.889  17.955  28.611  1.00  0.00      B    H  
ATOM    440  H2  HOH B 140      34.754  17.709  29.849  1.00  0.00      B    H  
ATOM    441  O   HOH B 141       1.251   1.281  29.824  1.00  0.00      B    O  
ATOM    442  H1  HOH B 141       1.168   1.126  28.829  1.00  0.00      B    H  
ATOM    443  H2  HOH B 141       2.201   1.565  29.893  1.00  0.00      B    H  
ATOM    444  O   HOH B 142      29.088  34.034   2.366  1.00  0.00      B    O  
ATOM    445  H1  HOH B 142      28.513  34.825   2.721  1.00  0.00      B    H  
ATOM    446  H2  HOH B 142      29.937  34.370   1.887  1.00  0.00      B    H  
ATOM    447  O   HOH B 143      13.228  12.202  32.662  1.00  0.00      B    O  
ATOM    448  H1  HOH B 143      12.256  12.107  32.373  1.00  0.00      B    H  
ATOM    449  H2  HOH B 143      13.188  12.589  33.587  1.00  0.00      B    H  
ATOM    450  O   HOH B 144      17.891  31.723  17.361  1.00  0.00      B    O  
ATOM    451  H1  HOH B 144      18.843  31.846  17.629  1.00  0.00      B    H  
ATOM    452  H2  HOH B 144      17.515  32.661  17.324  1.00  0.00      B    H  
ATOM    453  O   HOH B 145      33.434  32.811  23.385  1.00  0.00      B    O  
ATOM    454  H1  HOH B 145      32.843  32.582  24.193  1.00  0.00      B    H  
ATOM    455  H2  HOH B 145      33.053  32.303  22.590  1.00  0.00      B    H  
ATOM    456  O   HOH B 146      32.244  16.646  17.116  1.00  0.00      B    O  
ATOM    457  H1  HOH B 146      31.238  16.365  16.933  1.00  0.00      B    H  
ATOM    458  H2  HOH B 146      32.724  16.417  16.245  1.00  0.00      B    H  
ATOM    459  O   HOH B 147      12.405  34.615  12.614  1.00  0.00      B    O  
ATOM    460  H1  HOH B 147      12.635  34.696  11.626  1.00  0.00      B    H  
ATOM    461  H2  HOH B 147      12.346  33.634  12.949  1.00  0.00      B    H  
ATOM    462  O   HOH B 148      18.697  22.280   5.463  1.00  0.00      B    O  
ATOM    463  H1  HOH B 148      17.752  22.477   5.919  1.00  0.00      B    H  
ATOM    464  H2  HOH B 148      18.988  21.364   5.758  1.00  0.00      B    H  
ATOM    465  O   HOH B 149      37.967  25.441  24.953  1.00  0.00      B    O  
ATOM    466  H1  HOH B 149      38.158  26.379  25.283  1.00  0.00      B    H  
ATOM    467  H2  HOH B 149      37.014  25.405  24.618  1.00  0.00      B    H  
ATOM    468  O   HOH B 150       7.125  26.256  17.014  1.00  0.00      B    O  
ATOM    469  H1  HOH B 150       6.196  25.994  17.156  1.00  0.00      B    H  
ATOM    470  H2  HOH B 150       7.616  26.097  17.863  1.00  0.00      B    H  
ATOM    471  O   HOH B 151      20.187  17.122  27.751  1.00  0.00      B    O  
ATOM    472  H1  HOH B 151      19.956  17.226  26.763  1.00  0.00      B    H  
ATOM    473  H2  HOH B 151      20.188  16.112  27.939  1.00  0.00      B    H  
ATOM    474  O   HOH B 152       3.406  19.780   8.558  1.00  0.00      B    O  
ATOM    475  H1  HOH B 152       3.775  18.855   8.365  1.00  0.00      B    H  
ATOM    476  H2  HOH B 152       2.600  19.922   7.958  1.00  0.00      B    H  
ATOM    477  O   HOH B 153      18.095  13.555  19.508  1.00  0.00      B    O  
ATOM    478  H1  HOH B 153      17.179  13.843  19.825  1.00  0.00      B    H  
ATOM    479  H2  HOH B 153      18.751  13.637  20.253  1.00  0.00      B    H  
ATOM    480  O   HOH B 154      33.709  38.524  20.086  1.00  0.00      B    O  
ATOM    481  H1  HOH B 154      33.123  37.903  20.682  1.00  0.00      B    H  
ATOM    482  H2  HOH B 154      33.805  38.091  19.204  1.00  0.00      B    H  
ATOM    483  O   HOH B 155      15.385  16.593  37.258  1.00  0.00      B    O  
ATOM    484  H1  HOH B 155      16.039  16.100  36.692  1.00  0.00      B    H  
ATOM    485  H2  HOH B 155      15.151  17.505  36.807  1.00  0.00      B    H  
ATOM    486  O   HOH B 156      38.166  11.590  39.040  1.00  0.00      B    O  
ATOM    487  H1  HOH B 156      38.548  11.628  38.093  1.00  0.00      B    H  
ATOM    488  H2  HOH B 156      37.282  11.057  39.047  1.00  0.00      B    H  
ATOM    489  O   HOH B 157      33.386  28.919  31.520  1.00  0.00      B    O  
ATOM    490  H1  HOH B 157      33.564  29.235  30.563  1.00  0.00      B    H  
ATOM    491  H2  HOH B 157      33.933  29.522  32.152  1.00  0.00      B    H  
ATOM    492  O   HOH B 158      13.022   4.498  36.182  1.00  0.00      B    O  
ATOM    493  H1  HOH B 158      13.001   3.978  35.264  1.00  0.00      B    H  
ATOM    494  H2  HOH B 158      12.515   3.964  36.828  1.00  0.00      B    H  
ATOM    495  O   HOH B 159       1.769  16.932  26.801  1.00  0.00      B    O  
ATOM    496  H1  HOH B 159       1.443  16.122  27.253  1.00  0.00      B    H  
ATOM    497  H2  HOH B 159       1.022  17.280  26.221  1.00  0.00      B    H  
ATOM    498  O   HOH B 160      21.155   8.710  19.047  1.00  0.00      B    O  
ATOM    499  H1  HOH B 160      20.289   8.233  18.830  1.00  0.00      B    H  
ATOM    500  H2  HOH B 160      21.916   7.995  19.020  1.00  0.00      B    H  
ATOM    501  O   HOH B 161      18.872  17.181   9.606  1.00  0.00      B    O  
ATOM    502  H1  HOH B 161      18.051  16.656   9.582  1.00  0.00      B    H  
ATOM    503  H2  HOH B 161      19.538  16.566   9.955  1.00  0.00      B    H  
ATOM    504  O   HOH B 162      37.470  29.390  18.761  1.00  0.00      B    O  
ATOM    505  H1  HOH B 162      38.485  29.332  18.551  1.00  0.00      B    H  
ATOM    506  H2  HOH B 162      37.374  30.159  19.430  1.00  0.00      B    H  
ATOM    507  O   HOH B 163      16.453  22.167  15.801  1.00  0.00      B    O  
ATOM    508  H1  HOH B 163      17.235  22.753  15.786  1.00  0.00      B    H  
ATOM    509  H2  HOH B 163      16.725  21.286  15.373  1.00  0.00      B    H  
ATOM    510  O   HOH B 164       6.152   1.537  33.803  1.00  0.00      B    O  
ATOM    511  H1  HOH B 164       6.928   1.254  33.197  1.00  0.00      B    H  
ATOM    512  H2  HOH B 164       6.360   2.465  34.243  1.00  0.00      B    H  
ATOM    513  O   HOH B 165      35.643  18.484  31.258  1.00  0.00      B    O  
ATOM    514  H1  HOH B 165      36.348  17.813  31.480  1.00  0.00      B    H  
ATOM    515  H2  HOH B 165      36.071  19.227  30.816  1.00  0.00      B    H  
ATOM    516  O   HOH B 166      28.578  36.975   2.513  1.00  0.00      B    O  
ATOM    517  H1  HOH B 166      27.864  37.712   2.657  1.00  0.00      B    H  
ATOM    518  H2  HOH B 166      29.496  37.417   2.678  1.00  0.00      B    H  
ATOM    519  O   HOH B 167      20.246  24.299   4.227  1.00  0.00      B    O  
ATOM    520  H1  HOH B 167      21.181  23.932   3.968  1.00  0.00      B    H  
ATOM    521  H2  HOH B 167      19.796  23.587   4.810  1.00  0.00      B    H  
ATOM    522  O   HOH B 168      35.493   2.181  39.462  1.00  0.00      B    O  
ATOM    523  H1  HOH B 168      36.460   2.535  39.393  1.00  0.00      B    H  
ATOM    524  H2  HOH B 168      35.077   2.140  38.537  1.00  0.00      B    H  
ATOM    525  O   HOH B 169      38.999  35.712  35.847  1.00  0.00      B    O  
ATOM    526  H1  HOH B 169      38.681  36.576  35.428  1.00  0.00      B    H  
ATOM    527  H2  HOH B 169      39.007  35.901  36.846  1.00  0.00      B    H  
ATOM    528  O   HOH B 170       2.125  24.629   7.951  1.00  0.00      B    O  
ATOM    529  H1  HOH B 170       1.379  24.768   8.580  1.00  0.00      B    H  
ATOM    530  H2  HOH B 170       2.023  23.695   7.503  1.00  0.00      B    H  
ATOM    531  O   HOH B 171       5.579  30.641  11.259  1.00  0.00      B    O  
ATOM    532  H1  HOH B 171       4.632  30.379  11.418  1.00  0.00      B    H  
ATOM    533  H2  HOH B 171       5.787  31.519  11.754  1.00  0.00      B    H  
ATOM    534  O   HOH B 172      35.003   9.987   3.475  1.00  0.00      B    O  
ATOM    535  H1  HOH B 172      34.598  10.144   4.440  1.00  0.00      B    H  
ATOM    536  H2  HOH B 172      35.162   8.991   3.382  1.00  0.00      B    H  
ATOM    537  O   HOH B 173       6.777   5.074  38.218  1.00  0.00      B    O  
ATOM    538  H1  HOH B 173       5.842   5.001  37.875  1.00  0.00      B    H  
ATOM    539  H2  HOH B 173       7.044   6.066  38.297  1.00  0.00      B    H  
ATOM    540  O   HOH B 174       0.899  18.593   4.659  1.00  0.00      B    O  
ATOM    541  H1  HOH B 174       0.646  19.440   4.166  1.00  0.00      B    H  
ATOM    542  H2  HOH B 174       0.513  17.813   4.200  1.00  0.00      B    H  
ATOM    543  O   HOH B 175      32.018  27.348   8.245  1.00  0.00      B    O  
ATOM    544  H1  HOH B 175      31.057  26.983   8.309  1.00  0.00      B    H  
ATOM    545  H2  HOH B 175      32.652  26.768   8.775  1.00  0.00      B    H  
ATOM    546  O   HOH B 176       7.520   4.231  14.369  1.00  0.00      B    O  
ATOM    547  H1  HOH B 176       8.147   3.813  15.066  1.00  0.00      B    H  
ATOM    548  H2  HOH B 176       8.020   4.187  13.438  1.00  0.00      B    H  
ATOM    549  O   HOH B 177      18.254  33.421  25.005  1.00  0.00      B    O  
ATOM    550  H1  HOH B 177      19.122  33.133  24.543  1.00  0.00      B    H  
ATOM    551  H2  HOH B 177      17.769  33.857  24.218  1.00  0.00      B    H  
ATOM    552  O   HOH B 178      31.600  15.135  22.789  1.00  0.00      B    O  
ATOM    553  H1  HOH B 178      30.904  14.395  22.768  1.00  0.00      B    H  
ATOM    554  H2  HOH B 178      32.480  14.722  22.387  1.00  0.00      B    H  
ATOM    555  O   HOH B 179      36.806  21.158  16.714  1.00  0.00      B    O  
ATOM    556  H1  HOH B 179      36.029  21.136  17.377  1.00  0.00      B    H  
ATOM    557  H2  HOH B 179      37.700  21.412  17.252  1.00  0.00      B    H  
ATOM    558  O   HOH B 180      26.412  25.594  30.311  1.00  0.00      B    O  
ATOM    559  H1  HOH B 180      25.786  24.798  30.223  1.00  0.00      B    H  
ATOM    560  H2  HOH B 180      25.891  26.307  30.807  1.00  0.00      B    H  
ATOM    561  O   HOH B 181       6.811  16.615  22.538  1.00  0.00      B    O  
ATOM    562  H1  HOH B 181       6.289  15.886  22.999  1.00  0.00      B    H  
ATOM    563  H2  HOH B 181       7.390  16.997  23.263  1.00  0.00      B    H  
ATOM    564  O   HOH B 182      25.989  27.315   3.542  1.00  0.00      B    O  
ATOM    565  H1  HOH B 182      26.714  27.381   4.176  1.00  0.00      B    H  
ATOM    566  H2  HOH B 182      25.909  26.409   3.161  1.00  0.00      B    H  
ATOM    567  O   HOH B 183       5.344   3.131  15.708  1.00  0.00      B    O  
ATOM    568  H1  HOH B 183       6.188   3.485  15.165  1.00  0.00      B    H  
ATOM    569  H2  HOH B 183       4.784   3.955  15.969  1.00  0.00      B    H  
ATOM    570  O   HOH B 184      34.531  12.395  11.469  1.00  0.00      B    O  
ATOM    571  H1  HOH B 184      33.526  12.600  11.458  1.00  0.00      B    H  
ATOM    572  H2  HOH B 184      34.627  11.601  12.111  1.00  0.00      B    H  
ATOM    573  O   HOH B 185       3.304  17.436  31.307  1.00  0.00      B    O  
ATOM    574  H1  HOH B 185       3.870  18.267  31.352  1.00  0.00      B    H  
ATOM    575  H2  HOH B 185       2.481  17.638  30.765  1.00  0.00      B    H  
ATOM    576  O   HOH B 186      28.856   1.574  32.577  1.00  0.00      B    O  
ATOM    577  H1  HOH B 186      29.822   1.185  32.469  1.00  0.00      B    H  
ATOM    578  H2  HOH B 186      28.667   1.802  33.544  1.00  0.00      B    H  
ATOM    579  O   HOH B 187      18.971  11.999  17.465  1.00  0.00      B    O  
ATOM    580  H1  HOH B 187      18.685  12.527  18.296  1.00  0.00      B    H  
ATOM    581  H2  HOH B 187      19.913  11.593  17.603  1.00  0.00      B    H  
ATOM    582  O   HOH B 188      34.835   5.766  19.146  1.00  0.00      B    O  
ATOM    583  H1  HOH B 188      34.353   5.451  18.333  1.00  0.00      B    H  
ATOM    584  H2  HOH B 188      35.353   6.586  18.933  1.00  0.00      B    H  
ATOM    585  O   HOH B 189      10.384   5.542  24.371  1.00  0.00      B    O  
ATOM    586  H1  HOH B 189      11.192   4.917  24.211  1.00  0.00      B    H  
ATOM    587  H2  HOH B 189      10.507   5.955  25.259  1.00  0.00      B    H  
ATOM    588  O   HOH B 190      22.718  37.416  18.647  1.00  0.00      B    O  
ATOM    589  H1  HOH B 190      22.372  38.355  18.963  1.00  0.00      B    H  
ATOM    590  H2  HOH B 190      21.905  36.757  18.532  1.00  0.00      B    H  
ATOM    591  O   HOH B 191      35.379  36.544  18.307  1.00  0.00      B    O  
ATOM    592  H1  HOH B 191      34.823  36.884  17.553  1.00  0.00      B    H  
ATOM    593  H2  HOH B 191      35.605  37.405  18.817  1.00  0.00      B    H  
ATOM    594  O   HOH B 192      22.612  17.753  12.159  1.00  0.00      B    O  
ATOM    595  H1  HOH B 192      23.505  17.385  12.555  1.00  0.00      B    H  
ATOM    596  H2  HOH B 192      21.955  16.983  12.060  1.00  0.00      B    H  
ATOM    597  O   HOH B 193       0.444  32.858  13.600  1.00  0.00      B    O  
ATOM    598  H1  HOH B 193       0.235  33.656  13.016  1.00  0.00      B    H  
ATOM    599  H2  HOH B 193      -0.374  32.714  14.178  1.00  0.00      B    H  
ATOM    600  O   HOH B 194      22.131   0.355  26.765  1.00  0.00      B    O  
ATOM    601  H1  HOH B 194      22.089   0.024  27.777  1.00  0.00      B    H  
ATOM    602  H2  HOH B 194      22.739  -0.220  26.112  1.00  0.00      B    H  
ATOM    603  O   HOH B 195       4.991  24.001  14.566  1.00  0.00      B    O  
ATOM    604  H1  HOH B 195       4.542  24.668  15.198  1.00  0.00      B    H  
ATOM    605  H2  HOH B 195       4.589  24.135  13.634  1.00  0.00      B    H  
ATOM    606  O   HOH B 196      32.501  33.074   8.489  1.00  0.00      B    O  
ATOM    607  H1  HOH B 196      32.163  33.251   9.476  1.00  0.00      B    H  
ATOM    608  H2  HOH B 196      33.141  32.281   8.537  1.00  0.00      B    H  
ATOM    609  O   HOH B 197      14.262  31.473  37.734  1.00  0.00      B    O  
ATOM    610  H1  HOH B 197      14.504  32.153  38.424  1.00  0.00      B    H  
ATOM    611  H2  HOH B 197      14.238  31.913  36.848  1.00  0.00      B    H  
ATOM    612  O   HOH B 198       4.778  12.073   2.942  1.00  0.00      B    O  
ATOM    613  H1  HOH B 198       3.839  11.742   3.175  1.00  0.00      B    H  
ATOM    614  H2  HOH B 198       5.473  11.317   3.008  1.00  0.00      B    H  
ATOM    615  O   HOH B 199      34.915  22.085  30.179  1.00  0.00      B    O  
ATOM    616  H1  HOH B 199      35.726  21.514  29.963  1.00  0.00      B    H  
ATOM    617  H2  HOH B 199      34.462  21.709  30.997  1.00  0.00      B    H  
ATOM    618  O   HOH B 200      19.693   9.285  27.638  1.00  0.00      B    O  
ATOM    619  H1  HOH B 200      20.151   8.384  27.786  1.00  0.00      B    H  
ATOM    620  H2  HOH B 200      19.578   9.804  28.487  1.00  0.00      B    H  
ATOM    621  O   HOH B 201       5.674  23.360  36.581  1.00  0.00      B    O  
ATOM    622  H1  HOH B 201       5.899  22.356  36.505  1.00  0.00      B    H  
ATOM    623  H2  HOH B 201       5.411  23.541  37.564  1.00  0.00      B    H  
ATOM    624  O   HOH B 202       0.515   0.687  32.353  1.00  0.00      B    O  
ATOM    625  H1  HOH B 202      -0.419   0.290  32.313  1.00  0.00      B    H  
ATOM    626  H2  HOH B 202       0.735   0.940  31.354  1.00  0.00      B    H  
ATOM    627  O   HOH B 203       4.206  31.961  33.743  1.00  0.00      B    O  
ATOM    628  H1  HOH B 203       4.034  32.111  32.750  1.00  0.00      B    H  
ATOM    629  H2  HOH B 203       3.395  31.497  34.132  1.00  0.00      B    H  
ATOM    630  O   HOH B 204       3.483   1.709  14.343  1.00  0.00      B    O  
ATOM    631  H1  HOH B 204       4.266   2.124  14.783  1.00  0.00      B    H  
ATOM    632  H2  HOH B 204       2.731   2.423  14.261  1.00  0.00      B    H  
ATOM    633  O   HOH B 205      23.288  31.961  38.799  1.00  0.00      B    O  
ATOM    634  H1  HOH B 205      23.954  31.842  39.546  1.00  0.00      B    H  
ATOM    635  H2  HOH B 205      23.554  31.293  38.072  1.00  0.00      B    H  
ATOM    636  O   HOH B 206      37.724   5.989  17.053  1.00  0.00      B    O  
ATOM    637  H1  HOH B 206      37.559   5.189  16.461  1.00  0.00      B    H  
ATOM    638  H2  HOH B 206      38.319   5.667  17.836  1.00  0.00      B    H  
ATOM    639  O   HOH B 207      18.276  24.835  29.014  1.00  0.00      B    O  
ATOM    640  H1  HOH B 207      18.878  24.075  29.049  1.00  0.00      B    H  
ATOM    641  H2  HOH B 207      17.274  24.578  29.188  1.00  0.00      B    H  
ATOM    642  O   HOH B 208      18.124  15.536  17.451  1.00  0.00      B    O  
ATOM    643  H1  HOH B 208      18.658  16.299  17.842  1.00  0.00      B    H  
ATOM    644  H2  HOH B 208      18.059  14.764  18.114  1.00  0.00      B    H  
ATOM    645  O   HOH B 209      32.767  32.474  33.675  1.00  0.00      B    O  
ATOM    646  H1  HOH B 209      32.628  32.378  34.702  1.00  0.00      B    H  
ATOM    647  H2  HOH B 209      32.382  33.452  33.429  1.00  0.00      B    H  
ATOM    648  O   HOH B 210       1.359  33.122  29.144  1.00  0.00      B    O  
ATOM    649  H1  HOH B 210       2.230  33.681  29.368  1.00  0.00      B    H  
ATOM    650  H2  HOH B 210       0.567  33.713  29.075  1.00  0.00      B    H  
ATOM    651  O   HOH B 211      21.497   0.575  35.590  1.00  0.00      B    O  
ATOM    652  H1  HOH B 211      20.869   1.201  36.053  1.00  0.00      B    H  
ATOM    653  H2  HOH B 211      22.418   0.659  36.092  1.00  0.00      B    H  
ATOM    654  O   HOH B 212       3.298  24.216  12.539  1.00  0.00      B    O  
ATOM    655  H1  HOH B 212       3.121  23.361  12.078  1.00  0.00      B    H  
ATOM    656  H2  HOH B 212       2.603  24.384  13.234  1.00  0.00      B    H  
ATOM    657  O   HOH B 213      32.047  34.906  30.731  1.00  0.00      B    O  
ATOM    658  H1  HOH B 213      31.608  34.058  30.495  1.00  0.00      B    H  
ATOM    659  H2  HOH B 213      32.038  35.001  31.758  1.00  0.00      B    H  
ATOM    660  O   HOH B 214       6.015  16.882  13.123  1.00  0.00      B    O  
ATOM    661  H1  HOH B 214       5.835  16.517  13.996  1.00  0.00      B    H  
ATOM    662  H2  HOH B 214       6.377  16.145  12.608  1.00  0.00      B    H  
ATOM    663  O   HOH B 215      30.645  17.564  21.950  1.00  0.00      B    O  
ATOM    664  H1  HOH B 215      30.232  17.584  21.083  1.00  0.00      B    H  
ATOM    665  H2  HOH B 215      30.833  16.541  22.165  1.00  0.00      B    H  
ATOM    666  O   HOH B 216       0.935  30.562  30.123  1.00  0.00      B    O  
ATOM    667  H1  HOH B 216       1.216  31.466  29.839  1.00  0.00      B    H  
ATOM    668  H2  HOH B 216       1.638  29.945  29.670  1.00  0.00      B    H  
ATOM    669  O   HOH B 217      28.721   7.214  23.433  1.00  0.00      B    O  
ATOM    670  H1  HOH B 217      29.255   7.993  23.890  1.00  0.00      B    H  
ATOM    671  H2  HOH B 217      28.920   7.291  22.424  1.00  0.00      B    H  
ATOM    672  O   HOH B 218      23.338  26.069  11.533  1.00  0.00      B    O  
ATOM    673  H1  HOH B 218      24.042  25.990  12.212  1.00  0.00      B    H  
ATOM    674  H2  HOH B 218      22.421  25.831  11.977  1.00  0.00      B    H  
ATOM    675  O   HOH B 219       8.963  23.118  34.536  1.00  0.00      B    O  
ATOM    676  H1  HOH B 219       8.829  23.809  35.233  1.00  0.00      B    H  
ATOM    677  H2  HOH B 219       9.758  23.300  33.944  1.00  0.00      B    H  
ATOM    678  O   HOH B 220      10.280   1.993  35.802  1.00  0.00      B    O  
ATOM    679  H1  HOH B 220       9.986   2.979  35.577  1.00  0.00      B    H  
ATOM    680  H2  HOH B 220      10.952   2.132  36.559  1.00  0.00      B    H  
ATOM    681  O   HOH B 221       8.437  38.208   5.732  1.00  0.00      B    O  
ATOM    682  H1  HOH B 221       9.016  38.710   5.091  1.00  0.00      B    H  
ATOM    683  H2  HOH B 221       7.946  38.909   6.326  1.00  0.00      B    H  
ATOM    684  O   HOH B 222      18.922  11.921   4.618  1.00  0.00      B    O  
ATOM    685  H1  HOH B 222      18.490  11.870   3.669  1.00  0.00      B    H  
ATOM    686  H2  HOH B 222      18.424  12.631   5.039  1.00  0.00      B    H  
ATOM    687  O   HOH B 223      13.185  29.215  32.991  1.00  0.00      B    O  
ATOM    688  H1  HOH B 223      13.291  28.541  33.729  1.00  0.00      B    H  
ATOM    689  H2  HOH B 223      13.976  29.221  32.434  1.00  0.00      B    H  
ATOM    690  O   HOH B 224      28.158  34.911   5.190  1.00  0.00      B    O  
ATOM    691  H1  HOH B 224      27.820  35.802   5.452  1.00  0.00      B    H  
ATOM    692  H2  HOH B 224      27.854  34.259   5.937  1.00  0.00      B    H  
ATOM    693  O   HOH B 225       0.797  29.889  18.050  1.00  0.00      B    O  
ATOM    694  H1  HOH B 225       0.804  30.703  18.682  1.00  0.00      B    H  
ATOM    695  H2  HOH B 225       1.360  30.153  17.250  1.00  0.00      B    H  
ATOM    696  O   HOH B 226       9.571   7.344  11.811  1.00  0.00      B    O  
ATOM    697  H1  HOH B 226      10.374   6.793  11.334  1.00  0.00      B    H  
ATOM    698  H2  HOH B 226       9.611   7.182  12.794  1.00  0.00      B    H  
ATOM    699  O   HOH B 227      10.701  36.679  35.541  1.00  0.00      B    O  
ATOM    700  H1  HOH B 227      11.066  35.745  35.555  1.00  0.00      B    H  
ATOM    701  H2  HOH B 227      10.062  36.743  36.304  1.00  0.00      B    H  
ATOM    702  O   HOH B 228      21.341  31.036  15.075  1.00  0.00      B    O  
ATOM    703  H1  HOH B 228      20.979  31.835  14.577  1.00  0.00      B    H  
ATOM    704  H2  HOH B 228      22.156  31.325  15.631  1.00  0.00      B    H  
ATOM    705  O   HOH B 229      30.139  38.644  20.258  1.00  0.00      B    O  
ATOM    706  H1  HOH B 229      30.193  39.619  20.276  1.00  0.00      B    H  
ATOM    707  H2  HOH B 229      29.543  38.422  21.036  1.00  0.00      B    H  
ATOM    708  O   HOH B 230      13.092  26.540  17.675  1.00  0.00      B    O  
ATOM    709  H1  HOH B 230      13.320  27.097  16.850  1.00  0.00      B    H  
ATOM    710  H2  HOH B 230      13.010  27.210  18.463  1.00  0.00      B    H  
ATOM    711  O   HOH B 231      27.601  20.038  38.827  1.00  0.00      B    O  
ATOM    712  H1  HOH B 231      26.834  20.681  38.990  1.00  0.00      B    H  
ATOM    713  H2  HOH B 231      27.457  19.524  37.979  1.00  0.00      B    H  
ATOM    714  O   HOH B 232      38.545  24.408  18.023  1.00  0.00      B    O  
ATOM    715  H1  HOH B 232      38.095  24.812  18.878  1.00  0.00      B    H  
ATOM    716  H2  HOH B 232      39.473  24.114  18.322  1.00  0.00      B    H  
ATOM    717  O   HOH B 233      18.436  17.266  -0.090  1.00  0.00      B    O  
ATOM    718  H1  HOH B 233      19.239  16.740   0.278  1.00  0.00      B    H  
ATOM    719  H2  HOH B 233      17.623  16.683  -0.041  1.00  0.00      B    H  
ATOM    720  O   HOH B 234      24.661  38.930  15.005  1.00  0.00      B    O  
ATOM    721  H1  HOH B 234      25.073  39.280  14.178  1.00  0.00      B    H  
ATOM    722  H2  HOH B 234      24.626  37.885  14.940  1.00  0.00      B    H  
ATOM    723  O   HOH B 235      19.981  38.795   0.713  1.00  0.00      B    O  
ATOM    724  H1  HOH B 235      20.693  39.524   0.435  1.00  0.00      B    H  
ATOM    725  H2  HOH B 235      20.424  37.884   0.510  1.00  0.00      B    H  
ATOM    726  O   HOH B 236      13.628   3.886  20.757  1.00  0.00      B    O  
ATOM    727  H1  HOH B 236      13.388   4.793  20.541  1.00  0.00      B    H  
ATOM    728  H2  HOH B 236      14.030   3.472  19.908  1.00  0.00      B    H  
ATOM    729  O   HOH B 237       5.634  32.412  27.303  1.00  0.00      B    O  
ATOM    730  H1  HOH B 237       5.234  31.966  26.511  1.00  0.00      B    H  
ATOM    731  H2  HOH B 237       5.121  33.287  27.519  1.00  0.00      B    H  
ATOM    732  O   HOH B 238       3.946   9.725  31.870  1.00  0.00      B    O  
ATOM    733  H1  HOH B 238       3.210   9.823  31.210  1.00  0.00      B    H  
ATOM    734  H2  HOH B 238       3.472   9.380  32.732  1.00  0.00      B    H  
ATOM    735  O   HOH B 239       3.335  16.014  23.921  1.00  0.00      B    O  
ATOM    736  H1  HOH B 239       3.628  16.912  24.351  1.00  0.00      B    H  
ATOM    737  H2  HOH B 239       3.680  16.096  23.001  1.00  0.00      B    H  
ATOM    738  O   HOH B 240       5.365   3.056  27.239  1.00  0.00      B    O  
ATOM    739  H1  HOH B 240       6.092   3.707  27.527  1.00  0.00      B    H  
ATOM    740  H2  HOH B 240       4.494   3.511  27.477  1.00  0.00      B    H  
ATOM    741  O   HOH B 241       8.361  20.742  10.314  1.00  0.00      B    O  
ATOM    742  H1  HOH B 241       7.874  21.450  10.786  1.00  0.00      B    H  
ATOM    743  H2  HOH B 241       8.805  20.104  10.966  1.00  0.00      B    H  
ATOM    744  O   HOH B 242      22.854   2.349   8.425  1.00  0.00      B    O  
ATOM    745  H1  HOH B 242      22.217   1.879   7.803  1.00  0.00      B    H  
ATOM    746  H2  HOH B 242      22.691   3.392   8.308  1.00  0.00      B    H  
ATOM    747  O   HOH B 243       8.372  11.463  34.493  1.00  0.00      B    O  
ATOM    748  H1  HOH B 243       8.941  10.709  34.103  1.00  0.00      B    H  
ATOM    749  H2  HOH B 243       7.393  11.376  34.110  1.00  0.00      B    H  
ATOM    750  O   HOH B 244       1.717  38.136   5.656  1.00  0.00      B    O  
ATOM    751  H1  HOH B 244       1.024  38.469   5.014  1.00  0.00      B    H  
ATOM    752  H2  HOH B 244       1.222  37.907   6.480  1.00  0.00      B    H  
ATOM    753  O   HOH B 245      37.699   3.280  23.790  1.00  0.00      B    O  
ATOM    754  H1  HOH B 245      37.242   2.373  23.721  1.00  0.00      B    H  
ATOM    755  H2  HOH B 245      37.079   4.030  23.408  1.00  0.00      B    H  
ATOM    756  O   HOH B 246       3.515   0.282  17.914  1.00  0.00      B    O  
ATOM    757  H1  HOH B 246       4.507   0.088  17.927  1.00  0.00      B    H  
ATOM    758  H2  HOH B 246       3.159  -0.002  18.839  1.00  0.00      B    H  
ATOM    759  O   HOH B 247       1.696  19.289  23.501  1.00  0.00      B    O  
ATOM    760  H1  HOH B 247       2.523  19.004  23.998  1.00  0.00      B    H  
ATOM    761  H2  HOH B 247       1.965  18.966  22.559  1.00  0.00      B    H  
ATOM    762  O   HOH B 248      36.346  15.320   1.944  1.00  0.00      B    O  
ATOM    763  H1  HOH B 248      36.883  14.495   1.740  1.00  0.00      B    H  
ATOM    764  H2  HOH B 248      36.667  16.138   1.449  1.00  0.00      B    H  
ATOM    765  O   HOH B 249      17.698  38.529  12.847  1.00  0.00      B    O  
ATOM    766  H1  HOH B 249      17.038  38.293  12.114  1.00  0.00      B    H  
ATOM    767  H2  HOH B 249      18.519  38.917  12.399  1.00  0.00      B    H  
ATOM    768  O   HOH B 250       9.499   4.841  17.973  1.00  0.00      B    O  
ATOM    769  H1  HOH B 250       8.642   4.990  18.481  1.00  0.00      B    H  
ATOM    770  H2  HOH B 250       9.282   4.076  17.330  1.00  0.00      B    H  
ATOM    771  O   HOH B 251      17.821  16.709  13.176  1.00  0.00      B    O  
ATOM    772  H1  HOH B 251      18.736  16.613  13.690  1.00  0.00      B    H  
ATOM    773  H2  HOH B 251      17.037  16.444  13.748  1.00  0.00      B    H  
ATOM    774  O   HOH B 252       0.628  31.569  21.367  1.00  0.00      B    O  
ATOM    775  H1  HOH B 252       0.500  32.182  22.127  1.00  0.00      B    H  
ATOM    776  H2  HOH B 252       1.331  32.011  20.798  1.00  0.00      B    H  
ATOM    777  O   HOH B 253      12.210  31.028  39.261  1.00  0.00      B    O  
ATOM    778  H1  HOH B 253      11.338  31.450  38.873  1.00  0.00      B    H  
ATOM    779  H2  HOH B 253      13.011  31.110  38.611  1.00  0.00      B    H  
ATOM    780  O   HOH B 254      18.109  12.002   2.013  1.00  0.00      B    O  
ATOM    781  H1  HOH B 254      18.430  11.064   1.617  1.00  0.00      B    H  
ATOM    782  H2  HOH B 254      17.239  12.219   1.563  1.00  0.00      B    H  
ATOM    783  O   HOH B 255       5.466  24.067  33.746  1.00  0.00      B    O  
ATOM    784  H1  HOH B 255       5.446  23.717  34.701  1.00  0.00      B    H  
ATOM    785  H2  HOH B 255       4.526  23.966  33.466  1.00  0.00      B    H  
ATOM    786  O   HOH B 256      18.662  16.368  21.549  1.00  0.00      B    O  
ATOM    787  H1  HOH B 256      17.668  16.620  21.731  1.00  0.00      B    H  
ATOM    788  H2  HOH B 256      18.735  15.379  21.850  1.00  0.00      B    H  
ATOM    789  O   HOH B 257      30.066  16.318  12.969  1.00  0.00      B    O  
ATOM    790  H1  HOH B 257      30.255  17.141  12.460  1.00  0.00      B    H  
ATOM    791  H2  HOH B 257      30.466  15.527  12.413  1.00  0.00      B    H  
ATOM    792  O   HOH B 258      27.236  10.169  37.644  1.00  0.00      B    O  
ATOM    793  H1  HOH B 258      27.033   9.496  36.920  1.00  0.00      B    H  
ATOM    794  H2  HOH B 258      26.453  10.736  37.664  1.00  0.00      B    H  
ATOM    795  O   HOH B 259      22.937  29.668  18.674  1.00  0.00      B    O  
ATOM    796  H1  HOH B 259      22.694  30.439  18.116  1.00  0.00      B    H  
ATOM    797  H2  HOH B 259      23.535  29.113  18.111  1.00  0.00      B    H  
ATOM    798  O   HOH B 260       0.692   6.695   7.978  1.00  0.00      B    O  
ATOM    799  H1  HOH B 260       1.433   6.265   8.437  1.00  0.00      B    H  
ATOM    800  H2  HOH B 260       1.124   7.172   7.171  1.00  0.00      B    H  
ATOM    801  O   HOH B 261       8.124   6.964  32.899  1.00  0.00      B    O  
ATOM    802  H1  HOH B 261       7.903   7.134  31.971  1.00  0.00      B    H  
ATOM    803  H2  HOH B 261       8.684   6.114  32.995  1.00  0.00      B    H  
ATOM    804  O   HOH B 262       2.432   8.982  25.709  1.00  0.00      B    O  
ATOM    805  H1  HOH B 262       1.762   8.305  25.418  1.00  0.00      B    H  
ATOM    806  H2  HOH B 262       2.316   9.789  25.054  1.00  0.00      B    H  
ATOM    807  O   HOH B 263      10.967  32.810   6.120  1.00  0.00      B    O  
ATOM    808  H1  HOH B 263      10.902  31.853   6.298  1.00  0.00      B    H  
ATOM    809  H2  HOH B 263      10.727  33.223   6.974  1.00  0.00      B    H  
ATOM    810  O   HOH B 264      27.517  28.676  24.383  1.00  0.00      B    O  
ATOM    811  H1  HOH B 264      26.829  27.953  24.326  1.00  0.00      B    H  
ATOM    812  H2  HOH B 264      28.470  28.343  24.697  1.00  0.00      B    H  
ATOM    813  O   HOH B 265      25.221   0.210  23.239  1.00  0.00      B    O  
ATOM    814  H1  HOH B 265      25.752   0.001  22.397  1.00  0.00      B    H  
ATOM    815  H2  HOH B 265      25.884   0.641  23.903  1.00  0.00      B    H  
ATOM    816  O   HOH B 266      20.834  37.745  31.611  1.00  0.00      B    O  
ATOM    817  H1  HOH B 266      20.741  37.078  32.348  1.00  0.00      B    H  
ATOM    818  H2  HOH B 266      21.140  38.597  32.012  1.00  0.00      B    H  
ATOM    819  O   HOH B 267       8.662  37.922  23.014  1.00  0.00      B    O  
ATOM    820  H1  HOH B 267       8.076  37.139  22.933  1.00  0.00      B    H  
ATOM    821  H2  HOH B 267       8.641  38.401  22.131  1.00  0.00      B    H  
ATOM    822  O   HOH B 268      34.076   3.550  10.400  1.00  0.00      B    O  
ATOM    823  H1  HOH B 268      34.703   2.765  10.452  1.00  0.00      B    H  
ATOM    824  H2  HOH B 268      33.923   3.877  11.352  1.00  0.00      B    H  
ATOM    825  O   HOH B 269      24.246  10.675  33.202  1.00  0.00      B    O  
ATOM    826  H1  HOH B 269      24.215   9.812  33.730  1.00  0.00      B    H  
ATOM    827  H2  HOH B 269      24.865  11.369  33.604  1.00  0.00      B    H  
ATOM    828  O   HOH B 270      15.213  10.623  32.350  1.00  0.00      B    O  
ATOM    829  H1  HOH B 270      14.754   9.677  32.186  1.00  0.00      B    H  
ATOM    830  H2  HOH B 270      14.424  11.288  32.413  1.00  0.00      B    H  
ATOM    831  O   HOH B 271      34.906   0.796   2.894  1.00  0.00      B    O  
ATOM    832  H1  HOH B 271      34.458   1.025   3.802  1.00  0.00      B    H  
ATOM    833  H2  HOH B 271      34.607   1.527   2.200  1.00  0.00      B    H  
ATOM    834  O   HOH B 272       1.834  20.635  31.676  1.00  0.00      B    O  
ATOM    835  H1  HOH B 272       2.796  20.572  31.375  1.00  0.00      B    H  
ATOM    836  H2  HOH B 272       1.650  21.563  32.056  1.00  0.00      B    H  
ATOM    837  O   HOH B 273       6.462  34.899  16.173  1.00  0.00      B    O  
ATOM    838  H1  HOH B 273       6.023  35.448  15.424  1.00  0.00      B    H  
ATOM    839  H2  HOH B 273       5.876  35.169  17.007  1.00  0.00      B    H  
ATOM    840  O   HOH B 274      34.614  30.931  10.330  1.00  0.00      B    O  
ATOM    841  H1  HOH B 274      33.757  31.144  10.791  1.00  0.00      B    H  
ATOM    842  H2  HOH B 274      34.903  30.046  10.747  1.00  0.00      B    H  
ATOM    843  O   HOH B 275      23.600   9.579   0.066  1.00  0.00      B    O  
ATOM    844  H1  HOH B 275      22.890   8.903   0.146  1.00  0.00      B    H  
ATOM    845  H2  HOH B 275      23.191  10.466   0.494  1.00  0.00      B    H  
ATOM    846  O   HOH B 276      10.388  34.649   8.297  1.00  0.00      B    O  
ATOM    847  H1  HOH B 276       9.600  35.177   7.788  1.00  0.00      B    H  
ATOM    848  H2  HOH B 276      11.168  35.298   8.177  1.00  0.00      B    H  
ATOM    849  O   HOH B 277      22.557  37.680   3.155  1.00  0.00      B    O  
ATOM    850  H1  HOH B 277      22.567  37.413   4.151  1.00  0.00      B    H  
ATOM    851  H2  HOH B 277      21.899  38.483   3.081  1.00  0.00      B    H  
ATOM    852  O   HOH B 278      27.111  30.859  34.153  1.00  0.00      B    O  
ATOM    853  H1  HOH B 278      27.930  30.552  34.677  1.00  0.00      B    H  
ATOM    854  H2  HOH B 278      27.133  31.823  34.127  1.00  0.00      B    H  
ATOM    855  O   HOH B 279       8.462  24.713   7.780  1.00  0.00      B    O  
ATOM    856  H1  HOH B 279       9.341  24.308   7.408  1.00  0.00      B    H  
ATOM    857  H2  HOH B 279       7.957  25.135   7.012  1.00  0.00      B    H  
ATOM    858  O   HOH B 280      33.416  13.383  34.613  1.00  0.00      B    O  
ATOM    859  H1  HOH B 280      33.182  12.518  34.180  1.00  0.00      B    H  
ATOM    860  H2  HOH B 280      32.832  13.437  35.480  1.00  0.00      B    H  
ATOM    861  O   HOH B 281      26.124  24.281   2.225  1.00  0.00      B    O  
ATOM    862  H1  HOH B 281      26.657  24.959   1.689  1.00  0.00      B    H  
ATOM    863  H2  HOH B 281      26.705  23.991   3.019  1.00  0.00      B    H  
ATOM    864  O   HOH B 282      36.311  34.393  19.697  1.00  0.00      B    O  
ATOM    865  H1  HOH B 282      36.630  34.822  20.497  1.00  0.00      B    H  
ATOM    866  H2  HOH B 282      35.811  35.101  19.155  1.00  0.00      B    H  
ATOM    867  O   HOH B 283      26.750  21.549   8.961  1.00  0.00      B    O  
ATOM    868  H1  HOH B 283      26.575  22.117   9.842  1.00  0.00      B    H  
ATOM    869  H2  HOH B 283      26.464  22.113   8.161  1.00  0.00      B    H  
ATOM    870  O   HOH B 284      18.735  20.223   2.856  1.00  0.00      B    O  
ATOM    871  H1  HOH B 284      18.116  19.980   2.180  1.00  0.00      B    H  
ATOM    872  H2  HOH B 284      18.194  20.688   3.549  1.00  0.00      B    H  
ATOM    873  O   HOH B 285      33.092   6.080   9.395  1.00  0.00      B    O  
ATOM    874  H1  HOH B 285      33.164   6.438  10.313  1.00  0.00      B    H  
ATOM    875  H2  HOH B 285      33.260   5.081   9.559  1.00  0.00      B    H  
ATOM    876  O   HOH B 286      19.021  23.587  15.177  1.00  0.00      B    O  
ATOM    877  H1  HOH B 286      19.863  23.940  15.655  1.00  0.00      B    H  
ATOM    878  H2  HOH B 286      19.117  22.579  15.122  1.00  0.00      B    H  
ATOM    879  O   HOH B 287       9.260   4.356  35.063  1.00  0.00      B    O  
ATOM    880  H1  HOH B 287       9.683   4.464  34.154  1.00  0.00      B    H  
ATOM    881  H2  HOH B 287       8.221   4.470  34.910  1.00  0.00      B    H  
ATOM    882  O   HOH B 288      37.805  28.496   2.722  1.00  0.00      B    O  
ATOM    883  H1  HOH B 288      38.272  29.023   1.952  1.00  0.00      B    H  
ATOM    884  H2  HOH B 288      37.453  29.136   3.445  1.00  0.00      B    H  
ATOM    885  O   HOH B 289       2.988  32.056  24.050  1.00  0.00      B    O  
ATOM    886  H1  HOH B 289       2.354  32.148  24.862  1.00  0.00      B    H  
ATOM    887  H2  HOH B 289       3.870  31.634  24.431  1.00  0.00      B    H  
ATOM    888  O   HOH B 290      14.988   0.401  35.350  1.00  0.00      B    O  
ATOM    889  H1  HOH B 290      15.637   0.704  36.066  1.00  0.00      B    H  
ATOM    890  H2  HOH B 290      14.417  -0.338  35.741  1.00  0.00      B    H  
ATOM    891  O   HOH B 291       0.478   6.450  19.011  1.00  0.00      B    O  
ATOM    892  H1  HOH B 291       0.863   7.419  18.996  1.00  0.00      B    H  
ATOM    893  H2  HOH B 291      -0.077   6.319  19.874  1.00  0.00      B    H  
ATOM    894  O   HOH B 292      28.205  24.585  11.733  1.00  0.00      B    O  
ATOM    895  H1  HOH B 292      28.040  24.548  12.769  1.00  0.00      B    H  
ATOM    896  H2  HOH B 292      27.408  24.089  11.329  1.00  0.00      B    H  
ATOM    897  O   HOH B 293      38.832  32.358  38.855  1.00  0.00      B    O  
ATOM    898  H1  HOH B 293      38.562  33.110  39.492  1.00  0.00      B    H  
ATOM    899  H2  HOH B 293      39.562  32.736  38.227  1.00  0.00      B    H  
ATOM    900  O   HOH B 294       3.470  17.758   2.362  1.00  0.00      B    O  
ATOM    901  H1  HOH B 294       2.793  17.492   1.668  1.00  0.00      B    H  
ATOM    902  H2  HOH B 294       4.151  18.420   1.996  1.00  0.00      B    H  
ATOM    903  O   HOH B 295      16.779   6.659  10.723  1.00  0.00      B    O  
ATOM    904  H1  HOH B 295      17.349   6.258  10.034  1.00  0.00      B    H  
ATOM    905  H2  HOH B 295      16.661   6.039  11.478  1.00  0.00      B    H  
ATOM    906  O   HOH B 296       8.207  18.434  35.042  1.00  0.00      B    O  
ATOM    907  H1  HOH B 296       8.816  19.114  35.443  1.00  0.00      B    H  
ATOM    908  H2  HOH B 296       8.775  17.717  34.654  1.00  0.00      B    H  
ATOM    909  O   HOH B 297      32.339   9.652  22.820  1.00  0.00      B    O  
ATOM    910  H1  HOH B 297      32.843  10.565  22.748  1.00  0.00      B    H  
ATOM    911  H2  HOH B 297      32.797   9.063  23.540  1.00  0.00      B    H  
ATOM    912  O   HOH B 298      16.763  18.065   4.866  1.00  0.00      B    O  
ATOM    913  H1  HOH B 298      16.299  17.656   5.681  1.00  0.00      B    H  
ATOM    914  H2  HOH B 298      17.171  17.348   4.286  1.00  0.00      B    H  
ATOM    915  O   HOH B 299      31.451  29.713   9.775  1.00  0.00      B    O  
ATOM    916  H1  HOH B 299      31.612  29.006   9.071  1.00  0.00      B    H  
ATOM    917  H2  HOH B 299      31.955  29.421  10.663  1.00  0.00      B    H  
ATOM    918  O   HOH B 300       3.147   8.876  21.110  1.00  0.00      B    O  
ATOM    919  H1  HOH B 300       3.136   7.973  21.527  1.00  0.00      B    H  
ATOM    920  H2  HOH B 300       4.088   9.239  21.088  1.00  0.00      B    H  
ATOM    921  O   HOH B 301      37.268  26.085   1.284  1.00  0.00      B    O  
ATOM    922  H1  HOH B 301      37.451  26.910   1.810  1.00  0.00      B    H  
ATOM    923  H2  HOH B 301      36.333  25.727   1.550  1.00  0.00      B    H  
ATOM    924  O   HOH B 302      11.323   8.605  31.311  1.00  0.00      B    O  
ATOM    925  H1  HOH B 302      10.352   8.780  31.533  1.00  0.00      B    H  
ATOM    926  H2  HOH B 302      11.514   8.990  30.396  1.00  0.00      B    H  
ATOM    927  O   HOH B 303      22.130   3.026  31.975  1.00  0.00      B    O  
ATOM    928  H1  HOH B 303      21.753   3.781  32.516  1.00  0.00      B    H  
ATOM    929  H2  HOH B 303      22.956   3.462  31.518  1.00  0.00      B    H  
ATOM    930  O   HOH B 304       6.086  14.325  23.657  1.00  0.00      B    O  
ATOM    931  H1  HOH B 304       6.913  14.111  23.180  1.00  0.00      B    H  
ATOM    932  H2  HOH B 304       5.589  13.435  23.821  1.00  0.00      B    H  
ATOM    933  O   HOH B 305      38.035  26.453   6.082  1.00  0.00      B    O  
ATOM    934  H1  HOH B 305      38.714  26.126   5.345  1.00  0.00      B    H  
ATOM    935  H2  HOH B 305      38.505  27.097   6.707  1.00  0.00      B    H  
ATOM    936  O   HOH B 306      35.356  16.675  20.685  1.00  0.00      B    O  
ATOM    937  H1  HOH B 306      35.532  17.366  21.356  1.00  0.00      B    H  
ATOM    938  H2  HOH B 306      36.219  16.457  20.230  1.00  0.00      B    H  
ATOM    939  O   HOH B 307      37.754  22.340  38.953  1.00  0.00      B    O  
ATOM    940  H1  HOH B 307      38.249  23.208  39.087  1.00  0.00      B    H  
ATOM    941  H2  HOH B 307      38.026  21.935  38.067  1.00  0.00      B    H  
ATOM    942  O   HOH B 308      10.751  10.788  11.991  1.00  0.00      B    O  
ATOM    943  H1  HOH B 308      11.018  11.619  11.484  1.00  0.00      B    H  
ATOM    944  H2  HOH B 308      10.118  10.229  11.399  1.00  0.00      B    H  
ATOM    945  O   HOH B 309      34.504  38.227   0.335  1.00  0.00      B    O  
ATOM    946  H1  HOH B 309      33.793  38.334  -0.390  1.00  0.00      B    H  
ATOM    947  H2  HOH B 309      34.562  39.097   0.808  1.00  0.00      B    H  
ATOM    948  O   HOH B 310      23.480  38.029  25.107  1.00  0.00      B    O  
ATOM    949  H1  HOH B 310      24.124  38.447  24.490  1.00  0.00      B    H  
ATOM    950  H2  HOH B 310      23.813  37.030  25.143  1.00  0.00      B    H  
ATOM    951  O   HOH B 311      20.524  36.920  36.164  1.00  0.00      B    O  
ATOM    952  H1  HOH B 311      19.633  36.976  35.733  1.00  0.00      B    H  
ATOM    953  H2  HOH B 311      20.979  37.764  35.915  1.00  0.00      B    H  
ATOM    954  O   HOH B 312       2.965   7.144   2.591  1.00  0.00      B    O  
ATOM    955  H1  HOH B 312       3.685   7.395   1.911  1.00  0.00      B    H  
ATOM    956  H2  HOH B 312       3.358   6.606   3.277  1.00  0.00      B    H  
ATOM    957  O   HOH B 313       7.586  15.565   3.199  1.00  0.00      B    O  
ATOM    958  H1  HOH B 313       7.061  15.223   2.374  1.00  0.00      B    H  
ATOM    959  H2  HOH B 313       7.076  16.315   3.648  1.00  0.00      B    H  
ATOM    960  O   HOH B 314       6.460  16.091  18.679  1.00  0.00      B    O  
ATOM    961  H1  HOH B 314       6.607  16.457  17.727  1.00  0.00      B    H  
ATOM    962  H2  HOH B 314       6.684  16.878  19.287  1.00  0.00      B    H  
ATOM    963  O   HOH B 315      14.831  13.194   8.305  1.00  0.00      B    O  
ATOM    964  H1  HOH B 315      14.599  12.256   8.554  1.00  0.00      B    H  
ATOM    965  H2  HOH B 315      14.422  13.736   9.053  1.00  0.00      B    H  
ATOM    966  O   HOH B 316       6.106  37.409  29.006  1.00  0.00      B    O  
ATOM    967  H1  HOH B 316       5.995  36.526  28.526  1.00  0.00      B    H  
ATOM    968  H2  HOH B 316       6.579  38.055  28.330  1.00  0.00      B    H  
ATOM    969  O   HOH B 317      25.006  35.925   9.826  1.00  0.00      B    O  
ATOM    970  H1  HOH B 317      24.092  35.594   9.701  1.00  0.00      B    H  
ATOM    971  H2  HOH B 317      25.510  35.626   8.955  1.00  0.00      B    H  
ATOM    972  O   HOH B 318      34.703  36.755  25.128  1.00  0.00      B    O  
ATOM    973  H1  HOH B 318      34.568  35.950  25.747  1.00  0.00      B    H  
ATOM    974  H2  HOH B 318      34.760  36.391  24.154  1.00  0.00      B    H  
ATOM    975  O   HOH B 319       3.575  21.947  15.802  1.00  0.00      B    O  
ATOM    976  H1  HOH B 319       4.101  22.454  15.106  1.00  0.00      B    H  
ATOM    977  H2  HOH B 319       3.809  22.340  16.709  1.00  0.00      B    H  
ATOM    978  O   HOH B 320      11.631   7.899  36.291  1.00  0.00      B    O  
ATOM    979  H1  HOH B 320      10.937   7.246  36.577  1.00  0.00      B    H  
ATOM    980  H2  HOH B 320      11.497   8.625  36.917  1.00  0.00      B    H  
ATOM    981  O   HOH B 321      39.088  34.642  25.539  1.00  0.00      B    O  
ATOM    982  H1  HOH B 321      38.816  34.596  26.490  1.00  0.00      B    H  
ATOM    983  H2  HOH B 321      38.692  33.802  25.200  1.00  0.00      B    H  
ATOM    984  O   HOH B 322      10.676  28.492  26.665  1.00  0.00      B    O  
ATOM    985  H1  HOH B 322       9.689  28.624  26.442  1.00  0.00      B    H  
ATOM    986  H2  HOH B 322      11.191  29.316  26.815  1.00  0.00      B    H  
ATOM    987  O   HOH B 323      14.299  13.494  13.523  1.00  0.00      B    O  
ATOM    988  H1  HOH B 323      13.913  12.620  13.850  1.00  0.00      B    H  
ATOM    989  H2  HOH B 323      15.306  13.357  13.608  1.00  0.00      B    H  
ATOM    990  O   HOH B 324      22.332   4.203  11.786  1.00  0.00      B    O  
ATOM    991  H1  HOH B 324      21.978   3.276  11.560  1.00  0.00      B    H  
ATOM    992  H2  HOH B 324      23.313   4.240  11.472  1.00  0.00      B    H  
ATOM    993  O   HOH B 325      25.825  16.952   0.557  1.00  0.00      B    O  
ATOM    994  H1  HOH B 325      25.710  17.866   1.029  1.00  0.00      B    H  
ATOM    995  H2  HOH B 325      26.052  16.251   1.270  1.00  0.00      B    H  
ATOM    996  O   HOH B 326      26.745   5.999  25.689  1.00  0.00      B    O  
ATOM    997  H1  HOH B 326      26.431   6.711  25.128  1.00  0.00      B    H  
ATOM    998  H2  HOH B 326      26.207   5.161  25.481  1.00  0.00      B    H  
ATOM    999  O   HOH B 327      13.980  23.601  25.487  1.00  0.00      B    O  
ATOM   1000  H1  HOH B 327      14.784  22.969  25.573  1.00  0.00      B    H  
ATOM   1001  H2  HOH B 327      14.068  24.212  24.624  1.00  0.00      B    H  
ATOM   1002  O   HOH B 328       5.626  26.885  29.664  1.00  0.00      B    O  
ATOM   1003  H1  HOH B 328       6.546  26.497  29.861  1.00  0.00      B    H  
ATOM   1004  H2  HOH B 328       5.574  27.041  28.688  1.00  0.00      B    H  
ATOM   1005  O   HOH B 329      31.352   8.475   9.211  1.00  0.00      B    O  
ATOM   1006  H1  HOH B 329      31.815   7.640   8.879  1.00  0.00      B    H  
ATOM   1007  H2  HOH B 329      30.634   8.636   8.578  1.00  0.00      B    H  
ATOM   1008  O   HOH B 330      26.969  -0.010   2.419  1.00  0.00      B    O  
ATOM   1009  H1  HOH B 330      27.536   0.795   2.648  1.00  0.00      B    H  
ATOM   1010  H2  HOH B 330      26.518   0.182   1.535  1.00  0.00      B    H  
ATOM   1011  O   HOH B 331       4.829  37.358  35.054  1.00  0.00      B    O  
ATOM   1012  H1  HOH B 331       4.877  36.646  35.675  1.00  0.00      B    H  
ATOM   1013  H2  HOH B 331       5.781  37.504  34.620  1.00  0.00      B    H  
ATOM   1014  O   HOH B 332      15.576  33.449  11.034  1.00  0.00      B    O  
ATOM   1015  H1  HOH B 332      15.511  34.023  11.880  1.00  0.00      B    H  
ATOM   1016  H2  HOH B 332      16.420  32.893  11.142  1.00  0.00      B    H  
ATOM   1017  O   HOH B 333       3.045   4.943   4.472  1.00  0.00      B    O  
ATOM   1018  H1  HOH B 333       3.955   4.736   4.253  1.00  0.00      B    H  
ATOM   1019  H2  HOH B 333       2.443   4.677   3.707  1.00  0.00      B    H  
ATOM   1020  O   HOH B 334      13.770  28.358  19.672  1.00  0.00      B    O  
ATOM   1021  H1  HOH B 334      13.998  28.494  20.657  1.00  0.00      B    H  
ATOM   1022  H2  HOH B 334      14.269  29.034  19.122  1.00  0.00      B    H  
ATOM   1023  O   HOH B 335      32.632   4.286  13.406  1.00  0.00      B    O  
ATOM   1024  H1  HOH B 335      31.746   3.931  13.750  1.00  0.00      B    H  
ATOM   1025  H2  HOH B 335      33.300   4.163  14.136  1.00  0.00      B    H  
ATOM   1026  O   HOH B 336       0.897  14.247  27.893  1.00  0.00      B    O  
ATOM   1027  H1  HOH B 336       1.823  13.841  28.017  1.00  0.00      B    H  
ATOM   1028  H2  HOH B 336       0.716  14.433  26.890  1.00  0.00      B    H  
ATOM   1029  O   HOH B 337      30.380  21.169   7.224  1.00  0.00      B    O  
ATOM   1030  H1  HOH B 337      29.947  20.492   6.626  1.00  0.00      B    H  
ATOM   1031  H2  HOH B 337      30.053  21.045   8.246  1.00  0.00      B    H  
ATOM   1032  O   HOH B 338      22.231  35.112   9.815  1.00  0.00      B    O  
ATOM   1033  H1  HOH B 338      21.596  34.468   9.466  1.00  0.00      B    H  
ATOM   1034  H2  HOH B 338      21.720  36.013  10.031  1.00  0.00      B    H  
ATOM   1035  O   HOH B 339      23.622  22.680  10.438  1.00  0.00      B    O  
ATOM   1036  H1  HOH B 339      22.860  23.150  11.054  1.00  0.00      B    H  
ATOM   1037  H2  HOH B 339      23.211  22.395   9.561  1.00  0.00      B    H  
ATOM   1038  O   HOH B 340      26.939  13.873  13.068  1.00  0.00      B    O  
ATOM   1039  H1  HOH B 340      27.495  13.721  13.831  1.00  0.00      B    H  
ATOM   1040  H2  HOH B 340      26.696  14.838  13.060  1.00  0.00      B    H  
ATOM   1041  O   HOH B 341       8.301  14.206  19.563  1.00  0.00      B    O  
ATOM   1042  H1  HOH B 341       7.614  14.889  19.141  1.00  0.00      B    H  
ATOM   1043  H2  HOH B 341       8.920  13.955  18.768  1.00  0.00      B    H  
ATOM   1044  O   HOH B 342      13.228   2.884  12.311  1.00  0.00      B    O  
ATOM   1045  H1  HOH B 342      13.983   2.267  12.538  1.00  0.00      B    H  
ATOM   1046  H2  HOH B 342      13.260   3.173  11.333  1.00  0.00      B    H  
ATOM   1047  O   HOH B 343      13.455  17.983  25.444  1.00  0.00      B    O  
ATOM   1048  H1  HOH B 343      12.904  17.591  26.188  1.00  0.00      B    H  
ATOM   1049  H2  HOH B 343      12.854  18.539  24.893  1.00  0.00      B    H  
ATOM   1050  O   HOH B 344      17.035   5.519  36.874  1.00  0.00      B    O  
ATOM   1051  H1  HOH B 344      16.572   4.608  36.900  1.00  0.00      B    H  
ATOM   1052  H2  HOH B 344      16.869   5.807  35.915  1.00  0.00      B    H  
ATOM   1053  O   HOH B 345      31.801  14.886  11.115  1.00  0.00      B    O  
ATOM   1054  H1  HOH B 345      31.231  15.457  10.400  1.00  0.00      B    H  
ATOM   1055  H2  HOH B 345      32.723  15.360  11.205  1.00  0.00      B    H  
ATOM   1056  O   HOH B 346      17.837  25.284  36.872  1.00  0.00      B    O  
ATOM   1057  H1  HOH B 346      16.806  25.409  36.810  1.00  0.00      B    H  
ATOM   1058  H2  HOH B 346      18.292  25.802  36.205  1.00  0.00      B    H  
ATOM   1059  O   HOH B 347       1.815  33.330  37.501  1.00  0.00      B    O  
ATOM   1060  H1  HOH B 347       2.131  33.344  38.501  1.00  0.00      B    H  
ATOM   1061  H2  HOH B 347       1.720  34.282  37.119  1.00  0.00      B    H  
ATOM   1062  O   HOH B 348      23.849  20.329  27.695  1.00  0.00      B    O  
ATOM   1063  H1  HOH B 348      23.765  21.253  28.046  1.00  0.00      B    H  
ATOM   1064  H2  HOH B 348      24.786  19.963  27.883  1.00  0.00      B    H  
ATOM   1065  O   HOH B 349       7.159  22.626  15.436  1.00  0.00      B    O  
ATOM   1066  H1  HOH B 349       7.661  23.502  15.338  1.00  0.00      B    H  
ATOM   1067  H2  HOH B 349       6.171  22.874  15.247  1.00  0.00      B    H  
ATOM   1068  O   HOH B 350       6.946  26.822   6.573  1.00  0.00      B    O  
ATOM   1069  H1  HOH B 350       6.526  27.732   6.282  1.00  0.00      B    H  
ATOM   1070  H2  HOH B 350       7.044  26.903   7.568  1.00  0.00      B    H  
ATOM   1071  O   HOH B 351       6.669   9.957   3.356  1.00  0.00      B    O  
ATOM   1072  H1  HOH B 351       7.381   9.253   3.141  1.00  0.00      B    H  
ATOM   1073  H2  HOH B 351       6.865  10.296   4.317  1.00  0.00      B    H  
ATOM   1074  O   HOH B 352       4.468   4.785  36.812  1.00  0.00      B    O  
ATOM   1075  H1  HOH B 352       4.206   5.762  36.535  1.00  0.00      B    H  
ATOM   1076  H2  HOH B 352       3.771   4.216  36.262  1.00  0.00      B    H  
ATOM   1077  O   HOH B 353      11.828   4.784  14.104  1.00  0.00      B    O  
ATOM   1078  H1  HOH B 353      11.535   5.734  13.904  1.00  0.00      B    H  
ATOM   1079  H2  HOH B 353      12.546   4.480  13.393  1.00  0.00      B    H  
ATOM   1080  O   HOH B 354      18.809   7.810  15.748  1.00  0.00      B    O  
ATOM   1081  H1  HOH B 354      18.945   7.579  16.756  1.00  0.00      B    H  
ATOM   1082  H2  HOH B 354      18.824   6.946  15.228  1.00  0.00      B    H  
ATOM   1083  O   HOH B 355      33.867  17.202  36.501  1.00  0.00      B    O  
ATOM   1084  H1  HOH B 355      34.282  17.170  37.379  1.00  0.00      B    H  
ATOM   1085  H2  HOH B 355      33.659  16.287  36.197  1.00  0.00      B    H  
ATOM   1086  O   HOH B 356       3.610  34.134  10.738  1.00  0.00      B    O  
ATOM   1087  H1  HOH B 356       3.146  33.338  11.173  1.00  0.00      B    H  
ATOM   1088  H2  HOH B 356       3.761  33.911   9.734  1.00  0.00      B    H  
ATOM   1089  O   HOH B 357      23.248  12.200  19.955  1.00  0.00      B    O  
ATOM   1090  H1  HOH B 357      22.877  13.113  20.049  1.00  0.00      B    H  
ATOM   1091  H2  HOH B 357      23.421  11.837  20.848  1.00  0.00      B    H  
ATOM   1092  O   HOH B 358      21.871   0.630  33.009  1.00  0.00      B    O  
ATOM   1093  H1  HOH B 358      22.018   1.596  32.790  1.00  0.00      B    H  
ATOM   1094  H2  HOH B 358      21.608   0.598  34.023  1.00  0.00      B    H  
ATOM   1095  O   HOH B 359      32.925  21.962   8.305  1.00  0.00      B    O  
ATOM   1096  H1  HOH B 359      33.626  21.558   7.715  1.00  0.00      B    H  
ATOM   1097  H2  HOH B 359      31.989  21.761   7.949  1.00  0.00      B    H  
ATOM   1098  O   HOH B 360      32.386   8.913  28.096  1.00  0.00      B    O  
ATOM   1099  H1  HOH B 360      31.540   8.572  27.583  1.00  0.00      B    H  
ATOM   1100  H2  HOH B 360      32.791   8.173  28.656  1.00  0.00      B    H  
ATOM   1101  O   HOH B 361      11.216  12.510  29.217  1.00  0.00      B    O  
ATOM   1102  H1  HOH B 361      10.416  12.445  28.620  1.00  0.00      B    H  
ATOM   1103  H2  HOH B 361      11.075  12.087  30.111  1.00  0.00      B    H  
ATOM   1104  O   HOH B 362      12.410  28.473  23.305  1.00  0.00      B    O  
ATOM   1105  H1  HOH B 362      12.918  29.358  23.322  1.00  0.00      B    H  
ATOM   1106  H2  HOH B 362      12.671  27.956  24.123  1.00  0.00      B    H  
ATOM   1107  O   HOH B 363      19.776   9.377   5.072  1.00  0.00      B    O  
ATOM   1108  H1  HOH B 363      19.170  10.216   5.152  1.00  0.00      B    H  
ATOM   1109  H2  HOH B 363      20.579   9.574   4.543  1.00  0.00      B    H  
ATOM   1110  O   HOH B 364      35.902  13.828   5.957  1.00  0.00      B    O  
ATOM   1111  H1  HOH B 364      34.957  14.088   5.867  1.00  0.00      B    H  
ATOM   1112  H2  HOH B 364      36.130  13.221   5.207  1.00  0.00      B    H  
ATOM   1113  O   HOH B 365      19.941  30.212  19.553  1.00  0.00      B    O  
ATOM   1114  H1  HOH B 365      19.767  29.805  18.672  1.00  0.00      B    H  
ATOM   1115  H2  HOH B 365      20.717  29.741  19.999  1.00  0.00      B    H  
ATOM   1116  O   HOH B 366       1.013  22.043  15.645  1.00  0.00      B    O  
ATOM   1117  H1  HOH B 366       2.005  22.271  15.972  1.00  0.00      B    H  
ATOM   1118  H2  HOH B 366       0.442  22.298  16.443  1.00  0.00      B    H  
ATOM   1119  O   HOH B 367      38.756  38.340   7.547  1.00  0.00      B    O  
ATOM   1120  H1  HOH B 367      39.442  38.842   8.090  1.00  0.00      B    H  
ATOM   1121  H2  HOH B 367      38.494  37.588   8.163  1.00  0.00      B    H  
ATOM   1122  O   HOH B 368      28.204   3.058  10.035  1.00  0.00      B    O  
ATOM   1123  H1  HOH B 368      28.837   3.629  10.574  1.00  0.00      B    H  
ATOM   1124  H2  HOH B 368      27.527   3.642   9.635  1.00  0.00      B    H  
ATOM   1125  O   HOH B 369       5.055  36.081  14.049  1.00  0.00      B    O  
ATOM   1126  H1  HOH B 369       5.363  36.064  13.094  1.00  0.00      B    H  
ATOM   1127  H2  HOH B 369       4.233  35.539  14.015  1.00  0.00      B    H  
ATOM   1128  O   HOH B 370      31.952  17.488   7.185  1.00  0.00      B    O  
ATOM   1129  H1  HOH B 370      32.810  17.962   7.208  1.00  0.00      B    H  
ATOM   1130  H2  HOH B 370      32.067  16.588   6.742  1.00  0.00      B    H  
ATOM   1131  O   HOH B 371      30.471  34.894  13.448  1.00  0.00      B    O  
ATOM   1132  H1  HOH B 371      30.349  34.340  12.594  1.00  0.00      B    H  
ATOM   1133  H2  HOH B 371      29.515  35.217  13.777  1.00  0.00      B    H  
ATOM   1134  O   HOH B 372      28.249  28.363   8.283  1.00  0.00      B    O  
ATOM   1135  H1  HOH B 372      28.608  29.274   8.400  1.00  0.00      B    H  
ATOM   1136  H2  HOH B 372      27.252  28.456   8.301  1.00  0.00      B    H  
ATOM   1137  O   HOH B 373      30.724  12.568  31.109  1.00  0.00      B    O  
ATOM   1138  H1  HOH B 373      30.708  12.880  30.138  1.00  0.00      B    H  
ATOM   1139  H2  HOH B 373      30.685  13.432  31.653  1.00  0.00      B    H  
ATOM   1140  O   HOH B 374      22.652   5.038   8.646  1.00  0.00      B    O  
ATOM   1141  H1  HOH B 374      23.040   5.779   9.234  1.00  0.00      B    H  
ATOM   1142  H2  HOH B 374      22.249   5.421   7.848  1.00  0.00      B    H  
ATOM   1143  O   HOH B 375      27.363  24.457  33.183  1.00  0.00      B    O  
ATOM   1144  H1  HOH B 375      28.010  24.525  32.382  1.00  0.00      B    H  
ATOM   1145  H2  HOH B 375      26.964  25.431  33.326  1.00  0.00      B    H  
ATOM   1146  O   HOH B 376      17.775  19.758  31.788  1.00  0.00      B    O  
ATOM   1147  H1  HOH B 376      18.437  20.313  32.323  1.00  0.00      B    H  
ATOM   1148  H2  HOH B 376      18.170  18.813  31.775  1.00  0.00      B    H  
ATOM   1149  O   HOH B 377      11.284  23.897  33.465  1.00  0.00      B    O  
ATOM   1150  H1  HOH B 377      11.556  24.655  32.854  1.00  0.00      B    H  
ATOM   1151  H2  HOH B 377      11.753  23.064  33.120  1.00  0.00      B    H  
ATOM   1152  O   HOH B 378       2.897  13.600  32.948  1.00  0.00      B    O  
ATOM   1153  H1  HOH B 378       3.189  13.020  33.734  1.00  0.00      B    H  
ATOM   1154  H2  HOH B 378       3.776  13.980  32.497  1.00  0.00      B    H  
ATOM   1155  O   HOH B 379       9.947   4.518  39.350  1.00  0.00      B    O  
ATOM   1156  H1  HOH B 379       9.920   5.034  38.503  1.00  0.00      B    H  
ATOM   1157  H2  HOH B 379       9.506   3.645  39.108  1.00  0.00      B    H  
ATOM   1158  O   HOH B 380      31.716  35.558  36.337  1.00  0.00      B    O  
ATOM   1159  H1  HOH B 380      30.777  35.496  36.596  1.00  0.00      B    H  
ATOM   1160  H2  HOH B 380      32.068  34.586  36.268  1.00  0.00      B    H  
ATOM   1161  O   HOH B 381      29.708  25.574  38.461  1.00  0.00      B    O  
ATOM   1162  H1  HOH B 381      30.656  25.762  38.074  1.00  0.00      B    H  
ATOM   1163  H2  HOH B 381      29.282  24.739  37.994  1.00  0.00      B    H  
ATOM   1164  O   HOH B 382      16.771  37.855  38.482  1.00  0.00      B    O  
ATOM   1165  H1  HOH B 382      16.307  37.274  37.825  1.00  0.00      B    H  
ATOM   1166  H2  HOH B 382      17.471  37.230  38.960  1.00  0.00      B    H  
ATOM   1167  O   HOH B 383      13.868  14.380  10.609  1.00  0.00      B    O  
ATOM   1168  H1  HOH B 383      14.040  15.418  10.610  1.00  0.00      B    H  
ATOM   1169  H2  HOH B 383      14.385  14.063  11.382  1.00  0.00      B    H  
ATOM   1170  O   HOH B 384       9.146  22.063   8.132  1.00  0.00      B    O  
ATOM   1171  H1  HOH B 384       9.348  21.299   7.464  1.00  0.00      B    H  
ATOM   1172  H2  HOH B 384       8.822  21.610   8.981  1.00  0.00      B    H  
ATOM   1173  O   HOH B 385      20.084  34.835  15.791  1.00  0.00      B    O  
ATOM   1174  H1  HOH B 385      19.398  35.497  15.467  1.00  0.00      B    H  
ATOM   1175  H2  HOH B 385      20.368  34.295  14.979  1.00  0.00      B    H  
ATOM   1176  O   HOH B 386       8.680  27.469  31.879  1.00  0.00      B    O  
ATOM   1177  H1  HOH B 386       9.384  28.158  31.880  1.00  0.00      B    H  
ATOM   1178  H2  HOH B 386       8.807  26.687  31.169  1.00  0.00      B    H  
ATOM   1179  O   HOH B 387      29.959  26.034  28.487  1.00  0.00      B    O  
ATOM   1180  H1  HOH B 387      30.789  25.870  27.938  1.00  0.00      B    H  
ATOM   1181  H2  HOH B 387      29.201  25.769  27.824  1.00  0.00      B    H  
ATOM   1182  O   HOH B 388      21.466  28.645   3.559  1.00  0.00      B    O  
ATOM   1183  H1  HOH B 388      21.368  29.280   4.321  1.00  0.00      B    H  
ATOM   1184  H2  HOH B 388      20.542  28.090   3.500  1.00  0.00      B    H  
ATOM   1185  O   HOH B 389      34.622  22.380  33.586  1.00  0.00      B    O  
ATOM   1186  H1  HOH B 389      35.501  21.978  33.969  1.00  0.00      B    H  
ATOM   1187  H2  HOH B 389      34.141  21.532  33.173  1.00  0.00      B    H  
ATOM   1188  O   HOH B 390      37.172  17.318   0.354  1.00  0.00      B    O  
ATOM   1189  H1  HOH B 390      37.322  17.036  -0.607  1.00  0.00      B    H  
ATOM   1190  H2  HOH B 390      36.157  17.633   0.443  1.00  0.00      B    H  
ATOM   1191  O   HOH B 391       8.541  17.263  15.642  1.00  0.00      B    O  
ATOM   1192  H1  HOH B 391       7.716  17.801  15.802  1.00  0.00      B    H  
ATOM   1193  H2  HOH B 391       8.809  17.353  14.659  1.00  0.00      B    H  
ATOM   1194  O   HOH B 392       7.614  10.559  16.153  1.00  0.00      B    O  
ATOM   1195  H1  HOH B 392       6.753  10.938  16.600  1.00  0.00      B    H  
ATOM   1196  H2  HOH B 392       7.875   9.693  16.689  1.00  0.00      B    H  
ATOM   1197  O   HOH B 393       5.984  11.765  32.694  1.00  0.00      B    O  
ATOM   1198  H1  HOH B 393       5.255  11.000  32.358  1.00  0.00      B    H  
ATOM   1199  H2  HOH B 393       6.894  11.751  32.135  1.00  0.00      B    H  
ATOM   1200  O   HOH B 394       1.811  30.111  33.456  1.00  0.00      B    O  
ATOM   1201  H1  HOH B 394       1.795  30.304  34.427  1.00  0.00      B    H  
ATOM   1202  H2  HOH B 394       1.429  30.894  32.922  1.00  0.00      B    H  
ATOM   1203  O   HOH B 395      11.501  29.168   7.246  1.00  0.00      B    O  
ATOM   1204  H1  HOH B 395      10.567  29.502   7.183  1.00  0.00      B    H  
ATOM   1205  H2  HOH B 395      11.667  28.315   6.745  1.00  0.00      B    H  
ATOM   1206  O   HOH B 396      29.300  34.949   8.612  1.00  0.00      B    O  
ATOM   1207  H1  HOH B 396      29.151  35.740   9.194  1.00  0.00      B    H  
ATOM   1208  H2  HOH B 396      28.438  34.586   8.235  1.00  0.00      B    H  
ATOM   1209  O   HOH B 397      27.690  25.126  26.923  1.00  0.00      B    O  
ATOM   1210  H1  HOH B 397      27.410  25.343  25.995  1.00  0.00      B    H  
ATOM   1211  H2  HOH B 397      27.089  24.377  27.266  1.00  0.00      B    H  
ATOM   1212  O   HOH B 398      11.433   2.269  15.846  1.00  0.00      B    O  
ATOM   1213  H1  HOH B 398      11.449   2.798  15.027  1.00  0.00      B    H  
ATOM   1214  H2  HOH B 398      12.343   1.830  15.962  1.00  0.00      B    H  
ATOM   1215  O   HOH B 399       7.994  10.200  24.877  1.00  0.00      B    O  
ATOM   1216  H1  HOH B 399       8.925   9.713  25.067  1.00  0.00      B    H  
ATOM   1217  H2  HOH B 399       7.352   9.423  24.723  1.00  0.00      B    H  
ATOM   1218  O   HOH B 400      23.550  33.988  31.263  1.00  0.00      B    O  
ATOM   1219  H1  HOH B 400      22.985  33.241  31.412  1.00  0.00      B    H  
ATOM   1220  H2  HOH B 400      24.263  33.989  32.009  1.00  0.00      B    H  
ATOM   1221  O   HOH B 401      34.225  17.877  25.329  1.00  0.00      B    O  
ATOM   1222  H1  HOH B 401      34.426  16.941  25.002  1.00  0.00      B    H  
ATOM   1223  H2  HOH B 401      35.024  18.481  25.119  1.00  0.00      B    H  
ATOM   1224  O   HOH B 402       8.110  32.365  33.684  1.00  0.00      B    O  
ATOM   1225  H1  HOH B 402       8.017  33.129  34.321  1.00  0.00      B    H  
ATOM   1226  H2  HOH B 402       7.762  31.489  34.147  1.00  0.00      B    H  
ATOM   1227  O   HOH B 403      17.310  11.923  31.004  1.00  0.00      B    O  
ATOM   1228  H1  HOH B 403      16.556  11.359  31.372  1.00  0.00      B    H  
ATOM   1229  H2  HOH B 403      17.105  12.819  31.379  1.00  0.00      B    H  
ATOM   1230  O   HOH B 404      12.284  31.165  26.430  1.00  0.00      B    O  
ATOM   1231  H1  HOH B 404      12.589  31.392  27.388  1.00  0.00      B    H  
ATOM   1232  H2  HOH B 404      11.846  32.049  26.069  1.00  0.00      B    H  
ATOM   1233  O   HOH B 405      28.258  11.471  31.639  1.00  0.00      B    O  
ATOM   1234  H1  HOH B 405      29.279  11.471  31.474  1.00  0.00      B    H  
ATOM   1235  H2  HOH B 405      27.817  12.219  31.083  1.00  0.00      B    H  
ATOM   1236  O   HOH B 406      38.317  30.026  12.100  1.00  0.00      B    O  
ATOM   1237  H1  HOH B 406      38.445  30.167  13.082  1.00  0.00      B    H  
ATOM   1238  H2  HOH B 406      39.080  29.426  11.696  1.00  0.00      B    H  
ATOM   1239  O   HOH B 407      31.962  26.329  20.199  1.00  0.00      B    O  
ATOM   1240  H1  HOH B 407      31.008  26.625  19.985  1.00  0.00      B    H  
ATOM   1241  H2  HOH B 407      32.049  25.904  21.131  1.00  0.00      B    H  
ATOM   1242  O   HOH B 408      16.747   9.314  34.691  1.00  0.00      B    O  
ATOM   1243  H1  HOH B 408      16.125   9.313  35.507  1.00  0.00      B    H  
ATOM   1244  H2  HOH B 408      16.291   9.862  33.960  1.00  0.00      B    H  
ATOM   1245  O   HOH B 409      30.202  22.512  21.675  1.00  0.00      B    O  
ATOM   1246  H1  HOH B 409      29.270  22.429  21.386  1.00  0.00      B    H  
ATOM   1247  H2  HOH B 409      30.692  21.706  21.346  1.00  0.00      B    H  
ATOM   1248  O   HOH B 410       2.288  13.660  24.768  1.00  0.00      B    O  
ATOM   1249  H1  HOH B 410       1.310  13.729  25.028  1.00  0.00      B    H  
ATOM   1250  H2  HOH B 410       2.563  14.615  24.470  1.00  0.00      B    H  
ATOM   1251  O   HOH B 411      30.719  36.365  25.241  1.00  0.00      B    O  
ATOM   1252  H1  HOH B 411      31.251  37.245  25.135  1.00  0.00      B    H  
ATOM   1253  H2  HOH B 411      29.726  36.660  25.149  1.00  0.00      B    H  
ATOM   1254  O   HOH B 412      25.713  12.276  34.703  1.00  0.00      B    O  
ATOM   1255  H1  HOH B 412      25.199  12.491  35.506  1.00  0.00      B    H  
ATOM   1256  H2  HOH B 412      26.305  13.086  34.394  1.00  0.00      B    H  
ATOM   1257  O   HOH B 413      36.791   6.378   7.207  1.00  0.00      B    O  
ATOM   1258  H1  HOH B 413      36.274   7.097   7.637  1.00  0.00      B    H  
ATOM   1259  H2  HOH B 413      37.768   6.607   7.391  1.00  0.00      B    H  
ATOM   1260  O   HOH B 414      18.625  10.502  37.287  1.00  0.00      B    O  
ATOM   1261  H1  HOH B 414      17.919   9.800  37.241  1.00  0.00      B    H  
ATOM   1262  H2  HOH B 414      18.335  11.220  36.686  1.00  0.00      B    H  
ATOM   1263  O   HOH B 415      30.269  32.835   6.938  1.00  0.00      B    O  
ATOM   1264  H1  HOH B 415      31.280  32.785   7.175  1.00  0.00      B    H  
ATOM   1265  H2  HOH B 415      29.823  33.493   7.601  1.00  0.00      B    H  
ATOM   1266  O   HOH B 416      37.615   9.601  14.375  1.00  0.00      B    O  
ATOM   1267  H1  HOH B 416      37.882   9.419  15.361  1.00  0.00      B    H  
ATOM   1268  H2  HOH B 416      38.372   9.976  13.867  1.00  0.00      B    H  
ATOM   1269  O   HOH B 417      15.158  28.586  10.889  1.00  0.00      B    O  
ATOM   1270  H1  HOH B 417      14.905  29.101  10.053  1.00  0.00      B    H  
ATOM   1271  H2  HOH B 417      15.902  29.173  11.294  1.00  0.00      B    H  
ATOM   1272  O   HOH B 418      33.553  27.491  27.725  1.00  0.00      B    O  
ATOM   1273  H1  HOH B 418      33.739  26.696  27.120  1.00  0.00      B    H  
ATOM   1274  H2  HOH B 418      34.006  27.243  28.575  1.00  0.00      B    H  
ATOM   1275  O   HOH B 419      14.593  28.768  37.592  1.00  0.00      B    O  
ATOM   1276  H1  HOH B 419      14.426  29.797  37.681  1.00  0.00      B    H  
ATOM   1277  H2  HOH B 419      13.865  28.434  36.966  1.00  0.00      B    H  
ATOM   1278  O   HOH B 420      27.763   4.022   6.987  1.00  0.00      B    O  
ATOM   1279  H1  HOH B 420      26.851   3.822   6.566  1.00  0.00      B    H  
ATOM   1280  H2  HOH B 420      28.273   3.188   6.986  1.00  0.00      B    H  
ATOM   1281  O   HOH B 421       3.528   6.428  22.487  1.00  0.00      B    O  
ATOM   1282  H1  HOH B 421       2.844   6.294  23.203  1.00  0.00      B    H  
ATOM   1283  H2  HOH B 421       3.498   5.624  21.877  1.00  0.00      B    H  
ATOM   1284  O   HOH B 422       0.120  15.263  15.876  1.00  0.00      B    O  
ATOM   1285  H1  HOH B 422      -0.091  15.996  16.587  1.00  0.00      B    H  
ATOM   1286  H2  HOH B 422       0.353  15.778  15.021  1.00  0.00      B    H  
ATOM   1287  O   HOH B 423      35.382  31.125  30.841  1.00  0.00      B    O  
ATOM   1288  H1  HOH B 423      35.505  31.403  31.808  1.00  0.00      B    H  
ATOM   1289  H2  HOH B 423      36.211  30.616  30.593  1.00  0.00      B    H  
ATOM   1290  O   HOH B 424      39.085  36.483  30.464  1.00  0.00      B    O  
ATOM   1291  H1  HOH B 424      39.215  36.094  31.371  1.00  0.00      B    H  
ATOM   1292  H2  HOH B 424      38.208  36.943  30.365  1.00  0.00      B    H  
ATOM   1293  O   HOH B 425       8.193  24.980  19.557  1.00  0.00      B    O  
ATOM   1294  H1  HOH B 425       8.726  25.775  19.834  1.00  0.00      B    H  
ATOM   1295  H2  HOH B 425       8.523  24.112  20.062  1.00  0.00      B    H  
ATOM   1296  O   HOH B 426      14.959   7.152  25.515  1.00  0.00      B    O  
ATOM   1297  H1  HOH B 426      14.185   7.248  26.128  1.00  0.00      B    H  
ATOM   1298  H2  HOH B 426      15.764   7.209  26.124  1.00  0.00      B    H  
ATOM   1299  O   HOH B 427       3.714  15.797  21.220  1.00  0.00      B    O  
ATOM   1300  H1  HOH B 427       4.429  16.499  20.971  1.00  0.00      B    H  
ATOM   1301  H2  HOH B 427       3.081  15.658  20.502  1.00  0.00      B    H  
ATOM   1302  O   HOH B 428      38.227  37.307  17.332  1.00  0.00      B    O  
ATOM   1303  H1  HOH B 428      38.037  36.348  17.328  1.00  0.00      B    H  
ATOM   1304  H2  HOH B 428      39.029  37.400  16.752  1.00  0.00      B    H  
ATOM   1305  O   HOH B 429      30.609   1.944   3.209  1.00  0.00      B    O  
ATOM   1306  H1  HOH B 429      30.638   1.296   4.019  1.00  0.00      B    H  
ATOM   1307  H2  HOH B 429      31.313   2.663   3.250  1.00  0.00      B    H  
ATOM   1308  O   HOH B 430      35.467  36.017   6.672  1.00  0.00      B    O  
ATOM   1309  H1  HOH B 430      35.217  36.134   7.605  1.00  0.00      B    H  
ATOM   1310  H2  HOH B 430      34.708  35.516   6.244  1.00  0.00      B    H  
ATOM   1311  O   HOH B 431       7.588  32.933  22.591  1.00  0.00      B    O  
ATOM   1312  H1  HOH B 431       7.854  32.152  23.194  1.00  0.00      B    H  
ATOM   1313  H2  HOH B 431       8.412  33.480  22.240  1.00  0.00      B    H  
ATOM   1314  O   HOH B 432      29.227  19.399   5.220  1.00  0.00      B    O  
ATOM   1315  H1  HOH B 432      28.684  19.904   4.568  1.00  0.00      B    H  
ATOM   1316  H2  HOH B 432      28.815  18.504   5.481  1.00  0.00      B    H  
ATOM   1317  O   HOH B 433       9.088  20.706   3.103  1.00  0.00      B    O  
ATOM   1318  H1  HOH B 433       9.291  20.295   4.062  1.00  0.00      B    H  
ATOM   1319  H2  HOH B 433       8.279  21.278   3.205  1.00  0.00      B    H  
ATOM   1320  O   HOH B 434       7.452  13.145  28.918  1.00  0.00      B    O  
ATOM   1321  H1  HOH B 434       7.400  14.138  28.741  1.00  0.00      B    H  
ATOM   1322  H2  HOH B 434       8.235  12.799  28.380  1.00  0.00      B    H  
ATOM   1323  O   HOH B 435       3.584  15.270   7.256  1.00  0.00      B    O  
ATOM   1324  H1  HOH B 435       2.591  15.101   7.086  1.00  0.00      B    H  
ATOM   1325  H2  HOH B 435       4.095  14.648   6.577  1.00  0.00      B    H  
ATOM   1326  O   HOH B 436      11.440  26.229  21.916  1.00  0.00      B    O  
ATOM   1327  H1  HOH B 436      11.003  26.623  21.107  1.00  0.00      B    H  
ATOM   1328  H2  HOH B 436      11.906  26.946  22.389  1.00  0.00      B    H  
ATOM   1329  O   HOH B 437      26.937  27.254  33.894  1.00  0.00      B    O  
ATOM   1330  H1  HOH B 437      26.385  27.981  34.288  1.00  0.00      B    H  
ATOM   1331  H2  HOH B 437      27.814  27.656  33.536  1.00  0.00      B    H  
ATOM   1332  O   HOH B 438      38.595  19.341  28.205  1.00  0.00      B    O  
ATOM   1333  H1  HOH B 438      38.491  18.713  27.415  1.00  0.00      B    H  
ATOM   1334  H2  HOH B 438      39.058  20.131  27.887  1.00  0.00      B    H  
ATOM   1335  O   HOH B 439      38.567  22.636  31.102  1.00  0.00      B    O  
ATOM   1336  H1  HOH B 439      39.089  22.441  31.985  1.00  0.00      B    H  
ATOM   1337  H2  HOH B 439      38.822  23.504  30.734  1.00  0.00      B    H  
ATOM   1338  O   HOH B 440      19.831   1.835  26.357  1.00  0.00      B    O  
ATOM   1339  H1  HOH B 440      19.733   1.728  25.359  1.00  0.00      B    H  
ATOM   1340  H2  HOH B 440      20.828   1.594  26.503  1.00  0.00      B    H  
ATOM   1341  O   HOH B 441      27.708  20.413  16.515  1.00  0.00      B    O  
ATOM   1342  H1  HOH B 441      26.827  20.043  16.831  1.00  0.00      B    H  
ATOM   1343  H2  HOH B 441      28.030  19.890  15.750  1.00  0.00      B    H  
ATOM   1344  O   HOH B 442      38.773  12.962   5.633  1.00  0.00      B    O  
ATOM   1345  H1  HOH B 442      38.495  12.749   6.563  1.00  0.00      B    H  
ATOM   1346  H2  HOH B 442      38.120  12.451   4.988  1.00  0.00      B    H  
ATOM   1347  O   HOH B 443      18.633   2.165   0.648  1.00  0.00      B    O  
ATOM   1348  H1  HOH B 443      17.635   1.927   0.787  1.00  0.00      B    H  
ATOM   1349  H2  HOH B 443      19.121   1.346   0.357  1.00  0.00      B    H  
ATOM   1350  O   HOH B 444      23.770  27.371   5.096  1.00  0.00      B    O  
ATOM   1351  H1  HOH B 444      24.675  27.397   4.626  1.00  0.00      B    H  
ATOM   1352  H2  HOH B 444      23.000  27.635   4.494  1.00  0.00      B    H  
ATOM   1353  O   HOH B 445      36.342  12.309  33.531  1.00  0.00      B    O  
ATOM   1354  H1  HOH B 445      36.041  13.061  34.058  1.00  0.00      B    H  
ATOM   1355  H2  HOH B 445      36.960  11.757  34.117  1.00  0.00      B    H  
ATOM   1356  O   HOH B 446      21.304   0.192  19.846  1.00  0.00      B    O  
ATOM   1357  H1  HOH B 446      20.484   0.767  19.638  1.00  0.00      B    H  
ATOM   1358  H2  HOH B 446      21.375   0.082  20.864  1.00  0.00      B    H  
ATOM   1359  O   HOH B 447      27.583  16.833  37.770  1.00  0.00      B    O  
ATOM   1360  H1  HOH B 447      28.228  16.178  38.111  1.00  0.00      B    H  
ATOM   1361  H2  HOH B 447      26.957  16.825  38.555  1.00  0.00      B    H  
ATOM   1362  O   HOH B 448      28.588  14.109  -0.035  1.00  0.00      B    O  
ATOM   1363  H1  HOH B 448      29.470  14.492   0.180  1.00  0.00      B    H  
ATOM   1364  H2  HOH B 448      28.161  13.751   0.854  1.00  0.00      B    H  
ATOM   1365  O   HOH B 449      15.685  13.529  16.718  1.00  0.00      B    O  
ATOM   1366  H1  HOH B 449      15.898  13.643  15.750  1.00  0.00      B    H  
ATOM   1367  H2  HOH B 449      16.369  12.885  17.134  1.00  0.00      B    H  
ATOM   1368  O   HOH B 450      10.996  36.641  15.406  1.00  0.00      B    O  
ATOM   1369  H1  HOH B 450      10.712  37.576  15.024  1.00  0.00      B    H  
ATOM   1370  H2  HOH B 450      10.242  36.029  15.153  1.00  0.00      B    H  
ATOM   1371  O   HOH B 451       7.925  36.348   2.123  1.00  0.00      B    O  
ATOM   1372  H1  HOH B 451       7.951  37.355   2.326  1.00  0.00      B    H  
ATOM   1373  H2  HOH B 451       7.016  36.231   1.631  1.00  0.00      B    H  
ATOM   1374  O   HOH B 452      15.778  35.610  24.929  1.00  0.00      B    O  
ATOM   1375  H1  HOH B 452      14.879  35.529  25.327  1.00  0.00      B    H  
ATOM   1376  H2  HOH B 452      16.294  36.390  25.373  1.00  0.00      B    H  
ATOM   1377  O   HOH B 453      25.429   2.171   7.629  1.00  0.00      B    O  
ATOM   1378  H1  HOH B 453      24.498   2.150   8.036  1.00  0.00      B    H  
ATOM   1379  H2  HOH B 453      25.836   1.307   7.816  1.00  0.00      B    H  
ATOM   1380  O   HOH B 454      24.646   3.408  23.561  1.00  0.00      B    O  
ATOM   1381  H1  HOH B 454      24.953   2.441  23.417  1.00  0.00      B    H  
ATOM   1382  H2  HOH B 454      25.076   3.938  22.797  1.00  0.00      B    H  
ATOM   1383  O   HOH B 455      37.716   6.954  13.458  1.00  0.00      B    O  
ATOM   1384  H1  HOH B 455      38.619   6.774  13.746  1.00  0.00      B    H  
ATOM   1385  H2  HOH B 455      37.549   7.950  13.570  1.00  0.00      B    H  
ATOM   1386  O   HOH B 456      33.600   8.163  24.936  1.00  0.00      B    O  
ATOM   1387  H1  HOH B 456      33.305   8.304  25.890  1.00  0.00      B    H  
ATOM   1388  H2  HOH B 456      33.766   7.172  24.909  1.00  0.00      B    H  
ATOM   1389  O   HOH B 457       8.704  25.637  10.372  1.00  0.00      B    O  
ATOM   1390  H1  HOH B 457       8.666  25.072   9.492  1.00  0.00      B    H  
ATOM   1391  H2  HOH B 457       9.557  25.382  10.838  1.00  0.00      B    H  
ATOM   1392  O   HOH B 458       3.229  18.706  34.533  1.00  0.00      B    O  
ATOM   1393  H1  HOH B 458       2.290  18.619  34.192  1.00  0.00      B    H  
ATOM   1394  H2  HOH B 458       3.537  19.660  34.290  1.00  0.00      B    H  
ATOM   1395  O   HOH B 459       1.639   3.955  14.181  1.00  0.00      B    O  
ATOM   1396  H1  HOH B 459       1.943   4.793  13.720  1.00  0.00      B    H  
ATOM   1397  H2  HOH B 459       1.898   4.054  15.097  1.00  0.00      B    H  
ATOM   1398  O   HOH B 460      22.282  22.507   0.652  1.00  0.00      B    O  
ATOM   1399  H1  HOH B 460      21.614  22.172  -0.036  1.00  0.00      B    H  
ATOM   1400  H2  HOH B 460      21.877  22.305   1.509  1.00  0.00      B    H  
ATOM   1401  O   HOH B 461       8.068  11.112  30.958  1.00  0.00      B    O  
ATOM   1402  H1  HOH B 461       8.083  11.999  30.489  1.00  0.00      B    H  
ATOM   1403  H2  HOH B 461       7.269  10.526  30.581  1.00  0.00      B    H  
ATOM   1404  O   HOH B 462      27.395  21.777  29.647  1.00  0.00      B    O  
ATOM   1405  H1  HOH B 462      27.268  20.796  29.506  1.00  0.00      B    H  
ATOM   1406  H2  HOH B 462      26.729  22.041  30.386  1.00  0.00      B    H  
ATOM   1407  O   HOH B 463       0.233  10.308  31.961  1.00  0.00      B    O  
ATOM   1408  H1  HOH B 463       0.165  11.161  32.553  1.00  0.00      B    H  
ATOM   1409  H2  HOH B 463       0.830  10.612  31.152  1.00  0.00      B    H  
ATOM   1410  O   HOH B 464      21.554  12.590  28.877  1.00  0.00      B    O  
ATOM   1411  H1  HOH B 464      20.880  11.969  29.328  1.00  0.00      B    H  
ATOM   1412  H2  HOH B 464      22.454  12.363  29.263  1.00  0.00      B    H  
ATOM   1413  O   HOH B 465       3.815  14.461  38.783  1.00  0.00      B    O  
ATOM   1414  H1  HOH B 465       3.275  13.661  38.689  1.00  0.00      B    H  
ATOM   1415  H2  HOH B 465       3.143  15.243  38.933  1.00  0.00      B    H  
ATOM   1416  O   HOH B 466      16.139  10.105  13.914  1.00  0.00      B    O  
ATOM   1417  H1  HOH B 466      16.288   9.222  14.326  1.00  0.00      B    H  
ATOM   1418  H2  HOH B 466      16.359  10.805  14.604  1.00  0.00      B    H  
ATOM   1419  O   HOH B 467       1.951  27.432  18.829  1.00  0.00      B    O  
ATOM   1420  H1  HOH B 467       2.897  27.532  18.492  1.00  0.00      B    H  
ATOM   1421  H2  HOH B 467       1.482  28.262  18.544  1.00  0.00      B    H  
ATOM   1422  O   HOH B 468       1.214  29.612  22.930  1.00  0.00      B    O  
ATOM   1423  H1  HOH B 468       2.082  29.915  23.236  1.00  0.00      B    H  
ATOM   1424  H2  HOH B 468       0.850  30.347  22.307  1.00  0.00      B    H  
ATOM   1425  O   HOH B 469      28.355  27.786   4.799  1.00  0.00      B    O  
ATOM   1426  H1  HOH B 469      28.268  28.641   5.363  1.00  0.00      B    H  
ATOM   1427  H2  HOH B 469      29.354  27.698   4.606  1.00  0.00      B    H  
ATOM   1428  O   HOH B 470      27.356  22.743  20.525  1.00  0.00      B    O  
ATOM   1429  H1  HOH B 470      27.170  22.017  21.216  1.00  0.00      B    H  
ATOM   1430  H2  HOH B 470      26.588  22.820  19.894  1.00  0.00      B    H  
ATOM   1431  O   HOH B 471      25.747  37.899  37.467  1.00  0.00      B    O  
ATOM   1432  H1  HOH B 471      26.172  38.133  38.303  1.00  0.00      B    H  
ATOM   1433  H2  HOH B 471      25.901  36.904  37.379  1.00  0.00      B    H  
ATOM   1434  O   HOH B 472      13.355  30.122   9.262  1.00  0.00      B    O  
ATOM   1435  H1  HOH B 472      12.461  29.851   9.674  1.00  0.00      B    H  
ATOM   1436  H2  HOH B 472      13.383  29.892   8.243  1.00  0.00      B    H  
ATOM   1437  O   HOH B 473      14.540   2.753  30.994  1.00  0.00      B    O  
ATOM   1438  H1  HOH B 473      14.056   2.457  30.110  1.00  0.00      B    H  
ATOM   1439  H2  HOH B 473      14.831   1.883  31.437  1.00  0.00      B    H  
ATOM   1440  O   HOH B 474      34.785  31.193  28.295  1.00  0.00      B    O  
ATOM   1441  H1  HOH B 474      34.976  30.182  28.004  1.00  0.00      B    H  
ATOM   1442  H2  HOH B 474      34.720  31.196  29.275  1.00  0.00      B    H  
ATOM   1443  O   HOH B 475      11.839  34.525   4.454  1.00  0.00      B    O  
ATOM   1444  H1  HOH B 475      11.475  33.955   5.229  1.00  0.00      B    H  
ATOM   1445  H2  HOH B 475      11.080  35.132   4.172  1.00  0.00      B    H  
ATOM   1446  O   HOH B 476      12.574  32.387  16.486  1.00  0.00      B    O  
ATOM   1447  H1  HOH B 476      13.478  32.534  16.142  1.00  0.00      B    H  
ATOM   1448  H2  HOH B 476      12.228  33.223  16.937  1.00  0.00      B    H  
ATOM   1449  O   HOH B 477      15.552  20.835   2.040  1.00  0.00      B    O  
ATOM   1450  H1  HOH B 477      14.705  20.336   2.024  1.00  0.00      B    H  
ATOM   1451  H2  HOH B 477      16.099  20.492   1.251  1.00  0.00      B    H  
ATOM   1452  O   HOH B 478      22.238  12.818  36.103  1.00  0.00      B    O  
ATOM   1453  H1  HOH B 478      22.936  12.104  36.291  1.00  0.00      B    H  
ATOM   1454  H2  HOH B 478      21.513  12.709  36.784  1.00  0.00      B    H  
ATOM   1455  O   HOH B 479      20.018   8.814  22.386  1.00  0.00      B    O  
ATOM   1456  H1  HOH B 479      19.351   9.124  23.105  1.00  0.00      B    H  
ATOM   1457  H2  HOH B 479      19.848   7.829  22.192  1.00  0.00      B    H  
ATOM   1458  O   HOH B 480       6.830  37.546  32.681  1.00  0.00      B    O  
ATOM   1459  H1  HOH B 480       6.132  37.709  32.010  1.00  0.00      B    H  
ATOM   1460  H2  HOH B 480       7.560  38.173  32.380  1.00  0.00      B    H  
ATOM   1461  O   HOH B 481      13.500   7.264  12.173  1.00  0.00      B    O  
ATOM   1462  H1  HOH B 481      14.303   6.987  12.707  1.00  0.00      B    H  
ATOM   1463  H2  HOH B 481      13.168   8.129  12.541  1.00  0.00      B    H  
ATOM   1464  O   HOH B 482      34.868  24.394  37.810  1.00  0.00      B    O  
ATOM   1465  H1  HOH B 482      35.351  25.297  37.647  1.00  0.00      B    H  
ATOM   1466  H2  HOH B 482      34.889  24.258  38.811  1.00  0.00      B    H  
ATOM   1467  O   HOH B 483      19.159  21.703  10.177  1.00  0.00      B    O  
ATOM   1468  H1  HOH B 483      18.872  21.230   9.314  1.00  0.00      B    H  
ATOM   1469  H2  HOH B 483      19.301  20.912  10.877  1.00  0.00      B    H  
ATOM   1470  O   HOH B 484      13.810   3.395  18.054  1.00  0.00      B    O  
ATOM   1471  H1  HOH B 484      13.259   4.085  17.506  1.00  0.00      B    H  
ATOM   1472  H2  HOH B 484      13.726   2.494  17.588  1.00  0.00      B    H  
ATOM   1473  O   HOH B 485      14.008  22.182  10.175  1.00  0.00      B    O  
ATOM   1474  H1  HOH B 485      14.056  22.885  10.947  1.00  0.00      B    H  
ATOM   1475  H2  HOH B 485      14.265  21.259  10.566  1.00  0.00      B    H  
ATOM   1476  O   HOH B 486      29.453  16.883   3.019  1.00  0.00      B    O  
ATOM   1477  H1  HOH B 486      29.975  17.132   3.871  1.00  0.00      B    H  
ATOM   1478  H2  HOH B 486      29.660  17.549   2.284  1.00  0.00      B    H  
ATOM   1479  O   HOH B 487      18.531  28.959  29.344  1.00  0.00      B    O  
ATOM   1480  H1  HOH B 487      17.594  28.660  29.547  1.00  0.00      B    H  
ATOM   1481  H2  HOH B 487      18.695  29.806  29.909  1.00  0.00      B    H  
ATOM   1482  O   HOH B 488      27.323   4.040  34.533  1.00  0.00      B    O  
ATOM   1483  H1  HOH B 488      26.606   4.282  33.818  1.00  0.00      B    H  
ATOM   1484  H2  HOH B 488      28.260   4.116  34.149  1.00  0.00      B    H  
ATOM   1485  O   HOH B 489       0.575   7.460  10.706  1.00  0.00      B    O  
ATOM   1486  H1  HOH B 489       1.032   6.675  11.095  1.00  0.00      B    H  
ATOM   1487  H2  HOH B 489       0.145   7.154   9.842  1.00  0.00      B    H  
ATOM   1488  O   HOH B 490      24.938   0.280  12.313  1.00  0.00      B    O  
ATOM   1489  H1  HOH B 490      24.783  -0.119  11.423  1.00  0.00      B    H  
ATOM   1490  H2  HOH B 490      25.779   0.846  12.207  1.00  0.00      B    H  
ATOM   1491  O   HOH B 491      35.765  15.973  16.538  1.00  0.00      B    O  
ATOM   1492  H1  HOH B 491      36.614  16.354  16.936  1.00  0.00      B    H  
ATOM   1493  H2  HOH B 491      35.643  16.295  15.588  1.00  0.00      B    H  
ATOM   1494  O   HOH B 492       5.176  30.934  24.630  1.00  0.00      B    O  
ATOM   1495  H1  HOH B 492       6.157  30.776  24.690  1.00  0.00      B    H  
ATOM   1496  H2  HOH B 492       4.678  30.034  24.856  1.00  0.00      B    H  
ATOM   1497  O   HOH B 493      11.229  32.600  22.105  1.00  0.00      B    O  
ATOM   1498  H1  HOH B 493      11.841  32.033  22.699  1.00  0.00      B    H  
ATOM   1499  H2  HOH B 493      11.245  32.065  21.202  1.00  0.00      B    H  
ATOM   1500  O   HOH B 494      25.609  16.694  16.470  1.00  0.00      B    O  
ATOM   1501  H1  HOH B 494      24.905  16.461  15.793  1.00  0.00      B    H  
ATOM   1502  H2  HOH B 494      26.528  16.728  16.024  1.00  0.00      B    H  
ATOM   1503  O   HOH B 495      26.431  36.630   0.902  1.00  0.00      B    O  
ATOM   1504  H1  HOH B 495      27.363  36.552   1.338  1.00  0.00      B    H  
ATOM   1505  H2  HOH B 495      26.042  35.770   0.890  1.00  0.00      B    H  
ATOM   1506  O   HOH B 496      10.737   2.145  12.911  1.00  0.00      B    O  
ATOM   1507  H1  HOH B 496      10.074   2.896  12.697  1.00  0.00      B    H  
ATOM   1508  H2  HOH B 496      11.651   2.314  12.506  1.00  0.00      B    H  
ATOM   1509  O   HOH B 497      33.951  25.369  26.156  1.00  0.00      B    O  
ATOM   1510  H1  HOH B 497      34.627  25.489  25.334  1.00  0.00      B    H  
ATOM   1511  H2  HOH B 497      34.062  24.460  26.609  1.00  0.00      B    H  
ATOM   1512  O   HOH B 498      35.557  39.097  11.945  1.00  0.00      B    O  
ATOM   1513  H1  HOH B 498      35.695  38.058  11.925  1.00  0.00      B    H  
ATOM   1514  H2  HOH B 498      34.941  39.366  11.133  1.00  0.00      B    H  
ATOM   1515  O   HOH B 499       5.577   8.185  16.007  1.00  0.00      B    O  
ATOM   1516  H1  HOH B 499       6.348   8.071  15.409  1.00  0.00      B    H  
ATOM   1517  H2  HOH B 499       4.916   8.741  15.461  1.00  0.00      B    H  
ATOM   1518  O   HOH B 500      21.531   1.439  10.883  1.00  0.00      B    O  
ATOM   1519  H1  HOH B 500      22.059   1.095  11.699  1.00  0.00      B    H  
ATOM   1520  H2  HOH B 500      22.226   1.499  10.170  1.00  0.00      B    H  
ATOM   1521  O   HOH B 501      15.596  20.185  33.622  1.00  0.00      B    O  
ATOM   1522  H1  HOH B 501      16.490  20.099  33.109  1.00  0.00      B    H  
ATOM   1523  H2  HOH B 501      15.596  21.130  33.962  1.00  0.00      B    H  
ATOM   1524  O   HOH B 502       1.037  24.340  13.994  1.00  0.00      B    O  
ATOM   1525  H1  HOH B 502       0.674  25.044  14.633  1.00  0.00      B    H  
ATOM   1526  H2  HOH B 502       1.031  23.385  14.422  1.00  0.00      B    H  
ATOM   1527  O   HOH B 503       6.376   5.081  21.818  1.00  0.00      B    O  
ATOM   1528  H1  HOH B 503       5.545   5.346  22.235  1.00  0.00      B    H  
ATOM   1529  H2  HOH B 503       6.828   4.390  22.422  1.00  0.00      B    H  
ATOM   1530  O   HOH B 504      34.382  18.456   5.702  1.00  0.00      B    O  
ATOM   1531  H1  HOH B 504      35.019  17.830   5.180  1.00  0.00      B    H  
ATOM   1532  H2  HOH B 504      33.467  18.405   5.302  1.00  0.00      B    H  
ATOM   1533  O   HOH B 505      25.457   9.725  28.549  1.00  0.00      B    O  
ATOM   1534  H1  HOH B 505      25.475  10.672  28.140  1.00  0.00      B    H  
ATOM   1535  H2  HOH B 505      25.495   9.862  29.560  1.00  0.00      B    H  
ATOM   1536  O   HOH B 506       1.452  24.193  21.348  1.00  0.00      B    O  
ATOM   1537  H1  HOH B 506       0.974  24.680  22.151  1.00  0.00      B    H  
ATOM   1538  H2  HOH B 506       2.196  23.598  21.779  1.00  0.00      B    H  
ATOM   1539  O   HOH B 507       6.103   4.085  31.340  1.00  0.00      B    O  
ATOM   1540  H1  HOH B 507       5.369   4.708  31.013  1.00  0.00      B    H  
ATOM   1541  H2  HOH B 507       5.574   3.267  31.515  1.00  0.00      B    H  
ATOM   1542  O   HOH B 508      25.772  19.453   2.001  1.00  0.00      B    O  
ATOM   1543  H1  HOH B 508      25.369  19.359   2.938  1.00  0.00      B    H  
ATOM   1544  H2  HOH B 508      26.744  19.776   2.147  1.00  0.00      B    H  
ATOM   1545  O   HOH B 509      21.923  32.826  28.478  1.00  0.00      B    O  
ATOM   1546  H1  HOH B 509      21.184  32.810  27.825  1.00  0.00      B    H  
ATOM   1547  H2  HOH B 509      22.649  32.275  28.041  1.00  0.00      B    H  
ATOM   1548  O   HOH B 510      18.912  29.767  26.953  1.00  0.00      B    O  
ATOM   1549  H1  HOH B 510      18.661  29.319  27.868  1.00  0.00      B    H  
ATOM   1550  H2  HOH B 510      19.570  29.145  26.533  1.00  0.00      B    H  
ATOM   1551  O   HOH B 511      25.148  27.237  38.672  1.00  0.00      B    O  
ATOM   1552  H1  HOH B 511      24.421  26.981  39.253  1.00  0.00      B    H  
ATOM   1553  H2  HOH B 511      25.823  27.695  39.220  1.00  0.00      B    H  
ATOM   1554  O   HOH B 512      38.022  18.792  15.839  1.00  0.00      B    O  
ATOM   1555  H1  HOH B 512      38.267  19.006  14.909  1.00  0.00      B    H  
ATOM   1556  H2  HOH B 512      37.431  19.483  16.239  1.00  0.00      B    H  
ATOM   1557  O   HOH B 513      16.068  38.478  20.337  1.00  0.00      B    O  
ATOM   1558  H1  HOH B 513      15.074  38.514  20.270  1.00  0.00      B    H  
ATOM   1559  H2  HOH B 513      16.254  37.777  21.006  1.00  0.00      B    H  
ATOM   1560  O   HOH B 514       0.692   7.770  33.221  1.00  0.00      B    O  
ATOM   1561  H1  HOH B 514       1.031   6.915  32.741  1.00  0.00      B    H  
ATOM   1562  H2  HOH B 514       0.615   8.438  32.473  1.00  0.00      B    H  
ATOM   1563  O   HOH B 515      32.857  28.967   6.270  1.00  0.00      B    O  
ATOM   1564  H1  HOH B 515      33.164  29.860   6.593  1.00  0.00      B    H  
ATOM   1565  H2  HOH B 515      32.900  28.282   7.046  1.00  0.00      B    H  
ATOM   1566  O   HOH B 516      11.743   9.175   9.827  1.00  0.00      B    O  
ATOM   1567  H1  HOH B 516      10.705   9.275   9.839  1.00  0.00      B    H  
ATOM   1568  H2  HOH B 516      11.991   9.307  10.795  1.00  0.00      B    H  
ATOM   1569  O   HOH B 517       4.073   9.090   4.936  1.00  0.00      B    O  
ATOM   1570  H1  HOH B 517       4.992   9.426   4.792  1.00  0.00      B    H  
ATOM   1571  H2  HOH B 517       3.447   9.721   4.475  1.00  0.00      B    H  
ATOM   1572  O   HOH B 518      37.665  27.826  31.609  1.00  0.00      B    O  
ATOM   1573  H1  HOH B 518      38.286  27.861  32.434  1.00  0.00      B    H  
ATOM   1574  H2  HOH B 518      37.656  28.716  31.062  1.00  0.00      B    H  
ATOM   1575  O   HOH B 519       2.636  17.189  11.611  1.00  0.00      B    O  
ATOM   1576  H1  HOH B 519       3.050  18.084  11.975  1.00  0.00      B    H  
ATOM   1577  H2  HOH B 519       3.238  16.830  10.900  1.00  0.00      B    H  
ATOM   1578  O   HOH B 520       6.742  35.890   9.461  1.00  0.00      B    O  
ATOM   1579  H1  HOH B 520       6.249  35.038   9.693  1.00  0.00      B    H  
ATOM   1580  H2  HOH B 520       5.942  36.440   9.133  1.00  0.00      B    H  
ATOM   1581  O   HOH B 521      37.358  38.523  21.187  1.00  0.00      B    O  
ATOM   1582  H1  HOH B 521      36.736  39.121  21.715  1.00  0.00      B    H  
ATOM   1583  H2  HOH B 521      37.647  39.099  20.409  1.00  0.00      B    H  
ATOM   1584  O   HOH B 522       9.005  17.822   9.188  1.00  0.00      B    O  
ATOM   1585  H1  HOH B 522       9.838  17.619   8.705  1.00  0.00      B    H  
ATOM   1586  H2  HOH B 522       9.095  18.494   9.886  1.00  0.00      B    H  
ATOM   1587  O   HOH B 523      15.049   1.256  13.474  1.00  0.00      B    O  
ATOM   1588  H1  HOH B 523      15.122   0.330  13.071  1.00  0.00      B    H  
ATOM   1589  H2  HOH B 523      15.815   1.234  14.185  1.00  0.00      B    H  
ATOM   1590  O   HOH B 524      27.408  33.698  30.107  1.00  0.00      B    O  
ATOM   1591  H1  HOH B 524      27.257  33.717  29.081  1.00  0.00      B    H  
ATOM   1592  H2  HOH B 524      27.777  34.591  30.398  1.00  0.00      B    H  
ATOM   1593  O   HOH B 525       8.983   9.506  10.269  1.00  0.00      B    O  
ATOM   1594  H1  HOH B 525       8.840   8.720  10.889  1.00  0.00      B    H  
ATOM   1595  H2  HOH B 525       8.265  10.209  10.506  1.00  0.00      B    H  
ATOM   1596  O   HOH B 526      23.651  21.415  18.053  1.00  0.00      B    O  
ATOM   1597  H1  HOH B 526      23.550  21.527  19.029  1.00  0.00      B    H  
ATOM   1598  H2  HOH B 526      24.113  20.523  17.945  1.00  0.00      B    H  
ATOM   1599  O   HOH B 527       6.913  19.823  36.968  1.00  0.00      B    O  
ATOM   1600  H1  HOH B 527       7.633  19.874  37.728  1.00  0.00      B    H  
ATOM   1601  H2  HOH B 527       7.266  19.184  36.265  1.00  0.00      B    H  
ATOM   1602  O   HOH B 528      12.328  16.402   5.016  1.00  0.00      B    O  
ATOM   1603  H1  HOH B 528      11.547  16.463   4.365  1.00  0.00      B    H  
ATOM   1604  H2  HOH B 528      12.948  17.146   4.702  1.00  0.00      B    H  
ATOM   1605  O   HOH B 529       7.552  22.772  11.997  1.00  0.00      B    O  
ATOM   1606  H1  HOH B 529       7.196  23.704  12.194  1.00  0.00      B    H  
ATOM   1607  H2  HOH B 529       8.523  22.752  12.320  1.00  0.00      B    H  
ATOM   1608  O   HOH B 530      17.281  27.565   9.233  1.00  0.00      B    O  
ATOM   1609  H1  HOH B 530      17.620  26.581   9.092  1.00  0.00      B    H  
ATOM   1610  H2  HOH B 530      16.835  27.523  10.123  1.00  0.00      B    H  
ATOM   1611  O   HOH B 531      35.958  33.003  26.305  1.00  0.00      B    O  
ATOM   1612  H1  HOH B 531      35.490  32.154  26.379  1.00  0.00      B    H  
ATOM   1613  H2  HOH B 531      35.454  33.693  26.927  1.00  0.00      B    H  
ATOM   1614  O   HOH B 532      14.278  37.549  27.989  1.00  0.00      B    O  
ATOM   1615  H1  HOH B 532      13.351  37.158  28.089  1.00  0.00      B    H  
ATOM   1616  H2  HOH B 532      14.829  36.997  28.622  1.00  0.00      B    H  
ATOM   1617  O   HOH B 533      23.762   0.722  37.002  1.00  0.00      B    O  
ATOM   1618  H1  HOH B 533      24.258   1.597  37.333  1.00  0.00      B    H  
ATOM   1619  H2  HOH B 533      24.411  -0.088  37.052  1.00  0.00      B    H  
ATOM   1620  O   HOH B 534      25.251  34.191  33.252  1.00  0.00      B    O  
ATOM   1621  H1  HOH B 534      25.086  34.079  34.237  1.00  0.00      B    H  
ATOM   1622  H2  HOH B 534      26.135  34.707  33.116  1.00  0.00      B    H  
ATOM   1623  O   HOH B 535      13.835   5.448   7.835  1.00  0.00      B    O  
ATOM   1624  H1  HOH B 535      14.141   5.665   6.919  1.00  0.00      B    H  
ATOM   1625  H2  HOH B 535      14.367   6.047   8.446  1.00  0.00      B    H  
ATOM   1626  O   HOH B 536       4.728  13.191  21.071  1.00  0.00      B    O  
ATOM   1627  H1  HOH B 536       4.592  14.085  21.510  1.00  0.00      B    H  
ATOM   1628  H2  HOH B 536       5.125  12.608  21.803  1.00  0.00      B    H  
ATOM   1629  O   HOH B 537      22.255  25.983  37.344  1.00  0.00      B    O  
ATOM   1630  H1  HOH B 537      21.836  26.882  37.413  1.00  0.00      B    H  
ATOM   1631  H2  HOH B 537      22.073  25.513  38.304  1.00  0.00      B    H  
ATOM   1632  O   HOH B 538       5.899   9.377  20.594  1.00  0.00      B    O  
ATOM   1633  H1  HOH B 538       6.081   9.102  21.606  1.00  0.00      B    H  
ATOM   1634  H2  HOH B 538       6.454  10.152  20.435  1.00  0.00      B    H  
ATOM   1635  O   HOH B 539      27.463  35.810  32.940  1.00  0.00      B    O  
ATOM   1636  H1  HOH B 539      27.535  36.551  33.630  1.00  0.00      B    H  
ATOM   1637  H2  HOH B 539      27.309  36.227  32.025  1.00  0.00      B    H  
ATOM   1638  O   HOH B 540      38.738   0.377  19.130  1.00  0.00      B    O  
ATOM   1639  H1  HOH B 540      38.644   1.244  18.576  1.00  0.00      B    H  
ATOM   1640  H2  HOH B 540      38.411  -0.396  18.534  1.00  0.00      B    H  
ATOM   1641  O   HOH B 541      16.675  34.245  17.359  1.00  0.00      B    O  
ATOM   1642  H1  HOH B 541      17.109  35.026  16.883  1.00  0.00      B    H  
ATOM   1643  H2  HOH B 541      16.294  34.633  18.228  1.00  0.00      B    H  
ATOM   1644  O   HOH B 542      38.265  17.847  25.634  1.00  0.00      B    O  
ATOM   1645  H1  HOH B 542      37.546  18.543  25.449  1.00  0.00      B    H  
ATOM   1646  H2  HOH B 542      37.793  17.005  25.968  1.00  0.00      B    H  
ATOM   1647  O   HOH B 543      24.848  22.204  15.532  1.00  0.00      B    O  
ATOM   1648  H1  HOH B 543      24.275  21.975  16.353  1.00  0.00      B    H  
ATOM   1649  H2  HOH B 543      24.169  22.579  14.858  1.00  0.00      B    H  
ATOM   1650  O   HOH B 544       7.754   2.751  38.845  1.00  0.00      B    O  
ATOM   1651  H1  HOH B 544       6.981   2.141  38.523  1.00  0.00      B    H  
ATOM   1652  H2  HOH B 544       7.465   3.740  38.569  1.00  0.00      B    H  
ATOM   1653  O   HOH B 545      34.970  34.533  35.116  1.00  0.00      B    O  
ATOM   1654  H1  HOH B 545      35.002  35.349  34.514  1.00  0.00      B    H  
ATOM   1655  H2  HOH B 545      34.453  33.889  34.535  1.00  0.00      B    H  
ATOM   1656  O   HOH B 546       3.306  15.364   3.345  1.00  0.00      B    O  
ATOM   1657  H1  HOH B 546       3.623  16.289   3.040  1.00  0.00      B    H  
ATOM   1658  H2  HOH B 546       4.051  14.760   3.453  1.00  0.00      B    H  
ATOM   1659  O   HOH B 547      30.046  38.386  28.139  1.00  0.00      B    O  
ATOM   1660  H1  HOH B 547      30.273  39.028  27.412  1.00  0.00      B    H  
ATOM   1661  H2  HOH B 547      29.081  38.112  28.051  1.00  0.00      B    H  
ATOM   1662  O   HOH B 548       6.672  15.541  26.019  1.00  0.00      B    O  
ATOM   1663  H1  HOH B 548       6.412  15.099  25.110  1.00  0.00      B    H  
ATOM   1664  H2  HOH B 548       5.791  15.500  26.532  1.00  0.00      B    H  
ATOM   1665  O   HOH B 549      17.526  30.337   2.354  1.00  0.00      B    O  
ATOM   1666  H1  HOH B 549      17.182  29.825   3.156  1.00  0.00      B    H  
ATOM   1667  H2  HOH B 549      17.505  29.705   1.534  1.00  0.00      B    H  
ATOM   1668  O   HOH B 550      21.127  15.418  31.226  1.00  0.00      B    O  
ATOM   1669  H1  HOH B 550      20.497  14.871  31.744  1.00  0.00      B    H  
ATOM   1670  H2  HOH B 550      22.006  14.875  31.155  1.00  0.00      B    H  
ATOM   1671  O   HOH B 551       3.639  31.882  16.783  1.00  0.00      B    O  
ATOM   1672  H1  HOH B 551       4.102  31.963  15.864  1.00  0.00      B    H  
ATOM   1673  H2  HOH B 551       4.258  31.393  17.426  1.00  0.00      B    H  
ATOM   1674  O   HOH B 552      28.516   3.081  30.063  1.00  0.00      B    O  
ATOM   1675  H1  HOH B 552      27.869   3.885  30.057  1.00  0.00      B    H  
ATOM   1676  H2  HOH B 552      28.371   2.501  30.855  1.00  0.00      B    H  
ATOM   1677  O   HOH B 553      29.428  10.161   1.702  1.00  0.00      B    O  
ATOM   1678  H1  HOH B 553      28.661   9.945   2.340  1.00  0.00      B    H  
ATOM   1679  H2  HOH B 553      29.063  10.890   1.068  1.00  0.00      B    H  
ATOM   1680  O   HOH B 554      17.137   1.022  37.039  1.00  0.00      B    O  
ATOM   1681  H1  HOH B 554      18.114   1.335  36.863  1.00  0.00      B    H  
ATOM   1682  H2  HOH B 554      17.219   0.146  37.612  1.00  0.00      B    H  
ATOM   1683  O   HOH B 555       7.899  15.152  31.673  1.00  0.00      B    O  
ATOM   1684  H1  HOH B 555       7.592  15.261  32.681  1.00  0.00      B    H  
ATOM   1685  H2  HOH B 555       8.806  14.685  31.645  1.00  0.00      B    H  
ATOM   1686  O   HOH B 556      23.665  36.236  21.407  1.00  0.00      B    O  
ATOM   1687  H1  HOH B 556      24.564  36.031  21.825  1.00  0.00      B    H  
ATOM   1688  H2  HOH B 556      23.502  37.217  21.521  1.00  0.00      B    H  
ATOM   1689  O   HOH B 557      21.545   7.776  -0.029  1.00  0.00      B    O  
ATOM   1690  H1  HOH B 557      21.163   7.324   0.806  1.00  0.00      B    H  
ATOM   1691  H2  HOH B 557      20.858   7.713  -0.757  1.00  0.00      B    H  
ATOM   1692  O   HOH B 558      20.578   1.947  22.358  1.00  0.00      B    O  
ATOM   1693  H1  HOH B 558      20.890   0.966  22.572  1.00  0.00      B    H  
ATOM   1694  H2  HOH B 558      19.785   2.091  22.912  1.00  0.00      B    H  
ATOM   1695  O   HOH B 559      20.701   4.863  36.840  1.00  0.00      B    O  
ATOM   1696  H1  HOH B 559      20.461   5.839  36.776  1.00  0.00      B    H  
ATOM   1697  H2  HOH B 559      21.005   4.714  37.768  1.00  0.00      B    H  
ATOM   1698  O   HOH B 560      12.036  20.955  28.378  1.00  0.00      B    O  
ATOM   1699  H1  HOH B 560      12.534  20.990  27.537  1.00  0.00      B    H  
ATOM   1700  H2  HOH B 560      12.193  20.086  28.935  1.00  0.00      B    H  
ATOM   1701  O   HOH B 561       9.705  16.746  37.882  1.00  0.00      B    O  
ATOM   1702  H1  HOH B 561      10.109  16.201  38.692  1.00  0.00      B    H  
ATOM   1703  H2  HOH B 561       9.880  17.721  37.980  1.00  0.00      B    H  
ATOM   1704  O   HOH B 562      32.938   8.580  14.053  1.00  0.00      B    O  
ATOM   1705  H1  HOH B 562      33.049   8.276  15.028  1.00  0.00      B    H  
ATOM   1706  H2  HOH B 562      32.016   9.018  13.889  1.00  0.00      B    H  
ATOM   1707  O   HOH B 563      31.692   4.260  37.737  1.00  0.00      B    O  
ATOM   1708  H1  HOH B 563      31.687   5.311  37.544  1.00  0.00      B    H  
ATOM   1709  H2  HOH B 563      31.266   4.152  38.642  1.00  0.00      B    H  
ATOM   1710  O   HOH B 564       2.713  37.045   0.769  1.00  0.00      B    O  
ATOM   1711  H1  HOH B 564       2.856  38.075   0.599  1.00  0.00      B    H  
ATOM   1712  H2  HOH B 564       2.253  36.991   1.682  1.00  0.00      B    H  
ATOM   1713  O   HOH B 565      16.115  29.556   7.967  1.00  0.00      B    O  
ATOM   1714  H1  HOH B 565      15.379  29.266   7.288  1.00  0.00      B    H  
ATOM   1715  H2  HOH B 565      16.573  28.700   8.382  1.00  0.00      B    H  
ATOM   1716  O   HOH B 566      20.959  33.294  13.531  1.00  0.00      B    O  
ATOM   1717  H1  HOH B 566      20.117  33.631  13.007  1.00  0.00      B    H  
ATOM   1718  H2  HOH B 566      21.708  33.457  12.831  1.00  0.00      B    H  
ATOM   1719  O   HOH B 567      29.667  30.568  28.550  1.00  0.00      B    O  
ATOM   1720  H1  HOH B 567      29.877  31.286  29.227  1.00  0.00      B    H  
ATOM   1721  H2  HOH B 567      29.340  29.769  29.148  1.00  0.00      B    H  
ATOM   1722  O   HOH B 568      13.937  38.056  17.442  1.00  0.00      B    O  
ATOM   1723  H1  HOH B 568      14.687  37.784  18.009  1.00  0.00      B    H  
ATOM   1724  H2  HOH B 568      13.206  37.337  17.584  1.00  0.00      B    H  
ATOM   1725  O   HOH B 569       5.387  24.699  -0.016  1.00  0.00      B    O  
ATOM   1726  H1  HOH B 569       4.620  24.529   0.614  1.00  0.00      B    H  
ATOM   1727  H2  HOH B 569       5.713  25.641  -0.047  1.00  0.00      B    H  
ATOM   1728  O   HOH B 570       1.998  38.824  20.227  1.00  0.00      B    O  
ATOM   1729  H1  HOH B 570       1.895  37.849  19.954  1.00  0.00      B    H  
ATOM   1730  H2  HOH B 570       1.139  39.214  19.920  1.00  0.00      B    H  
ATOM   1731  O   HOH B 571      34.300  34.276  37.887  1.00  0.00      B    O  
ATOM   1732  H1  HOH B 571      34.636  34.072  36.967  1.00  0.00      B    H  
ATOM   1733  H2  HOH B 571      34.823  34.969  38.291  1.00  0.00      B    H  
ATOM   1734  O   HOH B 572      20.216  16.196  14.330  1.00  0.00      B    O  
ATOM   1735  H1  HOH B 572      20.126  15.264  14.872  1.00  0.00      B    H  
ATOM   1736  H2  HOH B 572      20.699  16.862  14.950  1.00  0.00      B    H  
ATOM   1737  O   HOH B 573      18.248   4.348  17.980  1.00  0.00      B    O  
ATOM   1738  H1  HOH B 573      18.770   3.598  17.573  1.00  0.00      B    H  
ATOM   1739  H2  HOH B 573      18.259   4.189  18.963  1.00  0.00      B    H  
ATOM   1740  O   HOH B 574      19.330  34.032   1.963  1.00  0.00      B    O  
ATOM   1741  H1  HOH B 574      19.111  33.583   2.844  1.00  0.00      B    H  
ATOM   1742  H2  HOH B 574      20.279  34.343   2.013  1.00  0.00      B    H  
ATOM   1743  O   HOH B 575      15.465  17.218   9.260  1.00  0.00      B    O  
ATOM   1744  H1  HOH B 575      15.249  16.606   8.528  1.00  0.00      B    H  
ATOM   1745  H2  HOH B 575      15.811  16.768  10.082  1.00  0.00      B    H  
ATOM   1746  O   HOH B 576       9.345  20.574  28.984  1.00  0.00      B    O  
ATOM   1747  H1  HOH B 576      10.315  20.501  28.714  1.00  0.00      B    H  
ATOM   1748  H2  HOH B 576       9.250  21.534  29.390  1.00  0.00      B    H  
ATOM   1749  O   HOH B 577      11.157  33.748  24.515  1.00  0.00      B    O  
ATOM   1750  H1  HOH B 577      10.853  33.456  23.573  1.00  0.00      B    H  
ATOM   1751  H2  HOH B 577      10.320  33.824  25.076  1.00  0.00      B    H  
ATOM   1752  O   HOH B 578      13.368  38.397  20.678  1.00  0.00      B    O  
ATOM   1753  H1  HOH B 578      12.699  38.985  20.259  1.00  0.00      B    H  
ATOM   1754  H2  HOH B 578      12.881  37.758  21.295  1.00  0.00      B    H  
ATOM   1755  O   HOH B 579      35.923  39.395  25.789  1.00  0.00      B    O  
ATOM   1756  H1  HOH B 579      35.557  38.461  25.870  1.00  0.00      B    H  
ATOM   1757  H2  HOH B 579      36.565  39.511  26.588  1.00  0.00      B    H  
ATOM   1758  O   HOH B 580      12.046  11.583  20.272  1.00  0.00      B    O  
ATOM   1759  H1  HOH B 580      11.394  11.434  21.040  1.00  0.00      B    H  
ATOM   1760  H2  HOH B 580      12.958  11.177  20.488  1.00  0.00      B    H  
ATOM   1761  O   HOH B 581       6.668  20.596  27.858  1.00  0.00      B    O  
ATOM   1762  H1  HOH B 581       7.555  20.598  28.267  1.00  0.00      B    H  
ATOM   1763  H2  HOH B 581       6.217  19.696  28.026  1.00  0.00      B    H  
ATOM   1764  O   HOH B 582      14.870   4.869  23.250  1.00  0.00      B    O  
ATOM   1765  H1  HOH B 582      14.174   4.439  22.697  1.00  0.00      B    H  
ATOM   1766  H2  HOH B 582      14.441   5.412  23.978  1.00  0.00      B    H  
ATOM   1767  O   HOH B 583       4.068  33.460   8.197  1.00  0.00      B    O  
ATOM   1768  H1  HOH B 583       4.286  32.693   7.527  1.00  0.00      B    H  
ATOM   1769  H2  HOH B 583       4.277  34.377   7.782  1.00  0.00      B    H  
ATOM   1770  O   HOH B 584      13.252  19.933   0.554  1.00  0.00      B    O  
ATOM   1771  H1  HOH B 584      12.585  19.905   1.352  1.00  0.00      B    H  
ATOM   1772  H2  HOH B 584      12.721  19.989  -0.270  1.00  0.00      B    H  
ATOM   1773  O   HOH B 585       1.451  34.870  16.977  1.00  0.00      B    O  
ATOM   1774  H1  HOH B 585       1.687  34.829  16.000  1.00  0.00      B    H  
ATOM   1775  H2  HOH B 585       0.475  34.609  17.125  1.00  0.00      B    H  
ATOM   1776  O   HOH B 586      28.036  17.035   6.188  1.00  0.00      B    O  
ATOM   1777  H1  HOH B 586      27.972  16.110   6.440  1.00  0.00      B    H  
ATOM   1778  H2  HOH B 586      27.179  17.441   6.463  1.00  0.00      B    H  
ATOM   1779  O   HOH B 587      19.883  28.634  17.159  1.00  0.00      B    O  
ATOM   1780  H1  HOH B 587      20.608  28.549  16.418  1.00  0.00      B    H  
ATOM   1781  H2  HOH B 587      19.596  27.689  17.433  1.00  0.00      B    H  
ATOM   1782  O   HOH B 588       7.537   1.609  10.128  1.00  0.00      B    O  
ATOM   1783  H1  HOH B 588       7.710   0.744  10.633  1.00  0.00      B    H  
ATOM   1784  H2  HOH B 588       6.667   1.928  10.445  1.00  0.00      B    H  
ATOM   1785  O   HOH B 589       4.793  14.820  31.074  1.00  0.00      B    O  
ATOM   1786  H1  HOH B 589       5.751  14.975  31.347  1.00  0.00      B    H  
ATOM   1787  H2  HOH B 589       4.272  15.695  30.877  1.00  0.00      B    H  
ATOM   1788  O   HOH B 590      12.767   7.388  38.848  1.00  0.00      B    O  
ATOM   1789  H1  HOH B 590      12.769   6.631  39.577  1.00  0.00      B    H  
ATOM   1790  H2  HOH B 590      13.010   6.970  37.953  1.00  0.00      B    H  
ATOM   1791  O   HOH B 591      15.102  24.304  14.707  1.00  0.00      B    O  
ATOM   1792  H1  HOH B 591      14.199  24.490  15.134  1.00  0.00      B    H  
ATOM   1793  H2  HOH B 591      15.555  23.461  15.106  1.00  0.00      B    H  
ATOM   1794  O   HOH B 592      21.951  13.752   1.753  1.00  0.00      B    O  
ATOM   1795  H1  HOH B 592      22.315  14.082   2.635  1.00  0.00      B    H  
ATOM   1796  H2  HOH B 592      21.409  12.893   1.878  1.00  0.00      B    H  
ATOM   1797  O   HOH B 593      15.237  20.561  23.663  1.00  0.00      B    O  
ATOM   1798  H1  HOH B 593      14.633  19.760  23.751  1.00  0.00      B    H  
ATOM   1799  H2  HOH B 593      14.903  21.155  22.961  1.00  0.00      B    H  
ATOM   1800  O   HOH B 594       2.774  34.262  14.698  1.00  0.00      B    O  
ATOM   1801  H1  HOH B 594       2.212  33.571  14.184  1.00  0.00      B    H  
ATOM   1802  H2  HOH B 594       3.200  33.786  15.493  1.00  0.00      B    H  
ATOM   1803  O   HOH B 595      32.600  11.187   2.505  1.00  0.00      B    O  
ATOM   1804  H1  HOH B 595      33.576  11.019   2.819  1.00  0.00      B    H  
ATOM   1805  H2  HOH B 595      32.419  10.770   1.605  1.00  0.00      B    H  
ATOM   1806  O   HOH B 596      18.174  37.810  35.323  1.00  0.00      B    O  
ATOM   1807  H1  HOH B 596      17.929  38.700  34.812  1.00  0.00      B    H  
ATOM   1808  H2  HOH B 596      17.367  37.529  35.896  1.00  0.00      B    H  
ATOM   1809  O   HOH B 597       2.211  29.435  15.347  1.00  0.00      B    O  
ATOM   1810  H1  HOH B 597       3.003  29.774  14.803  1.00  0.00      B    H  
ATOM   1811  H2  HOH B 597       1.385  29.917  15.051  1.00  0.00      B    H  
ATOM   1812  O   HOH B 598      17.346  35.531   4.771  1.00  0.00      B    O  
ATOM   1813  H1  HOH B 598      16.402  35.223   4.814  1.00  0.00      B    H  
ATOM   1814  H2  HOH B 598      17.888  34.918   4.172  1.00  0.00      B    H  
ATOM   1815  O   HOH B 599      10.984  28.644  13.409  1.00  0.00      B    O  
ATOM   1816  H1  HOH B 599      12.003  28.799  13.475  1.00  0.00      B    H  
ATOM   1817  H2  HOH B 599      10.725  28.666  12.432  1.00  0.00      B    H  
ATOM   1818  O   HOH B 600       5.492  36.176   0.757  1.00  0.00      B    O  
ATOM   1819  H1  HOH B 600       4.504  36.296   0.867  1.00  0.00      B    H  
ATOM   1820  H2  HOH B 600       5.617  35.753  -0.125  1.00  0.00      B    H  
ATOM   1821  O   HOH B 601      28.402   9.404  28.845  1.00  0.00      B    O  
ATOM   1822  H1  HOH B 601      28.186  10.038  29.580  1.00  0.00      B    H  
ATOM   1823  H2  HOH B 601      27.798   9.698  28.115  1.00  0.00      B    H  
ATOM   1824  O   HOH B 602       4.774   1.231  11.377  1.00  0.00      B    O  
ATOM   1825  H1  HOH B 602       5.182   0.591  12.069  1.00  0.00      B    H  
ATOM   1826  H2  HOH B 602       3.840   1.542  11.633  1.00  0.00      B    H  
ATOM   1827  O   HOH B 603       6.416  13.764   9.658  1.00  0.00      B    O  
ATOM   1828  H1  HOH B 603       6.427  14.559   9.022  1.00  0.00      B    H  
ATOM   1829  H2  HOH B 603       6.816  14.002  10.531  1.00  0.00      B    H  
ATOM   1830  O   HOH B 604       4.647  21.185  10.528  1.00  0.00      B    O  
ATOM   1831  H1  HOH B 604       4.225  20.715   9.727  1.00  0.00      B    H  
ATOM   1832  H2  HOH B 604       5.243  21.893  10.117  1.00  0.00      B    H  
ATOM   1833  O   HOH B 605      31.282  34.286  26.971  1.00  0.00      B    O  
ATOM   1834  H1  HOH B 605      31.146  35.098  26.353  1.00  0.00      B    H  
ATOM   1835  H2  HOH B 605      31.295  34.563  27.938  1.00  0.00      B    H  
ATOM   1836  O   HOH B 606      14.919  36.020  15.248  1.00  0.00      B    O  
ATOM   1837  H1  HOH B 606      15.840  36.265  15.494  1.00  0.00      B    H  
ATOM   1838  H2  HOH B 606      14.306  36.222  16.011  1.00  0.00      B    H  
ATOM   1839  O   HOH B 607       5.203   8.111   1.138  1.00  0.00      B    O  
ATOM   1840  H1  HOH B 607       5.138   7.785   0.203  1.00  0.00      B    H  
ATOM   1841  H2  HOH B 607       5.487   9.098   1.032  1.00  0.00      B    H  
ATOM   1842  O   HOH B 608       9.815   2.833   6.344  1.00  0.00      B    O  
ATOM   1843  H1  HOH B 608       8.995   2.369   6.730  1.00  0.00      B    H  
ATOM   1844  H2  HOH B 608       9.880   2.833   5.304  1.00  0.00      B    H  
ATOM   1845  O   HOH B 609      20.959  30.151  10.039  1.00  0.00      B    O  
ATOM   1846  H1  HOH B 609      21.377  29.583   9.349  1.00  0.00      B    H  
ATOM   1847  H2  HOH B 609      20.609  29.510  10.717  1.00  0.00      B    H  
ATOM   1848  O   HOH B 610       1.010  38.496  36.898  1.00  0.00      B    O  
ATOM   1849  H1  HOH B 610       0.699  38.827  37.801  1.00  0.00      B    H  
ATOM   1850  H2  HOH B 610       0.274  38.603  36.140  1.00  0.00      B    H  
ATOM   1851  O   HOH B 611      33.543  37.119   3.736  1.00  0.00      B    O  
ATOM   1852  H1  HOH B 611      34.377  37.607   3.385  1.00  0.00      B    H  
ATOM   1853  H2  HOH B 611      33.634  36.142   3.586  1.00  0.00      B    H  
ATOM   1854  O   HOH B 612      16.872  14.295  32.271  1.00  0.00      B    O  
ATOM   1855  H1  HOH B 612      17.892  14.224  32.405  1.00  0.00      B    H  
ATOM   1856  H2  HOH B 612      16.488  15.024  32.908  1.00  0.00      B    H  
ATOM   1857  O   HOH B 613      34.009  15.840  32.071  1.00  0.00      B    O  
ATOM   1858  H1  HOH B 613      34.463  16.709  31.816  1.00  0.00      B    H  
ATOM   1859  H2  HOH B 613      34.484  15.099  31.525  1.00  0.00      B    H  
ATOM   1860  O   HOH B 614      17.436   7.993  38.003  1.00  0.00      B    O  
ATOM   1861  H1  HOH B 614      16.943   8.036  38.922  1.00  0.00      B    H  
ATOM   1862  H2  HOH B 614      17.163   7.111  37.557  1.00  0.00      B    H  
ATOM   1863  O   HOH B 615      14.282  29.473   5.750  1.00  0.00      B    O  
ATOM   1864  H1  HOH B 615      13.654  28.704   5.492  1.00  0.00      B    H  
ATOM   1865  H2  HOH B 615      13.851  30.382   5.634  1.00  0.00      B    H  
ATOM   1866  O   HOH B 616      38.485  20.371  36.826  1.00  0.00      B    O  
ATOM   1867  H1  HOH B 616      38.205  21.217  36.233  1.00  0.00      B    H  
ATOM   1868  H2  HOH B 616      38.146  19.543  36.393  1.00  0.00      B    H  
ATOM   1869  O   HOH B 617       8.474   5.288   2.525  1.00  0.00      B    O  
ATOM   1870  H1  HOH B 617       8.895   4.614   3.137  1.00  0.00      B    H  
ATOM   1871  H2  HOH B 617       8.890   5.088   1.642  1.00  0.00      B    H  
ATOM   1872  O   HOH B 618      13.529   8.444  21.143  1.00  0.00      B    O  
ATOM   1873  H1  HOH B 618      14.104   8.408  21.915  1.00  0.00      B    H  
ATOM   1874  H2  HOH B 618      13.846   9.324  20.690  1.00  0.00      B    H  
ATOM   1875  O   HOH B 619      10.529   0.242   4.253  1.00  0.00      B    O  
ATOM   1876  H1  HOH B 619      10.918   1.093   4.008  1.00  0.00      B    H  
ATOM   1877  H2  HOH B 619      11.249  -0.517   4.272  1.00  0.00      B    H  
ATOM   1878  O   HOH B 620      18.991  21.673  33.155  1.00  0.00      B    O  
ATOM   1879  H1  HOH B 620      19.801  21.999  33.704  1.00  0.00      B    H  
ATOM   1880  H2  HOH B 620      18.298  22.394  33.209  1.00  0.00      B    H  
ATOM   1881  O   HOH B 621      22.439  23.905  26.337  1.00  0.00      B    O  
ATOM   1882  H1  HOH B 621      21.509  24.280  26.575  1.00  0.00      B    H  
ATOM   1883  H2  HOH B 621      22.265  23.170  25.607  1.00  0.00      B    H  
ATOM   1884  O   HOH B 622      14.932  27.183   0.469  1.00  0.00      B    O  
ATOM   1885  H1  HOH B 622      14.799  27.761  -0.373  1.00  0.00      B    H  
ATOM   1886  H2  HOH B 622      14.015  27.226   0.924  1.00  0.00      B    H  
ATOM   1887  O   HOH B 623      10.266   7.248  17.260  1.00  0.00      B    O  
ATOM   1888  H1  HOH B 623       9.683   7.883  17.808  1.00  0.00      B    H  
ATOM   1889  H2  HOH B 623      10.125   6.319  17.600  1.00  0.00      B    H  
ATOM   1890  O   HOH B 624      34.735  17.937   0.042  1.00  0.00      B    O  
ATOM   1891  H1  HOH B 624      34.706  18.924   0.105  1.00  0.00      B    H  
ATOM   1892  H2  HOH B 624      33.906  17.584   0.501  1.00  0.00      B    H  
ATOM   1893  O   HOH B 625      12.684   8.904  28.808  1.00  0.00      B    O  
ATOM   1894  H1  HOH B 625      13.323   8.122  28.939  1.00  0.00      B    H  
ATOM   1895  H2  HOH B 625      13.153   9.540  28.217  1.00  0.00      B    H  
ATOM   1896  O   HOH B 626      26.066   9.047   0.847  1.00  0.00      B    O  
ATOM   1897  H1  HOH B 626      25.106   9.385   0.710  1.00  0.00      B    H  
ATOM   1898  H2  HOH B 626      26.440   8.796  -0.069  1.00  0.00      B    H  
ATOM   1899  O   HOH B 627      27.503  24.811  14.254  1.00  0.00      B    O  
ATOM   1900  H1  HOH B 627      28.365  25.311  14.345  1.00  0.00      B    H  
ATOM   1901  H2  HOH B 627      27.296  24.348  15.167  1.00  0.00      B    H  
ATOM   1902  O   HOH B 628      21.864  10.094  32.081  1.00  0.00      B    O  
ATOM   1903  H1  HOH B 628      21.915   9.149  31.728  1.00  0.00      B    H  
ATOM   1904  H2  HOH B 628      22.780  10.391  32.356  1.00  0.00      B    H  
ATOM   1905  O   HOH B 629       5.213  36.331  18.328  1.00  0.00      B    O  
ATOM   1906  H1  HOH B 629       4.207  36.351  18.563  1.00  0.00      B    H  
ATOM   1907  H2  HOH B 629       5.570  37.265  18.207  1.00  0.00      B    H  
ATOM   1908  O   HOH B 630      17.861  30.396  33.643  1.00  0.00      B    O  
ATOM   1909  H1  HOH B 630      17.707  31.329  34.033  1.00  0.00      B    H  
ATOM   1910  H2  HOH B 630      17.617  29.687  34.373  1.00  0.00      B    H  
ATOM   1911  O   HOH B 631      30.721  21.328  35.240  1.00  0.00      B    O  
ATOM   1912  H1  HOH B 631      31.159  21.563  34.360  1.00  0.00      B    H  
ATOM   1913  H2  HOH B 631      29.784  21.604  35.232  1.00  0.00      B    H  
ATOM   1914  O   HOH B 632      34.716  20.827   6.710  1.00  0.00      B    O  
ATOM   1915  H1  HOH B 632      35.588  21.252   6.528  1.00  0.00      B    H  
ATOM   1916  H2  HOH B 632      34.694  19.924   6.203  1.00  0.00      B    H  
ATOM   1917  O   HOH B 633      11.169  18.753  32.051  1.00  0.00      B    O  
ATOM   1918  H1  HOH B 633      10.983  17.965  32.723  1.00  0.00      B    H  
ATOM   1919  H2  HOH B 633      10.279  19.150  31.784  1.00  0.00      B    H  
ATOM   1920  O   HOH B 634       7.693  23.383  23.771  1.00  0.00      B    O  
ATOM   1921  H1  HOH B 634       6.936  23.641  23.136  1.00  0.00      B    H  
ATOM   1922  H2  HOH B 634       7.332  23.244  24.750  1.00  0.00      B    H  
ATOM   1923  O   HOH B 635      26.889   9.860   3.302  1.00  0.00      B    O  
ATOM   1924  H1  HOH B 635      26.561   9.652   2.364  1.00  0.00      B    H  
ATOM   1925  H2  HOH B 635      26.999   8.950   3.777  1.00  0.00      B    H  
ATOM   1926  O   HOH B 636      19.427   5.174   9.066  1.00  0.00      B    O  
ATOM   1927  H1  HOH B 636      20.016   4.515   8.574  1.00  0.00      B    H  
ATOM   1928  H2  HOH B 636      19.340   5.995   8.414  1.00  0.00      B    H  
ATOM   1929  O   HOH B 637      11.296   6.366  26.890  1.00  0.00      B    O  
ATOM   1930  H1  HOH B 637      12.151   5.802  26.974  1.00  0.00      B    H  
ATOM   1931  H2  HOH B 637      11.057   6.493  27.857  1.00  0.00      B    H  
ATOM   1932  O   HOH B 638      18.776   9.687   1.014  1.00  0.00      B    O  
ATOM   1933  H1  HOH B 638      18.644   9.927  -0.001  1.00  0.00      B    H  
ATOM   1934  H2  HOH B 638      18.819   8.663   1.036  1.00  0.00      B    H  
ATOM   1935  O   HOH B 639       7.589  23.483  32.202  1.00  0.00      B    O  
ATOM   1936  H1  HOH B 639       8.165  23.352  33.059  1.00  0.00      B    H  
ATOM   1937  H2  HOH B 639       6.697  23.807  32.504  1.00  0.00      B    H  
ATOM   1938  O   HOH B 640       4.234   9.601  13.986  1.00  0.00      B    O  
ATOM   1939  H1  HOH B 640       4.067  10.592  13.793  1.00  0.00      B    H  
ATOM   1940  H2  HOH B 640       3.454   9.073  13.621  1.00  0.00      B    H  
ATOM   1941  O   HOH B 641      10.278  38.990  34.167  1.00  0.00      B    O  
ATOM   1942  H1  HOH B 641      10.638  38.247  34.785  1.00  0.00      B    H  
ATOM   1943  H2  HOH B 641      10.273  39.787  34.791  1.00  0.00      B    H  
ATOM   1944  O   HOH B 642      38.421   2.587  13.496  1.00  0.00      B    O  
ATOM   1945  H1  HOH B 642      39.270   3.145  13.728  1.00  0.00      B    H  
ATOM   1946  H2  HOH B 642      38.695   1.651  13.347  1.00  0.00      B    H  
ATOM   1947  O   HOH B 643      27.624  23.317   4.635  1.00  0.00      B    O  
ATOM   1948  H1  HOH B 643      28.502  22.963   4.918  1.00  0.00      B    H  
ATOM   1949  H2  HOH B 643      27.030  23.150   5.465  1.00  0.00      B    H  
ATOM   1950  O   HOH B 644       1.925  13.444  16.452  1.00  0.00      B    O  
ATOM   1951  H1  HOH B 644       2.745  13.898  16.857  1.00  0.00      B    H  
ATOM   1952  H2  HOH B 644       1.221  14.135  16.251  1.00  0.00      B    H  
ATOM   1953  O   HOH B 645       7.435  38.338  26.957  1.00  0.00      B    O  
ATOM   1954  H1  HOH B 645       6.870  39.130  26.536  1.00  0.00      B    H  
ATOM   1955  H2  HOH B 645       7.393  37.499  26.303  1.00  0.00      B    H  
ATOM   1956  O   HOH B 646      12.612  26.944   5.602  1.00  0.00      B    O  
ATOM   1957  H1  HOH B 646      11.806  27.195   5.109  1.00  0.00      B    H  
ATOM   1958  H2  HOH B 646      12.385  26.323   6.354  1.00  0.00      B    H  
ATOM   1959  O   HOH B 647       1.703  27.052  21.787  1.00  0.00      B    O  
ATOM   1960  H1  HOH B 647       1.628  28.009  22.073  1.00  0.00      B    H  
ATOM   1961  H2  HOH B 647       1.711  27.011  20.772  1.00  0.00      B    H  
ATOM   1962  O   HOH B 648      27.476  17.220  28.971  1.00  0.00      B    O  
ATOM   1963  H1  HOH B 648      28.258  17.853  28.770  1.00  0.00      B    H  
ATOM   1964  H2  HOH B 648      27.780  16.580  29.675  1.00  0.00      B    H  
ATOM   1965  O   HOH B 649       4.326  12.404  34.988  1.00  0.00      B    O  
ATOM   1966  H1  HOH B 649       4.658  13.063  35.670  1.00  0.00      B    H  
ATOM   1967  H2  HOH B 649       5.039  12.316  34.305  1.00  0.00      B    H  
ATOM   1968  O   HOH B 650      37.329  30.507   4.589  1.00  0.00      B    O  
ATOM   1969  H1  HOH B 650      37.310  30.099   5.492  1.00  0.00      B    H  
ATOM   1970  H2  HOH B 650      38.106  31.148   4.688  1.00  0.00      B    H  
ATOM   1971  O   HOH B 651      10.517  24.569  37.367  1.00  0.00      B    O  
ATOM   1972  H1  HOH B 651      10.339  23.771  37.966  1.00  0.00      B    H  
ATOM   1973  H2  HOH B 651       9.668  25.161  37.241  1.00  0.00      B    H  
ATOM   1974  O   HOH B 652      31.050  14.011  36.246  1.00  0.00      B    O  
ATOM   1975  H1  HOH B 652      30.679  14.669  36.966  1.00  0.00      B    H  
ATOM   1976  H2  HOH B 652      30.275  13.733  35.696  1.00  0.00      B    H  
ATOM   1977  O   HOH B 653      33.001  24.831  32.472  1.00  0.00      B    O  
ATOM   1978  H1  HOH B 653      33.711  24.866  31.770  1.00  0.00      B    H  
ATOM   1979  H2  HOH B 653      32.933  23.914  32.827  1.00  0.00      B    H  
ATOM   1980  O   HOH B 654       5.833   1.801  21.205  1.00  0.00      B    O  
ATOM   1981  H1  HOH B 654       4.933   1.377  21.416  1.00  0.00      B    H  
ATOM   1982  H2  HOH B 654       5.759   2.001  20.230  1.00  0.00      B    H  
ATOM   1983  O   HOH B 655      -0.060   1.262  -0.105  1.00  0.00      B    O  
ATOM   1984  H1  HOH B 655       0.893   1.263   0.324  1.00  0.00      B    H  
ATOM   1985  H2  HOH B 655      -0.655   1.924   0.362  1.00  0.00      B    H  
ATOM   1986  O   HOH B 656      28.321  10.947  34.270  1.00  0.00      B    O  
ATOM   1987  H1  HOH B 656      28.343  11.355  33.320  1.00  0.00      B    H  
ATOM   1988  H2  HOH B 656      27.508  11.413  34.667  1.00  0.00      B    H  
ATOM   1989  O   HOH B 657      15.639  35.674  29.555  1.00  0.00      B    O  
ATOM   1990  H1  HOH B 657      16.207  35.225  28.871  1.00  0.00      B    H  
ATOM   1991  H2  HOH B 657      16.073  35.467  30.448  1.00  0.00      B    H  
ATOM   1992  O   HOH B 658      33.140  13.290   6.781  1.00  0.00      B    O  
ATOM   1993  H1  HOH B 658      32.985  13.999   6.072  1.00  0.00      B    H  
ATOM   1994  H2  HOH B 658      32.216  12.901   7.004  1.00  0.00      B    H  
ATOM   1995  O   HOH B 659      19.575  18.894  21.708  1.00  0.00      B    O  
ATOM   1996  H1  HOH B 659      19.515  19.312  22.559  1.00  0.00      B    H  
ATOM   1997  H2  HOH B 659      19.503  17.910  21.819  1.00  0.00      B    H  
ATOM   1998  O   HOH B 660       2.086  36.141  37.511  1.00  0.00      B    O  
ATOM   1999  H1  HOH B 660       1.715  37.035  37.115  1.00  0.00      B    H  
ATOM   2000  H2  HOH B 660       2.162  36.337  38.506  1.00  0.00      B    H  
ATOM   2001  O   HOH B 661      25.437  30.071  28.700  1.00  0.00      B    O  
ATOM   2002  H1  HOH B 661      26.035  29.371  28.396  1.00  0.00      B    H  
ATOM   2003  H2  HOH B 661      25.895  30.746  29.293  1.00  0.00      B    H  
ATOM   2004  O   HOH B 662       7.282  32.368   3.515  1.00  0.00      B    O  
ATOM   2005  H1  HOH B 662       7.401  32.756   4.471  1.00  0.00      B    H  
ATOM   2006  H2  HOH B 662       7.472  31.323   3.552  1.00  0.00      B    H  
ATOM   2007  O   HOH B 663       2.616  37.793  32.897  1.00  0.00      B    O  
ATOM   2008  H1  HOH B 663       1.869  38.489  33.038  1.00  0.00      B    H  
ATOM   2009  H2  HOH B 663       3.274  38.016  33.666  1.00  0.00      B    H  
ATOM   2010  O   HOH B 664      34.446  35.310  22.980  1.00  0.00      B    O  
ATOM   2011  H1  HOH B 664      33.781  35.654  22.326  1.00  0.00      B    H  
ATOM   2012  H2  HOH B 664      34.353  34.322  23.089  1.00  0.00      B    H  
ATOM   2013  O   HOH B 665       8.480   7.503  29.876  1.00  0.00      B    O  
ATOM   2014  H1  HOH B 665       7.605   7.301  29.454  1.00  0.00      B    H  
ATOM   2015  H2  HOH B 665       9.171   6.763  29.667  1.00  0.00      B    H  
ATOM   2016  O   HOH B 666      17.054  28.956  21.146  1.00  0.00      B    O  
ATOM   2017  H1  HOH B 666      17.141  27.913  21.160  1.00  0.00      B    H  
ATOM   2018  H2  HOH B 666      16.503  29.287  21.947  1.00  0.00      B    H  
ATOM   2019  O   HOH B 667      19.583  10.907  29.916  1.00  0.00      B    O  
ATOM   2020  H1  HOH B 667      20.126  10.542  30.700  1.00  0.00      B    H  
ATOM   2021  H2  HOH B 667      18.646  11.160  30.288  1.00  0.00      B    H  
ATOM   2022  O   HOH B 668      36.640  28.256  10.793  1.00  0.00      B    O  
ATOM   2023  H1  HOH B 668      37.090  29.094  11.146  1.00  0.00      B    H  
ATOM   2024  H2  HOH B 668      37.422  27.570  10.713  1.00  0.00      B    H  
ATOM   2025  O   HOH B 669      37.944  37.284  25.507  1.00  0.00      B    O  
ATOM   2026  H1  HOH B 669      38.672  36.675  25.209  1.00  0.00      B    H  
ATOM   2027  H2  HOH B 669      37.082  36.788  25.414  1.00  0.00      B    H  
ATOM   2028  O   HOH B 670      28.295   0.890  16.803  1.00  0.00      B    O  
ATOM   2029  H1  HOH B 670      28.164  -0.114  16.949  1.00  0.00      B    H  
ATOM   2030  H2  HOH B 670      28.388   1.097  15.806  1.00  0.00      B    H  
ATOM   2031  O   HOH B 671       4.153  18.256  24.977  1.00  0.00      B    O  
ATOM   2032  H1  HOH B 671       3.805  18.466  25.888  1.00  0.00      B    H  
ATOM   2033  H2  HOH B 671       4.874  18.922  24.797  1.00  0.00      B    H  
ATOM   2034  O   HOH B 672      29.791  18.482  28.681  1.00  0.00      B    O  
ATOM   2035  H1  HOH B 672      30.621  19.042  28.486  1.00  0.00      B    H  
ATOM   2036  H2  HOH B 672      29.990  17.887  29.455  1.00  0.00      B    H  
ATOM   2037  O   HOH B 673      36.381  16.425  13.726  1.00  0.00      B    O  
ATOM   2038  H1  HOH B 673      37.359  16.657  13.645  1.00  0.00      B    H  
ATOM   2039  H2  HOH B 673      36.262  15.607  13.111  1.00  0.00      B    H  
ATOM   2040  O   HOH B 674      27.378  37.740   6.058  1.00  0.00      B    O  
ATOM   2041  H1  HOH B 674      28.241  38.299   5.787  1.00  0.00      B    H  
ATOM   2042  H2  HOH B 674      26.881  37.471   5.225  1.00  0.00      B    H  
ATOM   2043  O   HOH B 675      14.508   9.406  16.719  1.00  0.00      B    O  
ATOM   2044  H1  HOH B 675      14.612   8.452  16.293  1.00  0.00      B    H  
ATOM   2045  H2  HOH B 675      15.485   9.657  16.828  1.00  0.00      B    H  
ATOM   2046  O   HOH B 676      35.764  24.545  34.828  1.00  0.00      B    O  
ATOM   2047  H1  HOH B 676      35.268  25.166  35.497  1.00  0.00      B    H  
ATOM   2048  H2  HOH B 676      35.110  23.847  34.462  1.00  0.00      B    H  
ATOM   2049  O   HOH B 677      24.053  22.968  23.197  1.00  0.00      B    O  
ATOM   2050  H1  HOH B 677      24.810  23.662  23.169  1.00  0.00      B    H  
ATOM   2051  H2  HOH B 677      24.323  22.198  23.758  1.00  0.00      B    H  
ATOM   2052  O   HOH B 678      26.455  19.717  28.096  1.00  0.00      B    O  
ATOM   2053  H1  HOH B 678      27.109  19.842  27.266  1.00  0.00      B    H  
ATOM   2054  H2  HOH B 678      26.690  18.777  28.442  1.00  0.00      B    H  
ATOM   2055  O   HOH B 679      30.787  25.029   5.060  1.00  0.00      B    O  
ATOM   2056  H1  HOH B 679      31.621  24.853   5.689  1.00  0.00      B    H  
ATOM   2057  H2  HOH B 679      30.736  26.040   5.005  1.00  0.00      B    H  
ATOM   2058  O   HOH B 680       5.998  16.356  37.837  1.00  0.00      B    O  
ATOM   2059  H1  HOH B 680       5.763  15.661  38.604  1.00  0.00      B    H  
ATOM   2060  H2  HOH B 680       7.009  16.602  37.924  1.00  0.00      B    H  
ATOM   2061  O   HOH B 681      33.467  11.394  28.265  1.00  0.00      B    O  
ATOM   2062  H1  HOH B 681      33.133  10.454  28.123  1.00  0.00      B    H  
ATOM   2063  H2  HOH B 681      34.444  11.201  28.473  1.00  0.00      B    H  
ATOM   2064  O   HOH B 682      32.645  38.095   6.106  1.00  0.00      B    O  
ATOM   2065  H1  HOH B 682      33.116  38.965   6.323  1.00  0.00      B    H  
ATOM   2066  H2  HOH B 682      33.076  37.664   5.289  1.00  0.00      B    H  
ATOM   2067  O   HOH B 683      19.088   7.095  18.177  1.00  0.00      B    O  
ATOM   2068  H1  HOH B 683      19.056   6.087  18.036  1.00  0.00      B    H  
ATOM   2069  H2  HOH B 683      18.463   7.272  18.951  1.00  0.00      B    H  
ATOM   2070  O   HOH B 684      32.328  24.681  17.911  1.00  0.00      B    O  
ATOM   2071  H1  HOH B 684      32.613  25.260  18.639  1.00  0.00      B    H  
ATOM   2072  H2  HOH B 684      32.830  24.915  16.985  1.00  0.00      B    H  
ATOM   2073  O   HOH B 685      20.677  11.783   8.488  1.00  0.00      B    O  
ATOM   2074  H1  HOH B 685      21.411  11.182   8.889  1.00  0.00      B    H  
ATOM   2075  H2  HOH B 685      19.788  11.345   8.695  1.00  0.00      B    H  
ATOM   2076  O   HOH B 686       2.523  25.607  27.039  1.00  0.00      B    O  
ATOM   2077  H1  HOH B 686       3.139  24.862  26.659  1.00  0.00      B    H  
ATOM   2078  H2  HOH B 686       3.075  26.449  27.172  1.00  0.00      B    H  
ATOM   2079  O   HOH B 687       3.464   9.068  37.948  1.00  0.00      B    O  
ATOM   2080  H1  HOH B 687       3.013   9.535  38.744  1.00  0.00      B    H  
ATOM   2081  H2  HOH B 687       2.732   8.747  37.335  1.00  0.00      B    H  
ATOM   2082  O   HOH B 688      16.369  15.205   0.686  1.00  0.00      B    O  
ATOM   2083  H1  HOH B 688      15.889  14.644   0.049  1.00  0.00      B    H  
ATOM   2084  H2  HOH B 688      15.894  14.999   1.517  1.00  0.00      B    H  
ATOM   2085  O   HOH B 689      22.978  23.984  14.373  1.00  0.00      B    O  
ATOM   2086  H1  HOH B 689      22.022  23.965  14.113  1.00  0.00      B    H  
ATOM   2087  H2  HOH B 689      23.140  24.860  14.884  1.00  0.00      B    H  
ATOM   2088  O   HOH B 690       9.134  30.356   6.634  1.00  0.00      B    O  
ATOM   2089  H1  HOH B 690       8.447  30.835   7.280  1.00  0.00      B    H  
ATOM   2090  H2  HOH B 690       8.672  30.200   5.746  1.00  0.00      B    H  
ATOM   2091  O   HOH B 691      33.538  29.834   3.859  1.00  0.00      B    O  
ATOM   2092  H1  HOH B 691      33.333  29.429   4.783  1.00  0.00      B    H  
ATOM   2093  H2  HOH B 691      34.262  30.518   3.882  1.00  0.00      B    H  
ATOM   2094  O   HOH B 692      20.789  27.476   8.835  1.00  0.00      B    O  
ATOM   2095  H1  HOH B 692      21.377  26.817   8.305  1.00  0.00      B    H  
ATOM   2096  H2  HOH B 692      20.166  27.969   8.160  1.00  0.00      B    H  
ATOM   2097  O   HOH B 693      34.580   9.316  16.339  1.00  0.00      B    O  
ATOM   2098  H1  HOH B 693      35.482   8.919  16.186  1.00  0.00      B    H  
ATOM   2099  H2  HOH B 693      34.220   8.923  17.208  1.00  0.00      B    H  
ATOM   2100  O   HOH B 694      33.693  20.207  32.282  1.00  0.00      B    O  
ATOM   2101  H1  HOH B 694      33.614  19.915  33.234  1.00  0.00      B    H  
ATOM   2102  H2  HOH B 694      34.218  19.427  31.860  1.00  0.00      B    H  
ATOM   2103  O   HOH B 695      23.826  13.451  38.674  1.00  0.00      B    O  
ATOM   2104  H1  HOH B 695      23.317  13.588  39.538  1.00  0.00      B    H  
ATOM   2105  H2  HOH B 695      23.281  13.747  37.849  1.00  0.00      B    H  
ATOM   2106  O   HOH B 696      18.075  10.720   8.284  1.00  0.00      B    O  
ATOM   2107  H1  HOH B 696      18.117  10.229   9.162  1.00  0.00      B    H  
ATOM   2108  H2  HOH B 696      17.325  10.273   7.769  1.00  0.00      B    H  
ATOM   2109  O   HOH B 697      30.927  37.951   2.699  1.00  0.00      B    O  
ATOM   2110  H1  HOH B 697      31.832  37.665   3.136  1.00  0.00      B    H  
ATOM   2111  H2  HOH B 697      30.986  38.861   2.274  1.00  0.00      B    H  
ATOM   2112  O   HOH B 698       1.346   8.481  35.969  1.00  0.00      B    O  
ATOM   2113  H1  HOH B 698       1.164   8.289  34.993  1.00  0.00      B    H  
ATOM   2114  H2  HOH B 698       0.812   7.825  36.569  1.00  0.00      B    H  
ATOM   2115  O   HOH B 699      32.816  20.197  37.798  1.00  0.00      B    O  
ATOM   2116  H1  HOH B 699      33.788  20.357  38.058  1.00  0.00      B    H  
ATOM   2117  H2  HOH B 699      32.314  21.083  37.963  1.00  0.00      B    H  
ATOM   2118  O   HOH B 700      33.869  19.314  12.372  1.00  0.00      B    O  
ATOM   2119  H1  HOH B 700      33.260  19.857  12.902  1.00  0.00      B    H  
ATOM   2120  H2  HOH B 700      34.237  19.911  11.581  1.00  0.00      B    H  
ATOM   2121  O   HOH B 701      35.596  29.447  23.632  1.00  0.00      B    O  
ATOM   2122  H1  HOH B 701      34.838  28.893  23.099  1.00  0.00      B    H  
ATOM   2123  H2  HOH B 701      35.597  30.330  23.215  1.00  0.00      B    H  
ATOM   2124  O   HOH B 702      34.188  29.078   1.361  1.00  0.00      B    O  
ATOM   2125  H1  HOH B 702      34.062  29.058   2.386  1.00  0.00      B    H  
ATOM   2126  H2  HOH B 702      33.645  28.287   1.000  1.00  0.00      B    H  
ATOM   2127  O   HOH B 703      19.651   3.963   2.213  1.00  0.00      B    O  
ATOM   2128  H1  HOH B 703      18.947   4.374   2.852  1.00  0.00      B    H  
ATOM   2129  H2  HOH B 703      19.166   3.172   1.789  1.00  0.00      B    H  
ATOM   2130  O   HOH B 704      38.373  28.462  24.247  1.00  0.00      B    O  
ATOM   2131  H1  HOH B 704      37.404  28.803  23.937  1.00  0.00      B    H  
ATOM   2132  H2  HOH B 704      39.096  28.724  23.609  1.00  0.00      B    H  
ATOM   2133  O   HOH B 705      29.538   4.472  19.923  1.00  0.00      B    O  
ATOM   2134  H1  HOH B 705      29.280   4.255  20.861  1.00  0.00      B    H  
ATOM   2135  H2  HOH B 705      29.926   3.691  19.488  1.00  0.00      B    H  
ATOM   2136  O   HOH B 706      22.699  19.670  33.774  1.00  0.00      B    O  
ATOM   2137  H1  HOH B 706      23.696  19.545  33.885  1.00  0.00      B    H  
ATOM   2138  H2  HOH B 706      22.238  18.845  34.186  1.00  0.00      B    H  
ATOM   2139  O   HOH B 707       9.177  19.306   5.438  1.00  0.00      B    O  
ATOM   2140  H1  HOH B 707       9.977  19.602   6.056  1.00  0.00      B    H  
ATOM   2141  H2  HOH B 707       9.147  18.309   5.508  1.00  0.00      B    H  
ATOM   2142  O   HOH B 708      27.202  33.708   7.523  1.00  0.00      B    O  
ATOM   2143  H1  HOH B 708      26.506  34.458   7.350  1.00  0.00      B    H  
ATOM   2144  H2  HOH B 708      26.758  32.868   7.183  1.00  0.00      B    H  
ATOM   2145  O   HOH B 709      11.306  14.627  16.451  1.00  0.00      B    O  
ATOM   2146  H1  HOH B 709      11.683  13.759  16.813  1.00  0.00      B    H  
ATOM   2147  H2  HOH B 709      10.333  14.440  16.161  1.00  0.00      B    H  
ATOM   2148  O   HOH B 710      22.204  17.696  16.348  1.00  0.00      B    O  
ATOM   2149  H1  HOH B 710      22.097  17.725  17.320  1.00  0.00      B    H  
ATOM   2150  H2  HOH B 710      22.700  16.811  16.211  1.00  0.00      B    H  
ATOM   2151  O   HOH B 711      17.151  18.154  27.677  1.00  0.00      B    O  
ATOM   2152  H1  HOH B 711      16.547  17.365  27.487  1.00  0.00      B    H  
ATOM   2153  H2  HOH B 711      17.815  17.850  28.329  1.00  0.00      B    H  
ATOM   2154  O   HOH B 712      26.486  31.319  37.510  1.00  0.00      B    O  
ATOM   2155  H1  HOH B 712      25.601  31.157  37.012  1.00  0.00      B    H  
ATOM   2156  H2  HOH B 712      26.681  30.511  38.059  1.00  0.00      B    H  
ATOM   2157  O   HOH B 713      31.655  23.005   1.067  1.00  0.00      B    O  
ATOM   2158  H1  HOH B 713      31.585  23.046   0.062  1.00  0.00      B    H  
ATOM   2159  H2  HOH B 713      31.365  23.955   1.386  1.00  0.00      B    H  
ATOM   2160  O   HOH B 714       4.552  35.295  37.145  1.00  0.00      B    O  
ATOM   2161  H1  HOH B 714       3.633  35.758  37.148  1.00  0.00      B    H  
ATOM   2162  H2  HOH B 714       4.667  34.866  36.253  1.00  0.00      B    H  
ATOM   2163  O   HOH B 715       6.225   1.166  25.401  1.00  0.00      B    O  
ATOM   2164  H1  HOH B 715       6.024   1.795  26.187  1.00  0.00      B    H  
ATOM   2165  H2  HOH B 715       6.571   1.696  24.660  1.00  0.00      B    H  
ATOM   2166  O   HOH B 716      21.492  16.459  37.560  1.00  0.00      B    O  
ATOM   2167  H1  HOH B 716      21.319  16.252  36.558  1.00  0.00      B    H  
ATOM   2168  H2  HOH B 716      22.361  16.998  37.654  1.00  0.00      B    H  
ATOM   2169  O   HOH B 717      15.795   0.076   6.700  1.00  0.00      B    O  
ATOM   2170  H1  HOH B 717      15.146  -0.690   6.479  1.00  0.00      B    H  
ATOM   2171  H2  HOH B 717      15.249   0.900   6.885  1.00  0.00      B    H  
ATOM   2172  O   HOH B 718      22.796   6.621  19.246  1.00  0.00      B    O  
ATOM   2173  H1  HOH B 718      23.203   6.135  18.384  1.00  0.00      B    H  
ATOM   2174  H2  HOH B 718      23.394   6.433  20.038  1.00  0.00      B    H  
ATOM   2175  O   HOH B 719      33.338   1.203  22.404  1.00  0.00      B    O  
ATOM   2176  H1  HOH B 719      33.120   2.149  22.176  1.00  0.00      B    H  
ATOM   2177  H2  HOH B 719      33.173   0.693  21.553  1.00  0.00      B    H  
ATOM   2178  O   HOH B 720      20.683  11.814  33.527  1.00  0.00      B    O  
ATOM   2179  H1  HOH B 720      21.232  11.202  32.928  1.00  0.00      B    H  
ATOM   2180  H2  HOH B 720      21.175  11.958  34.408  1.00  0.00      B    H  
ATOM   2181  O   HOH B 721      26.205  13.969  37.622  1.00  0.00      B    O  
ATOM   2182  H1  HOH B 721      25.385  13.900  38.225  1.00  0.00      B    H  
ATOM   2183  H2  HOH B 721      26.994  13.830  38.316  1.00  0.00      B    H  
ATOM   2184  O   HOH B 722       6.645  29.447  30.370  1.00  0.00      B    O  
ATOM   2185  H1  HOH B 722       6.379  28.609  29.854  1.00  0.00      B    H  
ATOM   2186  H2  HOH B 722       6.425  29.426  31.342  1.00  0.00      B    H  
ATOM   2187  O   HOH B 723       3.883  36.577   5.858  1.00  0.00      B    O  
ATOM   2188  H1  HOH B 723       3.073  37.148   5.809  1.00  0.00      B    H  
ATOM   2189  H2  HOH B 723       4.566  37.047   5.254  1.00  0.00      B    H  
ATOM   2190  O   HOH B 724      31.440  22.706  37.416  1.00  0.00      B    O  
ATOM   2191  H1  HOH B 724      31.826  23.631  37.191  1.00  0.00      B    H  
ATOM   2192  H2  HOH B 724      31.138  22.326  36.520  1.00  0.00      B    H  
ATOM   2193  O   HOH B 725      31.087  21.254  28.281  1.00  0.00      B    O  
ATOM   2194  H1  HOH B 725      30.890  21.722  29.160  1.00  0.00      B    H  
ATOM   2195  H2  HOH B 725      30.596  21.843  27.537  1.00  0.00      B    H  
ATOM   2196  O   HOH B 726      11.985   3.942  30.929  1.00  0.00      B    O  
ATOM   2197  H1  HOH B 726      11.677   2.990  30.715  1.00  0.00      B    H  
ATOM   2198  H2  HOH B 726      13.023   3.809  31.056  1.00  0.00      B    H  
ATOM   2199  O   HOH B 727      38.229  31.160  35.991  1.00  0.00      B    O  
ATOM   2200  H1  HOH B 727      39.145  30.781  35.776  1.00  0.00      B    H  
ATOM   2201  H2  HOH B 727      38.170  31.265  37.009  1.00  0.00      B    H  
ATOM   2202  O   HOH B 728       6.413  33.491  38.328  1.00  0.00      B    O  
ATOM   2203  H1  HOH B 728       6.081  33.092  39.184  1.00  0.00      B    H  
ATOM   2204  H2  HOH B 728       5.618  34.004  37.905  1.00  0.00      B    H  
ATOM   2205  O   HOH B 729      12.908  18.484  29.668  1.00  0.00      B    O  
ATOM   2206  H1  HOH B 729      12.346  18.153  30.462  1.00  0.00      B    H  
ATOM   2207  H2  HOH B 729      13.789  18.953  30.003  1.00  0.00      B    H  
ATOM   2208  O   HOH B 730      31.269   7.036  37.576  1.00  0.00      B    O  
ATOM   2209  H1  HOH B 730      31.366   7.780  38.270  1.00  0.00      B    H  
ATOM   2210  H2  HOH B 730      31.427   7.365  36.596  1.00  0.00      B    H  
ATOM   2211  O   HOH B 731      25.725  17.499  24.685  1.00  0.00      B    O  
ATOM   2212  H1  HOH B 731      25.590  16.507  24.643  1.00  0.00      B    H  
ATOM   2213  H2  HOH B 731      24.906  17.884  24.250  1.00  0.00      B    H  
ATOM   2214  O   HOH B 732      11.610  19.689   2.647  1.00  0.00      B    O  
ATOM   2215  H1  HOH B 732      11.350  18.820   3.038  1.00  0.00      B    H  
ATOM   2216  H2  HOH B 732      10.723  20.218   2.634  1.00  0.00      B    H  
ATOM   2217  O   HOH B 733      18.752  25.379  24.135  1.00  0.00      B    O  
ATOM   2218  H1  HOH B 733      19.151  25.494  25.081  1.00  0.00      B    H  
ATOM   2219  H2  HOH B 733      19.480  25.555  23.441  1.00  0.00      B    H  
ATOM   2220  O   HOH B 734       5.540  25.180  19.575  1.00  0.00      B    O  
ATOM   2221  H1  HOH B 734       5.138  25.973  20.030  1.00  0.00      B    H  
ATOM   2222  H2  HOH B 734       6.540  25.180  19.723  1.00  0.00      B    H  
ATOM   2223  O   HOH B 735      23.979   2.947  18.880  1.00  0.00      B    O  
ATOM   2224  H1  HOH B 735      23.864   2.201  18.178  1.00  0.00      B    H  
ATOM   2225  H2  HOH B 735      23.784   3.833  18.400  1.00  0.00      B    H  
ATOM   2226  O   HOH B 736      20.886  20.298  38.131  1.00  0.00      B    O  
ATOM   2227  H1  HOH B 736      21.434  19.479  38.085  1.00  0.00      B    H  
ATOM   2228  H2  HOH B 736      20.035  20.199  37.616  1.00  0.00      B    H  
ATOM   2229  O   HOH B 737       3.523   5.860  13.528  1.00  0.00      B    O  
ATOM   2230  H1  HOH B 737       3.550   5.855  14.555  1.00  0.00      B    H  
ATOM   2231  H2  HOH B 737       4.513   5.841  13.263  1.00  0.00      B    H  
ATOM   2232  O   HOH B 738       3.678  16.694  16.948  1.00  0.00      B    O  
ATOM   2233  H1  HOH B 738       4.441  16.377  16.321  1.00  0.00      B    H  
ATOM   2234  H2  HOH B 738       3.488  17.643  16.678  1.00  0.00      B    H  
ATOM   2235  O   HOH B 739       1.379  32.283   8.535  1.00  0.00      B    O  
ATOM   2236  H1  HOH B 739       2.235  31.924   8.027  1.00  0.00      B    H  
ATOM   2237  H2  HOH B 739       1.631  32.352   9.558  1.00  0.00      B    H  
ATOM   2238  O   HOH B 740      38.698  20.847  23.369  1.00  0.00      B    O  
ATOM   2239  H1  HOH B 740      38.849  21.447  24.180  1.00  0.00      B    H  
ATOM   2240  H2  HOH B 740      39.456  20.217  23.333  1.00  0.00      B    H  
ATOM   2241  O   HOH B 741      31.565  29.225  35.211  1.00  0.00      B    O  
ATOM   2242  H1  HOH B 741      31.493  29.411  34.241  1.00  0.00      B    H  
ATOM   2243  H2  HOH B 741      31.834  28.274  35.357  1.00  0.00      B    H  
ATOM   2244  O   HOH B 742      19.876  12.027  11.356  1.00  0.00      B    O  
ATOM   2245  H1  HOH B 742      20.321  11.840  10.444  1.00  0.00      B    H  
ATOM   2246  H2  HOH B 742      20.485  11.650  12.075  1.00  0.00      B    H  
ATOM   2247  O   HOH B 743      10.963  24.311   6.048  1.00  0.00      B    O  
ATOM   2248  H1  HOH B 743      11.087  23.801   5.196  1.00  0.00      B    H  
ATOM   2249  H2  HOH B 743      11.277  23.737   6.829  1.00  0.00      B    H  
ATOM   2250  O   HOH B 744      16.213  32.155   0.921  1.00  0.00      B    O  
ATOM   2251  H1  HOH B 744      16.819  31.543   1.427  1.00  0.00      B    H  
ATOM   2252  H2  HOH B 744      15.382  32.357   1.502  1.00  0.00      B    H  
ATOM   2253  O   HOH B 745       6.399   4.256  34.839  1.00  0.00      B    O  
ATOM   2254  H1  HOH B 745       5.695   4.281  35.623  1.00  0.00      B    H  
ATOM   2255  H2  HOH B 745       6.005   4.753  34.051  1.00  0.00      B    H  
ATOM   2256  O   HOH B 746      31.767  30.620  15.941  1.00  0.00      B    O  
ATOM   2257  H1  HOH B 746      30.748  30.593  16.012  1.00  0.00      B    H  
ATOM   2258  H2  HOH B 746      32.151  31.433  16.409  1.00  0.00      B    H  
ATOM   2259  O   HOH B 747      29.274  28.141  32.817  1.00  0.00      B    O  
ATOM   2260  H1  HOH B 747      30.117  27.592  32.649  1.00  0.00      B    H  
ATOM   2261  H2  HOH B 747      29.597  29.056  33.028  1.00  0.00      B    H  
ATOM   2262  O   HOH B 748       7.904   4.698  28.359  1.00  0.00      B    O  
ATOM   2263  H1  HOH B 748       8.717   5.028  27.860  1.00  0.00      B    H  
ATOM   2264  H2  HOH B 748       7.168   5.376  28.323  1.00  0.00      B    H  
ATOM   2265  O   HOH B 749      38.386  11.856  25.876  1.00  0.00      B    O  
ATOM   2266  H1  HOH B 749      38.988  11.510  26.602  1.00  0.00      B    H  
ATOM   2267  H2  HOH B 749      38.384  12.856  25.805  1.00  0.00      B    H  
ATOM   2268  O   HOH B 750      25.717   3.347  26.336  1.00  0.00      B    O  
ATOM   2269  H1  HOH B 750      25.361   2.917  25.511  1.00  0.00      B    H  
ATOM   2270  H2  HOH B 750      24.880   3.606  26.927  1.00  0.00      B    H  
ATOM   2271  O   HOH B 751      27.897   7.504   4.020  1.00  0.00      B    O  
ATOM   2272  H1  HOH B 751      27.847   6.707   3.414  1.00  0.00      B    H  
ATOM   2273  H2  HOH B 751      28.591   7.208   4.752  1.00  0.00      B    H  
ATOM   2274  O   HOH B 752       8.893  33.645  10.427  1.00  0.00      B    O  
ATOM   2275  H1  HOH B 752       9.585  34.036   9.758  1.00  0.00      B    H  
ATOM   2276  H2  HOH B 752       9.322  32.901  10.981  1.00  0.00      B    H  
ATOM   2277  O   HOH B 753       6.447  12.713  14.356  1.00  0.00      B    O  
ATOM   2278  H1  HOH B 753       6.945  11.978  14.819  1.00  0.00      B    H  
ATOM   2279  H2  HOH B 753       5.511  12.439  14.354  1.00  0.00      B    H  
ATOM   2280  O   HOH B 754      38.903  35.456  -0.075  1.00  0.00      B    O  
ATOM   2281  H1  HOH B 754      38.349  36.293  -0.084  1.00  0.00      B    H  
ATOM   2282  H2  HOH B 754      38.600  34.927   0.732  1.00  0.00      B    H  
ATOM   2283  O   HOH B 755      33.219   4.866  17.060  1.00  0.00      B    O  
ATOM   2284  H1  HOH B 755      33.595   4.342  16.272  1.00  0.00      B    H  
ATOM   2285  H2  HOH B 755      33.197   5.851  16.808  1.00  0.00      B    H  
ATOM   2286  O   HOH B 756      35.594   1.248  34.361  1.00  0.00      B    O  
ATOM   2287  H1  HOH B 756      35.959   0.536  33.668  1.00  0.00      B    H  
ATOM   2288  H2  HOH B 756      35.477   0.782  35.245  1.00  0.00      B    H  
ATOM   2289  O   HOH B 757      37.319  13.275  21.659  1.00  0.00      B    O  
ATOM   2290  H1  HOH B 757      38.077  12.796  22.042  1.00  0.00      B    H  
ATOM   2291  H2  HOH B 757      37.563  13.540  20.764  1.00  0.00      B    H  
ATOM   2292  O   HOH B 758      37.665  24.991  15.489  1.00  0.00      B    O  
ATOM   2293  H1  HOH B 758      37.694  25.161  16.488  1.00  0.00      B    H  
ATOM   2294  H2  HOH B 758      37.438  24.026  15.301  1.00  0.00      B    H  
ATOM   2295  O   HOH B 759       1.143  15.249   5.745  1.00  0.00      B    O  
ATOM   2296  H1  HOH B 759       1.560  15.425   4.832  1.00  0.00      B    H  
ATOM   2297  H2  HOH B 759       0.601  14.362   5.655  1.00  0.00      B    H  
ATOM   2298  O   HOH B 760      26.191  22.882  27.429  1.00  0.00      B    O  
ATOM   2299  H1  HOH B 760      25.193  22.957  27.629  1.00  0.00      B    H  
ATOM   2300  H2  HOH B 760      26.642  22.647  28.355  1.00  0.00      B    H  
ATOM   2301  O   HOH B 761      14.075   3.018  34.204  1.00  0.00      B    O  
ATOM   2302  H1  HOH B 761      14.120   2.033  33.983  1.00  0.00      B    H  
ATOM   2303  H2  HOH B 761      14.677   3.453  33.589  1.00  0.00      B    H  
ATOM   2304  O   HOH B 762      29.775   4.925  33.592  1.00  0.00      B    O  
ATOM   2305  H1  HOH B 762      30.475   4.227  33.806  1.00  0.00      B    H  
ATOM   2306  H2  HOH B 762      30.135   5.794  33.142  1.00  0.00      B    H  
ATOM   2307  O   HOH B 763      10.717  37.077  11.738  1.00  0.00      B    O  
ATOM   2308  H1  HOH B 763      11.573  37.274  11.176  1.00  0.00      B    H  
ATOM   2309  H2  HOH B 763      10.775  36.079  12.027  1.00  0.00      B    H  
ATOM   2310  O   HOH B 764      11.445  19.393  23.994  1.00  0.00      B    O  
ATOM   2311  H1  HOH B 764      11.169  20.314  24.346  1.00  0.00      B    H  
ATOM   2312  H2  HOH B 764      11.280  19.397  23.035  1.00  0.00      B    H  
ATOM   2313  O   HOH B 765      28.499   8.336  33.813  1.00  0.00      B    O  
ATOM   2314  H1  HOH B 765      28.336   7.742  34.570  1.00  0.00      B    H  
ATOM   2315  H2  HOH B 765      28.292   9.319  34.025  1.00  0.00      B    H  
ATOM   2316  O   HOH B 766      34.041   7.782   7.390  1.00  0.00      B    O  
ATOM   2317  H1  HOH B 766      33.663   7.137   8.108  1.00  0.00      B    H  
ATOM   2318  H2  HOH B 766      34.023   8.729   7.772  1.00  0.00      B    H  
ATOM   2319  O   HOH B 767      25.275  35.648  15.067  1.00  0.00      B    O  
ATOM   2320  H1  HOH B 767      24.694  35.082  15.726  1.00  0.00      B    H  
ATOM   2321  H2  HOH B 767      25.183  35.172  14.182  1.00  0.00      B    H  
ATOM   2322  O   HOH B 768       3.606   6.909  27.106  1.00  0.00      B    O  
ATOM   2323  H1  HOH B 768       3.430   7.799  26.533  1.00  0.00      B    H  
ATOM   2324  H2  HOH B 768       2.838   6.322  27.006  1.00  0.00      B    H  
ATOM   2325  O   HOH B 769      25.549  20.601  34.078  1.00  0.00      B    O  
ATOM   2326  H1  HOH B 769      25.193  21.318  34.680  1.00  0.00      B    H  
ATOM   2327  H2  HOH B 769      25.972  19.887  34.709  1.00  0.00      B    H  
ATOM   2328  O   HOH B 770      23.576  38.817   7.242  1.00  0.00      B    O  
ATOM   2329  H1  HOH B 770      24.005  38.818   8.127  1.00  0.00      B    H  
ATOM   2330  H2  HOH B 770      22.627  39.078   7.356  1.00  0.00      B    H  
ATOM   2331  O   HOH B 771       8.810   4.078  12.033  1.00  0.00      B    O  
ATOM   2332  H1  HOH B 771       9.038   4.992  11.630  1.00  0.00      B    H  
ATOM   2333  H2  HOH B 771       8.578   3.506  11.215  1.00  0.00      B    H  
ATOM   2334  O   HOH B 772      17.595   4.868  39.351  1.00  0.00      B    O  
ATOM   2335  H1  HOH B 772      18.118   3.941  39.359  1.00  0.00      B    H  
ATOM   2336  H2  HOH B 772      17.420   5.161  38.403  1.00  0.00      B    H  
ATOM   2337  O   HOH B 773      29.704  18.869   1.282  1.00  0.00      B    O  
ATOM   2338  H1  HOH B 773      30.042  19.663   1.773  1.00  0.00      B    H  
ATOM   2339  H2  HOH B 773      28.880  19.167   0.716  1.00  0.00      B    H  
ATOM   2340  O   HOH B 774      33.873  34.448   3.386  1.00  0.00      B    O  
ATOM   2341  H1  HOH B 774      33.573  34.399   4.371  1.00  0.00      B    H  
ATOM   2342  H2  HOH B 774      34.415  33.646   3.120  1.00  0.00      B    H  
ATOM   2343  O   HOH B 775      23.288  34.638  16.636  1.00  0.00      B    O  
ATOM   2344  H1  HOH B 775      23.452  34.447  17.633  1.00  0.00      B    H  
ATOM   2345  H2  HOH B 775      22.435  35.115  16.470  1.00  0.00      B    H  
ATOM   2346  O   HOH B 776      29.145   5.951   5.879  1.00  0.00      B    O  
ATOM   2347  H1  HOH B 776      30.064   5.399   5.837  1.00  0.00      B    H  
ATOM   2348  H2  HOH B 776      28.439   5.309   6.260  1.00  0.00      B    H  
ATOM   2349  O   HOH B 777      20.590  37.129   5.190  1.00  0.00      B    O  
ATOM   2350  H1  HOH B 777      20.223  37.669   4.417  1.00  0.00      B    H  
ATOM   2351  H2  HOH B 777      19.891  37.306   5.882  1.00  0.00      B    H  
ATOM   2352  O   HOH B 778      36.789  12.031   4.050  1.00  0.00      B    O  
ATOM   2353  H1  HOH B 778      36.070  11.379   3.714  1.00  0.00      B    H  
ATOM   2354  H2  HOH B 778      37.317  12.426   3.257  1.00  0.00      B    H  
ATOM   2355  O   HOH B 779      22.159  34.751  36.345  1.00  0.00      B    O  
ATOM   2356  H1  HOH B 779      21.757  34.084  35.677  1.00  0.00      B    H  
ATOM   2357  H2  HOH B 779      21.553  35.577  36.402  1.00  0.00      B    H  
ATOM   2358  O   HOH B 780       9.008  26.011  26.872  1.00  0.00      B    O  
ATOM   2359  H1  HOH B 780       9.242  25.066  26.646  1.00  0.00      B    H  
ATOM   2360  H2  HOH B 780       9.826  26.540  26.848  1.00  0.00      B    H  
ATOM   2361  O   HOH B 781      17.435  24.235   2.273  1.00  0.00      B    O  
ATOM   2362  H1  HOH B 781      18.207  24.273   2.993  1.00  0.00      B    H  
ATOM   2363  H2  HOH B 781      17.609  24.823   1.456  1.00  0.00      B    H  
ATOM   2364  O   HOH B 782      36.919  37.989   5.393  1.00  0.00      B    O  
ATOM   2365  H1  HOH B 782      37.779  38.078   5.976  1.00  0.00      B    H  
ATOM   2366  H2  HOH B 782      36.412  37.148   5.680  1.00  0.00      B    H  
ATOM   2367  O   HOH B 783      27.931   7.133  30.978  1.00  0.00      B    O  
ATOM   2368  H1  HOH B 783      27.505   8.033  30.794  1.00  0.00      B    H  
ATOM   2369  H2  HOH B 783      28.325   7.266  31.908  1.00  0.00      B    H  
ATOM   2370  O   HOH B 784      23.595   7.283  24.739  1.00  0.00      B    O  
ATOM   2371  H1  HOH B 784      23.053   6.606  24.185  1.00  0.00      B    H  
ATOM   2372  H2  HOH B 784      24.098   7.915  24.127  1.00  0.00      B    H  
ATOM   2373  O   HOH B 785      18.035  38.653  27.488  1.00  0.00      B    O  
ATOM   2374  H1  HOH B 785      18.529  39.482  27.217  1.00  0.00      B    H  
ATOM   2375  H2  HOH B 785      17.385  38.401  26.728  1.00  0.00      B    H  
ATOM   2376  O   HOH B 786      14.755  25.050  19.870  1.00  0.00      B    O  
ATOM   2377  H1  HOH B 786      15.584  25.211  20.467  1.00  0.00      B    H  
ATOM   2378  H2  HOH B 786      14.542  25.921  19.375  1.00  0.00      B    H  
ATOM   2379  O   HOH B 787       5.963   2.905  18.350  1.00  0.00      B    O  
ATOM   2380  H1  HOH B 787       5.803   2.822  17.336  1.00  0.00      B    H  
ATOM   2381  H2  HOH B 787       6.221   3.900  18.524  1.00  0.00      B    H  
ATOM   2382  O   HOH B 788       1.231  19.659   7.093  1.00  0.00      B    O  
ATOM   2383  H1  HOH B 788       0.516  19.022   7.519  1.00  0.00      B    H  
ATOM   2384  H2  HOH B 788       1.410  19.438   6.118  1.00  0.00      B    H  
ATOM   2385  O   HOH B 789      17.447  23.817  33.057  1.00  0.00      B    O  
ATOM   2386  H1  HOH B 789      16.557  24.256  33.001  1.00  0.00      B    H  
ATOM   2387  H2  HOH B 789      18.025  24.632  33.210  1.00  0.00      B    H  
ATOM   2388  O   HOH B 790      30.335  20.887  24.250  1.00  0.00      B    O  
ATOM   2389  H1  HOH B 790      29.925  21.208  23.439  1.00  0.00      B    H  
ATOM   2390  H2  HOH B 790      31.068  20.285  23.937  1.00  0.00      B    H  
ATOM   2391  O   HOH B 791       9.945  36.326   3.928  1.00  0.00      B    O  
ATOM   2392  H1  HOH B 791       9.223  36.097   3.174  1.00  0.00      B    H  
ATOM   2393  H2  HOH B 791       9.385  36.933   4.570  1.00  0.00      B    H  
ATOM   2394  O   HOH B 792      25.555  37.199   4.179  1.00  0.00      B    O  
ATOM   2395  H1  HOH B 792      24.841  36.529   4.003  1.00  0.00      B    H  
ATOM   2396  H2  HOH B 792      25.779  37.746   3.337  1.00  0.00      B    H  
ATOM   2397  O   HOH B 793      10.517  16.225  22.083  1.00  0.00      B    O  
ATOM   2398  H1  HOH B 793      10.626  16.809  22.883  1.00  0.00      B    H  
ATOM   2399  H2  HOH B 793      10.648  16.792  21.218  1.00  0.00      B    H  
ATOM   2400  O   HOH B 794       0.600  19.779  14.080  1.00  0.00      B    O  
ATOM   2401  H1  HOH B 794       0.063  20.274  13.311  1.00  0.00      B    H  
ATOM   2402  H2  HOH B 794       0.853  20.529  14.678  1.00  0.00      B    H  
ATOM   2403  O   HOH B 795      27.477  14.649   8.632  1.00  0.00      B    O  
ATOM   2404  H1  HOH B 795      28.431  14.592   8.268  1.00  0.00      B    H  
ATOM   2405  H2  HOH B 795      27.471  15.349   9.441  1.00  0.00      B    H  
ATOM   2406  O   HOH B 796       1.100  22.660  33.216  1.00  0.00      B    O  
ATOM   2407  H1  HOH B 796       1.769  22.638  34.012  1.00  0.00      B    H  
ATOM   2408  H2  HOH B 796       0.533  23.533  33.340  1.00  0.00      B    H  
ATOM   2409  O   HOH B 797      22.860  32.035  11.403  1.00  0.00      B    O  
ATOM   2410  H1  HOH B 797      21.952  32.259  10.912  1.00  0.00      B    H  
ATOM   2411  H2  HOH B 797      22.636  31.286  12.098  1.00  0.00      B    H  
ATOM   2412  O   HOH B 798      36.241  24.277   9.063  1.00  0.00      B    O  
ATOM   2413  H1  HOH B 798      35.836  24.115  10.015  1.00  0.00      B    H  
ATOM   2414  H2  HOH B 798      35.577  24.878   8.571  1.00  0.00      B    H  
ATOM   2415  O   HOH B 799       2.214  21.751  25.522  1.00  0.00      B    O  
ATOM   2416  H1  HOH B 799       1.195  21.659  25.700  1.00  0.00      B    H  
ATOM   2417  H2  HOH B 799       2.595  21.008  26.037  1.00  0.00      B    H  
ATOM   2418  O   HOH B 800      25.405  35.206  37.626  1.00  0.00      B    O  
ATOM   2419  H1  HOH B 800      24.924  34.753  36.797  1.00  0.00      B    H  
ATOM   2420  H2  HOH B 800      25.882  34.469  38.104  1.00  0.00      B    H  
ATOM   2421  O   HOH B 801      24.543  15.970   3.827  1.00  0.00      B    O  
ATOM   2422  H1  HOH B 801      23.946  15.190   4.016  1.00  0.00      B    H  
ATOM   2423  H2  HOH B 801      25.514  15.618   3.634  1.00  0.00      B    H  
ATOM   2424  O   HOH B 802      23.247  32.790   6.903  1.00  0.00      B    O  
ATOM   2425  H1  HOH B 802      24.106  32.159   6.819  1.00  0.00      B    H  
ATOM   2426  H2  HOH B 802      23.379  33.390   7.754  1.00  0.00      B    H  
ATOM   2427  O   HOH B 803      28.507  15.936  31.108  1.00  0.00      B    O  
ATOM   2428  H1  HOH B 803      28.704  15.485  32.022  1.00  0.00      B    H  
ATOM   2429  H2  HOH B 803      29.250  16.648  30.973  1.00  0.00      B    H  
ATOM   2430  O   HOH B 804      11.908  29.004  16.595  1.00  0.00      B    O  
ATOM   2431  H1  HOH B 804      11.864  28.585  15.647  1.00  0.00      B    H  
ATOM   2432  H2  HOH B 804      12.458  29.849  16.541  1.00  0.00      B    H  
ATOM   2433  O   HOH B 805       4.960   3.344   2.561  1.00  0.00      B    O  
ATOM   2434  H1  HOH B 805       4.656   3.317   1.589  1.00  0.00      B    H  
ATOM   2435  H2  HOH B 805       5.228   4.280   2.817  1.00  0.00      B    H  
ATOM   2436  O   HOH B 806      21.472  11.049  18.115  1.00  0.00      B    O  
ATOM   2437  H1  HOH B 806      21.297  10.097  18.417  1.00  0.00      B    H  
ATOM   2438  H2  HOH B 806      22.104  11.434  18.853  1.00  0.00      B    H  
ATOM   2439  O   HOH B 807      23.332   9.053  22.053  1.00  0.00      B    O  
ATOM   2440  H1  HOH B 807      22.307   9.059  21.978  1.00  0.00      B    H  
ATOM   2441  H2  HOH B 807      23.673   8.142  21.708  1.00  0.00      B    H  
ATOM   2442  O   HOH B 808      38.067  21.126  12.175  1.00  0.00      B    O  
ATOM   2443  H1  HOH B 808      38.528  21.874  11.639  1.00  0.00      B    H  
ATOM   2444  H2  HOH B 808      37.885  20.318  11.598  1.00  0.00      B    H  
ATOM   2445  O   HOH B 809      31.813  17.799  39.036  1.00  0.00      B    O  
ATOM   2446  H1  HOH B 809      32.450  18.390  38.537  1.00  0.00      B    H  
ATOM   2447  H2  HOH B 809      30.970  18.320  39.280  1.00  0.00      B    H  
ATOM   2448  O   HOH B 810      30.084   6.592  29.455  1.00  0.00      B    O  
ATOM   2449  H1  HOH B 810      30.000   6.889  28.464  1.00  0.00      B    H  
ATOM   2450  H2  HOH B 810      29.232   6.784  29.941  1.00  0.00      B    H  
ATOM   2451  O   HOH B 811      29.924  21.158  18.111  1.00  0.00      B    O  
ATOM   2452  H1  HOH B 811      30.080  21.750  17.294  1.00  0.00      B    H  
ATOM   2453  H2  HOH B 811      29.201  20.527  17.811  1.00  0.00      B    H  
ATOM   2454  O   HOH B 812      31.056  29.256  22.740  1.00  0.00      B    O  
ATOM   2455  H1  HOH B 812      30.662  28.831  23.655  1.00  0.00      B    H  
ATOM   2456  H2  HOH B 812      30.260  29.391  22.128  1.00  0.00      B    H  
ATOM   2457  O   HOH B 813      17.370  19.841   0.342  1.00  0.00      B    O  
ATOM   2458  H1  HOH B 813      17.876  20.465  -0.248  1.00  0.00      B    H  
ATOM   2459  H2  HOH B 813      17.747  18.925   0.228  1.00  0.00      B    H  
ATOM   2460  O   HOH B 814      31.190   0.878  17.357  1.00  0.00      B    O  
ATOM   2461  H1  HOH B 814      30.284   0.894  16.954  1.00  0.00      B    H  
ATOM   2462  H2  HOH B 814      31.322   1.687  17.977  1.00  0.00      B    H  
ATOM   2463  O   HOH B 815      26.148   6.087   0.989  1.00  0.00      B    O  
ATOM   2464  H1  HOH B 815      27.087   6.055   0.792  1.00  0.00      B    H  
ATOM   2465  H2  HOH B 815      25.953   7.052   1.206  1.00  0.00      B    H  
ATOM   2466  O   HOH B 816      17.148   4.645   3.254  1.00  0.00      B    O  
ATOM   2467  H1  HOH B 816      16.472   4.779   2.540  1.00  0.00      B    H  
ATOM   2468  H2  HOH B 816      16.790   4.995   4.142  1.00  0.00      B    H  
ATOM   2469  O   HOH B 817      32.280  32.933  11.584  1.00  0.00      B    O  
ATOM   2470  H1  HOH B 817      32.603  32.242  12.197  1.00  0.00      B    H  
ATOM   2471  H2  HOH B 817      31.288  32.840  11.495  1.00  0.00      B    H  
ATOM   2472  O   HOH B 818      17.336  10.072  16.550  1.00  0.00      B    O  
ATOM   2473  H1  HOH B 818      17.785   9.137  16.597  1.00  0.00      B    H  
ATOM   2474  H2  HOH B 818      17.999  10.766  16.901  1.00  0.00      B    H  
ATOM   2475  O   HOH B 819       5.918  22.996   8.573  1.00  0.00      B    O  
ATOM   2476  H1  HOH B 819       5.366  22.347   8.009  1.00  0.00      B    H  
ATOM   2477  H2  HOH B 819       6.859  22.858   8.386  1.00  0.00      B    H  
ATOM   2478  O   HOH B 820      32.209  31.081   0.269  1.00  0.00      B    O  
ATOM   2479  H1  HOH B 820      33.196  30.881   0.265  1.00  0.00      B    H  
ATOM   2480  H2  HOH B 820      32.084  32.042   0.553  1.00  0.00      B    H  
ATOM   2481  O   HOH B 821      28.146   5.488  13.892  1.00  0.00      B    O  
ATOM   2482  H1  HOH B 821      27.699   4.671  14.375  1.00  0.00      B    H  
ATOM   2483  H2  HOH B 821      27.413   6.196  13.705  1.00  0.00      B    H  
ATOM   2484  O   HOH B 822       5.894   3.236   6.231  1.00  0.00      B    O  
ATOM   2485  H1  HOH B 822       6.071   4.107   6.808  1.00  0.00      B    H  
ATOM   2486  H2  HOH B 822       4.987   2.946   6.525  1.00  0.00      B    H  
ATOM   2487  O   HOH B 823      23.148   7.862  14.216  1.00  0.00      B    O  
ATOM   2488  H1  HOH B 823      22.265   8.381  14.022  1.00  0.00      B    H  
ATOM   2489  H2  HOH B 823      22.792   7.022  14.554  1.00  0.00      B    H  
ATOM   2490  O   HOH B 824      11.037  20.017   6.978  1.00  0.00      B    O  
ATOM   2491  H1  HOH B 824      11.332  19.237   7.569  1.00  0.00      B    H  
ATOM   2492  H2  HOH B 824      11.927  20.320   6.570  1.00  0.00      B    H  
ATOM   2493  O   HOH B 825      23.951   4.968  16.926  1.00  0.00      B    O  
ATOM   2494  H1  HOH B 825      23.466   4.964  16.019  1.00  0.00      B    H  
ATOM   2495  H2  HOH B 825      24.825   5.448  16.786  1.00  0.00      B    H  
ATOM   2496  O   HOH B 826      17.467  28.429   0.283  1.00  0.00      B    O  
ATOM   2497  H1  HOH B 826      16.462  28.387   0.169  1.00  0.00      B    H  
ATOM   2498  H2  HOH B 826      17.857  27.512   0.445  1.00  0.00      B    H  
ATOM   2499  O   HOH B 827       5.284  27.933  26.909  1.00  0.00      B    O  
ATOM   2500  H1  HOH B 827       6.211  27.853  26.516  1.00  0.00      B    H  
ATOM   2501  H2  HOH B 827       4.634  28.168  26.129  1.00  0.00      B    H  
ATOM   2502  O   HOH B 828      12.295  32.009  13.679  1.00  0.00      B    O  
ATOM   2503  H1  HOH B 828      13.041  31.432  13.363  1.00  0.00      B    H  
ATOM   2504  H2  HOH B 828      12.319  32.045  14.693  1.00  0.00      B    H  
ATOM   2505  O   HOH B 829      27.092  32.073  12.528  1.00  0.00      B    O  
ATOM   2506  H1  HOH B 829      26.596  31.220  12.785  1.00  0.00      B    H  
ATOM   2507  H2  HOH B 829      26.383  32.769  12.392  1.00  0.00      B    H  
ATOM   2508  O   HOH B 830       5.952  24.950   4.890  1.00  0.00      B    O  
ATOM   2509  H1  HOH B 830       5.244  25.501   4.385  1.00  0.00      B    H  
ATOM   2510  H2  HOH B 830       6.253  25.636   5.656  1.00  0.00      B    H  
ATOM   2511  O   HOH B 831       5.039  11.261  23.031  1.00  0.00      B    O  
ATOM   2512  H1  HOH B 831       5.432  10.371  22.863  1.00  0.00      B    H  
ATOM   2513  H2  HOH B 831       5.249  11.496  23.981  1.00  0.00      B    H  
ATOM   2514  O   HOH B 832       3.125  21.384  29.081  1.00  0.00      B    O  
ATOM   2515  H1  HOH B 832       3.604  21.075  29.870  1.00  0.00      B    H  
ATOM   2516  H2  HOH B 832       3.575  22.294  28.825  1.00  0.00      B    H  
ATOM   2517  O   HOH B 833       9.829  32.086  38.662  1.00  0.00      B    O  
ATOM   2518  H1  HOH B 833       9.877  32.431  39.606  1.00  0.00      B    H  
ATOM   2519  H2  HOH B 833       9.330  31.214  38.668  1.00  0.00      B    H  
ATOM   2520  O   HOH B 834      27.049  10.602  20.466  1.00  0.00      B    O  
ATOM   2521  H1  HOH B 834      27.884  10.793  21.064  1.00  0.00      B    H  
ATOM   2522  H2  HOH B 834      26.685  11.511  20.189  1.00  0.00      B    H  
ATOM   2523  O   HOH B 835      38.712   5.862  30.427  1.00  0.00      B    O  
ATOM   2524  H1  HOH B 835      38.952   5.171  29.766  1.00  0.00      B    H  
ATOM   2525  H2  HOH B 835      37.905   5.622  30.896  1.00  0.00      B    H  
ATOM   2526  O   HOH B 836      32.762  16.582  14.408  1.00  0.00      B    O  
ATOM   2527  H1  HOH B 836      31.970  16.477  13.848  1.00  0.00      B    H  
ATOM   2528  H2  HOH B 836      33.553  16.739  13.729  1.00  0.00      B    H  
ATOM   2529  O   HOH B 837      34.843   5.391  25.012  1.00  0.00      B    O  
ATOM   2530  H1  HOH B 837      35.600   5.554  25.672  1.00  0.00      B    H  
ATOM   2531  H2  HOH B 837      34.137   4.922  25.598  1.00  0.00      B    H  
ATOM   2532  O   HOH B 838      15.335  23.127   3.382  1.00  0.00      B    O  
ATOM   2533  H1  HOH B 838      16.196  23.590   3.013  1.00  0.00      B    H  
ATOM   2534  H2  HOH B 838      15.251  22.304   2.879  1.00  0.00      B    H  
ATOM   2535  O   HOH B 839       2.110  25.261  35.613  1.00  0.00      B    O  
ATOM   2536  H1  HOH B 839       2.830  24.603  35.871  1.00  0.00      B    H  
ATOM   2537  H2  HOH B 839       1.902  25.151  34.597  1.00  0.00      B    H  
ATOM   2538  O   HOH B 840      13.487  26.228  11.191  1.00  0.00      B    O  
ATOM   2539  H1  HOH B 840      14.058  27.038  11.153  1.00  0.00      B    H  
ATOM   2540  H2  HOH B 840      14.068  25.516  11.511  1.00  0.00      B    H  
ATOM   2541  O   HOH B 841      25.890   8.258  19.133  1.00  0.00      B    O  
ATOM   2542  H1  HOH B 841      25.211   7.778  19.641  1.00  0.00      B    H  
ATOM   2543  H2  HOH B 841      26.303   8.962  19.686  1.00  0.00      B    H  
ATOM   2544  O   HOH B 842       6.121   9.326  30.089  1.00  0.00      B    O  
ATOM   2545  H1  HOH B 842       5.268   9.457  30.622  1.00  0.00      B    H  
ATOM   2546  H2  HOH B 842       6.127   8.381  29.657  1.00  0.00      B    H  
ATOM   2547  O   HOH B 843      27.052  37.426  27.371  1.00  0.00      B    O  
ATOM   2548  H1  HOH B 843      27.024  36.816  28.228  1.00  0.00      B    H  
ATOM   2549  H2  HOH B 843      26.778  38.382  27.616  1.00  0.00      B    H  
ATOM   2550  O   HOH B 844      17.337   0.498  33.028  1.00  0.00      B    O  
ATOM   2551  H1  HOH B 844      16.331   0.333  32.906  1.00  0.00      B    H  
ATOM   2552  H2  HOH B 844      17.787   0.278  32.134  1.00  0.00      B    H  
ATOM   2553  O   HOH B 845      38.049   3.779   8.400  1.00  0.00      B    O  
ATOM   2554  H1  HOH B 845      37.677   3.708   9.363  1.00  0.00      B    H  
ATOM   2555  H2  HOH B 845      37.860   4.662   8.030  1.00  0.00      B    H  
ATOM   2556  O   HOH B 846      18.547  17.981  34.872  1.00  0.00      B    O  
ATOM   2557  H1  HOH B 846      18.644  18.880  35.356  1.00  0.00      B    H  
ATOM   2558  H2  HOH B 846      17.782  18.122  34.278  1.00  0.00      B    H  
ATOM   2559  O   HOH B 847       3.429   2.113   6.991  1.00  0.00      B    O  
ATOM   2560  H1  HOH B 847       3.761   1.284   7.524  1.00  0.00      B    H  
ATOM   2561  H2  HOH B 847       2.660   2.656   7.533  1.00  0.00      B    H  
ATOM   2562  O   HOH B 848      26.728  18.813  35.697  1.00  0.00      B    O  
ATOM   2563  H1  HOH B 848      26.463  18.028  36.292  1.00  0.00      B    H  
ATOM   2564  H2  HOH B 848      27.742  18.658  35.486  1.00  0.00      B    H  
ATOM   2565  O   HOH B 849      14.017   8.852   5.778  1.00  0.00      B    O  
ATOM   2566  H1  HOH B 849      14.174   9.722   5.312  1.00  0.00      B    H  
ATOM   2567  H2  HOH B 849      13.246   8.986   6.334  1.00  0.00      B    H  
ATOM   2568  O   HOH B 850      10.585   8.254   4.527  1.00  0.00      B    O  
ATOM   2569  H1  HOH B 850      10.609   7.265   4.773  1.00  0.00      B    H  
ATOM   2570  H2  HOH B 850       9.811   8.428   3.894  1.00  0.00      B    H  
ATOM   2571  O   HOH B 851      15.835   0.339   3.849  1.00  0.00      B    O  
ATOM   2572  H1  HOH B 851      16.100   0.210   4.815  1.00  0.00      B    H  
ATOM   2573  H2  HOH B 851      15.977  -0.547   3.321  1.00  0.00      B    H  
ATOM   2574  O   HOH B 852      37.260  10.779  19.597  1.00  0.00      B    O  
ATOM   2575  H1  HOH B 852      37.513  11.358  18.823  1.00  0.00      B    H  
ATOM   2576  H2  HOH B 852      38.047  10.878  20.277  1.00  0.00      B    H  
ATOM   2577  O   HOH B 853       6.201  -0.161  17.655  1.00  0.00      B    O  
ATOM   2578  H1  HOH B 853       6.676   0.074  16.796  1.00  0.00      B    H  
ATOM   2579  H2  HOH B 853       6.428   0.642  18.231  1.00  0.00      B    H  
ATOM   2580  O   HOH B 854       0.099   9.120   5.126  1.00  0.00      B    O  
ATOM   2581  H1  HOH B 854      -0.503   9.403   5.896  1.00  0.00      B    H  
ATOM   2582  H2  HOH B 854       0.522   8.243   5.404  1.00  0.00      B    H  
ATOM   2583  O   HOH B 855       2.076   9.293   9.263  1.00  0.00      B    O  
ATOM   2584  H1  HOH B 855       1.535   8.476   9.564  1.00  0.00      B    H  
ATOM   2585  H2  HOH B 855       1.443  10.109   9.268  1.00  0.00      B    H  
ATOM   2586  O   HOH B 856      35.620  10.434  -0.033  1.00  0.00      B    O  
ATOM   2587  H1  HOH B 856      35.697   9.633  -0.654  1.00  0.00      B    H  
ATOM   2588  H2  HOH B 856      35.492  10.065   0.879  1.00  0.00      B    H  
ATOM   2589  O   HOH B 857      33.072  10.967  36.570  1.00  0.00      B    O  
ATOM   2590  H1  HOH B 857      32.173  10.955  35.993  1.00  0.00      B    H  
ATOM   2591  H2  HOH B 857      33.797  10.486  36.016  1.00  0.00      B    H  
ATOM   2592  O   HOH B 858      20.840  14.848   9.439  1.00  0.00      B    O  
ATOM   2593  H1  HOH B 858      20.857  14.919  10.449  1.00  0.00      B    H  
ATOM   2594  H2  HOH B 858      20.508  13.952   9.180  1.00  0.00      B    H  
ATOM   2595  O   HOH B 859       4.483  23.128  18.203  1.00  0.00      B    O  
ATOM   2596  H1  HOH B 859       5.222  23.616  18.724  1.00  0.00      B    H  
ATOM   2597  H2  HOH B 859       3.607  23.708  18.326  1.00  0.00      B    H  
ATOM   2598  O   HOH B 860      29.203  31.657   0.984  1.00  0.00      B    O  
ATOM   2599  H1  HOH B 860      29.020  32.572   1.421  1.00  0.00      B    H  
ATOM   2600  H2  HOH B 860      30.043  31.179   1.387  1.00  0.00      B    H  
ATOM   2601  O   HOH B 861      19.320  30.932  31.189  1.00  0.00      B    O  
ATOM   2602  H1  HOH B 861      18.731  30.516  31.938  1.00  0.00      B    H  
ATOM   2603  H2  HOH B 861      19.398  31.885  31.433  1.00  0.00      B    H  
ATOM   2604  O   HOH B 862      28.809  33.667  25.222  1.00  0.00      B    O  
ATOM   2605  H1  HOH B 862      29.597  33.911  25.828  1.00  0.00      B    H  
ATOM   2606  H2  HOH B 862      28.547  32.685  25.374  1.00  0.00      B    H  
ATOM   2607  O   HOH B 863      29.526   3.163   0.131  1.00  0.00      B    O  
ATOM   2608  H1  HOH B 863      28.843   3.126  -0.595  1.00  0.00      B    H  
ATOM   2609  H2  HOH B 863      29.295   2.449   0.807  1.00  0.00      B    H  
ATOM   2610  O   HOH B 864      14.925   6.977  15.887  1.00  0.00      B    O  
ATOM   2611  H1  HOH B 864      15.512   6.515  16.588  1.00  0.00      B    H  
ATOM   2612  H2  HOH B 864      14.056   6.388  15.915  1.00  0.00      B    H  
ATOM   2613  O   HOH B 865       0.933  27.726  11.146  1.00  0.00      B    O  
ATOM   2614  H1  HOH B 865       1.813  27.258  10.986  1.00  0.00      B    H  
ATOM   2615  H2  HOH B 865       0.269  27.134  11.579  1.00  0.00      B    H  
ATOM   2616  O   HOH B 866       6.059  10.425  38.307  1.00  0.00      B    O  
ATOM   2617  H1  HOH B 866       5.085  10.114  38.189  1.00  0.00      B    H  
ATOM   2618  H2  HOH B 866       6.157  11.347  37.852  1.00  0.00      B    H  
ATOM   2619  O   HOH B 867      15.434  35.473  19.568  1.00  0.00      B    O  
ATOM   2620  H1  HOH B 867      15.907  35.579  20.481  1.00  0.00      B    H  
ATOM   2621  H2  HOH B 867      14.418  35.326  19.770  1.00  0.00      B    H  
ATOM   2622  O   HOH B 868      34.490   9.788   9.125  1.00  0.00      B    O  
ATOM   2623  H1  HOH B 868      35.012  10.582   8.788  1.00  0.00      B    H  
ATOM   2624  H2  HOH B 868      33.719  10.259   9.600  1.00  0.00      B    H  
ATOM   2625  O   HOH B 869      35.278  20.833  38.899  1.00  0.00      B    O  
ATOM   2626  H1  HOH B 869      36.169  21.304  38.659  1.00  0.00      B    H  
ATOM   2627  H2  HOH B 869      35.055  21.041  39.848  1.00  0.00      B    H  
ATOM   2628  O   HOH B 870      24.755  26.380  36.171  1.00  0.00      B    O  
ATOM   2629  H1  HOH B 870      23.935  26.094  36.626  1.00  0.00      B    H  
ATOM   2630  H2  HOH B 870      25.199  26.868  36.941  1.00  0.00      B    H  
ATOM   2631  O   HOH B 871      30.966  12.365  24.519  1.00  0.00      B    O  
ATOM   2632  H1  HOH B 871      31.841  12.463  25.031  1.00  0.00      B    H  
ATOM   2633  H2  HOH B 871      30.163  12.500  25.151  1.00  0.00      B    H  
ATOM   2634  O   HOH B 872       7.628  35.400  12.396  1.00  0.00      B    O  
ATOM   2635  H1  HOH B 872       8.054  36.308  12.433  1.00  0.00      B    H  
ATOM   2636  H2  HOH B 872       8.186  34.796  11.711  1.00  0.00      B    H  
ATOM   2637  O   HOH B 873      25.912   2.137  20.765  1.00  0.00      B    O  
ATOM   2638  H1  HOH B 873      25.834   1.161  20.787  1.00  0.00      B    H  
ATOM   2639  H2  HOH B 873      25.219   2.418  20.040  1.00  0.00      B    H  
ATOM   2640  O   HOH B 874      12.819  15.793  13.991  1.00  0.00      B    O  
ATOM   2641  H1  HOH B 874      12.647  15.582  14.942  1.00  0.00      B    H  
ATOM   2642  H2  HOH B 874      13.507  15.153  13.644  1.00  0.00      B    H  
ATOM   2643  O   HOH B 875      17.670   7.479  20.338  1.00  0.00      B    O  
ATOM   2644  H1  HOH B 875      16.998   7.040  20.921  1.00  0.00      B    H  
ATOM   2645  H2  HOH B 875      17.595   8.482  20.504  1.00  0.00      B    H  
ATOM   2646  O   HOH B 876      16.193   4.146  12.946  1.00  0.00      B    O  
ATOM   2647  H1  HOH B 876      15.738   3.240  13.202  1.00  0.00      B    H  
ATOM   2648  H2  HOH B 876      16.048   4.827  13.682  1.00  0.00      B    H  
ATOM   2649  O   HOH B 877      14.308   2.314   7.133  1.00  0.00      B    O  
ATOM   2650  H1  HOH B 877      13.315   2.247   7.343  1.00  0.00      B    H  
ATOM   2651  H2  HOH B 877      14.454   2.833   6.289  1.00  0.00      B    H  
ATOM   2652  O   HOH B 878      35.972  21.784  14.151  1.00  0.00      B    O  
ATOM   2653  H1  HOH B 878      36.744  21.703  13.424  1.00  0.00      B    H  
ATOM   2654  H2  HOH B 878      36.349  21.763  15.108  1.00  0.00      B    H  
ATOM   2655  O   HOH B 879      35.696  30.330  35.982  1.00  0.00      B    O  
ATOM   2656  H1  HOH B 879      36.693  30.619  35.776  1.00  0.00      B    H  
ATOM   2657  H2  HOH B 879      35.581  30.253  36.981  1.00  0.00      B    H  
ATOM   2658  O   HOH B 880      31.326  13.090  28.605  1.00  0.00      B    O  
ATOM   2659  H1  HOH B 880      32.061  12.419  28.374  1.00  0.00      B    H  
ATOM   2660  H2  HOH B 880      31.655  14.010  28.420  1.00  0.00      B    H  
ATOM   2661  O   HOH B 881      32.886  34.542  14.830  1.00  0.00      B    O  
ATOM   2662  H1  HOH B 881      33.234  35.451  15.086  1.00  0.00      B    H  
ATOM   2663  H2  HOH B 881      32.042  34.655  14.330  1.00  0.00      B    H  
ATOM   2664  O   HOH B 882      14.557  25.385  30.437  1.00  0.00      B    O  
ATOM   2665  H1  HOH B 882      15.123  26.051  29.900  1.00  0.00      B    H  
ATOM   2666  H2  HOH B 882      14.501  24.634  29.787  1.00  0.00      B    H  
ATOM   2667  O   HOH B 883      38.085  25.431  30.688  1.00  0.00      B    O  
ATOM   2668  H1  HOH B 883      38.398  25.477  29.701  1.00  0.00      B    H  
ATOM   2669  H2  HOH B 883      38.170  26.331  31.085  1.00  0.00      B    H  
ATOM   2670  O   HOH B 884       8.181  35.717   7.001  1.00  0.00      B    O  
ATOM   2671  H1  HOH B 884       7.505  35.871   7.719  1.00  0.00      B    H  
ATOM   2672  H2  HOH B 884       8.447  36.654   6.801  1.00  0.00      B    H  
ATOM   2673  O   HOH B 885      14.195  18.775   4.379  1.00  0.00      B    O  
ATOM   2674  H1  HOH B 885      15.181  18.607   4.566  1.00  0.00      B    H  
ATOM   2675  H2  HOH B 885      13.946  19.723   4.688  1.00  0.00      B    H  
ATOM   2676  O   HOH B 886      29.590  26.047   8.987  1.00  0.00      B    O  
ATOM   2677  H1  HOH B 886      29.368  25.293   8.340  1.00  0.00      B    H  
ATOM   2678  H2  HOH B 886      29.102  26.893   8.692  1.00  0.00      B    H  
ATOM   2679  O   HOH B 887      26.424  29.180  13.299  1.00  0.00      B    O  
ATOM   2680  H1  HOH B 887      27.055  29.094  12.530  1.00  0.00      B    H  
ATOM   2681  H2  HOH B 887      25.783  28.399  13.231  1.00  0.00      B    H  
ATOM   2682  O   HOH B 888      31.626  12.312  12.104  1.00  0.00      B    O  
ATOM   2683  H1  HOH B 888      31.517  12.362  13.077  1.00  0.00      B    H  
ATOM   2684  H2  HOH B 888      31.429  13.200  11.695  1.00  0.00      B    H  
ATOM   2685  O   HOH B 889      17.331  29.526  12.196  1.00  0.00      B    O  
ATOM   2686  H1  HOH B 889      17.302  29.603  13.209  1.00  0.00      B    H  
ATOM   2687  H2  HOH B 889      18.248  29.135  11.984  1.00  0.00      B    H  
ATOM   2688  O   HOH B 890       5.601   8.624  23.218  1.00  0.00      B    O  
ATOM   2689  H1  HOH B 890       4.817   7.940  23.112  1.00  0.00      B    H  
ATOM   2690  H2  HOH B 890       6.333   8.166  23.786  1.00  0.00      B    H  
ATOM   2691  O   HOH B 891       8.758  14.634  36.488  1.00  0.00      B    O  
ATOM   2692  H1  HOH B 891       9.359  13.991  36.937  1.00  0.00      B    H  
ATOM   2693  H2  HOH B 891       8.960  15.561  36.876  1.00  0.00      B    H  
ATOM   2694  O   HOH B 892       8.683  19.352  31.378  1.00  0.00      B    O  
ATOM   2695  H1  HOH B 892       8.852  19.632  30.410  1.00  0.00      B    H  
ATOM   2696  H2  HOH B 892       7.969  18.597  31.343  1.00  0.00      B    H  
ATOM   2697  O   HOH B 893      31.491   7.702  21.150  1.00  0.00      B    O  
ATOM   2698  H1  HOH B 893      31.894   8.448  21.678  1.00  0.00      B    H  
ATOM   2699  H2  HOH B 893      30.502   7.701  21.213  1.00  0.00      B    H  
ATOM   2700  O   HOH B 894      24.530   3.099  38.097  1.00  0.00      B    O  
ATOM   2701  H1  HOH B 894      24.640   3.024  39.158  1.00  0.00      B    H  
ATOM   2702  H2  HOH B 894      24.158   4.050  37.889  1.00  0.00      B    H  
ATOM   2703  O   HOH B 895      36.457  36.308  12.664  1.00  0.00      B    O  
ATOM   2704  H1  HOH B 895      37.389  36.513  12.353  1.00  0.00      B    H  
ATOM   2705  H2  HOH B 895      36.441  35.360  12.995  1.00  0.00      B    H  
ATOM   2706  O   HOH B 896      32.916  25.556  11.241  1.00  0.00      B    O  
ATOM   2707  H1  HOH B 896      33.746  24.934  11.414  1.00  0.00      B    H  
ATOM   2708  H2  HOH B 896      32.116  24.957  11.371  1.00  0.00      B    H  
ATOM   2709  O   HOH B 897       0.650  34.441  22.605  1.00  0.00      B    O  
ATOM   2710  H1  HOH B 897       0.961  34.431  23.532  1.00  0.00      B    H  
ATOM   2711  H2  HOH B 897      -0.172  34.995  22.506  1.00  0.00      B    H  
ATOM   2712  O   HOH B 898       2.452  15.793  34.584  1.00  0.00      B    O  
ATOM   2713  H1  HOH B 898       1.767  16.453  34.289  1.00  0.00      B    H  
ATOM   2714  H2  HOH B 898       2.676  15.119  33.869  1.00  0.00      B    H  
ATOM   2715  O   HOH B 899       4.369  28.423  17.393  1.00  0.00      B    O  
ATOM   2716  H1  HOH B 899       5.334  28.336  17.057  1.00  0.00      B    H  
ATOM   2717  H2  HOH B 899       3.789  28.877  16.705  1.00  0.00      B    H  
ATOM   2718  O   HOH B 900       7.602   8.516   7.981  1.00  0.00      B    O  
ATOM   2719  H1  HOH B 900       7.991   9.007   8.764  1.00  0.00      B    H  
ATOM   2720  H2  HOH B 900       8.190   7.761   7.802  1.00  0.00      B    H  
ATOM   2721  O   HOH B 901      26.689  29.300  15.985  1.00  0.00      B    O  
ATOM   2722  H1  HOH B 901      26.613  29.142  14.940  1.00  0.00      B    H  
ATOM   2723  H2  HOH B 901      26.284  30.277  16.205  1.00  0.00      B    H  
ATOM   2724  O   HOH B 902      31.259  28.015  16.281  1.00  0.00      B    O  
ATOM   2725  H1  HOH B 902      31.898  27.599  16.970  1.00  0.00      B    H  
ATOM   2726  H2  HOH B 902      31.442  29.067  16.259  1.00  0.00      B    H  
ATOM   2727  O   HOH B 903      37.803   5.862  35.656  1.00  0.00      B    O  
ATOM   2728  H1  HOH B 903      38.321   4.988  35.607  1.00  0.00      B    H  
ATOM   2729  H2  HOH B 903      36.862   5.574  35.917  1.00  0.00      B    H  
ATOM   2730  O   HOH B 904      16.286   6.788  34.687  1.00  0.00      B    O  
ATOM   2731  H1  HOH B 904      16.663   7.738  34.803  1.00  0.00      B    H  
ATOM   2732  H2  HOH B 904      15.295   6.812  34.923  1.00  0.00      B    H  
ATOM   2733  O   HOH B 905      15.143   9.854  36.803  1.00  0.00      B    O  
ATOM   2734  H1  HOH B 905      15.063   9.577  37.786  1.00  0.00      B    H  
ATOM   2735  H2  HOH B 905      14.235   9.960  36.468  1.00  0.00      B    H  
ATOM   2736  O   HOH B 906       8.536   2.957  30.803  1.00  0.00      B    O  
ATOM   2737  H1  HOH B 906       8.534   2.916  29.782  1.00  0.00      B    H  
ATOM   2738  H2  HOH B 906       7.616   3.382  31.023  1.00  0.00      B    H  
ATOM   2739  O   HOH B 907       8.473   8.665  18.576  1.00  0.00      B    O  
ATOM   2740  H1  HOH B 907       8.547   9.285  19.359  1.00  0.00      B    H  
ATOM   2741  H2  HOH B 907       7.897   7.891  18.826  1.00  0.00      B    H  
ATOM   2742  O   HOH B 908      33.289   3.015   2.168  1.00  0.00      B    O  
ATOM   2743  H1  HOH B 908      32.684   3.847   2.032  1.00  0.00      B    H  
ATOM   2744  H2  HOH B 908      33.873   2.922   1.352  1.00  0.00      B    H  
ATOM   2745  O   HOH B 909      29.189  26.947  19.840  1.00  0.00      B    O  
ATOM   2746  H1  HOH B 909      28.207  27.053  20.127  1.00  0.00      B    H  
ATOM   2747  H2  HOH B 909      29.225  25.961  19.562  1.00  0.00      B    H  
ATOM   2748  O   HOH B 910      37.264   8.303  34.220  1.00  0.00      B    O  
ATOM   2749  H1  HOH B 910      38.125   8.218  33.699  1.00  0.00      B    H  
ATOM   2750  H2  HOH B 910      37.157   7.467  34.742  1.00  0.00      B    H  
ATOM   2751  O   HOH B 911       7.808  31.769   8.436  1.00  0.00      B    O  
ATOM   2752  H1  HOH B 911       8.218  32.535   9.058  1.00  0.00      B    H  
ATOM   2753  H2  HOH B 911       7.696  30.907   9.012  1.00  0.00      B    H  
ATOM   2754  O   HOH B 912      29.873   8.179  27.188  1.00  0.00      B    O  
ATOM   2755  H1  HOH B 912      29.308   8.709  27.954  1.00  0.00      B    H  
ATOM   2756  H2  HOH B 912      29.657   8.654  26.348  1.00  0.00      B    H  
ATOM   2757  O   HOH B 913      23.348  21.328  20.777  1.00  0.00      B    O  
ATOM   2758  H1  HOH B 913      23.518  21.945  21.575  1.00  0.00      B    H  
ATOM   2759  H2  HOH B 913      23.459  20.337  21.127  1.00  0.00      B    H  
ATOM   2760  O   HOH B 914       9.933  27.273  20.003  1.00  0.00      B    O  
ATOM   2761  H1  HOH B 914      10.316  28.019  19.406  1.00  0.00      B    H  
ATOM   2762  H2  HOH B 914       9.004  27.631  20.310  1.00  0.00      B    H  
ATOM   2763  O   HOH B 915      30.363  10.417  18.958  1.00  0.00      B    O  
ATOM   2764  H1  HOH B 915      31.230   9.905  18.888  1.00  0.00      B    H  
ATOM   2765  H2  HOH B 915      30.401  10.925  19.869  1.00  0.00      B    H  
ATOM   2766  O   HOH B 916      22.557   5.181  14.499  1.00  0.00      B    O  
ATOM   2767  H1  HOH B 916      21.706   4.738  14.653  1.00  0.00      B    H  
ATOM   2768  H2  HOH B 916      22.737   5.034  13.530  1.00  0.00      B    H  
ATOM   2769  O   HOH B 917      23.437  19.575  14.833  1.00  0.00      B    O  
ATOM   2770  H1  HOH B 917      22.963  18.916  15.421  1.00  0.00      B    H  
ATOM   2771  H2  HOH B 917      24.385  19.551  15.010  1.00  0.00      B    H  
ATOM   2772  O   HOH B 918       6.779  22.548  26.192  1.00  0.00      B    O  
ATOM   2773  H1  HOH B 918       6.491  21.850  26.907  1.00  0.00      B    H  
ATOM   2774  H2  HOH B 918       7.734  22.787  26.407  1.00  0.00      B    H  
ATOM   2775  O   HOH B 919       4.908  33.312  22.154  1.00  0.00      B    O  
ATOM   2776  H1  HOH B 919       5.894  33.162  22.447  1.00  0.00      B    H  
ATOM   2777  H2  HOH B 919       4.320  33.294  22.936  1.00  0.00      B    H  
ATOM   2778  O   HOH B 920      32.446   4.968  25.997  1.00  0.00      B    O  
ATOM   2779  H1  HOH B 920      31.677   5.236  25.356  1.00  0.00      B    H  
ATOM   2780  H2  HOH B 920      32.093   4.306  26.667  1.00  0.00      B    H  
ATOM   2781  O   HOH B 921      20.632  37.997  13.363  1.00  0.00      B    O  
ATOM   2782  H1  HOH B 921      21.554  38.412  13.426  1.00  0.00      B    H  
ATOM   2783  H2  HOH B 921      19.988  38.355  14.073  1.00  0.00      B    H  
ATOM   2784  O   HOH B 922       8.945  33.422  36.545  1.00  0.00      B    O  
ATOM   2785  H1  HOH B 922       9.398  32.942  37.293  1.00  0.00      B    H  
ATOM   2786  H2  HOH B 922       7.983  33.676  36.809  1.00  0.00      B    H  
ATOM   2787  O   HOH B 923      17.341   1.317  15.100  1.00  0.00      B    O  
ATOM   2788  H1  HOH B 923      18.186   1.682  15.520  1.00  0.00      B    H  
ATOM   2789  H2  HOH B 923      17.657   0.593  14.425  1.00  0.00      B    H  
ATOM   2790  O   HOH B 924      10.351  33.769  32.279  1.00  0.00      B    O  
ATOM   2791  H1  HOH B 924       9.441  33.377  32.534  1.00  0.00      B    H  
ATOM   2792  H2  HOH B 924      10.792  33.196  31.535  1.00  0.00      B    H  
ATOM   2793  O   HOH B 925      18.692   5.734  14.115  1.00  0.00      B    O  
ATOM   2794  H1  HOH B 925      19.230   5.053  14.592  1.00  0.00      B    H  
ATOM   2795  H2  HOH B 925      18.984   5.763  13.135  1.00  0.00      B    H  
ATOM   2796  O   HOH B 926      15.567  25.968   6.658  1.00  0.00      B    O  
ATOM   2797  H1  HOH B 926      16.290  26.296   7.312  1.00  0.00      B    H  
ATOM   2798  H2  HOH B 926      14.654  25.888   7.141  1.00  0.00      B    H  
ATOM   2799  O   HOH B 927      28.472  13.028   2.303  1.00  0.00      B    O  
ATOM   2800  H1  HOH B 927      29.475  12.908   2.316  1.00  0.00      B    H  
ATOM   2801  H2  HOH B 927      28.071  12.370   2.954  1.00  0.00      B    H  
ATOM   2802  O   HOH B 928      32.643  32.887  16.918  1.00  0.00      B    O  
ATOM   2803  H1  HOH B 928      31.842  33.486  17.264  1.00  0.00      B    H  
ATOM   2804  H2  HOH B 928      32.953  33.334  16.048  1.00  0.00      B    H  
ATOM   2805  O   HOH B 929      13.752  18.008  32.806  1.00  0.00      B    O  
ATOM   2806  H1  HOH B 929      12.842  18.401  32.608  1.00  0.00      B    H  
ATOM   2807  H2  HOH B 929      14.409  18.813  32.863  1.00  0.00      B    H  
ATOM   2808  O   HOH B 930      25.937  22.662  -0.212  1.00  0.00      B    O  
ATOM   2809  H1  HOH B 930      25.850  23.335   0.552  1.00  0.00      B    H  
ATOM   2810  H2  HOH B 930      25.298  21.887  -0.005  1.00  0.00      B    H  
ATOM   2811  O   HOH B 931      17.351  34.568  31.683  1.00  0.00      B    O  
ATOM   2812  H1  HOH B 931      17.560  34.664  32.692  1.00  0.00      B    H  
ATOM   2813  H2  HOH B 931      18.240  34.704  31.271  1.00  0.00      B    H  
ATOM   2814  O   HOH B 932      13.818   1.237  16.161  1.00  0.00      B    O  
ATOM   2815  H1  HOH B 932      13.982   0.389  16.712  1.00  0.00      B    H  
ATOM   2816  H2  HOH B 932      14.142   1.120  15.193  1.00  0.00      B    H  
ATOM   2817  O   HOH B 933      22.062   7.479  30.613  1.00  0.00      B    O  
ATOM   2818  H1  HOH B 933      21.395   7.056  31.268  1.00  0.00      B    H  
ATOM   2819  H2  HOH B 933      21.840   7.208  29.631  1.00  0.00      B    H  
ATOM   2820  O   HOH B 934       3.488   5.834   8.896  1.00  0.00      B    O  
ATOM   2821  H1  HOH B 934       3.956   6.691   8.778  1.00  0.00      B    H  
ATOM   2822  H2  HOH B 934       4.208   5.161   8.681  1.00  0.00      B    H  
ATOM   2823  O   HOH B 935       7.066  10.379   6.096  1.00  0.00      B    O  
ATOM   2824  H1  HOH B 935       7.921  10.933   6.224  1.00  0.00      B    H  
ATOM   2825  H2  HOH B 935       7.120   9.581   6.690  1.00  0.00      B    H  
ATOM   2826  O   HOH B 936      24.175  16.512  19.054  1.00  0.00      B    O  
ATOM   2827  H1  HOH B 936      24.648  16.237  18.194  1.00  0.00      B    H  
ATOM   2828  H2  HOH B 936      24.777  16.360  19.881  1.00  0.00      B    H  
ATOM   2829  O   HOH B 937      26.007  20.890  13.294  1.00  0.00      B    O  
ATOM   2830  H1  HOH B 937      25.151  20.584  12.839  1.00  0.00      B    H  
ATOM   2831  H2  HOH B 937      25.701  21.499  14.061  1.00  0.00      B    H  
ATOM   2832  O   HOH B 938      33.471  14.368   1.378  1.00  0.00      B    O  
ATOM   2833  H1  HOH B 938      34.273  14.862   1.723  1.00  0.00      B    H  
ATOM   2834  H2  HOH B 938      33.745  13.707   0.635  1.00  0.00      B    H  
ATOM   2835  O   HOH B 939      37.559   9.636   7.293  1.00  0.00      B    O  
ATOM   2836  H1  HOH B 939      36.723  10.072   7.111  1.00  0.00      B    H  
ATOM   2837  H2  HOH B 939      37.415   9.126   8.141  1.00  0.00      B    H  
ATOM   2838  O   HOH B 940      26.976  31.133   4.760  1.00  0.00      B    O  
ATOM   2839  H1  HOH B 940      27.823  31.693   4.677  1.00  0.00      B    H  
ATOM   2840  H2  HOH B 940      26.834  30.701   3.870  1.00  0.00      B    H  
ATOM   2841  O   HOH B 941      36.831  34.371   4.278  1.00  0.00      B    O  
ATOM   2842  H1  HOH B 941      36.772  35.208   4.815  1.00  0.00      B    H  
ATOM   2843  H2  HOH B 941      36.411  33.593   4.836  1.00  0.00      B    H  
ATOM   2844  O   HOH B 942       5.670   5.908   2.829  1.00  0.00      B    O  
ATOM   2845  H1  HOH B 942       6.599   5.628   2.587  1.00  0.00      B    H  
ATOM   2846  H2  HOH B 942       5.476   6.749   2.294  1.00  0.00      B    H  
ATOM   2847  O   HOH B 943      27.410  18.812  19.379  1.00  0.00      B    O  
ATOM   2848  H1  HOH B 943      27.022  18.363  20.189  1.00  0.00      B    H  
ATOM   2849  H2  HOH B 943      28.406  18.524  19.301  1.00  0.00      B    H  
ATOM   2850  O   HOH B 944      31.856  24.713  22.519  1.00  0.00      B    O  
ATOM   2851  H1  HOH B 944      31.343  23.938  22.178  1.00  0.00      B    H  
ATOM   2852  H2  HOH B 944      31.872  24.633  23.520  1.00  0.00      B    H  
ATOM   2853  O   HOH B 945       0.784   5.518  27.008  1.00  0.00      B    O  
ATOM   2854  H1  HOH B 945       0.515   4.620  26.628  1.00  0.00      B    H  
ATOM   2855  H2  HOH B 945       0.819   6.212  26.307  1.00  0.00      B    H  
ATOM   2856  O   HOH B 946      37.978  13.539  29.852  1.00  0.00      B    O  
ATOM   2857  H1  HOH B 946      38.704  13.629  29.105  1.00  0.00      B    H  
ATOM   2858  H2  HOH B 946      38.407  13.498  30.797  1.00  0.00      B    H  
ATOM   2859  O   HOH B 947       7.081  14.350  12.327  1.00  0.00      B    O  
ATOM   2860  H1  HOH B 947       8.091  14.559  12.344  1.00  0.00      B    H  
ATOM   2861  H2  HOH B 947       6.864  13.938  13.259  1.00  0.00      B    H  
ATOM   2862  O   HOH B 948      13.227  35.226  25.306  1.00  0.00      B    O  
ATOM   2863  H1  HOH B 948      12.889  35.666  26.101  1.00  0.00      B    H  
ATOM   2864  H2  HOH B 948      12.513  34.645  24.936  1.00  0.00      B    H  
ATOM   2865  O   HOH B 949      14.558  34.984   4.585  1.00  0.00      B    O  
ATOM   2866  H1  HOH B 949      13.611  34.816   4.219  1.00  0.00      B    H  
ATOM   2867  H2  HOH B 949      14.721  34.331   5.290  1.00  0.00      B    H  
ATOM   2868  O   HOH B 950       3.766   1.790  24.028  1.00  0.00      B    O  
ATOM   2869  H1  HOH B 950       4.612   1.682  24.602  1.00  0.00      B    H  
ATOM   2870  H2  HOH B 950       3.888   1.299  23.170  1.00  0.00      B    H  
ATOM   2871  O   HOH B 951      14.441  11.267   4.439  1.00  0.00      B    O  
ATOM   2872  H1  HOH B 951      15.248  11.339   3.873  1.00  0.00      B    H  
ATOM   2873  H2  HOH B 951      14.113  12.151   4.712  1.00  0.00      B    H  
ATOM   2874  O   HOH B 952      15.061  25.439  33.128  1.00  0.00      B    O  
ATOM   2875  H1  HOH B 952      15.578  26.296  33.325  1.00  0.00      B    H  
ATOM   2876  H2  HOH B 952      14.725  25.543  32.218  1.00  0.00      B    H  
ATOM   2877  O   HOH B 953      10.384  16.677  13.377  1.00  0.00      B    O  
ATOM   2878  H1  HOH B 953      10.042  15.943  12.795  1.00  0.00      B    H  
ATOM   2879  H2  HOH B 953      11.382  16.486  13.513  1.00  0.00      B    H  
ATOM   2880  O   HOH B 954      19.745  19.987  12.197  1.00  0.00      B    O  
ATOM   2881  H1  HOH B 954      20.274  20.382  12.996  1.00  0.00      B    H  
ATOM   2882  H2  HOH B 954      20.362  19.400  11.670  1.00  0.00      B    H  
ATOM   2883  O   HOH B 955      15.731  38.179  25.900  1.00  0.00      B    O  
ATOM   2884  H1  HOH B 955      15.220  37.907  26.776  1.00  0.00      B    H  
ATOM   2885  H2  HOH B 955      15.011  38.549  25.288  1.00  0.00      B    H  
ATOM   2886  O   HOH B 956      15.848  36.185  36.653  1.00  0.00      B    O  
ATOM   2887  H1  HOH B 956      14.846  36.052  36.357  1.00  0.00      B    H  
ATOM   2888  H2  HOH B 956      16.298  35.271  36.828  1.00  0.00      B    H  
ATOM   2889  O   HOH B 957      17.375  16.942  30.362  1.00  0.00      B    O  
ATOM   2890  H1  HOH B 957      16.705  17.119  31.068  1.00  0.00      B    H  
ATOM   2891  H2  HOH B 957      18.223  17.411  30.591  1.00  0.00      B    H  
ATOM   2892  O   HOH B 958      33.043  38.115  16.903  1.00  0.00      B    O  
ATOM   2893  H1  HOH B 958      32.442  38.927  16.967  1.00  0.00      B    H  
ATOM   2894  H2  HOH B 958      33.429  38.073  15.957  1.00  0.00      B    H  
ATOM   2895  O   HOH B 959       7.863  25.137  36.637  1.00  0.00      B    O  
ATOM   2896  H1  HOH B 959       7.710  25.735  35.824  1.00  0.00      B    H  
ATOM   2897  H2  HOH B 959       7.053  24.621  36.832  1.00  0.00      B    H  
ATOM   2898  O   HOH B 960      33.934  21.599   1.942  1.00  0.00      B    O  
ATOM   2899  H1  HOH B 960      33.091  22.016   1.539  1.00  0.00      B    H  
ATOM   2900  H2  HOH B 960      34.027  21.848   2.875  1.00  0.00      B    H  
ATOM   2901  O   HOH B 961      15.820  14.538  20.688  1.00  0.00      B    O  
ATOM   2902  H1  HOH B 961      16.211  15.361  21.208  1.00  0.00      B    H  
ATOM   2903  H2  HOH B 961      15.010  14.196  21.233  1.00  0.00      B    H  
ATOM   2904  O   HOH B 962      18.372  19.678   8.468  1.00  0.00      B    O  
ATOM   2905  H1  HOH B 962      18.752  19.537   7.552  1.00  0.00      B    H  
ATOM   2906  H2  HOH B 962      18.687  18.973   9.203  1.00  0.00      B    H  
ATOM   2907  O   HOH B 963      15.708  22.965   8.055  1.00  0.00      B    O  
ATOM   2908  H1  HOH B 963      16.274  23.540   8.618  1.00  0.00      B    H  
ATOM   2909  H2  HOH B 963      15.330  22.189   8.596  1.00  0.00      B    H  
ATOM   2910  O   HOH B 964      37.293  32.587  31.940  1.00  0.00      B    O  
ATOM   2911  H1  HOH B 964      37.105  32.885  32.893  1.00  0.00      B    H  
ATOM   2912  H2  HOH B 964      38.291  32.480  31.916  1.00  0.00      B    H  
ATOM   2913  O   HOH B 965      37.753  28.145  15.972  1.00  0.00      B    O  
ATOM   2914  H1  HOH B 965      37.606  28.325  16.947  1.00  0.00      B    H  
ATOM   2915  H2  HOH B 965      36.863  27.734  15.588  1.00  0.00      B    H  
ATOM   2916  O   HOH B 966      25.742  31.357   7.045  1.00  0.00      B    O  
ATOM   2917  H1  HOH B 966      25.236  30.494   7.196  1.00  0.00      B    H  
ATOM   2918  H2  HOH B 966      26.277  31.190   6.136  1.00  0.00      B    H  
ATOM   2919  O   HOH B 967       9.921   4.771  32.572  1.00  0.00      B    O  
ATOM   2920  H1  HOH B 967       9.316   4.511  31.841  1.00  0.00      B    H  
ATOM   2921  H2  HOH B 967      10.873   4.604  32.195  1.00  0.00      B    H  
ATOM   2922  O   HOH B 968      14.701  10.647  19.985  1.00  0.00      B    O  
ATOM   2923  H1  HOH B 968      15.631  10.342  20.266  1.00  0.00      B    H  
ATOM   2924  H2  HOH B 968      14.781  11.372  19.326  1.00  0.00      B    H  
ATOM   2925  O   HOH B 969       5.575  18.355  29.068  1.00  0.00      B    O  
ATOM   2926  H1  HOH B 969       5.151  17.655  28.484  1.00  0.00      B    H  
ATOM   2927  H2  HOH B 969       6.082  17.867  29.797  1.00  0.00      B    H  
ATOM   2928  O   HOH B 970      19.823   6.677   4.354  1.00  0.00      B    O  
ATOM   2929  H1  HOH B 970      19.965   7.661   4.557  1.00  0.00      B    H  
ATOM   2930  H2  HOH B 970      20.390   6.128   4.996  1.00  0.00      B    H  
ATOM   2931  O   HOH B 971      24.853  18.756   4.431  1.00  0.00      B    O  
ATOM   2932  H1  HOH B 971      24.836  17.771   4.241  1.00  0.00      B    H  
ATOM   2933  H2  HOH B 971      25.175  18.897   5.342  1.00  0.00      B    H  
ATOM   2934  O   HOH B 972      11.720   9.528   6.955  1.00  0.00      B    O  
ATOM   2935  H1  HOH B 972      11.058   9.171   6.271  1.00  0.00      B    H  
ATOM   2936  H2  HOH B 972      11.638   9.067   7.859  1.00  0.00      B    H  
ATOM   2937  O   HOH B 973      19.539  14.053  15.601  1.00  0.00      B    O  
ATOM   2938  H1  HOH B 973      19.042  14.760  16.143  1.00  0.00      B    H  
ATOM   2939  H2  HOH B 973      19.551  13.250  16.204  1.00  0.00      B    H  
ATOM   2940  O   HOH B 974      15.708  14.582   4.467  1.00  0.00      B    O  
ATOM   2941  H1  HOH B 974      16.630  14.758   4.116  1.00  0.00      B    H  
ATOM   2942  H2  HOH B 974      15.066  14.325   3.675  1.00  0.00      B    H  
ATOM   2943  O   HOH B 975       1.988  31.004  35.956  1.00  0.00      B    O  
ATOM   2944  H1  HOH B 975       2.556  30.660  36.614  1.00  0.00      B    H  
ATOM   2945  H2  HOH B 975       1.828  31.930  36.353  1.00  0.00      B    H  
ATOM   2946  O   HOH B 976      16.578  26.075  21.769  1.00  0.00      B    O  
ATOM   2947  H1  HOH B 976      15.955  25.746  22.440  1.00  0.00      B    H  
ATOM   2948  H2  HOH B 976      17.560  25.978  22.206  1.00  0.00      B    H  
ATOM   2949  O   HOH B 977      17.738   2.981  10.969  1.00  0.00      B    O  
ATOM   2950  H1  HOH B 977      17.072   3.348  11.659  1.00  0.00      B    H  
ATOM   2951  H2  HOH B 977      17.082   2.635  10.267  1.00  0.00      B    H  
ATOM   2952  O   HOH B 978      13.757  20.738  26.348  1.00  0.00      B    O  
ATOM   2953  H1  HOH B 978      13.519  19.830  25.942  1.00  0.00      B    H  
ATOM   2954  H2  HOH B 978      14.740  20.639  26.660  1.00  0.00      B    H  
ATOM   2955  O   HOH B 979      28.842   7.071  20.699  1.00  0.00      B    O  
ATOM   2956  H1  HOH B 979      27.967   7.219  20.184  1.00  0.00      B    H  
ATOM   2957  H2  HOH B 979      29.156   6.115  20.437  1.00  0.00      B    H  
ATOM   2958  O   HOH B 980      11.317  22.081  25.264  1.00  0.00      B    O  
ATOM   2959  H1  HOH B 980      12.224  21.776  25.563  1.00  0.00      B    H  
ATOM   2960  H2  HOH B 980      11.359  22.907  24.750  1.00  0.00      B    H  
ATOM   2961  O   HOH B 981      16.437  25.729  25.434  1.00  0.00      B    O  
ATOM   2962  H1  HOH B 981      16.435  24.751  25.813  1.00  0.00      B    H  
ATOM   2963  H2  HOH B 981      17.160  25.788  24.764  1.00  0.00      B    H  
ATOM   2964  O   HOH B 982       4.877  25.536   9.160  1.00  0.00      B    O  
ATOM   2965  H1  HOH B 982       5.469  24.710   9.125  1.00  0.00      B    H  
ATOM   2966  H2  HOH B 982       4.063  25.393   8.534  1.00  0.00      B    H  
ATOM   2967  O   HOH B 983       7.165  14.934  34.304  1.00  0.00      B    O  
ATOM   2968  H1  HOH B 983       7.793  14.845  35.137  1.00  0.00      B    H  
ATOM   2969  H2  HOH B 983       6.238  14.876  34.716  1.00  0.00      B    H  
ATOM   2970  O   HOH B 984       9.982  38.741  14.008  1.00  0.00      B    O  
ATOM   2971  H1  HOH B 984      10.096  38.228  13.192  1.00  0.00      B    H  
ATOM   2972  H2  HOH B 984      10.309  39.694  13.895  1.00  0.00      B    H  
ATOM   2973  O   HOH B 985      11.462  31.050   3.481  1.00  0.00      B    O  
ATOM   2974  H1  HOH B 985      12.081  31.344   4.172  1.00  0.00      B    H  
ATOM   2975  H2  HOH B 985      11.504  30.033   3.485  1.00  0.00      B    H  
ATOM   2976  O   HOH B 986      11.022  38.913  24.677  1.00  0.00      B    O  
ATOM   2977  H1  HOH B 986      10.745  39.312  25.562  1.00  0.00      B    H  
ATOM   2978  H2  HOH B 986      10.189  38.619  24.107  1.00  0.00      B    H  
ATOM   2979  O   HOH B 987       1.017  26.706  37.663  1.00  0.00      B    O  
ATOM   2980  H1  HOH B 987       1.415  26.170  36.913  1.00  0.00      B    H  
ATOM   2981  H2  HOH B 987       1.805  27.260  38.033  1.00  0.00      B    H  
ATOM   2982  O   HOH B 988      36.155  16.132   9.949  1.00  0.00      B    O  
ATOM   2983  H1  HOH B 988      35.181  15.897   9.591  1.00  0.00      B    H  
ATOM   2984  H2  HOH B 988      36.726  16.598   9.209  1.00  0.00      B    H  
ATOM   2985  O   HOH B 989       4.511  15.928  27.731  1.00  0.00      B    O  
ATOM   2986  H1  HOH B 989       4.337  15.003  28.043  1.00  0.00      B    H  
ATOM   2987  H2  HOH B 989       3.658  16.241  27.220  1.00  0.00      B    H  
ATOM   2988  O   HOH B 990       5.531  36.217  22.935  1.00  0.00      B    O  
ATOM   2989  H1  HOH B 990       4.488  36.192  22.949  1.00  0.00      B    H  
ATOM   2990  H2  HOH B 990       5.881  35.853  22.025  1.00  0.00      B    H  
ATOM   2991  O   HOH B 991      14.649  23.816  12.036  1.00  0.00      B    O  
ATOM   2992  H1  HOH B 991      15.602  23.841  11.617  1.00  0.00      B    H  
ATOM   2993  H2  HOH B 991      14.802  23.998  13.033  1.00  0.00      B    H  
ATOM   2994  O   HOH B 992      24.397  10.234  14.762  1.00  0.00      B    O  
ATOM   2995  H1  HOH B 992      25.133  10.426  14.083  1.00  0.00      B    H  
ATOM   2996  H2  HOH B 992      24.321   9.204  14.975  1.00  0.00      B    H  
ATOM   2997  O   HOH B 993      23.334  31.963  16.712  1.00  0.00      B    O  
ATOM   2998  H1  HOH B 993      23.183  32.900  16.522  1.00  0.00      B    H  
ATOM   2999  H2  HOH B 993      24.327  31.920  16.959  1.00  0.00      B    H  
ATOM   3000  O   HOH B 994      39.389  11.536  13.073  1.00  0.00      B    O  
ATOM   3001  H1  HOH B 994      39.112  12.028  13.900  1.00  0.00      B    H  
ATOM   3002  H2  HOH B 994      38.628  11.533  12.400  1.00  0.00      B    H  
ATOM   3003  O   HOH B 995      22.083   1.111   0.228  1.00  0.00      B    O  
ATOM   3004  H1  HOH B 995      22.423   0.666  -0.674  1.00  0.00      B    H  
ATOM   3005  H2  HOH B 995      22.822   1.033   0.950  1.00  0.00      B    H  
ATOM   3006  O   HOH B 996       2.790   5.066  18.351  1.00  0.00      B    O  
ATOM   3007  H1  HOH B 996       2.047   5.722  18.468  1.00  0.00      B    H  
ATOM   3008  H2  HOH B 996       2.402   4.363  17.751  1.00  0.00      B    H  
ATOM   3009  O   HOH B 997      21.203  15.806  23.604  1.00  0.00      B    O  
ATOM   3010  H1  HOH B 997      21.061  15.061  24.339  1.00  0.00      B    H  
ATOM   3011  H2  HOH B 997      20.299  16.172  23.492  1.00  0.00      B    H  
ATOM   3012  O   HOH B 998       0.583  32.717   3.559  1.00  0.00      B    O  
ATOM   3013  H1  HOH B 998       1.311  33.378   3.850  1.00  0.00      B    H  
ATOM   3014  H2  HOH B 998       0.227  33.029   2.690  1.00  0.00      B    H  
ATOM   3015  O   HOH B 999      30.641  23.342  16.307  1.00  0.00      B    O  
ATOM   3016  H1  HOH B 999      31.313  23.761  16.956  1.00  0.00      B    H  
ATOM   3017  H2  HOH B 999      30.327  23.975  15.559  1.00  0.00      B    H  
ATOM   3018  O   HOH B1000      18.679  38.378   9.447  1.00  0.00      B    O  
ATOM   3019  H1  HOH B1000      18.772  37.863   8.576  1.00  0.00      B    H  
ATOM   3020  H2  HOH B1000      17.778  38.802   9.484  1.00  0.00      B    H  
ATOM   3021  O   HOH B1001      22.396  25.969   7.377  1.00  0.00      B    O  
ATOM   3022  H1  HOH B1001      22.676  26.452   6.560  1.00  0.00      B    H  
ATOM   3023  H2  HOH B1001      23.098  25.345   7.738  1.00  0.00      B    H  
ATOM   3024  O   HOH B1002      35.335  26.096  24.060  1.00  0.00      B    O  
ATOM   3025  H1  HOH B1002      35.449  25.248  23.474  1.00  0.00      B    H  
ATOM   3026  H2  HOH B1002      35.283  26.903  23.449  1.00  0.00      B    H  
ATOM   3027  O   HOH B1003       4.619  30.795  29.444  1.00  0.00      B    O  
ATOM   3028  H1  HOH B1003       5.398  30.468  30.041  1.00  0.00      B    H  
ATOM   3029  H2  HOH B1003       4.996  31.159  28.616  1.00  0.00      B    H  
ATOM   3030  O   HOH B1004      31.147  10.549   4.856  1.00  0.00      B    O  
ATOM   3031  H1  HOH B1004      30.265  10.884   4.640  1.00  0.00      B    H  
ATOM   3032  H2  HOH B1004      31.770  10.601   4.059  1.00  0.00      B    H  
ATOM   3033  O   HOH B1005      37.797  34.570  17.290  1.00  0.00      B    O  
ATOM   3034  H1  HOH B1005      37.721  33.708  16.759  1.00  0.00      B    H  
ATOM   3035  H2  HOH B1005      37.397  34.427  18.207  1.00  0.00      B    H  
ATOM   3036  O   HOH B1006      10.754   6.147  29.577  1.00  0.00      B    O  
ATOM   3037  H1  HOH B1006      10.864   5.220  29.923  1.00  0.00      B    H  
ATOM   3038  H2  HOH B1006      11.174   6.743  30.284  1.00  0.00      B    H  
ATOM   3039  O   HOH B1007      21.623  35.117  22.674  1.00  0.00      B    O  
ATOM   3040  H1  HOH B1007      21.479  35.553  23.619  1.00  0.00      B    H  
ATOM   3041  H2  HOH B1007      22.202  35.794  22.142  1.00  0.00      B    H  
ATOM   3042  O   HOH B1008       9.751  38.679  28.213  1.00  0.00      B    O  
ATOM   3043  H1  HOH B1008       8.930  38.621  27.569  1.00  0.00      B    H  
ATOM   3044  H2  HOH B1008       9.628  37.933  28.911  1.00  0.00      B    H  
ATOM   3045  O   HOH B1009      10.167   8.897  25.776  1.00  0.00      B    O  
ATOM   3046  H1  HOH B1009      10.332   7.893  25.760  1.00  0.00      B    H  
ATOM   3047  H2  HOH B1009      11.086   9.323  25.539  1.00  0.00      B    H  
ATOM   3048  O   HOH B1010       5.122  29.937  14.169  1.00  0.00      B    O  
ATOM   3049  H1  HOH B1010       5.711  30.741  13.852  1.00  0.00      B    H  
ATOM   3050  H2  HOH B1010       5.748  29.317  14.751  1.00  0.00      B    H  
ATOM   3051  O   HOH B1011      21.463  21.252  14.266  1.00  0.00      B    O  
ATOM   3052  H1  HOH B1011      21.306  21.789  15.115  1.00  0.00      B    H  
ATOM   3053  H2  HOH B1011      22.369  20.753  14.357  1.00  0.00      B    H  
ATOM   3054  O   HOH B1012      30.921  25.858  14.413  1.00  0.00      B    O  
ATOM   3055  H1  HOH B1012      30.841  26.536  15.163  1.00  0.00      B    H  
ATOM   3056  H2  HOH B1012      31.006  26.419  13.570  1.00  0.00      B    H  
ATOM   3057  O   HOH B1013       9.798  14.239  12.413  1.00  0.00      B    O  
ATOM   3058  H1  HOH B1013      10.343  13.832  13.144  1.00  0.00      B    H  
ATOM   3059  H2  HOH B1013      10.246  13.856  11.562  1.00  0.00      B    H  
ATOM   3060  O   HOH B1014      38.526   8.738  22.482  1.00  0.00      B    O  
ATOM   3061  H1  HOH B1014      38.973   9.620  22.250  1.00  0.00      B    H  
ATOM   3062  H2  HOH B1014      37.574   9.040  22.642  1.00  0.00      B    H  
ATOM   3063  O   HOH B1015      15.526  19.054  36.108  1.00  0.00      B    O  
ATOM   3064  H1  HOH B1015      15.666  19.399  35.210  1.00  0.00      B    H  
ATOM   3065  H2  HOH B1015      16.141  19.523  36.723  1.00  0.00      B    H  
ATOM   3066  O   HOH B1016       5.554   1.504  37.483  1.00  0.00      B    O  
ATOM   3067  H1  HOH B1016       5.350   0.967  38.347  1.00  0.00      B    H  
ATOM   3068  H2  HOH B1016       4.740   1.527  36.854  1.00  0.00      B    H  
ATOM   3069  O   HOH B1017       2.928  20.787  19.220  1.00  0.00      B    O  
ATOM   3070  H1  HOH B1017       3.738  21.300  18.888  1.00  0.00      B    H  
ATOM   3071  H2  HOH B1017       2.101  21.328  18.930  1.00  0.00      B    H  
ATOM   3072  O   HOH B1018       1.184   9.783  27.848  1.00  0.00      B    O  
ATOM   3073  H1  HOH B1018       0.232   9.380  27.878  1.00  0.00      B    H  
ATOM   3074  H2  HOH B1018       1.653   9.427  27.016  1.00  0.00      B    H  
ATOM   3075  O   HOH B1019      36.387  19.878   8.694  1.00  0.00      B    O  
ATOM   3076  H1  HOH B1019      37.232  19.485   8.249  1.00  0.00      B    H  
ATOM   3077  H2  HOH B1019      35.797  20.102   7.891  1.00  0.00      B    H  
ATOM   3078  O   HOH B1020      35.576   8.858  22.771  1.00  0.00      B    O  
ATOM   3079  H1  HOH B1020      34.833   8.589  23.394  1.00  0.00      B    H  
ATOM   3080  H2  HOH B1020      35.201   8.692  21.852  1.00  0.00      B    H  
ATOM   3081  O   HOH B1021      12.685  10.721  36.101  1.00  0.00      B    O  
ATOM   3082  H1  HOH B1021      11.756  10.761  36.370  1.00  0.00      B    H  
ATOM   3083  H2  HOH B1021      13.041  11.628  35.889  1.00  0.00      B    H  
ATOM   3084  O   HOH B1022      31.010  18.673  33.136  1.00  0.00      B    O  
ATOM   3085  H1  HOH B1022      30.761  19.633  32.869  1.00  0.00      B    H  
ATOM   3086  H2  HOH B1022      30.893  18.672  34.098  1.00  0.00      B    H  
ATOM   3087  O   HOH B1023      34.369  21.142  10.322  1.00  0.00      B    O  
ATOM   3088  H1  HOH B1023      33.825  21.575   9.569  1.00  0.00      B    H  
ATOM   3089  H2  HOH B1023      35.199  20.741   9.926  1.00  0.00      B    H  
ATOM   3090  O   HOH B1024      20.050  16.374  19.415  1.00  0.00      B    O  
ATOM   3091  H1  HOH B1024      20.673  17.206  19.378  1.00  0.00      B    H  
ATOM   3092  H2  HOH B1024      19.413  16.411  20.227  1.00  0.00      B    H  
ATOM   3093  O   HOH B1025      36.592  10.173  31.856  1.00  0.00      B    O  
ATOM   3094  H1  HOH B1025      37.630  10.097  31.963  1.00  0.00      B    H  
ATOM   3095  H2  HOH B1025      36.419  11.029  32.369  1.00  0.00      B    H  
ATOM   3096  O   HOH B1026      13.632  11.128  22.926  1.00  0.00      B    O  
ATOM   3097  H1  HOH B1026      14.027  10.188  22.858  1.00  0.00      B    H  
ATOM   3098  H2  HOH B1026      14.385  11.830  22.691  1.00  0.00      B    H  
ATOM   3099  O   HOH B1027       0.359  27.555  33.481  1.00  0.00      B    O  
ATOM   3100  H1  HOH B1027       0.839  26.678  33.521  1.00  0.00      B    H  
ATOM   3101  H2  HOH B1027       0.956  28.335  33.511  1.00  0.00      B    H  
ATOM   3102  O   HOH B1028      17.817  31.927  11.087  1.00  0.00      B    O  
ATOM   3103  H1  HOH B1028      17.622  31.020  11.540  1.00  0.00      B    H  
ATOM   3104  H2  HOH B1028      17.993  31.683  10.122  1.00  0.00      B    H  
ATOM   3105  O   HOH B1029       6.361  13.170  38.025  1.00  0.00      B    O  
ATOM   3106  H1  HOH B1029       7.134  13.727  37.707  1.00  0.00      B    H  
ATOM   3107  H2  HOH B1029       5.493  13.559  37.724  1.00  0.00      B    H  
ATOM   3108  O   HOH B1030      21.978   9.843   9.693  1.00  0.00      B    O  
ATOM   3109  H1  HOH B1030      22.856  10.034  10.122  1.00  0.00      B    H  
ATOM   3110  H2  HOH B1030      21.328   9.529  10.459  1.00  0.00      B    H  
ATOM   3111  O   HOH B1031      34.340  12.815  38.561  1.00  0.00      B    O  
ATOM   3112  H1  HOH B1031      34.880  11.974  38.780  1.00  0.00      B    H  
ATOM   3113  H2  HOH B1031      33.697  12.438  37.885  1.00  0.00      B    H  
ATOM   3114  O   HOH B1032      21.668  21.700  24.712  1.00  0.00      B    O  
ATOM   3115  H1  HOH B1032      21.078  21.871  23.908  1.00  0.00      B    H  
ATOM   3116  H2  HOH B1032      21.673  20.711  24.837  1.00  0.00      B    H  
ATOM   3117  O   HOH B1033      20.006  14.184  27.527  1.00  0.00      B    O  
ATOM   3118  H1  HOH B1033      20.681  13.618  28.027  1.00  0.00      B    H  
ATOM   3119  H2  HOH B1033      19.169  14.252  28.072  1.00  0.00      B    H  
ATOM   3120  O   HOH B1034       4.633   9.750   9.923  1.00  0.00      B    O  
ATOM   3121  H1  HOH B1034       4.865   9.291   9.021  1.00  0.00      B    H  
ATOM   3122  H2  HOH B1034       3.656   9.451  10.049  1.00  0.00      B    H  
ATOM   3123  O   HOH B1035      33.469  11.875  17.035  1.00  0.00      B    O  
ATOM   3124  H1  HOH B1035      33.825  10.958  16.727  1.00  0.00      B    H  
ATOM   3125  H2  HOH B1035      34.216  12.389  17.485  1.00  0.00      B    H  
ATOM   3126  O   HOH B1036       6.598  17.419   4.985  1.00  0.00      B    O  
ATOM   3127  H1  HOH B1036       7.259  18.176   5.144  1.00  0.00      B    H  
ATOM   3128  H2  HOH B1036       5.756  17.622   5.491  1.00  0.00      B    H  
ATOM   3129  O   HOH B1037      11.447  12.114  17.682  1.00  0.00      B    O  
ATOM   3130  H1  HOH B1037      11.639  12.060  18.666  1.00  0.00      B    H  
ATOM   3131  H2  HOH B1037      11.327  11.121  17.377  1.00  0.00      B    H  
ATOM   3132  O   HOH B1038      35.375   3.417  32.842  1.00  0.00      B    O  
ATOM   3133  H1  HOH B1038      35.405   2.928  33.734  1.00  0.00      B    H  
ATOM   3134  H2  HOH B1038      35.855   2.813  32.169  1.00  0.00      B    H  
ATOM   3135  O   HOH B1039      26.115  34.598  18.296  1.00  0.00      B    O  
ATOM   3136  H1  HOH B1039      26.958  34.292  18.839  1.00  0.00      B    H  
ATOM   3137  H2  HOH B1039      25.259  34.268  18.807  1.00  0.00      B    H  
ATOM   3138  O   HOH B1040      32.357  36.180  21.442  1.00  0.00      B    O  
ATOM   3139  H1  HOH B1040      31.704  35.668  22.053  1.00  0.00      B    H  
ATOM   3140  H2  HOH B1040      32.102  36.001  20.493  1.00  0.00      B    H  
ATOM   3141  O   HOH B1041      36.119  37.700   2.871  1.00  0.00      B    O  
ATOM   3142  H1  HOH B1041      36.426  37.723   3.842  1.00  0.00      B    H  
ATOM   3143  H2  HOH B1041      35.512  38.474   2.737  1.00  0.00      B    H  
ATOM   3144  O   HOH B1042      15.174  32.859  24.444  1.00  0.00      B    O  
ATOM   3145  H1  HOH B1042      15.335  33.854  24.631  1.00  0.00      B    H  
ATOM   3146  H2  HOH B1042      15.676  32.334  25.119  1.00  0.00      B    H  
ATOM   3147  O   HOH B1043       9.774  32.712   2.153  1.00  0.00      B    O  
ATOM   3148  H1  HOH B1043      10.449  32.478   2.851  1.00  0.00      B    H  
ATOM   3149  H2  HOH B1043       8.820  32.873   2.586  1.00  0.00      B    H  
ATOM   3150  O   HOH B1044      29.027  17.010  35.239  1.00  0.00      B    O  
ATOM   3151  H1  HOH B1044      29.977  17.378  35.446  1.00  0.00      B    H  
ATOM   3152  H2  HOH B1044      28.504  16.965  36.083  1.00  0.00      B    H  
ATOM   3153  O   HOH B1045      35.083  36.673   9.414  1.00  0.00      B    O  
ATOM   3154  H1  HOH B1045      34.479  36.221  10.122  1.00  0.00      B    H  
ATOM   3155  H2  HOH B1045      34.738  37.599   9.163  1.00  0.00      B    H  
ATOM   3156  O   HOH B1046      20.198  27.493  31.158  1.00  0.00      B    O  
ATOM   3157  H1  HOH B1046      20.905  26.926  30.669  1.00  0.00      B    H  
ATOM   3158  H2  HOH B1046      19.593  27.952  30.451  1.00  0.00      B    H  
ATOM   3159  O   HOH B1047       7.520  30.128  34.976  1.00  0.00      B    O  
ATOM   3160  H1  HOH B1047       7.605  30.221  36.027  1.00  0.00      B    H  
ATOM   3161  H2  HOH B1047       8.310  29.611  34.653  1.00  0.00      B    H  
ATOM   3162  O   HOH B1048      12.390   4.830   1.391  1.00  0.00      B    O  
ATOM   3163  H1  HOH B1048      12.920   4.103   0.976  1.00  0.00      B    H  
ATOM   3164  H2  HOH B1048      11.422   4.776   1.029  1.00  0.00      B    H  
ATOM   3165  O   HOH B1049      33.120  26.345  35.057  1.00  0.00      B    O  
ATOM   3166  H1  HOH B1049      34.111  26.679  35.094  1.00  0.00      B    H  
ATOM   3167  H2  HOH B1049      32.938  26.001  34.102  1.00  0.00      B    H  
ATOM   3168  O   HOH B1050       0.207  11.271  21.931  1.00  0.00      B    O  
ATOM   3169  H1  HOH B1050       0.677  11.235  22.809  1.00  0.00      B    H  
ATOM   3170  H2  HOH B1050       0.879  11.521  21.106  1.00  0.00      B    H  
ATOM   3171  O   HOH B1051       7.283  33.823  31.278  1.00  0.00      B    O  
ATOM   3172  H1  HOH B1051       7.426  33.193  32.079  1.00  0.00      B    H  
ATOM   3173  H2  HOH B1051       7.572  34.750  31.626  1.00  0.00      B    H  
ATOM   3174  O   HOH B1052       7.477  11.579  20.368  1.00  0.00      B    O  
ATOM   3175  H1  HOH B1052       8.205  10.997  20.772  1.00  0.00      B    H  
ATOM   3176  H2  HOH B1052       7.832  12.343  19.905  1.00  0.00      B    H  
ATOM   3177  O   HOH B1053      10.584  14.981   1.096  1.00  0.00      B    O  
ATOM   3178  H1  HOH B1053       9.610  14.617   1.274  1.00  0.00      B    H  
ATOM   3179  H2  HOH B1053      11.257  14.223   1.238  1.00  0.00      B    H  
ATOM   3180  O   HOH B1054      37.924   8.100  28.489  1.00  0.00      B    O  
ATOM   3181  H1  HOH B1054      37.234   8.574  29.025  1.00  0.00      B    H  
ATOM   3182  H2  HOH B1054      38.205   7.326  29.058  1.00  0.00      B    H  
ATOM   3183  O   HOH B1055       8.612  12.195   7.771  1.00  0.00      B    O  
ATOM   3184  H1  HOH B1055       8.443  13.089   7.189  1.00  0.00      B    H  
ATOM   3185  H2  HOH B1055       7.893  12.192   8.527  1.00  0.00      B    H  
ATOM   3186  O   HOH B1056       1.773   9.113  12.940  1.00  0.00      B    O  
ATOM   3187  H1  HOH B1056       1.172   9.908  12.736  1.00  0.00      B    H  
ATOM   3188  H2  HOH B1056       1.616   8.402  12.299  1.00  0.00      B    H  
ATOM   3189  O   HOH B1057      22.470  19.761   4.098  1.00  0.00      B    O  
ATOM   3190  H1  HOH B1057      21.943  19.046   3.559  1.00  0.00      B    H  
ATOM   3191  H2  HOH B1057      23.503  19.487   4.019  1.00  0.00      B    H  
ATOM   3192  O   HOH B1058      10.948   2.982  19.524  1.00  0.00      B    O  
ATOM   3193  H1  HOH B1058      10.428   3.653  18.928  1.00  0.00      B    H  
ATOM   3194  H2  HOH B1058      11.647   3.459  19.998  1.00  0.00      B    H  
ATOM   3195  O   HOH B1059      17.428   7.302  26.731  1.00  0.00      B    O  
ATOM   3196  H1  HOH B1059      17.117   6.669  27.510  1.00  0.00      B    H  
ATOM   3197  H2  HOH B1059      18.091   8.011  27.040  1.00  0.00      B    H  
ATOM   3198  O   HOH B1060      14.465   9.393   0.762  1.00  0.00      B    O  
ATOM   3199  H1  HOH B1060      13.740   8.796   0.266  1.00  0.00      B    H  
ATOM   3200  H2  HOH B1060      15.165   8.781   1.150  1.00  0.00      B    H  
ATOM   3201  O   HOH B1061       1.492   4.005   2.083  1.00  0.00      B    O  
ATOM   3202  H1  HOH B1061       2.117   3.245   2.341  1.00  0.00      B    H  
ATOM   3203  H2  HOH B1061       1.716   4.185   1.098  1.00  0.00      B    H  
ATOM   3204  O   HOH B1062      37.970   8.900  17.091  1.00  0.00      B    O  
ATOM   3205  H1  HOH B1062      37.904   7.909  17.036  1.00  0.00      B    H  
ATOM   3206  H2  HOH B1062      38.770   9.120  17.662  1.00  0.00      B    H  
ATOM   3207  O   HOH B1063       8.919   7.004  22.552  1.00  0.00      B    O  
ATOM   3208  H1  HOH B1063       8.680   6.642  21.665  1.00  0.00      B    H  
ATOM   3209  H2  HOH B1063       9.293   6.269  23.187  1.00  0.00      B    H  
ATOM   3210  O   HOH B1064       9.913  27.908  35.596  1.00  0.00      B    O  
ATOM   3211  H1  HOH B1064       9.268  27.259  35.178  1.00  0.00      B    H  
ATOM   3212  H2  HOH B1064      10.123  28.622  34.892  1.00  0.00      B    H  
ATOM   3213  O   HOH B1065      25.839  23.225  18.437  1.00  0.00      B    O  
ATOM   3214  H1  HOH B1065      26.464  23.515  17.668  1.00  0.00      B    H  
ATOM   3215  H2  HOH B1065      25.134  22.603  18.036  1.00  0.00      B    H  
ATOM   3216  O   HOH B1066      30.524  11.097  35.553  1.00  0.00      B    O  
ATOM   3217  H1  HOH B1066      29.612  11.010  35.065  1.00  0.00      B    H  
ATOM   3218  H2  HOH B1066      30.421  11.589  36.437  1.00  0.00      B    H  
ATOM   3219  O   HOH B1067       3.599  12.295  14.496  1.00  0.00      B    O  
ATOM   3220  H1  HOH B1067       2.730  12.523  14.927  1.00  0.00      B    H  
ATOM   3221  H2  HOH B1067       3.626  12.841  13.642  1.00  0.00      B    H  
ATOM   3222  O   HOH B1068      25.184   4.952  33.001  1.00  0.00      B    O  
ATOM   3223  H1  HOH B1068      24.876   4.244  32.369  1.00  0.00      B    H  
ATOM   3224  H2  HOH B1068      24.937   5.888  32.602  1.00  0.00      B    H  
ATOM   3225  O   HOH B1069       9.703   6.144  37.065  1.00  0.00      B    O  
ATOM   3226  H1  HOH B1069       8.795   6.645  37.252  1.00  0.00      B    H  
ATOM   3227  H2  HOH B1069       9.481   5.434  36.356  1.00  0.00      B    H  
ATOM   3228  O   HOH B1070      20.720  32.979   8.965  1.00  0.00      B    O  
ATOM   3229  H1  HOH B1070      20.651  33.238   8.002  1.00  0.00      B    H  
ATOM   3230  H2  HOH B1070      20.578  32.003   9.131  1.00  0.00      B    H  
ATOM   3231  O   HOH B1071      30.764  35.541   4.606  1.00  0.00      B    O  
ATOM   3232  H1  HOH B1071      30.698  36.218   3.887  1.00  0.00      B    H  
ATOM   3233  H2  HOH B1071      29.851  35.292   4.866  1.00  0.00      B    H  
ATOM   3234  O   HOH B1072       6.571  19.195  15.867  1.00  0.00      B    O  
ATOM   3235  H1  HOH B1072       6.662  19.723  15.000  1.00  0.00      B    H  
ATOM   3236  H2  HOH B1072       5.561  19.183  16.084  1.00  0.00      B    H  
ATOM   3237  O   HOH B1073       7.192  25.433  12.702  1.00  0.00      B    O  
ATOM   3238  H1  HOH B1073       6.211  25.705  12.752  1.00  0.00      B    H  
ATOM   3239  H2  HOH B1073       7.576  25.781  11.836  1.00  0.00      B    H  
ATOM   3240  O   HOH B1074      17.892  25.266  13.194  1.00  0.00      B    O  
ATOM   3241  H1  HOH B1074      18.079  24.598  13.954  1.00  0.00      B    H  
ATOM   3242  H2  HOH B1074      17.544  24.773  12.400  1.00  0.00      B    H  
ATOM   3243  O   HOH B1075       4.876  22.390   6.176  1.00  0.00      B    O  
ATOM   3244  H1  HOH B1075       5.123  23.311   5.846  1.00  0.00      B    H  
ATOM   3245  H2  HOH B1075       5.083  21.796   5.391  1.00  0.00      B    H  
ATOM   3246  O   HOH B1076      12.443  37.711   3.425  1.00  0.00      B    O  
ATOM   3247  H1  HOH B1076      11.765  36.934   3.525  1.00  0.00      B    H  
ATOM   3248  H2  HOH B1076      12.663  37.778   2.429  1.00  0.00      B    H  
ATOM   3249  O   HOH B1077      23.462  14.664  22.416  1.00  0.00      B    O  
ATOM   3250  H1  HOH B1077      22.968  14.442  21.535  1.00  0.00      B    H  
ATOM   3251  H2  HOH B1077      22.907  15.242  22.993  1.00  0.00      B    H  
ATOM   3252  O   HOH B1078      30.615  10.241  14.208  1.00  0.00      B    O  
ATOM   3253  H1  HOH B1078      30.196   9.722  14.957  1.00  0.00      B    H  
ATOM   3254  H2  HOH B1078      30.676  11.178  14.576  1.00  0.00      B    H  
ATOM   3255  O   HOH B1079      31.190  13.452   2.951  1.00  0.00      B    O  
ATOM   3256  H1  HOH B1079      31.818  12.658   2.821  1.00  0.00      B    H  
ATOM   3257  H2  HOH B1079      31.714  14.178   2.541  1.00  0.00      B    H  
ATOM   3258  O   HOH B1080       8.178  18.860   1.009  1.00  0.00      B    O  
ATOM   3259  H1  HOH B1080       8.433  19.549   1.724  1.00  0.00      B    H  
ATOM   3260  H2  HOH B1080       8.996  18.718   0.492  1.00  0.00      B    H  
ATOM   3261  O   HOH B1081       9.393  36.623  29.856  1.00  0.00      B    O  
ATOM   3262  H1  HOH B1081       9.926  35.981  30.356  1.00  0.00      B    H  
ATOM   3263  H2  HOH B1081       8.717  36.012  29.356  1.00  0.00      B    H  
ATOM   3264  O   HOH B1082      30.787  34.333  18.076  1.00  0.00      B    O  
ATOM   3265  H1  HOH B1082      31.028  35.305  18.218  1.00  0.00      B    H  
ATOM   3266  H2  HOH B1082      29.832  34.266  17.678  1.00  0.00      B    H  
ATOM   3267  O   HOH B1083       2.065  26.176   5.588  1.00  0.00      B    O  
ATOM   3268  H1  HOH B1083       1.994  25.621   6.428  1.00  0.00      B    H  
ATOM   3269  H2  HOH B1083       1.358  25.785   4.959  1.00  0.00      B    H  
ATOM   3270  O   HOH B1084      28.967  29.913  35.711  1.00  0.00      B    O  
ATOM   3271  H1  HOH B1084      28.668  29.015  36.119  1.00  0.00      B    H  
ATOM   3272  H2  HOH B1084      29.980  29.868  35.434  1.00  0.00      B    H  
ATOM   3273  O   HOH B1085      20.091  25.054  26.699  1.00  0.00      B    O  
ATOM   3274  H1  HOH B1085      19.652  24.974  27.599  1.00  0.00      B    H  
ATOM   3275  H2  HOH B1085      20.389  26.060  26.727  1.00  0.00      B    H  
ATOM   3276  O   HOH B1086       8.296  27.912   2.095  1.00  0.00      B    O  
ATOM   3277  H1  HOH B1086       8.314  27.208   2.862  1.00  0.00      B    H  
ATOM   3278  H2  HOH B1086       8.521  27.434   1.279  1.00  0.00      B    H  
ATOM   3279  O   HOH B1087       2.231  11.408   3.990  1.00  0.00      B    O  
ATOM   3280  H1  HOH B1087       1.877  12.094   4.642  1.00  0.00      B    H  
ATOM   3281  H2  HOH B1087       1.497  10.705   3.755  1.00  0.00      B    H  
ATOM   3282  O   HOH B1088      21.784  29.167  38.496  1.00  0.00      B    O  
ATOM   3283  H1  HOH B1088      21.948  29.988  39.053  1.00  0.00      B    H  
ATOM   3284  H2  HOH B1088      20.768  29.178  38.266  1.00  0.00      B    H  
ATOM   3285  O   HOH B1089      35.589  35.778   0.742  1.00  0.00      B    O  
ATOM   3286  H1  HOH B1089      35.806  35.912   1.700  1.00  0.00      B    H  
ATOM   3287  H2  HOH B1089      35.246  36.680   0.469  1.00  0.00      B    H  
ATOM   3288  O   HOH B1090      39.051  30.279  14.721  1.00  0.00      B    O  
ATOM   3289  H1  HOH B1090      38.615  29.366  14.910  1.00  0.00      B    H  
ATOM   3290  H2  HOH B1090      38.353  31.025  14.977  1.00  0.00      B    H  
ATOM   3291  O   HOH B1091       2.588  10.985  17.555  1.00  0.00      B    O  
ATOM   3292  H1  HOH B1091       2.144  11.682  16.957  1.00  0.00      B    H  
ATOM   3293  H2  HOH B1091       3.534  10.948  17.291  1.00  0.00      B    H  
ATOM   3294  O   HOH B1092      25.330  26.176  13.328  1.00  0.00      B    O  
ATOM   3295  H1  HOH B1092      24.687  26.262  14.095  1.00  0.00      B    H  
ATOM   3296  H2  HOH B1092      26.032  25.474  13.567  1.00  0.00      B    H  
ATOM   3297  O   HOH B1093      18.546   2.762  34.149  1.00  0.00      B    O  
ATOM   3298  H1  HOH B1093      18.302   1.844  33.788  1.00  0.00      B    H  
ATOM   3299  H2  HOH B1093      17.843   3.430  33.783  1.00  0.00      B    H  
ATOM   3300  O   HOH B1094      14.226  31.471  20.433  1.00  0.00      B    O  
ATOM   3301  H1  HOH B1094      14.656  32.276  20.860  1.00  0.00      B    H  
ATOM   3302  H2  HOH B1094      14.832  31.068  19.772  1.00  0.00      B    H  
ATOM   3303  O   HOH B1095      33.311  27.926  18.285  1.00  0.00      B    O  
ATOM   3304  H1  HOH B1095      34.305  27.993  18.559  1.00  0.00      B    H  
ATOM   3305  H2  HOH B1095      32.757  27.469  18.990  1.00  0.00      B    H  
ATOM   3306  O   HOH B1096      16.390  27.741  33.497  1.00  0.00      B    O  
ATOM   3307  H1  HOH B1096      16.327  28.172  34.389  1.00  0.00      B    H  
ATOM   3308  H2  HOH B1096      16.222  28.491  32.826  1.00  0.00      B    H  
ATOM   3309  O   HOH B1097      13.898  31.658  31.545  1.00  0.00      B    O  
ATOM   3310  H1  HOH B1097      13.305  30.973  31.928  1.00  0.00      B    H  
ATOM   3311  H2  HOH B1097      14.222  32.278  32.269  1.00  0.00      B    H  
ATOM   3312  O   HOH B1098      23.661  22.874  28.435  1.00  0.00      B    O  
ATOM   3313  H1  HOH B1098      23.031  22.981  29.222  1.00  0.00      B    H  
ATOM   3314  H2  HOH B1098      23.251  23.379  27.678  1.00  0.00      B    H  
ATOM   3315  O   HOH B1099       8.708  14.030  22.434  1.00  0.00      B    O  
ATOM   3316  H1  HOH B1099       8.213  13.705  21.644  1.00  0.00      B    H  
ATOM   3317  H2  HOH B1099       9.193  14.867  22.178  1.00  0.00      B    H  
ATOM   3318  O   HOH B1100      20.408  13.671  25.056  1.00  0.00      B    O  
ATOM   3319  H1  HOH B1100      20.308  14.021  26.033  1.00  0.00      B    H  
ATOM   3320  H2  HOH B1100      20.375  12.632  25.147  1.00  0.00      B    H  
ATOM   3321  O   HOH B1101      16.742  14.768  35.816  1.00  0.00      B    O  
ATOM   3322  H1  HOH B1101      17.441  14.662  36.539  1.00  0.00      B    H  
ATOM   3323  H2  HOH B1101      16.273  13.827  35.776  1.00  0.00      B    H  
ATOM   3324  O   HOH B1102      37.045  27.884  38.267  1.00  0.00      B    O  
ATOM   3325  H1  HOH B1102      37.269  27.095  38.951  1.00  0.00      B    H  
ATOM   3326  H2  HOH B1102      37.486  27.722  37.419  1.00  0.00      B    H  
ATOM   3327  O   HOH B1103      18.135  35.093  34.171  1.00  0.00      B    O  
ATOM   3328  H1  HOH B1103      19.162  35.142  33.980  1.00  0.00      B    H  
ATOM   3329  H2  HOH B1103      17.774  35.853  34.592  1.00  0.00      B    H  
ATOM   3330  O   HOH B1104      17.919  29.652  15.115  1.00  0.00      B    O  
ATOM   3331  H1  HOH B1104      18.377  30.599  15.162  1.00  0.00      B    H  
ATOM   3332  H2  HOH B1104      18.355  29.079  15.878  1.00  0.00      B    H  
ATOM   3333  O   HOH B1105      27.162  12.234   6.980  1.00  0.00      B    O  
ATOM   3334  H1  HOH B1105      26.814  11.453   7.502  1.00  0.00      B    H  
ATOM   3335  H2  HOH B1105      27.064  13.100   7.538  1.00  0.00      B    H  
ATOM   3336  O   HOH B1106      26.438  14.715  33.890  1.00  0.00      B    O  
ATOM   3337  H1  HOH B1106      27.446  14.693  34.036  1.00  0.00      B    H  
ATOM   3338  H2  HOH B1106      25.982  15.473  34.481  1.00  0.00      B    H  
ATOM   3339  O   HOH B1107      26.371  10.743  12.905  1.00  0.00      B    O  
ATOM   3340  H1  HOH B1107      26.791  11.673  13.057  1.00  0.00      B    H  
ATOM   3341  H2  HOH B1107      27.112  10.096  12.909  1.00  0.00      B    H  
ATOM   3342  O   HOH B1108      24.473  33.326  35.891  1.00  0.00      B    O  
ATOM   3343  H1  HOH B1108      24.220  32.363  35.966  1.00  0.00      B    H  
ATOM   3344  H2  HOH B1108      23.714  33.924  36.200  1.00  0.00      B    H  
ATOM   3345  O   HOH B1109      10.386   9.640  34.066  1.00  0.00      B    O  
ATOM   3346  H1  HOH B1109      10.650   8.892  34.657  1.00  0.00      B    H  
ATOM   3347  H2  HOH B1109      11.187  10.157  33.739  1.00  0.00      B    H  
ATOM   3348  O   HOH B1110       3.601  13.610  28.930  1.00  0.00      B    O  
ATOM   3349  H1  HOH B1110       4.047  14.045  29.770  1.00  0.00      B    H  
ATOM   3350  H2  HOH B1110       4.081  12.746  28.753  1.00  0.00      B    H  
ATOM   3351  O   HOH B1111      35.168  32.043   3.004  1.00  0.00      B    O  
ATOM   3352  H1  HOH B1111      36.003  31.735   3.503  1.00  0.00      B    H  
ATOM   3353  H2  HOH B1111      35.382  32.174   2.038  1.00  0.00      B    H  
ATOM   3354  O   HOH B1112      28.490   1.670  19.672  1.00  0.00      B    O  
ATOM   3355  H1  HOH B1112      28.252   1.309  18.681  1.00  0.00      B    H  
ATOM   3356  H2  HOH B1112      27.628   2.026  20.081  1.00  0.00      B    H  
ATOM   3357  O   HOH B1113      37.548  16.017   6.357  1.00  0.00      B    O  
ATOM   3358  H1  HOH B1113      38.432  15.758   6.005  1.00  0.00      B    H  
ATOM   3359  H2  HOH B1113      36.900  15.193   6.273  1.00  0.00      B    H  
ATOM   3360  O   HOH B1114       1.706   3.429   8.395  1.00  0.00      B    O  
ATOM   3361  H1  HOH B1114       0.787   3.849   8.192  1.00  0.00      B    H  
ATOM   3362  H2  HOH B1114       2.026   3.640   9.323  1.00  0.00      B    H  
ATOM   3363  O   HOH B1115      18.247  35.698   0.027  1.00  0.00      B    O  
ATOM   3364  H1  HOH B1115      19.108  36.094  -0.234  1.00  0.00      B    H  
ATOM   3365  H2  HOH B1115      18.509  35.144   0.886  1.00  0.00      B    H  
ATOM   3366  O   HOH B1116       7.976  22.121  18.257  1.00  0.00      B    O  
ATOM   3367  H1  HOH B1116       7.445  22.134  17.403  1.00  0.00      B    H  
ATOM   3368  H2  HOH B1116       7.410  21.852  19.009  1.00  0.00      B    H  
ATOM   3369  O   HOH B1117      38.683   3.511  34.945  1.00  0.00      B    O  
ATOM   3370  H1  HOH B1117      38.958   2.788  35.595  1.00  0.00      B    H  
ATOM   3371  H2  HOH B1117      38.458   3.042  34.097  1.00  0.00      B    H  
ATOM   3372  O   HOH B1118      32.932  24.312   6.423  1.00  0.00      B    O  
ATOM   3373  H1  HOH B1118      33.059  23.626   7.127  1.00  0.00      B    H  
ATOM   3374  H2  HOH B1118      33.712  24.979   6.452  1.00  0.00      B    H  
ATOM   3375  O   HOH B1119      26.333  29.915   2.290  1.00  0.00      B    O  
ATOM   3376  H1  HOH B1119      26.585  29.871   1.285  1.00  0.00      B    H  
ATOM   3377  H2  HOH B1119      26.335  28.926   2.595  1.00  0.00      B    H  
ATOM   3378  O   HOH B1120       0.823  14.587  20.223  1.00  0.00      B    O  
ATOM   3379  H1  HOH B1120       1.353  15.150  19.607  1.00  0.00      B    H  
ATOM   3380  H2  HOH B1120       1.349  13.719  20.341  1.00  0.00      B    H  
ATOM   3381  O   HOH B1121      38.126  26.089  22.362  1.00  0.00      B    O  
ATOM   3382  H1  HOH B1121      38.977  26.606  22.136  1.00  0.00      B    H  
ATOM   3383  H2  HOH B1121      38.056  25.871  23.292  1.00  0.00      B    H  
ATOM   3384  O   HOH B1122       2.296   3.411  25.502  1.00  0.00      B    O  
ATOM   3385  H1  HOH B1122       1.740   3.718  24.737  1.00  0.00      B    H  
ATOM   3386  H2  HOH B1122       3.027   2.931  25.094  1.00  0.00      B    H  
ATOM   3387  O   HOH B1123      34.746  35.067  30.780  1.00  0.00      B    O  
ATOM   3388  H1  HOH B1123      33.748  35.023  30.571  1.00  0.00      B    H  
ATOM   3389  H2  HOH B1123      35.167  34.297  30.297  1.00  0.00      B    H  
ATOM   3390  O   HOH B1124      37.223  11.788  11.101  1.00  0.00      B    O  
ATOM   3391  H1  HOH B1124      36.481  11.843  10.408  1.00  0.00      B    H  
ATOM   3392  H2  HOH B1124      37.252  12.660  11.563  1.00  0.00      B    H  
ATOM   3393  O   HOH B1125      38.213  32.056  10.089  1.00  0.00      B    O  
ATOM   3394  H1  HOH B1125      39.132  32.446   9.923  1.00  0.00      B    H  
ATOM   3395  H2  HOH B1125      38.176  31.313  10.838  1.00  0.00      B    H  
ATOM   3396  O   HOH B1126      12.519   5.637  16.715  1.00  0.00      B    O  
ATOM   3397  H1  HOH B1126      11.726   6.095  17.097  1.00  0.00      B    H  
ATOM   3398  H2  HOH B1126      12.239   5.323  15.793  1.00  0.00      B    H  
ATOM   3399  O   HOH B1127      37.668  22.732  35.638  1.00  0.00      B    O  
ATOM   3400  H1  HOH B1127      36.827  23.245  35.734  1.00  0.00      B    H  
ATOM   3401  H2  HOH B1127      38.374  23.348  35.267  1.00  0.00      B    H  
ATOM   3402  O   HOH B1128      24.671  25.645  19.053  1.00  0.00      B    O  
ATOM   3403  H1  HOH B1128      23.744  25.335  19.343  1.00  0.00      B    H  
ATOM   3404  H2  HOH B1128      25.181  24.776  18.772  1.00  0.00      B    H  
ATOM   3405  O   HOH B1129       4.557  20.048  31.079  1.00  0.00      B    O  
ATOM   3406  H1  HOH B1129       5.008  19.434  30.372  1.00  0.00      B    H  
ATOM   3407  H2  HOH B1129       5.261  20.098  31.790  1.00  0.00      B    H  
ATOM   3408  O   HOH B1130       3.481  25.187  30.095  1.00  0.00      B    O  
ATOM   3409  H1  HOH B1130       4.236  25.794  30.273  1.00  0.00      B    H  
ATOM   3410  H2  HOH B1130       3.906  24.449  29.606  1.00  0.00      B    H  
ATOM   3411  O   HOH B1131      30.320  22.531  11.551  1.00  0.00      B    O  
ATOM   3412  H1  HOH B1131      29.469  23.042  11.663  1.00  0.00      B    H  
ATOM   3413  H2  HOH B1131      30.914  22.769  12.308  1.00  0.00      B    H  
ATOM   3414  O   HOH B1132      38.256  34.842  28.122  1.00  0.00      B    O  
ATOM   3415  H1  HOH B1132      37.532  34.194  28.432  1.00  0.00      B    H  
ATOM   3416  H2  HOH B1132      38.238  35.624  28.803  1.00  0.00      B    H  
ATOM   3417  O   HOH B1133      20.595  12.073  38.391  1.00  0.00      B    O  
ATOM   3418  H1  HOH B1133      20.890  11.998  39.333  1.00  0.00      B    H  
ATOM   3419  H2  HOH B1133      20.201  11.189  38.137  1.00  0.00      B    H  
ATOM   3420  O   HOH B1134       2.856  18.831  20.891  1.00  0.00      B    O  
ATOM   3421  H1  HOH B1134       2.606  17.945  20.404  1.00  0.00      B    H  
ATOM   3422  H2  HOH B1134       2.931  19.618  20.248  1.00  0.00      B    H  
ATOM   3423  O   HOH B1135      13.996  24.847  23.025  1.00  0.00      B    O  
ATOM   3424  H1  HOH B1135      13.523  25.414  22.387  1.00  0.00      B    H  
ATOM   3425  H2  HOH B1135      14.142  23.925  22.659  1.00  0.00      B    H  
ATOM   3426  O   HOH B1136      25.088  11.408   4.674  1.00  0.00      B    O  
ATOM   3427  H1  HOH B1136      25.633  10.945   3.979  1.00  0.00      B    H  
ATOM   3428  H2  HOH B1136      25.731  11.932   5.244  1.00  0.00      B    H  
ATOM   3429  O   HOH B1137      13.938  14.817  28.587  1.00  0.00      B    O  
ATOM   3430  H1  HOH B1137      13.921  15.782  28.688  1.00  0.00      B    H  
ATOM   3431  H2  HOH B1137      14.111  14.462  29.506  1.00  0.00      B    H  
ATOM   3432  O   HOH B1138      27.782  16.754  21.774  1.00  0.00      B    O  
ATOM   3433  H1  HOH B1138      28.138  15.851  22.072  1.00  0.00      B    H  
ATOM   3434  H2  HOH B1138      28.173  17.507  22.434  1.00  0.00      B    H  
ATOM   3435  O   HOH B1139       4.334  16.147   9.897  1.00  0.00      B    O  
ATOM   3436  H1  HOH B1139       4.048  15.788   8.961  1.00  0.00      B    H  
ATOM   3437  H2  HOH B1139       5.355  16.195   9.877  1.00  0.00      B    H  
ATOM   3438  O   HOH B1140      28.023  15.481  25.176  1.00  0.00      B    O  
ATOM   3439  H1  HOH B1140      27.902  16.409  24.775  1.00  0.00      B    H  
ATOM   3440  H2  HOH B1140      27.092  14.976  25.171  1.00  0.00      B    H  
ATOM   3441  O   HOH B1141      12.661  25.368  35.761  1.00  0.00      B    O  
ATOM   3442  H1  HOH B1141      11.915  25.111  36.398  1.00  0.00      B    H  
ATOM   3443  H2  HOH B1141      12.461  25.049  34.814  1.00  0.00      B    H  
ATOM   3444  O   HOH B1142      23.954  15.507  26.955  1.00  0.00      B    O  
ATOM   3445  H1  HOH B1142      23.533  15.484  27.842  1.00  0.00      B    H  
ATOM   3446  H2  HOH B1142      23.741  16.445  26.653  1.00  0.00      B    H  
ATOM   3447  O   HOH B1143      17.836  36.838  15.306  1.00  0.00      B    O  
ATOM   3448  H1  HOH B1143      17.838  37.368  14.450  1.00  0.00      B    H  
ATOM   3449  H2  HOH B1143      18.258  37.361  16.040  1.00  0.00      B    H  
ATOM   3450  O   HOH B1144      28.092  16.876  15.047  1.00  0.00      B    O  
ATOM   3451  H1  HOH B1144      27.950  17.796  14.688  1.00  0.00      B    H  
ATOM   3452  H2  HOH B1144      28.767  16.440  14.406  1.00  0.00      B    H  
ATOM   3453  O   HOH B1145      13.436  32.054  28.745  1.00  0.00      B    O  
ATOM   3454  H1  HOH B1145      12.934  32.771  29.181  1.00  0.00      B    H  
ATOM   3455  H2  HOH B1145      14.462  32.189  28.884  1.00  0.00      B    H  
ATOM   3456  O   HOH B1146      14.429  37.102  12.519  1.00  0.00      B    O  
ATOM   3457  H1  HOH B1146      13.947  36.381  12.030  1.00  0.00      B    H  
ATOM   3458  H2  HOH B1146      14.496  36.857  13.528  1.00  0.00      B    H  
ATOM   3459  O   HOH B1147      33.073  34.740   6.084  1.00  0.00      B    O  
ATOM   3460  H1  HOH B1147      32.850  34.220   6.948  1.00  0.00      B    H  
ATOM   3461  H2  HOH B1147      32.162  34.896   5.596  1.00  0.00      B    H  
ATOM   3462  O   HOH B1148      34.959  15.139  24.956  1.00  0.00      B    O  
ATOM   3463  H1  HOH B1148      34.583  14.285  25.369  1.00  0.00      B    H  
ATOM   3464  H2  HOH B1148      34.901  15.139  23.950  1.00  0.00      B    H  
ATOM   3465  O   HOH B1149      24.552  31.801   1.994  1.00  0.00      B    O  
ATOM   3466  H1  HOH B1149      25.179  31.099   2.380  1.00  0.00      B    H  
ATOM   3467  H2  HOH B1149      23.962  32.149   2.755  1.00  0.00      B    H  
ATOM   3468  O   HOH B1150      20.947   2.730   4.840  1.00  0.00      B    O  
ATOM   3469  H1  HOH B1150      21.645   2.901   4.054  1.00  0.00      B    H  
ATOM   3470  H2  HOH B1150      20.046   2.689   4.342  1.00  0.00      B    H  
ATOM   3471  O   HOH B1151       0.610  16.600   9.699  1.00  0.00      B    O  
ATOM   3472  H1  HOH B1151       1.167  16.908  10.457  1.00  0.00      B    H  
ATOM   3473  H2  HOH B1151       0.975  15.677   9.395  1.00  0.00      B    H  
ATOM   3474  O   HOH B1152      33.225   5.707  34.700  1.00  0.00      B    O  
ATOM   3475  H1  HOH B1152      33.162   5.095  33.865  1.00  0.00      B    H  
ATOM   3476  H2  HOH B1152      32.384   6.349  34.525  1.00  0.00      B    H  
ATOM   3477  O   HOH B1153      20.757  18.219   2.879  1.00  0.00      B    O  
ATOM   3478  H1  HOH B1153      20.777  17.614   2.070  1.00  0.00      B    H  
ATOM   3479  H2  HOH B1153      19.966  18.871   2.748  1.00  0.00      B    H  
ATOM   3480  O   HOH B1154      27.198  16.947  10.570  1.00  0.00      B    O  
ATOM   3481  H1  HOH B1154      26.612  17.683  10.173  1.00  0.00      B    H  
ATOM   3482  H2  HOH B1154      28.101  17.344  10.730  1.00  0.00      B    H  
ATOM   3483  O   HOH B1155      33.979  16.555  11.591  1.00  0.00      B    O  
ATOM   3484  H1  HOH B1155      33.951  17.475  11.975  1.00  0.00      B    H  
ATOM   3485  H2  HOH B1155      34.944  16.376  11.317  1.00  0.00      B    H  
ATOM   3486  O   HOH B1156      11.329  24.619  18.907  1.00  0.00      B    O  
ATOM   3487  H1  HOH B1156      11.221  24.786  19.912  1.00  0.00      B    H  
ATOM   3488  H2  HOH B1156      11.768  25.452  18.547  1.00  0.00      B    H  
ATOM   3489  O   HOH B1157      11.508   1.223  30.064  1.00  0.00      B    O  
ATOM   3490  H1  HOH B1157      10.951   0.557  29.501  1.00  0.00      B    H  
ATOM   3491  H2  HOH B1157      12.275   1.583  29.507  1.00  0.00      B    H  
ATOM   3492  O   HOH B1158      35.807  22.246  25.294  1.00  0.00      B    O  
ATOM   3493  H1  HOH B1158      35.421  22.907  24.664  1.00  0.00      B    H  
ATOM   3494  H2  HOH B1158      35.537  22.344  26.288  1.00  0.00      B    H  
ATOM   3495  O   HOH B1159      28.143  37.444  25.131  1.00  0.00      B    O  
ATOM   3496  H1  HOH B1159      27.609  37.382  26.057  1.00  0.00      B    H  
ATOM   3497  H2  HOH B1159      27.881  36.723  24.528  1.00  0.00      B    H  
ATOM   3498  O   HOH B1160      17.261   5.023  22.088  1.00  0.00      B    O  
ATOM   3499  H1  HOH B1160      16.264   4.991  22.280  1.00  0.00      B    H  
ATOM   3500  H2  HOH B1160      17.668   5.146  22.994  1.00  0.00      B    H  
ATOM   3501  O   HOH B1161       9.656  29.515  18.231  1.00  0.00      B    O  
ATOM   3502  H1  HOH B1161       8.653  29.667  18.388  1.00  0.00      B    H  
ATOM   3503  H2  HOH B1161       9.896  29.701  17.272  1.00  0.00      B    H  
ATOM   3504  O   HOH B1162      20.200   5.970  11.531  1.00  0.00      B    O  
ATOM   3505  H1  HOH B1162      20.970   5.391  11.795  1.00  0.00      B    H  
ATOM   3506  H2  HOH B1162      19.978   5.780  10.546  1.00  0.00      B    H  
ATOM   3507  O   HOH B1163       4.783  17.784   6.985  1.00  0.00      B    O  
ATOM   3508  H1  HOH B1163       4.356  18.546   6.369  1.00  0.00      B    H  
ATOM   3509  H2  HOH B1163       4.091  17.050   6.982  1.00  0.00      B    H  
ATOM   3510  O   HOH B1164      15.930  16.515  33.579  1.00  0.00      B    O  
ATOM   3511  H1  HOH B1164      14.993  16.845  33.323  1.00  0.00      B    H  
ATOM   3512  H2  HOH B1164      15.885  16.035  34.512  1.00  0.00      B    H  
ATOM   3513  O   HOH B1165      10.837  12.552  14.439  1.00  0.00      B    O  
ATOM   3514  H1  HOH B1165      10.368  11.673  14.371  1.00  0.00      B    H  
ATOM   3515  H2  HOH B1165      11.760  12.423  14.002  1.00  0.00      B    H  
ATOM   3516  O   HOH B1166      17.683  19.235  23.947  1.00  0.00      B    O  
ATOM   3517  H1  HOH B1166      16.865  19.789  23.703  1.00  0.00      B    H  
ATOM   3518  H2  HOH B1166      17.989  19.494  24.899  1.00  0.00      B    H  
ATOM   3519  O   HOH B1167      28.893  13.773  23.044  1.00  0.00      B    O  
ATOM   3520  H1  HOH B1167      28.626  14.152  23.946  1.00  0.00      B    H  
ATOM   3521  H2  HOH B1167      28.048  13.453  22.544  1.00  0.00      B    H  
ATOM   3522  O   HOH B1168      11.009  26.053  13.985  1.00  0.00      B    O  
ATOM   3523  H1  HOH B1168      11.128  27.053  13.743  1.00  0.00      B    H  
ATOM   3524  H2  HOH B1168      10.267  26.025  14.676  1.00  0.00      B    H  
ATOM   3525  O   HOH B1169      37.175  22.902   6.649  1.00  0.00      B    O  
ATOM   3526  H1  HOH B1169      36.882  23.202   7.568  1.00  0.00      B    H  
ATOM   3527  H2  HOH B1169      37.636  23.661   6.178  1.00  0.00      B    H  
ATOM   3528  O   HOH B1170      28.196  30.937  26.367  1.00  0.00      B    O  
ATOM   3529  H1  HOH B1170      27.768  30.148  25.930  1.00  0.00      B    H  
ATOM   3530  H2  HOH B1170      28.790  30.607  27.148  1.00  0.00      B    H  
ATOM   3531  O   HOH B1171      11.470   5.848  10.823  1.00  0.00      B    O  
ATOM   3532  H1  HOH B1171      12.211   6.245  11.344  1.00  0.00      B    H  
ATOM   3533  H2  HOH B1171      11.756   4.973  10.558  1.00  0.00      B    H  
ATOM   3534  O   HOH B1172      12.705  24.688  15.662  1.00  0.00      B    O  
ATOM   3535  H1  HOH B1172      12.118  25.265  15.057  1.00  0.00      B    H  
ATOM   3536  H2  HOH B1172      12.973  25.223  16.511  1.00  0.00      B    H  
ATOM   3537  O   HOH B1173      31.685  34.973  33.313  1.00  0.00      B    O  
ATOM   3538  H1  HOH B1173      30.725  34.603  33.360  1.00  0.00      B    H  
ATOM   3539  H2  HOH B1173      31.774  35.590  34.144  1.00  0.00      B    H  
ATOM   3540  O   HOH B1174       8.039   0.002   2.613  1.00  0.00      B    O  
ATOM   3541  H1  HOH B1174       9.031   0.052   2.624  1.00  0.00      B    H  
ATOM   3542  H2  HOH B1174       7.710   0.814   3.172  1.00  0.00      B    H  
ATOM   3543  O   HOH B1175      28.129  19.404  13.629  1.00  0.00      B    O  
ATOM   3544  H1  HOH B1175      28.674  19.300  12.784  1.00  0.00      B    H  
ATOM   3545  H2  HOH B1175      27.291  19.935  13.474  1.00  0.00      B    H  
ATOM   3546  O   HOH B1176      34.633  36.970  14.880  1.00  0.00      B    O  
ATOM   3547  H1  HOH B1176      35.045  36.956  13.962  1.00  0.00      B    H  
ATOM   3548  H2  HOH B1176      35.241  37.589  15.399  1.00  0.00      B    H  
ATOM   3549  O   HOH B1177      23.616  26.195  33.754  1.00  0.00      B    O  
ATOM   3550  H1  HOH B1177      24.189  26.494  34.577  1.00  0.00      B    H  
ATOM   3551  H2  HOH B1177      22.886  26.935  33.577  1.00  0.00      B    H  
ATOM   3552  O   HOH B1178      31.427  29.319  26.677  1.00  0.00      B    O  
ATOM   3553  H1  HOH B1178      30.786  29.976  27.119  1.00  0.00      B    H  
ATOM   3554  H2  HOH B1178      31.958  28.773  27.349  1.00  0.00      B    H  
ATOM   3555  O   HOH B1179      14.000  32.623  35.365  1.00  0.00      B    O  
ATOM   3556  H1  HOH B1179      13.057  32.819  35.311  1.00  0.00      B    H  
ATOM   3557  H2  HOH B1179      14.479  33.064  34.610  1.00  0.00      B    H  
ATOM   3558  O   HOH B1180      18.748  19.495   5.765  1.00  0.00      B    O  
ATOM   3559  H1  HOH B1180      19.582  19.187   5.311  1.00  0.00      B    H  
ATOM   3560  H2  HOH B1180      17.911  18.966   5.471  1.00  0.00      B    H  
ATOM   3561  O   HOH B1181      18.000  34.727  27.993  1.00  0.00      B    O  
ATOM   3562  H1  HOH B1181      18.636  35.509  27.853  1.00  0.00      B    H  
ATOM   3563  H2  HOH B1181      17.996  34.227  27.169  1.00  0.00      B    H  
ATOM   3564  O   HOH B1182       3.361  28.004  32.471  1.00  0.00      B    O  
ATOM   3565  H1  HOH B1182       2.653  28.708  32.665  1.00  0.00      B    H  
ATOM   3566  H2  HOH B1182       4.287  28.341  32.654  1.00  0.00      B    H  
ATOM   3567  O   HOH B1183       5.594  17.656  33.556  1.00  0.00      B    O  
ATOM   3568  H1  HOH B1183       4.618  17.688  33.917  1.00  0.00      B    H  
ATOM   3569  H2  HOH B1183       6.156  18.050  34.272  1.00  0.00      B    H  
ATOM   3570  O   HOH B1184      34.418  31.255   7.603  1.00  0.00      B    O  
ATOM   3571  H1  HOH B1184      35.049  31.877   7.084  1.00  0.00      B    H  
ATOM   3572  H2  HOH B1184      34.630  31.323   8.605  1.00  0.00      B    H  
ATOM   3573  O   HOH B1185      34.355  10.503  20.270  1.00  0.00      B    O  
ATOM   3574  H1  HOH B1185      35.307  10.548  19.906  1.00  0.00      B    H  
ATOM   3575  H2  HOH B1185      34.151  11.450  20.609  1.00  0.00      B    H  
ATOM   3576  O   HOH B1186      35.622  10.982  24.605  1.00  0.00      B    O  
ATOM   3577  H1  HOH B1186      35.541  10.453  23.761  1.00  0.00      B    H  
ATOM   3578  H2  HOH B1186      36.599  10.968  24.955  1.00  0.00      B    H  
ATOM   3579  O   HOH B1187      27.815  27.219  36.964  1.00  0.00      B    O  
ATOM   3580  H1  HOH B1187      27.505  26.777  36.145  1.00  0.00      B    H  
ATOM   3581  H2  HOH B1187      28.466  26.566  37.362  1.00  0.00      B    H  
ATOM   3582  O   HOH B1188      13.397  11.401  15.034  1.00  0.00      B    O  
ATOM   3583  H1  HOH B1188      13.919  10.617  15.426  1.00  0.00      B    H  
ATOM   3584  H2  HOH B1188      12.828  11.814  15.790  1.00  0.00      B    H  
ATOM   3585  O   HOH B1189      35.539  27.759  19.891  1.00  0.00      B    O  
ATOM   3586  H1  HOH B1189      36.100  28.410  19.358  1.00  0.00      B    H  
ATOM   3587  H2  HOH B1189      36.093  26.943  20.083  1.00  0.00      B    H  
ATOM   3588  O   HOH B1190      11.626   2.992  24.466  1.00  0.00      B    O  
ATOM   3589  H1  HOH B1190      12.136   2.243  23.962  1.00  0.00      B    H  
ATOM   3590  H2  HOH B1190      11.136   2.595  25.264  1.00  0.00      B    H  
ATOM   3591  O   HOH B1191      39.064   0.094   3.455  1.00  0.00      B    O  
ATOM   3592  H1  HOH B1191      38.099   0.351   3.402  1.00  0.00      B    H  
ATOM   3593  H2  HOH B1191      39.538   0.950   3.817  1.00  0.00      B    H  
ATOM   3594  O   HOH B1192       2.705  28.672  29.193  1.00  0.00      B    O  
ATOM   3595  H1  HOH B1192       3.528  29.156  29.428  1.00  0.00      B    H  
ATOM   3596  H2  HOH B1192       2.697  27.766  29.622  1.00  0.00      B    H  
ATOM   3597  O   HOH B1193      34.154  37.789  31.960  1.00  0.00      B    O  
ATOM   3598  H1  HOH B1193      35.024  37.962  32.304  1.00  0.00      B    H  
ATOM   3599  H2  HOH B1193      34.207  37.011  31.340  1.00  0.00      B    H  
ATOM   3600  O   HOH B1194       1.887  11.103  30.205  1.00  0.00      B    O  
ATOM   3601  H1  HOH B1194       2.074  11.991  29.860  1.00  0.00      B    H  
ATOM   3602  H2  HOH B1194       1.867  10.563  29.322  1.00  0.00      B    H  
ATOM   3603  O   HOH B1195      20.429  38.282  16.133  1.00  0.00      B    O  
ATOM   3604  H1  HOH B1195      21.192  37.637  16.082  1.00  0.00      B    H  
ATOM   3605  H2  HOH B1195      19.818  37.955  16.947  1.00  0.00      B    H  
ATOM   3606  O   HOH B1196       6.015   5.360   7.646  1.00  0.00      B    O  
ATOM   3607  H1  HOH B1196       5.560   6.284   7.827  1.00  0.00      B    H  
ATOM   3608  H2  HOH B1196       6.998   5.507   7.940  1.00  0.00      B    H  
ATOM   3609  O   HOH B1197      20.835  20.147  28.012  1.00  0.00      B    O  
ATOM   3610  H1  HOH B1197      20.602  19.160  28.054  1.00  0.00      B    H  
ATOM   3611  H2  HOH B1197      21.797  20.177  28.361  1.00  0.00      B    H  
ATOM   3612  O   HOH B1198      25.271  37.229  18.389  1.00  0.00      B    O  
ATOM   3613  H1  HOH B1198      24.265  37.418  18.603  1.00  0.00      B    H  
ATOM   3614  H2  HOH B1198      25.377  36.204  18.375  1.00  0.00      B    H  
ATOM   3615  O   HOH B1199      34.128  34.987  27.302  1.00  0.00      B    O  
ATOM   3616  H1  HOH B1199      33.690  35.665  27.859  1.00  0.00      B    H  
ATOM   3617  H2  HOH B1199      33.453  34.324  26.945  1.00  0.00      B    H  
ATOM   3618  O   HOH B1200       8.840  22.753  21.051  1.00  0.00      B    O  
ATOM   3619  H1  HOH B1200       8.435  21.851  20.864  1.00  0.00      B    H  
ATOM   3620  H2  HOH B1200       8.666  22.987  22.004  1.00  0.00      B    H  
ATOM   3621  O   HOH B1201      37.903  18.786  10.904  1.00  0.00      B    O  
ATOM   3622  H1  HOH B1201      37.313  19.054  10.185  1.00  0.00      B    H  
ATOM   3623  H2  HOH B1201      38.112  17.821  10.750  1.00  0.00      B    H  
ATOM   3624  O   HOH B1202      26.251  23.443   7.055  1.00  0.00      B    O  
ATOM   3625  H1  HOH B1202      26.960  24.184   6.834  1.00  0.00      B    H  
ATOM   3626  H2  HOH B1202      25.463  23.877   7.513  1.00  0.00      B    H  
ATOM   3627  O   HOH B1203      26.884   7.720  10.322  1.00  0.00      B    O  
ATOM   3628  H1  HOH B1203      27.148   7.467   9.378  1.00  0.00      B    H  
ATOM   3629  H2  HOH B1203      27.732   7.464  10.817  1.00  0.00      B    H  
ATOM   3630  O   HOH B1204      19.776   7.282  36.852  1.00  0.00      B    O  
ATOM   3631  H1  HOH B1204      19.760   8.123  36.227  1.00  0.00      B    H  
ATOM   3632  H2  HOH B1204      19.019   7.315  37.476  1.00  0.00      B    H  
ATOM   3633  O   HOH B1205      22.512  17.932  24.016  1.00  0.00      B    O  
ATOM   3634  H1  HOH B1205      22.067  17.080  23.644  1.00  0.00      B    H  
ATOM   3635  H2  HOH B1205      22.438  17.973  25.071  1.00  0.00      B    H  
ATOM   3636  O   HOH B1206      12.174   2.185  38.009  1.00  0.00      B    O  
ATOM   3637  H1  HOH B1206      13.073   2.323  38.470  1.00  0.00      B    H  
ATOM   3638  H2  HOH B1206      11.597   1.606  38.570  1.00  0.00      B    H  
ATOM   3639  O   HOH B1207      28.240  22.369  34.910  1.00  0.00      B    O  
ATOM   3640  H1  HOH B1207      27.969  23.297  34.681  1.00  0.00      B    H  
ATOM   3641  H2  HOH B1207      27.530  21.690  34.605  1.00  0.00      B    H  
ATOM   3642  O   HOH B1208      27.219   3.795  15.810  1.00  0.00      B    O  
ATOM   3643  H1  HOH B1208      26.970   4.564  16.449  1.00  0.00      B    H  
ATOM   3644  H2  HOH B1208      27.492   3.001  16.444  1.00  0.00      B    H  
ATOM   3645  O   HOH B1209      24.249  17.963  37.744  1.00  0.00      B    O  
ATOM   3646  H1  HOH B1209      24.365  18.958  37.978  1.00  0.00      B    H  
ATOM   3647  H2  HOH B1209      24.865  17.457  38.389  1.00  0.00      B    H  
ATOM   3648  O   HOH B1210       6.753  16.388   8.608  1.00  0.00      B    O  
ATOM   3649  H1  HOH B1210       6.141  17.008   7.998  1.00  0.00      B    H  
ATOM   3650  H2  HOH B1210       7.574  16.954   8.825  1.00  0.00      B    H  
ATOM   3651  O   HOH B1211      12.380  13.524   5.504  1.00  0.00      B    O  
ATOM   3652  H1  HOH B1211      12.353  13.145   6.475  1.00  0.00      B    H  
ATOM   3653  H2  HOH B1211      12.372  14.504   5.467  1.00  0.00      B    H  
ATOM   3654  O   HOH B1212       8.660  38.592  20.236  1.00  0.00      B    O  
ATOM   3655  H1  HOH B1212       8.075  38.227  19.513  1.00  0.00      B    H  
ATOM   3656  H2  HOH B1212       9.506  39.010  19.795  1.00  0.00      B    H  
ATOM   3657  O   HOH B1213       9.765  18.871  11.934  1.00  0.00      B    O  
ATOM   3658  H1  HOH B1213       9.827  18.078  12.562  1.00  0.00      B    H  
ATOM   3659  H2  HOH B1213      10.653  19.419  11.989  1.00  0.00      B    H  
ATOM   3660  O   HOH B1214       7.104  22.422   3.109  1.00  0.00      B    O  
ATOM   3661  H1  HOH B1214       7.189  22.937   4.007  1.00  0.00      B    H  
ATOM   3662  H2  HOH B1214       6.234  21.898   3.069  1.00  0.00      B    H  
ATOM   3663  O   HOH B1215       4.614  20.590  22.385  1.00  0.00      B    O  
ATOM   3664  H1  HOH B1215       4.114  19.804  21.907  1.00  0.00      B    H  
ATOM   3665  H2  HOH B1215       5.210  20.213  23.171  1.00  0.00      B    H  
ATOM   3666  O   HOH B1216      12.708  35.670  32.741  1.00  0.00      B    O  
ATOM   3667  H1  HOH B1216      11.900  35.050  32.652  1.00  0.00      B    H  
ATOM   3668  H2  HOH B1216      12.391  36.626  32.516  1.00  0.00      B    H  
ATOM   3669  O   HOH B1217      12.376   4.893   4.099  1.00  0.00      B    O  
ATOM   3670  H1  HOH B1217      13.294   5.271   4.460  1.00  0.00      B    H  
ATOM   3671  H2  HOH B1217      12.402   4.967   3.069  1.00  0.00      B    H  
ATOM   3672  O   HOH B1218      21.017  36.647  38.778  1.00  0.00      B    O  
ATOM   3673  H1  HOH B1218      21.866  36.108  38.944  1.00  0.00      B    H  
ATOM   3674  H2  HOH B1218      21.005  36.782  37.742  1.00  0.00      B    H  
ATOM   3675  O   HOH B1219      31.352  28.853  38.172  1.00  0.00      B    O  
ATOM   3676  H1  HOH B1219      31.340  29.090  37.208  1.00  0.00      B    H  
ATOM   3677  H2  HOH B1219      31.462  29.730  38.718  1.00  0.00      B    H  
ATOM   3678  O   HOH B1220       4.178  26.427   3.507  1.00  0.00      B    O  
ATOM   3679  H1  HOH B1220       3.297  26.331   4.028  1.00  0.00      B    H  
ATOM   3680  H2  HOH B1220       4.177  25.723   2.853  1.00  0.00      B    H  
ATOM   3681  O   HOH B1221       4.457  21.385   3.405  1.00  0.00      B    O  
ATOM   3682  H1  HOH B1221       3.965  22.167   3.017  1.00  0.00      B    H  
ATOM   3683  H2  HOH B1221       4.825  20.785   2.625  1.00  0.00      B    H  
ATOM   3684  O   HOH B1222       8.441  13.024   0.940  1.00  0.00      B    O  
ATOM   3685  H1  HOH B1222       7.456  13.198   0.656  1.00  0.00      B    H  
ATOM   3686  H2  HOH B1222       8.455  12.080   1.332  1.00  0.00      B    H  
ATOM   3687  O   HOH B1223      30.927  11.939  21.465  1.00  0.00      B    O  
ATOM   3688  H1  HOH B1223      31.711  12.571  21.390  1.00  0.00      B    H  
ATOM   3689  H2  HOH B1223      30.673  11.961  22.469  1.00  0.00      B    H  
ATOM   3690  O   HOH B1224      30.139  22.785  26.269  1.00  0.00      B    O  
ATOM   3691  H1  HOH B1224      30.161  22.132  25.461  1.00  0.00      B    H  
ATOM   3692  H2  HOH B1224      29.236  23.160  26.323  1.00  0.00      B    H  
ATOM   3693  O   HOH B1225       5.228  23.504  28.713  1.00  0.00      B    O  
ATOM   3694  H1  HOH B1225       5.219  23.256  27.773  1.00  0.00      B    H  
ATOM   3695  H2  HOH B1225       6.201  23.719  28.968  1.00  0.00      B    H  
ATOM   3696  O   HOH B1226       5.975   7.358  10.354  1.00  0.00      B    O  
ATOM   3697  H1  HOH B1226       5.584   6.850  11.170  1.00  0.00      B    H  
ATOM   3698  H2  HOH B1226       5.437   8.197  10.365  1.00  0.00      B    H  
ATOM   3699  O   HOH B1227      17.351   7.759   3.902  1.00  0.00      B    O  
ATOM   3700  H1  HOH B1227      18.236   7.395   3.702  1.00  0.00      B    H  
ATOM   3701  H2  HOH B1227      17.333   8.110   4.823  1.00  0.00      B    H  
ATOM   3702  O   HOH B1228      16.876  12.272  11.678  1.00  0.00      B    O  
ATOM   3703  H1  HOH B1228      17.754  12.042  11.303  1.00  0.00      B    H  
ATOM   3704  H2  HOH B1228      16.416  11.352  11.717  1.00  0.00      B    H  
ATOM   3705  O   HOH B1229       8.938  13.093  17.025  1.00  0.00      B    O  
ATOM   3706  H1  HOH B1229       9.827  12.572  17.260  1.00  0.00      B    H  
ATOM   3707  H2  HOH B1229       8.318  12.428  16.615  1.00  0.00      B    H  
ATOM   3708  O   HOH B1230       3.957  39.032  21.841  1.00  0.00      B    O  
ATOM   3709  H1  HOH B1230       3.112  38.894  21.245  1.00  0.00      B    H  
ATOM   3710  H2  HOH B1230       4.181  38.136  22.235  1.00  0.00      B    H  
ATOM   3711  O   HOH B1231      28.537  29.258  11.274  1.00  0.00      B    O  
ATOM   3712  H1  HOH B1231      28.897  28.521  10.689  1.00  0.00      B    H  
ATOM   3713  H2  HOH B1231      28.303  30.044  10.686  1.00  0.00      B    H  
ATOM   3714  O   HOH B1232       4.149  23.598  26.021  1.00  0.00      B    O  
ATOM   3715  H1  HOH B1232       3.497  22.843  25.988  1.00  0.00      B    H  
ATOM   3716  H2  HOH B1232       5.064  23.255  25.816  1.00  0.00      B    H  
ATOM   3717  O   HOH B1233      13.376  17.378  38.907  1.00  0.00      B    O  
ATOM   3718  H1  HOH B1233      14.253  17.091  38.453  1.00  0.00      B    H  
ATOM   3719  H2  HOH B1233      13.348  18.415  39.040  1.00  0.00      B    H  
ATOM   3720  O   HOH B1234       3.588  34.889  29.713  1.00  0.00      B    O  
ATOM   3721  H1  HOH B1234       4.222  35.052  28.980  1.00  0.00      B    H  
ATOM   3722  H2  HOH B1234       3.196  35.801  29.980  1.00  0.00      B    H  
ATOM   3723  O   HOH B1235      27.155  28.231  27.919  1.00  0.00      B    O  
ATOM   3724  H1  HOH B1235      27.439  27.449  27.309  1.00  0.00      B    H  
ATOM   3725  H2  HOH B1235      27.652  28.147  28.819  1.00  0.00      B    H  
ATOM   3726  O   HOH B1236      19.105  21.303  26.084  1.00  0.00      B    O  
ATOM   3727  H1  HOH B1236      19.670  21.881  25.479  1.00  0.00      B    H  
ATOM   3728  H2  HOH B1236      19.711  20.919  26.801  1.00  0.00      B    H  
ATOM   3729  O   HOH B1237      24.401  20.437   0.107  1.00  0.00      B    O  
ATOM   3730  H1  HOH B1237      23.467  20.669   0.448  1.00  0.00      B    H  
ATOM   3731  H2  HOH B1237      24.923  20.119   0.953  1.00  0.00      B    H  
ATOM   3732  O   HOH B1238      21.862   3.965   0.139  1.00  0.00      B    O  
ATOM   3733  H1  HOH B1238      21.367   3.756   1.021  1.00  0.00      B    H  
ATOM   3734  H2  HOH B1238      21.998   3.019  -0.270  1.00  0.00      B    H  
ATOM   3735  O   HOH B1239       6.705  10.921  11.037  1.00  0.00      B    O  
ATOM   3736  H1  HOH B1239       5.807  10.750  10.546  1.00  0.00      B    H  
ATOM   3737  H2  HOH B1239       6.691  11.819  11.501  1.00  0.00      B    H  
ATOM   3738  O   HOH B1240      26.163  10.171   8.424  1.00  0.00      B    O  
ATOM   3739  H1  HOH B1240      25.959   9.343   7.822  1.00  0.00      B    H  
ATOM   3740  H2  HOH B1240      26.078   9.876   9.365  1.00  0.00      B    H  
ATOM   3741  O   HOH B1241       0.674  17.056  13.652  1.00  0.00      B    O  
ATOM   3742  H1  HOH B1241       1.433  16.842  12.990  1.00  0.00      B    H  
ATOM   3743  H2  HOH B1241       0.775  18.066  13.828  1.00  0.00      B    H  
ATOM   3744  O   HOH B1242      37.879  10.098  36.582  1.00  0.00      B    O  
ATOM   3745  H1  HOH B1242      37.811   9.605  35.710  1.00  0.00      B    H  
ATOM   3746  H2  HOH B1242      38.598   9.705  37.199  1.00  0.00      B    H  
ATOM   3747  O   HOH B1243      18.286  19.796  17.565  1.00  0.00      B    O  
ATOM   3748  H1  HOH B1243      17.791  19.551  16.728  1.00  0.00      B    H  
ATOM   3749  H2  HOH B1243      19.107  20.322  17.227  1.00  0.00      B    H  
ATOM   3750  O   HOH B1244      22.969  16.123  29.391  1.00  0.00      B    O  
ATOM   3751  H1  HOH B1244      22.141  15.940  29.905  1.00  0.00      B    H  
ATOM   3752  H2  HOH B1244      23.502  16.869  29.870  1.00  0.00      B    H  
ATOM   3753  O   HOH B1245      36.746  18.794  35.488  1.00  0.00      B    O  
ATOM   3754  H1  HOH B1245      35.810  19.153  35.629  1.00  0.00      B    H  
ATOM   3755  H2  HOH B1245      37.146  19.146  34.630  1.00  0.00      B    H  
ATOM   3756  O   HOH B1246       4.537   7.549  35.876  1.00  0.00      B    O  
ATOM   3757  H1  HOH B1246       4.226   7.771  36.782  1.00  0.00      B    H  
ATOM   3758  H2  HOH B1246       4.060   8.286  35.231  1.00  0.00      B    H  
ATOM   3759  O   HOH B1247      21.272  15.347  12.061  1.00  0.00      B    O  
ATOM   3760  H1  HOH B1247      21.436  14.342  12.130  1.00  0.00      B    H  
ATOM   3761  H2  HOH B1247      20.688  15.581  12.842  1.00  0.00      B    H  
ATOM   3762  O   HOH B1248      16.058  29.869  18.729  1.00  0.00      B    O  
ATOM   3763  H1  HOH B1248      16.621  29.640  19.562  1.00  0.00      B    H  
ATOM   3764  H2  HOH B1248      16.571  30.507  18.158  1.00  0.00      B    H  
ATOM   3765  O   HOH B1249      38.213  39.025  27.535  1.00  0.00      B    O  
ATOM   3766  H1  HOH B1249      39.046  39.550  27.454  1.00  0.00      B    H  
ATOM   3767  H2  HOH B1249      38.314  38.173  26.927  1.00  0.00      B    H  
ATOM   3768  O   HOH B1250      23.752  19.041  21.762  1.00  0.00      B    O  
ATOM   3769  H1  HOH B1250      23.309  18.787  22.660  1.00  0.00      B    H  
ATOM   3770  H2  HOH B1250      24.413  18.347  21.575  1.00  0.00      B    H  
ATOM   3771  O   HOH B1251       2.842  28.657  38.388  1.00  0.00      B    O  
ATOM   3772  H1  HOH B1251       2.768  29.341  39.124  1.00  0.00      B    H  
ATOM   3773  H2  HOH B1251       3.721  28.841  37.917  1.00  0.00      B    H  
ATOM   3774  O   HOH B1252      17.134  19.137  11.939  1.00  0.00      B    O  
ATOM   3775  H1  HOH B1252      18.079  19.386  11.633  1.00  0.00      B    H  
ATOM   3776  H2  HOH B1252      17.161  18.165  12.244  1.00  0.00      B    H  
ATOM   3777  O   HOH B1253      25.398   4.090  12.115  1.00  0.00      B    O  
ATOM   3778  H1  HOH B1253      25.361   5.002  12.566  1.00  0.00      B    H  
ATOM   3779  H2  HOH B1253      25.509   4.257  11.094  1.00  0.00      B    H  
ATOM   3780  O   HOH B1254      30.992  17.305  30.975  1.00  0.00      B    O  
ATOM   3781  H1  HOH B1254      31.093  17.896  31.813  1.00  0.00      B    H  
ATOM   3782  H2  HOH B1254      31.832  17.490  30.374  1.00  0.00      B    H  
ATOM   3783  O   HOH B1255      15.335   6.205  30.958  1.00  0.00      B    O  
ATOM   3784  H1  HOH B1255      15.570   5.498  31.640  1.00  0.00      B    H  
ATOM   3785  H2  HOH B1255      14.613   6.852  31.394  1.00  0.00      B    H  
ATOM   3786  O   HOH B1256      17.592  22.662  20.986  1.00  0.00      B    O  
ATOM   3787  H1  HOH B1256      16.832  22.611  20.314  1.00  0.00      B    H  
ATOM   3788  H2  HOH B1256      18.158  21.892  20.604  1.00  0.00      B    H  
ATOM   3789  O   HOH B1257      37.704  13.795  18.625  1.00  0.00      B    O  
ATOM   3790  H1  HOH B1257      38.521  14.199  19.067  1.00  0.00      B    H  
ATOM   3791  H2  HOH B1257      37.924  13.327  17.737  1.00  0.00      B    H  
ATOM   3792  O   HOH B1258      23.339  26.619  15.220  1.00  0.00      B    O  
ATOM   3793  H1  HOH B1258      22.742  27.273  14.662  1.00  0.00      B    H  
ATOM   3794  H2  HOH B1258      23.975  27.166  15.745  1.00  0.00      B    H  
ATOM   3795  O   HOH B1259      28.863  39.087  38.149  1.00  0.00      B    O  
ATOM   3796  H1  HOH B1259      29.106  39.618  37.351  1.00  0.00      B    H  
ATOM   3797  H2  HOH B1259      29.280  38.185  38.119  1.00  0.00      B    H  
ATOM   3798  O   HOH B1260      12.741  28.064  35.694  1.00  0.00      B    O  
ATOM   3799  H1  HOH B1260      12.623  27.082  35.896  1.00  0.00      B    H  
ATOM   3800  H2  HOH B1260      11.885  28.509  35.917  1.00  0.00      B    H  
ATOM   3801  O   HOH B1261      35.217   1.091  14.352  1.00  0.00      B    O  
ATOM   3802  H1  HOH B1261      35.287   0.502  13.498  1.00  0.00      B    H  
ATOM   3803  H2  HOH B1261      35.656   0.630  15.117  1.00  0.00      B    H  
ATOM   3804  O   HOH B1262      37.906  33.514  34.603  1.00  0.00      B    O  
ATOM   3805  H1  HOH B1262      38.077  34.187  35.356  1.00  0.00      B    H  
ATOM   3806  H2  HOH B1262      37.764  32.633  35.138  1.00  0.00      B    H  
ATOM   3807  O   HOH B1263      22.289  14.631  19.866  1.00  0.00      B    O  
ATOM   3808  H1  HOH B1263      21.322  14.950  19.741  1.00  0.00      B    H  
ATOM   3809  H2  HOH B1263      22.928  15.376  19.534  1.00  0.00      B    H  
ATOM   3810  O   HOH B1264      21.543   8.251   7.691  1.00  0.00      B    O  
ATOM   3811  H1  HOH B1264      22.127   8.492   6.909  1.00  0.00      B    H  
ATOM   3812  H2  HOH B1264      21.820   8.833   8.443  1.00  0.00      B    H  
ATOM   3813  O   HOH B1265      16.836  22.813  25.212  1.00  0.00      B    O  
ATOM   3814  H1  HOH B1265      16.592  22.493  24.311  1.00  0.00      B    H  
ATOM   3815  H2  HOH B1265      17.659  22.307  25.629  1.00  0.00      B    H  
ATOM   3816  O   HOH B1266      34.955  23.618  22.670  1.00  0.00      B    O  
ATOM   3817  H1  HOH B1266      35.252  23.279  21.799  1.00  0.00      B    H  
ATOM   3818  H2  HOH B1266      34.216  24.304  22.416  1.00  0.00      B    H  
ATOM   3819  O   HOH B1267      15.007  22.811  34.504  1.00  0.00      B    O  
ATOM   3820  H1  HOH B1267      14.037  22.509  34.656  1.00  0.00      B    H  
ATOM   3821  H2  HOH B1267      15.046  23.836  34.574  1.00  0.00      B    H  
ATOM   3822  O   HOH B1268      22.339  12.952  13.060  1.00  0.00      B    O  
ATOM   3823  H1  HOH B1268      22.229  12.707  14.036  1.00  0.00      B    H  
ATOM   3824  H2  HOH B1268      23.263  12.690  12.744  1.00  0.00      B    H  
ATOM   3825  O   HOH B1269       0.286  15.172  37.057  1.00  0.00      B    O  
ATOM   3826  H1  HOH B1269      -0.629  15.700  37.094  1.00  0.00      B    H  
ATOM   3827  H2  HOH B1269       1.005  15.740  37.506  1.00  0.00      B    H  
ATOM   3828  O   HOH B1270      25.307  14.810  24.658  1.00  0.00      B    O  
ATOM   3829  H1  HOH B1270      24.865  14.244  23.966  1.00  0.00      B    H  
ATOM   3830  H2  HOH B1270      24.668  14.763  25.473  1.00  0.00      B    H  
ATOM   3831  O   HOH B1271      28.510   1.469  35.296  1.00  0.00      B    O  
ATOM   3832  H1  HOH B1271      29.466   1.506  35.698  1.00  0.00      B    H  
ATOM   3833  H2  HOH B1271      27.836   2.071  35.703  1.00  0.00      B    H  
ATOM   3834  O   HOH B1272      23.266  13.476   4.228  1.00  0.00      B    O  
ATOM   3835  H1  HOH B1272      22.492  13.214   4.840  1.00  0.00      B    H  
ATOM   3836  H2  HOH B1272      24.023  12.848   4.397  1.00  0.00      B    H  
ATOM   3837  O   HOH B1273      22.762  22.600   5.446  1.00  0.00      B    O  
ATOM   3838  H1  HOH B1273      21.944  22.267   4.929  1.00  0.00      B    H  
ATOM   3839  H2  HOH B1273      23.352  23.177   4.780  1.00  0.00      B    H  
ATOM   3840  O   HOH B1274       0.801  18.259  30.331  1.00  0.00      B    O  
ATOM   3841  H1  HOH B1274       0.064  18.334  29.574  1.00  0.00      B    H  
ATOM   3842  H2  HOH B1274       0.875  19.186  30.742  1.00  0.00      B    H  
ATOM   3843  O   HOH B1275      32.142  10.934   9.938  1.00  0.00      B    O  
ATOM   3844  H1  HOH B1275      31.808  11.452  10.704  1.00  0.00      B    H  
ATOM   3845  H2  HOH B1275      31.803   9.957   9.984  1.00  0.00      B    H  
ATOM   3846  O   HOH B1276      11.825   9.447  17.166  1.00  0.00      B    O  
ATOM   3847  H1  HOH B1276      11.421   8.523  17.369  1.00  0.00      B    H  
ATOM   3848  H2  HOH B1276      12.866   9.399  17.329  1.00  0.00      B    H  
ATOM   3849  O   HOH B1277       2.277  38.841  25.243  1.00  0.00      B    O  
ATOM   3850  H1  HOH B1277       1.662  38.750  24.379  1.00  0.00      B    H  
ATOM   3851  H2  HOH B1277       3.009  39.494  25.024  1.00  0.00      B    H  
ATOM   3852  O   HOH B1278      27.760  21.112  22.598  1.00  0.00      B    O  
ATOM   3853  H1  HOH B1278      28.111  20.224  22.902  1.00  0.00      B    H  
ATOM   3854  H2  HOH B1278      26.958  21.353  23.149  1.00  0.00      B    H  
ATOM   3855  O   HOH B1279       0.398  18.381   1.608  1.00  0.00      B    O  
ATOM   3856  H1  HOH B1279      -0.501  18.407   1.132  1.00  0.00      B    H  
ATOM   3857  H2  HOH B1279       0.468  17.507   2.136  1.00  0.00      B    H  
ATOM   3858  O   HOH B1280      25.475  15.995  36.071  1.00  0.00      B    O  
ATOM   3859  H1  HOH B1280      25.782  15.304  36.753  1.00  0.00      B    H  
ATOM   3860  H2  HOH B1280      24.779  16.582  36.565  1.00  0.00      B    H  
ATOM   3861  O   HOH B1281      25.083   3.754   1.632  1.00  0.00      B    O  
ATOM   3862  H1  HOH B1281      25.241   3.438   2.604  1.00  0.00      B    H  
ATOM   3863  H2  HOH B1281      25.604   4.629   1.485  1.00  0.00      B    H  
ATOM   3864  O   HOH B1282      20.576  21.493  16.915  1.00  0.00      B    O  
ATOM   3865  H1  HOH B1282      20.787  22.200  17.595  1.00  0.00      B    H  
ATOM   3866  H2  HOH B1282      21.339  20.802  16.942  1.00  0.00      B    H  
ATOM   3867  O   HOH B1283      29.883  39.006   5.568  1.00  0.00      B    O  
ATOM   3868  H1  HOH B1283      30.653  38.354   5.489  1.00  0.00      B    H  
ATOM   3869  H2  HOH B1283      29.974  39.565   6.429  1.00  0.00      B    H  
ATOM   3870  O   HOH B1284      27.918  30.908  22.740  1.00  0.00      B    O  
ATOM   3871  H1  HOH B1284      28.185  30.424  21.871  1.00  0.00      B    H  
ATOM   3872  H2  HOH B1284      27.784  30.150  23.425  1.00  0.00      B    H  
ATOM   3873  O   HOH B1285      32.123  19.148  23.524  1.00  0.00      B    O  
ATOM   3874  H1  HOH B1285      31.579  18.575  22.829  1.00  0.00      B    H  
ATOM   3875  H2  HOH B1285      32.616  18.481  24.092  1.00  0.00      B    H  
ATOM   3876  O   HOH B1286      30.105   1.471  23.662  1.00  0.00      B    O  
ATOM   3877  H1  HOH B1286      31.050   1.441  23.369  1.00  0.00      B    H  
ATOM   3878  H2  HOH B1286      30.069   1.051  24.657  1.00  0.00      B    H  
ATOM   3879  O   HOH B1287      33.651  10.744   5.709  1.00  0.00      B    O  
ATOM   3880  H1  HOH B1287      33.588  11.659   6.109  1.00  0.00      B    H  
ATOM   3881  H2  HOH B1287      32.699  10.463   5.512  1.00  0.00      B    H  
ATOM   3882  O   HOH B1288      24.460  24.891   9.010  1.00  0.00      B    O  
ATOM   3883  H1  HOH B1288      25.105  25.515   9.470  1.00  0.00      B    H  
ATOM   3884  H2  HOH B1288      24.146  24.216   9.723  1.00  0.00      B    H  
ATOM   3885  O   HOH B1289       8.804   9.737  28.086  1.00  0.00      B    O  
ATOM   3886  H1  HOH B1289       9.182   9.402  27.213  1.00  0.00      B    H  
ATOM   3887  H2  HOH B1289       9.090   9.143  28.831  1.00  0.00      B    H  
ATOM   3888  O   HOH B1290      32.369  36.807  28.628  1.00  0.00      B    O  
ATOM   3889  H1  HOH B1290      31.539  37.392  28.658  1.00  0.00      B    H  
ATOM   3890  H2  HOH B1290      32.380  36.169  29.355  1.00  0.00      B    H  
ATOM   3891  O   HOH B1291      32.915  38.315  37.403  1.00  0.00      B    O  
ATOM   3892  H1  HOH B1291      32.780  37.330  37.278  1.00  0.00      B    H  
ATOM   3893  H2  HOH B1291      31.987  38.632  37.280  1.00  0.00      B    H  
ATOM   3894  O   HOH B1292      37.033   4.612  14.752  1.00  0.00      B    O  
ATOM   3895  H1  HOH B1292      37.257   5.544  14.253  1.00  0.00      B    H  
ATOM   3896  H2  HOH B1292      37.426   3.826  14.310  1.00  0.00      B    H  
ATOM   3897  O   HOH B1293       5.611  29.584  33.124  1.00  0.00      B    O  
ATOM   3898  H1  HOH B1293       6.363  29.631  33.723  1.00  0.00      B    H  
ATOM   3899  H2  HOH B1293       5.140  30.469  33.259  1.00  0.00      B    H  
ATOM   3900  O   HOH B1294      36.787  25.164  20.422  1.00  0.00      B    O  
ATOM   3901  H1  HOH B1294      37.467  25.359  21.161  1.00  0.00      B    H  
ATOM   3902  H2  HOH B1294      36.431  24.187  20.583  1.00  0.00      B    H  
ATOM   3903  O   HOH B1295       9.236  23.159  30.086  1.00  0.00      B    O  
ATOM   3904  H1  HOH B1295       8.692  23.248  30.936  1.00  0.00      B    H  
ATOM   3905  H2  HOH B1295      10.187  23.429  30.345  1.00  0.00      B    H  
ATOM   3906  O   HOH B1296      33.501   6.525  12.061  1.00  0.00      B    O  
ATOM   3907  H1  HOH B1296      33.367   7.379  12.609  1.00  0.00      B    H  
ATOM   3908  H2  HOH B1296      33.055   5.833  12.611  1.00  0.00      B    H  
ATOM   3909  O   HOH B1297      18.587  25.825   0.303  1.00  0.00      B    O  
ATOM   3910  H1  HOH B1297      18.402  25.517  -0.671  1.00  0.00      B    H  
ATOM   3911  H2  HOH B1297      19.588  25.678   0.525  1.00  0.00      B    H  
ATOM   3912  O   HOH B1298       1.340  12.845  37.485  1.00  0.00      B    O  
ATOM   3913  H1  HOH B1298       0.834  13.682  37.413  1.00  0.00      B    H  
ATOM   3914  H2  HOH B1298       1.360  12.504  36.546  1.00  0.00      B    H  
ATOM   3915  O   HOH B1299       3.023   0.536   0.706  1.00  0.00      B    O  
ATOM   3916  H1  HOH B1299       3.013   0.749   1.714  1.00  0.00      B    H  
ATOM   3917  H2  HOH B1299       3.187   1.400   0.191  1.00  0.00      B    H  
ATOM   3918  O   HOH B1300      25.226  30.474  10.719  1.00  0.00      B    O  
ATOM   3919  H1  HOH B1300      25.595  30.898   9.905  1.00  0.00      B    H  
ATOM   3920  H2  HOH B1300      24.401  31.013  10.977  1.00  0.00      B    H  
ATOM   3921  O   HOH B1301       0.765  15.786  22.623  1.00  0.00      B    O  
ATOM   3922  H1  HOH B1301       1.624  15.775  23.097  1.00  0.00      B    H  
ATOM   3923  H2  HOH B1301       0.897  15.483  21.679  1.00  0.00      B    H  
ATOM   3924  O   HOH B1302       9.287  23.203  26.801  1.00  0.00      B    O  
ATOM   3925  H1  HOH B1302       9.473  22.892  27.695  1.00  0.00      B    H  
ATOM   3926  H2  HOH B1302       9.837  22.783  26.111  1.00  0.00      B    H  
ATOM   3927  O   HOH B1303      31.874  31.852  25.583  1.00  0.00      B    O  
ATOM   3928  H1  HOH B1303      32.142  31.013  26.078  1.00  0.00      B    H  
ATOM   3929  H2  HOH B1303      31.583  32.523  26.278  1.00  0.00      B    H  
ATOM   3930  O   HOH B1304      13.556  11.474  27.359  1.00  0.00      B    O  
ATOM   3931  H1  HOH B1304      13.267  11.696  28.310  1.00  0.00      B    H  
ATOM   3932  H2  HOH B1304      14.033  12.303  26.952  1.00  0.00      B    H  
ATOM   3933  O   HOH B1305      19.513   6.840   1.588  1.00  0.00      B    O  
ATOM   3934  H1  HOH B1305      19.655   6.674   2.594  1.00  0.00      B    H  
ATOM   3935  H2  HOH B1305      19.249   6.008   1.067  1.00  0.00      B    H  
ATOM   3936  O   HOH B1306      31.798   2.730   9.223  1.00  0.00      B    O  
ATOM   3937  H1  HOH B1306      32.772   3.018   9.559  1.00  0.00      B    H  
ATOM   3938  H2  HOH B1306      31.402   2.110   9.844  1.00  0.00      B    H  
ATOM   3939  O   HOH B1307      35.851  16.861   4.428  1.00  0.00      B    O  
ATOM   3940  H1  HOH B1307      36.551  16.546   5.092  1.00  0.00      B    H  
ATOM   3941  H2  HOH B1307      35.959  16.338   3.573  1.00  0.00      B    H  
ATOM   3942  O   HOH B1308       0.769   7.177  24.537  1.00  0.00      B    O  
ATOM   3943  H1  HOH B1308       0.120   7.618  23.866  1.00  0.00      B    H  
ATOM   3944  H2  HOH B1308       0.751   6.178  24.265  1.00  0.00      B    H  
ATOM   3945  O   HOH B1309       6.728   8.548  13.335  1.00  0.00      B    O  
ATOM   3946  H1  HOH B1309       5.923   9.052  13.710  1.00  0.00      B    H  
ATOM   3947  H2  HOH B1309       6.916   8.848  12.398  1.00  0.00      B    H  
ATOM   3948  O   HOH B1310      15.928   1.724   9.282  1.00  0.00      B    O  
ATOM   3949  H1  HOH B1310      15.140   2.230   8.727  1.00  0.00      B    H  
ATOM   3950  H2  HOH B1310      15.679   0.761   9.252  1.00  0.00      B    H  
ATOM   3951  O   HOH B1311      19.426  15.899   7.262  1.00  0.00      B    O  
ATOM   3952  H1  HOH B1311      19.349  16.224   8.214  1.00  0.00      B    H  
ATOM   3953  H2  HOH B1311      18.809  15.035   7.151  1.00  0.00      B    H  
ATOM   3954  O   HOH B1312       0.828  20.775   2.958  1.00  0.00      B    O  
ATOM   3955  H1  HOH B1312      -0.136  20.981   3.036  1.00  0.00      B    H  
ATOM   3956  H2  HOH B1312       0.966  20.125   2.193  1.00  0.00      B    H  
ATOM   3957  O   HOH B1313      24.101  19.920  11.271  1.00  0.00      B    O  
ATOM   3958  H1  HOH B1313      23.542  20.659  10.889  1.00  0.00      B    H  
ATOM   3959  H2  HOH B1313      23.430  19.302  11.746  1.00  0.00      B    H  
ATOM   3960  O   HOH B1314       5.727   6.549  28.803  1.00  0.00      B    O  
ATOM   3961  H1  HOH B1314       4.919   6.608  28.111  1.00  0.00      B    H  
ATOM   3962  H2  HOH B1314       5.276   6.401  29.668  1.00  0.00      B    H  
ATOM   3963  O   HOH B1315      37.131  23.375  28.001  1.00  0.00      B    O  
ATOM   3964  H1  HOH B1315      37.856  22.683  27.989  1.00  0.00      B    H  
ATOM   3965  H2  HOH B1315      37.448  24.185  28.545  1.00  0.00      B    H  
ATOM   3966  O   HOH B1316      37.674  12.859  36.134  1.00  0.00      B    O  
ATOM   3967  H1  HOH B1316      37.823  13.282  37.064  1.00  0.00      B    H  
ATOM   3968  H2  HOH B1316      37.489  11.854  36.231  1.00  0.00      B    H  
ATOM   3969  O   HOH B1317      28.161  35.908  14.541  1.00  0.00      B    O  
ATOM   3970  H1  HOH B1317      27.184  36.039  14.473  1.00  0.00      B    H  
ATOM   3971  H2  HOH B1317      28.302  35.753  15.518  1.00  0.00      B    H  
ATOM   3972  O   HOH B1318       2.345  30.430   1.147  1.00  0.00      B    O  
ATOM   3973  H1  HOH B1318       2.547  31.419   1.042  1.00  0.00      B    H  
ATOM   3974  H2  HOH B1318       1.338  30.261   1.079  1.00  0.00      B    H  
ATOM   3975  O   HOH B1319      26.543  13.443  21.693  1.00  0.00      B    O  
ATOM   3976  H1  HOH B1319      26.476  13.553  20.661  1.00  0.00      B    H  
ATOM   3977  H2  HOH B1319      25.731  12.931  21.952  1.00  0.00      B    H  
ATOM   3978  O   HOH B1320       0.508  37.962  23.192  1.00  0.00      B    O  
ATOM   3979  H1  HOH B1320      -0.277  37.301  23.266  1.00  0.00      B    H  
ATOM   3980  H2  HOH B1320       0.253  38.665  22.554  1.00  0.00      B    H  
ATOM   3981  O   HOH B1321       1.568  29.862   4.122  1.00  0.00      B    O  
ATOM   3982  H1  HOH B1321       1.212  29.381   3.357  1.00  0.00      B    H  
ATOM   3983  H2  HOH B1321       1.598  30.880   3.997  1.00  0.00      B    H  
ATOM   3984  O   HOH B1322       3.564  25.751  15.782  1.00  0.00      B    O  
ATOM   3985  H1  HOH B1322       2.616  25.870  16.146  1.00  0.00      B    H  
ATOM   3986  H2  HOH B1322       3.730  26.578  15.134  1.00  0.00      B    H  
ATOM   3987  O   HOH B1323      13.515  16.673   2.307  1.00  0.00      B    O  
ATOM   3988  H1  HOH B1323      13.515  17.512   2.822  1.00  0.00      B    H  
ATOM   3989  H2  HOH B1323      13.663  16.916   1.311  1.00  0.00      B    H  
ATOM   3990  O   HOH B1324      30.726  36.827  -0.202  1.00  0.00      B    O  
ATOM   3991  H1  HOH B1324      31.231  36.041  -0.032  1.00  0.00      B    H  
ATOM   3992  H2  HOH B1324      30.898  37.477   0.504  1.00  0.00      B    H  
ATOM   3993  O   HOH B1325      11.054  36.207  21.632  1.00  0.00      B    O  
ATOM   3994  H1  HOH B1325      10.584  36.926  22.141  1.00  0.00      B    H  
ATOM   3995  H2  HOH B1325      10.299  35.557  21.428  1.00  0.00      B    H  
ATOM   3996  O   HOH B1326      13.325  13.740  21.909  1.00  0.00      B    O  
ATOM   3997  H1  HOH B1326      12.951  13.927  22.845  1.00  0.00      B    H  
ATOM   3998  H2  HOH B1326      12.870  12.954  21.524  1.00  0.00      B    H  
ATOM   3999  O   HOH B1327      12.695  19.005  36.716  1.00  0.00      B    O  
ATOM   4000  H1  HOH B1327      13.675  19.156  36.512  1.00  0.00      B    H  
ATOM   4001  H2  HOH B1327      12.634  18.014  36.987  1.00  0.00      B    H  
ATOM   4002  O   HOH B1328       1.005  26.946  15.021  1.00  0.00      B    O  
ATOM   4003  H1  HOH B1328       0.149  27.191  15.479  1.00  0.00      B    H  
ATOM   4004  H2  HOH B1328       1.554  27.813  14.944  1.00  0.00      B    H  
ATOM   4005  O   HOH B1329       2.222   5.187  11.236  1.00  0.00      B    O  
ATOM   4006  H1  HOH B1329       2.885   5.301  12.022  1.00  0.00      B    H  
ATOM   4007  H2  HOH B1329       2.769   5.332  10.370  1.00  0.00      B    H  
ATOM   4008  O   HOH B1330      30.537  34.815  22.612  1.00  0.00      B    O  
ATOM   4009  H1  HOH B1330      30.632  33.798  22.512  1.00  0.00      B    H  
ATOM   4010  H2  HOH B1330      30.125  34.949  23.496  1.00  0.00      B    H  
ATOM   4011  O   HOH B1331      31.388  37.025   8.207  1.00  0.00      B    O  
ATOM   4012  H1  HOH B1331      30.975  36.115   8.231  1.00  0.00      B    H  
ATOM   4013  H2  HOH B1331      31.754  37.185   7.303  1.00  0.00      B    H  
ATOM   4014  O   HOH B1332      12.360  22.222  35.913  1.00  0.00      B    O  
ATOM   4015  H1  HOH B1332      11.980  23.178  36.008  1.00  0.00      B    H  
ATOM   4016  H2  HOH B1332      12.906  21.968  36.732  1.00  0.00      B    H  
ATOM   4017  O   HOH B1333      33.417   8.825  33.284  1.00  0.00      B    O  
ATOM   4018  H1  HOH B1333      33.142   9.728  32.853  1.00  0.00      B    H  
ATOM   4019  H2  HOH B1333      33.893   8.318  32.583  1.00  0.00      B    H  
ATOM   4020  O   HOH B1334      14.762  29.088  27.446  1.00  0.00      B    O  
ATOM   4021  H1  HOH B1334      14.003  28.781  26.850  1.00  0.00      B    H  
ATOM   4022  H2  HOH B1334      15.291  29.807  26.943  1.00  0.00      B    H  
ATOM   4023  O   HOH B1335       4.881   7.969   7.589  1.00  0.00      B    O  
ATOM   4024  H1  HOH B1335       4.741   8.139   6.619  1.00  0.00      B    H  
ATOM   4025  H2  HOH B1335       5.919   8.084   7.758  1.00  0.00      B    H  
ATOM   4026  O   HOH B1336       6.422  32.723  14.129  1.00  0.00      B    O  
ATOM   4027  H1  HOH B1336       6.434  33.483  14.826  1.00  0.00      B    H  
ATOM   4028  H2  HOH B1336       6.511  33.156  13.250  1.00  0.00      B    H  
ATOM   4029  O   HOH B1337      33.742  14.996   8.747  1.00  0.00      B    O  
ATOM   4030  H1  HOH B1337      33.008  14.628   9.371  1.00  0.00      B    H  
ATOM   4031  H2  HOH B1337      33.687  14.532   7.857  1.00  0.00      B    H  
ATOM   4032  O   HOH B1338      31.298  21.603  32.584  1.00  0.00      B    O  
ATOM   4033  H1  HOH B1338      30.794  21.913  31.779  1.00  0.00      B    H  
ATOM   4034  H2  HOH B1338      32.205  21.266  32.337  1.00  0.00      B    H  
ATOM   4035  O   HOH B1339       6.756  20.692  32.536  1.00  0.00      B    O  
ATOM   4036  H1  HOH B1339       7.536  20.215  32.147  1.00  0.00      B    H  
ATOM   4037  H2  HOH B1339       7.011  21.646  32.442  1.00  0.00      B    H  
ATOM   4038  O   HOH B1340      11.701  28.405   0.556  1.00  0.00      B    O  
ATOM   4039  H1  HOH B1340      11.022  28.072  -0.097  1.00  0.00      B    H  
ATOM   4040  H2  HOH B1340      11.837  29.375   0.496  1.00  0.00      B    H  
ATOM   4041  O   HOH B1341      20.765   4.246  34.035  1.00  0.00      B    O  
ATOM   4042  H1  HOH B1341      20.932   4.231  35.065  1.00  0.00      B    H  
ATOM   4043  H2  HOH B1341      20.013   3.581  33.924  1.00  0.00      B    H  
ATOM   4044  O   HOH B1342      30.006  27.948  25.114  1.00  0.00      B    O  
ATOM   4045  H1  HOH B1342      30.315  27.006  25.106  1.00  0.00      B    H  
ATOM   4046  H2  HOH B1342      30.671  28.458  25.785  1.00  0.00      B    H  
ATOM   4047  O   HOH B1343       1.862  22.202   6.255  1.00  0.00      B    O  
ATOM   4048  H1  HOH B1343       1.574  21.283   6.453  1.00  0.00      B    H  
ATOM   4049  H2  HOH B1343       2.862  22.254   6.261  1.00  0.00      B    H  
ATOM   4050  O   HOH B1344      38.579   2.039  16.922  1.00  0.00      B    O  
ATOM   4051  H1  HOH B1344      37.572   2.110  17.041  1.00  0.00      B    H  
ATOM   4052  H2  HOH B1344      38.750   1.208  16.259  1.00  0.00      B    H  
ATOM   4053  O   HOH B1345      14.462   3.011  39.272  1.00  0.00      B    O  
ATOM   4054  H1  HOH B1345      14.969   2.115  39.558  1.00  0.00      B    H  
ATOM   4055  H2  HOH B1345      14.977   3.388  38.394  1.00  0.00      B    H  
ATOM   4056  O   HOH B1346      18.447   2.266  23.852  1.00  0.00      B    O  
ATOM   4057  H1  HOH B1346      17.510   2.036  23.559  1.00  0.00      B    H  
ATOM   4058  H2  HOH B1346      18.315   3.213  24.137  1.00  0.00      B    H  
ATOM   4059  O   HOH B1347      38.930  25.149   9.335  1.00  0.00      B    O  
ATOM   4060  H1  HOH B1347      39.124  24.471  10.084  1.00  0.00      B    H  
ATOM   4061  H2  HOH B1347      37.979  24.983   9.059  1.00  0.00      B    H  
ATOM   4062  O   HOH B1348      38.590  16.936  17.652  1.00  0.00      B    O  
ATOM   4063  H1  HOH B1348      38.513  17.563  16.869  1.00  0.00      B    H  
ATOM   4064  H2  HOH B1348      38.347  17.452  18.499  1.00  0.00      B    H  
ATOM   4065  O   HOH B1349      20.446   6.804  28.341  1.00  0.00      B    O  
ATOM   4066  H1  HOH B1349      20.051   5.918  28.061  1.00  0.00      B    H  
ATOM   4067  H2  HOH B1349      21.346   6.946  27.837  1.00  0.00      B    H  
ATOM   4068  O   HOH B1350      22.151   3.756  20.654  1.00  0.00      B    O  
ATOM   4069  H1  HOH B1350      21.799   3.016  21.317  1.00  0.00      B    H  
ATOM   4070  H2  HOH B1350      22.992   3.424  20.155  1.00  0.00      B    H  
ATOM   4071  O   HOH B1351       5.434  23.745  22.164  1.00  0.00      B    O  
ATOM   4072  H1  HOH B1351       4.756  23.139  22.481  1.00  0.00      B    H  
ATOM   4073  H2  HOH B1351       5.217  24.088  21.245  1.00  0.00      B    H  
ATOM   4074  O   HOH B1352      18.017  14.623  29.101  1.00  0.00      B    O  
ATOM   4075  H1  HOH B1352      17.806  15.441  29.654  1.00  0.00      B    H  
ATOM   4076  H2  HOH B1352      17.883  13.813  29.684  1.00  0.00      B    H  
ATOM   4077  O   HOH B1353      15.397  33.323   6.699  1.00  0.00      B    O  
ATOM   4078  H1  HOH B1353      16.437  33.206   6.846  1.00  0.00      B    H  
ATOM   4079  H2  HOH B1353      14.858  33.019   7.524  1.00  0.00      B    H  
ATOM   4080  O   HOH B1354      36.294  33.218  29.238  1.00  0.00      B    O  
ATOM   4081  H1  HOH B1354      35.902  32.497  28.679  1.00  0.00      B    H  
ATOM   4082  H2  HOH B1354      36.676  32.771  30.073  1.00  0.00      B    H  
ATOM   4083  O   HOH B1355      32.214   7.495  16.543  1.00  0.00      B    O  
ATOM   4084  H1  HOH B1355      31.286   7.510  16.086  1.00  0.00      B    H  
ATOM   4085  H2  HOH B1355      32.287   8.170  17.280  1.00  0.00      B    H  
ATOM   4086  O   HOH B1356      24.063   5.636  38.205  1.00  0.00      B    O  
ATOM   4087  H1  HOH B1356      24.763   5.766  38.967  1.00  0.00      B    H  
ATOM   4088  H2  HOH B1356      23.238   6.123  38.553  1.00  0.00      B    H  
ATOM   4089  O   HOH B1357      24.743  10.636  10.686  1.00  0.00      B    O  
ATOM   4090  H1  HOH B1357      25.086  11.531  10.349  1.00  0.00      B    H  
ATOM   4091  H2  HOH B1357      25.198  10.374  11.576  1.00  0.00      B    H  
ATOM   4092  O   HOH B1358      13.690  38.821  24.425  1.00  0.00      B    O  
ATOM   4093  H1  HOH B1358      12.698  39.000  24.614  1.00  0.00      B    H  
ATOM   4094  H2  HOH B1358      13.665  38.394  23.509  1.00  0.00      B    H  
ATOM   4095  O   HOH B1359      29.638   4.235  11.952  1.00  0.00      B    O  
ATOM   4096  H1  HOH B1359      30.307   3.495  12.242  1.00  0.00      B    H  
ATOM   4097  H2  HOH B1359      28.829   4.271  12.618  1.00  0.00      B    H  
ATOM   4098  O   HOH B1360      21.178  38.637  22.987  1.00  0.00      B    O  
ATOM   4099  H1  HOH B1360      21.834  38.677  23.730  1.00  0.00      B    H  
ATOM   4100  H2  HOH B1360      20.635  37.804  23.163  1.00  0.00      B    H  
ATOM   4101  O   HOH B1361      29.765  14.427   7.485  1.00  0.00      B    O  
ATOM   4102  H1  HOH B1361      29.843  14.505   6.483  1.00  0.00      B    H  
ATOM   4103  H2  HOH B1361      29.975  13.444   7.713  1.00  0.00      B    H  
ATOM   4104  O   HOH B1362      17.347  19.760  15.070  1.00  0.00      B    O  
ATOM   4105  H1  HOH B1362      17.870  19.156  14.403  1.00  0.00      B    H  
ATOM   4106  H2  HOH B1362      16.366  19.410  14.980  1.00  0.00      B    H  
ATOM   4107  O   HOH B1363      26.954  25.177  21.930  1.00  0.00      B    O  
ATOM   4108  H1  HOH B1363      26.700  25.900  21.292  1.00  0.00      B    H  
ATOM   4109  H2  HOH B1363      27.322  24.345  21.446  1.00  0.00      B    H  
ATOM   4110  O   HOH B1364       8.605  31.351  27.069  1.00  0.00      B    O  
ATOM   4111  H1  HOH B1364       9.206  30.770  27.613  1.00  0.00      B    H  
ATOM   4112  H2  HOH B1364       7.695  31.146  27.403  1.00  0.00      B    H  
ATOM   4113  O   HOH B1365      16.795   4.668  32.961  1.00  0.00      B    O  
ATOM   4114  H1  HOH B1365      16.531   5.462  33.543  1.00  0.00      B    H  
ATOM   4115  H2  HOH B1365      17.408   5.018  32.207  1.00  0.00      B    H  
ATOM   4116  O   HOH B1366      19.329  28.617   6.867  1.00  0.00      B    O  
ATOM   4117  H1  HOH B1366      18.898  28.436   5.944  1.00  0.00      B    H  
ATOM   4118  H2  HOH B1366      20.045  29.327   6.750  1.00  0.00      B    H  
ATOM   4119  O   HOH B1367      35.783  38.828  36.763  1.00  0.00      B    O  
ATOM   4120  H1  HOH B1367      36.059  38.765  37.735  1.00  0.00      B    H  
ATOM   4121  H2  HOH B1367      34.801  38.600  36.697  1.00  0.00      B    H  
ATOM   4122  O   HOH B1368      18.767  16.926  25.194  1.00  0.00      B    O  
ATOM   4123  H1  HOH B1368      18.118  16.207  25.577  1.00  0.00      B    H  
ATOM   4124  H2  HOH B1368      18.267  17.628  24.671  1.00  0.00      B    H  
ATOM   4125  O   HOH B1369       7.585  26.519  34.314  1.00  0.00      B    O  
ATOM   4126  H1  HOH B1369       7.072  25.703  34.159  1.00  0.00      B    H  
ATOM   4127  H2  HOH B1369       7.624  27.000  33.415  1.00  0.00      B    H  
ATOM   4128  O   HOH B1370      10.214  16.207  33.775  1.00  0.00      B    O  
ATOM   4129  H1  HOH B1370      10.754  15.802  32.956  1.00  0.00      B    H  
ATOM   4130  H2  HOH B1370      10.517  15.783  34.587  1.00  0.00      B    H  
ATOM   4131  O   HOH B1371      27.972  13.499  15.545  1.00  0.00      B    O  
ATOM   4132  H1  HOH B1371      28.936  13.329  15.756  1.00  0.00      B    H  
ATOM   4133  H2  HOH B1371      27.349  12.868  16.140  1.00  0.00      B    H  
ATOM   4134  O   HOH B1372       8.779  36.937  37.412  1.00  0.00      B    O  
ATOM   4135  H1  HOH B1372       8.276  36.078  37.728  1.00  0.00      B    H  
ATOM   4136  H2  HOH B1372       8.170  37.766  37.272  1.00  0.00      B    H  
ATOM   4137  O   HOH B1373      24.077  12.388  30.104  1.00  0.00      B    O  
ATOM   4138  H1  HOH B1373      25.075  12.476  30.090  1.00  0.00      B    H  
ATOM   4139  H2  HOH B1373      23.757  13.088  30.758  1.00  0.00      B    H  
ATOM   4140  O   HOH B1374      30.847   1.511  29.650  1.00  0.00      B    O  
ATOM   4141  H1  HOH B1374      30.470   0.616  29.264  1.00  0.00      B    H  
ATOM   4142  H2  HOH B1374      30.086   2.197  29.767  1.00  0.00      B    H  
ATOM   4143  O   HOH B1375      14.147  14.144  31.192  1.00  0.00      B    O  
ATOM   4144  H1  HOH B1375      13.713  13.317  31.640  1.00  0.00      B    H  
ATOM   4145  H2  HOH B1375      15.148  14.240  31.536  1.00  0.00      B    H  
ATOM   4146  O   HOH B1376       2.571  36.424  19.176  1.00  0.00      B    O  
ATOM   4147  H1  HOH B1376       2.265  35.886  18.352  1.00  0.00      B    H  
ATOM   4148  H2  HOH B1376       2.449  35.790  19.956  1.00  0.00      B    H  
ATOM   4149  O   HOH B1377       2.943  19.699  27.170  1.00  0.00      B    O  
ATOM   4150  H1  HOH B1377       2.475  18.812  27.400  1.00  0.00      B    H  
ATOM   4151  H2  HOH B1377       2.988  20.307  28.010  1.00  0.00      B    H  
ATOM   4152  O   HOH B1378       8.349   8.158  35.411  1.00  0.00      B    O  
ATOM   4153  H1  HOH B1378       8.607   7.371  34.887  1.00  0.00      B    H  
ATOM   4154  H2  HOH B1378       8.323   8.959  34.784  1.00  0.00      B    H  
ATOM   4155  O   HOH B1379      23.611  13.895  32.352  1.00  0.00      B    O  
ATOM   4156  H1  HOH B1379      24.526  13.990  32.861  1.00  0.00      B    H  
ATOM   4157  H2  HOH B1379      22.864  13.840  33.026  1.00  0.00      B    H  
ATOM   4158  O   HOH B1380      32.020  32.680  36.165  1.00  0.00      B    O  
ATOM   4159  H1  HOH B1380      32.557  32.434  37.007  1.00  0.00      B    H  
ATOM   4160  H2  HOH B1380      31.028  32.498  36.370  1.00  0.00      B    H  
ATOM   4161  O   HOH B1381      24.524  27.090  31.109  1.00  0.00      B    O  
ATOM   4162  H1  HOH B1381      23.984  27.885  30.749  1.00  0.00      B    H  
ATOM   4163  H2  HOH B1381      24.320  27.032  32.111  1.00  0.00      B    H  
ATOM   4164  O   HOH B1382      34.276   6.551   2.904  1.00  0.00      B    O  
ATOM   4165  H1  HOH B1382      34.082   7.392   2.336  1.00  0.00      B    H  
ATOM   4166  H2  HOH B1382      34.610   6.869   3.803  1.00  0.00      B    H  
ATOM   4167  O   HOH B1383       5.625   7.366  18.656  1.00  0.00      B    O  
ATOM   4168  H1  HOH B1383       5.481   7.941  19.448  1.00  0.00      B    H  
ATOM   4169  H2  HOH B1383       5.432   7.874  17.782  1.00  0.00      B    H  
ATOM   4170  O   HOH B1384      10.278  17.021  25.014  1.00  0.00      B    O  
ATOM   4171  H1  HOH B1384      10.571  16.961  25.959  1.00  0.00      B    H  
ATOM   4172  H2  HOH B1384      10.728  17.807  24.590  1.00  0.00      B    H  
ATOM   4173  O   HOH B1385      24.302   6.558  21.545  1.00  0.00      B    O  
ATOM   4174  H1  HOH B1385      23.698   5.938  22.102  1.00  0.00      B    H  
ATOM   4175  H2  HOH B1385      25.218   6.142  21.563  1.00  0.00      B    H  
ATOM   4176  O   HOH B1386       6.706  20.309  13.364  1.00  0.00      B    O  
ATOM   4177  H1  HOH B1386       6.492  19.736  12.534  1.00  0.00      B    H  
ATOM   4178  H2  HOH B1386       7.023  21.157  12.994  1.00  0.00      B    H  
ATOM   4179  O   HOH B1387       1.370   4.371  38.354  1.00  0.00      B    O  
ATOM   4180  H1  HOH B1387       1.110   5.362  38.203  1.00  0.00      B    H  
ATOM   4181  H2  HOH B1387       1.288   3.927  37.487  1.00  0.00      B    H  
ATOM   4182  O   HOH B1388       2.053   2.954  16.879  1.00  0.00      B    O  
ATOM   4183  H1  HOH B1388       1.182   2.492  17.104  1.00  0.00      B    H  
ATOM   4184  H2  HOH B1388       2.796   2.344  17.009  1.00  0.00      B    H  
ATOM   4185  O   HOH B1389      16.174   6.934  13.688  1.00  0.00      B    O  
ATOM   4186  H1  HOH B1389      17.090   6.436  13.839  1.00  0.00      B    H  
ATOM   4187  H2  HOH B1389      15.754   6.879  14.647  1.00  0.00      B    H  
ATOM   4188  O   HOH B1390      27.712  20.830   3.344  1.00  0.00      B    O  
ATOM   4189  H1  HOH B1390      27.331  21.732   3.450  1.00  0.00      B    H  
ATOM   4190  H2  HOH B1390      28.631  20.911   2.825  1.00  0.00      B    H  
ATOM   4191  O   HOH B1391      33.335  24.853  15.241  1.00  0.00      B    O  
ATOM   4192  H1  HOH B1391      32.414  25.222  14.929  1.00  0.00      B    H  
ATOM   4193  H2  HOH B1391      33.324  23.822  15.226  1.00  0.00      B    H  
ATOM   4194  O   HOH B1392       3.231   4.375  20.921  1.00  0.00      B    O  
ATOM   4195  H1  HOH B1392       3.945   3.643  21.000  1.00  0.00      B    H  
ATOM   4196  H2  HOH B1392       3.145   4.637  19.943  1.00  0.00      B    H  
ATOM   4197  O   HOH B1393      28.889  19.747  26.482  1.00  0.00      B    O  
ATOM   4198  H1  HOH B1393      29.223  19.384  27.396  1.00  0.00      B    H  
ATOM   4199  H2  HOH B1393      29.712  20.037  25.965  1.00  0.00      B    H  
ATOM   4200  O   HOH B1394      18.107  25.102   8.656  1.00  0.00      B    O  
ATOM   4201  H1  HOH B1394      17.948  24.644   7.790  1.00  0.00      B    H  
ATOM   4202  H2  HOH B1394      19.103  25.034   8.829  1.00  0.00      B    H  
ATOM   4203  O   HOH B1395      17.947  13.472   7.552  1.00  0.00      B    O  
ATOM   4204  H1  HOH B1395      18.111  12.568   7.937  1.00  0.00      B    H  
ATOM   4205  H2  HOH B1395      16.933  13.582   7.448  1.00  0.00      B    H  
ATOM   4206  O   HOH B1396      17.359  10.406  20.801  1.00  0.00      B    O  
ATOM   4207  H1  HOH B1396      17.690  10.356  21.770  1.00  0.00      B    H  
ATOM   4208  H2  HOH B1396      18.036  10.888  20.223  1.00  0.00      B    H  
ATOM   4209  O   HOH B1397      22.073  11.595  15.395  1.00  0.00      B    O  
ATOM   4210  H1  HOH B1397      22.959  11.169  15.142  1.00  0.00      B    H  
ATOM   4211  H2  HOH B1397      21.817  11.359  16.383  1.00  0.00      B    H  
ATOM   4212  O   HOH B1398      11.524  25.456  28.879  1.00  0.00      B    O  
ATOM   4213  H1  HOH B1398      11.833  25.341  27.930  1.00  0.00      B    H  
ATOM   4214  H2  HOH B1398      11.646  24.560  29.382  1.00  0.00      B    H  
ATOM   4215  O   HOH B1399      25.412  30.037  20.090  1.00  0.00      B    O  
ATOM   4216  H1  HOH B1399      25.202  30.386  21.035  1.00  0.00      B    H  
ATOM   4217  H2  HOH B1399      24.576  29.757  19.639  1.00  0.00      B    H  
ATOM   4218  O   HOH B1400       8.953  34.496  21.113  1.00  0.00      B    O  
ATOM   4219  H1  HOH B1400       8.026  34.949  21.037  1.00  0.00      B    H  
ATOM   4220  H2  HOH B1400       9.063  33.836  20.341  1.00  0.00      B    H  
ATOM   4221  O   HOH B1401      22.081   9.958   3.898  1.00  0.00      B    O  
ATOM   4222  H1  HOH B1401      22.734   9.523   4.547  1.00  0.00      B    H  
ATOM   4223  H2  HOH B1401      21.916  10.914   4.171  1.00  0.00      B    H  
ATOM   4224  O   HOH B1402      14.006  22.230  37.985  1.00  0.00      B    O  
ATOM   4225  H1  HOH B1402      14.042  21.546  38.708  1.00  0.00      B    H  
ATOM   4226  H2  HOH B1402      14.232  23.122  38.422  1.00  0.00      B    H  
ATOM   4227  O   HOH B1403      11.752  36.390  27.969  1.00  0.00      B    O  
ATOM   4228  H1  HOH B1403      11.997  35.910  28.788  1.00  0.00      B    H  
ATOM   4229  H2  HOH B1403      10.784  36.422  27.973  1.00  0.00      B    H  
ATOM   4230  O   HOH B1404      32.775   4.227  32.499  1.00  0.00      B    O  
ATOM   4231  H1  HOH B1404      32.549   4.427  31.565  1.00  0.00      B    H  
ATOM   4232  H2  HOH B1404      33.828   4.228  32.583  1.00  0.00      B    H  
ATOM   4233  O   HOH B1405      37.777  32.143  24.667  1.00  0.00      B    O  
ATOM   4234  H1  HOH B1405      37.470  31.960  23.702  1.00  0.00      B    H  
ATOM   4235  H2  HOH B1405      37.126  32.707  25.236  1.00  0.00      B    H  
ATOM   4236  O   HOH B1406      16.577  15.352  10.911  1.00  0.00      B    O  
ATOM   4237  H1  HOH B1406      17.041  15.918  11.670  1.00  0.00      B    H  
ATOM   4238  H2  HOH B1406      17.048  14.442  10.874  1.00  0.00      B    H  
ATOM   4239  O   HOH B1407      34.970   7.874  37.661  1.00  0.00      B    O  
ATOM   4240  H1  HOH B1407      34.955   6.925  37.406  1.00  0.00      B    H  
ATOM   4241  H2  HOH B1407      34.998   8.495  36.828  1.00  0.00      B    H  
ATOM   4242  O   HOH B1408      34.159  28.046  11.850  1.00  0.00      B    O  
ATOM   4243  H1  HOH B1408      33.928  27.038  11.857  1.00  0.00      B    H  
ATOM   4244  H2  HOH B1408      35.126  28.088  11.636  1.00  0.00      B    H  
ATOM   4245  O   HOH B1409      19.460   2.491  30.486  1.00  0.00      B    O  
ATOM   4246  H1  HOH B1409      20.396   2.546  30.909  1.00  0.00      B    H  
ATOM   4247  H2  HOH B1409      18.973   1.652  30.654  1.00  0.00      B    H  
ATOM   4248  O   HOH B1410       7.853  17.876  20.073  1.00  0.00      B    O  
ATOM   4249  H1  HOH B1410       8.761  17.558  19.943  1.00  0.00      B    H  
ATOM   4250  H2  HOH B1410       7.425  17.369  20.864  1.00  0.00      B    H  
ATOM   4251  O   HOH B1411       7.901  35.379  33.704  1.00  0.00      B    O  
ATOM   4252  H1  HOH B1411       7.712  36.257  33.221  1.00  0.00      B    H  
ATOM   4253  H2  HOH B1411       8.582  35.534  34.407  1.00  0.00      B    H  
ATOM   4254  O   HOH B1412      29.842  30.067  13.616  1.00  0.00      B    O  
ATOM   4255  H1  HOH B1412      29.434  29.312  14.188  1.00  0.00      B    H  
ATOM   4256  H2  HOH B1412      29.402  30.029  12.694  1.00  0.00      B    H  
ATOM   4257  O   HOH B1413      33.730  28.225  22.278  1.00  0.00      B    O  
ATOM   4258  H1  HOH B1413      32.756  28.008  22.490  1.00  0.00      B    H  
ATOM   4259  H2  HOH B1413      33.872  28.123  21.255  1.00  0.00      B    H  
ATOM   4260  O   HOH B1414      24.318  18.265  30.622  1.00  0.00      B    O  
ATOM   4261  H1  HOH B1414      25.006  18.092  31.326  1.00  0.00      B    H  
ATOM   4262  H2  HOH B1414      24.114  19.226  30.576  1.00  0.00      B    H  
ATOM   4263  O   HOH B1415       4.558  37.056   8.358  1.00  0.00      B    O  
ATOM   4264  H1  HOH B1415       4.376  36.744   7.391  1.00  0.00      B    H  
ATOM   4265  H2  HOH B1415       4.537  38.093   8.396  1.00  0.00      B    H  
ATOM   4266  O   HOH B1416      26.590  27.420  20.353  1.00  0.00      B    O  
ATOM   4267  H1  HOH B1416      26.239  28.346  20.478  1.00  0.00      B    H  
ATOM   4268  H2  HOH B1416      25.947  26.806  19.867  1.00  0.00      B    H  
ATOM   4269  O   HOH B1417      26.209   6.468  16.911  1.00  0.00      B    O  
ATOM   4270  H1  HOH B1417      26.621   6.848  16.050  1.00  0.00      B    H  
ATOM   4271  H2  HOH B1417      26.493   7.129  17.603  1.00  0.00      B    H  
ATOM   4272  O   HOH B1418      20.063  15.941   4.752  1.00  0.00      B    O  
ATOM   4273  H1  HOH B1418      20.481  16.815   4.364  1.00  0.00      B    H  
ATOM   4274  H2  HOH B1418      19.737  16.137   5.716  1.00  0.00      B    H  
ATOM   4275  O   HOH B1419       1.980  10.632   0.512  1.00  0.00      B    O  
ATOM   4276  H1  HOH B1419       1.453  10.328   1.281  1.00  0.00      B    H  
ATOM   4277  H2  HOH B1419       1.403  11.219  -0.076  1.00  0.00      B    H  
ATOM   4278  O   HOH B1420      14.371   2.538   4.151  1.00  0.00      B    O  
ATOM   4279  H1  HOH B1420      14.738   1.587   4.077  1.00  0.00      B    H  
ATOM   4280  H2  HOH B1420      13.856   2.698   3.324  1.00  0.00      B    H  
ATOM   4281  O   HOH B1421      26.187  22.736  11.222  1.00  0.00      B    O  
ATOM   4282  H1  HOH B1421      26.351  22.123  12.035  1.00  0.00      B    H  
ATOM   4283  H2  HOH B1421      25.237  22.616  10.907  1.00  0.00      B    H  
ATOM   4284  O   HOH B1422      19.663   2.411  12.612  1.00  0.00      B    O  
ATOM   4285  H1  HOH B1422      18.887   2.673  11.951  1.00  0.00      B    H  
ATOM   4286  H2  HOH B1422      20.342   2.118  11.976  1.00  0.00      B    H  
ATOM   4287  O   HOH B1423       5.873  39.122   0.495  1.00  0.00      B    O  
ATOM   4288  H1  HOH B1423       5.750  38.091   0.533  1.00  0.00      B    H  
ATOM   4289  H2  HOH B1423       6.676  39.296   1.132  1.00  0.00      B    H  
ATOM   4290  O   HOH B1424       2.076  24.699  18.715  1.00  0.00      B    O  
ATOM   4291  H1  HOH B1424       1.874  24.449  19.716  1.00  0.00      B    H  
ATOM   4292  H2  HOH B1424       2.140  25.743  18.640  1.00  0.00      B    H  
ATOM   4293  O   HOH B1425      30.199  11.904   8.293  1.00  0.00      B    O  
ATOM   4294  H1  HOH B1425      29.756  11.134   7.786  1.00  0.00      B    H  
ATOM   4295  H2  HOH B1425      30.996  11.597   8.830  1.00  0.00      B    H  
ATOM   4296  O   HOH B1426      16.356  26.067   4.004  1.00  0.00      B    O  
ATOM   4297  H1  HOH B1426      16.140  25.195   3.520  1.00  0.00      B    H  
ATOM   4298  H2  HOH B1426      15.806  26.187   4.901  1.00  0.00      B    H  
ATOM   4299  O   HOH B1427      10.822   8.500   1.430  1.00  0.00      B    O  
ATOM   4300  H1  HOH B1427      11.339   9.294   1.749  1.00  0.00      B    H  
ATOM   4301  H2  HOH B1427      11.488   7.800   1.325  1.00  0.00      B    H  
ATOM   4302  O   HOH B1428      19.261  24.637  20.459  1.00  0.00      B    O  
ATOM   4303  H1  HOH B1428      20.024  23.934  20.305  1.00  0.00      B    H  
ATOM   4304  H2  HOH B1428      18.430  24.122  20.656  1.00  0.00      B    H  
ATOM   4305  O   HOH B1429       1.089  32.550  32.342  1.00  0.00      B    O  
ATOM   4306  H1  HOH B1429       1.954  32.636  31.713  1.00  0.00      B    H  
ATOM   4307  H2  HOH B1429       0.643  33.476  32.478  1.00  0.00      B    H  
ATOM   4308  O   HOH B1430      11.479  31.292  19.720  1.00  0.00      B    O  
ATOM   4309  H1  HOH B1430      12.487  31.238  19.538  1.00  0.00      B    H  
ATOM   4310  H2  HOH B1430      11.017  30.551  19.167  1.00  0.00      B    H  
ATOM   4311  O   HOH B1431      10.572  11.233  22.463  1.00  0.00      B    O  
ATOM   4312  H1  HOH B1431      11.554  11.256  22.746  1.00  0.00      B    H  
ATOM   4313  H2  HOH B1431      10.065  11.607  23.193  1.00  0.00      B    H  
ATOM   4314  O   HOH B1432      23.986  30.526  36.481  1.00  0.00      B    O  
ATOM   4315  H1  HOH B1432      24.349  30.108  35.604  1.00  0.00      B    H  
ATOM   4316  H2  HOH B1432      22.993  30.521  36.536  1.00  0.00      B    H  
ATOM   4317  O   HOH B1433      26.373   9.632  31.232  1.00  0.00      B    O  
ATOM   4318  H1  HOH B1433      27.189  10.151  31.577  1.00  0.00      B    H  
ATOM   4319  H2  HOH B1433      25.585   9.857  31.818  1.00  0.00      B    H  
ATOM   4320  O   HOH B1434      29.771  15.828  17.203  1.00  0.00      B    O  
ATOM   4321  H1  HOH B1434      28.992  16.124  16.594  1.00  0.00      B    H  
ATOM   4322  H2  HOH B1434      29.576  14.893  17.553  1.00  0.00      B    H  
ATOM   4323  O   HOH B1435      36.501   6.141  27.042  1.00  0.00      B    O  
ATOM   4324  H1  HOH B1435      37.140   6.860  27.348  1.00  0.00      B    H  
ATOM   4325  H2  HOH B1435      35.572   6.306  27.500  1.00  0.00      B    H  
ATOM   4326  O   HOH B1436       2.896  28.772   6.451  1.00  0.00      B    O  
ATOM   4327  H1  HOH B1436       2.227  29.323   5.974  1.00  0.00      B    H  
ATOM   4328  H2  HOH B1436       2.694  27.802   6.282  1.00  0.00      B    H  
ATOM   4329  O   HOH B1437      15.850  12.407  37.134  1.00  0.00      B    O  
ATOM   4330  H1  HOH B1437      15.543  12.539  38.092  1.00  0.00      B    H  
ATOM   4331  H2  HOH B1437      15.653  11.437  36.975  1.00  0.00      B    H  
ATOM   4332  O   HOH B1438       5.211  31.866   6.172  1.00  0.00      B    O  
ATOM   4333  H1  HOH B1438       5.312  31.164   5.430  1.00  0.00      B    H  
ATOM   4334  H2  HOH B1438       6.131  32.252   6.395  1.00  0.00      B    H  
ATOM   4335  O   HOH B1439      27.919  37.288  17.293  1.00  0.00      B    O  
ATOM   4336  H1  HOH B1439      28.531  36.688  17.725  1.00  0.00      B    H  
ATOM   4337  H2  HOH B1439      26.985  37.288  17.747  1.00  0.00      B    H  
ATOM   4338  O   HOH B1440      38.437  18.076   7.960  1.00  0.00      B    O  
ATOM   4339  H1  HOH B1440      38.356  17.251   7.289  1.00  0.00      B    H  
ATOM   4340  H2  HOH B1440      39.046  17.710   8.711  1.00  0.00      B    H  
ATOM   4341  O   HOH B1441       2.268  34.753   4.157  1.00  0.00      B    O  
ATOM   4342  H1  HOH B1441       1.754  35.512   3.671  1.00  0.00      B    H  
ATOM   4343  H2  HOH B1441       2.921  35.187   4.844  1.00  0.00      B    H  
ATOM   4344  O   HOH B1442      35.371  27.139  29.812  1.00  0.00      B    O  
ATOM   4345  H1  HOH B1442      35.215  26.257  30.306  1.00  0.00      B    H  
ATOM   4346  H2  HOH B1442      36.309  27.489  30.107  1.00  0.00      B    H  
ATOM   4347  O   HOH B1443      13.636   6.668  34.965  1.00  0.00      B    O  
ATOM   4348  H1  HOH B1443      12.914   7.284  35.433  1.00  0.00      B    H  
ATOM   4349  H2  HOH B1443      13.531   5.771  35.332  1.00  0.00      B    H  
ATOM   4350  O   HOH B1444       2.348   3.249  35.759  1.00  0.00      B    O  
ATOM   4351  H1  HOH B1444       2.788   2.333  35.779  1.00  0.00      B    H  
ATOM   4352  H2  HOH B1444       1.980   3.365  34.791  1.00  0.00      B    H  
ATOM   4353  O   HOH B1445       8.247  25.693  29.644  1.00  0.00      B    O  
ATOM   4354  H1  HOH B1445       8.393  24.775  29.980  1.00  0.00      B    H  
ATOM   4355  H2  HOH B1445       8.232  25.666  28.616  1.00  0.00      B    H  
ATOM   4356  O   HOH B1446       1.146   2.341   5.439  1.00  0.00      B    O  
ATOM   4357  H1  HOH B1446       1.895   2.940   5.403  1.00  0.00      B    H  
ATOM   4358  H2  HOH B1446       1.214   1.692   6.245  1.00  0.00      B    H  
ATOM   4359  O   HOH B1447      13.173  31.051  23.693  1.00  0.00      B    O  
ATOM   4360  H1  HOH B1447      12.777  31.004  24.605  1.00  0.00      B    H  
ATOM   4361  H2  HOH B1447      13.864  31.819  23.645  1.00  0.00      B    H  
ATOM   4362  O   HOH B1448      35.185   7.505   5.141  1.00  0.00      B    O  
ATOM   4363  H1  HOH B1448      36.124   7.178   5.430  1.00  0.00      B    H  
ATOM   4364  H2  HOH B1448      34.740   7.591   6.076  1.00  0.00      B    H  
ATOM   4365  O   HOH B1449       6.766  28.599  15.855  1.00  0.00      B    O  
ATOM   4366  H1  HOH B1449       7.081  27.763  16.342  1.00  0.00      B    H  
ATOM   4367  H2  HOH B1449       7.547  28.915  15.312  1.00  0.00      B    H  
ATOM   4368  O   HOH B1450       4.443  28.948   2.586  1.00  0.00      B    O  
ATOM   4369  H1  HOH B1450       3.561  29.322   2.185  1.00  0.00      B    H  
ATOM   4370  H2  HOH B1450       4.218  27.963   2.899  1.00  0.00      B    H  
ATOM   4371  O   HOH B1451      10.917  15.161  28.615  1.00  0.00      B    O  
ATOM   4372  H1  HOH B1451       9.887  15.180  28.590  1.00  0.00      B    H  
ATOM   4373  H2  HOH B1451      11.210  14.251  28.834  1.00  0.00      B    H  
ATOM   4374  O   HOH B1452      12.025  26.090  32.045  1.00  0.00      B    O  
ATOM   4375  H1  HOH B1452      12.694  25.631  31.469  1.00  0.00      B    H  
ATOM   4376  H2  HOH B1452      12.092  27.023  31.761  1.00  0.00      B    H  
ATOM   4377  O   HOH B1453      17.699   2.486   6.708  1.00  0.00      B    O  
ATOM   4378  H1  HOH B1453      16.743   2.246   6.965  1.00  0.00      B    H  
ATOM   4379  H2  HOH B1453      18.227   2.527   7.583  1.00  0.00      B    H  
ATOM   4380  O   HOH B1454      14.209  10.546   8.558  1.00  0.00      B    O  
ATOM   4381  H1  HOH B1454      14.733   9.663   8.402  1.00  0.00      B    H  
ATOM   4382  H2  HOH B1454      13.219  10.324   8.697  1.00  0.00      B    H  
ATOM   4383  O   HOH B1455      10.376  29.782  33.610  1.00  0.00      B    O  
ATOM   4384  H1  HOH B1455       9.943  30.401  32.984  1.00  0.00      B    H  
ATOM   4385  H2  HOH B1455      11.408  29.938  33.449  1.00  0.00      B    H  
ATOM   4386  O   HOH B1456      36.129   5.254  22.610  1.00  0.00      B    O  
ATOM   4387  H1  HOH B1456      35.729   5.369  23.569  1.00  0.00      B    H  
ATOM   4388  H2  HOH B1456      35.331   5.398  22.013  1.00  0.00      B    H  
ATOM   4389  O   HOH B1457      37.311  32.447  15.477  1.00  0.00      B    O  
ATOM   4390  H1  HOH B1457      36.821  31.957  16.213  1.00  0.00      B    H  
ATOM   4391  H2  HOH B1457      36.553  32.944  14.909  1.00  0.00      B    H  
ATOM   4392  O   HOH B1458       4.981  29.580  36.601  1.00  0.00      B    O  
ATOM   4393  H1  HOH B1458       5.869  30.000  36.775  1.00  0.00      B    H  
ATOM   4394  H2  HOH B1458       4.671  29.764  35.681  1.00  0.00      B    H  
ATOM   4395  O   HOH B1459      24.250  35.367  25.704  1.00  0.00      B    O  
ATOM   4396  H1  HOH B1459      24.402  34.483  25.267  1.00  0.00      B    H  
ATOM   4397  H2  HOH B1459      24.491  35.269  26.669  1.00  0.00      B    H  
ATOM   4398  O   HOH B1460      29.836  22.421  30.461  1.00  0.00      B    O  
ATOM   4399  H1  HOH B1460      28.994  22.230  29.881  1.00  0.00      B    H  
ATOM   4400  H2  HOH B1460      29.661  23.383  30.819  1.00  0.00      B    H  
ATOM   4401  O   HOH B1461      25.500  35.823   7.164  1.00  0.00      B    O  
ATOM   4402  H1  HOH B1461      24.611  36.038   6.673  1.00  0.00      B    H  
ATOM   4403  H2  HOH B1461      26.137  36.570   6.865  1.00  0.00      B    H  
ATOM   4404  O   HOH B1462      30.649   2.983  14.697  1.00  0.00      B    O  
ATOM   4405  H1  HOH B1462      30.020   2.241  14.442  1.00  0.00      B    H  
ATOM   4406  H2  HOH B1462      30.148   3.622  15.349  1.00  0.00      B    H  
ATOM   4407  O   HOH B1463      31.781   2.221  34.295  1.00  0.00      B    O  
ATOM   4408  H1  HOH B1463      31.819   1.400  33.691  1.00  0.00      B    H  
ATOM   4409  H2  HOH B1463      32.254   2.963  33.794  1.00  0.00      B    H  
ATOM   4410  O   HOH B1464      37.161  36.024  22.313  1.00  0.00      B    O  
ATOM   4411  H1  HOH B1464      37.013  36.878  21.713  1.00  0.00      B    H  
ATOM   4412  H2  HOH B1464      36.227  35.770  22.674  1.00  0.00      B    H  
ATOM   4413  O   HOH B1465      19.279  20.815  19.787  1.00  0.00      B    O  
ATOM   4414  H1  HOH B1465      19.526  19.986  20.412  1.00  0.00      B    H  
ATOM   4415  H2  HOH B1465      18.765  20.431  18.977  1.00  0.00      B    H  
ATOM   4416  O   HOH B1466       8.390  15.888  28.334  1.00  0.00      B    O  
ATOM   4417  H1  HOH B1466       8.109  15.690  27.370  1.00  0.00      B    H  
ATOM   4418  H2  HOH B1466       7.944  16.696  28.652  1.00  0.00      B    H  
ATOM   4419  O   HOH B1467      18.022   9.078  10.451  1.00  0.00      B    O  
ATOM   4420  H1  HOH B1467      18.901   8.936  10.945  1.00  0.00      B    H  
ATOM   4421  H2  HOH B1467      17.452   8.224  10.535  1.00  0.00      B    H  
ATOM   4422  O   HOH B1468      16.032  37.061   2.567  1.00  0.00      B    O  
ATOM   4423  H1  HOH B1468      15.654  36.469   1.899  1.00  0.00      B    H  
ATOM   4424  H2  HOH B1468      16.100  36.561   3.438  1.00  0.00      B    H  
ATOM   4425  O   HOH B1469      29.787  18.243  11.057  1.00  0.00      B    O  
ATOM   4426  H1  HOH B1469      30.063  17.586  10.309  1.00  0.00      B    H  
ATOM   4427  H2  HOH B1469      30.112  19.106  10.755  1.00  0.00      B    H  
ATOM   4428  O   HOH B1470      30.039  33.009  30.506  1.00  0.00      B    O  
ATOM   4429  H1  HOH B1470      29.087  33.251  30.117  1.00  0.00      B    H  
ATOM   4430  H2  HOH B1470      29.931  32.920  31.501  1.00  0.00      B    H  
ATOM   4431  O   HOH B1471      18.464  20.416  36.057  1.00  0.00      B    O  
ATOM   4432  H1  HOH B1471      19.125  20.972  35.564  1.00  0.00      B    H  
ATOM   4433  H2  HOH B1471      17.760  21.066  36.388  1.00  0.00      B    H  
ATOM   4434  O   HOH B1472      10.429  19.501  38.185  1.00  0.00      B    O  
ATOM   4435  H1  HOH B1472      10.240  20.452  38.315  1.00  0.00      B    H  
ATOM   4436  H2  HOH B1472      11.209  19.423  37.533  1.00  0.00      B    H  
ATOM   4437  O   HOH B1473      25.536   4.341   9.346  1.00  0.00      B    O  
ATOM   4438  H1  HOH B1473      24.696   4.852   9.182  1.00  0.00      B    H  
ATOM   4439  H2  HOH B1473      25.544   3.477   8.827  1.00  0.00      B    H  
ATOM   4440  O   HOH B1474      18.673  39.042  30.583  1.00  0.00      B    O  
ATOM   4441  H1  HOH B1474      18.160  38.598  29.816  1.00  0.00      B    H  
ATOM   4442  H2  HOH B1474      19.537  38.481  30.778  1.00  0.00      B    H  
ATOM   4443  O   HOH B1475      37.326   3.562  26.575  1.00  0.00      B    O  
ATOM   4444  H1  HOH B1475      37.672   3.526  25.613  1.00  0.00      B    H  
ATOM   4445  H2  HOH B1475      36.836   4.509  26.749  1.00  0.00      B    H  
ATOM   4446  O   HOH B1476      35.729   1.691  18.879  1.00  0.00      B    O  
ATOM   4447  H1  HOH B1476      35.062   1.491  19.606  1.00  0.00      B    H  
ATOM   4448  H2  HOH B1476      36.232   2.493  19.219  1.00  0.00      B    H  
ATOM   4449  O   HOH B1477      12.989   3.753   9.791  1.00  0.00      B    O  
ATOM   4450  H1  HOH B1477      13.505   4.443   9.212  1.00  0.00      B    H  
ATOM   4451  H2  HOH B1477      12.698   3.001   9.216  1.00  0.00      B    H  
ATOM   4452  O   HOH B1478      27.456   7.799   7.409  1.00  0.00      B    O  
ATOM   4453  H1  HOH B1478      27.013   7.038   6.946  1.00  0.00      B    H  
ATOM   4454  H2  HOH B1478      28.311   8.023   6.919  1.00  0.00      B    H  
ATOM   4455  O   HOH B1479       1.610  13.590   2.358  1.00  0.00      B    O  
ATOM   4456  H1  HOH B1479       1.861  12.669   2.661  1.00  0.00      B    H  
ATOM   4457  H2  HOH B1479       2.310  14.259   2.727  1.00  0.00      B    H  
ATOM   4458  O   HOH B1480       9.099   9.458  21.318  1.00  0.00      B    O  
ATOM   4459  H1  HOH B1480       9.727  10.124  21.743  1.00  0.00      B    H  
ATOM   4460  H2  HOH B1480       9.088   8.727  22.014  1.00  0.00      B    H  
ATOM   4461  O   HOH B1481       5.129  35.360  27.182  1.00  0.00      B    O  
ATOM   4462  H1  HOH B1481       5.645  35.835  26.394  1.00  0.00      B    H  
ATOM   4463  H2  HOH B1481       4.155  35.756  27.176  1.00  0.00      B    H  
ATOM   4464  O   HOH B1482       2.198  13.764   9.581  1.00  0.00      B    O  
ATOM   4465  H1  HOH B1482       2.947  13.246   9.138  1.00  0.00      B    H  
ATOM   4466  H2  HOH B1482       1.640  13.098  10.007  1.00  0.00      B    H  
ATOM   4467  O   HOH B1483      33.571  22.279  15.242  1.00  0.00      B    O  
ATOM   4468  H1  HOH B1483      34.529  22.013  14.960  1.00  0.00      B    H  
ATOM   4469  H2  HOH B1483      33.196  21.503  15.748  1.00  0.00      B    H  
ATOM   4470  O   HOH B1484      34.982  18.975  15.015  1.00  0.00      B    O  
ATOM   4471  H1  HOH B1484      34.816  19.179  14.034  1.00  0.00      B    H  
ATOM   4472  H2  HOH B1484      35.739  18.285  14.986  1.00  0.00      B    H  
ATOM   4473  O   HOH B1485      25.922   3.138   4.528  1.00  0.00      B    O  
ATOM   4474  H1  HOH B1485      26.648   2.700   3.983  1.00  0.00      B    H  
ATOM   4475  H2  HOH B1485      25.623   2.426   5.161  1.00  0.00      B    H  
ATOM   4476  O   HOH B1486       3.562  32.693  31.239  1.00  0.00      B    O  
ATOM   4477  H1  HOH B1486       3.847  33.534  30.707  1.00  0.00      B    H  
ATOM   4478  H2  HOH B1486       3.610  31.960  30.569  1.00  0.00      B    H  
ATOM   4479  O   HOH B1487       1.694   8.696  18.911  1.00  0.00      B    O  
ATOM   4480  H1  HOH B1487       1.980   9.419  18.254  1.00  0.00      B    H  
ATOM   4481  H2  HOH B1487       2.147   8.875  19.846  1.00  0.00      B    H  
ATOM   4482  O   HOH B1488       6.072  15.486  15.653  1.00  0.00      B    O  
ATOM   4483  H1  HOH B1488       6.965  15.348  15.244  1.00  0.00      B    H  
ATOM   4484  H2  HOH B1488       5.856  14.789  16.320  1.00  0.00      B    H  
ATOM   4485  O   HOH B1489      23.762  33.925  19.501  1.00  0.00      B    O  
ATOM   4486  H1  HOH B1489      23.664  34.669  20.167  1.00  0.00      B    H  
ATOM   4487  H2  HOH B1489      23.180  33.186  19.873  1.00  0.00      B    H  
ATOM   4488  O   HOH B1490      13.058  34.670  29.940  1.00  0.00      B    O  
ATOM   4489  H1  HOH B1490      13.011  34.599  30.978  1.00  0.00      B    H  
ATOM   4490  H2  HOH B1490      14.028  34.655  29.685  1.00  0.00      B    H  
ATOM   4491  O   HOH B1491      26.973   0.264  30.955  1.00  0.00      B    O  
ATOM   4492  H1  HOH B1491      26.063  -0.064  31.285  1.00  0.00      B    H  
ATOM   4493  H2  HOH B1491      27.509   0.556  31.723  1.00  0.00      B    H  
ATOM   4494  O   HOH B1492      18.439  30.602   8.630  1.00  0.00      B    O  
ATOM   4495  H1  HOH B1492      17.545  30.265   8.273  1.00  0.00      B    H  
ATOM   4496  H2  HOH B1492      19.056  29.898   8.403  1.00  0.00      B    H  
ATOM   4497  O   HOH B1493      28.325   3.265  27.273  1.00  0.00      B    O  
ATOM   4498  H1  HOH B1493      28.565   3.414  28.245  1.00  0.00      B    H  
ATOM   4499  H2  HOH B1493      27.326   3.379  27.109  1.00  0.00      B    H  
ATOM   4500  O   HOH B1494      29.223  31.026   8.928  1.00  0.00      B    O  
ATOM   4501  H1  HOH B1494      30.095  30.792   9.318  1.00  0.00      B    H  
ATOM   4502  H2  HOH B1494      29.349  31.620   8.163  1.00  0.00      B    H  
ATOM   4503  O   HOH B1495      39.428   6.926  37.984  1.00  0.00      B    O  
ATOM   4504  H1  HOH B1495      38.497   6.626  37.752  1.00  0.00      B    H  
ATOM   4505  H2  HOH B1495      39.473   7.055  39.042  1.00  0.00      B    H  
ATOM   4506  O   HOH B1496       1.457  32.037  26.377  1.00  0.00      B    O  
ATOM   4507  H1  HOH B1496       1.337  32.559  27.229  1.00  0.00      B    H  
ATOM   4508  H2  HOH B1496       1.346  31.085  26.624  1.00  0.00      B    H  
ATOM   4509  O   HOH B1497      21.976  31.630  30.875  1.00  0.00      B    O  
ATOM   4510  H1  HOH B1497      21.121  31.079  30.906  1.00  0.00      B    H  
ATOM   4511  H2  HOH B1497      22.049  32.072  29.966  1.00  0.00      B    H  
ATOM   4512  O   HOH B1498      37.022  35.641  32.611  1.00  0.00      B    O  
ATOM   4513  H1  HOH B1498      36.380  35.188  31.915  1.00  0.00      B    H  
ATOM   4514  H2  HOH B1498      37.476  34.946  33.177  1.00  0.00      B    H  
ATOM   4515  O   HOH B1499      26.278  31.243  31.467  1.00  0.00      B    O  
ATOM   4516  H1  HOH B1499      26.652  32.210  31.339  1.00  0.00      B    H  
ATOM   4517  H2  HOH B1499      26.650  30.831  32.339  1.00  0.00      B    H  
ATOM   4518  O   HOH B1500      35.221  14.234  30.233  1.00  0.00      B    O  
ATOM   4519  H1  HOH B1500      36.185  14.037  29.976  1.00  0.00      B    H  
ATOM   4520  H2  HOH B1500      34.882  14.754  29.423  1.00  0.00      B    H  
ATOM   4521  O   HOH B1501      15.218  25.298  36.766  1.00  0.00      B    O  
ATOM   4522  H1  HOH B1501      14.413  25.160  36.202  1.00  0.00      B    H  
ATOM   4523  H2  HOH B1501      14.950  25.576  37.716  1.00  0.00      B    H  
ATOM   4524  O   HOH B1502      24.873   6.531  35.690  1.00  0.00      B    O  
ATOM   4525  H1  HOH B1502      24.767   5.892  36.492  1.00  0.00      B    H  
ATOM   4526  H2  HOH B1502      25.213   6.025  34.882  1.00  0.00      B    H  
ATOM   4527  O   HOH B1503       5.483  14.343   1.687  1.00  0.00      B    O  
ATOM   4528  H1  HOH B1503       5.191  13.469   2.126  1.00  0.00      B    H  
ATOM   4529  H2  HOH B1503       4.916  14.375   0.825  1.00  0.00      B    H  
ATOM   4530  O   HOH B1504      38.067  35.769   9.052  1.00  0.00      B    O  
ATOM   4531  H1  HOH B1504      38.280  35.344   8.164  1.00  0.00      B    H  
ATOM   4532  H2  HOH B1504      37.064  35.636   9.064  1.00  0.00      B    H  
ATOM   4533  O   HOH B1505      10.521   9.805  37.709  1.00  0.00      B    O  
ATOM   4534  H1  HOH B1505      10.776   9.412  38.587  1.00  0.00      B    H  
ATOM   4535  H2  HOH B1505       9.498   9.659  37.618  1.00  0.00      B    H  
ATOM   4536  O   HOH B1506      37.877  26.155  12.475  1.00  0.00      B    O  
ATOM   4537  H1  HOH B1506      38.236  26.075  13.431  1.00  0.00      B    H  
ATOM   4538  H2  HOH B1506      36.910  25.843  12.487  1.00  0.00      B    H  
ATOM   4539  O   HOH B1507      33.754  22.754   4.187  1.00  0.00      B    O  
ATOM   4540  H1  HOH B1507      34.657  22.889   4.564  1.00  0.00      B    H  
ATOM   4541  H2  HOH B1507      33.168  23.252   4.898  1.00  0.00      B    H  
ATOM   4542  O   HOH B1508      19.377  13.648  22.283  1.00  0.00      B    O  
ATOM   4543  H1  HOH B1508      19.703  12.740  21.892  1.00  0.00      B    H  
ATOM   4544  H2  HOH B1508      19.968  13.793  23.051  1.00  0.00      B    H  
ATOM   4545  O   HOH B1509      10.769   1.826  26.825  1.00  0.00      B    O  
ATOM   4546  H1  HOH B1509      10.386   1.064  27.325  1.00  0.00      B    H  
ATOM   4547  H2  HOH B1509      11.561   2.112  27.363  1.00  0.00      B    H  
ATOM   4548  O   HOH B1510       0.105  24.490   0.059  1.00  0.00      B    O  
ATOM   4549  H1  HOH B1510       0.600  25.350  -0.257  1.00  0.00      B    H  
ATOM   4550  H2  HOH B1510      -0.573  24.816   0.732  1.00  0.00      B    H  
ATOM   4551  O   HOH B1511      39.098  14.722  25.090  1.00  0.00      B    O  
ATOM   4552  H1  HOH B1511      39.316  14.983  24.157  1.00  0.00      B    H  
ATOM   4553  H2  HOH B1511      38.293  15.245  25.303  1.00  0.00      B    H  
ATOM   4554  O   HOH B1512      20.493   6.504  32.523  1.00  0.00      B    O  
ATOM   4555  H1  HOH B1512      19.850   7.200  32.872  1.00  0.00      B    H  
ATOM   4556  H2  HOH B1512      20.629   5.884  33.304  1.00  0.00      B    H  
ATOM   4557  O   HOH B1513      21.755  26.276  29.511  1.00  0.00      B    O  
ATOM   4558  H1  HOH B1513      21.990  25.522  30.108  1.00  0.00      B    H  
ATOM   4559  H2  HOH B1513      22.635  26.607  29.075  1.00  0.00      B    H  
ATOM   4560  O   HOH B1514      27.907  25.484   6.657  1.00  0.00      B    O  
ATOM   4561  H1  HOH B1514      27.799  26.362   6.119  1.00  0.00      B    H  
ATOM   4562  H2  HOH B1514      28.194  24.806   5.992  1.00  0.00      B    H  
ATOM   4563  O   HOH B1515      36.705  38.385  32.641  1.00  0.00      B    O  
ATOM   4564  H1  HOH B1515      36.648  37.368  32.754  1.00  0.00      B    H  
ATOM   4565  H2  HOH B1515      36.781  38.594  31.620  1.00  0.00      B    H  
ATOM   4566  O   HOH B1516      32.891  30.627  13.197  1.00  0.00      B    O  
ATOM   4567  H1  HOH B1516      32.111  30.620  13.816  1.00  0.00      B    H  
ATOM   4568  H2  HOH B1516      33.165  29.680  12.979  1.00  0.00      B    H  
ATOM   4569  O   HOH B1517       2.907  36.493  23.314  1.00  0.00      B    O  
ATOM   4570  H1  HOH B1517       2.886  36.531  24.355  1.00  0.00      B    H  
ATOM   4571  H2  HOH B1517       2.000  36.824  23.016  1.00  0.00      B    H  
ATOM   4572  O   HOH B1518      33.490  12.616  22.620  1.00  0.00      B    O  
ATOM   4573  H1  HOH B1518      34.191  13.284  22.408  1.00  0.00      B    H  
ATOM   4574  H2  HOH B1518      33.500  12.488  23.625  1.00  0.00      B    H  
ATOM   4575  O   HOH B1519       2.549  22.961  38.835  1.00  0.00      B    O  
ATOM   4576  H1  HOH B1519       1.679  23.454  38.842  1.00  0.00      B    H  
ATOM   4577  H2  HOH B1519       2.378  22.077  38.425  1.00  0.00      B    H  
ATOM   4578  O   HOH B1520      37.333   3.639  11.185  1.00  0.00      B    O  
ATOM   4579  H1  HOH B1520      36.999   4.504  11.549  1.00  0.00      B    H  
ATOM   4580  H2  HOH B1520      37.693   3.033  11.956  1.00  0.00      B    H  
ATOM   4581  O   HOH B1521       3.602  28.816  25.114  1.00  0.00      B    O  
ATOM   4582  H1  HOH B1521       3.439  27.934  24.668  1.00  0.00      B    H  
ATOM   4583  H2  HOH B1521       2.744  29.043  25.599  1.00  0.00      B    H  
ATOM   4584  O   HOH B1522      16.304  36.422  22.172  1.00  0.00      B    O  
ATOM   4585  H1  HOH B1522      15.374  36.633  22.552  1.00  0.00      B    H  
ATOM   4586  H2  HOH B1522      16.855  35.827  22.818  1.00  0.00      B    H  
ATOM   4587  O   HOH B1523      18.886  26.595  33.562  1.00  0.00      B    O  
ATOM   4588  H1  HOH B1523      18.014  27.112  33.584  1.00  0.00      B    H  
ATOM   4589  H2  HOH B1523      19.416  26.992  32.810  1.00  0.00      B    H  
ATOM   4590  O   HOH B1524      35.249  30.004  14.457  1.00  0.00      B    O  
ATOM   4591  H1  HOH B1524      34.241  30.291  14.352  1.00  0.00      B    H  
ATOM   4592  H2  HOH B1524      35.745  30.669  15.067  1.00  0.00      B    H  
ATOM   4593  O   HOH B1525      35.203  28.355   8.195  1.00  0.00      B    O  
ATOM   4594  H1  HOH B1525      35.055  29.328   7.997  1.00  0.00      B    H  
ATOM   4595  H2  HOH B1525      35.720  28.389   9.050  1.00  0.00      B    H  
ATOM   4596  O   HOH B1526       8.000  32.167  16.941  1.00  0.00      B    O  
ATOM   4597  H1  HOH B1526       7.960  33.185  16.766  1.00  0.00      B    H  
ATOM   4598  H2  HOH B1526       8.095  31.689  16.056  1.00  0.00      B    H  
ATOM   4599  O   HOH B1527      13.408   1.931  22.536  1.00  0.00      B    O  
ATOM   4600  H1  HOH B1527      13.525   2.657  21.863  1.00  0.00      B    H  
ATOM   4601  H2  HOH B1527      13.196   1.140  21.997  1.00  0.00      B    H  
ATOM   4602  O   HOH B1528      21.524  28.324  14.107  1.00  0.00      B    O  
ATOM   4603  H1  HOH B1528      21.326  29.318  14.306  1.00  0.00      B    H  
ATOM   4604  H2  HOH B1528      21.217  28.255  13.134  1.00  0.00      B    H  
ATOM   4605  O   HOH B1529      36.343   4.343   5.272  1.00  0.00      B    O  
ATOM   4606  H1  HOH B1529      35.340   4.337   5.314  1.00  0.00      B    H  
ATOM   4607  H2  HOH B1529      36.678   5.071   5.917  1.00  0.00      B    H  
ATOM   4608  O   HOH B1530      27.376  37.900  34.751  1.00  0.00      B    O  
ATOM   4609  H1  HOH B1530      26.731  37.914  35.538  1.00  0.00      B    H  
ATOM   4610  H2  HOH B1530      27.692  38.824  34.644  1.00  0.00      B    H  
ATOM   4611  O   HOH B1531       7.810   1.132   7.352  1.00  0.00      B    O  
ATOM   4612  H1  HOH B1531       7.036   1.713   7.072  1.00  0.00      B    H  
ATOM   4613  H2  HOH B1531       7.801   1.185   8.371  1.00  0.00      B    H  
ATOM   4614  O   HOH B1532       6.084  19.802  24.617  1.00  0.00      B    O  
ATOM   4615  H1  HOH B1532       6.828  19.097  24.630  1.00  0.00      B    H  
ATOM   4616  H2  HOH B1532       6.411  20.569  25.193  1.00  0.00      B    H  
ATOM   4617  O   HOH B1533      30.469  25.667   2.525  1.00  0.00      B    O  
ATOM   4618  H1  HOH B1533      30.391  25.121   3.413  1.00  0.00      B    H  
ATOM   4619  H2  HOH B1533      29.561  25.927   2.211  1.00  0.00      B    H  
ATOM   4620  O   HOH B1534      37.862  11.839  16.905  1.00  0.00      B    O  
ATOM   4621  H1  HOH B1534      37.701  12.007  15.883  1.00  0.00      B    H  
ATOM   4622  H2  HOH B1534      37.693  10.881  17.098  1.00  0.00      B    H  
ATOM   4623  O   HOH B1535      10.930  31.153  30.953  1.00  0.00      B    O  
ATOM   4624  H1  HOH B1535      10.161  30.979  30.360  1.00  0.00      B    H  
ATOM   4625  H2  HOH B1535      11.509  30.334  30.926  1.00  0.00      B    H  
ATOM   4626  O   HOH B1536      11.842  25.019  26.190  1.00  0.00      B    O  
ATOM   4627  H1  HOH B1536      12.596  24.321  26.194  1.00  0.00      B    H  
ATOM   4628  H2  HOH B1536      11.204  24.869  25.430  1.00  0.00      B    H  
ATOM   4629  O   HOH B1537      15.744  35.945   8.176  1.00  0.00      B    O  
ATOM   4630  H1  HOH B1537      14.988  35.561   8.672  1.00  0.00      B    H  
ATOM   4631  H2  HOH B1537      16.205  35.241   7.638  1.00  0.00      B    H  
ATOM   4632  O   HOH B1538      31.978   0.662  10.985  1.00  0.00      B    O  
ATOM   4633  H1  HOH B1538      31.665  -0.318  11.113  1.00  0.00      B    H  
ATOM   4634  H2  HOH B1538      32.137   0.956  11.939  1.00  0.00      B    H  
ATOM   4635  O   HOH B1539      37.253   3.755  19.934  1.00  0.00      B    O  
ATOM   4636  H1  HOH B1539      37.950   3.892  20.683  1.00  0.00      B    H  
ATOM   4637  H2  HOH B1539      36.767   4.614  19.995  1.00  0.00      B    H  
ATOM   4638  O   HOH B1540      21.157  21.653  34.747  1.00  0.00      B    O  
ATOM   4639  H1  HOH B1540      21.779  20.998  34.360  1.00  0.00      B    H  
ATOM   4640  H2  HOH B1540      21.696  22.396  35.189  1.00  0.00      B    H  
ATOM   4641  O   HOH B1541      26.840  38.947   8.499  1.00  0.00      B    O  
ATOM   4642  H1  HOH B1541      27.453  38.555   9.223  1.00  0.00      B    H  
ATOM   4643  H2  HOH B1541      26.872  38.338   7.693  1.00  0.00      B    H  
ATOM   4644  O   HOH B1542      35.025  14.632  22.212  1.00  0.00      B    O  
ATOM   4645  H1  HOH B1542      34.983  15.323  21.459  1.00  0.00      B    H  
ATOM   4646  H2  HOH B1542      35.843  14.034  22.056  1.00  0.00      B    H  
ATOM   4647  O   HOH B1543      35.589  27.435  35.466  1.00  0.00      B    O  
ATOM   4648  H1  HOH B1543      35.480  28.420  35.721  1.00  0.00      B    H  
ATOM   4649  H2  HOH B1543      36.569  27.261  35.407  1.00  0.00      B    H  
ATOM   4650  O   HOH B1544      17.223  13.395  14.358  1.00  0.00      B    O  
ATOM   4651  H1  HOH B1544      18.152  13.650  14.693  1.00  0.00      B    H  
ATOM   4652  H2  HOH B1544      17.318  13.012  13.410  1.00  0.00      B    H  
ATOM   4653  O   HOH B1545      29.594  32.154   4.186  1.00  0.00      B    O  
ATOM   4654  H1  HOH B1545      29.436  32.907   3.512  1.00  0.00      B    H  
ATOM   4655  H2  HOH B1545      29.886  32.563   5.105  1.00  0.00      B    H  
ATOM   4656  O   HOH B1546      26.803   5.002  29.805  1.00  0.00      B    O  
ATOM   4657  H1  HOH B1546      26.398   5.446  28.965  1.00  0.00      B    H  
ATOM   4658  H2  HOH B1546      27.102   5.781  30.429  1.00  0.00      B    H  
ATOM   4659  O   HOH B1547      21.362  20.435  31.540  1.00  0.00      B    O  
ATOM   4660  H1  HOH B1547      20.480  20.780  31.962  1.00  0.00      B    H  
ATOM   4661  H2  HOH B1547      21.947  20.126  32.301  1.00  0.00      B    H  
ATOM   4662  O   HOH B1548      28.395  38.795  22.382  1.00  0.00      B    O  
ATOM   4663  H1  HOH B1548      29.001  39.471  22.858  1.00  0.00      B    H  
ATOM   4664  H2  HOH B1548      27.753  38.368  23.078  1.00  0.00      B    H  
ATOM   4665  O   HOH B1549       8.506   7.945   2.570  1.00  0.00      B    O  
ATOM   4666  H1  HOH B1549       9.372   8.138   2.086  1.00  0.00      B    H  
ATOM   4667  H2  HOH B1549       8.471   6.930   2.787  1.00  0.00      B    H  
ATOM   4668  O   HOH B1550      32.382  25.150  37.273  1.00  0.00      B    O  
ATOM   4669  H1  HOH B1550      32.396  25.841  36.561  1.00  0.00      B    H  
ATOM   4670  H2  HOH B1550      33.371  24.951  37.427  1.00  0.00      B    H  
ATOM   4671  O   HOH B1551      28.776   1.224  14.108  1.00  0.00      B    O  
ATOM   4672  H1  HOH B1551      29.123   0.327  13.785  1.00  0.00      B    H  
ATOM   4673  H2  HOH B1551      27.960   1.435  13.487  1.00  0.00      B    H  
ATOM   4674  O   HOH B1552      16.715  28.984  35.747  1.00  0.00      B    O  
ATOM   4675  H1  HOH B1552      15.984  28.866  36.438  1.00  0.00      B    H  
ATOM   4676  H2  HOH B1552      17.500  29.292  36.249  1.00  0.00      B    H  
ATOM   4677  O   HOH B1553      31.904   3.196  18.982  1.00  0.00      B    O  
ATOM   4678  H1  HOH B1553      32.435   3.751  18.253  1.00  0.00      B    H  
ATOM   4679  H2  HOH B1553      31.982   3.734  19.820  1.00  0.00      B    H  
ATOM   4680  O   HOH B1554      23.560  26.274  25.187  1.00  0.00      B    O  
ATOM   4681  H1  HOH B1554      23.617  25.943  24.265  1.00  0.00      B    H  
ATOM   4682  H2  HOH B1554      23.088  25.644  25.842  1.00  0.00      B    H  
ATOM   4683  O   HOH B1555      28.610  32.530  14.649  1.00  0.00      B    O  
ATOM   4684  H1  HOH B1555      28.026  32.490  13.767  1.00  0.00      B    H  
ATOM   4685  H2  HOH B1555      29.144  31.678  14.776  1.00  0.00      B    H  
ATOM   4686  O   HOH B1556      20.764  25.515  12.829  1.00  0.00      B    O  
ATOM   4687  H1  HOH B1556      20.685  24.734  12.198  1.00  0.00      B    H  
ATOM   4688  H2  HOH B1556      19.903  25.666  13.382  1.00  0.00      B    H  
ATOM   4689  O   HOH B1557      38.395  24.823  33.436  1.00  0.00      B    O  
ATOM   4690  H1  HOH B1557      38.210  25.231  32.574  1.00  0.00      B    H  
ATOM   4691  H2  HOH B1557      37.509  24.753  33.933  1.00  0.00      B    H  
ATOM   4692  O   HOH B1558      29.790  14.799   4.709  1.00  0.00      B    O  
ATOM   4693  H1  HOH B1558      29.387  15.556   4.106  1.00  0.00      B    H  
ATOM   4694  H2  HOH B1558      30.158  14.096   4.137  1.00  0.00      B    H  
ATOM   4695  O   HOH B1559      36.067  31.282  17.241  1.00  0.00      B    O  
ATOM   4696  H1  HOH B1559      36.631  30.657  17.797  1.00  0.00      B    H  
ATOM   4697  H2  HOH B1559      35.122  31.203  17.648  1.00  0.00      B    H  
ATOM   4698  O   HOH B1560      28.993   3.947  22.587  1.00  0.00      B    O  
ATOM   4699  H1  HOH B1560      28.890   4.577  23.377  1.00  0.00      B    H  
ATOM   4700  H2  HOH B1560      29.333   3.026  22.947  1.00  0.00      B    H  
ATOM   4701  O   HOH B1561      23.033  28.852  25.581  1.00  0.00      B    O  
ATOM   4702  H1  HOH B1561      23.380  27.894  25.338  1.00  0.00      B    H  
ATOM   4703  H2  HOH B1561      22.797  29.329  24.722  1.00  0.00      B    H  
ATOM   4704  O   HOH B1562       5.412  32.099   1.319  1.00  0.00      B    O  
ATOM   4705  H1  HOH B1562       5.885  32.073   2.216  1.00  0.00      B    H  
ATOM   4706  H2  HOH B1562       5.550  31.144   0.991  1.00  0.00      B    H  
ATOM   4707  O   HOH B1563      25.967  34.085  22.156  1.00  0.00      B    O  
ATOM   4708  H1  HOH B1563      26.465  34.056  21.226  1.00  0.00      B    H  
ATOM   4709  H2  HOH B1563      25.366  33.308  22.233  1.00  0.00      B    H  
ATOM   4710  O   HOH B1564      28.157  34.633  20.538  1.00  0.00      B    O  
ATOM   4711  H1  HOH B1564      28.236  35.397  21.207  1.00  0.00      B    H  
ATOM   4712  H2  HOH B1564      29.005  34.085  20.477  1.00  0.00      B    H  
ATOM   4713  O   HOH B1565      32.535   8.829  18.926  1.00  0.00      B    O  
ATOM   4714  H1  HOH B1565      33.309   9.359  19.342  1.00  0.00      B    H  
ATOM   4715  H2  HOH B1565      31.988   8.348  19.701  1.00  0.00      B    H  
ATOM   4716  O   HOH B1566      22.694  17.698  26.617  1.00  0.00      B    O  
ATOM   4717  H1  HOH B1566      23.252  18.527  26.909  1.00  0.00      B    H  
ATOM   4718  H2  HOH B1566      21.903  17.555  27.231  1.00  0.00      B    H  
ATOM   4719  O   HOH B1567      29.028  14.585  34.339  1.00  0.00      B    O  
ATOM   4720  H1  HOH B1567      29.973  14.363  34.018  1.00  0.00      B    H  
ATOM   4721  H2  HOH B1567      29.024  15.628  34.467  1.00  0.00      B    H  
ATOM   4722  O   HOH B1568       4.044   3.207  39.350  1.00  0.00      B    O  
ATOM   4723  H1  HOH B1568       3.384   3.913  38.981  1.00  0.00      B    H  
ATOM   4724  H2  HOH B1568       4.767   3.022  38.656  1.00  0.00      B    H  
ATOM   4725  O   HOH B1569      37.458  18.917  19.527  1.00  0.00      B    O  
ATOM   4726  H1  HOH B1569      37.488  18.226  20.251  1.00  0.00      B    H  
ATOM   4727  H2  HOH B1569      36.533  19.215  19.321  1.00  0.00      B    H  
ATOM   4728  O   HOH B1570      35.283  25.864   6.917  1.00  0.00      B    O  
ATOM   4729  H1  HOH B1570      36.147  25.842   6.412  1.00  0.00      B    H  
ATOM   4730  H2  HOH B1570      35.270  26.810   7.308  1.00  0.00      B    H  
ATOM   4731  O   HOH B1571      26.445  26.100  10.352  1.00  0.00      B    O  
ATOM   4732  H1  HOH B1571      26.022  26.306  11.245  1.00  0.00      B    H  
ATOM   4733  H2  HOH B1571      27.400  25.800  10.508  1.00  0.00      B    H  
ATOM   4734  O   HOH B1572      15.693  38.209  10.509  1.00  0.00      B    O  
ATOM   4735  H1  HOH B1572      15.378  37.624  11.321  1.00  0.00      B    H  
ATOM   4736  H2  HOH B1572      15.842  37.645   9.686  1.00  0.00      B    H  
ATOM   4737  O   HOH B1573      25.837   6.848  13.018  1.00  0.00      B    O  
ATOM   4738  H1  HOH B1573      25.000   7.254  13.429  1.00  0.00      B    H  
ATOM   4739  H2  HOH B1573      26.177   7.424  12.303  1.00  0.00      B    H  
ATOM   4740  O   HOH B1574      22.723   9.709  25.813  1.00  0.00      B    O  
ATOM   4741  H1  HOH B1574      23.011   8.811  25.469  1.00  0.00      B    H  
ATOM   4742  H2  HOH B1574      22.632   9.681  26.846  1.00  0.00      B    H  
ATOM   4743  O   HOH B1575      18.655  31.492  21.497  1.00  0.00      B    O  
ATOM   4744  H1  HOH B1575      19.110  31.024  20.647  1.00  0.00      B    H  
ATOM   4745  H2  HOH B1575      17.972  30.806  21.835  1.00  0.00      B    H  
ATOM   4746  O   HOH B1576      24.709   0.703   4.885  1.00  0.00      B    O  
ATOM   4747  H1  HOH B1576      24.067   0.488   5.616  1.00  0.00      B    H  
ATOM   4748  H2  HOH B1576      25.252  -0.119   4.766  1.00  0.00      B    H  
ATOM   4749  O   HOH B1577      33.126  18.967  27.444  1.00  0.00      B    O  
ATOM   4750  H1  HOH B1577      32.877  19.953  27.366  1.00  0.00      B    H  
ATOM   4751  H2  HOH B1577      33.461  18.609  26.536  1.00  0.00      B    H  
ATOM   4752  O   HOH B1578      30.629  16.384   9.214  1.00  0.00      B    O  
ATOM   4753  H1  HOH B1578      31.107  17.052   8.615  1.00  0.00      B    H  
ATOM   4754  H2  HOH B1578      30.175  15.760   8.534  1.00  0.00      B    H  
ATOM   4755  O   HOH B1579       9.092  32.444  19.380  1.00  0.00      B    O  
ATOM   4756  H1  HOH B1579       8.739  32.221  18.434  1.00  0.00      B    H  
ATOM   4757  H2  HOH B1579       9.940  31.843  19.499  1.00  0.00      B    H  
ATOM   4758  O   HOH B1580      38.945  21.370  18.809  1.00  0.00      B    O  
ATOM   4759  H1  HOH B1580      38.683  20.460  19.040  1.00  0.00      B    H  
ATOM   4760  H2  HOH B1580      38.688  21.981  19.601  1.00  0.00      B    H  
ATOM   4761  O   HOH B1581      16.940  22.526  36.821  1.00  0.00      B    O  
ATOM   4762  H1  HOH B1581      17.114  23.522  36.832  1.00  0.00      B    H  
ATOM   4763  H2  HOH B1581      15.891  22.457  36.724  1.00  0.00      B    H  
ATOM   4764  O   HOH B1582      20.665  24.193   8.645  1.00  0.00      B    O  
ATOM   4765  H1  HOH B1582      21.308  24.894   8.337  1.00  0.00      B    H  
ATOM   4766  H2  HOH B1582      20.908  23.346   8.093  1.00  0.00      B    H  
ATOM   4767  O   HOH B1583      30.195   4.944  16.994  1.00  0.00      B    O  
ATOM   4768  H1  HOH B1583      31.185   5.040  16.890  1.00  0.00      B    H  
ATOM   4769  H2  HOH B1583      29.951   4.722  17.981  1.00  0.00      B    H  
ATOM   4770  O   HOH B1584       1.877  16.852  18.968  1.00  0.00      B    O  
ATOM   4771  H1  HOH B1584       2.664  16.850  18.311  1.00  0.00      B    H  
ATOM   4772  H2  HOH B1584       1.146  17.282  18.450  1.00  0.00      B    H  
ATOM   4773  O   HOH B1585      24.144  38.452   0.885  1.00  0.00      B    O  
ATOM   4774  H1  HOH B1585      23.511  37.982   1.569  1.00  0.00      B    H  
ATOM   4775  H2  HOH B1585      24.888  37.817   0.555  1.00  0.00      B    H  
ATOM   4776  O   HOH B1586      23.357  34.799   0.127  1.00  0.00      B    O  
ATOM   4777  H1  HOH B1586      24.331  35.071   0.195  1.00  0.00      B    H  
ATOM   4778  H2  HOH B1586      23.248  33.875  -0.285  1.00  0.00      B    H  
ATOM   4779  O   HOH B1587       0.536  21.860  27.981  1.00  0.00      B    O  
ATOM   4780  H1  HOH B1587       0.612  22.736  27.467  1.00  0.00      B    H  
ATOM   4781  H2  HOH B1587       1.310  21.877  28.614  1.00  0.00      B    H  
ATOM   4782  O   HOH B1588      27.796  23.174  16.538  1.00  0.00      B    O  
ATOM   4783  H1  HOH B1588      27.714  22.135  16.545  1.00  0.00      B    H  
ATOM   4784  H2  HOH B1588      28.761  23.456  16.576  1.00  0.00      B    H  
ATOM   4785  O   HOH B1589      11.605  17.385   8.178  1.00  0.00      B    O  
ATOM   4786  H1  HOH B1589      12.278  17.085   7.460  1.00  0.00      B    H  
ATOM   4787  H2  HOH B1589      11.967  17.212   9.123  1.00  0.00      B    H  
ATOM   4788  O   HOH B1590      10.351  24.509  23.979  1.00  0.00      B    O  
ATOM   4789  H1  HOH B1590      10.747  25.069  23.224  1.00  0.00      B    H  
ATOM   4790  H2  HOH B1590       9.339  24.377  23.794  1.00  0.00      B    H  
ATOM   4791  O   HOH B1591       9.091  16.643   6.333  1.00  0.00      B    O  
ATOM   4792  H1  HOH B1591       9.805  16.157   6.854  1.00  0.00      B    H  
ATOM   4793  H2  HOH B1591       8.184  16.188   6.416  1.00  0.00      B    H  
ATOM   4794  O   HOH B1592      21.705  24.309  22.977  1.00  0.00      B    O  
ATOM   4795  H1  HOH B1592      20.968  23.635  23.064  1.00  0.00      B    H  
ATOM   4796  H2  HOH B1592      22.610  23.913  23.327  1.00  0.00      B    H  
ATOM   4797  O   HOH B1593      24.037  26.871  28.299  1.00  0.00      B    O  
ATOM   4798  H1  HOH B1593      24.899  26.841  28.929  1.00  0.00      B    H  
ATOM   4799  H2  HOH B1593      24.421  26.646  27.402  1.00  0.00      B    H  
ATOM   4800  O   HOH B1594       3.596  19.362   5.328  1.00  0.00      B    O  
ATOM   4801  H1  HOH B1594       3.781  20.289   5.054  1.00  0.00      B    H  
ATOM   4802  H2  HOH B1594       3.070  18.830   4.585  1.00  0.00      B    H  
ATOM   4803  O   HOH B1595      15.791  23.023  29.115  1.00  0.00      B    O  
ATOM   4804  H1  HOH B1595      15.933  22.233  28.474  1.00  0.00      B    H  
ATOM   4805  H2  HOH B1595      15.462  22.697  29.998  1.00  0.00      B    H  
ATOM   4806  O   HOH B1596      29.514   9.537  24.666  1.00  0.00      B    O  
ATOM   4807  H1  HOH B1596      28.654  10.061  25.035  1.00  0.00      B    H  
ATOM   4808  H2  HOH B1596      30.174  10.179  24.237  1.00  0.00      B    H  
ATOM   4809  O   HOH B1597      30.824   1.815  36.769  1.00  0.00      B    O  
ATOM   4810  H1  HOH B1597      31.134   2.676  37.229  1.00  0.00      B    H  
ATOM   4811  H2  HOH B1597      31.230   1.892  35.833  1.00  0.00      B    H  
ATOM   4812  O   HOH B1598      20.563  32.649  23.191  1.00  0.00      B    O  
ATOM   4813  H1  HOH B1598      20.005  32.273  22.476  1.00  0.00      B    H  
ATOM   4814  H2  HOH B1598      20.995  33.489  22.810  1.00  0.00      B    H  
ATOM   4815  O   HOH B1599      19.768  15.589  35.128  1.00  0.00      B    O  
ATOM   4816  H1  HOH B1599      19.427  15.121  35.911  1.00  0.00      B    H  
ATOM   4817  H2  HOH B1599      19.173  16.417  34.948  1.00  0.00      B    H  
ATOM   4818  O   HOH B1600       8.967  29.988  14.504  1.00  0.00      B    O  
ATOM   4819  H1  HOH B1600       8.961  30.930  14.110  1.00  0.00      B    H  
ATOM   4820  H2  HOH B1600       9.632  29.491  13.986  1.00  0.00      B    H  
ATOM   4821  O   HOH B1601      22.377  32.554   3.622  1.00  0.00      B    O  
ATOM   4822  H1  HOH B1601      22.114  33.532   3.294  1.00  0.00      B    H  
ATOM   4823  H2  HOH B1601      21.617  31.892   3.461  1.00  0.00      B    H  
ATOM   4824  O   HOH B1602      38.475  30.622   7.312  1.00  0.00      B    O  
ATOM   4825  H1  HOH B1602      38.300  29.655   7.635  1.00  0.00      B    H  
ATOM   4826  H2  HOH B1602      38.917  31.169   8.034  1.00  0.00      B    H  
ATOM   4827  O   HOH B1603      12.373  17.276  10.756  1.00  0.00      B    O  
ATOM   4828  H1  HOH B1603      12.112  18.170  11.071  1.00  0.00      B    H  
ATOM   4829  H2  HOH B1603      12.398  16.681  11.555  1.00  0.00      B    H  
ATOM   4830  O   HOH B1604      23.753   9.054   5.787  1.00  0.00      B    O  
ATOM   4831  H1  HOH B1604      24.260   9.943   5.682  1.00  0.00      B    H  
ATOM   4832  H2  HOH B1604      24.428   8.311   5.982  1.00  0.00      B    H  
ATOM   4833  O   HOH B1605       1.788  23.132   3.802  1.00  0.00      B    O  
ATOM   4834  H1  HOH B1605       1.333  22.343   3.332  1.00  0.00      B    H  
ATOM   4835  H2  HOH B1605       1.792  22.868   4.809  1.00  0.00      B    H  
ATOM   4836  O   HOH B1606      38.304  27.607  35.895  1.00  0.00      B    O  
ATOM   4837  H1  HOH B1606      38.818  27.656  35.028  1.00  0.00      B    H  
ATOM   4838  H2  HOH B1606      38.971  27.230  36.641  1.00  0.00      B    H  
ATOM   4839  O   HOH B1607      22.441   0.979  13.335  1.00  0.00      B    O  
ATOM   4840  H1  HOH B1607      22.376   1.248  14.290  1.00  0.00      B    H  
ATOM   4841  H2  HOH B1607      23.413   0.815  13.195  1.00  0.00      B    H  
ATOM   4842  O   HOH B1608      23.374  15.467  15.301  1.00  0.00      B    O  
ATOM   4843  H1  HOH B1608      23.730  14.785  15.950  1.00  0.00      B    H  
ATOM   4844  H2  HOH B1608      23.526  15.177  14.373  1.00  0.00      B    H  
ATOM   4845  O   HOH B1609      23.878   6.741  10.466  1.00  0.00      B    O  
ATOM   4846  H1  HOH B1609      23.305   7.601  10.480  1.00  0.00      B    H  
ATOM   4847  H2  HOH B1609      24.800   7.010  10.791  1.00  0.00      B    H  
ATOM   4848  O   HOH B1610      21.836  35.057   2.372  1.00  0.00      B    O  
ATOM   4849  H1  HOH B1610      22.397  34.761   1.582  1.00  0.00      B    H  
ATOM   4850  H2  HOH B1610      22.005  35.974   2.668  1.00  0.00      B    H  
ATOM   4851  O   HOH B1611      29.318  33.839  33.702  1.00  0.00      B    O  
ATOM   4852  H1  HOH B1611      28.942  33.521  34.547  1.00  0.00      B    H  
ATOM   4853  H2  HOH B1611      28.705  34.556  33.273  1.00  0.00      B    H  
ATOM   4854  O   HOH B1612       8.686  29.955   3.967  1.00  0.00      B    O  
ATOM   4855  H1  HOH B1612       8.616  29.294   3.204  1.00  0.00      B    H  
ATOM   4856  H2  HOH B1612       9.613  30.342   4.080  1.00  0.00      B    H  
ATOM   4857  O   HOH B1613       1.699  16.963  38.865  1.00  0.00      B    O  
ATOM   4858  H1  HOH B1613       1.044  17.684  39.200  1.00  0.00      B    H  
ATOM   4859  H2  HOH B1613       2.317  17.358  38.160  1.00  0.00      B    H  
ATOM   4860  O   HOH B1614      23.076   6.531  27.444  1.00  0.00      B    O  
ATOM   4861  H1  HOH B1614      23.912   6.807  27.938  1.00  0.00      B    H  
ATOM   4862  H2  HOH B1614      23.189   6.779  26.442  1.00  0.00      B    H  
ATOM   4863  O   HOH B1615      15.711  15.555   7.138  1.00  0.00      B    O  
ATOM   4864  H1  HOH B1615      15.326  14.715   7.653  1.00  0.00      B    H  
ATOM   4865  H2  HOH B1615      15.866  15.305   6.174  1.00  0.00      B    H  
ATOM   4866  O   HOH B1616      23.408  32.676  24.680  1.00  0.00      B    O  
ATOM   4867  H1  HOH B1616      23.351  32.065  25.482  1.00  0.00      B    H  
ATOM   4868  H2  HOH B1616      22.529  32.637  24.260  1.00  0.00      B    H  
ATOM   4869  O   HOH B1617      37.234  20.337  30.498  1.00  0.00      B    O  
ATOM   4870  H1  HOH B1617      37.674  21.290  30.738  1.00  0.00      B    H  
ATOM   4871  H2  HOH B1617      37.721  19.977  29.699  1.00  0.00      B    H  
ATOM   4872  O   HOH B1618       4.877  13.297   6.112  1.00  0.00      B    O  
ATOM   4873  H1  HOH B1618       4.842  12.538   5.452  1.00  0.00      B    H  
ATOM   4874  H2  HOH B1618       4.653  12.949   7.065  1.00  0.00      B    H  
ATOM   4875  O   HOH B1619      10.365  35.169   0.851  1.00  0.00      B    O  
ATOM   4876  H1  HOH B1619      10.474  34.160   1.163  1.00  0.00      B    H  
ATOM   4877  H2  HOH B1619       9.612  35.585   1.349  1.00  0.00      B    H  
ATOM   4878  O   HOH B1620      10.146   3.273   3.599  1.00  0.00      B    O  
ATOM   4879  H1  HOH B1620      10.339   2.704   2.758  1.00  0.00      B    H  
ATOM   4880  H2  HOH B1620      11.012   3.716   3.892  1.00  0.00      B    H  
ATOM   4881  O   HOH B1621      27.289  31.811  19.060  1.00  0.00      B    O  
ATOM   4882  H1  HOH B1621      26.559  31.195  19.249  1.00  0.00      B    H  
ATOM   4883  H2  HOH B1621      27.884  31.863  19.891  1.00  0.00      B    H  
ATOM   4884  O   HOH B1622      15.756  19.344   7.580  1.00  0.00      B    O  
ATOM   4885  H1  HOH B1622      16.780  19.582   7.736  1.00  0.00      B    H  
ATOM   4886  H2  HOH B1622      15.497  18.538   8.206  1.00  0.00      B    H  
ATOM   4887  O   HOH B1623      35.863  33.261  11.192  1.00  0.00      B    O  
ATOM   4888  H1  HOH B1623      36.784  33.030  10.984  1.00  0.00      B    H  
ATOM   4889  H2  HOH B1623      35.276  32.446  10.933  1.00  0.00      B    H  
ATOM   4890  O   HOH B1624       7.736  29.702   9.971  1.00  0.00      B    O  
ATOM   4891  H1  HOH B1624       7.546  28.714   9.611  1.00  0.00      B    H  
ATOM   4892  H2  HOH B1624       6.929  30.003  10.500  1.00  0.00      B    H  
ATOM   4893  O   HOH B1625      35.980  31.945  22.415  1.00  0.00      B    O  
ATOM   4894  H1  HOH B1625      36.128  32.299  21.475  1.00  0.00      B    H  
ATOM   4895  H2  HOH B1625      35.047  32.122  22.722  1.00  0.00      B    H  
ATOM   4896  O   HOH B1626       3.926   0.428   8.935  1.00  0.00      B    O  
ATOM   4897  H1  HOH B1626       2.967   0.242   9.018  1.00  0.00      B    H  
ATOM   4898  H2  HOH B1626       4.281   0.613   9.901  1.00  0.00      B    H  
ATOM   4899  O   HOH B1627      21.023   1.028   6.952  1.00  0.00      B    O  
ATOM   4900  H1  HOH B1627      20.368   1.366   7.639  1.00  0.00      B    H  
ATOM   4901  H2  HOH B1627      21.012   1.707   6.175  1.00  0.00      B    H  
ATOM   4902  O   HOH B1628      14.713  24.421   0.658  1.00  0.00      B    O  
ATOM   4903  H1  HOH B1628      15.399  23.902   1.153  1.00  0.00      B    H  
ATOM   4904  H2  HOH B1628      14.944  25.431   0.690  1.00  0.00      B    H  
ATOM   4905  O   HOH B1629      21.088  36.441  24.931  1.00  0.00      B    O  
ATOM   4906  H1  HOH B1629      22.040  36.757  25.142  1.00  0.00      B    H  
ATOM   4907  H2  HOH B1629      20.608  36.141  25.791  1.00  0.00      B    H  
ATOM   4908  O   HOH B1630      35.050  13.945  18.148  1.00  0.00      B    O  
ATOM   4909  H1  HOH B1630      36.055  13.775  18.173  1.00  0.00      B    H  
ATOM   4910  H2  HOH B1630      34.942  14.638  17.449  1.00  0.00      B    H  
ATOM   4911  O   HOH B1631      28.096   2.562   2.978  1.00  0.00      B    O  
ATOM   4912  H1  HOH B1631      28.997   2.174   3.199  1.00  0.00      B    H  
ATOM   4913  H2  HOH B1631      28.250   3.389   2.418  1.00  0.00      B    H  
ATOM   4914  O   HOH B1632       3.325   9.681  34.655  1.00  0.00      B    O  
ATOM   4915  H1  HOH B1632       2.437   9.504  35.055  1.00  0.00      B    H  
ATOM   4916  H2  HOH B1632       3.449  10.670  34.754  1.00  0.00      B    H  
ATOM   4917  O   HOH B1633      21.020  37.319  10.641  1.00  0.00      B    O  
ATOM   4918  H1  HOH B1633      20.896  37.522  11.634  1.00  0.00      B    H  
ATOM   4919  H2  HOH B1633      20.147  37.656  10.163  1.00  0.00      B    H  
ATOM   4920  O   HOH B1634      10.210  12.701  38.087  1.00  0.00      B    O  
ATOM   4921  H1  HOH B1634      10.218  11.692  37.879  1.00  0.00      B    H  
ATOM   4922  H2  HOH B1634       9.613  12.766  38.943  1.00  0.00      B    H  
ATOM   4923  O   HOH B1635      11.384  13.145  10.542  1.00  0.00      B    O  
ATOM   4924  H1  HOH B1635      12.282  13.592  10.692  1.00  0.00      B    H  
ATOM   4925  H2  HOH B1635      11.404  12.939   9.485  1.00  0.00      B    H  
ATOM   4926  O   HOH B1636       6.864   7.455  25.360  1.00  0.00      B    O  
ATOM   4927  H1  HOH B1636       7.027   6.439  25.360  1.00  0.00      B    H  
ATOM   4928  H2  HOH B1636       6.336   7.644  26.217  1.00  0.00      B    H  
ATOM   4929  O   HOH B1637      12.202  10.134   3.223  1.00  0.00      B    O  
ATOM   4930  H1  HOH B1637      13.081  10.395   3.487  1.00  0.00      B    H  
ATOM   4931  H2  HOH B1637      12.029   9.300   3.732  1.00  0.00      B    H  
ATOM   4932  O   HOH B1638       4.096  19.007  12.868  1.00  0.00      B    O  
ATOM   4933  H1  HOH B1638       4.795  18.342  12.881  1.00  0.00      B    H  
ATOM   4934  H2  HOH B1638       4.452  19.885  12.429  1.00  0.00      B    H  
ATOM   4935  O   HOH B1639      10.449   5.712   5.789  1.00  0.00      B    O  
ATOM   4936  H1  HOH B1639      11.270   5.288   5.412  1.00  0.00      B    H
[truncated: 87,809 more chars]
