# Supplementary material for: ECE vs DISP Mechanisms in Anodic Electrolysis of Benzyl Alcohols: Computational Prediction of Microscopic Rate Constants
Source: J Phys Chem C Nanomater Interfaces. 2025 Aug 28;129(36):16076–96. doi: 10.1021/acs.jpcc.5c04347 (PMC12434723; doi:10.1021/acs.jpcc.5c04347)
Supplement: Supplementary file 2 [file jp5c04347_si_002.zip › example_simulation_inputs/QMMM_simulation_bulk_H2O_base_H2O/start_03_-1.647_coords.pdb]

TITLE     MDANALYSIS FRAME 0: Created by PDBWriter
CRYST1   39.149   39.149   39.149  90.00  90.00  90.00 P 1           1
ATOM      1  C00 2ag A   1      17.741  14.792  20.369  1.00  0.00      A    C  
ATOM      2  O01 2ag A   1      17.620  15.788  19.349  1.00  0.00      A    O  
ATOM      3  C02 2ag A   1      16.763  16.832  19.414  1.00  0.00      A    C  
ATOM      4  C03 2ag A   1      16.841  17.766  18.341  1.00  0.00      A    C  
ATOM      5  C04 2ag A   1      16.047  18.839  18.352  1.00  0.00      A    C  
ATOM      6  C05 2ag A   1      14.964  18.928  19.276  1.00  0.00      A    C  
ATOM      7  C06 2ag A   1      14.061  20.105  19.036  1.00  0.00      A    C  
ATOM      8  O07 2ag A   1      12.876  20.071  19.785  1.00  0.00      A    O  
ATOM      9  C08 2ag A   1      14.885  17.959  20.395  1.00  0.00      A    C  
ATOM     10  C09 2ag A   1      15.890  17.041  20.501  1.00  0.00      A    C  
ATOM     11  H0A 2ag A   1      16.843  14.712  21.017  1.00  0.00      A    H  
ATOM     12  H0B 2ag A   1      17.967  13.811  19.764  1.00  0.00      A    H  
ATOM     13  H0C 2ag A   1      18.621  14.879  20.969  1.00  0.00      A    H  
ATOM     14  H0D 2ag A   1      17.608  17.594  17.554  1.00  0.00      A    H  
ATOM     15  H0E 2ag A   1      16.112  19.672  17.611  1.00  0.00      A    H  
ATOM     16  H0F 2ag A   1      13.867  20.103  18.001  1.00  0.00      A    H  
ATOM     17  H0G 2ag A   1      14.664  20.940  19.336  1.00  0.00      A    H  
ATOM     18  H0H 2ag A   1      12.424  20.952  19.504  1.00  0.00      A    H  
ATOM     19  H0I 2ag A   1      14.196  18.115  21.223  1.00  0.00      A    H  
ATOM     20  H0J 2ag A   1      15.959  16.349  21.337  1.00  0.00      A    H  
ATOM     21  O   HOH B   1      14.582  18.116  15.861  1.00  0.00      B    O  
ATOM     22  H1  HOH B   1      14.710  17.354  16.485  1.00  0.00      B    H  
ATOM     23  H2  HOH B   1      15.102  17.721  15.069  1.00  0.00      B    H  
ATOM     24  O   HOH B   2      14.032  23.596  16.494  1.00  0.00      B    O  
ATOM     25  H1  HOH B   2      13.271  24.117  16.512  1.00  0.00      B    H  
ATOM     26  H2  HOH B   2      14.584  24.130  15.912  1.00  0.00      B    H  
ATOM     27  O   HOH B   3      15.804  23.009  18.534  1.00  0.00      B    O  
ATOM     28  H1  HOH B   3      16.370  23.802  18.272  1.00  0.00      B    H  
ATOM     29  H2  HOH B   3      14.933  23.211  18.177  1.00  0.00      B    H  
ATOM     30  O   HOH B   4      11.940  18.762  15.988  1.00  0.00      B    O  
ATOM     31  H1  HOH B   4      11.478  18.321  15.245  1.00  0.00      B    H  
ATOM     32  H2  HOH B   4      12.877  18.812  15.727  1.00  0.00      B    H  
ATOM     33  O   HOH B   5      15.884  21.877  21.020  1.00  0.00      B    O  
ATOM     34  H1  HOH B   5      15.873  22.373  20.194  1.00  0.00      B    H  
ATOM     35  H2  HOH B   5      16.784  21.819  21.329  1.00  0.00      B    H  
ATOM     36  O   HOH B   6      11.758  22.206  18.781  1.00  0.00      B    O  
ATOM     37  H1  HOH B   6      12.001  23.168  18.817  1.00  0.00      B    H  
ATOM     38  H2  HOH B   6      11.544  22.059  17.781  1.00  0.00      B    H  
ATOM     39  O   HOH B   7      17.543  21.310  16.595  1.00  0.00      B    O  
ATOM     40  H1  HOH B   7      17.253  21.467  15.623  1.00  0.00      B    H  
ATOM     41  H2  HOH B   7      16.934  21.757  17.275  1.00  0.00      B    H  
ATOM     42  O   HOH B   8      14.215  20.223  22.312  1.00  0.00      B    O  
ATOM     43  H1  HOH B   8      13.580  20.225  21.615  1.00  0.00      B    H  
ATOM     44  H2  HOH B   8      14.910  20.786  21.932  1.00  0.00      B    H  
ATOM     45  O   HOH B   9      11.271  21.296  16.149  1.00  0.00      B    O  
ATOM     46  H1  HOH B   9      11.539  20.373  16.112  1.00  0.00      B    H  
ATOM     47  H2  HOH B   9      11.818  21.732  15.436  1.00  0.00      B    H  
ATOM     48  O   HOH B  10      14.524  16.224  17.896  1.00  0.00      B    O  
ATOM     49  H1  HOH B  10      14.501  15.236  17.836  1.00  0.00      B    H  
ATOM     50  H2  HOH B  10      13.639  16.535  18.147  1.00  0.00      B    H  
ATOM     51  O   HOH B  11      12.041  17.690  18.764  1.00  0.00      B    O  
ATOM     52  H1  HOH B  11      11.859  18.069  17.837  1.00  0.00      B    H  
ATOM     53  H2  HOH B  11      12.255  18.567  19.115  1.00  0.00      B    H  
ATOM     54  O   HOH B  12      14.493  21.023  15.566  1.00  0.00      B    O  
ATOM     55  H1  HOH B  12      13.916  20.958  14.779  1.00  0.00      B    H  
ATOM     56  H2  HOH B  12      14.315  21.932  15.982  1.00  0.00      B    H  
ATOM     57  O   HOH B  13      36.807  16.255  28.719  1.00  0.00      B    O  
ATOM     58  H1  HOH B  13      37.372  17.122  28.555  1.00  0.00      B    H  
ATOM     59  H2  HOH B  13      37.497  15.673  29.231  1.00  0.00      B    H  
ATOM     60  O   HOH B  14      24.249   0.848  26.840  1.00  0.00      B    O  
ATOM     61  H1  HOH B  14      24.720   0.327  27.623  1.00  0.00      B    H  
ATOM     62  H2  HOH B  14      24.775   1.699  26.820  1.00  0.00      B    H  
ATOM     63  O   HOH B  15      14.524  13.603  17.461  1.00  0.00      B    O  
ATOM     64  H1  HOH B  15      15.463  13.339  17.165  1.00  0.00      B    H  
ATOM     65  H2  HOH B  15      13.970  12.795  17.616  1.00  0.00      B    H  
ATOM     66  O   HOH B  16      36.757  15.513  13.744  1.00  0.00      B    O  
ATOM     67  H1  HOH B  16      37.072  16.403  13.602  1.00  0.00      B    H  
ATOM     68  H2  HOH B  16      37.387  15.008  14.390  1.00  0.00      B    H  
ATOM     69  O   HOH B  17       9.013  22.514  18.683  1.00  0.00      B    O  
ATOM     70  H1  HOH B  17       9.962  22.608  18.997  1.00  0.00      B    H  
ATOM     71  H2  HOH B  17       8.533  21.985  19.421  1.00  0.00      B    H  
ATOM     72  O   HOH B  18       9.690   7.357  15.156  1.00  0.00      B    O  
ATOM     73  H1  HOH B  18       9.479   8.018  15.902  1.00  0.00      B    H  
ATOM     74  H2  HOH B  18      10.673   7.161  15.172  1.00  0.00      B    H  
ATOM     75  O   HOH B  19      12.334  37.439  32.515  1.00  0.00      B    O  
ATOM     76  H1  HOH B  19      11.819  36.605  32.575  1.00  0.00      B    H  
ATOM     77  H2  HOH B  19      13.211  37.080  32.158  1.00  0.00      B    H  
ATOM     78  O   HOH B  20       1.282  31.508  20.409  1.00  0.00      B    O  
ATOM     79  H1  HOH B  20       0.996  32.184  19.704  1.00  0.00      B    H  
ATOM     80  H2  HOH B  20       0.933  30.613  20.200  1.00  0.00      B    H  
ATOM     81  O   HOH B  21      11.120  27.364  31.075  1.00  0.00      B    O  
ATOM     82  H1  HOH B  21      11.927  26.731  31.098  1.00  0.00      B    H  
ATOM     83  H2  HOH B  21      11.429  28.110  30.503  1.00  0.00      B    H  
ATOM     84  O   HOH B  22      18.671   4.612   1.673  1.00  0.00      B    O  
ATOM     85  H1  HOH B  22      18.072   5.101   2.334  1.00  0.00      B    H  
ATOM     86  H2  HOH B  22      19.581   5.054   1.704  1.00  0.00      B    H  
ATOM     87  O   HOH B  23      22.640  16.751  37.201  1.00  0.00      B    O  
ATOM     88  H1  HOH B  23      21.782  16.885  36.705  1.00  0.00      B    H  
ATOM     89  H2  HOH B  23      22.857  17.533  37.838  1.00  0.00      B    H  
ATOM     90  O   HOH B  24      31.677  20.149  23.662  1.00  0.00      B    O  
ATOM     91  H1  HOH B  24      32.313  20.873  23.847  1.00  0.00      B    H  
ATOM     92  H2  HOH B  24      31.373  19.902  24.611  1.00  0.00      B    H  
ATOM     93  O   HOH B  25      20.365   7.295  22.671  1.00  0.00      B    O  
ATOM     94  H1  HOH B  25      20.544   8.213  22.178  1.00  0.00      B    H  
ATOM     95  H2  HOH B  25      19.873   7.519  23.481  1.00  0.00      B    H  
ATOM     96  O   HOH B  26      10.942   1.234  15.374  1.00  0.00      B    O  
ATOM     97  H1  HOH B  26      10.420   1.759  14.677  1.00  0.00      B    H  
ATOM     98  H2  HOH B  26      10.654   1.631  16.273  1.00  0.00      B    H  
ATOM     99  O   HOH B  27       4.681  14.675   7.949  1.00  0.00      B    O  
ATOM    100  H1  HOH B  27       5.322  14.401   8.703  1.00  0.00      B    H  
ATOM    101  H2  HOH B  27       3.868  14.168   8.130  1.00  0.00      B    H  
ATOM    102  O   HOH B  28      31.975  22.873  29.893  1.00  0.00      B    O  
ATOM    103  H1  HOH B  28      32.417  22.236  30.475  1.00  0.00      B    H  
ATOM    104  H2  HOH B  28      31.860  22.319  29.067  1.00  0.00      B    H  
ATOM    105  O   HOH B  29      30.252  36.997  30.549  1.00  0.00      B    O  
ATOM    106  H1  HOH B  29      30.736  36.898  31.426  1.00  0.00      B    H  
ATOM    107  H2  HOH B  29      30.987  37.353  29.876  1.00  0.00      B    H  
ATOM    108  O   HOH B  30      38.943  26.340   1.725  1.00  0.00      B    O  
ATOM    109  H1  HOH B  30      38.029  26.415   2.135  1.00  0.00      B    H  
ATOM    110  H2  HOH B  30      39.531  25.843   2.404  1.00  0.00      B    H  
ATOM    111  O   HOH B  31      32.409  16.107  34.530  1.00  0.00      B    O  
ATOM    112  H1  HOH B  31      32.894  16.808  33.970  1.00  0.00      B    H  
ATOM    113  H2  HOH B  31      32.338  16.452  35.520  1.00  0.00      B    H  
ATOM    114  O   HOH B  32       0.710  35.720   2.912  1.00  0.00      B    O  
ATOM    115  H1  HOH B  32       0.559  36.212   3.808  1.00  0.00      B    H  
ATOM    116  H2  HOH B  32       1.065  36.462   2.374  1.00  0.00      B    H  
ATOM    117  O   HOH B  33      11.244  15.764   5.234  1.00  0.00      B    O  
ATOM    118  H1  HOH B  33      10.566  15.553   4.506  1.00  0.00      B    H  
ATOM    119  H2  HOH B  33      11.018  16.717   5.564  1.00  0.00      B    H  
ATOM    120  O   HOH B  34      23.493  36.653   4.498  1.00  0.00      B    O  
ATOM    121  H1  HOH B  34      23.165  37.100   3.640  1.00  0.00      B    H  
ATOM    122  H2  HOH B  34      23.617  37.331   5.250  1.00  0.00      B    H  
ATOM    123  O   HOH B  35      18.188  15.993  37.865  1.00  0.00      B    O  
ATOM    124  H1  HOH B  35      17.587  16.758  37.946  1.00  0.00      B    H  
ATOM    125  H2  HOH B  35      19.020  16.177  38.405  1.00  0.00      B    H  
ATOM    126  O   HOH B  36      22.915  18.011  21.821  1.00  0.00      B    O  
ATOM    127  H1  HOH B  36      22.097  17.973  21.210  1.00  0.00      B    H  
ATOM    128  H2  HOH B  36      23.370  18.931  21.697  1.00  0.00      B    H  
ATOM    129  O   HOH B  37      28.268  26.147  14.669  1.00  0.00      B    O  
ATOM    130  H1  HOH B  37      27.941  25.958  15.562  1.00  0.00      B    H  
ATOM    131  H2  HOH B  37      27.582  25.691  14.013  1.00  0.00      B    H  
ATOM    132  O   HOH B  38       5.572  22.424  33.583  1.00  0.00      B    O  
ATOM    133  H1  HOH B  38       5.119  22.977  34.341  1.00  0.00      B    H  
ATOM    134  H2  HOH B  38       6.450  22.941  33.377  1.00  0.00      B    H  
ATOM    135  O   HOH B  39      18.851  32.136  29.596  1.00  0.00      B    O  
ATOM    136  H1  HOH B  39      19.192  31.175  29.852  1.00  0.00      B    H  
ATOM    137  H2  HOH B  39      19.557  32.619  29.045  1.00  0.00      B    H  
ATOM    138  O   HOH B  40      33.381   5.235  22.299  1.00  0.00      B    O  
ATOM    139  H1  HOH B  40      33.128   5.966  22.983  1.00  0.00      B    H  
ATOM    140  H2  HOH B  40      34.360   5.424  22.038  1.00  0.00      B    H  
ATOM    141  O   HOH B  41      19.854  28.079  20.200  1.00  0.00      B    O  
ATOM    142  H1  HOH B  41      20.425  27.915  19.357  1.00  0.00      B    H  
ATOM    143  H2  HOH B  41      19.620  27.181  20.568  1.00  0.00      B    H  
ATOM    144  O   HOH B  42      34.620  29.787  19.499  1.00  0.00      B    O  
ATOM    145  H1  HOH B  42      35.091  30.696  19.479  1.00  0.00      B    H  
ATOM    146  H2  HOH B  42      34.461  29.602  20.459  1.00  0.00      B    H  
ATOM    147  O   HOH B  43      27.219  35.658  25.139  1.00  0.00      B    O  
ATOM    148  H1  HOH B  43      27.150  36.613  25.050  1.00  0.00      B    H  
ATOM    149  H2  HOH B  43      28.183  35.415  25.393  1.00  0.00      B    H  
ATOM    150  O   HOH B  44      28.950  28.977   3.218  1.00  0.00      B    O  
ATOM    151  H1  HOH B  44      29.099  29.886   3.542  1.00  0.00      B    H  
ATOM    152  H2  HOH B  44      28.850  28.332   4.043  1.00  0.00      B    H  
ATOM    153  O   HOH B  45      36.876  25.002  26.656  1.00  0.00      B    O  
ATOM    154  H1  HOH B  45      37.571  25.000  25.959  1.00  0.00      B    H  
ATOM    155  H2  HOH B  45      36.957  24.146  27.232  1.00  0.00      B    H  
ATOM    156  O   HOH B  46      25.090  30.223  36.029  1.00  0.00      B    O  
ATOM    157  H1  HOH B  46      25.434  30.468  36.989  1.00  0.00      B    H  
ATOM    158  H2  HOH B  46      25.384  29.362  35.713  1.00  0.00      B    H  
ATOM    159  O   HOH B  47      39.136   3.886   0.466  1.00  0.00      B    O  
ATOM    160  H1  HOH B  47      38.650   4.501   1.173  1.00  0.00      B    H  
ATOM    161  H2  HOH B  47      39.289   3.020   0.950  1.00  0.00      B    H  
ATOM    162  O   HOH B  48      17.930  31.005  16.657  1.00  0.00      B    O  
ATOM    163  H1  HOH B  48      17.677  31.966  16.973  1.00  0.00      B    H  
ATOM    164  H2  HOH B  48      18.432  30.560  17.440  1.00  0.00      B    H  
ATOM    165  O   HOH B  49      34.350  26.304  22.470  1.00  0.00      B    O  
ATOM    166  H1  HOH B  49      35.088  26.912  22.155  1.00  0.00      B    H  
ATOM    167  H2  HOH B  49      33.674  26.183  21.739  1.00  0.00      B    H  
ATOM    168  O   HOH B  50      31.288  38.345  16.569  1.00  0.00      B    O  
ATOM    169  H1  HOH B  50      31.025  37.382  16.519  1.00  0.00      B    H  
ATOM    170  H2  HOH B  50      31.867  38.550  15.751  1.00  0.00      B    H  
ATOM    171  O   HOH B  51      13.695  34.058  29.693  1.00  0.00      B    O  
ATOM    172  H1  HOH B  51      14.519  33.566  29.309  1.00  0.00      B    H  
ATOM    173  H2  HOH B  51      14.008  34.927  30.042  1.00  0.00      B    H  
ATOM    174  O   HOH B  52      15.279  34.393   8.794  1.00  0.00      B    O  
ATOM    175  H1  HOH B  52      15.591  34.089   7.909  1.00  0.00      B    H  
ATOM    176  H2  HOH B  52      14.303  34.659   8.758  1.00  0.00      B    H  
ATOM    177  O   HOH B  53      18.482   5.183   8.897  1.00  0.00      B    O  
ATOM    178  H1  HOH B  53      17.680   5.757   8.695  1.00  0.00      B    H  
ATOM    179  H2  HOH B  53      18.129   4.244   8.939  1.00  0.00      B    H  
ATOM    180  O   HOH B  54      27.494  32.247  22.485  1.00  0.00      B    O  
ATOM    181  H1  HOH B  54      28.078  32.908  22.028  1.00  0.00      B    H  
ATOM    182  H2  HOH B  54      27.941  31.944  23.366  1.00  0.00      B    H  
ATOM    183  O   HOH B  55       3.547  33.124  18.464  1.00  0.00      B    O  
ATOM    184  H1  HOH B  55       3.471  33.310  19.468  1.00  0.00      B    H  
ATOM    185  H2  HOH B  55       4.213  33.775  18.113  1.00  0.00      B    H  
ATOM    186  O   HOH B  56      32.901  32.989  20.313  1.00  0.00      B    O  
ATOM    187  H1  HOH B  56      33.349  33.251  21.196  1.00  0.00      B    H  
ATOM    188  H2  HOH B  56      32.054  32.485  20.594  1.00  0.00      B    H  
ATOM    189  O   HOH B  57      29.355  22.892   1.459  1.00  0.00      B    O  
ATOM    190  H1  HOH B  57      29.572  22.790   0.489  1.00  0.00      B    H  
ATOM    191  H2  HOH B  57      28.529  23.428   1.578  1.00  0.00      B    H  
ATOM    192  O   HOH B  58      30.755  33.306  36.384  1.00  0.00      B    O  
ATOM    193  H1  HOH B  58      29.818  33.435  36.793  1.00  0.00      B    H  
ATOM    194  H2  HOH B  58      31.485  33.450  37.069  1.00  0.00      B    H  
ATOM    195  O   HOH B  59       4.446  37.868  18.485  1.00  0.00      B    O  
ATOM    196  H1  HOH B  59       3.447  37.681  18.593  1.00  0.00      B    H  
ATOM    197  H2  HOH B  59       4.880  36.966  18.384  1.00  0.00      B    H  
ATOM    198  O   HOH B  60      36.057   6.851  32.133  1.00  0.00      B    O  
ATOM    199  H1  HOH B  60      35.787   7.558  31.465  1.00  0.00      B    H  
ATOM    200  H2  HOH B  60      35.273   6.619  32.686  1.00  0.00      B    H  
ATOM    201  O   HOH B  61      26.758   8.444  14.947  1.00  0.00      B    O  
ATOM    202  H1  HOH B  61      27.662   7.960  14.789  1.00  0.00      B    H  
ATOM    203  H2  HOH B  61      26.855   9.305  14.419  1.00  0.00      B    H  
ATOM    204  O   HOH B  62      33.300   4.800  31.706  1.00  0.00      B    O  
ATOM    205  H1  HOH B  62      34.168   4.508  31.284  1.00  0.00      B    H  
ATOM    206  H2  HOH B  62      33.481   5.562  32.367  1.00  0.00      B    H  
ATOM    207  O   HOH B  63      23.706  36.899  19.974  1.00  0.00      B    O  
ATOM    208  H1  HOH B  63      24.228  36.876  19.117  1.00  0.00      B    H  
ATOM    209  H2  HOH B  63      24.199  36.470  20.765  1.00  0.00      B    H  
ATOM    210  O   HOH B  64       2.423  13.371  20.956  1.00  0.00      B    O  
ATOM    211  H1  HOH B  64       2.333  13.159  21.943  1.00  0.00      B    H  
ATOM    212  H2  HOH B  64       1.583  13.671  20.524  1.00  0.00      B    H  
ATOM    213  O   HOH B  65      14.352  16.651  28.514  1.00  0.00      B    O  
ATOM    214  H1  HOH B  65      15.281  16.833  28.840  1.00  0.00      B    H  
ATOM    215  H2  HOH B  65      13.745  16.473  29.315  1.00  0.00      B    H  
ATOM    216  O   HOH B  66       8.164   2.909  11.008  1.00  0.00      B    O  
ATOM    217  H1  HOH B  66       7.976   2.053  11.552  1.00  0.00      B    H  
ATOM    218  H2  HOH B  66       9.130   3.132  11.122  1.00  0.00      B    H  
ATOM    219  O   HOH B  67      30.791  25.021  37.762  1.00  0.00      B    O  
ATOM    220  H1  HOH B  67      31.787  24.892  38.002  1.00  0.00      B    H  
ATOM    221  H2  HOH B  67      30.341  24.096  37.995  1.00  0.00      B    H  
ATOM    222  O   HOH B  68      16.726   6.791  32.246  1.00  0.00      B    O  
ATOM    223  H1  HOH B  68      16.374   6.229  32.971  1.00  0.00      B    H  
ATOM    224  H2  HOH B  68      17.660   6.476  31.924  1.00  0.00      B    H  
ATOM    225  O   HOH B  69      29.463  13.641  13.058  1.00  0.00      B    O  
ATOM    226  H1  HOH B  69      29.203  14.609  12.828  1.00  0.00      B    H  
ATOM    227  H2  HOH B  69      30.500  13.682  12.904  1.00  0.00      B    H  
ATOM    228  O   HOH B  70       6.047  28.455  30.134  1.00  0.00      B    O  
ATOM    229  H1  HOH B  70       6.905  29.015  30.268  1.00  0.00      B    H  
ATOM    230  H2  HOH B  70       5.365  28.964  29.532  1.00  0.00      B    H  
ATOM    231  O   HOH B  71      30.295  20.445  21.235  1.00  0.00      B    O  
ATOM    232  H1  HOH B  71      31.024  20.326  20.537  1.00  0.00      B    H  
ATOM    233  H2  HOH B  71      30.795  20.553  22.128  1.00  0.00      B    H  
ATOM    234  O   HOH B  72      26.510  25.963   4.496  1.00  0.00      B    O  
ATOM    235  H1  HOH B  72      27.185  25.173   4.674  1.00  0.00      B    H  
ATOM    236  H2  HOH B  72      26.632  26.228   3.562  1.00  0.00      B    H  
ATOM    237  O   HOH B  73       6.358  31.111  33.843  1.00  0.00      B    O  
ATOM    238  H1  HOH B  73       5.541  30.622  33.472  1.00  0.00      B    H  
ATOM    239  H2  HOH B  73       6.641  30.582  34.653  1.00  0.00      B    H  
ATOM    240  O   HOH B  74      30.407   9.767  22.923  1.00  0.00      B    O  
ATOM    241  H1  HOH B  74      30.231  10.211  22.002  1.00  0.00      B    H  
ATOM    242  H2  HOH B  74      30.469   8.772  22.850  1.00  0.00      B    H  
ATOM    243  O   HOH B  75      37.935   5.987  10.653  1.00  0.00      B    O  
ATOM    244  H1  HOH B  75      37.621   5.493  11.518  1.00  0.00      B    H  
ATOM    245  H2  HOH B  75      38.525   5.343  10.128  1.00  0.00      B    H  
ATOM    246  O   HOH B  76      26.697  15.885   9.362  1.00  0.00      B    O  
ATOM    247  H1  HOH B  76      26.063  15.371   9.930  1.00  0.00      B    H  
ATOM    248  H2  HOH B  76      26.558  16.907   9.486  1.00  0.00      B    H  
ATOM    249  O   HOH B  77      30.258  36.598  12.341  1.00  0.00      B    O  
ATOM    250  H1  HOH B  77      29.435  36.000  12.537  1.00  0.00      B    H  
ATOM    251  H2  HOH B  77      30.527  36.467  11.397  1.00  0.00      B    H  
ATOM    252  O   HOH B  78      38.486  17.389   8.609  1.00  0.00      B    O  
ATOM    253  H1  HOH B  78      38.547  17.977   7.813  1.00  0.00      B    H  
ATOM    254  H2  HOH B  78      39.312  17.684   9.068  1.00  0.00      B    H  
ATOM    255  O   HOH B  79      19.641  25.027  12.239  1.00  0.00      B    O  
ATOM    256  H1  HOH B  79      20.015  24.802  11.310  1.00  0.00      B    H  
ATOM    257  H2  HOH B  79      19.782  24.238  12.914  1.00  0.00      B    H  
ATOM    258  O   HOH B  80      23.095  20.780  24.600  1.00  0.00      B    O  
ATOM    259  H1  HOH B  80      23.101  19.881  25.152  1.00  0.00      B    H  
ATOM    260  H2  HOH B  80      22.870  20.510  23.644  1.00  0.00      B    H  
ATOM    261  O   HOH B  81      28.089   0.377  14.362  1.00  0.00      B    O  
ATOM    262  H1  HOH B  81      28.688   0.124  13.568  1.00  0.00      B    H  
ATOM    263  H2  HOH B  81      28.575   1.097  14.865  1.00  0.00      B    H  
ATOM    264  O   HOH B  82      21.162  15.459  14.300  1.00  0.00      B    O  
ATOM    265  H1  HOH B  82      21.946  15.862  13.846  1.00  0.00      B    H  
ATOM    266  H2  HOH B  82      21.186  14.506  13.960  1.00  0.00      B    H  
ATOM    267  O   HOH B  83      31.626  30.623  22.829  1.00  0.00      B    O  
ATOM    268  H1  HOH B  83      32.565  30.214  22.748  1.00  0.00      B    H  
ATOM    269  H2  HOH B  83      31.672  31.287  23.564  1.00  0.00      B    H  
ATOM    270  O   HOH B  84       8.122   9.538   7.269  1.00  0.00      B    O  
ATOM    271  H1  HOH B  84       8.460  10.504   7.360  1.00  0.00      B    H  
ATOM    272  H2  HOH B  84       8.662   8.941   7.821  1.00  0.00      B    H  
ATOM    273  O   HOH B  85      32.620   0.870  26.736  1.00  0.00      B    O  
ATOM    274  H1  HOH B  85      32.028   1.138  27.552  1.00  0.00      B    H  
ATOM    275  H2  HOH B  85      32.023   0.555  25.985  1.00  0.00      B    H  
ATOM    276  O   HOH B  86      27.996  18.250  16.943  1.00  0.00      B    O  
ATOM    277  H1  HOH B  86      28.445  17.605  16.312  1.00  0.00      B    H  
ATOM    278  H2  HOH B  86      28.012  17.839  17.890  1.00  0.00      B    H  
ATOM    279  O   HOH B  87      31.897   6.487  29.953  1.00  0.00      B    O  
ATOM    280  H1  HOH B  87      32.268   5.561  30.188  1.00  0.00      B    H  
ATOM    281  H2  HOH B  87      32.463   7.180  30.459  1.00  0.00      B    H  
ATOM    282  O   HOH B  88      25.619  31.952  13.578  1.00  0.00      B    O  
ATOM    283  H1  HOH B  88      26.364  32.345  14.133  1.00  0.00      B    H  
ATOM    284  H2  HOH B  88      25.080  31.337  14.086  1.00  0.00      B    H  
ATOM    285  O   HOH B  89      31.053  32.533  12.406  1.00  0.00      B    O  
ATOM    286  H1  HOH B  89      31.872  32.541  12.994  1.00  0.00      B    H  
ATOM    287  H2  HOH B  89      30.266  32.701  13.012  1.00  0.00      B    H  
ATOM    288  O   HOH B  90      34.591  20.603  38.019  1.00  0.00      B    O  
ATOM    289  H1  HOH B  90      34.814  19.895  38.742  1.00  0.00      B    H  
ATOM    290  H2  HOH B  90      33.714  20.348  37.583  1.00  0.00      B    H  
ATOM    291  O   HOH B  91      25.448   3.236  26.388  1.00  0.00      B    O  
ATOM    292  H1  HOH B  91      25.818   4.231  26.637  1.00  0.00      B    H  
ATOM    293  H2  HOH B  91      24.644   3.294  25.747  1.00  0.00      B    H  
ATOM    294  O   HOH B  92       1.323   4.975  37.474  1.00  0.00      B    O  
ATOM    295  H1  HOH B  92       2.130   4.344  37.320  1.00  0.00      B    H  
ATOM    296  H2  HOH B  92       0.774   4.667  38.363  1.00  0.00      B    H  
ATOM    297  O   HOH B  93      15.878  33.812   5.900  1.00  0.00      B    O  
ATOM    298  H1  HOH B  93      15.876  32.804   5.758  1.00  0.00      B    H  
ATOM    299  H2  HOH B  93      15.296  34.227   5.200  1.00  0.00      B    H  
ATOM    300  O   HOH B  94       0.823  18.375  18.341  1.00  0.00      B    O  
ATOM    301  H1  HOH B  94       0.690  19.161  17.708  1.00  0.00      B    H  
ATOM    302  H2  HOH B  94      -0.082  17.874  18.260  1.00  0.00      B    H  
ATOM    303  O   HOH B  95      23.239  38.920  32.013  1.00  0.00      B    O  
ATOM    304  H1  HOH B  95      22.711  38.252  31.457  1.00  0.00      B    H  
ATOM    305  H2  HOH B  95      22.585  39.264  32.670  1.00  0.00      B    H  
ATOM    306  O   HOH B  96      32.227  25.860  20.708  1.00  0.00      B    O  
ATOM    307  H1  HOH B  96      31.996  26.570  20.052  1.00  0.00      B    H  
ATOM    308  H2  HOH B  96      31.789  25.010  20.364  1.00  0.00      B    H  
ATOM    309  O   HOH B  97      18.256  16.974  13.112  1.00  0.00      B    O  
ATOM    310  H1  HOH B  97      18.655  16.681  13.949  1.00  0.00      B    H  
ATOM    311  H2  HOH B  97      18.765  16.582  12.320  1.00  0.00      B    H  
ATOM    312  O   HOH B  98       6.279  37.726  30.737  1.00  0.00      B    O  
ATOM    313  H1  HOH B  98       7.117  37.574  30.111  1.00  0.00      B    H  
ATOM    314  H2  HOH B  98       6.132  36.886  31.258  1.00  0.00      B    H  
ATOM    315  O   HOH B  99      38.134  29.249  10.058  1.00  0.00      B    O  
ATOM    316  H1  HOH B  99      37.407  29.054  10.719  1.00  0.00      B    H  
ATOM    317  H2  HOH B  99      38.042  30.222   9.794  1.00  0.00      B    H  
ATOM    318  O   HOH B 100       6.091   6.662  32.026  1.00  0.00      B    O  
ATOM    319  H1  HOH B 100       5.804   6.441  32.966  1.00  0.00      B    H  
ATOM    320  H2  HOH B 100       7.154   6.820  32.008  1.00  0.00      B    H  
ATOM    321  O   HOH B 101      19.986  27.384  13.459  1.00  0.00      B    O  
ATOM    322  H1  HOH B 101      20.816  27.542  12.834  1.00  0.00      B    H  
ATOM    323  H2  HOH B 101      19.530  26.613  13.002  1.00  0.00      B    H  
ATOM    324  O   HOH B 102      10.143  34.109  37.524  1.00  0.00      B    O  
ATOM    325  H1  HOH B 102       9.690  34.710  38.285  1.00  0.00      B    H  
ATOM    326  H2  HOH B 102      11.177  34.320  37.449  1.00  0.00      B    H  
ATOM    327  O   HOH B 103      23.682  22.686   5.147  1.00  0.00      B    O  
ATOM    328  H1  HOH B 103      23.951  21.999   5.836  1.00  0.00      B    H  
ATOM    329  H2  HOH B 103      23.562  23.545   5.710  1.00  0.00      B    H  
ATOM    330  O   HOH B 104      27.762  38.184  21.225  1.00  0.00      B    O  
ATOM    331  H1  HOH B 104      28.383  38.328  22.006  1.00  0.00      B    H  
ATOM    332  H2  HOH B 104      26.823  38.090  21.635  1.00  0.00      B    H  
ATOM    333  O   HOH B 105      19.648   7.587  30.739  1.00  0.00      B    O  
ATOM    334  H1  HOH B 105      19.238   7.418  29.817  1.00  0.00      B    H  
ATOM    335  H2  HOH B 105      20.447   6.967  30.894  1.00  0.00      B    H  
ATOM    336  O   HOH B 106      25.855  33.307  24.708  1.00  0.00      B    O  
ATOM    337  H1  HOH B 106      26.562  34.094  24.750  1.00  0.00      B    H  
ATOM    338  H2  HOH B 106      25.996  32.857  23.818  1.00  0.00      B    H  
ATOM    339  O   HOH B 107      20.030  38.456  26.613  1.00  0.00      B    O  
ATOM    340  H1  HOH B 107      20.689  38.923  27.220  1.00  0.00      B    H  
ATOM    341  H2  HOH B 107      20.308  38.646  25.650  1.00  0.00      B    H  
ATOM    342  O   HOH B 108       8.705  20.855   4.556  1.00  0.00      B    O  
ATOM    343  H1  HOH B 108       9.006  21.691   4.101  1.00  0.00      B    H  
ATOM    344  H2  HOH B 108       7.671  20.714   4.398  1.00  0.00      B    H  
ATOM    345  O   HOH B 109      18.469  30.287  24.072  1.00  0.00      B    O  
ATOM    346  H1  HOH B 109      18.774  31.280  23.838  1.00  0.00      B    H  
ATOM    347  H2  HOH B 109      17.562  30.290  24.614  1.00  0.00      B    H  
ATOM    348  O   HOH B 110      36.124  26.548   2.875  1.00  0.00      B    O  
ATOM    349  H1  HOH B 110      35.974  25.571   2.960  1.00  0.00      B    H  
ATOM    350  H2  HOH B 110      36.309  26.965   3.785  1.00  0.00      B    H  
ATOM    351  O   HOH B 111      24.060  28.766  28.722  1.00  0.00      B    O  
ATOM    352  H1  HOH B 111      23.607  29.004  27.801  1.00  0.00      B    H  
ATOM    353  H2  HOH B 111      24.017  27.740  28.834  1.00  0.00      B    H  
ATOM    354  O   HOH B 112      16.012  22.740  33.120  1.00  0.00      B    O  
ATOM    355  H1  HOH B 112      15.871  23.446  32.408  1.00  0.00      B    H  
ATOM    356  H2  HOH B 112      15.294  22.113  32.959  1.00  0.00      B    H  
ATOM    357  O   HOH B 113       2.106  22.486   8.668  1.00  0.00      B    O  
ATOM    358  H1  HOH B 113       1.156  22.326   8.858  1.00  0.00      B    H  
ATOM    359  H2  HOH B 113       2.542  22.956   9.385  1.00  0.00      B    H  
ATOM    360  O   HOH B 114      12.976  31.482   7.380  1.00  0.00      B    O  
ATOM    361  H1  HOH B 114      12.288  30.804   7.667  1.00  0.00      B    H  
ATOM    362  H2  HOH B 114      13.793  31.303   7.896  1.00  0.00      B    H  
ATOM    363  O   HOH B 115       9.476  17.203   1.041  1.00  0.00      B    O  
ATOM    364  H1  HOH B 115      10.400  17.600   0.860  1.00  0.00      B    H  
ATOM    365  H2  HOH B 115       9.313  16.857   2.021  1.00  0.00      B    H  
ATOM    366  O   HOH B 116       2.686  28.903   2.718  1.00  0.00      B    O  
ATOM    367  H1  HOH B 116       2.986  27.983   2.855  1.00  0.00      B    H  
ATOM    368  H2  HOH B 116       3.480  29.513   2.483  1.00  0.00      B    H  
ATOM    369  O   HOH B 117      16.525  15.626  24.067  1.00  0.00      B    O  
ATOM    370  H1  HOH B 117      17.216  14.934  23.789  1.00  0.00      B    H  
ATOM    371  H2  HOH B 117      16.601  15.695  25.101  1.00  0.00      B    H  
ATOM    372  O   HOH B 118      27.255  11.232  20.801  1.00  0.00      B    O  
ATOM    373  H1  HOH B 118      28.249  11.436  20.759  1.00  0.00      B    H  
ATOM    374  H2  HOH B 118      26.951  11.028  19.878  1.00  0.00      B    H  
ATOM    375  O   HOH B 119      26.427   5.659  26.855  1.00  0.00      B    O  
ATOM    376  H1  HOH B 119      27.248   5.995  26.409  1.00  0.00      B    H  
ATOM    377  H2  HOH B 119      26.480   5.851  27.895  1.00  0.00      B    H  
ATOM    378  O   HOH B 120      18.371  36.085  37.791  1.00  0.00      B    O  
ATOM    379  H1  HOH B 120      19.169  35.627  37.284  1.00  0.00      B    H  
ATOM    380  H2  HOH B 120      17.798  35.366  38.246  1.00  0.00      B    H  
ATOM    381  O   HOH B 121      23.804  23.177  31.017  1.00  0.00      B    O  
ATOM    382  H1  HOH B 121      23.086  23.559  30.438  1.00  0.00      B    H  
ATOM    383  H2  HOH B 121      24.571  23.863  30.962  1.00  0.00      B    H  
ATOM    384  O   HOH B 122      38.212  15.186  35.520  1.00  0.00      B    O  
ATOM    385  H1  HOH B 122      38.102  14.659  34.695  1.00  0.00      B    H  
ATOM    386  H2  HOH B 122      37.794  16.096  35.421  1.00  0.00      B    H  
ATOM    387  O   HOH B 123       3.691  14.776  19.122  1.00  0.00      B    O  
ATOM    388  H1  HOH B 123       3.335  14.434  20.009  1.00  0.00      B    H  
ATOM    389  H2  HOH B 123       2.941  14.649  18.453  1.00  0.00      B    H  
ATOM    390  O   HOH B 124       3.593   0.435  21.442  1.00  0.00      B    O  
ATOM    391  H1  HOH B 124       3.382   1.438  21.379  1.00  0.00      B    H  
ATOM    392  H2  HOH B 124       2.731  -0.031  21.157  1.00  0.00      B    H  
ATOM    393  O   HOH B 125      18.248   3.052  27.247  1.00  0.00      B    O  
ATOM    394  H1  HOH B 125      18.536   3.342  26.291  1.00  0.00      B    H  
ATOM    395  H2  HOH B 125      17.817   2.141  27.165  1.00  0.00      B    H  
ATOM    396  O   HOH B 126      19.995   7.612  34.440  1.00  0.00      B    O  
ATOM    397  H1  HOH B 126      19.508   7.724  35.323  1.00  0.00      B    H  
ATOM    398  H2  HOH B 126      19.300   7.310  33.795  1.00  0.00      B    H  
ATOM    399  O   HOH B 127      11.408   1.203  38.146  1.00  0.00      B    O  
ATOM    400  H1  HOH B 127      11.918   1.716  38.921  1.00  0.00      B    H  
ATOM    401  H2  HOH B 127      11.450   0.240  38.424  1.00  0.00      B    H  
ATOM    402  O   HOH B 128      29.908  11.072  20.445  1.00  0.00      B    O  
ATOM    403  H1  HOH B 128      30.049  10.687  19.506  1.00  0.00      B    H  
ATOM    404  H2  HOH B 128      30.782  11.396  20.785  1.00  0.00      B    H  
ATOM    405  O   HOH B 129      29.767  31.540  10.233  1.00  0.00      B    O  
ATOM    406  H1  HOH B 129      28.892  31.414  10.759  1.00  0.00      B    H  
ATOM    407  H2  HOH B 129      30.454  31.874  10.960  1.00  0.00      B    H  
ATOM    408  O   HOH B 130       4.785  31.528   5.829  1.00  0.00      B    O  
ATOM    409  H1  HOH B 130       5.395  31.280   5.052  1.00  0.00      B    H  
ATOM    410  H2  HOH B 130       4.537  30.660   6.473  1.00  0.00      B    H  
ATOM    411  O   HOH B 131      13.024  38.605  19.206  1.00  0.00      B    O  
ATOM    412  H1  HOH B 131      12.235  38.408  18.622  1.00  0.00      B    H  
ATOM    413  H2  HOH B 131      13.905  38.432  18.683  1.00  0.00      B    H  
ATOM    414  O   HOH B 132      16.789  12.443  22.381  1.00  0.00      B    O  
ATOM    415  H1  HOH B 132      16.014  12.417  21.779  1.00  0.00      B    H  
ATOM    416  H2  HOH B 132      16.514  12.479  23.347  1.00  0.00      B    H  
ATOM    417  O   HOH B 133       9.354  21.965  22.302  1.00  0.00      B    O  
ATOM    418  H1  HOH B 133      10.388  22.051  22.471  1.00  0.00      B    H  
ATOM    419  H2  HOH B 133       9.033  21.271  22.968  1.00  0.00      B    H  
ATOM    420  O   HOH B 134      13.595   6.402   8.836  1.00  0.00      B    O  
ATOM    421  H1  HOH B 134      13.065   7.216   8.602  1.00  0.00      B    H  
ATOM    422  H2  HOH B 134      13.177   5.564   8.513  1.00  0.00      B    H  
ATOM    423  O   HOH B 135      21.422  12.013  18.859  1.00  0.00      B    O  
ATOM    424  H1  HOH B 135      22.210  11.390  18.994  1.00  0.00      B    H  
ATOM    425  H2  HOH B 135      21.887  12.950  18.532  1.00  0.00      B    H  
ATOM    426  O   HOH B 136       1.809  18.586   9.005  1.00  0.00      B    O  
ATOM    427  H1  HOH B 136       1.981  19.201   9.812  1.00  0.00      B    H  
ATOM    428  H2  HOH B 136       2.299  18.952   8.199  1.00  0.00      B    H  
ATOM    429  O   HOH B 137       9.388  11.375  29.972  1.00  0.00      B    O  
ATOM    430  H1  HOH B 137       9.705  12.281  29.511  1.00  0.00      B    H  
ATOM    431  H2  HOH B 137       8.670  11.589  30.632  1.00  0.00      B    H  
ATOM    432  O   HOH B 138      12.430   6.807  15.477  1.00  0.00      B    O  
ATOM    433  H1  HOH B 138      13.196   7.524  15.377  1.00  0.00      B    H  
ATOM    434  H2  HOH B 138      12.697   6.032  16.028  1.00  0.00      B    H  
ATOM    435  O   HOH B 139       4.055   4.967  11.120  1.00  0.00      B    O  
ATOM    436  H1  HOH B 139       3.651   5.535  10.437  1.00  0.00      B    H  
ATOM    437  H2  HOH B 139       4.948   4.829  10.787  1.00  0.00      B    H  
ATOM    438  O   HOH B 140      34.931  11.252  32.952  1.00  0.00      B    O  
ATOM    439  H1  HOH B 140      34.645  10.497  33.564  1.00  0.00      B    H  
ATOM    440  H2  HOH B 140      35.181  10.891  31.992  1.00  0.00      B    H  
ATOM    441  O   HOH B 141       3.237  36.397  27.635  1.00  0.00      B    O  
ATOM    442  H1  HOH B 141       3.937  35.795  28.075  1.00  0.00      B    H  
ATOM    443  H2  HOH B 141       3.668  37.275  27.474  1.00  0.00      B    H  
ATOM    444  O   HOH B 142      25.861  34.174   1.579  1.00  0.00      B    O  
ATOM    445  H1  HOH B 142      26.837  34.296   1.471  1.00  0.00      B    H  
ATOM    446  H2  HOH B 142      25.848  33.354   2.128  1.00  0.00      B    H  
ATOM    447  O   HOH B 143       9.411   9.266  34.449  1.00  0.00      B    O  
ATOM    448  H1  HOH B 143       9.709   8.515  35.061  1.00  0.00      B    H  
ATOM    449  H2  HOH B 143       8.651   9.797  34.936  1.00  0.00      B    H  
ATOM    450  O   HOH B 144      18.177  34.593  16.938  1.00  0.00      B    O  
ATOM    451  H1  HOH B 144      18.751  35.341  17.364  1.00  0.00      B    H  
ATOM    452  H2  HOH B 144      17.906  33.897  17.585  1.00  0.00      B    H  
ATOM    453  O   HOH B 145      31.983  26.791  27.165  1.00  0.00      B    O  
ATOM    454  H1  HOH B 145      32.946  26.818  26.927  1.00  0.00      B    H  
ATOM    455  H2  HOH B 145      31.843  27.301  28.046  1.00  0.00      B    H  
ATOM    456  O   HOH B 146      32.822  11.893  17.259  1.00  0.00      B    O  
ATOM    457  H1  HOH B 146      33.635  11.579  17.835  1.00  0.00      B    H  
ATOM    458  H2  HOH B 146      33.012  12.751  16.758  1.00  0.00      B    H  
ATOM    459  O   HOH B 147       7.661  32.529  13.822  1.00  0.00      B    O  
ATOM    460  H1  HOH B 147       8.006  32.729  12.854  1.00  0.00      B    H  
ATOM    461  H2  HOH B 147       7.796  31.570  13.984  1.00  0.00      B    H  
ATOM    462  O   HOH B 148      19.997  21.511  10.847  1.00  0.00      B    O  
ATOM    463  H1  HOH B 148      20.924  21.937  10.769  1.00  0.00      B    H  
ATOM    464  H2  HOH B 148      20.167  20.483  11.031  1.00  0.00      B    H  
ATOM    465  O   HOH B 149      33.041  21.283  26.344  1.00  0.00      B    O  
ATOM    466  H1  HOH B 149      32.960  22.198  26.690  1.00  0.00      B    H  
ATOM    467  H2  HOH B 149      33.290  21.451  25.346  1.00  0.00      B    H  
ATOM    468  O   HOH B 150       8.028  24.709  12.510  1.00  0.00      B    O  
ATOM    469  H1  HOH B 150       8.068  24.112  13.294  1.00  0.00      B    H  
ATOM    470  H2  HOH B 150       7.073  24.732  12.260  1.00  0.00      B    H  
ATOM    471  O   HOH B 151      24.474  13.873  25.510  1.00  0.00      B    O  
ATOM    472  H1  HOH B 151      24.028  14.696  25.812  1.00  0.00      B    H  
ATOM    473  H2  HOH B 151      23.851  13.324  24.976  1.00  0.00      B    H  
ATOM    474  O   HOH B 152       8.684  15.040   8.586  1.00  0.00      B    O  
ATOM    475  H1  HOH B 152       9.473  15.430   9.114  1.00  0.00      B    H  
ATOM    476  H2  HOH B 152       8.473  15.626   7.787  1.00  0.00      B    H  
ATOM    477  O   HOH B 153      19.788  10.331  17.407  1.00  0.00      B    O  
ATOM    478  H1  HOH B 153      20.287  11.104  17.807  1.00  0.00      B    H  
ATOM    479  H2  HOH B 153      20.183   9.526  17.800  1.00  0.00      B    H  
ATOM    480  O   HOH B 154      35.312  38.096  21.842  1.00  0.00      B    O  
ATOM    481  H1  HOH B 154      35.915  37.798  22.609  1.00  0.00      B    H  
ATOM    482  H2  HOH B 154      35.664  37.668  20.999  1.00  0.00      B    H  
ATOM    483  O   HOH B 155      18.119  16.138  34.359  1.00  0.00      B    O  
ATOM    484  H1  HOH B 155      18.358  15.617  33.574  1.00  0.00      B    H  
ATOM    485  H2  HOH B 155      17.787  17.089  34.072  1.00  0.00      B    H  
ATOM    486  O   HOH B 156      38.345  11.499   0.363  1.00  0.00      B    O  
ATOM    487  H1  HOH B 156      37.504  11.802  -0.181  1.00  0.00      B    H  
ATOM    488  H2  HOH B 156      38.763  10.657  -0.158  1.00  0.00      B    H  
ATOM    489  O   HOH B 157      33.856  26.740  33.737  1.00  0.00      B    O  
ATOM    490  H1  HOH B 157      34.263  27.090  34.564  1.00  0.00      B    H  
ATOM    491  H2  HOH B 157      34.155  27.400  33.034  1.00  0.00      B    H  
ATOM    492  O   HOH B 158      12.051   1.918  35.620  1.00  0.00      B    O  
ATOM    493  H1  HOH B 158      12.139   1.636  36.624  1.00  0.00      B    H  
ATOM    494  H2  HOH B 158      12.504   1.165  35.068  1.00  0.00      B    H  
ATOM    495  O   HOH B 159      36.116  21.184  24.622  1.00  0.00      B    O  
ATOM    496  H1  HOH B 159      35.164  21.549  24.434  1.00  0.00      B    H  
ATOM    497  H2  HOH B 159      36.362  20.489  23.968  1.00  0.00      B    H  
ATOM    498  O   HOH B 160      18.420   4.803  20.172  1.00  0.00      B    O  
ATOM    499  H1  HOH B 160      19.297   4.678  20.557  1.00  0.00      B    H  
ATOM    500  H2  HOH B 160      17.891   5.167  20.972  1.00  0.00      B    H  
ATOM    501  O   HOH B 161      15.116  14.682  13.615  1.00  0.00      B    O  
ATOM    502  H1  HOH B 161      15.407  14.585  14.596  1.00  0.00      B    H  
ATOM    503  H2  HOH B 161      15.789  14.289  12.995  1.00  0.00      B    H  
ATOM    504  O   HOH B 162      38.419  29.712  18.200  1.00  0.00      B    O  
ATOM    505  H1  HOH B 162      37.901  30.595  18.136  1.00  0.00      B    H  
ATOM    506  H2  HOH B 162      39.143  29.728  17.489  1.00  0.00      B    H  
ATOM    507  O   HOH B 163      19.124  24.552  15.703  1.00  0.00      B    O  
ATOM    508  H1  HOH B 163      18.908  25.444  15.204  1.00  0.00      B    H  
ATOM    509  H2  HOH B 163      19.180  23.797  14.979  1.00  0.00      B    H  
ATOM    510  O   HOH B 164       6.325   1.155  31.211  1.00  0.00      B    O  
ATOM    511  H1  HOH B 164       6.445   0.155  31.243  1.00  0.00      B    H  
ATOM    512  H2  HOH B 164       7.189   1.486  31.640  1.00  0.00      B    H  
ATOM    513  O   HOH B 165      36.927  16.411  25.910  1.00  0.00      B    O  
ATOM    514  H1  HOH B 165      35.991  16.797  25.966  1.00  0.00      B    H  
ATOM    515  H2  HOH B 165      37.078  15.952  26.790  1.00  0.00      B    H  
ATOM    516  O   HOH B 166      27.992  38.394   3.309  1.00  0.00      B    O  
ATOM    517  H1  HOH B 166      27.434  38.192   2.469  1.00  0.00      B    H  
ATOM    518  H2  HOH B 166      27.360  38.298   4.117  1.00  0.00      B    H  
ATOM    519  O   HOH B 167      20.910  21.190   3.886  1.00  0.00      B    O  
ATOM    520  H1  HOH B 167      20.582  20.505   4.642  1.00  0.00      B    H  
ATOM    521  H2  HOH B 167      21.387  21.986   4.378  1.00  0.00      B    H  
ATOM    522  O   HOH B 168       4.763  33.079  37.702  1.00  0.00      B    O  
ATOM    523  H1  HOH B 168       5.778  32.901  37.780  1.00  0.00      B    H  
ATOM    524  H2  HOH B 168       4.595  33.688  36.960  1.00  0.00      B    H  
ATOM    525  O   HOH B 169      -0.009   1.097  31.910  1.00  0.00      B    O  
ATOM    526  H1  HOH B 169      -0.420   0.231  32.168  1.00  0.00      B    H  
ATOM    527  H2  HOH B 169       0.960   1.064  32.254  1.00  0.00      B    H  
ATOM    528  O   HOH B 170       3.390  26.711   9.215  1.00  0.00      B    O  
ATOM    529  H1  HOH B 170       2.576  27.020   8.620  1.00  0.00      B    H  
ATOM    530  H2  HOH B 170       3.144  26.774  10.201  1.00  0.00      B    H  
ATOM    531  O   HOH B 171       4.680  31.287  14.262  1.00  0.00      B    O  
ATOM    532  H1  HOH B 171       4.107  31.250  15.114  1.00  0.00      B    H  
ATOM    533  H2  HOH B 171       4.973  30.369  14.057  1.00  0.00      B    H  
ATOM    534  O   HOH B 172      34.395  10.738   3.426  1.00  0.00      B    O  
ATOM    535  H1  HOH B 172      33.911  11.661   3.299  1.00  0.00      B    H  
ATOM    536  H2  HOH B 172      35.302  10.808   2.932  1.00  0.00      B    H  
ATOM    537  O   HOH B 173       4.395   1.158   5.634  1.00  0.00      B    O  
ATOM    538  H1  HOH B 173       4.430   1.831   6.352  1.00  0.00      B    H  
ATOM    539  H2  HOH B 173       4.427   1.699   4.804  1.00  0.00      B    H  
ATOM    540  O   HOH B 174       3.160  16.133   1.699  1.00  0.00      B    O  
ATOM    541  H1  HOH B 174       3.354  15.358   1.126  1.00  0.00      B    H  
ATOM    542  H2  HOH B 174       2.147  16.355   1.576  1.00  0.00      B    H  
ATOM    543  O   HOH B 175      27.756  25.652  10.914  1.00  0.00      B    O  
ATOM    544  H1  HOH B 175      27.041  24.917  10.985  1.00  0.00      B    H  
ATOM    545  H2  HOH B 175      28.686  25.245  10.924  1.00  0.00      B    H  
ATOM    546  O   HOH B 176       5.965   3.833  16.368  1.00  0.00      B    O  
ATOM    547  H1  HOH B 176       5.110   4.427  16.454  1.00  0.00      B    H  
ATOM    548  H2  HOH B 176       5.719   2.863  16.558  1.00  0.00      B    H  
ATOM    549  O   HOH B 177      23.150  35.949  24.985  1.00  0.00      B    O  
ATOM    550  H1  HOH B 177      22.388  35.311  24.852  1.00  0.00      B    H  
ATOM    551  H2  HOH B 177      23.512  35.938  25.980  1.00  0.00      B    H  
ATOM    552  O   HOH B 178      32.720  20.120  19.787  1.00  0.00      B    O  
ATOM    553  H1  HOH B 178      32.918  20.805  19.052  1.00  0.00      B    H  
ATOM    554  H2  HOH B 178      33.603  19.773  20.145  1.00  0.00      B    H  
ATOM    555  O   HOH B 179      33.867  25.133  17.343  1.00  0.00      B    O  
ATOM    556  H1  HOH B 179      33.261  24.442  17.815  1.00  0.00      B    H  
ATOM    557  H2  HOH B 179      33.929  25.951  17.949  1.00  0.00      B    H  
ATOM    558  O   HOH B 180      30.308  24.133  31.887  1.00  0.00      B    O  
ATOM    559  H1  HOH B 180      30.751  23.347  31.389  1.00  0.00      B    H  
ATOM    560  H2  HOH B 180      30.843  24.277  32.755  1.00  0.00      B    H  
ATOM    561  O   HOH B 181       8.283  14.258  21.843  1.00  0.00      B    O  
ATOM    562  H1  HOH B 181       8.448  14.386  20.800  1.00  0.00      B    H  
ATOM    563  H2  HOH B 181       7.768  15.051  22.171  1.00  0.00      B    H  
ATOM    564  O   HOH B 182      28.489  24.133   5.042  1.00  0.00      B    O  
ATOM    565  H1  HOH B 182      28.847  23.676   5.903  1.00  0.00      B    H  
ATOM    566  H2  HOH B 182      28.455  23.442   4.311  1.00  0.00      B    H  
ATOM    567  O   HOH B 183      36.746   3.857  16.425  1.00  0.00      B    O  
ATOM    568  H1  HOH B 183      36.829   3.845  17.462  1.00  0.00      B    H  
ATOM    569  H2  HOH B 183      37.685   4.142  16.100  1.00  0.00      B    H  
ATOM    570  O   HOH B 184      37.821  17.014  17.107  1.00  0.00      B    O  
ATOM    571  H1  HOH B 184      38.200  16.807  16.220  1.00  0.00      B    H  
ATOM    572  H2  HOH B 184      37.814  16.140  17.656  1.00  0.00      B    H  
ATOM    573  O   HOH B 185       5.693  11.077  34.026  1.00  0.00      B    O  
ATOM    574  H1  HOH B 185       5.215  10.162  34.041  1.00  0.00      B    H  
ATOM    575  H2  HOH B 185       5.016  11.808  34.135  1.00  0.00      B    H  
ATOM    576  O   HOH B 186      28.518  38.765  32.066  1.00  0.00      B    O  
ATOM    577  H1  HOH B 186      27.773  38.791  31.398  1.00  0.00      B    H  
ATOM    578  H2  HOH B 186      29.152  38.035  31.798  1.00  0.00      B    H  
ATOM    579  O   HOH B 187      17.519  12.098  17.849  1.00  0.00      B    O  
ATOM    580  H1  HOH B 187      18.350  11.584  17.519  1.00  0.00      B    H  
ATOM    581  H2  HOH B 187      17.142  11.517  18.620  1.00  0.00      B    H  
ATOM    582  O   HOH B 188      36.350   6.682  19.379  1.00  0.00      B    O  
ATOM    583  H1  HOH B 188      37.218   7.243  19.098  1.00  0.00      B    H  
ATOM    584  H2  HOH B 188      35.692   6.692  18.625  1.00  0.00      B    H  
ATOM    585  O   HOH B 189      10.052   1.292  21.969  1.00  0.00      B    O  
ATOM    586  H1  HOH B 189       9.900   1.897  22.754  1.00  0.00      B    H  
ATOM    587  H2  HOH B 189      10.881   0.739  22.155  1.00  0.00      B    H  
ATOM    588  O   HOH B 190      22.844   0.532  19.764  1.00  0.00      B    O  
ATOM    589  H1  HOH B 190      23.605   1.046  20.117  1.00  0.00      B    H  
ATOM    590  H2  HOH B 190      23.088  -0.512  19.734  1.00  0.00      B    H  
ATOM    591  O   HOH B 191      35.976  36.641  19.698  1.00  0.00      B    O  
ATOM    592  H1  HOH B 191      36.627  36.524  18.922  1.00  0.00      B    H  
ATOM    593  H2  HOH B 191      35.021  36.379  19.399  1.00  0.00      B    H  
ATOM    594  O   HOH B 192      23.379  18.113  11.467  1.00  0.00      B    O  
ATOM    595  H1  HOH B 192      24.328  18.421  11.464  1.00  0.00      B    H  
ATOM    596  H2  HOH B 192      23.323  17.187  11.970  1.00  0.00      B    H  
ATOM    597  O   HOH B 193       4.561  29.587   7.764  1.00  0.00      B    O  
ATOM    598  H1  HOH B 193       4.370  28.645   7.351  1.00  0.00      B    H  
ATOM    599  H2  HOH B 193       3.791  29.885   8.379  1.00  0.00      B    H  
ATOM    600  O   HOH B 194      25.817  38.350  28.383  1.00  0.00      B    O  
ATOM    601  H1  HOH B 194      26.761  38.086  28.272  1.00  0.00      B    H  
ATOM    602  H2  HOH B 194      25.723  38.376  29.396  1.00  0.00      B    H  
ATOM    603  O   HOH B 195       2.837  26.855  15.477  1.00  0.00      B    O  
ATOM    604  H1  HOH B 195       1.820  26.954  15.367  1.00  0.00      B    H  
ATOM    605  H2  HOH B 195       3.045  25.818  15.548  1.00  0.00      B    H  
ATOM    606  O   HOH B 196      32.097  31.739   7.886  1.00  0.00      B    O  
ATOM    607  H1  HOH B 196      32.326  31.489   8.807  1.00  0.00      B    H  
ATOM    608  H2  HOH B 196      32.299  32.704   7.725  1.00  0.00      B    H  
ATOM    609  O   HOH B 197      16.115  32.839  33.937  1.00  0.00      B    O  
ATOM    610  H1  HOH B 197      15.338  33.457  34.004  1.00  0.00      B    H  
ATOM    611  H2  HOH B 197      16.978  33.405  33.929  1.00  0.00      B    H  
ATOM    612  O   HOH B 198       3.067  10.727  38.045  1.00  0.00      B    O  
ATOM    613  H1  HOH B 198       2.890  11.565  38.645  1.00  0.00      B    H  
ATOM    614  H2  HOH B 198       2.200  10.365  37.701  1.00  0.00      B    H  
ATOM    615  O   HOH B 199      32.692  13.868  25.077  1.00  0.00      B    O  
ATOM    616  H1  HOH B 199      32.597  13.874  26.065  1.00  0.00      B    H  
ATOM    617  H2  HOH B 199      32.726  12.933  24.757  1.00  0.00      B    H  
ATOM    618  O   HOH B 200      21.025  10.907  24.038  1.00  0.00      B    O  
ATOM    619  H1  HOH B 200      20.306  11.422  24.594  1.00  0.00      B    H  
ATOM    620  H2  HOH B 200      21.346  10.170  24.658  1.00  0.00      B    H  
ATOM    621  O   HOH B 201       7.085  23.788   3.403  1.00  0.00      B    O  
ATOM    622  H1  HOH B 201       6.741  23.019   3.973  1.00  0.00      B    H  
ATOM    623  H2  HOH B 201       7.970  23.414   3.028  1.00  0.00      B    H  
ATOM    624  O   HOH B 202      36.721   2.562  31.650  1.00  0.00      B    O  
ATOM    625  H1  HOH B 202      36.071   2.060  32.257  1.00  0.00      B    H  
ATOM    626  H2  HOH B 202      37.580   2.104  31.754  1.00  0.00      B    H  
ATOM    627  O   HOH B 203       4.207  32.195  30.385  1.00  0.00      B    O  
ATOM    628  H1  HOH B 203       4.375  31.257  29.995  1.00  0.00      B    H  
ATOM    629  H2  HOH B 203       3.328  32.200  30.991  1.00  0.00      B    H  
ATOM    630  O   HOH B 204       0.820   3.269  17.835  1.00  0.00      B    O  
ATOM    631  H1  HOH B 204       1.593   2.683  17.570  1.00  0.00      B    H  
ATOM    632  H2  HOH B 204       0.701   3.934  17.131  1.00  0.00      B    H  
ATOM    633  O   HOH B 205      19.921  28.235   5.159  1.00  0.00      B    O  
ATOM    634  H1  HOH B 205      20.290  27.980   6.066  1.00  0.00      B    H  
ATOM    635  H2  HOH B 205      20.112  27.422   4.608  1.00  0.00      B    H  
ATOM    636  O   HOH B 206      36.972   6.206  13.504  1.00  0.00      B    O  
ATOM    637  H1  HOH B 206      36.143   5.690  13.774  1.00  0.00      B    H  
ATOM    638  H2  HOH B 206      37.705   5.716  13.983  1.00  0.00      B    H  
ATOM    639  O   HOH B 207      19.730  29.573  30.163  1.00  0.00      B    O  
ATOM    640  H1  HOH B 207      18.969  29.239  29.537  1.00  0.00      B    H  
ATOM    641  H2  HOH B 207      20.127  28.735  30.528  1.00  0.00      B    H  
ATOM    642  O   HOH B 208      16.881  14.521  16.242  1.00  0.00      B    O  
ATOM    643  H1  HOH B 208      17.591  15.253  16.173  1.00  0.00      B    H  
ATOM    644  H2  HOH B 208      17.380  13.778  16.728  1.00  0.00      B    H  
ATOM    645  O   HOH B 209      33.338  34.985  35.707  1.00  0.00      B    O  
ATOM    646  H1  HOH B 209      33.279  34.546  36.673  1.00  0.00      B    H  
ATOM    647  H2  HOH B 209      33.209  36.004  35.868  1.00  0.00      B    H  
ATOM    648  O   HOH B 210       5.743  35.749  24.558  1.00  0.00      B    O  
ATOM    649  H1  HOH B 210       6.032  35.807  23.569  1.00  0.00      B    H  
ATOM    650  H2  HOH B 210       4.736  35.982  24.635  1.00  0.00      B    H  
ATOM    651  O   HOH B 211      25.970   3.557   0.625  1.00  0.00      B    O  
ATOM    652  H1  HOH B 211      26.926   3.398   0.324  1.00  0.00      B    H  
ATOM    653  H2  HOH B 211      25.884   3.359   1.593  1.00  0.00      B    H  
ATOM    654  O   HOH B 212       1.866  25.312  11.249  1.00  0.00      B    O  
ATOM    655  H1  HOH B 212       2.636  24.681  10.972  1.00  0.00      B    H  
ATOM    656  H2  HOH B 212       1.175  25.268  10.504  1.00  0.00      B    H  
ATOM    657  O   HOH B 213      30.754  36.842  27.182  1.00  0.00      B    O  
ATOM    658  H1  HOH B 213      30.516  36.055  26.650  1.00  0.00      B    H  
ATOM    659  H2  HOH B 213      31.652  36.589  27.533  1.00  0.00      B    H  
ATOM    660  O   HOH B 214       6.158  18.448  10.566  1.00  0.00      B    O  
ATOM    661  H1  HOH B 214       5.629  17.582  10.775  1.00  0.00      B    H  
ATOM    662  H2  HOH B 214       5.969  18.616   9.566  1.00  0.00      B    H  
ATOM    663  O   HOH B 215      31.866  18.574  17.628  1.00  0.00      B    O  
ATOM    664  H1  HOH B 215      32.305  19.251  18.225  1.00  0.00      B    H  
ATOM    665  H2  HOH B 215      31.211  18.962  16.930  1.00  0.00      B    H  
ATOM    666  O   HOH B 216      38.919  32.802  28.635  1.00  0.00      B    O  
ATOM    667  H1  HOH B 216      39.367  33.421  27.957  1.00  0.00      B    H  
ATOM    668  H2  HOH B 216      38.609  31.936  28.108  1.00  0.00      B    H  
ATOM    669  O   HOH B 217      32.769  11.263  24.402  1.00  0.00      B    O  
ATOM    670  H1  HOH B 217      33.465  10.604  24.732  1.00  0.00      B    H  
ATOM    671  H2  HOH B 217      31.861  10.846  24.493  1.00  0.00      B    H  
ATOM    672  O   HOH B 218      18.593  29.949  12.057  1.00  0.00      B    O  
ATOM    673  H1  HOH B 218      18.179  29.450  11.233  1.00  0.00      B    H  
ATOM    674  H2  HOH B 218      19.453  29.515  12.361  1.00  0.00      B    H  
ATOM    675  O   HOH B 219      10.471  19.312  36.255  1.00  0.00      B    O  
ATOM    676  H1  HOH B 219       9.809  19.339  37.016  1.00  0.00      B    H  
ATOM    677  H2  HOH B 219      11.313  19.835  36.514  1.00  0.00      B    H  
ATOM    678  O   HOH B 220       8.624  36.962  34.568  1.00  0.00      B    O  
ATOM    679  H1  HOH B 220       8.562  36.077  35.079  1.00  0.00      B    H  
ATOM    680  H2  HOH B 220       9.084  36.824  33.697  1.00  0.00      B    H  
ATOM    681  O   HOH B 221       7.882   0.633  12.716  1.00  0.00      B    O  
ATOM    682  H1  HOH B 221       8.134  -0.299  13.065  1.00  0.00      B    H  
ATOM    683  H2  HOH B 221       8.429   1.310  13.272  1.00  0.00      B    H  
ATOM    684  O   HOH B 222      15.331  12.683   6.311  1.00  0.00      B    O  
ATOM    685  H1  HOH B 222      15.196  12.831   5.279  1.00  0.00      B    H  
ATOM    686  H2  HOH B 222      14.411  12.615   6.805  1.00  0.00      B    H  
ATOM    687  O   HOH B 223      13.223  31.840  31.166  1.00  0.00      B    O  
ATOM    688  H1  HOH B 223      13.505  32.791  30.807  1.00  0.00      B    H  
ATOM    689  H2  HOH B 223      12.570  32.065  31.941  1.00  0.00      B    H  
ATOM    690  O   HOH B 224      26.204  35.170   4.538  1.00  0.00      B    O  
ATOM    691  H1  HOH B 224      25.498  35.748   5.008  1.00  0.00      B    H  
ATOM    692  H2  HOH B 224      26.136  35.352   3.573  1.00  0.00      B    H  
ATOM    693  O   HOH B 225       3.477  31.146  16.908  1.00  0.00      B    O  
ATOM    694  H1  HOH B 225       4.199  30.768  17.378  1.00  0.00      B    H  
ATOM    695  H2  HOH B 225       3.211  31.979  17.339  1.00  0.00      B    H  
ATOM    696  O   HOH B 226      12.207   5.410   5.721  1.00  0.00      B    O  
ATOM    697  H1  HOH B 226      12.029   4.966   6.639  1.00  0.00      B    H  
ATOM    698  H2  HOH B 226      12.580   4.678   5.086  1.00  0.00      B    H  
ATOM    699  O   HOH B 227       8.192  38.206  37.376  1.00  0.00      B    O  
ATOM    700  H1  HOH B 227       8.307  37.740  36.537  1.00  0.00      B    H  
ATOM    701  H2  HOH B 227       8.257  37.477  38.099  1.00  0.00      B    H  
ATOM    702  O   HOH B 228      21.827  34.503  12.807  1.00  0.00      B    O  
ATOM    703  H1  HOH B 228      21.192  34.900  12.106  1.00  0.00      B    H  
ATOM    704  H2  HOH B 228      21.373  34.464  13.691  1.00  0.00      B    H  
ATOM    705  O   HOH B 229      28.741   0.810  19.426  1.00  0.00      B    O  
ATOM    706  H1  HOH B 229      29.701   0.527  19.171  1.00  0.00      B    H  
ATOM    707  H2  HOH B 229      28.426   0.098  20.032  1.00  0.00      B    H  
ATOM    708  O   HOH B 230      17.440  24.981  17.808  1.00  0.00      B    O  
ATOM    709  H1  HOH B 230      18.049  24.688  17.069  1.00  0.00      B    H  
ATOM    710  H2  HOH B 230      17.049  25.918  17.516  1.00  0.00      B    H  
ATOM    711  O   HOH B 231      22.439  20.923   1.486  1.00  0.00      B    O  
ATOM    712  H1  HOH B 231      23.164  21.644   1.717  1.00  0.00      B    H  
ATOM    713  H2  HOH B 231      21.577  21.114   1.975  1.00  0.00      B    H  
ATOM    714  O   HOH B 232      38.262  27.533  19.784  1.00  0.00      B    O  
ATOM    715  H1  HOH B 232      38.262  28.372  19.240  1.00  0.00      B    H  
ATOM    716  H2  HOH B 232      38.894  26.780  19.356  1.00  0.00      B    H  
ATOM    717  O   HOH B 233      20.592  16.587  -0.027  1.00  0.00      B    O  
ATOM    718  H1  HOH B 233      21.226  16.173   0.624  1.00  0.00      B    H  
ATOM    719  H2  HOH B 233      20.814  17.592  -0.166  1.00  0.00      B    H  
ATOM    720  O   HOH B 234      24.337  34.497  13.859  1.00  0.00      B    O  
ATOM    721  H1  HOH B 234      24.583  33.550  13.587  1.00  0.00      B    H  
ATOM    722  H2  HOH B 234      23.368  34.642  13.590  1.00  0.00      B    H  
ATOM    723  O   HOH B 235      21.941   4.269   3.275  1.00  0.00      B    O  
ATOM    724  H1  HOH B 235      22.084   4.812   2.459  1.00  0.00      B    H  
ATOM    725  H2  HOH B 235      21.360   3.461   3.027  1.00  0.00      B    H  
ATOM    726  O   HOH B 236      14.309   2.013  19.954  1.00  0.00      B    O  
ATOM    727  H1  HOH B 236      13.888   1.084  19.890  1.00  0.00      B    H  
ATOM    728  H2  HOH B 236      15.204   1.946  20.442  1.00  0.00      B    H  
ATOM    729  O   HOH B 237       4.790  34.639  29.167  1.00  0.00      B    O  
ATOM    730  H1  HOH B 237       4.163  34.101  29.665  1.00  0.00      B    H  
ATOM    731  H2  HOH B 237       4.997  34.271  28.240  1.00  0.00      B    H  
ATOM    732  O   HOH B 238       6.505   4.693  26.037  1.00  0.00      B    O  
ATOM    733  H1  HOH B 238       6.376   5.705  26.029  1.00  0.00      B    H  
ATOM    734  H2  HOH B 238       5.854   4.341  26.695  1.00  0.00      B    H  
ATOM    735  O   HOH B 239       4.878  12.465  27.439  1.00  0.00      B    O  
ATOM    736  H1  HOH B 239       4.604  13.142  26.780  1.00  0.00      B    H  
ATOM    737  H2  HOH B 239       4.389  11.572  27.232  1.00  0.00      B    H  
ATOM    738  O   HOH B 240       9.070   0.794  26.310  1.00  0.00      B    O  
ATOM    739  H1  HOH B 240       9.423   1.675  26.001  1.00  0.00      B    H  
ATOM    740  H2  HOH B 240       8.254   0.563  25.748  1.00  0.00      B    H  
ATOM    741  O   HOH B 241      10.703  16.051   9.762  1.00  0.00      B    O  
ATOM    742  H1  HOH B 241      10.319  17.018   9.919  1.00  0.00      B    H  
ATOM    743  H2  HOH B 241      11.489  15.987  10.387  1.00  0.00      B    H  
ATOM    744  O   HOH B 242      18.654   3.930   6.316  1.00  0.00      B    O  
ATOM    745  H1  HOH B 242      17.875   4.359   5.692  1.00  0.00      B    H  
ATOM    746  H2  HOH B 242      18.732   4.461   7.210  1.00  0.00      B    H  
ATOM    747  O   HOH B 243       6.075  13.934  31.767  1.00  0.00      B    O  
ATOM    748  H1  HOH B 243       5.512  13.711  32.556  1.00  0.00      B    H  
ATOM    749  H2  HOH B 243       6.726  13.166  31.668  1.00  0.00      B    H  
ATOM    750  O   HOH B 244       2.121  37.746   1.715  1.00  0.00      B    O  
ATOM    751  H1  HOH B 244       1.760  38.524   2.282  1.00  0.00      B    H  
ATOM    752  H2  HOH B 244       3.049  37.461   2.121  1.00  0.00      B    H  
ATOM    753  O   HOH B 245       3.537   7.812  22.481  1.00  0.00      B    O  
ATOM    754  H1  HOH B 245       3.175   7.687  21.521  1.00  0.00      B    H  
ATOM    755  H2  HOH B 245       2.764   7.685  23.118  1.00  0.00      B    H  
ATOM    756  O   HOH B 246       2.717   1.661  16.371  1.00  0.00      B    O  
ATOM    757  H1  HOH B 246       1.904   1.037  16.442  1.00  0.00      B    H  
ATOM    758  H2  HOH B 246       3.565   1.307  16.793  1.00  0.00      B    H  
ATOM    759  O   HOH B 247       1.366  22.938  25.251  1.00  0.00      B    O  
ATOM    760  H1  HOH B 247       1.811  23.266  26.062  1.00  0.00      B    H  
ATOM    761  H2  HOH B 247       2.131  22.791  24.693  1.00  0.00      B    H  
ATOM    762  O   HOH B 248      37.184  14.891   2.255  1.00  0.00      B    O  
ATOM    763  H1  HOH B 248      36.991  14.199   2.986  1.00  0.00      B    H  
ATOM    764  H2  HOH B 248      36.884  14.575   1.303  1.00  0.00      B    H  
ATOM    765  O   HOH B 249      13.847  32.594  16.437  1.00  0.00      B    O  
ATOM    766  H1  HOH B 249      14.208  32.370  15.592  1.00  0.00      B    H  
ATOM    767  H2  HOH B 249      14.148  31.846  17.058  1.00  0.00      B    H  
ATOM    768  O   HOH B 250       9.673   8.416  20.376  1.00  0.00      B    O  
ATOM    769  H1  HOH B 250       9.524   7.750  21.130  1.00  0.00      B    H  
ATOM    770  H2  HOH B 250      10.703   8.590  20.317  1.00  0.00      B    H  
ATOM    771  O   HOH B 251      18.554  18.250  10.182  1.00  0.00      B    O  
ATOM    772  H1  HOH B 251      19.372  18.396  10.778  1.00  0.00      B    H  
ATOM    773  H2  HOH B 251      17.760  18.705  10.563  1.00  0.00      B    H  
ATOM    774  O   HOH B 252       2.945  31.288  22.466  1.00  0.00      B    O  
ATOM    775  H1  HOH B 252       2.365  31.366  21.576  1.00  0.00      B    H  
ATOM    776  H2  HOH B 252       3.786  31.770  22.233  1.00  0.00      B    H  
ATOM    777  O   HOH B 253       8.649  29.385   6.924  1.00  0.00      B    O  
ATOM    778  H1  HOH B 253       7.812  29.923   6.947  1.00  0.00      B    H  
ATOM    779  H2  HOH B 253       8.356  28.411   6.964  1.00  0.00      B    H  
ATOM    780  O   HOH B 254      17.400  12.006   3.117  1.00  0.00      B    O  
ATOM    781  H1  HOH B 254      17.448  12.275   2.137  1.00  0.00      B    H  
ATOM    782  H2  HOH B 254      16.542  12.364   3.540  1.00  0.00      B    H  
ATOM    783  O   HOH B 255       4.822  21.481  38.684  1.00  0.00      B    O  
ATOM    784  H1  HOH B 255       4.813  20.472  38.831  1.00  0.00      B    H  
ATOM    785  H2  HOH B 255       5.416  21.894  39.372  1.00  0.00      B    H  
ATOM    786  O   HOH B 256      21.089  17.896  20.112  1.00  0.00      B    O  
ATOM    787  H1  HOH B 256      21.509  17.440  19.332  1.00  0.00      B    H  
ATOM    788  H2  HOH B 256      20.711  17.125  20.689  1.00  0.00      B    H  
ATOM    789  O   HOH B 257      28.158  20.470  11.485  1.00  0.00      B    O  
ATOM    790  H1  HOH B 257      27.966  20.646  10.479  1.00  0.00      B    H  
ATOM    791  H2  HOH B 257      28.930  19.803  11.632  1.00  0.00      B    H  
ATOM    792  O   HOH B 258      26.872  13.330   7.372  1.00  0.00      B    O  
ATOM    793  H1  HOH B 258      26.146  13.833   6.855  1.00  0.00      B    H  
ATOM    794  H2  HOH B 258      27.158  13.911   8.166  1.00  0.00      B    H  
ATOM    795  O   HOH B 259      21.258  34.072  21.477  1.00  0.00      B    O  
ATOM    796  H1  HOH B 259      21.253  34.561  20.626  1.00  0.00      B    H  
ATOM    797  H2  HOH B 259      21.920  33.272  21.462  1.00  0.00      B    H  
ATOM    798  O   HOH B 260       1.461   7.612   6.612  1.00  0.00      B    O  
ATOM    799  H1  HOH B 260       1.424   8.189   7.463  1.00  0.00      B    H  
ATOM    800  H2  HOH B 260       2.247   7.015   6.642  1.00  0.00      B    H  
ATOM    801  O   HOH B 261       9.768   5.136  30.708  1.00  0.00      B    O  
ATOM    802  H1  HOH B 261      10.348   4.484  30.238  1.00  0.00      B    H  
ATOM    803  H2  HOH B 261       8.827   5.106  30.307  1.00  0.00      B    H  
ATOM    804  O   HOH B 262       1.264   6.825  27.053  1.00  0.00      B    O  
ATOM    805  H1  HOH B 262       2.087   6.308  27.290  1.00  0.00      B    H  
ATOM    806  H2  HOH B 262       1.434   7.720  27.533  1.00  0.00      B    H  
ATOM    807  O   HOH B 263       7.357  34.324   6.142  1.00  0.00      B    O  
ATOM    808  H1  HOH B 263       6.951  35.269   6.448  1.00  0.00      B    H  
ATOM    809  H2  HOH B 263       6.946  33.670   6.771  1.00  0.00      B    H  
ATOM    810  O   HOH B 264      24.133  26.081  28.836  1.00  0.00      B    O  
ATOM    811  H1  HOH B 264      24.434  25.603  29.667  1.00  0.00      B    H  
ATOM    812  H2  HOH B 264      24.046  25.392  28.068  1.00  0.00      B    H  
ATOM    813  O   HOH B 265      25.423  38.218  22.531  1.00  0.00      B    O  
ATOM    814  H1  HOH B 265      24.927  37.345  22.344  1.00  0.00      B    H  
ATOM    815  H2  HOH B 265      25.740  38.227  23.471  1.00  0.00      B    H  
ATOM    816  O   HOH B 266      26.607  35.301  35.239  1.00  0.00      B    O  
ATOM    817  H1  HOH B 266      25.875  35.949  35.062  1.00  0.00      B    H  
ATOM    818  H2  HOH B 266      27.239  35.373  34.453  1.00  0.00      B    H  
ATOM    819  O   HOH B 267      11.653   3.068  19.746  1.00  0.00      B    O  
ATOM    820  H1  HOH B 267      11.121   2.654  18.958  1.00  0.00      B    H  
ATOM    821  H2  HOH B 267      12.481   2.494  19.861  1.00  0.00      B    H  
ATOM    822  O   HOH B 268      34.958   3.647   9.273  1.00  0.00      B    O  
ATOM    823  H1  HOH B 268      35.077   3.703  10.290  1.00  0.00      B    H  
ATOM    824  H2  HOH B 268      34.267   4.353   8.984  1.00  0.00      B    H  
ATOM    825  O   HOH B 269      27.013  10.370  29.731  1.00  0.00      B    O  
ATOM    826  H1  HOH B 269      26.644  11.281  29.721  1.00  0.00      B    H  
ATOM    827  H2  HOH B 269      26.554   9.817  29.008  1.00  0.00      B    H  
ATOM    828  O   HOH B 270      13.066   8.084  36.031  1.00  0.00      B    O  
ATOM    829  H1  HOH B 270      12.652   9.047  36.064  1.00  0.00      B    H  
ATOM    830  H2  HOH B 270      14.067   8.178  35.875  1.00  0.00      B    H  
ATOM    831  O   HOH B 271      32.698   2.925   2.483  1.00  0.00      B    O  
ATOM    832  H1  HOH B 271      32.342   3.535   3.179  1.00  0.00      B    H  
ATOM    833  H2  HOH B 271      32.050   2.149   2.381  1.00  0.00      B    H  
ATOM    834  O   HOH B 272      37.502  21.132  32.607  1.00  0.00      B    O  
ATOM    835  H1  HOH B 272      36.852  20.702  33.243  1.00  0.00      B    H  
ATOM    836  H2  HOH B 272      38.310  20.537  32.545  1.00  0.00      B    H  
ATOM    837  O   HOH B 273       0.578  37.243  13.221  1.00  0.00      B    O  
ATOM    838  H1  HOH B 273       1.210  36.627  12.789  1.00  0.00      B    H  
ATOM    839  H2  HOH B 273      -0.287  36.681  13.346  1.00  0.00      B    H  
ATOM    840  O   HOH B 274      33.683  26.675  10.460  1.00  0.00      B    O  
ATOM    841  H1  HOH B 274      32.903  26.309   9.921  1.00  0.00      B    H  
ATOM    842  H2  HOH B 274      33.825  27.652  10.255  1.00  0.00      B    H  
ATOM    843  O   HOH B 275      25.805  13.522   3.132  1.00  0.00      B    O  
ATOM    844  H1  HOH B 275      26.677  14.098   3.044  1.00  0.00      B    H  
ATOM    845  H2  HOH B 275      25.353  13.582   2.251  1.00  0.00      B    H  
ATOM    846  O   HOH B 276       8.197  32.816  11.323  1.00  0.00      B    O  
ATOM    847  H1  HOH B 276       8.230  33.745  10.889  1.00  0.00      B    H  
ATOM    848  H2  HOH B 276       7.733  32.075  10.778  1.00  0.00      B    H  
ATOM    849  O   HOH B 277      26.433  38.382   5.549  1.00  0.00      B    O  
ATOM    850  H1  HOH B 277      26.833  37.499   5.700  1.00  0.00      B    H  
ATOM    851  H2  HOH B 277      25.479  38.382   5.983  1.00  0.00      B    H  
ATOM    852  O   HOH B 278      33.449  33.313  33.492  1.00  0.00      B    O  
ATOM    853  H1  HOH B 278      33.325  33.839  34.368  1.00  0.00      B    H  
ATOM    854  H2  HOH B 278      33.553  33.983  32.708  1.00  0.00      B    H  
ATOM    855  O   HOH B 279       8.475  26.726  10.572  1.00  0.00      B    O  
ATOM    856  H1  HOH B 279       7.913  26.094  11.176  1.00  0.00      B    H  
ATOM    857  H2  HOH B 279       8.778  26.171   9.792  1.00  0.00      B    H  
ATOM    858  O   HOH B 280      31.110  12.741  33.296  1.00  0.00      B    O  
ATOM    859  H1  HOH B 280      32.048  13.091  33.495  1.00  0.00      B    H  
ATOM    860  H2  HOH B 280      30.655  12.727  34.198  1.00  0.00      B    H  
ATOM    861  O   HOH B 281      24.411  27.273  38.302  1.00  0.00      B    O  
ATOM    862  H1  HOH B 281      25.251  26.811  37.893  1.00  0.00      B    H  
ATOM    863  H2  HOH B 281      23.976  26.566  38.951  1.00  0.00      B    H  
ATOM    864  O   HOH B 282      35.233  32.445  19.380  1.00  0.00      B    O  
ATOM    865  H1  HOH B 282      35.868  33.105  19.805  1.00  0.00      B    H  
ATOM    866  H2  HOH B 282      34.279  32.786  19.583  1.00  0.00      B    H  
ATOM    867  O   HOH B 283      31.683  22.913   5.710  1.00  0.00      B    O  
ATOM    868  H1  HOH B 283      31.886  22.019   6.130  1.00  0.00      B    H  
ATOM    869  H2  HOH B 283      30.972  23.313   6.254  1.00  0.00      B    H  
ATOM    870  O   HOH B 284      13.634  17.972   4.800  1.00  0.00      B    O  
ATOM    871  H1  HOH B 284      13.362  17.999   5.803  1.00  0.00      B    H  
ATOM    872  H2  HOH B 284      13.186  18.805   4.432  1.00  0.00      B    H  
ATOM    873  O   HOH B 285      33.019   5.430   8.088  1.00  0.00      B    O  
ATOM    874  H1  HOH B 285      33.326   5.668   7.147  1.00  0.00      B    H  
ATOM    875  H2  HOH B 285      32.034   5.409   8.274  1.00  0.00      B    H  
ATOM    876  O   HOH B 286      20.026  18.865  16.459  1.00  0.00      B    O  
ATOM    877  H1  HOH B 286      20.818  18.334  16.844  1.00  0.00      B    H  
ATOM    878  H2  HOH B 286      20.059  19.817  16.771  1.00  0.00      B    H  
ATOM    879  O   HOH B 287       6.647   3.526  36.658  1.00  0.00      B    O  
ATOM    880  H1  HOH B 287       7.002   2.620  36.872  1.00  0.00      B    H  
ATOM    881  H2  HOH B 287       6.771   3.586  35.670  1.00  0.00      B    H  
ATOM    882  O   HOH B 288      36.563  31.477   5.853  1.00  0.00      B    O  
ATOM    883  H1  HOH B 288      36.115  31.034   5.040  1.00  0.00      B    H  
ATOM    884  H2  HOH B 288      37.541  31.323   5.824  1.00  0.00      B    H  
ATOM    885  O   HOH B 289       7.775  26.472  25.067  1.00  0.00      B    O  
ATOM    886  H1  HOH B 289       7.835  26.306  26.063  1.00  0.00      B    H  
ATOM    887  H2  HOH B 289       6.829  26.554  24.822  1.00  0.00      B    H  
ATOM    888  O   HOH B 290      13.978  34.658  34.472  1.00  0.00      B    O  
ATOM    889  H1  HOH B 290      13.251  35.153  33.979  1.00  0.00      B    H  
ATOM    890  H2  HOH B 290      14.824  35.227  34.460  1.00  0.00      B    H  
ATOM    891  O   HOH B 291      39.207   9.456  12.984  1.00  0.00      B    O  
ATOM    892  H1  HOH B 291      38.217   9.413  13.176  1.00  0.00      B    H  
ATOM    893  H2  HOH B 291      39.430   9.116  12.057  1.00  0.00      B    H  
ATOM    894  O   HOH B 292      21.421  28.548  11.773  1.00  0.00      B    O  
ATOM    895  H1  HOH B 292      21.582  28.131  10.825  1.00  0.00      B    H  
ATOM    896  H2  HOH B 292      21.332  29.538  11.721  1.00  0.00      B    H  
ATOM    897  O   HOH B 293      34.810  32.191   0.021  1.00  0.00      B    O  
ATOM    898  H1  HOH B 293      35.735  32.025   0.524  1.00  0.00      B    H  
ATOM    899  H2  HOH B 293      34.188  32.644   0.718  1.00  0.00      B    H  
ATOM    900  O   HOH B 294       3.841  18.891   1.277  1.00  0.00      B    O  
ATOM    901  H1  HOH B 294       3.288  19.069   0.474  1.00  0.00      B    H  
ATOM    902  H2  HOH B 294       3.423  18.136   1.799  1.00  0.00      B    H  
ATOM    903  O   HOH B 295      21.366   8.498  13.147  1.00  0.00      B    O  
ATOM    904  H1  HOH B 295      20.679   9.211  13.479  1.00  0.00      B    H  
ATOM    905  H2  HOH B 295      20.849   7.807  12.600  1.00  0.00      B    H  
ATOM    906  O   HOH B 296       7.625  15.668  30.428  1.00  0.00      B    O  
ATOM    907  H1  HOH B 296       7.297  16.395  29.793  1.00  0.00      B    H  
ATOM    908  H2  HOH B 296       6.759  15.212  30.793  1.00  0.00      B    H  
ATOM    909  O   HOH B 297      37.436  12.218  21.985  1.00  0.00      B    O  
ATOM    910  H1  HOH B 297      36.736  12.850  21.713  1.00  0.00      B    H  
ATOM    911  H2  HOH B 297      37.320  12.102  22.935  1.00  0.00      B    H  
ATOM    912  O   HOH B 298      12.009  13.163  38.215  1.00  0.00      B    O  
ATOM    913  H1  HOH B 298      13.013  13.027  38.179  1.00  0.00      B    H  
ATOM    914  H2  HOH B 298      11.778  13.472  39.129  1.00  0.00      B    H  
ATOM    915  O   HOH B 299      27.080  28.986   8.099  1.00  0.00      B    O  
ATOM    916  H1  HOH B 299      28.073  29.179   8.354  1.00  0.00      B    H  
ATOM    917  H2  HOH B 299      26.622  28.599   8.922  1.00  0.00      B    H  
ATOM    918  O   HOH B 300       5.829  11.301  19.193  1.00  0.00      B    O  
ATOM    919  H1  HOH B 300       4.983  11.685  18.652  1.00  0.00      B    H  
ATOM    920  H2  HOH B 300       5.639  11.361  20.153  1.00  0.00      B    H  
ATOM    921  O   HOH B 301       0.980  25.312   6.584  1.00  0.00      B    O  
ATOM    922  H1  HOH B 301       0.636  25.522   5.685  1.00  0.00      B    H  
ATOM    923  H2  HOH B 301       0.792  26.126   7.203  1.00  0.00      B    H  
ATOM    924  O   HOH B 302       9.685   8.608  30.233  1.00  0.00      B    O  
ATOM    925  H1  HOH B 302       9.301   8.347  31.090  1.00  0.00      B    H  
ATOM    926  H2  HOH B 302       9.833   9.646  30.223  1.00  0.00      B    H  
ATOM    927  O   HOH B 303      25.166   4.776  34.494  1.00  0.00      B    O  
ATOM    928  H1  HOH B 303      25.720   3.963  34.620  1.00  0.00      B    H  
ATOM    929  H2  HOH B 303      25.359   5.422  35.235  1.00  0.00      B    H  
ATOM    930  O   HOH B 304      10.382  15.616  25.625  1.00  0.00      B    O  
ATOM    931  H1  HOH B 304      10.598  15.305  24.675  1.00  0.00      B    H  
ATOM    932  H2  HOH B 304      10.055  14.811  26.094  1.00  0.00      B    H  
ATOM    933  O   HOH B 305       0.775  24.361  13.541  1.00  0.00      B    O  
ATOM    934  H1  HOH B 305       0.710  25.183  14.206  1.00  0.00      B    H  
ATOM    935  H2  HOH B 305       1.333  24.642  12.778  1.00  0.00      B    H  
ATOM    936  O   HOH B 306      30.091  20.156  16.132  1.00  0.00      B    O  
ATOM    937  H1  HOH B 306      30.072  21.222  16.203  1.00  0.00      B    H  
ATOM    938  H2  HOH B 306      29.147  19.802  16.212  1.00  0.00      B    H  
ATOM    939  O   HOH B 307      38.547  21.034  35.879  1.00  0.00      B    O  
ATOM    940  H1  HOH B 307      37.715  20.529  35.653  1.00  0.00      B    H  
ATOM    941  H2  HOH B 307      38.673  21.871  35.290  1.00  0.00      B    H  
ATOM    942  O   HOH B 308       3.667   8.997  18.143  1.00  0.00      B    O  
ATOM    943  H1  HOH B 308       4.462   8.678  17.597  1.00  0.00      B    H  
ATOM    944  H2  HOH B 308       3.541  10.018  18.005  1.00  0.00      B    H  
ATOM    945  O   HOH B 309      34.931  38.351  34.249  1.00  0.00      B    O  
ATOM    946  H1  HOH B 309      35.445  37.512  34.096  1.00  0.00      B    H  
ATOM    947  H2  HOH B 309      34.383  38.208  35.065  1.00  0.00      B    H  
ATOM    948  O   HOH B 310      29.143   0.371  25.768  1.00  0.00      B    O  
ATOM    949  H1  HOH B 310      29.873   1.069  25.690  1.00  0.00      B    H  
ATOM    950  H2  HOH B 310      29.622  -0.447  26.165  1.00  0.00      B    H  
ATOM    951  O   HOH B 311      23.250  36.510   1.487  1.00  0.00      B    O  
ATOM    952  H1  HOH B 311      24.259  36.672   1.716  1.00  0.00      B    H  
ATOM    953  H2  HOH B 311      23.017  37.275   0.790  1.00  0.00      B    H  
ATOM    954  O   HOH B 312       4.086   2.365   2.448  1.00  0.00      B    O  
ATOM    955  H1  HOH B 312       5.063   2.167   2.724  1.00  0.00      B    H  
ATOM    956  H2  HOH B 312       3.998   2.202   1.425  1.00  0.00      B    H  
ATOM    957  O   HOH B 313       7.834  16.482   3.418  1.00  0.00      B    O  
ATOM    958  H1  HOH B 313       7.597  17.367   3.905  1.00  0.00      B    H  
ATOM    959  H2  HOH B 313       7.349  16.491   2.542  1.00  0.00      B    H  
ATOM    960  O   HOH B 314       8.825  21.793  15.122  1.00  0.00      B    O  
ATOM    961  H1  HOH B 314       8.245  21.228  15.850  1.00  0.00      B    H  
ATOM    962  H2  HOH B 314       9.816  21.721  15.476  1.00  0.00      B    H  
ATOM    963  O   HOH B 315      19.788  15.420  11.656  1.00  0.00      B    O  
ATOM    964  H1  HOH B 315      20.237  16.174  11.193  1.00  0.00      B    H  
ATOM    965  H2  HOH B 315      20.532  14.755  11.999  1.00  0.00      B    H  
ATOM    966  O   HOH B 316       8.092  37.353  28.863  1.00  0.00      B    O  
ATOM    967  H1  HOH B 316       8.624  36.660  28.364  1.00  0.00      B    H  
ATOM    968  H2  HOH B 316       8.692  38.220  28.823  1.00  0.00      B    H  
ATOM    969  O   HOH B 317      20.868  36.782  11.111  1.00  0.00      B    O  
ATOM    970  H1  HOH B 317      20.078  36.586  10.556  1.00  0.00      B    H  
ATOM    971  H2  HOH B 317      21.469  37.437  10.662  1.00  0.00      B    H  
ATOM    972  O   HOH B 318      29.692  34.778  25.657  1.00  0.00      B    O  
ATOM    973  H1  HOH B 318      30.115  34.723  24.749  1.00  0.00      B    H  
ATOM    974  H2  HOH B 318      29.787  33.906  26.077  1.00  0.00      B    H  
ATOM    975  O   HOH B 319       2.897  24.152  15.547  1.00  0.00      B    O  
ATOM    976  H1  HOH B 319       2.190  23.788  14.871  1.00  0.00      B    H  
ATOM    977  H2  HOH B 319       2.880  23.464  16.320  1.00  0.00      B    H  
ATOM    978  O   HOH B 320       6.768   4.386  39.296  1.00  0.00      B    O  
ATOM    979  H1  HOH B 320       7.711   4.791  39.498  1.00  0.00      B    H  
ATOM    980  H2  HOH B 320       6.745   3.957  38.360  1.00  0.00      B    H  
ATOM    981  O   HOH B 321       3.218  36.281  24.375  1.00  0.00      B    O  
ATOM    982  H1  HOH B 321       3.279  37.201  24.860  1.00  0.00      B    H  
ATOM    983  H2  HOH B 321       2.325  35.819  24.562  1.00  0.00      B    H  
ATOM    984  O   HOH B 322       9.599  28.953  32.465  1.00  0.00      B    O  
ATOM    985  H1  HOH B 322       9.733  28.937  33.450  1.00  0.00      B    H  
ATOM    986  H2  HOH B 322      10.345  28.378  32.012  1.00  0.00      B    H  
ATOM    987  O   HOH B 323      14.543  13.185  10.824  1.00  0.00      B    O  
ATOM    988  H1  HOH B 323      15.482  12.866  10.965  1.00  0.00      B    H  
ATOM    989  H2  HOH B 323      14.115  12.753   9.991  1.00  0.00      B    H  
ATOM    990  O   HOH B 324      23.332   5.263   8.145  1.00  0.00      B    O  
ATOM    991  H1  HOH B 324      22.838   5.330   7.222  1.00  0.00      B    H  
ATOM    992  H2  HOH B 324      24.321   5.107   7.990  1.00  0.00      B    H  
ATOM    993  O   HOH B 325      23.654  13.988   1.057  1.00  0.00      B    O  
ATOM    994  H1  HOH B 325      22.813  14.107   1.574  1.00  0.00      B    H  
ATOM    995  H2  HOH B 325      24.016  14.927   0.882  1.00  0.00      B    H  
ATOM    996  O   HOH B 326      26.867   8.641  22.059  1.00  0.00      B    O  
ATOM    997  H1  HOH B 326      27.775   8.112  22.128  1.00  0.00      B    H  
ATOM    998  H2  HOH B 326      27.107   9.402  21.488  1.00  0.00      B    H  
ATOM    999  O   HOH B 327      13.040  22.990  25.406  1.00  0.00      B    O  
ATOM   1000  H1  HOH B 327      13.216  24.013  25.480  1.00  0.00      B    H  
ATOM   1001  H2  HOH B 327      12.052  22.792  25.778  1.00  0.00      B    H  
ATOM   1002  O   HOH B 328       8.377  26.232  27.825  1.00  0.00      B    O  
ATOM   1003  H1  HOH B 328       7.783  25.925  28.555  1.00  0.00      B    H  
ATOM   1004  H2  HOH B 328       8.682  27.178  27.983  1.00  0.00      B    H  
ATOM   1005  O   HOH B 329      34.417   8.943   5.299  1.00  0.00      B    O  
ATOM   1006  H1  HOH B 329      33.673   8.361   4.990  1.00  0.00      B    H  
ATOM   1007  H2  HOH B 329      34.597   9.687   4.602  1.00  0.00      B    H  
ATOM   1008  O   HOH B 330      31.699   2.198  38.621  1.00  0.00      B    O  
ATOM   1009  H1  HOH B 330      31.333   3.134  38.508  1.00  0.00      B    H  
ATOM   1010  H2  HOH B 330      30.953   1.604  38.885  1.00  0.00      B    H  
ATOM   1011  O   HOH B 331       4.419  30.149  28.299  1.00  0.00      B    O  
ATOM   1012  H1  HOH B 331       4.511  29.358  27.689  1.00  0.00      B    H  
ATOM   1013  H2  HOH B 331       4.215  30.994  27.724  1.00  0.00      B    H  
ATOM   1014  O   HOH B 332      11.949  33.096  11.418  1.00  0.00      B    O  
ATOM   1015  H1  HOH B 332      11.837  32.099  11.409  1.00  0.00      B    H  
ATOM   1016  H2  HOH B 332      12.656  33.368  10.826  1.00  0.00      B    H  
ATOM   1017  O   HOH B 333       1.344   0.965   3.128  1.00  0.00      B    O  
ATOM   1018  H1  HOH B 333       1.807   1.831   3.008  1.00  0.00      B    H  
ATOM   1019  H2  HOH B 333       0.635   0.968   2.442  1.00  0.00      B    H  
ATOM   1020  O   HOH B 334      11.264  32.377  20.506  1.00  0.00      B    O  
ATOM   1021  H1  HOH B 334      11.274  33.297  20.072  1.00  0.00      B    H  
ATOM   1022  H2  HOH B 334      10.546  32.360  21.214  1.00  0.00      B    H  
ATOM   1023  O   HOH B 335      28.782  11.412  14.612  1.00  0.00      B    O  
ATOM   1024  H1  HOH B 335      28.987  12.196  14.035  1.00  0.00      B    H  
ATOM   1025  H2  HOH B 335      27.959  11.010  14.204  1.00  0.00      B    H  
ATOM   1026  O   HOH B 336      10.937  11.088  32.912  1.00  0.00      B    O  
ATOM   1027  H1  HOH B 336      10.557  10.347  33.540  1.00  0.00      B    H  
ATOM   1028  H2  HOH B 336      11.858  11.368  33.253  1.00  0.00      B    H  
ATOM   1029  O   HOH B 337      38.785  24.784   9.778  1.00  0.00      B    O  
ATOM   1030  H1  HOH B 337      37.807  25.200   9.603  1.00  0.00      B    H  
ATOM   1031  H2  HOH B 337      38.851  23.910   9.306  1.00  0.00      B    H  
ATOM   1032  O   HOH B 338      18.358  36.687   3.506  1.00  0.00      B    O  
ATOM   1033  H1  HOH B 338      18.349  36.290   4.471  1.00  0.00      B    H  
ATOM   1034  H2  HOH B 338      19.288  36.520   3.071  1.00  0.00      B    H  
ATOM   1035  O   HOH B 339      16.858  26.043  11.109  1.00  0.00      B    O  
ATOM   1036  H1  HOH B 339      16.549  25.424  10.402  1.00  0.00      B    H  
ATOM   1037  H2  HOH B 339      17.696  25.667  11.547  1.00  0.00      B    H  
ATOM   1038  O   HOH B 340      24.833  14.442  10.780  1.00  0.00      B    O  
ATOM   1039  H1  HOH B 340      25.491  13.692  11.072  1.00  0.00      B    H  
ATOM   1040  H2  HOH B 340      24.051  14.004  10.382  1.00  0.00      B    H  
ATOM   1041  O   HOH B 341       6.675  11.783  22.379  1.00  0.00      B    O  
ATOM   1042  H1  HOH B 341       7.362  11.092  22.159  1.00  0.00      B    H  
ATOM   1043  H2  HOH B 341       7.008  12.584  21.919  1.00  0.00      B    H  
ATOM   1044  O   HOH B 342      15.243   1.122  11.868  1.00  0.00      B    O  
ATOM   1045  H1  HOH B 342      14.711   1.108  12.731  1.00  0.00      B    H  
ATOM   1046  H2  HOH B 342      15.123   2.040  11.482  1.00  0.00      B    H  
ATOM   1047  O   HOH B 343      18.537  18.761  27.072  1.00  0.00      B    O  
ATOM   1048  H1  HOH B 343      17.975  18.291  27.759  1.00  0.00      B    H  
ATOM   1049  H2  HOH B 343      19.413  19.020  27.544  1.00  0.00      B    H  
ATOM   1050  O   HOH B 344       8.107   6.054  37.301  1.00  0.00      B    O  
ATOM   1051  H1  HOH B 344       7.411   5.516  36.764  1.00  0.00      B    H  
ATOM   1052  H2  HOH B 344       8.790   6.531  36.697  1.00  0.00      B    H  
ATOM   1053  O   HOH B 345      29.034  17.206   6.116  1.00  0.00      B    O  
ATOM   1054  H1  HOH B 345      28.051  16.981   6.249  1.00  0.00      B    H  
ATOM   1055  H2  HOH B 345      29.147  18.147   6.514  1.00  0.00      B    H  
ATOM   1056  O   HOH B 346      20.538  27.094  33.223  1.00  0.00      B    O  
ATOM   1057  H1  HOH B 346      20.230  26.626  32.361  1.00  0.00      B    H  
ATOM   1058  H2  HOH B 346      20.233  26.552  33.961  1.00  0.00      B    H  
ATOM   1059  O   HOH B 347       0.976  32.814  34.030  1.00  0.00      B    O  
ATOM   1060  H1  HOH B 347       0.799  33.356  34.924  1.00  0.00      B    H  
ATOM   1061  H2  HOH B 347       0.075  32.536  33.699  1.00  0.00      B    H  
ATOM   1062  O   HOH B 348      22.258  18.018  24.591  1.00  0.00      B    O  
ATOM   1063  H1  HOH B 348      22.679  17.559  23.755  1.00  0.00      B    H  
ATOM   1064  H2  HOH B 348      21.314  18.214  24.411  1.00  0.00      B    H  
ATOM   1065  O   HOH B 349       5.219  20.703  18.502  1.00  0.00      B    O  
ATOM   1066  H1  HOH B 349       4.543  20.087  18.976  1.00  0.00      B    H  
ATOM   1067  H2  HOH B 349       5.958  20.807  19.106  1.00  0.00      B    H  
ATOM   1068  O   HOH B 350       4.270  27.532   6.169  1.00  0.00      B    O  
ATOM   1069  H1  HOH B 350       4.898  27.928   5.438  1.00  0.00      B    H  
ATOM   1070  H2  HOH B 350       4.776  26.859   6.781  1.00  0.00      B    H  
ATOM   1071  O   HOH B 351       6.908   9.225   4.832  1.00  0.00      B    O  
ATOM   1072  H1  HOH B 351       7.208   9.350   5.802  1.00  0.00      B    H  
ATOM   1073  H2  HOH B 351       7.743   9.075   4.303  1.00  0.00      B    H  
ATOM   1074  O   HOH B 352       9.676   3.735   2.832  1.00  0.00      B    O  
ATOM   1075  H1  HOH B 352       9.863   4.089   1.924  1.00  0.00      B    H  
ATOM   1076  H2  HOH B 352       9.692   4.478   3.554  1.00  0.00      B    H  
ATOM   1077  O   HOH B 353      14.597  37.585  17.236  1.00  0.00      B    O  
ATOM   1078  H1  HOH B 353      14.709  37.532  16.208  1.00  0.00      B    H  
ATOM   1079  H2  HOH B 353      14.888  36.659  17.652  1.00  0.00      B    H  
ATOM   1080  O   HOH B 354      17.776   7.732  16.459  1.00  0.00      B    O  
ATOM   1081  H1  HOH B 354      18.257   6.841  16.439  1.00  0.00      B    H  
ATOM   1082  H2  HOH B 354      17.834   8.081  17.420  1.00  0.00      B    H  
ATOM   1083  O   HOH B 355      35.611  14.221  39.288  1.00  0.00      B    O  
ATOM   1084  H1  HOH B 355      35.568  14.612  38.330  1.00  0.00      B    H  
ATOM   1085  H2  HOH B 355      34.775  14.623  39.712  1.00  0.00      B    H  
ATOM   1086  O   HOH B 356       1.502  32.334  13.799  1.00  0.00      B    O  
ATOM   1087  H1  HOH B 356       1.240  31.334  13.612  1.00  0.00      B    H  
ATOM   1088  H2  HOH B 356       0.651  32.858  14.096  1.00  0.00      B    H  
ATOM   1089  O   HOH B 357      19.364   9.682  14.830  1.00  0.00      B    O  
ATOM   1090  H1  HOH B 357      18.794   8.849  15.045  1.00  0.00      B    H  
ATOM   1091  H2  HOH B 357      19.542  10.074  15.772  1.00  0.00      B    H  
ATOM   1092  O   HOH B 358      21.734   5.917  30.942  1.00  0.00      B    O  
ATOM   1093  H1  HOH B 358      22.021   5.450  31.825  1.00  0.00      B    H  
ATOM   1094  H2  HOH B 358      22.549   6.161  30.418  1.00  0.00      B    H  
ATOM   1095  O   HOH B 359      31.440  12.972  10.534  1.00  0.00      B    O  
ATOM   1096  H1  HOH B 359      30.971  13.822  10.512  1.00  0.00      B    H  
ATOM   1097  H2  HOH B 359      32.164  13.090  11.236  1.00  0.00      B    H  
ATOM   1098  O   HOH B 360      34.701   6.751  26.425  1.00  0.00      B    O  
ATOM   1099  H1  HOH B 360      34.218   6.056  27.003  1.00  0.00      B    H  
ATOM   1100  H2  HOH B 360      35.236   6.267  25.771  1.00  0.00      B    H  
ATOM   1101  O   HOH B 361      13.095  16.405  26.021  1.00  0.00      B    O  
ATOM   1102  H1  HOH B 361      13.558  16.163  26.865  1.00  0.00      B    H  
ATOM   1103  H2  HOH B 361      12.197  16.018  26.073  1.00  0.00      B    H  
ATOM   1104  O   HOH B 362      14.210  25.435  27.959  1.00  0.00      B    O  
ATOM   1105  H1  HOH B 362      14.932  24.781  27.770  1.00  0.00      B    H  
ATOM   1106  H2  HOH B 362      13.705  25.594  27.051  1.00  0.00      B    H  
ATOM   1107  O   HOH B 363      12.704  11.081   3.756  1.00  0.00      B    O  
ATOM   1108  H1  HOH B 363      13.464  10.512   4.033  1.00  0.00      B    H  
ATOM   1109  H2  HOH B 363      12.023  11.041   4.470  1.00  0.00      B    H  
ATOM   1110  O   HOH B 364      37.640  11.415  10.423  1.00  0.00      B    O  
ATOM   1111  H1  HOH B 364      38.332  10.710  10.310  1.00  0.00      B    H  
ATOM   1112  H2  HOH B 364      36.987  11.369   9.676  1.00  0.00      B    H  
ATOM   1113  O   HOH B 365      23.625  26.996  24.097  1.00  0.00      B    O  
ATOM   1114  H1  HOH B 365      22.923  27.323  23.431  1.00  0.00      B    H  
ATOM   1115  H2  HOH B 365      23.574  25.995  24.280  1.00  0.00      B    H  
ATOM   1116  O   HOH B 366      37.877  22.530  15.955  1.00  0.00      B    O  
ATOM   1117  H1  HOH B 366      37.566  22.571  14.960  1.00  0.00      B    H  
ATOM   1118  H2  HOH B 366      37.725  23.471  16.237  1.00  0.00      B    H  
ATOM   1119  O   HOH B 367      37.695  39.347   6.390  1.00  0.00      B    O  
ATOM   1120  H1  HOH B 367      37.317  38.703   7.072  1.00  0.00      B    H  
ATOM   1121  H2  HOH B 367      37.170  39.196   5.518  1.00  0.00      B    H  
ATOM   1122  O   HOH B 368      31.752   3.771   5.085  1.00  0.00      B    O  
ATOM   1123  H1  HOH B 368      30.919   4.077   5.588  1.00  0.00      B    H  
ATOM   1124  H2  HOH B 368      31.880   2.812   5.441  1.00  0.00      B    H  
ATOM   1125  O   HOH B 369       3.285  36.118  12.179  1.00  0.00      B    O  
ATOM   1126  H1  HOH B 369       3.749  36.943  12.514  1.00  0.00      B    H  
ATOM   1127  H2  HOH B 369       3.973  35.518  11.654  1.00  0.00      B    H  
ATOM   1128  O   HOH B 370      33.735  18.306  11.885  1.00  0.00      B    O  
ATOM   1129  H1  HOH B 370      33.315  19.201  11.794  1.00  0.00      B    H  
ATOM   1130  H2  HOH B 370      33.762  17.837  10.959  1.00  0.00      B    H  
ATOM   1131  O   HOH B 371      28.159  34.968  12.346  1.00  0.00      B    O  
ATOM   1132  H1  HOH B 371      28.010  34.756  11.295  1.00  0.00      B    H  
ATOM   1133  H2  HOH B 371      27.740  34.214  12.831  1.00  0.00      B    H  
ATOM   1134  O   HOH B 372      26.189  28.731   3.986  1.00  0.00      B    O  
ATOM   1135  H1  HOH B 372      26.700  27.927   4.379  1.00  0.00      B    H  
ATOM   1136  H2  HOH B 372      25.187  28.687   4.018  1.00  0.00      B    H  
ATOM   1137  O   HOH B 373      30.263   9.542  32.649  1.00  0.00      B    O  
ATOM   1138  H1  HOH B 373      29.440   9.106  33.077  1.00  0.00      B    H  
ATOM   1139  H2  HOH B 373      30.149   9.772  31.655  1.00  0.00      B    H  
ATOM   1140  O   HOH B 374      20.094   7.167   7.908  1.00  0.00      B    O  
ATOM   1141  H1  HOH B 374      19.753   6.407   8.454  1.00  0.00      B    H  
ATOM   1142  H2  HOH B 374      20.597   7.855   8.460  1.00  0.00      B    H  
ATOM   1143  O   HOH B 375      27.933  22.981  35.930  1.00  0.00      B    O  
ATOM   1144  H1  HOH B 375      28.028  22.179  35.347  1.00  0.00      B    H  
ATOM   1145  H2  HOH B 375      27.192  23.621  35.627  1.00  0.00      B    H  
ATOM   1146  O   HOH B 376      21.515  18.957  32.272  1.00  0.00      B    O  
ATOM   1147  H1  HOH B 376      21.537  19.949  32.510  1.00  0.00      B    H  
ATOM   1148  H2  HOH B 376      21.984  18.846  31.409  1.00  0.00      B    H  
ATOM   1149  O   HOH B 377       6.417  21.277  31.060  1.00  0.00      B    O  
ATOM   1150  H1  HOH B 377       6.041  21.581  31.958  1.00  0.00      B    H  
ATOM   1151  H2  HOH B 377       7.313  20.818  31.252  1.00  0.00      B    H  
ATOM   1152  O   HOH B 378       7.205   5.300  29.737  1.00  0.00      B    O  
ATOM   1153  H1  HOH B 378       6.822   4.421  29.327  1.00  0.00      B    H  
ATOM   1154  H2  HOH B 378       6.521   5.717  30.428  1.00  0.00      B    H  
ATOM   1155  O   HOH B 379      15.846   0.918   1.993  1.00  0.00      B    O  
ATOM   1156  H1  HOH B 379      16.384   1.056   1.076  1.00  0.00      B    H  
ATOM   1157  H2  HOH B 379      15.169   0.177   1.831  1.00  0.00      B    H  
ATOM   1158  O   HOH B 380      33.015  34.002  38.141  1.00  0.00      B    O  
ATOM   1159  H1  HOH B 380      33.053  34.579  38.928  1.00  0.00      B    H  
ATOM   1160  H2  HOH B 380      33.534  33.161  38.425  1.00  0.00      B    H  
ATOM   1161  O   HOH B 381      30.733  27.261   1.667  1.00  0.00      B    O  
ATOM   1162  H1  HOH B 381      30.197  28.028   2.181  1.00  0.00      B    H  
ATOM   1163  H2  HOH B 381      30.739  27.593   0.706  1.00  0.00      B    H  
ATOM   1164  O   HOH B 382      11.222  33.103   2.788  1.00  0.00      B    O  
ATOM   1165  H1  HOH B 382      10.851  33.997   2.557  1.00  0.00      B    H  
ATOM   1166  H2  HOH B 382      11.671  33.144   3.701  1.00  0.00      B    H  
ATOM   1167  O   HOH B 383      11.509  11.237   9.479  1.00  0.00      B    O  
ATOM   1168  H1  HOH B 383      11.393  11.396  10.469  1.00  0.00      B    H  
ATOM   1169  H2  HOH B 383      10.807  11.788   9.059  1.00  0.00      B    H  
ATOM   1170  O   HOH B 384       7.768  17.240   7.232  1.00  0.00      B    O  
ATOM   1171  H1  HOH B 384       6.829  16.945   7.020  1.00  0.00      B    H  
ATOM   1172  H2  HOH B 384       7.749  18.196   7.562  1.00  0.00      B    H  
ATOM   1173  O   HOH B 385      15.277  30.497  18.176  1.00  0.00      B    O  
ATOM   1174  H1  HOH B 385      15.756  29.660  17.877  1.00  0.00      B    H  
ATOM   1175  H2  HOH B 385      14.550  30.317  18.876  1.00  0.00      B    H  
ATOM   1176  O   HOH B 386      11.356  25.802  34.828  1.00  0.00      B    O  
ATOM   1177  H1  HOH B 386      11.070  26.811  35.044  1.00  0.00      B    H  
ATOM   1178  H2  HOH B 386      11.480  25.764  33.813  1.00  0.00      B    H  
ATOM   1179  O   HOH B 387      25.534  21.412  32.259  1.00  0.00      B    O  
ATOM   1180  H1  HOH B 387      25.012  22.037  31.611  1.00  0.00      B    H  
ATOM   1181  H2  HOH B 387      25.832  20.590  31.731  1.00  0.00      B    H  
ATOM   1182  O   HOH B 388      18.399  23.997   5.128  1.00  0.00      B    O  
ATOM   1183  H1  HOH B 388      17.481  23.763   5.486  1.00  0.00      B    H  
ATOM   1184  H2  HOH B 388      18.264  24.082   4.140  1.00  0.00      B    H  
ATOM   1185  O   HOH B 389      29.616  22.501  37.972  1.00  0.00      B    O  
ATOM   1186  H1  HOH B 389      29.617  21.515  38.123  1.00  0.00      B    H  
ATOM   1187  H2  HOH B 389      28.911  22.713  37.267  1.00  0.00      B    H  
ATOM   1188  O   HOH B 390      38.505  19.538   2.440  1.00  0.00      B    O  
ATOM   1189  H1  HOH B 390      37.877  19.514   1.657  1.00  0.00      B    H  
ATOM   1190  H2  HOH B 390      39.158  18.775   2.442  1.00  0.00      B    H  
ATOM   1191  O   HOH B 391       9.450  21.171  12.455  1.00  0.00      B    O  
ATOM   1192  H1  HOH B 391       9.125  20.203  12.329  1.00  0.00      B    H  
ATOM   1193  H2  HOH B 391       9.281  21.486  13.457  1.00  0.00      B    H  
ATOM   1194  O   HOH B 392       8.821  13.202  16.270  1.00  0.00      B    O  
ATOM   1195  H1  HOH B 392       8.018  13.845  16.173  1.00  0.00      B    H  
ATOM   1196  H2  HOH B 392       8.725  12.630  17.093  1.00  0.00      B    H  
ATOM   1197  O   HOH B 393       5.024   9.179  31.298  1.00  0.00      B    O  
ATOM   1198  H1  HOH B 393       5.332   9.931  31.876  1.00  0.00      B    H  
ATOM   1199  H2  HOH B 393       5.166   8.320  31.797  1.00  0.00      B    H  
ATOM   1200  O   HOH B 394       3.043  21.660  34.256  1.00  0.00      B    O  
ATOM   1201  H1  HOH B 394       4.008  21.830  33.898  1.00  0.00      B    H  
ATOM   1202  H2  HOH B 394       3.003  21.582  35.237  1.00  0.00      B    H  
ATOM   1203  O   HOH B 395      11.704  30.538  12.026  1.00  0.00      B    O  
ATOM   1204  H1  HOH B 395      12.201  29.910  12.682  1.00  0.00      B    H  
ATOM   1205  H2  HOH B 395      10.751  30.257  12.009  1.00  0.00      B    H  
ATOM   1206  O   HOH B 396      25.406  35.378   7.171  1.00  0.00      B    O  
ATOM   1207  H1  HOH B 396      25.168  34.386   7.251  1.00  0.00      B    H  
ATOM   1208  H2  HOH B 396      24.971  35.873   7.934  1.00  0.00      B    H  
ATOM   1209  O   HOH B 397      26.543  29.703  28.994  1.00  0.00      B    O  
ATOM   1210  H1  HOH B 397      25.541  29.473  29.157  1.00  0.00      B    H  
ATOM   1211  H2  HOH B 397      26.701  29.620  28.006  1.00  0.00      B    H  
ATOM   1212  O   HOH B 398       7.782  36.559  17.239  1.00  0.00      B    O  
ATOM   1213  H1  HOH B 398       8.400  36.503  18.016  1.00  0.00      B    H  
ATOM   1214  H2  HOH B 398       7.806  37.513  16.847  1.00  0.00      B    H  
ATOM   1215  O   HOH B 399      11.143  11.129  27.139  1.00  0.00      B    O  
ATOM   1216  H1  HOH B 399      11.908  10.644  27.549  1.00  0.00      B    H  
ATOM   1217  H2  HOH B 399      10.704  10.468  26.485  1.00  0.00      B    H  
ATOM   1218  O   HOH B 400      30.157  32.713  29.465  1.00  0.00      B    O  
ATOM   1219  H1  HOH B 400      29.511  33.471  29.614  1.00  0.00      B    H  
ATOM   1220  H2  HOH B 400      29.791  31.840  29.866  1.00  0.00      B    H  
ATOM   1221  O   HOH B 401      30.992  16.123  24.423  1.00  0.00      B    O  
ATOM   1222  H1  HOH B 401      31.636  15.336  24.503  1.00  0.00      B    H  
ATOM   1223  H2  HOH B 401      31.119  16.432  23.473  1.00  0.00      B    H  
ATOM   1224  O   HOH B 402      11.207  32.138  33.356  1.00  0.00      B    O  
ATOM   1225  H1  HOH B 402      11.544  31.399  33.971  1.00  0.00      B    H  
ATOM   1226  H2  HOH B 402      10.191  32.007  33.316  1.00  0.00      B    H  
ATOM   1227  O   HOH B 403      17.610  11.762  26.833  1.00  0.00      B    O  
ATOM   1228  H1  HOH B 403      17.351  10.844  26.630  1.00  0.00      B    H  
ATOM   1229  H2  HOH B 403      17.300  11.931  27.763  1.00  0.00      B    H  
ATOM   1230  O   HOH B 404       9.116  30.072  26.190  1.00  0.00      B    O  
ATOM   1231  H1  HOH B 404       9.405  29.338  26.794  1.00  0.00      B    H  
ATOM   1232  H2  HOH B 404       8.212  29.710  25.859  1.00  0.00      B    H  
ATOM   1233  O   HOH B 405      27.066  12.166  27.097  1.00  0.00      B    O  
ATOM   1234  H1  HOH B 405      26.581  12.362  27.927  1.00  0.00      B    H  
ATOM   1235  H2  HOH B 405      28.009  12.152  27.305  1.00  0.00      B    H  
ATOM   1236  O   HOH B 406      38.992  27.369  12.283  1.00  0.00      B    O  
ATOM   1237  H1  HOH B 406      39.588  26.640  11.905  1.00  0.00      B    H  
ATOM   1238  H2  HOH B 406      38.457  27.888  11.599  1.00  0.00      B    H  
ATOM   1239  O   HOH B 407      31.107  27.641  18.844  1.00  0.00      B    O  
ATOM   1240  H1  HOH B 407      30.559  28.200  19.472  1.00  0.00      B    H  
ATOM   1241  H2  HOH B 407      31.695  28.292  18.314  1.00  0.00      B    H  
ATOM   1242  O   HOH B 408      10.197   6.974  35.880  1.00  0.00      B    O  
ATOM   1243  H1  HOH B 408      11.078   7.057  36.265  1.00  0.00      B    H  
ATOM   1244  H2  HOH B 408      10.228   6.516  34.959  1.00  0.00      B    H  
ATOM   1245  O   HOH B 409      28.607  22.626  20.556  1.00  0.00      B    O  
ATOM   1246  H1  HOH B 409      28.807  23.365  21.196  1.00  0.00      B    H  
ATOM   1247  H2  HOH B 409      28.896  21.804  21.027  1.00  0.00      B    H  
ATOM   1248  O   HOH B 410       5.419  18.949  23.056  1.00  0.00      B    O  
ATOM   1249  H1  HOH B 410       4.409  18.899  22.821  1.00  0.00      B    H  
ATOM   1250  H2  HOH B 410       5.491  19.229  24.043  1.00  0.00      B    H  
ATOM   1251  O   HOH B 411      26.908  33.998  18.749  1.00  0.00      B    O  
ATOM   1252  H1  HOH B 411      26.279  33.820  18.019  1.00  0.00      B    H  
ATOM   1253  H2  HOH B 411      27.055  34.999  18.816  1.00  0.00      B    H  
ATOM   1254  O   HOH B 412      23.944  11.392  31.291  1.00  0.00      B    O  
ATOM   1255  H1  HOH B 412      23.111  10.848  31.259  1.00  0.00      B    H  
ATOM   1256  H2  HOH B 412      24.059  11.904  32.152  1.00  0.00      B    H  
ATOM   1257  O   HOH B 413      35.782   7.453   9.669  1.00  0.00      B    O  
ATOM   1258  H1  HOH B 413      35.917   7.853   8.714  1.00  0.00      B    H  
ATOM   1259  H2  HOH B 413      36.647   6.945   9.865  1.00  0.00      B    H  
ATOM   1260  O   HOH B 414      14.825  15.915  36.518  1.00  0.00      B    O  
ATOM   1261  H1  HOH B 414      13.795  15.809  36.391  1.00  0.00      B    H  
ATOM   1262  H2  HOH B 414      15.208  15.289  35.887  1.00  0.00      B    H  
ATOM   1263  O   HOH B 415      29.598  36.611   4.588  1.00  0.00      B    O  
ATOM   1264  H1  HOH B 415      29.047  37.183   3.995  1.00  0.00      B    H  
ATOM   1265  H2  HOH B 415      29.052  36.501   5.482  1.00  0.00      B    H  
ATOM   1266  O   HOH B 416      37.186  12.202  17.842  1.00  0.00      B    O  
ATOM   1267  H1  HOH B 416      37.163  12.272  16.828  1.00  0.00      B    H  
ATOM   1268  H2  HOH B 416      38.019  11.626  18.092  1.00  0.00      B    H  
ATOM   1269  O   HOH B 417      15.138  32.041  11.020  1.00  0.00      B    O  
ATOM   1270  H1  HOH B 417      15.031  31.178  10.519  1.00  0.00      B    H  
ATOM   1271  H2  HOH B 417      15.959  32.519  10.615  1.00  0.00      B    H  
ATOM   1272  O   HOH B 418      37.062  29.339  23.966  1.00  0.00      B    O  
ATOM   1273  H1  HOH B 418      37.754  28.696  24.333  1.00  0.00      B    H  
ATOM   1274  H2  HOH B 418      36.215  29.298  24.541  1.00  0.00      B    H  
ATOM   1275  O   HOH B 419      15.998  29.385  33.826  1.00  0.00      B    O  
ATOM   1276  H1  HOH B 419      15.998  30.195  33.267  1.00  0.00      B    H  
ATOM   1277  H2  HOH B 419      16.983  29.240  34.131  1.00  0.00      B    H  
ATOM   1278  O   HOH B 420      26.617   5.379   4.979  1.00  0.00      B    O  
ATOM   1279  H1  HOH B 420      26.855   6.335   5.279  1.00  0.00      B    H  
ATOM   1280  H2  HOH B 420      25.571   5.372   4.972  1.00  0.00      B    H  
ATOM   1281  O   HOH B 421       6.480   8.735  17.322  1.00  0.00      B    O  
ATOM   1282  H1  HOH B 421       7.479   8.775  17.042  1.00  0.00      B    H  
ATOM   1283  H2  HOH B 421       6.368   9.387  18.058  1.00  0.00      B    H  
ATOM   1284  O   HOH B 422      39.187  21.072  20.746  1.00  0.00      B    O  
ATOM   1285  H1  HOH B 422      38.542  20.619  21.297  1.00  0.00      B    H  
ATOM   1286  H2  HOH B 422      38.811  21.130  19.847  1.00  0.00      B    H  
ATOM   1287  O   HOH B 423      34.840  28.056  36.118  1.00  0.00      B    O  
ATOM   1288  H1  HOH B 423      35.644  28.024  36.751  1.00  0.00      B    H  
ATOM   1289  H2  HOH B 423      34.347  28.929  36.133  1.00  0.00      B    H  
ATOM   1290  O   HOH B 424      37.945  37.399  30.768  1.00  0.00      B    O  
ATOM   1291  H1  HOH B 424      38.857  36.944  30.677  1.00  0.00      B    H  
ATOM   1292  H2  HOH B 424      37.536  37.628  29.876  1.00  0.00      B    H  
ATOM   1293  O   HOH B 425       7.134  25.434  15.682  1.00  0.00      B    O  
ATOM   1294  H1  HOH B 425       6.611  24.902  14.943  1.00  0.00      B    H  
ATOM   1295  H2  HOH B 425       7.478  24.719  16.279  1.00  0.00      B    H  
ATOM   1296  O   HOH B 426      16.092   9.258  26.582  1.00  0.00      B    O  
ATOM   1297  H1  HOH B 426      16.670   9.368  27.461  1.00  0.00      B    H  
ATOM   1298  H2  HOH B 426      15.302   8.730  26.924  1.00  0.00      B    H  
ATOM   1299  O   HOH B 427       4.535  14.292  25.424  1.00  0.00      B    O  
ATOM   1300  H1  HOH B 427       4.531  13.512  24.778  1.00  0.00      B    H  
ATOM   1301  H2  HOH B 427       4.358  15.118  24.897  1.00  0.00      B    H  
ATOM   1302  O   HOH B 428      37.237  36.323  13.159  1.00  0.00      B    O  
ATOM   1303  H1  HOH B 428      36.528  36.799  12.638  1.00  0.00      B    H  
ATOM   1304  H2  HOH B 428      36.821  35.595  13.628  1.00  0.00      B    H  
ATOM   1305  O   HOH B 429      31.121   4.993  38.804  1.00  0.00      B    O  
ATOM   1306  H1  HOH B 429      31.078   5.339  39.758  1.00  0.00      B    H  
ATOM   1307  H2  HOH B 429      32.146   5.050  38.556  1.00  0.00      B    H  
ATOM   1308  O   HOH B 430      36.966   0.337  11.294  1.00  0.00      B    O  
ATOM   1309  H1  HOH B 430      36.021   0.694  11.469  1.00  0.00      B    H  
ATOM   1310  H2  HOH B 430      37.572   1.119  11.442  1.00  0.00      B    H  
ATOM   1311  O   HOH B 431      11.199  34.679  23.913  1.00  0.00      B    O  
ATOM   1312  H1  HOH B 431      10.564  34.204  23.261  1.00  0.00      B    H  
ATOM   1313  H2  HOH B 431      10.883  35.633  23.921  1.00  0.00      B    H  
ATOM   1314  O   HOH B 432      37.903  24.671   5.051  1.00  0.00      B    O  
ATOM   1315  H1  HOH B 432      38.160  24.304   5.930  1.00  0.00      B    H  
ATOM   1316  H2  HOH B 432      38.113  23.962   4.379  1.00  0.00      B    H  
ATOM   1317  O   HOH B 433       3.377  20.396   7.712  1.00  0.00      B    O  
ATOM   1318  H1  HOH B 433       3.284  20.428   6.685  1.00  0.00      B    H  
ATOM   1319  H2  HOH B 433       3.083  21.300   8.127  1.00  0.00      B    H  
ATOM   1320  O   HOH B 434      15.466  12.500  24.907  1.00  0.00      B    O  
ATOM   1321  H1  HOH B 434      14.883  12.648  25.750  1.00  0.00      B    H  
ATOM   1322  H2  HOH B 434      16.376  12.260  25.193  1.00  0.00      B    H  
ATOM   1323  O   HOH B 435       4.895  16.878   6.555  1.00  0.00      B    O  
ATOM   1324  H1  HOH B 435       4.563  16.699   5.646  1.00  0.00      B    H  
ATOM   1325  H2  HOH B 435       4.852  16.014   7.095  1.00  0.00      B    H  
ATOM   1326  O   HOH B 436      11.827  24.831  19.077  1.00  0.00      B    O  
ATOM   1327  H1  HOH B 436      11.473  24.843  20.059  1.00  0.00      B    H  
ATOM   1328  H2  HOH B 436      11.629  25.706  18.693  1.00  0.00      B    H  
ATOM   1329  O   HOH B 437      33.614  30.823  31.175  1.00  0.00      B    O  
ATOM   1330  H1  HOH B 437      33.784  31.821  31.318  1.00  0.00      B    H  
ATOM   1331  H2  HOH B 437      32.573  30.695  31.310  1.00  0.00      B    H  
ATOM   1332  O   HOH B 438      34.973  19.453  27.169  1.00  0.00      B    O  
ATOM   1333  H1  HOH B 438      34.162  19.963  26.891  1.00  0.00      B    H  
ATOM   1334  H2  HOH B 438      35.633  20.144  27.439  1.00  0.00      B    H  
ATOM   1335  O   HOH B 439      35.773  24.588  30.840  1.00  0.00      B    O  
ATOM   1336  H1  HOH B 439      35.079  24.078  31.427  1.00  0.00      B    H  
ATOM   1337  H2  HOH B 439      36.727  24.466  31.234  1.00  0.00      B    H  
ATOM   1338  O   HOH B 440      21.953   0.258  28.171  1.00  0.00      B    O  
ATOM   1339  H1  HOH B 440      22.799   0.366  27.599  1.00  0.00      B    H  
ATOM   1340  H2  HOH B 440      22.090   0.866  28.960  1.00  0.00      B    H  
ATOM   1341  O   HOH B 441      26.507  22.397  16.097  1.00  0.00      B    O  
ATOM   1342  H1  HOH B 441      27.101  22.215  15.261  1.00  0.00      B    H  
ATOM   1343  H2  HOH B 441      27.009  21.901  16.859  1.00  0.00      B    H  
ATOM   1344  O   HOH B 442      36.364  11.110   7.908  1.00  0.00      B    O  
ATOM   1345  H1  HOH B 442      36.301  10.133   7.456  1.00  0.00      B    H  
ATOM   1346  H2  HOH B 442      35.846  11.717   7.370  1.00  0.00      B    H  
ATOM   1347  O   HOH B 443      19.245   3.591  36.408  1.00  0.00      B    O  
ATOM   1348  H1  HOH B 443      18.492   4.034  36.942  1.00  0.00      B    H  
ATOM   1349  H2  HOH B 443      18.860   3.004  35.691  1.00  0.00      B    H  
ATOM   1350  O   HOH B 444      21.238  30.466   2.918  1.00  0.00      B    O  
ATOM   1351  H1  HOH B 444      20.888  30.008   2.071  1.00  0.00      B    H  
ATOM   1352  H2  HOH B 444      20.476  30.521   3.602  1.00  0.00      B    H  
ATOM   1353  O   HOH B 445      34.739  14.918  36.861  1.00  0.00      B    O  
ATOM   1354  H1  HOH B 445      34.685  14.575  35.906  1.00  0.00      B    H  
ATOM   1355  H2  HOH B 445      33.754  14.933  37.258  1.00  0.00      B    H  
ATOM   1356  O   HOH B 446      17.735  37.311  25.393  1.00  0.00      B    O  
ATOM   1357  H1  HOH B 446      17.264  38.108  24.990  1.00  0.00      B    H  
ATOM   1358  H2  HOH B 446      18.597  37.613  25.818  1.00  0.00      B    H  
ATOM   1359  O   HOH B 447      26.449  12.905  38.034  1.00  0.00      B    O  
ATOM   1360  H1  HOH B 447      25.625  13.285  38.343  1.00  0.00      B    H  
ATOM   1361  H2  HOH B 447      26.209  12.091  37.452  1.00  0.00      B    H  
ATOM   1362  O   HOH B 448      31.973  15.545   2.020  1.00  0.00      B    O  
ATOM   1363  H1  HOH B 448      31.465  15.758   2.898  1.00  0.00      B    H  
ATOM   1364  H2  HOH B 448      31.324  15.155   1.330  1.00  0.00      B    H  
ATOM   1365  O   HOH B 449      11.225  11.529  12.144  1.00  0.00      B    O  
ATOM   1366  H1  HOH B 449      11.935  12.299  12.403  1.00  0.00      B    H  
ATOM   1367  H2  HOH B 449      11.119  10.975  12.958  1.00  0.00      B    H  
ATOM   1368  O   HOH B 450      11.245  33.868  16.646  1.00  0.00      B    O  
ATOM   1369  H1  HOH B 450      12.004  33.147  16.785  1.00  0.00      B    H  
ATOM   1370  H2  HOH B 450      11.102  33.994  15.669  1.00  0.00      B    H  
ATOM   1371  O   HOH B 451       7.065  34.570   1.420  1.00  0.00      B    O  
ATOM   1372  H1  HOH B 451       7.824  35.223   1.643  1.00  0.00      B    H  
ATOM   1373  H2  HOH B 451       6.335  35.116   0.978  1.00  0.00      B    H  
ATOM   1374  O   HOH B 452      19.626  32.797  23.488  1.00  0.00      B    O  
ATOM   1375  H1  HOH B 452      20.291  33.047  24.203  1.00  0.00      B    H  
ATOM   1376  H2  HOH B 452      19.946  33.155  22.624  1.00  0.00      B    H  
ATOM   1377  O   HOH B 453      24.252   2.558   8.386  1.00  0.00      B    O  
ATOM   1378  H1  HOH B 453      23.678   1.927   7.808  1.00  0.00      B    H  
ATOM   1379  H2  HOH B 453      23.640   3.270   8.538  1.00  0.00      B    H  
ATOM   1380  O   HOH B 454      27.799   2.779  24.911  1.00  0.00      B    O  
ATOM   1381  H1  HOH B 454      26.992   3.041  25.472  1.00  0.00      B    H  
ATOM   1382  H2  HOH B 454      28.178   1.944  25.248  1.00  0.00      B    H  
ATOM   1383  O   HOH B 455       0.463   4.008  12.314  1.00  0.00      B    O  
ATOM   1384  H1  HOH B 455       1.430   4.211  12.446  1.00  0.00      B    H  
ATOM   1385  H2  HOH B 455       0.483   3.305  11.522  1.00  0.00      B    H  
ATOM   1386  O   HOH B 456       0.409   7.247  24.096  1.00  0.00      B    O  
ATOM   1387  H1  HOH B 456       0.601   6.614  24.862  1.00  0.00      B    H  
ATOM   1388  H2  HOH B 456      -0.348   7.924  24.219  1.00  0.00      B    H  
ATOM   1389  O   HOH B 457       5.784  28.485  11.945  1.00  0.00      B    O  
ATOM   1390  H1  HOH B 457       6.739  28.659  12.125  1.00  0.00      B    H  
ATOM   1391  H2  HOH B 457       5.541  28.829  11.047  1.00  0.00      B    H  
ATOM   1392  O   HOH B 458       0.059  19.047  32.287  1.00  0.00      B    O  
ATOM   1393  H1  HOH B 458       0.401  19.160  31.338  1.00  0.00      B    H  
ATOM   1394  H2  HOH B 458       0.444  18.135  32.579  1.00  0.00      B    H  
ATOM   1395  O   HOH B 459       0.453   0.251  16.755  1.00  0.00      B    O  
ATOM   1396  H1  HOH B 459       1.151  -0.413  16.368  1.00  0.00      B    H  
ATOM   1397  H2  HOH B 459      -0.399   0.229  16.164  1.00  0.00      B    H  
ATOM   1398  O   HOH B 460      22.064  24.029   3.313  1.00  0.00      B    O  
ATOM   1399  H1  HOH B 460      21.835  23.627   2.388  1.00  0.00      B    H  
ATOM   1400  H2  HOH B 460      22.816  23.463   3.668  1.00  0.00      B    H  
ATOM   1401  O   HOH B 461      12.052  13.386  28.668  1.00  0.00      B    O  
ATOM   1402  H1  HOH B 461      11.334  14.099  28.682  1.00  0.00      B    H  
ATOM   1403  H2  HOH B 461      11.721  12.616  28.108  1.00  0.00      B    H  
ATOM   1404  O   HOH B 462      29.858  26.594  35.654  1.00  0.00      B    O  
ATOM   1405  H1  HOH B 462      30.213  25.849  36.273  1.00  0.00      B    H  
ATOM   1406  H2  HOH B 462      30.634  27.264  35.563  1.00  0.00      B    H  
ATOM   1407  O   HOH B 463       1.436  14.308  32.518  1.00  0.00      B    O  
ATOM   1408  H1  HOH B 463       1.696  14.886  31.716  1.00  0.00      B    H  
ATOM   1409  H2  HOH B 463       0.550  13.836  32.259  1.00  0.00      B    H  
ATOM   1410  O   HOH B 464      20.873  10.050  30.449  1.00  0.00      B    O  
ATOM   1411  H1  HOH B 464      20.495   9.102  30.572  1.00  0.00      B    H  
ATOM   1412  H2  HOH B 464      20.793  10.378  29.511  1.00  0.00      B    H  
ATOM   1413  O   HOH B 465      36.444  18.667   0.793  1.00  0.00      B    O  
ATOM   1414  H1  HOH B 465      36.933  18.168   0.064  1.00  0.00      B    H  
ATOM   1415  H2  HOH B 465      36.173  18.038   1.595  1.00  0.00      B    H  
ATOM   1416  O   HOH B 466      14.019   9.619  10.824  1.00  0.00      B    O  
ATOM   1417  H1  HOH B 466      14.691   9.357  10.124  1.00  0.00      B    H  
ATOM   1418  H2  HOH B 466      13.378  10.390  10.564  1.00  0.00      B    H  
ATOM   1419  O   HOH B 467       4.627  30.761  19.589  1.00  0.00      B    O  
ATOM   1420  H1  HOH B 467       4.121  31.620  19.405  1.00  0.00      B    H  
ATOM   1421  H2  HOH B 467       4.069  29.955  19.798  1.00  0.00      B    H  
ATOM   1422  O   HOH B 468      35.407  31.834  23.438  1.00  0.00      B    O  
ATOM   1423  H1  HOH B 468      34.942  31.844  24.323  1.00  0.00      B    H  
ATOM   1424  H2  HOH B 468      36.133  32.506  23.428  1.00  0.00      B    H  
ATOM   1425  O   HOH B 469      26.081  26.889   2.044  1.00  0.00      B    O  
ATOM   1426  H1  HOH B 469      26.676  27.713   2.021  1.00  0.00      B    H  
ATOM   1427  H2  HOH B 469      25.131  27.188   1.973  1.00  0.00      B    H  
ATOM   1428  O   HOH B 470      26.271  18.697  22.311  1.00  0.00      B    O  
ATOM   1429  H1  HOH B 470      27.104  18.448  21.750  1.00  0.00      B    H  
ATOM   1430  H2  HOH B 470      26.508  19.584  22.786  1.00  0.00      B    H  
ATOM   1431  O   HOH B 471      23.261  34.938  36.522  1.00  0.00      B    O  
ATOM   1432  H1  HOH B 471      23.315  34.002  36.049  1.00  0.00      B    H  
ATOM   1433  H2  HOH B 471      23.139  35.620  35.795  1.00  0.00      B    H  
ATOM   1434  O   HOH B 472      10.631  30.487   8.531  1.00  0.00      B    O  
ATOM   1435  H1  HOH B 472       9.786  30.218   8.094  1.00  0.00      B    H  
ATOM   1436  H2  HOH B 472      10.676  29.912   9.327  1.00  0.00      B    H  
ATOM   1437  O   HOH B 473      15.091  36.853  31.879  1.00  0.00      B    O  
ATOM   1438  H1  HOH B 473      15.532  36.380  32.693  1.00  0.00      B    H  
ATOM   1439  H2  HOH B 473      15.815  37.367  31.362  1.00  0.00      B    H  
ATOM   1440  O   HOH B 474      28.667  30.925  24.881  1.00  0.00      B    O  
ATOM   1441  H1  HOH B 474      27.883  30.585  25.414  1.00  0.00      B    H  
ATOM   1442  H2  HOH B 474      29.241  31.491  25.541  1.00  0.00      B    H  
ATOM   1443  O   HOH B 475      12.047  32.862   5.486  1.00  0.00      B    O  
ATOM   1444  H1  HOH B 475      11.749  33.721   5.913  1.00  0.00      B    H  
ATOM   1445  H2  HOH B 475      12.422  32.273   6.227  1.00  0.00      B    H  
ATOM   1446  O   HOH B 476       8.957  29.460  21.683  1.00  0.00      B    O  
ATOM   1447  H1  HOH B 476       9.851  29.854  21.894  1.00  0.00      B    H  
ATOM   1448  H2  HOH B 476       8.537  29.989  20.911  1.00  0.00      B    H  
ATOM   1449  O   HOH B 477      12.972  20.428  36.991  1.00  0.00      B    O  
ATOM   1450  H1  HOH B 477      13.738  19.990  36.534  1.00  0.00      B    H  
ATOM   1451  H2  HOH B 477      13.101  21.408  36.935  1.00  0.00      B    H  
ATOM   1452  O   HOH B 478      15.875   8.541  35.623  1.00  0.00      B    O  
ATOM   1453  H1  HOH B 478      16.007   9.260  36.320  1.00  0.00      B    H  
ATOM   1454  H2  HOH B 478      15.911   8.942  34.713  1.00  0.00      B    H  
ATOM   1455  O   HOH B 479      24.436  10.460  21.594  1.00  0.00      B    O  
ATOM   1456  H1  HOH B 479      24.796   9.588  21.988  1.00  0.00      B    H  
ATOM   1457  H2  HOH B 479      25.309  10.973  21.476  1.00  0.00      B    H  
ATOM   1458  O   HOH B 480       7.031  35.119  30.819  1.00  0.00      B    O  
ATOM   1459  H1  HOH B 480       6.547  34.521  31.475  1.00  0.00      B    H  
ATOM   1460  H2  HOH B 480       6.319  35.439  30.184  1.00  0.00      B    H  
ATOM   1461  O   HOH B 481      12.342   8.038  12.504  1.00  0.00      B    O  
ATOM   1462  H1  HOH B 481      13.033   8.537  11.966  1.00  0.00      B    H  
ATOM   1463  H2  HOH B 481      12.076   8.648  13.208  1.00  0.00      B    H  
ATOM   1464  O   HOH B 482      36.578  22.428   0.357  1.00  0.00      B    O  
ATOM   1465  H1  HOH B 482      36.473  22.352   1.362  1.00  0.00      B    H  
ATOM   1466  H2  HOH B 482      36.048  21.659  -0.078  1.00  0.00      B    H  
ATOM   1467  O   HOH B 483      17.670  26.687  14.943  1.00  0.00      B    O  
ATOM   1468  H1  HOH B 483      16.912  27.213  15.336  1.00  0.00      B    H  
ATOM   1469  H2  HOH B 483      18.451  27.281  14.709  1.00  0.00      B    H  
ATOM   1470  O   HOH B 484      19.187   5.109  17.451  1.00  0.00      B    O  
ATOM   1471  H1  HOH B 484      19.924   5.781  17.477  1.00  0.00      B    H  
ATOM   1472  H2  HOH B 484      18.877   4.991  18.411  1.00  0.00      B    H  
ATOM   1473  O   HOH B 485      13.700  20.110  12.714  1.00  0.00      B    O  
ATOM   1474  H1  HOH B 485      14.193  19.231  12.777  1.00  0.00      B    H  
ATOM   1475  H2  HOH B 485      13.078  20.120  11.896  1.00  0.00      B    H  
ATOM   1476  O   HOH B 486      27.833  17.790   2.590  1.00  0.00      B    O  
ATOM   1477  H1  HOH B 486      28.666  17.999   3.094  1.00  0.00      B    H  
ATOM   1478  H2  HOH B 486      27.069  18.486   2.841  1.00  0.00      B    H  
ATOM   1479  O   HOH B 487      18.859  30.665  37.519  1.00  0.00      B    O  
ATOM   1480  H1  HOH B 487      19.769  31.155  37.580  1.00  0.00      B    H  
ATOM   1481  H2  HOH B 487      18.065  31.338  37.276  1.00  0.00      B    H  
ATOM   1482  O   HOH B 488      29.175   2.396  31.707  1.00  0.00      B    O  
ATOM   1483  H1  HOH B 488      29.241   1.393  31.677  1.00  0.00      B    H  
ATOM   1484  H2  HOH B 488      28.256   2.674  31.371  1.00  0.00      B    H  
ATOM   1485  O   HOH B 489       0.208   8.795  10.530  1.00  0.00      B    O  
ATOM   1486  H1  HOH B 489      -0.527   8.128  10.400  1.00  0.00      B    H  
ATOM   1487  H2  HOH B 489       1.065   8.317  10.348  1.00  0.00      B    H  
ATOM   1488  O   HOH B 490      24.495  37.142   9.128  1.00  0.00      B    O  
ATOM   1489  H1  HOH B 490      25.362  37.071   9.600  1.00  0.00      B    H  
ATOM   1490  H2  HOH B 490      23.942  37.668   9.837  1.00  0.00      B    H  
ATOM   1491  O   HOH B 491      34.590  17.876  20.920  1.00  0.00      B    O  
ATOM   1492  H1  HOH B 491      34.415  17.132  20.221  1.00  0.00      B    H  
ATOM   1493  H2  HOH B 491      35.346  17.501  21.534  1.00  0.00      B    H  
ATOM   1494  O   HOH B 492       5.239  25.502  26.118  1.00  0.00      B    O  
ATOM   1495  H1  HOH B 492       5.727  24.593  26.286  1.00  0.00      B    H  
ATOM   1496  H2  HOH B 492       4.283  25.371  26.336  1.00  0.00      B    H  
ATOM   1497  O   HOH B 493      16.129  34.330  27.391  1.00  0.00      B    O  
ATOM   1498  H1  HOH B 493      17.035  34.472  26.968  1.00  0.00      B    H  
ATOM   1499  H2  HOH B 493      15.490  34.081  26.659  1.00  0.00      B    H  
ATOM   1500  O   HOH B 494      26.081  18.672  11.922  1.00  0.00      B    O  
ATOM   1501  H1  HOH B 494      25.778  17.885  12.528  1.00  0.00      B    H  
ATOM   1502  H2  HOH B 494      26.782  19.150  12.417  1.00  0.00      B    H  
ATOM   1503  O   HOH B 495      25.961  37.843   1.420  1.00  0.00      B    O  
ATOM   1504  H1  HOH B 495      25.730  38.719   0.909  1.00  0.00      B    H  
ATOM   1505  H2  HOH B 495      26.659  37.374   0.895  1.00  0.00      B    H  
ATOM   1506  O   HOH B 496      10.805  36.967  12.448  1.00  0.00      B    O  
ATOM   1507  H1  HOH B 496      10.014  37.340  12.948  1.00  0.00      B    H  
ATOM   1508  H2  HOH B 496      11.123  36.125  12.942  1.00  0.00      B    H  
ATOM   1509  O   HOH B 497      38.532  23.560  28.817  1.00  0.00      B    O  
ATOM   1510  H1  HOH B 497      38.145  22.870  28.233  1.00  0.00      B    H  
ATOM   1511  H2  HOH B 497      38.252  23.395  29.767  1.00  0.00      B    H  
ATOM   1512  O   HOH B 498      31.170   9.573  15.282  1.00  0.00      B    O  
ATOM   1513  H1  HOH B 498      30.366   8.992  15.342  1.00  0.00      B    H  
ATOM   1514  H2  HOH B 498      30.883  10.394  14.856  1.00  0.00      B    H  
ATOM   1515  O   HOH B 499       6.734  14.903  15.595  1.00  0.00      B    O  
ATOM   1516  H1  HOH B 499       5.991  15.227  16.205  1.00  0.00      B    H  
ATOM   1517  H2  HOH B 499       6.360  14.052  15.149  1.00  0.00      B    H  
ATOM   1518  O   HOH B 500      26.102   2.777  10.925  1.00  0.00      B    O  
ATOM   1519  H1  HOH B 500      26.515   1.990  10.431  1.00  0.00      B    H  
ATOM   1520  H2  HOH B 500      25.191   2.921  10.578  1.00  0.00      B    H  
ATOM   1521  O   HOH B 501      18.162  20.981  33.005  1.00  0.00      B    O  
ATOM   1522  H1  HOH B 501      17.369  21.525  33.234  1.00  0.00      B    H  
ATOM   1523  H2  HOH B 501      19.005  21.603  32.961  1.00  0.00      B    H  
ATOM   1524  O   HOH B 502      36.225  20.517  10.530  1.00  0.00      B    O  
ATOM   1525  H1  HOH B 502      35.982  20.236  11.502  1.00  0.00      B    H  
ATOM   1526  H2  HOH B 502      36.006  19.759   9.899  1.00  0.00      B    H  
ATOM   1527  O   HOH B 503       9.091  10.959  21.038  1.00  0.00      B    O  
ATOM   1528  H1  HOH B 503       9.205   9.917  20.945  1.00  0.00      B    H  
ATOM   1529  H2  HOH B 503       9.527  11.346  21.858  1.00  0.00      B    H  
ATOM   1530  O   HOH B 504      29.721  15.841   9.622  1.00  0.00      B    O  
ATOM   1531  H1  HOH B 504      29.262  16.113  10.537  1.00  0.00      B    H  
ATOM   1532  H2  HOH B 504      29.086  15.312   9.041  1.00  0.00      B    H  
ATOM   1533  O   HOH B 505      21.958   3.764  26.162  1.00  0.00      B    O  
ATOM   1534  H1  HOH B 505      22.202   4.068  27.153  1.00  0.00      B    H  
ATOM   1535  H2  HOH B 505      22.003   4.516  25.530  1.00  0.00      B    H  
ATOM   1536  O   HOH B 506      36.800  23.213  22.893  1.00  0.00      B    O  
ATOM   1537  H1  HOH B 506      36.685  22.437  23.511  1.00  0.00      B    H  
ATOM   1538  H2  HOH B 506      35.974  23.308  22.359  1.00  0.00      B    H  
ATOM   1539  O   HOH B 507       8.785   1.861  32.603  1.00  0.00      B    O  
ATOM   1540  H1  HOH B 507       9.254   1.037  32.190  1.00  0.00      B    H  
ATOM   1541  H2  HOH B 507       9.348   2.301  33.388  1.00  0.00      B    H  
ATOM   1542  O   HOH B 508      22.919  17.700   2.045  1.00  0.00      B    O  
ATOM   1543  H1  HOH B 508      22.931  18.674   1.775  1.00  0.00      B    H  
ATOM   1544  H2  HOH B 508      23.659  17.199   1.596  1.00  0.00      B    H  
ATOM   1545  O   HOH B 509      19.915  34.003  31.292  1.00  0.00      B    O  
ATOM   1546  H1  HOH B 509      19.414  33.483  30.589  1.00  0.00      B    H  
ATOM   1547  H2  HOH B 509      20.466  33.353  31.815  1.00  0.00      B    H  
ATOM   1548  O   HOH B 510      22.139  31.570  30.232  1.00  0.00      B    O  
ATOM   1549  H1  HOH B 510      22.375  31.990  31.110  1.00  0.00      B    H  
ATOM   1550  H2  HOH B 510      21.533  30.775  30.496  1.00  0.00      B    H  
ATOM   1551  O   HOH B 511      20.628  28.430   1.254  1.00  0.00      B    O  
ATOM   1552  H1  HOH B 511      21.005  28.199   0.359  1.00  0.00      B    H  
ATOM   1553  H2  HOH B 511      20.978  27.765   1.877  1.00  0.00      B    H  
ATOM   1554  O   HOH B 512      37.168  23.479  13.073  1.00  0.00      B    O  
ATOM   1555  H1  HOH B 512      37.569  22.654  12.674  1.00  0.00      B    H  
ATOM   1556  H2  HOH B 512      37.719  24.239  12.704  1.00  0.00      B    H  
ATOM   1557  O   HOH B 513      18.275  34.330  25.455  1.00  0.00      B    O  
ATOM   1558  H1  HOH B 513      18.377  33.723  24.592  1.00  0.00      B    H  
ATOM   1559  H2  HOH B 513      18.338  35.324  25.207  1.00  0.00      B    H  
ATOM   1560  O   HOH B 514       1.077   6.623  34.911  1.00  0.00      B    O  
ATOM   1561  H1  HOH B 514       1.325   7.609  35.113  1.00  0.00      B    H  
ATOM   1562  H2  HOH B 514       0.927   6.104  35.805  1.00  0.00      B    H  
ATOM   1563  O   HOH B 515      32.987  28.262   4.330  1.00  0.00      B    O  
ATOM   1564  H1  HOH B 515      32.726  27.307   4.117  1.00  0.00      B    H  
ATOM   1565  H2  HOH B 515      32.237  28.674   4.833  1.00  0.00      B    H  
ATOM   1566  O   HOH B 516      10.700   5.966  10.134  1.00  0.00      B    O  
ATOM   1567  H1  HOH B 516      10.525   6.995  10.114  1.00  0.00      B    H  
ATOM   1568  H2  HOH B 516      11.018   5.668  11.047  1.00  0.00      B    H  
ATOM   1569  O   HOH B 517       4.923   8.065   3.236  1.00  0.00      B    O  
ATOM   1570  H1  HOH B 517       5.404   7.182   2.942  1.00  0.00      B    H  
ATOM   1571  H2  HOH B 517       5.658   8.689   3.679  1.00  0.00      B    H  
ATOM   1572  O   HOH B 518       0.973  27.019  31.088  1.00  0.00      B    O  
ATOM   1573  H1  HOH B 518       0.366  26.750  30.273  1.00  0.00      B    H  
ATOM   1574  H2  HOH B 518       0.444  26.756  31.946  1.00  0.00      B    H  
ATOM   1575  O   HOH B 519       0.233  16.153  11.882  1.00  0.00      B    O  
ATOM   1576  H1  HOH B 519      -0.225  16.971  12.292  1.00  0.00      B    H  
ATOM   1577  H2  HOH B 519       0.678  15.639  12.667  1.00  0.00      B    H  
ATOM   1578  O   HOH B 520       3.855  36.161   8.519  1.00  0.00      B    O  
ATOM   1579  H1  HOH B 520       4.330  35.717   9.291  1.00  0.00      B    H  
ATOM   1580  H2  HOH B 520       3.194  36.847   8.918  1.00  0.00      B    H  
ATOM   1581  O   HOH B 521      37.442   4.230  18.964  1.00  0.00      B    O  
ATOM   1582  H1  HOH B 521      38.405   4.174  19.133  1.00  0.00      B    H  
ATOM   1583  H2  HOH B 521      37.142   5.117  19.381  1.00  0.00      B    H  
ATOM   1584  O   HOH B 522       8.371  18.779  12.098  1.00  0.00      B    O  
ATOM   1585  H1  HOH B 522       8.265  18.255  12.966  1.00  0.00      B    H  
ATOM   1586  H2  HOH B 522       7.454  18.715  11.565  1.00  0.00      B    H  
ATOM   1587  O   HOH B 523      15.081   1.199  17.287  1.00  0.00      B    O  
ATOM   1588  H1  HOH B 523      15.473   1.672  18.145  1.00  0.00      B    H  
ATOM   1589  H2  HOH B 523      15.029   0.215  17.462  1.00  0.00      B    H  
ATOM   1590  O   HOH B 524      32.721  33.377  29.484  1.00  0.00      B    O  
ATOM   1591  H1  HOH B 524      31.685  33.130  29.482  1.00  0.00      B    H  
ATOM   1592  H2  HOH B 524      33.101  32.646  28.876  1.00  0.00      B    H  
ATOM   1593  O   HOH B 525       2.646   2.115  13.560  1.00  0.00      B    O  
ATOM   1594  H1  HOH B 525       3.447   2.653  13.434  1.00  0.00      B    H  
ATOM   1595  H2  HOH B 525       2.405   2.224  14.495  1.00  0.00      B    H  
ATOM   1596  O   HOH B 526      26.400  21.308  23.025  1.00  0.00      B    O  
ATOM   1597  H1  HOH B 526      26.085  21.874  23.798  1.00  0.00      B    H  
ATOM   1598  H2  HOH B 526      26.356  21.922  22.191  1.00  0.00      B    H  
ATOM   1599  O   HOH B 527       6.674  18.940  38.720  1.00  0.00      B    O  
ATOM   1600  H1  HOH B 527       6.242  18.720  37.828  1.00  0.00      B    H  
ATOM   1601  H2  HOH B 527       7.319  19.746  38.603  1.00  0.00      B    H  
ATOM   1602  O   HOH B 528       8.111  12.010   5.606  1.00  0.00      B    O  
ATOM   1603  H1  HOH B 528       8.333  11.752   4.594  1.00  0.00      B    H  
ATOM   1604  H2  HOH B 528       7.162  12.337   5.725  1.00  0.00      B    H  
ATOM   1605  O   HOH B 529       0.580  21.635  13.402  1.00  0.00      B    O  
ATOM   1606  H1  HOH B 529       0.469  22.624  13.552  1.00  0.00      B    H  
ATOM   1607  H2  HOH B 529       1.266  21.331  14.116  1.00  0.00      B    H  
ATOM   1608  O   HOH B 530      17.005  20.932   7.663  1.00  0.00      B    O  
ATOM   1609  H1  HOH B 530      16.582  20.251   8.324  1.00  0.00      B    H  
ATOM   1610  H2  HOH B 530      16.283  21.173   6.948  1.00  0.00      B    H  
ATOM   1611  O   HOH B 531      37.162  31.114  26.902  1.00  0.00      B    O  
ATOM   1612  H1  HOH B 531      36.230  31.147  26.510  1.00  0.00      B    H  
ATOM   1613  H2  HOH B 531      37.166  30.385  27.615  1.00  0.00      B    H  
ATOM   1614  O   HOH B 532      17.242   0.767  24.193  1.00  0.00      B    O  
ATOM   1615  H1  HOH B 532      17.407   0.869  25.191  1.00  0.00      B    H  
ATOM   1616  H2  HOH B 532      17.759   1.527  23.775  1.00  0.00      B    H  
ATOM   1617  O   HOH B 533      29.765   1.344  35.948  1.00  0.00      B    O  
ATOM   1618  H1  HOH B 533      29.610   1.190  36.964  1.00  0.00      B    H  
ATOM   1619  H2  HOH B 533      29.518   0.501  35.489  1.00  0.00      B    H  
ATOM   1620  O   HOH B 534      28.231  35.427  32.911  1.00  0.00      B    O  
ATOM   1621  H1  HOH B 534      28.213  35.167  31.919  1.00  0.00      B    H  
ATOM   1622  H2  HOH B 534      29.115  35.230  33.433  1.00  0.00      B    H  
ATOM   1623  O   HOH B 535      16.484   7.666   5.928  1.00  0.00      B    O  
ATOM   1624  H1  HOH B 535      16.634   7.600   6.896  1.00  0.00      B    H  
ATOM   1625  H2  HOH B 535      16.385   6.709   5.588  1.00  0.00      B    H  
ATOM   1626  O   HOH B 536       6.234  16.510  18.781  1.00  0.00      B    O  
ATOM   1627  H1  HOH B 536       5.320  16.053  18.899  1.00  0.00      B    H  
ATOM   1628  H2  HOH B 536       6.259  17.420  19.338  1.00  0.00      B    H  
ATOM   1629  O   HOH B 537      23.421  27.023   3.147  1.00  0.00      B    O  
ATOM   1630  H1  HOH B 537      23.222  27.891   3.583  1.00  0.00      B    H  
ATOM   1631  H2  HOH B 537      23.889  26.428   3.823  1.00  0.00      B    H  
ATOM   1632  O   HOH B 538       4.872  11.332  24.267  1.00  0.00      B    O  
ATOM   1633  H1  HOH B 538       5.389  11.610  25.107  1.00  0.00      B    H  
ATOM   1634  H2  HOH B 538       5.507  11.479  23.495  1.00  0.00      B    H  
ATOM   1635  O   HOH B 539      31.971   2.628  31.257  1.00  0.00      B    O  
ATOM   1636  H1  HOH B 539      32.482   3.505  31.539  1.00  0.00      B    H  
ATOM   1637  H2  HOH B 539      31.011   2.781  31.517  1.00  0.00      B    H  
ATOM   1638  O   HOH B 540      38.601  36.099  21.748  1.00  0.00      B    O  
ATOM   1639  H1  HOH B 540      38.556  37.101  21.520  1.00  0.00      B    H  
ATOM   1640  H2  HOH B 540      37.768  35.663  21.427  1.00  0.00      B    H  
ATOM   1641  O   HOH B 541      19.239  36.600  18.667  1.00  0.00      B    O  
ATOM   1642  H1  HOH B 541      18.649  37.029  19.374  1.00  0.00      B    H  
ATOM   1643  H2  HOH B 541      19.266  37.167  17.809  1.00  0.00      B    H  
ATOM   1644  O   HOH B 542      38.184  14.318  24.961  1.00  0.00      B    O  
ATOM   1645  H1  HOH B 542      37.695  15.182  25.195  1.00  0.00      B    H  
ATOM   1646  H2  HOH B 542      37.618  13.577  25.376  1.00  0.00      B    H  
ATOM   1647  O   HOH B 543      24.349  23.022  17.697  1.00  0.00      B    O  
ATOM   1648  H1  HOH B 543      23.876  23.844  17.390  1.00  0.00      B    H  
ATOM   1649  H2  HOH B 543      25.043  22.777  16.929  1.00  0.00      B    H  
ATOM   1650  O   HOH B 544      16.659   5.101   4.736  1.00  0.00      B    O  
ATOM   1651  H1  HOH B 544      16.377   5.657   3.921  1.00  0.00      B    H  
ATOM   1652  H2  HOH B 544      16.475   4.058   4.548  1.00  0.00      B    H  
ATOM   1653  O   HOH B 545       0.539  34.234  36.302  1.00  0.00      B    O  
ATOM   1654  H1  HOH B 545       0.214  33.799  37.106  1.00  0.00      B    H  
ATOM   1655  H2  HOH B 545       0.390  35.222  36.458  1.00  0.00      B    H  
ATOM   1656  O   HOH B 546       3.337  14.128   0.011  1.00  0.00      B    O  
ATOM   1657  H1  HOH B 546       4.256  13.713  -0.047  1.00  0.00      B    H  
ATOM   1658  H2  HOH B 546       2.739  13.499   0.546  1.00  0.00      B    H  
ATOM   1659  O   HOH B 547      31.136   2.086  28.514  1.00  0.00      B    O  
ATOM   1660  H1  HOH B 547      31.483   2.006  29.464  1.00  0.00      B    H  
ATOM   1661  H2  HOH B 547      30.962   3.032  28.283  1.00  0.00      B    H  
ATOM   1662  O   HOH B 548       7.742  13.858  26.794  1.00  0.00      B    O  
ATOM   1663  H1  HOH B 548       8.071  12.878  26.767  1.00  0.00      B    H  
ATOM   1664  H2  HOH B 548       6.945  13.948  26.201  1.00  0.00      B    H  
ATOM   1665  O   HOH B 549      17.100  31.859   2.189  1.00  0.00      B    O  
ATOM   1666  H1  HOH B 549      17.569  31.117   1.699  1.00  0.00      B    H  
ATOM   1667  H2  HOH B 549      17.594  31.980   3.090  1.00  0.00      B    H  
ATOM   1668  O   HOH B 550      21.220  12.924  30.464  1.00  0.00      B    O  
ATOM   1669  H1  HOH B 550      21.590  12.088  30.697  1.00  0.00      B    H  
ATOM   1670  H2  HOH B 550      21.842  13.693  30.631  1.00  0.00      B    H  
ATOM   1671  O   HOH B 551       8.500  32.650  18.025  1.00  0.00      B    O  
ATOM   1672  H1  HOH B 551       8.123  32.159  17.204  1.00  0.00      B    H  
ATOM   1673  H2  HOH B 551       9.452  32.949  17.859  1.00  0.00      B    H  
ATOM   1674  O   HOH B 552      34.918   2.821  26.478  1.00  0.00      B    O  
ATOM   1675  H1  HOH B 552      34.173   2.140  26.640  1.00  0.00      B    H  
ATOM   1676  H2  HOH B 552      35.325   2.646  25.529  1.00  0.00      B    H  
ATOM   1677  O   HOH B 553      30.716   5.629   2.426  1.00  0.00      B    O  
ATOM   1678  H1  HOH B 553      30.128   6.462   2.309  1.00  0.00      B    H  
ATOM   1679  H2  HOH B 553      30.134   4.843   2.746  1.00  0.00      B    H  
ATOM   1680  O   HOH B 554      22.220  38.819  38.415  1.00  0.00      B    O  
ATOM   1681  H1  HOH B 554      22.666  38.467  37.583  1.00  0.00      B    H  
ATOM   1682  H2  HOH B 554      21.537  38.116  38.710  1.00  0.00      B    H  
ATOM   1683  O   HOH B 555      10.906  13.301  35.721  1.00  0.00      B    O  
ATOM   1684  H1  HOH B 555      11.454  13.093  36.567  1.00  0.00      B    H  
ATOM   1685  H2  HOH B 555      10.304  12.535  35.480  1.00  0.00      B    H  
ATOM   1686  O   HOH B 556      24.394  34.015  16.564  1.00  0.00      B    O  
ATOM   1687  H1  HOH B 556      23.519  33.533  16.840  1.00  0.00      B    H  
ATOM   1688  H2  HOH B 556      24.513  34.121  15.581  1.00  0.00      B    H  
ATOM   1689  O   HOH B 557      19.190   8.980  38.782  1.00  0.00      B    O  
ATOM   1690  H1  HOH B 557      19.062   9.937  38.496  1.00  0.00      B    H  
ATOM   1691  H2  HOH B 557      19.802   8.966  39.628  1.00  0.00      B    H  
ATOM   1692  O   HOH B 558      24.652   1.695  21.741  1.00  0.00      B    O  
ATOM   1693  H1  HOH B 558      25.400   2.331  21.582  1.00  0.00      B    H  
ATOM   1694  H2  HOH B 558      25.033   0.862  22.204  1.00  0.00      B    H  
ATOM   1695  O   HOH B 559      23.841   8.634  32.145  1.00  0.00      B    O  
ATOM   1696  H1  HOH B 559      23.346   8.425  33.011  1.00  0.00      B    H  
ATOM   1697  H2  HOH B 559      24.142   9.603  32.122  1.00  0.00      B    H  
ATOM   1698  O   HOH B 560      16.141  23.754  27.235  1.00  0.00      B    O  
ATOM   1699  H1  HOH B 560      16.173  22.982  26.641  1.00  0.00      B    H  
ATOM   1700  H2  HOH B 560      16.399  23.341  28.150  1.00  0.00      B    H  
ATOM   1701  O   HOH B 561       5.209  18.447  36.493  1.00  0.00      B    O  
ATOM   1702  H1  HOH B 561       5.551  17.544  36.166  1.00  0.00      B    H  
ATOM   1703  H2  HOH B 561       5.333  19.043  35.683  1.00  0.00      B    H  
ATOM   1704  O   HOH B 562      33.277   6.489  18.671  1.00  0.00      B    O  
ATOM   1705  H1  HOH B 562      33.536   5.740  19.302  1.00  0.00      B    H  
ATOM   1706  H2  HOH B 562      32.359   6.819  18.912  1.00  0.00      B    H  
ATOM   1707  O   HOH B 563      33.331   0.118  37.654  1.00  0.00      B    O  
ATOM   1708  H1  HOH B 563      32.611   0.835  37.748  1.00  0.00      B    H  
ATOM   1709  H2  HOH B 563      33.039  -0.629  37.115  1.00  0.00      B    H  
ATOM   1710  O   HOH B 564       0.208  33.298   1.936  1.00  0.00      B    O  
ATOM   1711  H1  HOH B 564       0.633  33.035   1.042  1.00  0.00      B    H  
ATOM   1712  H2  HOH B 564       0.411  34.317   2.106  1.00  0.00      B    H  
ATOM   1713  O   HOH B 565      15.891  24.358   8.723  1.00  0.00      B    O  
ATOM   1714  H1  HOH B 565      16.082  23.909   7.792  1.00  0.00      B    H  
ATOM   1715  H2  HOH B 565      14.931  24.678   8.724  1.00  0.00      B    H  
ATOM   1716  O   HOH B 566      18.614   1.143  13.129  1.00  0.00      B    O  
ATOM   1717  H1  HOH B 566      17.821   1.414  13.741  1.00  0.00      B    H  
ATOM   1718  H2  HOH B 566      18.598   0.112  13.073  1.00  0.00      B    H  
ATOM   1719  O   HOH B 567      26.787  29.549  26.149  1.00  0.00      B    O  
ATOM   1720  H1  HOH B 567      26.644  28.548  26.205  1.00  0.00      B    H  
ATOM   1721  H2  HOH B 567      26.092  29.865  25.455  1.00  0.00      B    H  
ATOM   1722  O   HOH B 568      13.968  33.873  22.565  1.00  0.00      B    O  
ATOM   1723  H1  HOH B 568      13.136  34.414  22.823  1.00  0.00      B    H  
ATOM   1724  H2  HOH B 568      14.782  34.427  22.919  1.00  0.00      B    H  
ATOM   1725  O   HOH B 569       7.295  27.010   0.946  1.00  0.00      B    O  
ATOM   1726  H1  HOH B 569       7.630  27.059   1.945  1.00  0.00      B    H  
ATOM   1727  H2  HOH B 569       8.163  27.034   0.436  1.00  0.00      B    H  
ATOM   1728  O   HOH B 570       1.887  37.333  19.368  1.00  0.00      B    O  
ATOM   1729  H1  HOH B 570       1.069  37.802  19.582  1.00  0.00      B    H  
ATOM   1730  H2  HOH B 570       2.048  36.770  20.231  1.00  0.00      B    H  
ATOM   1731  O   HOH B 571       1.265  32.585  38.625  1.00  0.00      B    O  
ATOM   1732  H1  HOH B 571       1.100  31.696  38.076  1.00  0.00      B    H  
ATOM   1733  H2  HOH B 571       2.193  32.919  38.384  1.00  0.00      B    H  
ATOM   1734  O   HOH B 572      20.781  18.850  11.632  1.00  0.00      B    O  
ATOM   1735  H1  HOH B 572      21.726  18.446  11.625  1.00  0.00      B    H  
ATOM   1736  H2  HOH B 572      20.442  18.774  12.559  1.00  0.00      B    H  
ATOM   1737  O   HOH B 573      22.961   4.885  10.926  1.00  0.00      B    O  
ATOM   1738  H1  HOH B 573      22.028   4.585  11.171  1.00  0.00      B    H  
ATOM   1739  H2  HOH B 573      23.071   4.936   9.911  1.00  0.00      B    H  
ATOM   1740  O   HOH B 574      22.045  33.319   2.248  1.00  0.00      B    O  
ATOM   1741  H1  HOH B 574      21.972  32.319   2.382  1.00  0.00      B    H  
ATOM   1742  H2  HOH B 574      22.685  33.514   1.521  1.00  0.00      B    H  
ATOM   1743  O   HOH B 575      12.319  20.702   6.751  1.00  0.00      B    O  
ATOM   1744  H1  HOH B 575      12.590  19.704   6.902  1.00  0.00      B    H  
ATOM   1745  H2  HOH B 575      12.753  21.231   7.501  1.00  0.00      B    H  
ATOM   1746  O   HOH B 576       6.782  17.944  28.757  1.00  0.00      B    O  
ATOM   1747  H1  HOH B 576       6.941  17.566  27.800  1.00  0.00      B    H  
ATOM   1748  H2  HOH B 576       6.008  18.625  28.735  1.00  0.00      B    H  
ATOM   1749  O   HOH B 577       7.604  33.787  20.482  1.00  0.00      B    O  
ATOM   1750  H1  HOH B 577       7.107  34.647  20.178  1.00  0.00      B    H  
ATOM   1751  H2  HOH B 577       7.925  33.339  19.661  1.00  0.00      B    H  
ATOM   1752  O   HOH B 578      10.574  37.258  23.853  1.00  0.00      B    O  
ATOM   1753  H1  HOH B 578       9.587  37.514  23.566  1.00  0.00      B    H  
ATOM   1754  H2  HOH B 578      11.251  37.790  23.295  1.00  0.00      B    H  
ATOM   1755  O   HOH B 579      37.558  33.302  23.567  1.00  0.00      B    O  
ATOM   1756  H1  HOH B 579      37.205  33.961  24.240  1.00  0.00      B    H  
ATOM   1757  H2  HOH B 579      38.309  32.848  24.079  1.00  0.00      B    H  
ATOM   1758  O   HOH B 580      12.106  10.622  21.381  1.00  0.00      B    O  
ATOM   1759  H1  HOH B 580      11.217  10.757  21.879  1.00  0.00      B    H  
ATOM   1760  H2  HOH B 580      12.337   9.639  21.414  1.00  0.00      B    H  
ATOM   1761  O   HOH B 581       4.732  19.363  25.792  1.00  0.00      B    O  
ATOM   1762  H1  HOH B 581       5.381  18.719  26.093  1.00  0.00      B    H  
ATOM   1763  H2  HOH B 581       3.858  19.078  26.281  1.00  0.00      B    H  
ATOM   1764  O   HOH B 582      12.328   4.215  22.049  1.00  0.00      B    O  
ATOM   1765  H1  HOH B 582      12.196   3.516  21.307  1.00  0.00      B    H  
ATOM   1766  H2  HOH B 582      11.680   3.915  22.741  1.00  0.00      B    H  
ATOM   1767  O   HOH B 583       0.395  36.797   5.503  1.00  0.00      B    O  
ATOM   1768  H1  HOH B 583       0.845  37.715   5.464  1.00  0.00      B    H  
ATOM   1769  H2  HOH B 583      -0.342  36.878   6.160  1.00  0.00      B    H  
ATOM   1770  O   HOH B 584       9.474  14.361  28.742  1.00  0.00      B    O  
ATOM   1771  H1  HOH B 584       8.849  14.325  27.946  1.00  0.00      B    H  
ATOM   1772  H2  HOH B 584       8.982  14.900  29.485  1.00  0.00      B    H  
ATOM   1773  O   HOH B 585       0.931  35.313  17.629  1.00  0.00      B    O  
ATOM   1774  H1  HOH B 585       1.371  36.117  18.096  1.00  0.00      B    H  
ATOM   1775  H2  HOH B 585       1.486  34.954  16.886  1.00  0.00      B    H  
ATOM   1776  O   HOH B 586      26.254  19.286   6.151  1.00  0.00      B    O  
ATOM   1777  H1  HOH B 586      25.963  19.007   5.213  1.00  0.00      B    H  
ATOM   1778  H2  HOH B 586      26.257  18.414   6.685  1.00  0.00      B    H  
ATOM   1779  O   HOH B 587      21.089  28.925  15.432  1.00  0.00      B    O  
ATOM   1780  H1  HOH B 587      20.600  28.385  14.715  1.00  0.00      B    H  
ATOM   1781  H2  HOH B 587      21.016  29.917  15.148  1.00  0.00      B    H  
ATOM   1782  O   HOH B 588       2.844  32.745   9.407  1.00  0.00      B    O  
ATOM   1783  H1  HOH B 588       3.158  32.884  10.355  1.00  0.00      B    H  
ATOM   1784  H2  HOH B 588       2.003  33.344   9.364  1.00  0.00      B    H  
ATOM   1785  O   HOH B 589       3.580  18.339  30.179  1.00  0.00      B    O  
ATOM   1786  H1  HOH B 589       3.800  18.547  31.171  1.00  0.00      B    H  
ATOM   1787  H2  HOH B 589       3.920  19.166  29.700  1.00  0.00      B    H  
ATOM   1788  O   HOH B 590      12.497  10.714   0.973  1.00  0.00      B    O  
ATOM   1789  H1  HOH B 590      12.208  11.115   1.869  1.00  0.00      B    H  
ATOM   1790  H2  HOH B 590      11.916  11.110   0.229  1.00  0.00      B    H  
ATOM   1791  O   HOH B 591      15.867  24.628  14.878  1.00  0.00      B    O  
ATOM   1792  H1  HOH B 591      16.618  25.316  14.704  1.00  0.00      B    H  
ATOM   1793  H2  HOH B 591      15.666  24.200  14.002  1.00  0.00      B    H  
ATOM   1794  O   HOH B 592      20.964  14.480   2.108  1.00  0.00      B    O  
ATOM   1795  H1  HOH B 592      20.326  14.801   2.827  1.00  0.00      B    H  
ATOM   1796  H2  HOH B 592      20.707  13.505   1.917  1.00  0.00      B    H  
ATOM   1797  O   HOH B 593      13.771  19.613  24.792  1.00  0.00      B    O  
ATOM   1798  H1  HOH B 593      13.412  18.697  24.880  1.00  0.00      B    H  
ATOM   1799  H2  HOH B 593      14.205  19.722  23.834  1.00  0.00      B    H  
ATOM   1800  O   HOH B 594       1.100  35.182  11.089  1.00  0.00      B    O  
ATOM   1801  H1  HOH B 594       2.027  35.402  11.435  1.00  0.00      B    H  
ATOM   1802  H2  HOH B 594       0.873  35.629  10.219  1.00  0.00      B    H  
ATOM   1803  O   HOH B 595      32.281   7.183   4.355  1.00  0.00      B    O  
ATOM   1804  H1  HOH B 595      31.420   7.314   4.915  1.00  0.00      B    H  
ATOM   1805  H2  HOH B 595      32.082   7.133   3.387  1.00  0.00      B    H  
ATOM   1806  O   HOH B 596      26.077   0.643  38.784  1.00  0.00      B    O  
ATOM   1807  H1  HOH B 596      25.882   0.432  37.841  1.00  0.00      B    H  
ATOM   1808  H2  HOH B 596      26.118   1.633  38.848  1.00  0.00      B    H  
ATOM   1809  O   HOH B 597      36.468  31.489  16.603  1.00  0.00      B    O  
ATOM   1810  H1  HOH B 597      36.061  30.741  15.978  1.00  0.00      B    H  
ATOM   1811  H2  HOH B 597      35.915  31.486  17.462  1.00  0.00      B    H  
ATOM   1812  O   HOH B 598      14.617  34.108   3.098  1.00  0.00      B    O  
ATOM   1813  H1  HOH B 598      13.697  33.772   2.902  1.00  0.00      B    H  
ATOM   1814  H2  HOH B 598      15.241  33.595   2.492  1.00  0.00      B    H  
ATOM   1815  O   HOH B 599      12.309  30.397  18.955  1.00  0.00      B    O  
ATOM   1816  H1  HOH B 599      11.858  30.569  18.046  1.00  0.00      B    H  
ATOM   1817  H2  HOH B 599      12.004  31.141  19.575  1.00  0.00      B    H  
ATOM   1818  O   HOH B 600       5.243  36.283   0.343  1.00  0.00      B    O  
ATOM   1819  H1  HOH B 600       4.728  36.032  -0.499  1.00  0.00      B    H  
ATOM   1820  H2  HOH B 600       4.597  36.200   1.142  1.00  0.00      B    H  
ATOM   1821  O   HOH B 601      28.306   9.334  24.745  1.00  0.00      B    O  
ATOM   1822  H1  HOH B 601      27.411   9.746  24.646  1.00  0.00      B    H  
ATOM   1823  H2  HOH B 601      28.878   9.724  24.013  1.00  0.00      B    H  
ATOM   1824  O   HOH B 602       3.726  38.767  12.859  1.00  0.00      B    O  
ATOM   1825  H1  HOH B 602       3.597  39.355  13.654  1.00  0.00      B    H  
ATOM   1826  H2  HOH B 602       4.490  39.205  12.312  1.00  0.00      B    H  
ATOM   1827  O   HOH B 603       6.478  11.264  12.874  1.00  0.00      B    O  
ATOM   1828  H1  HOH B 603       7.205  11.506  12.229  1.00  0.00      B    H  
ATOM   1829  H2  HOH B 603       5.769  10.809  12.307  1.00  0.00      B    H  
ATOM   1830  O   HOH B 604       4.111  23.577  10.863  1.00  0.00      B    O  
ATOM   1831  H1  HOH B 604       4.690  24.172  11.405  1.00  0.00      B    H  
ATOM   1832  H2  HOH B 604       4.432  22.635  10.993  1.00  0.00      B    H  
ATOM   1833  O   HOH B 605      33.326  36.057  25.313  1.00  0.00      B    O  
ATOM   1834  H1  HOH B 605      32.689  36.617  24.639  1.00  0.00      B    H  
ATOM   1835  H2  HOH B 605      33.124  36.295  26.251  1.00  0.00      B    H  
ATOM   1836  O   HOH B 606      14.048  31.383  21.355  1.00  0.00      B    O  
ATOM   1837  H1  HOH B 606      14.402  32.222  21.802  1.00  0.00      B    H  
ATOM   1838  H2  HOH B 606      13.190  31.698  20.941  1.00  0.00      B    H  
ATOM   1839  O   HOH B 607       5.529   7.105  38.929  1.00  0.00      B    O  
ATOM   1840  H1  HOH B 607       4.988   6.467  39.533  1.00  0.00      B    H  
ATOM   1841  H2  HOH B 607       6.273   6.496  38.566  1.00  0.00      B    H  
ATOM   1842  O   HOH B 608       9.019  38.967   4.436  1.00  0.00      B    O  
ATOM   1843  H1  HOH B 608       9.151  38.454   5.327  1.00  0.00      B    H  
ATOM   1844  H2  HOH B 608       8.052  39.127   4.427  1.00  0.00      B    H  
ATOM   1845  O   HOH B 609      20.097  33.365   9.064  1.00  0.00      B    O  
ATOM   1846  H1  HOH B 609      19.926  32.672   8.356  1.00  0.00      B    H  
ATOM   1847  H2  HOH B 609      19.240  33.739   9.404  1.00  0.00      B    H  
ATOM   1848  O   HOH B 610      37.360   3.730  28.168  1.00  0.00      B    O  
ATOM   1849  H1  HOH B 610      38.105   3.260  28.578  1.00  0.00      B    H  
ATOM   1850  H2  HOH B 610      36.798   2.949  27.856  1.00  0.00      B    H  
ATOM   1851  O   HOH B 611      34.251  37.655   7.871  1.00  0.00      B    O  
ATOM   1852  H1  HOH B 611      35.036  37.350   7.290  1.00  0.00      B    H  
ATOM   1853  H2  HOH B 611      34.008  38.643   7.655  1.00  0.00      B    H  
ATOM   1854  O   HOH B 612      15.419  13.489  32.038  1.00  0.00      B    O  
ATOM   1855  H1  HOH B 612      16.322  13.015  32.075  1.00  0.00      B    H  
ATOM   1856  H2  HOH B 612      15.416  13.917  31.165  1.00  0.00      B    H  
ATOM   1857  O   HOH B 613      37.566  16.191  32.675  1.00  0.00      B    O  
ATOM   1858  H1  HOH B 613      37.248  15.185  32.691  1.00  0.00      B    H  
ATOM   1859  H2  HOH B 613      38.211  16.224  31.918  1.00  0.00      B    H  
ATOM   1860  O   HOH B 614      16.046   6.478  37.857  1.00  0.00      B    O  
ATOM   1861  H1  HOH B 614      15.969   7.147  38.659  1.00  0.00      B    H  
ATOM   1862  H2  HOH B 614      15.206   6.546  37.236  1.00  0.00      B    H  
ATOM   1863  O   HOH B 615      13.155  29.657   4.404  1.00  0.00      B    O  
ATOM   1864  H1  HOH B 615      13.856  29.994   5.057  1.00  0.00      B    H  
ATOM   1865  H2  HOH B 615      12.235  30.030   4.689  1.00  0.00      B    H  
ATOM   1866  O   HOH B 616      35.934  20.425  34.961  1.00  0.00      B    O  
ATOM   1867  H1  HOH B 616      35.697  21.437  34.991  1.00  0.00      B    H  
ATOM   1868  H2  HOH B 616      35.455  20.041  35.796  1.00  0.00      B    H  
ATOM   1869  O   HOH B 617      13.155   3.374   4.084  1.00  0.00      B    O  
ATOM   1870  H1  HOH B 617      13.641   2.936   4.906  1.00  0.00      B    H  
ATOM   1871  H2  HOH B 617      12.316   2.840   3.881  1.00  0.00      B    H  
ATOM   1872  O   HOH B 618      14.861   5.182  23.052  1.00  0.00      B    O  
ATOM   1873  H1  HOH B 618      14.171   5.298  22.312  1.00  0.00      B    H  
ATOM   1874  H2  HOH B 618      14.891   4.152  23.284  1.00  0.00      B    H  
ATOM   1875  O   HOH B 619       6.080  -0.064   7.854  1.00  0.00      B    O  
ATOM   1876  H1  HOH B 619       5.561   0.489   7.204  1.00  0.00      B    H  
ATOM   1877  H2  HOH B 619       5.780   0.253   8.776  1.00  0.00      B    H  
ATOM   1878  O   HOH B 620      21.722  21.585  32.135  1.00  0.00      B    O  
ATOM   1879  H1  HOH B 620      22.392  22.114  31.507  1.00  0.00      B    H  
ATOM   1880  H2  HOH B 620      20.936  22.202  32.448  1.00  0.00      B    H  
ATOM   1881  O   HOH B 621      21.880  28.086  22.222  1.00  0.00      B    O  
ATOM   1882  H1  HOH B 621      22.566  28.469  21.567  1.00  0.00      B    H  
ATOM   1883  H2  HOH B 621      21.011  28.086  21.657  1.00  0.00      B    H  
ATOM   1884  O   HOH B 622      13.756  25.350   0.638  1.00  0.00      B    O  
ATOM   1885  H1  HOH B 622      13.391  24.549   0.098  1.00  0.00      B    H  
ATOM   1886  H2  HOH B 622      13.207  26.158   0.427  1.00  0.00      B    H  
ATOM   1887  O   HOH B 623       8.700  11.213  14.465  1.00  0.00      B    O  
ATOM   1888  H1  HOH B 623       8.851  12.047  14.960  1.00  0.00      B    H  
ATOM   1889  H2  HOH B 623       7.982  11.337  13.769  1.00  0.00      B    H  
ATOM   1890  O   HOH B 624      32.061  16.766  37.147  1.00  0.00      B    O  
ATOM   1891  H1  HOH B 624      31.768  17.503  37.759  1.00  0.00      B    H  
ATOM   1892  H2  HOH B 624      32.202  15.945  37.773  1.00  0.00      B    H  
ATOM   1893  O   HOH B 625      17.293   9.633  29.008  1.00  0.00      B    O  
ATOM   1894  H1  HOH B 625      17.659   8.713  28.846  1.00  0.00      B    H  
ATOM   1895  H2  HOH B 625      17.737  10.029  29.783  1.00  0.00      B    H  
ATOM   1896  O   HOH B 626      29.175  10.034   2.652  1.00  0.00      B    O  
ATOM   1897  H1  HOH B 626      28.976  10.059   3.669  1.00  0.00      B    H  
ATOM   1898  H2  HOH B 626      30.183  10.027   2.570  1.00  0.00      B    H  
ATOM   1899  O   HOH B 627      24.036  29.075  12.846  1.00  0.00      B    O  
ATOM   1900  H1  HOH B 627      23.027  29.048  12.746  1.00  0.00      B    H  
ATOM   1901  H2  HOH B 627      24.210  29.798  13.576  1.00  0.00      B    H  
ATOM   1902  O   HOH B 628      25.765  12.958  29.572  1.00  0.00      B    O  
ATOM   1903  H1  HOH B 628      25.549  13.938  29.293  1.00  0.00      B    H  
ATOM   1904  H2  HOH B 628      24.892  12.597  29.970  1.00  0.00      B    H  
ATOM   1905  O   HOH B 629       8.092   4.061  17.968  1.00  0.00      B    O  
ATOM   1906  H1  HOH B 629       8.041   4.637  18.795  1.00  0.00      B    H  
ATOM   1907  H2  HOH B 629       7.229   4.121  17.525  1.00  0.00      B    H  
ATOM   1908  O   HOH B 630      20.249  34.058  38.492  1.00  0.00      B    O  
ATOM   1909  H1  HOH B 630      20.510  34.701  39.223  1.00  0.00      B    H  
ATOM   1910  H2  HOH B 630      19.313  33.634  38.770  1.00  0.00      B    H  
ATOM   1911  O   HOH B 631      27.935  18.560  33.706  1.00  0.00      B    O  
ATOM   1912  H1  HOH B 631      28.789  18.525  34.265  1.00  0.00      B    H  
ATOM   1913  H2  HOH B 631      27.885  17.699  33.196  1.00  0.00      B    H  
ATOM   1914  O   HOH B 632      31.645  13.125   5.687  1.00  0.00      B    O  
ATOM   1915  H1  HOH B 632      32.155  12.541   6.285  1.00  0.00      B    H  
ATOM   1916  H2  HOH B 632      30.655  12.942   5.941  1.00  0.00      B    H  
ATOM   1917  O   HOH B 633      15.594  20.267  29.408  1.00  0.00      B    O  
ATOM   1918  H1  HOH B 633      15.062  20.188  30.292  1.00  0.00      B    H  
ATOM   1919  H2  HOH B 633      16.220  21.060  29.361  1.00  0.00      B    H  
ATOM   1920  O   HOH B 634       7.580  21.259  20.438  1.00  0.00      B    O  
ATOM   1921  H1  HOH B 634       6.772  21.444  21.022  1.00  0.00      B    H  
ATOM   1922  H2  HOH B 634       8.367  21.459  21.077  1.00  0.00      B    H  
ATOM   1923  O   HOH B 635      25.347  10.077  34.469  1.00  0.00      B    O  
ATOM   1924  H1  HOH B 635      25.800  10.399  33.584  1.00  0.00      B    H  
ATOM   1925  H2  HOH B 635      24.982   9.123  34.367  1.00  0.00      B    H  
ATOM   1926  O   HOH B 636      18.669   8.582  10.777  1.00  0.00      B    O  
ATOM   1927  H1  HOH B 636      18.771   7.758  11.325  1.00  0.00      B    H  
ATOM   1928  H2  HOH B 636      19.559   8.875  10.444  1.00  0.00      B    H  
ATOM   1929  O   HOH B 637      12.608   5.354  27.724  1.00  0.00      B    O  
ATOM   1930  H1  HOH B 637      12.599   6.263  28.194  1.00  0.00      B    H  
ATOM   1931  H2  HOH B 637      12.853   4.633  28.370  1.00  0.00      B    H  
ATOM   1932  O   HOH B 638      19.367  11.633  38.266  1.00  0.00      B    O  
ATOM   1933  H1  HOH B 638      19.547  12.023  37.367  1.00  0.00      B    H  
ATOM   1934  H2  HOH B 638      20.031  11.944  38.943  1.00  0.00      B    H  
ATOM   1935  O   HOH B 639      38.088  23.378  31.774  1.00  0.00      B    O  
ATOM   1936  H1  HOH B 639      39.018  23.347  32.073  1.00  0.00      B    H  
ATOM   1937  H2  HOH B 639      37.604  22.588  32.230  1.00  0.00      B    H  
ATOM   1938  O   HOH B 640       1.470  15.082  14.099  1.00  0.00      B    O  
ATOM   1939  H1  HOH B 640       2.384  14.604  13.850  1.00  0.00      B    H  
ATOM   1940  H2  HOH B 640       1.495  15.589  15.003  1.00  0.00      B    H  
ATOM   1941  O   HOH B 641       9.612   2.855  34.824  1.00  0.00      B    O  
ATOM   1942  H1  HOH B 641      10.496   2.451  35.206  1.00  0.00      B    H  
ATOM   1943  H2  HOH B 641       8.867   2.793  35.454  1.00  0.00      B    H  
ATOM   1944  O   HOH B 642       2.326   6.849   9.901  1.00  0.00      B    O  
ATOM   1945  H1  HOH B 642       3.053   6.923   9.239  1.00  0.00      B    H  
ATOM   1946  H2  HOH B 642       1.709   6.123   9.530  1.00  0.00      B    H  
ATOM   1947  O   HOH B 643      26.000  19.747   3.531  1.00  0.00      B    O  
ATOM   1948  H1  HOH B 643      26.811  20.269   3.818  1.00  0.00      B    H  
ATOM   1949  H2  HOH B 643      25.229  20.423   3.350  1.00  0.00      B    H  
ATOM   1950  O   HOH B 644       5.495  19.103  14.119  1.00  0.00      B    O  
ATOM   1951  H1  HOH B 644       4.894  18.293  14.012  1.00  0.00      B    H  
ATOM   1952  H2  HOH B 644       6.441  18.689  14.094  1.00  0.00      B    H  
ATOM   1953  O   HOH B 645       9.609   0.319  28.955  1.00  0.00      B    O  
ATOM   1954  H1  HOH B 645       9.224   0.992  28.351  1.00  0.00      B    H  
ATOM   1955  H2  HOH B 645      10.560   0.617  29.112  1.00  0.00      B    H  
ATOM   1956  O   HOH B 646      12.028  27.683  10.233  1.00  0.00      B    O  
ATOM   1957  H1  HOH B 646      12.886  27.387  10.641  1.00  0.00      B    H  
ATOM   1958  H2  HOH B 646      11.302  27.538  10.917  1.00  0.00      B    H  
ATOM   1959  O   HOH B 647       1.034  29.941  16.234  1.00  0.00      B    O  
ATOM   1960  H1  HOH B 647       0.972  29.670  15.284  1.00  0.00      B    H  
ATOM   1961  H2  HOH B 647       1.918  30.371  16.381  1.00  0.00      B    H  
ATOM   1962  O   HOH B 648      30.582  15.476  32.607  1.00  0.00      B    O  
ATOM   1963  H1  HOH B 648      30.609  14.430  32.636  1.00  0.00      B    H  
ATOM   1964  H2  HOH B 648      31.228  15.736  33.339  1.00  0.00      B    H  
ATOM   1965  O   HOH B 649       9.707  15.195  38.422  1.00  0.00      B    O  
ATOM   1966  H1  HOH B 649       9.755  15.918  39.089  1.00  0.00      B    H  
ATOM   1967  H2  HOH B 649      10.532  15.284  37.711  1.00  0.00      B    H  
ATOM   1968  O   HOH B 650      33.631  36.115   9.905  1.00  0.00      B    O  
ATOM   1969  H1  HOH B 650      33.959  36.727   9.178  1.00  0.00      B    H  
ATOM   1970  H2  HOH B 650      32.625  36.076   9.912  1.00  0.00      B    H  
ATOM   1971  O   HOH B 651      11.954  18.167  39.282  1.00  0.00      B    O  
ATOM   1972  H1  HOH B 651      12.839  17.642  39.291  1.00  0.00      B    H  
ATOM   1973  H2  HOH B 651      11.960  18.787  38.483  1.00  0.00      B    H  
ATOM   1974  O   HOH B 652      29.319  15.502  36.176  1.00  0.00      B    O  
ATOM   1975  H1  HOH B 652      30.329  15.476  35.910  1.00  0.00      B    H  
ATOM   1976  H2  HOH B 652      29.038  14.563  36.292  1.00  0.00      B    H  
ATOM   1977  O   HOH B 653      30.335  20.107  33.349  1.00  0.00      B    O  
ATOM   1978  H1  HOH B 653      29.578  20.726  33.631  1.00  0.00      B    H  
ATOM   1979  H2  HOH B 653      30.902  19.818  34.204  1.00  0.00      B    H  
ATOM   1980  O   HOH B 654       5.988  37.874  21.791  1.00  0.00      B    O  
ATOM   1981  H1  HOH B 654       6.074  37.327  20.999  1.00  0.00      B    H  
ATOM   1982  H2  HOH B 654       5.077  38.249  21.846  1.00  0.00      B    H  
ATOM   1983  O   HOH B 655      35.132  30.081   3.869  1.00  0.00      B    O  
ATOM   1984  H1  HOH B 655      34.464  29.329   4.156  1.00  0.00      B    H  
ATOM   1985  H2  HOH B 655      35.807  29.608   3.316  1.00  0.00      B    H  
ATOM   1986  O   HOH B 656      28.142  13.502  33.018  1.00  0.00      B    O  
ATOM   1987  H1  HOH B 656      28.336  13.373  34.036  1.00  0.00      B    H  
ATOM   1988  H2  HOH B 656      27.639  14.390  32.902  1.00  0.00      B    H  
ATOM   1989  O   HOH B 657      18.254   0.143  33.079  1.00  0.00      B    O  
ATOM   1990  H1  HOH B 657      18.041  -0.077  32.127  1.00  0.00      B    H  
ATOM   1991  H2  HOH B 657      18.168   1.155  33.246  1.00  0.00      B    H  
ATOM   1992  O   HOH B 658      26.487  16.533   6.610  1.00  0.00      B    O  
ATOM   1993  H1  HOH B 658      25.842  15.841   6.256  1.00  0.00      B    H  
ATOM   1994  H2  HOH B 658      26.667  16.356   7.579  1.00  0.00      B    H  
ATOM   1995  O   HOH B 659      20.061  19.616  23.384  1.00  0.00      B    O  
ATOM   1996  H1  HOH B 659      19.108  19.532  23.615  1.00  0.00      B    H  
ATOM   1997  H2  HOH B 659      20.500  20.171  24.103  1.00  0.00      B    H  
ATOM   1998  O   HOH B 660       6.092  35.307  34.363  1.00  0.00      B    O  
ATOM   1999  H1  HOH B 660       5.624  34.535  33.843  1.00  0.00      B    H  
ATOM   2000  H2  HOH B 660       6.912  34.858  34.757  1.00  0.00      B    H  
ATOM   2001  O   HOH B 661      25.095  32.677  27.367  1.00  0.00      B    O  
ATOM   2002  H1  HOH B 661      25.182  32.808  26.383  1.00  0.00      B    H  
ATOM   2003  H2  HOH B 661      25.770  32.001  27.585  1.00  0.00      B    H  
ATOM   2004  O   HOH B 662       4.577  32.971   2.773  1.00  0.00      B    O  
ATOM   2005  H1  HOH B 662       4.171  33.882   2.867  1.00  0.00      B    H  
ATOM   2006  H2  HOH B 662       5.537  33.113   2.469  1.00  0.00      B    H  
ATOM   2007  O   HOH B 663       1.523  36.531  30.813  1.00  0.00      B    O  
ATOM   2008  H1  HOH B 663       2.332  36.634  31.411  1.00  0.00      B    H  
ATOM   2009  H2  HOH B 663       1.832  36.453  29.904  1.00  0.00      B    H  
ATOM   2010  O   HOH B 664      34.502  34.513  21.959  1.00  0.00      B    O  
ATOM   2011  H1  HOH B 664      34.901  33.908  22.632  1.00  0.00      B    H  
ATOM   2012  H2  HOH B 664      35.256  34.844  21.330  1.00  0.00      B    H  
ATOM   2013  O   HOH B 665      12.277   7.603  29.962  1.00  0.00      B    O  
ATOM   2014  H1  HOH B 665      12.497   6.684  30.332  1.00  0.00      B    H  
ATOM   2015  H2  HOH B 665      11.291   7.814  30.036  1.00  0.00      B    H  
ATOM   2016  O   HOH B 666      14.479  25.684  20.692  1.00  0.00      B    O  
ATOM   2017  H1  HOH B 666      13.911  25.116  20.027  1.00  0.00      B    H  
ATOM   2018  H2  HOH B 666      15.190  25.125  21.127  1.00  0.00      B    H  
ATOM   2019  O   HOH B 667      17.766  12.047  31.824  1.00  0.00      B    O  
ATOM   2020  H1  HOH B 667      17.385  11.285  32.358  1.00  0.00      B    H  
ATOM   2021  H2  HOH B 667      18.721  12.180  32.032  1.00  0.00      B    H  
ATOM   2022  O   HOH B 668      35.917  19.697  13.220  1.00  0.00      B    O  
ATOM   2023  H1  HOH B 668      35.722  19.881  14.210  1.00  0.00      B    H  
ATOM   2024  H2  HOH B 668      35.192  19.087  12.870  1.00  0.00      B    H  
ATOM   2025  O   HOH B 669       3.136  38.706  25.367  1.00  0.00      B    O  
ATOM   2026  H1  HOH B 669       3.827  39.394  25.335  1.00  0.00      B    H  
ATOM   2027  H2  HOH B 669       2.371  39.072  25.946  1.00  0.00      B    H  
ATOM   2028  O   HOH B 670      29.719   3.863  14.007  1.00  0.00      B    O  
ATOM   2029  H1  HOH B 670      30.251   4.434  13.390  1.00  0.00      B    H  
ATOM   2030  H2  HOH B 670      28.744   4.116  13.926  1.00  0.00      B    H  
ATOM   2031  O   HOH B 671       0.600  20.328  26.790  1.00  0.00      B    O  
ATOM   2032  H1  HOH B 671       1.192  20.503  27.571  1.00  0.00      B    H  
ATOM   2033  H2  HOH B 671       1.118  20.654  25.977  1.00  0.00      B    H  
ATOM   2034  O   HOH B 672      28.911  17.774  23.865  1.00  0.00      B    O  
ATOM   2035  H1  HOH B 672      29.606  17.169  24.251  1.00  0.00      B    H  
ATOM   2036  H2  HOH B 672      28.762  18.565  24.442  1.00  0.00      B    H  
ATOM   2037  O   HOH B 673      38.136  17.970  13.450  1.00  0.00      B    O  
ATOM   2038  H1  HOH B 673      39.097  18.395  13.561  1.00  0.00      B    H  
ATOM   2039  H2  HOH B 673      37.455  18.739  13.403  1.00  0.00      B    H  
ATOM   2040  O   HOH B 674      28.609   0.654   6.314  1.00  0.00      B    O  
ATOM   2041  H1  HOH B 674      28.052   1.486   6.136  1.00  0.00      B    H  
ATOM   2042  H2  HOH B 674      28.070  -0.087   6.000  1.00  0.00      B    H  
ATOM   2043  O   HOH B 675      14.797   7.191  17.129  1.00  0.00      B    O  
ATOM   2044  H1  HOH B 675      14.589   8.011  17.700  1.00  0.00      B    H  
ATOM   2045  H2  HOH B 675      15.744   7.170  17.013  1.00  0.00      B    H  
ATOM   2046  O   HOH B 676      38.521  24.908  36.664  1.00  0.00      B    O  
ATOM   2047  H1  HOH B 676      39.185  25.162  37.423  1.00  0.00      B    H  
ATOM   2048  H2  HOH B 676      39.077  24.443  35.986  1.00  0.00      B    H  
ATOM   2049  O   HOH B 677      28.242  27.155  21.941  1.00  0.00      B    O  
ATOM   2050  H1  HOH B 677      29.003  27.491  22.496  1.00  0.00      B    H  
ATOM   2051  H2  HOH B 677      27.497  26.783  22.549  1.00  0.00      B    H  
ATOM   2052  O   HOH B 678      24.222  22.792  34.494  1.00  0.00      B    O  
ATOM   2053  H1  HOH B 678      23.212  23.061  34.479  1.00  0.00      B    H  
ATOM   2054  H2  HOH B 678      24.358  22.086  33.789  1.00  0.00      B    H  
ATOM   2055  O   HOH B 679      35.956  21.789   2.991  1.00  0.00      B    O  
ATOM   2056  H1  HOH B 679      36.752  21.691   3.640  1.00  0.00      B    H  
ATOM   2057  H2  HOH B 679      35.543  22.689   3.197  1.00  0.00      B    H  
ATOM   2058  O   HOH B 680       5.700  21.602   4.109  1.00  0.00      B    O  
ATOM   2059  H1  HOH B 680       4.657  21.665   4.099  1.00  0.00      B    H  
ATOM   2060  H2  HOH B 680       5.895  21.139   3.198  1.00  0.00      B    H  
ATOM   2061  O   HOH B 681      35.170  10.078  30.633  1.00  0.00      B    O  
ATOM   2062  H1  HOH B 681      34.278   9.831  31.016  1.00  0.00      B    H  
ATOM   2063  H2  HOH B 681      35.394   9.322  29.978  1.00  0.00      B    H  
ATOM   2064  O   HOH B 682      31.163   1.176   5.460  1.00  0.00      B    O  
ATOM   2065  H1  HOH B 682      31.314   0.534   4.652  1.00  0.00      B    H  
ATOM   2066  H2  HOH B 682      30.188   1.017   5.827  1.00  0.00      B    H  
ATOM   2067  O   HOH B 683      17.385   5.714  22.468  1.00  0.00      B    O  
ATOM   2068  H1  HOH B 683      16.422   5.499  22.680  1.00  0.00      B    H  
ATOM   2069  H2  HOH B 683      17.559   6.584  22.927  1.00  0.00      B    H  
ATOM   2070  O   HOH B 684      33.943  23.278  21.385  1.00  0.00      B    O  
ATOM   2071  H1  HOH B 684      33.304  22.989  20.675  1.00  0.00      B    H  
ATOM   2072  H2  HOH B 684      34.290  24.168  21.214  1.00  0.00      B    H  
ATOM   2073  O   HOH B 685      20.749   9.551   9.185  1.00  0.00      B    O  
ATOM   2074  H1  HOH B 685      20.292  10.466   9.222  1.00  0.00      B    H  
ATOM   2075  H2  HOH B 685      21.503   9.648   9.863  1.00  0.00      B    H  
ATOM   2076  O   HOH B 686       7.798  22.558  26.513  1.00  0.00      B    O  
ATOM   2077  H1  HOH B 686       7.534  22.802  27.464  1.00  0.00      B    H  
ATOM   2078  H2  HOH B 686       6.915  22.275  26.052  1.00  0.00      B    H  
ATOM   2079  O   HOH B 687       3.223   9.919   2.603  1.00  0.00      B    O  
ATOM   2080  H1  HOH B 687       2.594  10.213   3.316  1.00  0.00      B    H  
ATOM   2081  H2  HOH B 687       3.850   9.223   2.977  1.00  0.00      B    H  
ATOM   2082  O   HOH B 688      19.108  21.907   0.067  1.00  0.00      B    O  
ATOM   2083  H1  HOH B 688      18.165  21.872  -0.339  1.00  0.00      B    H  
ATOM   2084  H2  HOH B 688      19.118  21.206   0.764  1.00  0.00      B    H  
ATOM   2085  O   HOH B 689      23.181  25.080  15.309  1.00  0.00      B    O  
ATOM   2086  H1  HOH B 689      22.846  25.460  16.204  1.00  0.00      B    H  
ATOM   2087  H2  HOH B 689      22.607  24.319  15.122  1.00  0.00      B    H  
ATOM   2088  O   HOH B 690       6.414  30.734   9.418  1.00  0.00      B    O  
ATOM   2089  H1  HOH B 690       5.817  30.243   8.761  1.00  0.00      B    H  
ATOM   2090  H2  HOH B 690       6.348  31.664   9.014  1.00  0.00      B    H  
ATOM   2091  O   HOH B 691      32.310  30.219  38.286  1.00  0.00      B    O  
ATOM   2092  H1  HOH B 691      32.704  29.656  39.015  1.00  0.00      B    H  
ATOM   2093  H2  HOH B 691      31.469  30.697  38.665  1.00  0.00      B    H  
ATOM   2094  O   HOH B 692      18.967  25.359   7.472  1.00  0.00      B    O  
ATOM   2095  H1  HOH B 692      18.888  25.143   6.506  1.00  0.00      B    H  
ATOM   2096  H2  HOH B 692      19.355  24.537   7.917  1.00  0.00      B    H  
ATOM   2097  O   HOH B 693      31.268   4.246  17.401  1.00  0.00      B    O  
ATOM   2098  H1  HOH B 693      30.322   3.929  17.227  1.00  0.00      B    H  
ATOM   2099  H2  HOH B 693      31.407   4.394  18.407  1.00  0.00      B    H  
ATOM   2100  O   HOH B 694      27.779  21.172  33.983  1.00  0.00      B    O  
ATOM   2101  H1  HOH B 694      26.884  21.318  33.532  1.00  0.00      B    H  
ATOM   2102  H2  HOH B 694      27.802  20.285  34.406  1.00  0.00      B    H  
ATOM   2103  O   HOH B 695      18.593   7.199  36.833  1.00  0.00      B    O  
ATOM   2104  H1  HOH B 695      18.882   7.756  37.650  1.00  0.00      B    H  
ATOM   2105  H2  HOH B 695      17.663   6.907  37.115  1.00  0.00      B    H  
ATOM   2106  O   HOH B 696      12.605   8.868   7.065  1.00  0.00      B    O  
ATOM   2107  H1  HOH B 696      13.364   9.504   7.140  1.00  0.00      B    H  
ATOM   2108  H2  HOH B 696      11.821   9.221   6.578  1.00  0.00      B    H  
ATOM   2109  O   HOH B 697      31.767  38.764   3.415  1.00  0.00      B    O  
ATOM   2110  H1  HOH B 697      32.360  38.201   4.087  1.00  0.00      B    H  
ATOM   2111  H2  HOH B 697      31.488  38.184   2.594  1.00  0.00      B    H  
ATOM   2112  O   HOH B 698      38.276   4.484  36.203  1.00  0.00      B    O  
ATOM   2113  H1  HOH B 698      37.742   5.348  36.284  1.00  0.00      B    H  
ATOM   2114  H2  HOH B 698      39.093   4.616  36.803  1.00  0.00      B    H  
ATOM   2115  O   HOH B 699      29.745  18.277  35.775  1.00  0.00      B    O  
ATOM   2116  H1  HOH B 699      29.448  17.456  36.273  1.00  0.00      B    H  
ATOM   2117  H2  HOH B 699      30.604  18.564  36.242  1.00  0.00      B    H  
ATOM   2118  O   HOH B 700      30.046  24.393  11.207  1.00  0.00      B    O  
ATOM   2119  H1  HOH B 700      30.363  23.439  11.096  1.00  0.00      B    H  
ATOM   2120  H2  HOH B 700      30.743  24.796  11.820  1.00  0.00      B    H  
ATOM   2121  O   HOH B 701      35.819  25.083  20.187  1.00  0.00      B    O  
ATOM   2122  H1  HOH B 701      36.445  25.356  20.899  1.00  0.00      B    H  
ATOM   2123  H2  HOH B 701      35.754  25.835  19.488  1.00  0.00      B    H  
ATOM   2124  O   HOH B 702      32.353  31.134   3.127  1.00  0.00      B    O  
ATOM   2125  H1  HOH B 702      33.129  30.592   3.545  1.00  0.00      B    H  
ATOM   2126  H2  HOH B 702      31.970  30.495   2.436  1.00  0.00      B    H  
ATOM   2127  O   HOH B 703      20.959   8.853   1.530  1.00  0.00      B    O  
ATOM   2128  H1  HOH B 703      21.460   8.179   0.975  1.00  0.00      B    H  
ATOM   2129  H2  HOH B 703      21.304   8.716   2.515  1.00  0.00      B    H  
ATOM   2130  O   HOH B 704      30.728  26.143  24.997  1.00  0.00      B    O  
ATOM   2131  H1  HOH B 704      30.732  26.957  24.334  1.00  0.00      B    H  
ATOM   2132  H2  HOH B 704      31.050  26.388  25.898  1.00  0.00      B    H  
ATOM   2133  O   HOH B 705      30.720   2.564  25.103  1.00  0.00      B    O  
ATOM   2134  H1  HOH B 705      30.670   3.278  25.787  1.00  0.00      B    H  
ATOM   2135  H2  HOH B 705      31.444   2.790  24.483  1.00  0.00      B    H  
ATOM   2136  O   HOH B 706      26.238  24.710  34.864  1.00  0.00      B    O  
ATOM   2137  H1  HOH B 706      26.889  24.791  34.035  1.00  0.00      B    H  
ATOM   2138  H2  HOH B 706      25.447  24.080  34.645  1.00  0.00      B    H  
ATOM   2139  O   HOH B 707       6.307  16.444   1.248  1.00  0.00      B    O  
ATOM   2140  H1  HOH B 707       6.882  17.145   0.812  1.00  0.00      B    H  
ATOM   2141  H2  HOH B 707       5.375  16.666   1.104  1.00  0.00      B    H  
ATOM   2142  O   HOH B 708      20.377  34.369   6.458  1.00  0.00      B    O  
ATOM   2143  H1  HOH B 708      20.551  34.169   7.441  1.00  0.00      B    H  
ATOM   2144  H2  HOH B 708      21.299  34.284   5.958  1.00  0.00      B    H  
ATOM   2145  O   HOH B 709      11.384  14.982  19.767  1.00  0.00      B    O  
ATOM   2146  H1  HOH B 709      11.596  15.936  19.597  1.00  0.00      B    H  
ATOM   2147  H2  HOH B 709      10.399  14.901  19.937  1.00  0.00      B    H  
ATOM   2148  O   HOH B 710      23.402  15.649  12.751  1.00  0.00      B    O  
ATOM   2149  H1  HOH B 710      24.009  15.463  13.552  1.00  0.00      B    H  
ATOM   2150  H2  HOH B 710      23.839  15.061  11.996  1.00  0.00      B    H  
ATOM   2151  O   HOH B 711      20.666  14.977  27.195  1.00  0.00      B    O  
ATOM   2152  H1  HOH B 711      20.470  14.156  26.679  1.00  0.00      B    H  
ATOM   2153  H2  HOH B 711      20.049  14.981  28.099  1.00  0.00      B    H  
ATOM   2154  O   HOH B 712      29.843  31.232   0.138  1.00  0.00      B    O  
ATOM   2155  H1  HOH B 712      29.540  31.607   1.044  1.00  0.00      B    H  
ATOM   2156  H2  HOH B 712      29.201  30.419  -0.072  1.00  0.00      B    H  
ATOM   2157  O   HOH B 713      32.142  24.770   1.981  1.00  0.00      B    O  
ATOM   2158  H1  HOH B 713      32.385  24.470   1.073  1.00  0.00      B    H  
ATOM   2159  H2  HOH B 713      31.629  25.576   1.961  1.00  0.00      B    H  
ATOM   2160  O   HOH B 714       4.512  36.240  36.384  1.00  0.00      B    O  
ATOM   2161  H1  HOH B 714       4.297  37.190  36.114  1.00  0.00      B    H  
ATOM   2162  H2  HOH B 714       5.175  35.804  35.642  1.00  0.00      B    H  
ATOM   2163  O   HOH B 715      12.109   3.055  29.252  1.00  0.00      B    O  
ATOM   2164  H1  HOH B 715      12.340   2.063  29.122  1.00  0.00      B    H  
ATOM   2165  H2  HOH B 715      11.321   3.363  28.770  1.00  0.00      B    H  
ATOM   2166  O   HOH B 716      21.296  20.440  36.000  1.00  0.00      B    O  
ATOM   2167  H1  HOH B 716      20.503  21.066  35.995  1.00  0.00      B    H  
ATOM   2168  H2  HOH B 716      20.921  19.517  35.762  1.00  0.00      B    H  
ATOM   2169  O   HOH B 717      14.636   1.754   8.748  1.00  0.00      B    O  
ATOM   2170  H1  HOH B 717      13.933   1.082   8.967  1.00  0.00      B    H  
ATOM   2171  H2  HOH B 717      14.473   2.555   9.325  1.00  0.00      B    H  
ATOM   2172  O   HOH B 718      25.866   5.913  18.464  1.00  0.00      B    O  
ATOM   2173  H1  HOH B 718      25.534   5.078  17.933  1.00  0.00      B    H  
ATOM   2174  H2  HOH B 718      25.297   6.708  18.134  1.00  0.00      B    H  
ATOM   2175  O   HOH B 719      34.992  38.996  15.596  1.00  0.00      B    O  
ATOM   2176  H1  HOH B 719      36.000  38.926  15.281  1.00  0.00      B    H  
ATOM   2177  H2  HOH B 719      35.043  39.325  16.577  1.00  0.00      B    H  
ATOM   2178  O   HOH B 720      19.940  10.190  33.379  1.00  0.00      B    O  
ATOM   2179  H1  HOH B 720      20.429  10.100  32.477  1.00  0.00      B    H  
ATOM   2180  H2  HOH B 720      19.882   9.282  33.708  1.00  0.00      B    H  
ATOM   2181  O   HOH B 721      24.470  11.384   0.307  1.00  0.00      B    O  
ATOM   2182  H1  HOH B 721      24.185  11.473  -0.675  1.00  0.00      B    H  
ATOM   2183  H2  HOH B 721      24.207  12.231   0.826  1.00  0.00      B    H  
ATOM   2184  O   HOH B 722       8.755  25.962  31.496  1.00  0.00      B    O  
ATOM   2185  H1  HOH B 722       8.073  26.547  31.985  1.00  0.00      B    H  
ATOM   2186  H2  HOH B 722       9.568  26.568  31.316  1.00  0.00      B    H  
ATOM   2187  O   HOH B 723       1.816  -0.097   5.561  1.00  0.00      B    O  
ATOM   2188  H1  HOH B 723       2.764   0.192   5.870  1.00  0.00      B    H  
ATOM   2189  H2  HOH B 723       1.606   0.435   4.688  1.00  0.00      B    H  
ATOM   2190  O   HOH B 724      31.250  19.166  38.637  1.00  0.00      B    O  
ATOM   2191  H1  HOH B 724      31.568  19.780  39.386  1.00  0.00      B    H  
ATOM   2192  H2  HOH B 724      30.474  18.584  38.987  1.00  0.00      B    H  
ATOM   2193  O   HOH B 725      28.036  25.799  25.745  1.00  0.00      B    O  
ATOM   2194  H1  HOH B 725      27.604  26.175  26.646  1.00  0.00      B    H  
ATOM   2195  H2  HOH B 725      29.033  25.942  25.696  1.00  0.00      B    H  
ATOM   2196  O   HOH B 726       8.624   1.628  37.247  1.00  0.00      B    O  
ATOM   2197  H1  HOH B 726       9.526   1.566  37.704  1.00  0.00      B    H  
ATOM   2198  H2  HOH B 726       8.300   0.653  37.224  1.00  0.00      B    H  
ATOM   2199  O   HOH B 727       0.944  28.258  35.571  1.00  0.00      B    O  
ATOM   2200  H1  HOH B 727       1.389  29.142  35.391  1.00  0.00      B    H  
ATOM   2201  H2  HOH B 727       1.385  27.505  35.069  1.00  0.00      B    H  
ATOM   2202  O   HOH B 728       6.597  29.761  36.268  1.00  0.00      B    O  
ATOM   2203  H1  HOH B 728       6.423  28.836  35.986  1.00  0.00      B    H  
ATOM   2204  H2  HOH B 728       5.808  30.025  36.777  1.00  0.00      B    H  
ATOM   2205  O   HOH B 729      17.303  18.433  33.473  1.00  0.00      B    O  
ATOM   2206  H1  HOH B 729      16.888  18.599  34.380  1.00  0.00      B    H  
ATOM   2207  H2  HOH B 729      17.658  19.371  33.172  1.00  0.00      B    H  
ATOM   2208  O   HOH B 730      30.989   8.581  38.203  1.00  0.00      B    O  
ATOM   2209  H1  HOH B 730      31.875   8.765  38.522  1.00  0.00      B    H  
ATOM   2210  H2  HOH B 730      31.086   7.710  37.670  1.00  0.00      B    H  
ATOM   2211  O   HOH B 731      29.093  23.141  25.361  1.00  0.00      B    O  
ATOM   2212  H1  HOH B 731      29.676  23.617  24.686  1.00  0.00      B    H  
ATOM   2213  H2  HOH B 731      28.623  23.853  25.888  1.00  0.00      B    H  
ATOM   2214  O   HOH B 732      10.876  21.516   0.600  1.00  0.00      B    O  
ATOM   2215  H1  HOH B 732      11.551  20.836   0.876  1.00  0.00      B    H  
ATOM   2216  H2  HOH B 732      11.387  22.279   0.193  1.00  0.00      B    H  
ATOM   2217  O   HOH B 733      15.519  26.257  24.183  1.00  0.00      B    O  
ATOM   2218  H1  HOH B 733      14.641  26.030  24.607  1.00  0.00      B    H  
ATOM   2219  H2  HOH B 733      15.355  27.129  23.765  1.00  0.00      B    H  
ATOM   2220  O   HOH B 734       3.831  26.425  19.150  1.00  0.00      B    O  
ATOM   2221  H1  HOH B 734       4.208  25.736  19.779  1.00  0.00      B    H  
ATOM   2222  H2  HOH B 734       4.520  26.594  18.463  1.00  0.00      B    H  
ATOM   2223  O   HOH B 735      25.336   3.813  16.775  1.00  0.00      B    O  
ATOM   2224  H1  HOH B 735      26.261   3.584  17.065  1.00  0.00      B    H  
ATOM   2225  H2  HOH B 735      24.822   2.909  16.467  1.00  0.00      B    H  
ATOM   2226  O   HOH B 736      16.414  22.470  38.074  1.00  0.00      B    O  
ATOM   2227  H1  HOH B 736      16.185  23.176  37.380  1.00  0.00      B    H  
ATOM   2228  H2  HOH B 736      16.299  22.930  38.974  1.00  0.00      B    H  
ATOM   2229  O   HOH B 737       4.593  10.215   6.323  1.00  0.00      B    O  
ATOM   2230  H1  HOH B 737       5.037   9.679   5.591  1.00  0.00      B    H  
ATOM   2231  H2  HOH B 737       4.884  11.173   6.157  1.00  0.00      B    H  
ATOM   2232  O   HOH B 738      36.718  20.384  19.695  1.00  0.00      B    O  
ATOM   2233  H1  HOH B 738      36.364  19.631  19.053  1.00  0.00      B    H  
ATOM   2234  H2  HOH B 738      36.504  21.352  19.319  1.00  0.00      B    H  
ATOM   2235  O   HOH B 739       5.815  32.928   8.057  1.00  0.00      B    O  
ATOM   2236  H1  HOH B 739       5.699  32.561   7.108  1.00  0.00      B    H  
ATOM   2237  H2  HOH B 739       4.890  33.249   8.449  1.00  0.00      B    H  
ATOM   2238  O   HOH B 740       4.327  22.955  23.601  1.00  0.00      B    O  
ATOM   2239  H1  HOH B 740       3.470  22.619  23.199  1.00  0.00      B    H  
ATOM   2240  H2  HOH B 740       4.747  23.571  22.961  1.00  0.00      B    H  
ATOM   2241  O   HOH B 741      33.922  25.599  37.227  1.00  0.00      B    O  
ATOM   2242  H1  HOH B 741      34.793  25.034  37.199  1.00  0.00      B    H  
ATOM   2243  H2  HOH B 741      34.044  26.446  36.693  1.00  0.00      B    H  
ATOM   2244  O   HOH B 742      21.317  13.225  12.541  1.00  0.00      B    O  
ATOM   2245  H1  HOH B 742      20.723  12.379  12.487  1.00  0.00      B    H  
ATOM   2246  H2  HOH B 742      22.063  13.096  11.872  1.00  0.00      B    H  
ATOM   2247  O   HOH B 743      10.260  23.601  11.506  1.00  0.00      B    O  
ATOM   2248  H1  HOH B 743      10.063  22.680  11.975  1.00  0.00      B    H  
ATOM   2249  H2  HOH B 743       9.433  24.220  11.633  1.00  0.00      B    H  
ATOM   2250  O   HOH B 744      13.364  31.098  38.326  1.00  0.00      B    O  
ATOM   2251  H1  HOH B 744      14.147  30.535  38.590  1.00  0.00      B    H  
ATOM   2252  H2  HOH B 744      12.733  31.138  39.087  1.00  0.00      B    H  
ATOM   2253  O   HOH B 745       1.488   4.024  31.469  1.00  0.00      B    O  
ATOM   2254  H1  HOH B 745       0.542   4.142  31.765  1.00  0.00      B    H  
ATOM   2255  H2  HOH B 745       1.961   3.763  32.322  1.00  0.00      B    H  
ATOM   2256  O   HOH B 746      27.763  34.507   9.827  1.00  0.00      B    O  
ATOM   2257  H1  HOH B 746      28.655  34.259   9.460  1.00  0.00      B    H  
ATOM   2258  H2  HOH B 746      27.144  33.757   9.529  1.00  0.00      B    H  
ATOM   2259  O   HOH B 747      32.377  24.450  33.846  1.00  0.00      B    O  
ATOM   2260  H1  HOH B 747      32.916  25.360  33.709  1.00  0.00      B    H  
ATOM   2261  H2  HOH B 747      32.128  24.351  34.805  1.00  0.00      B    H  
ATOM   2262  O   HOH B 748      10.440   3.173  24.009  1.00  0.00      B    O  
ATOM   2263  H1  HOH B 748      10.430   3.995  24.677  1.00  0.00      B    H  
ATOM   2264  H2  HOH B 748      11.325   2.668  24.180  1.00  0.00      B    H  
ATOM   2265  O   HOH B 749      38.521  12.528  30.886  1.00  0.00      B    O  
ATOM   2266  H1  HOH B 749      37.847  12.431  30.197  1.00  0.00      B    H  
ATOM   2267  H2  HOH B 749      39.441  12.521  30.420  1.00  0.00      B    H  
ATOM   2268  O   HOH B 750      22.934   4.715  28.563  1.00  0.00      B    O  
ATOM   2269  H1  HOH B 750      22.831   3.802  28.925  1.00  0.00      B    H  
ATOM   2270  H2  HOH B 750      23.895   4.925  28.767  1.00  0.00      B    H  
ATOM   2271  O   HOH B 751      24.508  11.059   6.691  1.00  0.00      B    O  
ATOM   2272  H1  HOH B 751      24.500  10.075   6.754  1.00  0.00      B    H  
ATOM   2273  H2  HOH B 751      24.901  11.256   5.785  1.00  0.00      B    H  
ATOM   2274  O   HOH B 752       5.047  34.799  10.736  1.00  0.00      B    O  
ATOM   2275  H1  HOH B 752       6.036  34.910  10.484  1.00  0.00      B    H  
ATOM   2276  H2  HOH B 752       5.030  34.121  11.519  1.00  0.00      B    H  
ATOM   2277  O   HOH B 753       3.388  13.449  13.043  1.00  0.00      B    O  
ATOM   2278  H1  HOH B 753       2.438  12.989  12.977  1.00  0.00      B    H  
ATOM   2279  H2  HOH B 753       3.942  13.176  12.270  1.00  0.00      B    H  
ATOM   2280  O   HOH B 754       4.576   1.127  35.020  1.00  0.00      B    O  
ATOM   2281  H1  HOH B 754       5.504   0.718  35.061  1.00  0.00      B    H  
ATOM   2282  H2  HOH B 754       4.011   0.481  35.542  1.00  0.00      B    H  
ATOM   2283  O   HOH B 755      31.828   4.029  20.048  1.00  0.00      B    O  
ATOM   2284  H1  HOH B 755      32.258   4.350  20.864  1.00  0.00      B    H  
ATOM   2285  H2  HOH B 755      32.459   3.269  19.683  1.00  0.00      B    H  
ATOM   2286  O   HOH B 756      35.962   3.915  34.653  1.00  0.00      B    O  
ATOM   2287  H1  HOH B 756      36.039   3.501  33.740  1.00  0.00      B    H  
ATOM   2288  H2  HOH B 756      36.868   3.993  35.109  1.00  0.00      B    H  
ATOM   2289  O   HOH B 757      36.546   5.516  24.847  1.00  0.00      B    O  
ATOM   2290  H1  HOH B 757      36.457   5.544  23.815  1.00  0.00      B    H  
ATOM   2291  H2  HOH B 757      37.471   5.152  25.008  1.00  0.00      B    H  
ATOM   2292  O   HOH B 758       0.225  25.851  15.653  1.00  0.00      B    O  
ATOM   2293  H1  HOH B 758      -0.618  26.368  15.751  1.00  0.00      B    H  
ATOM   2294  H2  HOH B 758       0.780  25.974  16.516  1.00  0.00      B    H  
ATOM   2295  O   HOH B 759      38.140  15.152   5.851  1.00  0.00      B    O  
ATOM   2296  H1  HOH B 759      37.702  14.518   5.156  1.00  0.00      B    H  
ATOM   2297  H2  HOH B 759      38.991  14.705   6.138  1.00  0.00      B    H  
ATOM   2298  O   HOH B 760      21.975  23.626  28.995  1.00  0.00      B    O  
ATOM   2299  H1  HOH B 760      21.822  24.622  28.946  1.00  0.00      B    H  
ATOM   2300  H2  HOH B 760      22.029  23.248  28.047  1.00  0.00      B    H  
ATOM   2301  O   HOH B 761      10.163   5.253  33.441  1.00  0.00      B    O  
ATOM   2302  H1  HOH B 761      10.062   5.089  32.407  1.00  0.00      B    H  
ATOM   2303  H2  HOH B 761       9.957   4.385  33.865  1.00  0.00      B    H  
ATOM   2304  O   HOH B 762      28.016   6.122  32.000  1.00  0.00      B    O  
ATOM   2305  H1  HOH B 762      28.425   6.261  31.116  1.00  0.00      B    H  
ATOM   2306  H2  HOH B 762      27.106   6.533  32.013  1.00  0.00      B    H  
ATOM   2307  O   HOH B 763       9.810  37.453   9.904  1.00  0.00      B    O  
ATOM   2308  H1  HOH B 763      10.362  37.398  10.783  1.00  0.00      B    H  
ATOM   2309  H2  HOH B 763       9.644  38.412   9.745  1.00  0.00      B    H  
ATOM   2310  O   HOH B 764      12.006  22.177  22.934  1.00  0.00      B    O  
ATOM   2311  H1  HOH B 764      12.184  22.525  23.892  1.00  0.00      B    H  
ATOM   2312  H2  HOH B 764      12.688  21.426  22.790  1.00  0.00      B    H  
ATOM   2313  O   HOH B 765      30.375   6.491  36.589  1.00  0.00      B    O  
ATOM   2314  H1  HOH B 765      30.057   5.967  35.825  1.00  0.00      B    H  
ATOM   2315  H2  HOH B 765      30.589   5.812  37.332  1.00  0.00      B    H  
ATOM   2316  O   HOH B 766      33.129   9.029   7.936  1.00  0.00      B    O  
ATOM   2317  H1  HOH B 766      33.738   8.936   7.090  1.00  0.00      B    H  
ATOM   2318  H2  HOH B 766      33.376   8.288   8.609  1.00  0.00      B    H  
ATOM   2319  O   HOH B 767      24.413  36.833  17.248  1.00  0.00      B    O  
ATOM   2320  H1  HOH B 767      23.622  37.311  16.839  1.00  0.00      B    H  
ATOM   2321  H2  HOH B 767      24.398  35.935  16.889  1.00  0.00      B    H  
ATOM   2322  O   HOH B 768       3.944   5.416  27.468  1.00  0.00      B    O  
ATOM   2323  H1  HOH B 768       4.080   5.237  28.410  1.00  0.00      B    H  
ATOM   2324  H2  HOH B 768       3.343   4.684  27.079  1.00  0.00      B    H  
ATOM   2325  O   HOH B 769      25.146  19.116   0.532  1.00  0.00      B    O  
ATOM   2326  H1  HOH B 769      24.342  19.721   0.374  1.00  0.00      B    H  
ATOM   2327  H2  HOH B 769      26.036  19.577   0.590  1.00  0.00      B    H  
ATOM   2328  O   HOH B 770      22.152   0.844   7.362  1.00  0.00      B    O  
ATOM   2329  H1  HOH B 770      21.907   0.784   8.345  1.00  0.00      B    H  
ATOM   2330  H2  HOH B 770      21.383   1.235   6.797  1.00  0.00      B    H  
ATOM   2331  O   HOH B 771       9.458   2.770  13.828  1.00  0.00      B    O  
ATOM   2332  H1  HOH B 771       9.987   3.570  13.727  1.00  0.00      B    H  
ATOM   2333  H2  HOH B 771       8.538   3.117  13.883  1.00  0.00      B    H  
ATOM   2334  O   HOH B 772      12.251   5.380  38.265  1.00  0.00      B    O  
ATOM   2335  H1  HOH B 772      12.540   6.339  38.445  1.00  0.00      B    H  
ATOM   2336  H2  HOH B 772      12.535   5.204  37.332  1.00  0.00      B    H  
ATOM   2337  O   HOH B 773      25.859  22.916  38.046  1.00  0.00      B    O  
ATOM   2338  H1  HOH B 773      26.411  22.520  37.325  1.00  0.00      B    H  
ATOM   2339  H2  HOH B 773      25.809  23.901  37.867  1.00  0.00      B    H  
ATOM   2340  O   HOH B 774      33.612  33.609   2.050  1.00  0.00      B    O  
ATOM   2341  H1  HOH B 774      33.741  34.368   2.637  1.00  0.00      B    H  
ATOM   2342  H2  HOH B 774      33.180  32.822   2.589  1.00  0.00      B    H  
ATOM   2343  O   HOH B 775      21.237  30.923  18.041  1.00  0.00      B    O  
ATOM   2344  H1  HOH B 775      20.455  30.837  18.660  1.00  0.00      B    H  
ATOM   2345  H2  HOH B 775      21.024  30.375  17.180  1.00  0.00      B    H  
ATOM   2346  O   HOH B 776      27.274   7.903   5.743  1.00  0.00      B    O  
ATOM   2347  H1  HOH B 776      26.264   8.052   5.696  1.00  0.00      B    H  
ATOM   2348  H2  HOH B 776      27.680   8.659   5.181  1.00  0.00      B    H  
ATOM   2349  O   HOH B 777      19.385   0.757  38.615  1.00  0.00      B    O  
ATOM   2350  H1  HOH B 777      19.730  -0.087  39.063  1.00  0.00      B    H  
ATOM   2351  H2  HOH B 777      20.153   1.184  38.152  1.00  0.00      B    H  
ATOM   2352  O   HOH B 778      37.041  10.994   2.828  1.00  0.00      B    O  
ATOM   2353  H1  HOH B 778      37.608  10.310   3.332  1.00  0.00      B    H  
ATOM   2354  H2  HOH B 778      37.569  11.335   2.035  1.00  0.00      B    H  
ATOM   2355  O   HOH B 779      25.040  35.910  38.305  1.00  0.00      B    O  
ATOM   2356  H1  HOH B 779      24.511  35.549  37.507  1.00  0.00      B    H  
ATOM   2357  H2  HOH B 779      24.470  35.727  39.135  1.00  0.00      B    H  
ATOM   2358  O   HOH B 780       9.712  28.515  28.395  1.00  0.00      B    O  
ATOM   2359  H1  HOH B 780       9.153  28.885  29.184  1.00  0.00      B    H  
ATOM   2360  H2  HOH B 780      10.709  28.597  28.677  1.00  0.00      B    H  
ATOM   2361  O   HOH B 781      15.808  28.788  36.460  1.00  0.00      B    O  
ATOM   2362  H1  HOH B 781      16.152  29.761  36.521  1.00  0.00      B    H  
ATOM   2363  H2  HOH B 781      15.591  28.627  35.487  1.00  0.00      B    H  
ATOM   2364  O   HOH B 782      35.860  34.257   6.824  1.00  0.00      B    O  
ATOM   2365  H1  HOH B 782      34.954  34.172   7.328  1.00  0.00      B    H  
ATOM   2366  H2  HOH B 782      36.211  33.367   6.433  1.00  0.00      B    H  
ATOM   2367  O   HOH B 783      32.435  11.150  31.386  1.00  0.00      B    O  
ATOM   2368  H1  HOH B 783      31.862  11.055  32.177  1.00  0.00      B    H  
ATOM   2369  H2  HOH B 783      32.884  12.051  31.455  1.00  0.00      B    H  
ATOM   2370  O   HOH B 784      24.169   7.300  25.201  1.00  0.00      B    O  
ATOM   2371  H1  HOH B 784      24.757   6.631  25.712  1.00  0.00      B    H  
ATOM   2372  H2  HOH B 784      24.282   6.990  24.241  1.00  0.00      B    H  
ATOM   2373  O   HOH B 785      19.214   2.116  22.631  1.00  0.00      B    O  
ATOM   2374  H1  HOH B 785      19.991   2.000  23.258  1.00  0.00      B    H  
ATOM   2375  H2  HOH B 785      19.547   2.006  21.660  1.00  0.00      B    H  
ATOM   2376  O   HOH B 786      15.864  22.457  24.031  1.00  0.00      B    O  
ATOM   2377  H1  HOH B 786      15.211  22.474  24.773  1.00  0.00      B    H  
ATOM   2378  H2  HOH B 786      15.319  22.215  23.209  1.00  0.00      B    H  
ATOM   2379  O   HOH B 787       9.830   2.152  17.522  1.00  0.00      B    O  
ATOM   2380  H1  HOH B 787       9.324   3.063  17.665  1.00  0.00      B    H  
ATOM   2381  H2  HOH B 787       9.592   1.535  18.279  1.00  0.00      B    H  
ATOM   2382  O   HOH B 788       5.620  18.997   8.063  1.00  0.00      B    O  
ATOM   2383  H1  HOH B 788       5.322  18.139   7.569  1.00  0.00      B    H  
ATOM   2384  H2  HOH B 788       4.930  19.734   7.845  1.00  0.00      B    H  
ATOM   2385  O   HOH B 789      19.861  21.894  29.725  1.00  0.00      B    O  
ATOM   2386  H1  HOH B 789      19.942  21.387  30.567  1.00  0.00      B    H  
ATOM   2387  H2  HOH B 789      20.711  22.396  29.603  1.00  0.00      B    H  
ATOM   2388  O   HOH B 790      28.971  18.004  21.198  1.00  0.00      B    O  
ATOM   2389  H1  HOH B 790      29.381  18.899  21.123  1.00  0.00      B    H  
ATOM   2390  H2  HOH B 790      29.090  17.750  22.149  1.00  0.00      B    H  
ATOM   2391  O   HOH B 791       6.106  36.365   7.081  1.00  0.00      B    O  
ATOM   2392  H1  HOH B 791       5.276  36.226   7.596  1.00  0.00      B    H  
ATOM   2393  H2  HOH B 791       6.491  37.284   7.323  1.00  0.00      B    H  
ATOM   2394  O   HOH B 792      26.183   3.108   3.122  1.00  0.00      B    O  
ATOM   2395  H1  HOH B 792      26.290   3.706   3.917  1.00  0.00      B    H  
ATOM   2396  H2  HOH B 792      25.523   2.356   3.323  1.00  0.00      B    H  
ATOM   2397  O   HOH B 793      13.398  14.446  21.490  1.00  0.00      B    O  
ATOM   2398  H1  HOH B 793      13.549  15.179  22.127  1.00  0.00      B    H  
ATOM   2399  H2  HOH B 793      12.664  14.795  20.878  1.00  0.00      B    H  
ATOM   2400  O   HOH B 794      38.459  21.988   9.375  1.00  0.00      B    O  
ATOM   2401  H1  HOH B 794      38.314  21.538   8.462  1.00  0.00      B    H  
ATOM   2402  H2  HOH B 794      37.776  21.575  10.023  1.00  0.00      B    H  
ATOM   2403  O   HOH B 795      22.472  16.888   9.353  1.00  0.00      B    O  
ATOM   2404  H1  HOH B 795      23.098  17.276  10.044  1.00  0.00      B    H  
ATOM   2405  H2  HOH B 795      22.557  17.470   8.477  1.00  0.00      B    H  
ATOM   2406  O   HOH B 796       0.921  23.716  34.483  1.00  0.00      B    O  
ATOM   2407  H1  HOH B 796       1.411  24.592  34.357  1.00  0.00      B    H  
ATOM   2408  H2  HOH B 796       1.583  22.995  34.410  1.00  0.00      B    H  
ATOM   2409  O   HOH B 797      18.254  36.285   9.685  1.00  0.00      B    O  
ATOM   2410  H1  HOH B 797      17.359  36.628  10.044  1.00  0.00      B    H  
ATOM   2411  H2  HOH B 797      18.491  36.670   8.780  1.00  0.00      B    H  
ATOM   2412  O   HOH B 798      35.989  25.327   9.618  1.00  0.00      B    O  
ATOM   2413  H1  HOH B 798      35.216  25.830   9.984  1.00  0.00      B    H  
ATOM   2414  H2  HOH B 798      35.823  24.379  10.029  1.00  0.00      B    H  
ATOM   2415  O   HOH B 799       3.857  24.246  30.124  1.00  0.00      B    O  
ATOM   2416  H1  HOH B 799       4.750  24.025  29.789  1.00  0.00      B    H  
ATOM   2417  H2  HOH B 799       3.772  25.260  30.184  1.00  0.00      B    H  
ATOM   2418  O   HOH B 800      23.402  32.333  35.259  1.00  0.00      B    O  
ATOM   2419  H1  HOH B 800      24.070  32.749  34.675  1.00  0.00      B    H  
ATOM   2420  H2  HOH B 800      23.676  31.366  35.439  1.00  0.00      B    H  
ATOM   2421  O   HOH B 801      28.060  14.906   2.927  1.00  0.00      B    O  
ATOM   2422  H1  HOH B 801      28.914  14.780   3.420  1.00  0.00      B    H  
ATOM   2423  H2  HOH B 801      27.870  15.857   2.868  1.00  0.00      B    H  
ATOM   2424  O   HOH B 802      18.040  35.505   5.941  1.00  0.00      B    O  
ATOM   2425  H1  HOH B 802      17.275  34.839   5.992  1.00  0.00      B    H  
ATOM   2426  H2  HOH B 802      18.934  35.023   6.138  1.00  0.00      B    H  
ATOM   2427  O   HOH B 803      26.530  19.176  31.136  1.00  0.00      B    O  
ATOM   2428  H1  HOH B 803      27.026  19.153  32.002  1.00  0.00      B    H  
ATOM   2429  H2  HOH B 803      26.902  18.485  30.496  1.00  0.00      B    H  
ATOM   2430  O   HOH B 804      13.153  28.263  16.102  1.00  0.00      B    O  
ATOM   2431  H1  HOH B 804      12.757  27.287  16.149  1.00  0.00      B    H  
ATOM   2432  H2  HOH B 804      12.425  28.819  16.440  1.00  0.00      B    H  
ATOM   2433  O   HOH B 805       9.645   5.533   4.872  1.00  0.00      B    O  
ATOM   2434  H1  HOH B 805      10.469   5.666   5.403  1.00  0.00      B    H  
ATOM   2435  H2  HOH B 805       9.436   6.552   4.727  1.00  0.00      B    H  
ATOM   2436  O   HOH B 806      19.199  16.461  15.921  1.00  0.00      B    O  
ATOM   2437  H1  HOH B 806      19.400  17.386  16.276  1.00  0.00      B    H  
ATOM   2438  H2  HOH B 806      19.945  16.320  15.195  1.00  0.00      B    H  
ATOM   2439  O   HOH B 807      24.216  12.436  16.930  1.00  0.00      B    O  
ATOM   2440  H1  HOH B 807      23.620  13.216  17.320  1.00  0.00      B    H  
ATOM   2441  H2  HOH B 807      24.383  11.776  17.625  1.00  0.00      B    H  
ATOM   2442  O   HOH B 808      34.197  23.299  12.686  1.00  0.00      B    O  
ATOM   2443  H1  HOH B 808      34.181  23.131  11.685  1.00  0.00      B    H  
ATOM   2444  H2  HOH B 808      35.174  23.371  12.969  1.00  0.00      B    H  
ATOM   2445  O   HOH B 809      29.718  14.576  38.845  1.00  0.00      B    O  
ATOM   2446  H1  HOH B 809      29.026  15.005  38.277  1.00  0.00      B    H  
ATOM   2447  H2  HOH B 809      29.355  13.693  39.217  1.00  0.00      B    H  
ATOM   2448  O   HOH B 810      33.042   8.309  27.955  1.00  0.00      B    O  
ATOM   2449  H1  HOH B 810      33.647   7.836  27.293  1.00  0.00      B    H  
ATOM   2450  H2  HOH B 810      32.498   7.678  28.476  1.00  0.00      B    H  
ATOM   2451  O   HOH B 811      25.747  18.346  15.154  1.00  0.00      B    O  
ATOM   2452  H1  HOH B 811      25.301  19.260  14.931  1.00  0.00      B    H  
ATOM   2453  H2  HOH B 811      26.357  18.416  15.969  1.00  0.00      B    H  
ATOM   2454  O   HOH B 812      26.583  29.751  22.210  1.00  0.00      B    O  
ATOM   2455  H1  HOH B 812      26.917  30.688  22.078  1.00  0.00      B    H  
ATOM   2456  H2  HOH B 812      27.353  29.025  22.093  1.00  0.00      B    H  
ATOM   2457  O   HOH B 813      20.248  26.124   3.470  1.00  0.00      B    O  
ATOM   2458  H1  HOH B 813      19.318  25.652   3.308  1.00  0.00      B    H  
ATOM   2459  H2  HOH B 813      20.960  25.481   3.247  1.00  0.00      B    H  
ATOM   2460  O   HOH B 814      34.565   3.873  11.955  1.00  0.00      B    O  
ATOM   2461  H1  HOH B 814      34.774   3.899  12.965  1.00  0.00      B    H  
ATOM   2462  H2  HOH B 814      34.426   4.823  11.618  1.00  0.00      B    H  
ATOM   2463  O   HOH B 815      24.463   8.405   6.058  1.00  0.00      B    O  
ATOM   2464  H1  HOH B 815      23.945   8.488   5.191  1.00  0.00      B    H  
ATOM   2465  H2  HOH B 815      23.933   7.874   6.716  1.00  0.00      B    H  
ATOM   2466  O   HOH B 816      16.399   6.235   2.289  1.00  0.00      B    O  
ATOM   2467  H1  HOH B 816      15.958   6.948   1.844  1.00  0.00      B    H  
ATOM   2468  H2  HOH B 816      15.951   5.305   2.136  1.00  0.00      B    H  
ATOM   2469  O   HOH B 817      29.509  31.152   6.549  1.00  0.00      B    O  
ATOM   2470  H1  HOH B 817      28.991  31.796   5.957  1.00  0.00      B    H  
ATOM   2471  H2  HOH B 817      30.056  31.716   7.153  1.00  0.00      B    H  
ATOM   2472  O   HOH B 818      10.875  14.503  14.714  1.00  0.00      B    O  
ATOM   2473  H1  HOH B 818      10.187  14.199  15.391  1.00  0.00      B    H  
ATOM   2474  H2  HOH B 818      11.493  13.700  14.578  1.00  0.00      B    H  
ATOM   2475  O   HOH B 819       2.671  23.170   6.008  1.00  0.00      B    O  
ATOM   2476  H1  HOH B 819       2.683  24.015   5.524  1.00  0.00      B    H  
ATOM   2477  H2  HOH B 819       2.116  23.294   6.823  1.00  0.00      B    H  
ATOM   2478  O   HOH B 820      33.813  35.950   3.474  1.00  0.00      B    O  
ATOM   2479  H1  HOH B 820      33.259  36.256   4.282  1.00  0.00      B    H  
ATOM   2480  H2  HOH B 820      34.444  36.623   3.189  1.00  0.00      B    H  
ATOM   2481  O   HOH B 821      27.178   4.637  13.880  1.00  0.00      B    O  
ATOM   2482  H1  HOH B 821      26.810   4.969  12.997  1.00  0.00      B    H  
ATOM   2483  H2  HOH B 821      26.449   4.316  14.486  1.00  0.00      B    H  
ATOM   2484  O   HOH B 822       6.909   4.640   5.582  1.00  0.00      B    O  
ATOM   2485  H1  HOH B 822       7.750   5.177   5.717  1.00  0.00      B    H  
ATOM   2486  H2  HOH B 822       7.146   3.842   4.994  1.00  0.00      B    H  
ATOM   2487  O   HOH B 823      23.458  10.283  19.114  1.00  0.00      B    O  
ATOM   2488  H1  HOH B 823      23.835  10.416  20.039  1.00  0.00      B    H  
ATOM   2489  H2  HOH B 823      23.347   9.313  18.909  1.00  0.00      B    H  
ATOM   2490  O   HOH B 824      13.616  15.376   3.933  1.00  0.00      B    O  
ATOM   2491  H1  HOH B 824      12.751  15.331   4.452  1.00  0.00      B    H  
ATOM   2492  H2  HOH B 824      13.822  16.387   3.903  1.00  0.00      B    H  
ATOM   2493  O   HOH B 825      24.008   5.152  14.796  1.00  0.00      B    O  
ATOM   2494  H1  HOH B 825      23.106   4.713  14.514  1.00  0.00      B    H  
ATOM   2495  H2  HOH B 825      24.385   4.718  15.634  1.00  0.00      B    H  
ATOM   2496  O   HOH B 826      17.111  27.418   2.157  1.00  0.00      B    O  
ATOM   2497  H1  HOH B 826      16.572  27.368   1.300  1.00  0.00      B    H  
ATOM   2498  H2  HOH B 826      17.805  28.158   2.093  1.00  0.00      B    H  
ATOM   2499  O   HOH B 827       2.499  25.479  26.450  1.00  0.00      B    O  
ATOM   2500  H1  HOH B 827       1.812  26.231  26.654  1.00  0.00      B    H  
ATOM   2501  H2  HOH B 827       2.269  24.691  27.041  1.00  0.00      B    H  
ATOM   2502  O   HOH B 828       6.865  30.478  16.682  1.00  0.00      B    O  
ATOM   2503  H1  HOH B 828       6.370  30.939  15.902  1.00  0.00      B    H  
ATOM   2504  H2  HOH B 828       6.382  29.620  16.851  1.00  0.00      B    H  
ATOM   2505  O   HOH B 829      24.531  32.874   7.878  1.00  0.00      B    O  
ATOM   2506  H1  HOH B 829      25.273  32.459   8.404  1.00  0.00      B    H  
ATOM   2507  H2  HOH B 829      23.788  33.004   8.574  1.00  0.00      B    H  
ATOM   2508  O   HOH B 830       6.804  21.492   8.866  1.00  0.00      B    O  
ATOM   2509  H1  HOH B 830       6.273  21.745   8.043  1.00  0.00      B    H  
ATOM   2510  H2  HOH B 830       6.010  21.418   9.519  1.00  0.00      B    H  
ATOM   2511  O   HOH B 831       2.604  16.060  29.746  1.00  0.00      B    O  
ATOM   2512  H1  HOH B 831       3.243  16.862  29.824  1.00  0.00      B    H  
ATOM   2513  H2  HOH B 831       3.277  15.268  29.675  1.00  0.00      B    H  
ATOM   2514  O   HOH B 832       2.788  17.948  27.294  1.00  0.00      B    O  
ATOM   2515  H1  HOH B 832       2.839  17.171  27.886  1.00  0.00      B    H  
ATOM   2516  H2  HOH B 832       1.918  17.878  26.808  1.00  0.00      B    H  
ATOM   2517  O   HOH B 833      10.410  30.132   4.667  1.00  0.00      B    O  
ATOM   2518  H1  HOH B 833       9.614  30.144   5.254  1.00  0.00      B    H  
ATOM   2519  H2  HOH B 833      10.629  31.058   4.390  1.00  0.00      B    H  
ATOM   2520  O   HOH B 834      29.592  14.351  17.406  1.00  0.00      B    O  
ATOM   2521  H1  HOH B 834      29.614  13.302  17.555  1.00  0.00      B    H  
ATOM   2522  H2  HOH B 834      29.926  14.753  18.286  1.00  0.00      B    H  
ATOM   2523  O   HOH B 835       0.488   7.308  32.168  1.00  0.00      B    O  
ATOM   2524  H1  HOH B 835       0.661   6.929  33.116  1.00  0.00      B    H  
ATOM   2525  H2  HOH B 835       0.111   6.595  31.575  1.00  0.00      B    H  
ATOM   2526  O   HOH B 836      30.202  18.750  11.500  1.00  0.00      B    O  
ATOM   2527  H1  HOH B 836      30.961  19.327  11.891  1.00  0.00      B    H  
ATOM   2528  H2  HOH B 836      30.561  18.501  10.548  1.00  0.00      B    H  
ATOM   2529  O   HOH B 837      35.882   2.155  23.890  1.00  0.00      B    O  
ATOM   2530  H1  HOH B 837      36.339   2.626  23.188  1.00  0.00      B    H  
ATOM   2531  H2  HOH B 837      34.879   2.198  23.738  1.00  0.00      B    H  
ATOM   2532  O   HOH B 838      15.696  23.609   1.542  1.00  0.00      B    O  
ATOM   2533  H1  HOH B 838      14.944  24.245   1.258  1.00  0.00      B    H  
ATOM   2534  H2  HOH B 838      15.264  22.777   1.873  1.00  0.00      B    H  
ATOM   2535  O   HOH B 839       0.950  25.803  38.478  1.00  0.00      B    O  
ATOM   2536  H1  HOH B 839       0.309  25.995  39.263  1.00  0.00      B    H  
ATOM   2537  H2  HOH B 839       1.750  25.350  38.854  1.00  0.00      B    H  
ATOM   2538  O   HOH B 840      12.472  22.160  13.966  1.00  0.00      B    O  
ATOM   2539  H1  HOH B 840      12.863  21.593  13.267  1.00  0.00      B    H  
ATOM   2540  H2  HOH B 840      12.183  23.046  13.556  1.00  0.00      B    H  
ATOM   2541  O   HOH B 841      28.734   6.084  18.577  1.00  0.00      B    O  
ATOM   2542  H1  HOH B 841      28.732   5.094  18.823  1.00  0.00      B    H  
ATOM   2543  H2  HOH B 841      27.786   6.337  18.757  1.00  0.00      B    H  
ATOM   2544  O   HOH B 842       6.191   9.273  28.793  1.00  0.00      B    O  
ATOM   2545  H1  HOH B 842       6.905   8.597  28.968  1.00  0.00      B    H  
ATOM   2546  H2  HOH B 842       5.691   9.460  29.664  1.00  0.00      B    H  
ATOM   2547  O   HOH B 843      28.432  37.499  28.787  1.00  0.00      B    O  
ATOM   2548  H1  HOH B 843      29.174  37.432  29.496  1.00  0.00      B    H  
ATOM   2549  H2  HOH B 843      28.736  37.023  27.983  1.00  0.00      B    H  
ATOM   2550  O   HOH B 844      21.381  36.627  34.621  1.00  0.00      B    O  
ATOM   2551  H1  HOH B 844      22.078  37.292  34.382  1.00  0.00      B    H  
ATOM   2552  H2  HOH B 844      20.807  36.435  33.854  1.00  0.00      B    H  
ATOM   2553  O   HOH B 845      37.524   0.135  14.663  1.00  0.00      B    O  
ATOM   2554  H1  HOH B 845      37.575   1.120  14.232  1.00  0.00      B    H  
ATOM   2555  H2  HOH B 845      38.045  -0.476  14.016  1.00  0.00      B    H  
ATOM   2556  O   HOH B 846      25.464  17.794  35.572  1.00  0.00      B    O  
ATOM   2557  H1  HOH B 846      24.688  18.509  35.645  1.00  0.00      B    H  
ATOM   2558  H2  HOH B 846      26.097  18.160  34.789  1.00  0.00      B    H  
ATOM   2559  O   HOH B 847      37.077   4.274   7.802  1.00  0.00      B    O  
ATOM   2560  H1  HOH B 847      36.369   3.874   8.384  1.00  0.00      B    H  
ATOM   2561  H2  HOH B 847      37.981   4.093   8.160  1.00  0.00      B    H  
ATOM   2562  O   HOH B 848      24.215  15.774  34.440  1.00  0.00      B    O  
ATOM   2563  H1  HOH B 848      24.059  16.452  33.691  1.00  0.00      B    H  
ATOM   2564  H2  HOH B 848      24.528  16.307  35.250  1.00  0.00      B    H  
ATOM   2565  O   HOH B 849      10.638  10.248   5.358  1.00  0.00      B    O  
ATOM   2566  H1  HOH B 849      10.009   9.640   4.844  1.00  0.00      B    H  
ATOM   2567  H2  HOH B 849      10.046  11.038   5.500  1.00  0.00      B    H  
ATOM   2568  O   HOH B 850       9.323   8.295   3.899  1.00  0.00      B    O  
ATOM   2569  H1  HOH B 850       8.958   8.419   3.018  1.00  0.00      B    H  
ATOM   2570  H2  HOH B 850      10.362   8.179   3.892  1.00  0.00      B    H  
ATOM   2571  O   HOH B 851      14.496   2.104   6.097  1.00  0.00      B    O  
ATOM   2572  H1  HOH B 851      15.344   1.987   5.541  1.00  0.00      B    H  
ATOM   2573  H2  HOH B 851      14.744   2.066   7.085  1.00  0.00      B    H  
ATOM   2574  O   HOH B 852      38.936  13.831  19.985  1.00  0.00      B    O  
ATOM   2575  H1  HOH B 852      38.157  13.962  19.418  1.00  0.00      B    H  
ATOM   2576  H2  HOH B 852      38.493  13.504  20.850  1.00  0.00      B    H  
ATOM   2577  O   HOH B 853       5.738   0.929  17.296  1.00  0.00      B    O  
ATOM   2578  H1  HOH B 853       5.827   1.061  18.311  1.00  0.00      B    H  
ATOM   2579  H2  HOH B 853       5.347  -0.012  17.072  1.00  0.00      B    H  
ATOM   2580  O   HOH B 854       1.098  13.522   6.379  1.00  0.00      B    O  
ATOM   2581  H1  HOH B 854       1.653  13.532   5.499  1.00  0.00      B    H  
ATOM   2582  H2  HOH B 854       0.635  12.637   6.441  1.00  0.00      B    H  
ATOM   2583  O   HOH B 855       2.888  11.750  10.723  1.00  0.00      B    O  
ATOM   2584  H1  HOH B 855       2.904  12.502  10.067  1.00  0.00      B    H  
ATOM   2585  H2  HOH B 855       1.991  11.749  11.197  1.00  0.00      B    H  
ATOM   2586  O   HOH B 856      36.267   9.400   0.628  1.00  0.00      B    O  
ATOM   2587  H1  HOH B 856      35.996  10.075  -0.082  1.00  0.00      B    H  
ATOM   2588  H2  HOH B 856      36.751   9.934   1.364  1.00  0.00      B    H  
ATOM   2589  O   HOH B 857      34.340  11.632  36.276  1.00  0.00      B    O  
ATOM   2590  H1  HOH B 857      33.922  12.190  35.520  1.00  0.00      B    H  
ATOM   2591  H2  HOH B 857      33.622  11.089  36.645  1.00  0.00      B    H  
ATOM   2592  O   HOH B 858      12.849  18.340   7.496  1.00  0.00      B    O  
ATOM   2593  H1  HOH B 858      11.852  18.131   7.654  1.00  0.00      B    H  
ATOM   2594  H2  HOH B 858      13.352  17.799   8.186  1.00  0.00      B    H  
ATOM   2595  O   HOH B 859       1.101  26.106  18.677  1.00  0.00      B    O  
ATOM   2596  H1  HOH B 859       2.032  26.438  18.551  1.00  0.00      B    H  
ATOM   2597  H2  HOH B 859       1.269  25.312  19.305  1.00  0.00      B    H  
ATOM   2598  O   HOH B 860      28.057  33.805  36.967  1.00  0.00      B    O  
ATOM   2599  H1  HOH B 860      27.571  34.478  36.323  1.00  0.00      B    H  
ATOM   2600  H2  HOH B 860      27.451  32.951  36.958  1.00  0.00      B    H  
ATOM   2601  O   HOH B 861      20.159  31.432  34.496  1.00  0.00      B    O  
ATOM   2602  H1  HOH B 861      19.572  31.206  33.728  1.00  0.00      B    H  
ATOM   2603  H2  HOH B 861      19.575  31.485  35.304  1.00  0.00      B    H  
ATOM   2604  O   HOH B 862      26.665  34.773  27.730  1.00  0.00      B    O  
ATOM   2605  H1  HOH B 862      26.944  35.059  26.802  1.00  0.00      B    H  
ATOM   2606  H2  HOH B 862      26.022  33.965  27.690  1.00  0.00      B    H  
ATOM   2607  O   HOH B 863      30.454  36.290  37.475  1.00  0.00      B    O  
ATOM   2608  H1  HOH B 863      29.603  36.133  38.009  1.00  0.00      B    H  
ATOM   2609  H2  HOH B 863      31.242  36.217  38.093  1.00  0.00      B    H  
ATOM   2610  O   HOH B 864      12.883   3.654  14.686  1.00  0.00      B    O  
ATOM   2611  H1  HOH B 864      13.179   3.943  15.627  1.00  0.00      B    H  
ATOM   2612  H2  HOH B 864      13.090   2.695  14.660  1.00  0.00      B    H  
ATOM   2613  O   HOH B 865       3.400  28.639  13.010  1.00  0.00      B    O  
ATOM   2614  H1  HOH B 865       3.339  28.182  13.900  1.00  0.00      B    H  
ATOM   2615  H2  HOH B 865       4.384  28.827  12.791  1.00  0.00      B    H  
ATOM   2616  O   HOH B 866       1.269  10.710   4.450  1.00  0.00      B    O  
ATOM   2617  H1  HOH B 866       1.174  10.618   5.508  1.00  0.00      B    H  
ATOM   2618  H2  HOH B 866       0.688  10.029   4.020  1.00  0.00      B    H  
ATOM   2619  O   HOH B 867      18.927  30.448  19.305  1.00  0.00      B    O  
ATOM   2620  H1  HOH B 867      18.105  30.688  19.866  1.00  0.00      B    H  
ATOM   2621  H2  HOH B 867      19.123  29.512  19.529  1.00  0.00      B    H  
ATOM   2622  O   HOH B 868      31.706   7.398  10.269  1.00  0.00      B    O  
ATOM   2623  H1  HOH B 868      31.562   6.677   9.557  1.00  0.00      B    H  
ATOM   2624  H2  HOH B 868      30.932   7.352  10.837  1.00  0.00      B    H  
ATOM   2625  O   HOH B 869      32.293  14.298  38.179  1.00  0.00      B    O  
ATOM   2626  H1  HOH B 869      32.703  13.403  38.393  1.00  0.00      B    H  
ATOM   2627  H2  HOH B 869      31.278  14.245  38.371  1.00  0.00      B    H  
ATOM   2628  O   HOH B 870      20.299  26.595  36.646  1.00  0.00      B    O  
ATOM   2629  H1  HOH B 870      20.907  27.355  37.010  1.00  0.00      B    H  
ATOM   2630  H2  HOH B 870      19.625  26.374  37.405  1.00  0.00      B    H  
ATOM   2631  O   HOH B 871      39.408  17.606  26.162  1.00  0.00      B    O  
ATOM   2632  H1  HOH B 871      38.519  17.236  25.799  1.00  0.00      B    H  
ATOM   2633  H2  HOH B 871      39.328  18.600  26.184  1.00  0.00      B    H  
ATOM   2634  O   HOH B 872       0.127  30.862   6.867  1.00  0.00      B    O  
ATOM   2635  H1  HOH B 872       0.588  29.982   6.723  1.00  0.00      B    H  
ATOM   2636  H2  HOH B 872       0.826  31.556   6.774  1.00  0.00      B    H  
ATOM   2637  O   HOH B 873      23.945   1.519  15.635  1.00  0.00      B    O  
ATOM   2638  H1  HOH B 873      23.543   0.690  15.319  1.00  0.00      B    H  
ATOM   2639  H2  HOH B 873      24.695   1.723  14.978  1.00  0.00      B    H  
ATOM   2640  O   HOH B 874      11.132  17.396  13.833  1.00  0.00      B    O  
ATOM   2641  H1  HOH B 874      10.450  17.542  13.118  1.00  0.00      B    H  
ATOM   2642  H2  HOH B 874      11.060  16.378  13.949  1.00  0.00      B    H  
ATOM   2643  O   HOH B 875      20.259   1.042  20.248  1.00  0.00      B    O  
ATOM   2644  H1  HOH B 875      21.256   0.993  20.329  1.00  0.00      B    H  
ATOM   2645  H2  HOH B 875      19.992   1.240  19.285  1.00  0.00      B    H  
ATOM   2646  O   HOH B 876      16.255   6.543   8.567  1.00  0.00      B    O  
ATOM   2647  H1  HOH B 876      16.413   7.470   8.934  1.00  0.00      B    H  
ATOM   2648  H2  HOH B 876      15.298   6.465   8.295  1.00  0.00      B    H  
ATOM   2649  O   HOH B 877      10.886   1.335   6.843  1.00  0.00      B    O  
ATOM   2650  H1  HOH B 877      10.573   1.732   5.972  1.00  0.00      B    H  
ATOM   2651  H2  HOH B 877      11.498   0.538   6.734  1.00  0.00      B    H  
ATOM   2652  O   HOH B 878      36.605  24.973  16.913  1.00  0.00      B    O  
ATOM   2653  H1  HOH B 878      35.653  25.241  17.102  1.00  0.00      B    H  
ATOM   2654  H2  HOH B 878      37.096  25.796  16.873  1.00  0.00      B    H  
ATOM   2655  O   HOH B 879       3.065  26.289  36.803  1.00  0.00      B    O  
ATOM   2656  H1  HOH B 879       2.151  26.135  37.265  1.00  0.00      B    H  
ATOM   2657  H2  HOH B 879       2.883  26.320  35.789  1.00  0.00      B    H  
ATOM   2658  O   HOH B 880      32.113  13.806  27.716  1.00  0.00      B    O  
ATOM   2659  H1  HOH B 880      32.670  14.327  28.419  1.00  0.00      B    H  
ATOM   2660  H2  HOH B 880      32.291  12.853  27.791  1.00  0.00      B    H  
ATOM   2661  O   HOH B 881      30.725  35.641  16.235  1.00  0.00      B    O  
ATOM   2662  H1  HOH B 881      31.119  35.042  16.925  1.00  0.00      B    H  
ATOM   2663  H2  HOH B 881      31.135  35.319  15.350  1.00  0.00      B    H  
ATOM   2664  O   HOH B 882      19.654  27.093  26.399  1.00  0.00      B    O  
ATOM   2665  H1  HOH B 882      19.938  27.757  25.702  1.00  0.00      B    H  
ATOM   2666  H2  HOH B 882      19.175  26.349  25.924  1.00  0.00      B    H  
ATOM   2667  O   HOH B 883      34.459  23.004  32.551  1.00  0.00      B    O  
ATOM   2668  H1  HOH B 883      34.129  22.111  32.204  1.00  0.00      B    H  
ATOM   2669  H2  HOH B 883      33.653  23.482  32.988  1.00  0.00      B    H  
ATOM   2670  O   HOH B 884       5.499   1.726  11.941  1.00  0.00      B    O  
ATOM   2671  H1  HOH B 884       5.272   2.587  12.414  1.00  0.00      B    H  
ATOM   2672  H2  HOH B 884       6.404   1.443  12.286  1.00  0.00      B    H  
ATOM   2673  O   HOH B 885      16.451  15.625   4.247  1.00  0.00      B    O  
ATOM   2674  H1  HOH B 885      15.542  15.380   4.544  1.00  0.00      B    H  
ATOM   2675  H2  HOH B 885      16.799  16.373   4.820  1.00  0.00      B    H  
ATOM   2676  O   HOH B 886      32.565  25.739   7.652  1.00  0.00      B    O  
ATOM   2677  H1  HOH B 886      33.270  25.146   7.330  1.00  0.00      B    H  
ATOM   2678  H2  HOH B 886      32.786  26.701   7.408  1.00  0.00      B    H  
ATOM   2679  O   HOH B 887      24.885  28.254  16.777  1.00  0.00      B    O  
ATOM   2680  H1  HOH B 887      24.490  27.754  17.577  1.00  0.00      B    H  
ATOM   2681  H2  HOH B 887      24.868  27.705  15.963  1.00  0.00      B    H  
ATOM   2682  O   HOH B 888      32.285  14.358  13.549  1.00  0.00      B    O  
ATOM   2683  H1  HOH B 888      33.156  13.905  13.800  1.00  0.00      B    H  
ATOM   2684  H2  HOH B 888      32.305  15.359  13.880  1.00  0.00      B    H  
ATOM   2685  O   HOH B 889      17.243  28.560   9.945  1.00  0.00      B    O  
ATOM   2686  H1  HOH B 889      16.883  27.719  10.374  1.00  0.00      B    H  
ATOM   2687  H2  HOH B 889      18.144  28.339   9.546  1.00  0.00      B    H  
ATOM   2688  O   HOH B 890       5.511   7.654  26.560  1.00  0.00      B    O  
ATOM   2689  H1  HOH B 890       4.818   6.950  26.710  1.00  0.00      B    H  
ATOM   2690  H2  HOH B 890       5.586   8.274  27.347  1.00  0.00      B    H  
ATOM   2691  O   HOH B 891      12.362  15.589  35.035  1.00  0.00      B    O  
ATOM   2692  H1  HOH B 891      11.916  16.489  34.764  1.00  0.00      B    H  
ATOM   2693  H2  HOH B 891      11.603  14.992  35.211  1.00  0.00      B    H  
ATOM   2694  O   HOH B 892       5.132  20.107  28.940  1.00  0.00      B    O  
ATOM   2695  H1  HOH B 892       5.438  20.704  29.747  1.00  0.00      B    H  
ATOM   2696  H2  HOH B 892       4.960  20.724  28.163  1.00  0.00      B    H  
ATOM   2697  O   HOH B 893      33.204   8.885  22.239  1.00  0.00      B    O  
ATOM   2698  H1  HOH B 893      32.917   8.050  22.675  1.00  0.00      B    H  
ATOM   2699  H2  HOH B 893      32.708   9.671  22.670  1.00  0.00      B    H  
ATOM   2700  O   HOH B 894      25.341   6.281  32.079  1.00  0.00      B    O  
ATOM   2701  H1  HOH B 894      24.874   7.179  32.199  1.00  0.00      B    H  
ATOM   2702  H2  HOH B 894      25.136   5.783  32.976  1.00  0.00      B    H  
ATOM   2703  O   HOH B 895      32.008  35.292  13.854  1.00  0.00      B    O  
ATOM   2704  H1  HOH B 895      32.796  35.898  14.120  1.00  0.00      B    H  
ATOM   2705  H2  HOH B 895      31.366  35.954  13.383  1.00  0.00      B    H  
ATOM   2706  O   HOH B 896      35.276  27.363  18.673  1.00  0.00      B    O  
ATOM   2707  H1  HOH B 896      34.933  28.295  18.897  1.00  0.00      B    H  
ATOM   2708  H2  HOH B 896      36.177  27.502  18.360  1.00  0.00      B    H  
ATOM   2709  O   HOH B 897      39.162  31.044  24.167  1.00  0.00      B    O  
ATOM   2710  H1  HOH B 897      39.624  31.362  23.367  1.00  0.00      B    H  
ATOM   2711  H2  HOH B 897      38.226  30.661  23.828  1.00  0.00      B    H  
ATOM   2712  O   HOH B 898       3.964  16.696  34.146  1.00  0.00      B    O  
ATOM   2713  H1  HOH B 898       2.982  16.406  34.182  1.00  0.00      B    H  
ATOM   2714  H2  HOH B 898       3.990  17.530  33.569  1.00  0.00      B    H  
ATOM   2715  O   HOH B 899       5.144  25.138  21.201  1.00  0.00      B    O  
ATOM   2716  H1  HOH B 899       4.608  25.811  21.783  1.00  0.00      B    H  
ATOM   2717  H2  HOH B 899       6.097  25.528  21.092  1.00  0.00      B    H  
ATOM   2718  O   HOH B 900       8.359   6.376  11.413  1.00  0.00      B    O  
ATOM   2719  H1  HOH B 900       9.181   6.231  10.853  1.00  0.00      B    H  
ATOM   2720  H2  HOH B 900       8.425   7.246  11.874  1.00  0.00      B    H  
ATOM   2721  O   HOH B 901      27.791  33.180  14.808  1.00  0.00      B    O  
ATOM   2722  H1  HOH B 901      28.248  32.893  15.662  1.00  0.00      B    H  
ATOM   2723  H2  HOH B 901      27.522  34.134  15.046  1.00  0.00      B    H  
ATOM   2724  O   HOH B 902      30.886  30.188  14.070  1.00  0.00      B    O  
ATOM   2725  H1  HOH B 902      30.591  30.448  13.207  1.00  0.00      B    H  
ATOM   2726  H2  HOH B 902      31.106  29.186  14.029  1.00  0.00      B    H  
ATOM   2727  O   HOH B 903      36.261   7.077  38.585  1.00  0.00      B    O  
ATOM   2728  H1  HOH B 903      36.357   7.923  39.135  1.00  0.00      B    H  
ATOM   2729  H2  HOH B 903      36.609   7.208  37.575  1.00  0.00      B    H  
ATOM   2730  O   HOH B 904      13.280   4.516  35.789  1.00  0.00      B    O  
ATOM   2731  H1  HOH B 904      13.281   5.062  34.927  1.00  0.00      B    H  
ATOM   2732  H2  HOH B 904      13.100   3.565  35.559  1.00  0.00      B    H  
ATOM   2733  O   HOH B 905      16.427   5.929  34.956  1.00  0.00      B    O  
ATOM   2734  H1  HOH B 905      16.557   6.855  35.308  1.00  0.00      B    H  
ATOM   2735  H2  HOH B 905      15.476   5.721  35.280  1.00  0.00      B    H  
ATOM   2736  O   HOH B 906      12.965   4.918  30.882  1.00  0.00      B    O  
ATOM   2737  H1  HOH B 906      13.984   4.826  30.775  1.00  0.00      B    H  
ATOM   2738  H2  HOH B 906      12.546   4.229  30.239  1.00  0.00      B    H  
ATOM   2739  O   HOH B 907      13.623   7.617  23.941  1.00  0.00      B    O  
ATOM   2740  H1  HOH B 907      14.080   6.749  23.767  1.00  0.00      B    H  
ATOM   2741  H2  HOH B 907      14.327   8.388  23.821  1.00  0.00      B    H  
ATOM   2742  O   HOH B 908      34.259  38.133   1.247  1.00  0.00      B    O  
ATOM   2743  H1  HOH B 908      34.286  38.372   0.237  1.00  0.00      B    H  
ATOM   2744  H2  HOH B 908      34.453  38.982   1.820  1.00  0.00      B    H  
ATOM   2745  O   HOH B 909      29.884  25.181  18.040  1.00  0.00      B    O  
ATOM   2746  H1  HOH B 909      28.873  25.294  18.051  1.00  0.00      B    H  
ATOM   2747  H2  HOH B 909      30.205  26.175  18.111  1.00  0.00      B    H  
ATOM   2748  O   HOH B 910      -0.060  10.431  32.307  1.00  0.00      B    O  
ATOM   2749  H1  HOH B 910      -0.389  11.303  31.809  1.00  0.00      B    H  
ATOM   2750  H2  HOH B 910       0.838  10.207  31.952  1.00  0.00      B    H  
ATOM   2751  O   HOH B 911       7.936  26.922   7.296  1.00  0.00      B    O  
ATOM   2752  H1  HOH B 911       7.148  26.265   7.435  1.00  0.00      B    H  
ATOM   2753  H2  HOH B 911       8.770  26.504   7.792  1.00  0.00      B    H  
ATOM   2754  O   HOH B 912      29.038  12.815  23.541  1.00  0.00      B    O  
ATOM   2755  H1  HOH B 912      29.506  12.840  22.669  1.00  0.00      B    H  
ATOM   2756  H2  HOH B 912      28.261  13.391  23.414  1.00  0.00      B    H  
ATOM   2757  O   HOH B 913      23.988  20.403  21.963  1.00  0.00      B    O  
ATOM   2758  H1  HOH B 913      24.161  21.323  21.727  1.00  0.00      B    H  
ATOM   2759  H2  HOH B 913      24.830  20.119  22.441  1.00  0.00      B    H  
ATOM   2760  O   HOH B 914       6.633  23.339  17.862  1.00  0.00      B    O  
ATOM   2761  H1  HOH B 914       7.505  23.085  18.236  1.00  0.00      B    H  
ATOM   2762  H2  HOH B 914       5.951  23.194  18.566  1.00  0.00      B    H  
ATOM   2763  O   HOH B 915      37.668   9.397  21.256  1.00  0.00      B    O  
ATOM   2764  H1  HOH B 915      37.692  10.401  21.526  1.00  0.00      B    H  
ATOM   2765  H2  HOH B 915      36.778   9.171  20.857  1.00  0.00      B    H  
ATOM   2766  O   HOH B 916      17.146   2.844  18.775  1.00  0.00      B    O  
ATOM   2767  H1  HOH B 916      16.993   2.215  19.552  1.00  0.00      B    H  
ATOM   2768  H2  HOH B 916      17.252   3.803  19.127  1.00  0.00      B    H  
ATOM   2769  O   HOH B 917      22.986  23.103  12.143  1.00  0.00      B    O  
ATOM   2770  H1  HOH B 917      23.827  22.747  11.796  1.00  0.00      B    H  
ATOM   2771  H2  HOH B 917      22.724  22.587  12.945  1.00  0.00      B    H  
ATOM   2772  O   HOH B 918       9.801  17.453  22.156  1.00  0.00      B    O  
ATOM   2773  H1  HOH B 918      10.155  18.392  22.043  1.00  0.00      B    H  
ATOM   2774  H2  HOH B 918      10.559  16.826  22.422  1.00  0.00      B    H  
ATOM   2775  O   HOH B 919       6.729  29.488  25.152  1.00  0.00      B    O  
ATOM   2776  H1  HOH B 919       6.408  29.162  24.271  1.00  0.00      B    H  
ATOM   2777  H2  HOH B 919       6.184  29.000  25.874  1.00  0.00      B    H  
ATOM   2778  O   HOH B 920      30.569   7.182  26.343  1.00  0.00      B    O  
ATOM   2779  H1  HOH B 920      30.499   8.151  26.701  1.00  0.00      B    H  
ATOM   2780  H2  HOH B 920      29.640   6.958  25.990  1.00  0.00      B    H  
ATOM   2781  O   HOH B 921      15.076  35.060  17.602  1.00  0.00      B    O  
ATOM   2782  H1  HOH B 921      14.229  34.785  17.119  1.00  0.00      B    H  
ATOM   2783  H2  HOH B 921      15.783  34.341  17.375  1.00  0.00      B    H  
ATOM   2784  O   HOH B 922       9.683  31.660  38.751  1.00  0.00      B    O  
ATOM   2785  H1  HOH B 922      10.523  31.339  39.240  1.00  0.00      B    H  
ATOM   2786  H2  HOH B 922       9.917  32.520  38.256  1.00  0.00      B    H  
ATOM   2787  O   HOH B 923      19.303   3.689  13.292  1.00  0.00      B    O  
ATOM   2788  H1  HOH B 923      18.312   3.878  13.491  1.00  0.00      B    H  
ATOM   2789  H2  HOH B 923      19.388   2.714  13.098  1.00  0.00      B    H  
ATOM   2790  O   HOH B 924       8.891  32.702  26.837  1.00  0.00      B    O  
ATOM   2791  H1  HOH B 924       9.020  31.733  26.477  1.00  0.00      B    H  
ATOM   2792  H2  HOH B 924       9.261  32.762  27.767  1.00  0.00      B    H  
ATOM   2793  O   HOH B 925      16.948   6.828  13.524  1.00  0.00      B    O  
ATOM   2794  H1  HOH B 925      16.469   6.316  12.795  1.00  0.00      B    H  
ATOM   2795  H2  HOH B 925      17.001   6.177  14.331  1.00  0.00      B    H  
ATOM   2796  O   HOH B 926      12.017  27.097   7.502  1.00  0.00      B    O  
ATOM   2797  H1  HOH B 926      12.988  26.820   7.446  1.00  0.00      B    H  
ATOM   2798  H2  HOH B 926      11.805  27.625   8.374  1.00  0.00      B    H  
ATOM   2799  O   HOH B 927      31.289  11.433   0.102  1.00  0.00      B    O  
ATOM   2800  H1  HOH B 927      31.567  10.649   0.697  1.00  0.00      B    H  
ATOM   2801  H2  HOH B 927      30.265  11.468   0.224  1.00  0.00      B    H  
ATOM   2802  O   HOH B 928      33.740  33.357  12.758  1.00  0.00      B    O  
ATOM   2803  H1  HOH B 928      33.959  33.248  13.728  1.00  0.00      B    H  
ATOM   2804  H2  HOH B 928      33.118  34.132  12.800  1.00  0.00      B    H  
ATOM   2805  O   HOH B 929      12.546  17.351  31.088  1.00  0.00      B    O  
ATOM   2806  H1  HOH B 929      12.876  17.769  31.990  1.00  0.00      B    H  
ATOM   2807  H2  HOH B 929      11.535  17.089  31.140  1.00  0.00      B    H  
ATOM   2808  O   HOH B 930      22.071  19.294  38.345  1.00  0.00      B    O  
ATOM   2809  H1  HOH B 930      21.952  19.829  37.496  1.00  0.00      B    H  
ATOM   2810  H2  HOH B 930      22.201  19.983  39.069  1.00  0.00      B    H  
ATOM   2811  O   HOH B 931      20.098  36.541  31.899  1.00  0.00      B    O  
ATOM   2812  H1  HOH B 931      19.813  35.546  31.814  1.00  0.00      B    H  
ATOM   2813  H2  HOH B 931      20.883  36.722  31.302  1.00  0.00      B    H  
ATOM   2814  O   HOH B 932      17.428   4.751  15.433  1.00  0.00      B    O  
ATOM   2815  H1  HOH B 932      18.117   4.722  16.189  1.00  0.00      B    H  
ATOM   2816  H2  HOH B 932      16.925   3.881  15.402  1.00  0.00      B    H  
ATOM   2817  O   HOH B 933      19.582   4.319  29.567  1.00  0.00      B    O  
ATOM   2818  H1  HOH B 933      20.242   4.991  29.227  1.00  0.00      B    H  
ATOM   2819  H2  HOH B 933      19.069   3.815  28.820  1.00  0.00      B    H  
ATOM   2820  O   HOH B 934       2.561   9.538   8.220  1.00  0.00      B    O  
ATOM   2821  H1  HOH B 934       2.922   9.894   9.125  1.00  0.00      B    H  
ATOM   2822  H2  HOH B 934       3.301   9.543   7.497  1.00  0.00      B    H  
ATOM   2823  O   HOH B 935       5.302  12.914   5.775  1.00  0.00      B    O  
ATOM   2824  H1  HOH B 935       5.166  13.615   6.477  1.00  0.00      B    H  
ATOM   2825  H2  HOH B 935       4.809  13.145   4.953  1.00  0.00      B    H  
ATOM   2826  O   HOH B 936      24.878  14.507  15.006  1.00  0.00      B    O  
ATOM   2827  H1  HOH B 936      24.841  14.935  15.922  1.00  0.00      B    H  
ATOM   2828  H2  HOH B 936      24.593  13.518  15.084  1.00  0.00      B    H  
ATOM   2829  O   HOH B 937      27.734  21.644  13.951  1.00  0.00      B    O  
ATOM   2830  H1  HOH B 937      27.795  21.431  12.978  1.00  0.00      B    H  
ATOM   2831  H2  HOH B 937      28.588  22.111  14.143  1.00  0.00      B    H  
ATOM   2832  O   HOH B 938       1.913  11.912   1.062  1.00  0.00      B    O  
ATOM   2833  H1  HOH B 938       0.873  11.886   0.916  1.00  0.00      B    H  
ATOM   2834  H2  HOH B 938       2.158  11.071   1.568  1.00  0.00      B    H  
ATOM   2835  O   HOH B 939       0.451  10.908   7.088  1.00  0.00      B    O  
ATOM   2836  H1  HOH B 939      -0.457  10.734   7.537  1.00  0.00      B    H  
ATOM   2837  H2  HOH B 939       1.139  10.570   7.711  1.00  0.00      B    H  
ATOM   2838  O   HOH B 940      24.342  28.837   8.011  1.00  0.00      B    O  
ATOM   2839  H1  HOH B 940      25.261  29.211   7.843  1.00  0.00      B    H  
ATOM   2840  H2  HOH B 940      24.283  28.027   7.360  1.00  0.00      B    H  
ATOM   2841  O   HOH B 941      32.181  36.745   5.574  1.00  0.00      B    O  
ATOM   2842  H1  HOH B 941      32.341  37.505   6.245  1.00  0.00      B    H  
ATOM   2843  H2  HOH B 941      31.270  36.833   5.105  1.00  0.00      B    H  
ATOM   2844  O   HOH B 942       4.256   6.130   5.855  1.00  0.00      B    O  
ATOM   2845  H1  HOH B 942       3.623   5.377   5.741  1.00  0.00      B    H  
ATOM   2846  H2  HOH B 942       5.137   5.802   5.505  1.00  0.00      B    H  
ATOM   2847  O   HOH B 943      25.442  22.788  20.641  1.00  0.00      B    O  
ATOM   2848  H1  HOH B 943      24.760  23.489  20.395  1.00  0.00      B    H  
ATOM   2849  H2  HOH B 943      25.643  22.269  19.807  1.00  0.00      B    H  
ATOM   2850  O   HOH B 944      30.407  24.131  23.188  1.00  0.00      B    O  
ATOM   2851  H1  HOH B 944      30.424  24.883  23.821  1.00  0.00      B    H  
ATOM   2852  H2  HOH B 944      30.936  24.374  22.368  1.00  0.00      B    H  
ATOM   2853  O   HOH B 945      38.065   4.802  32.183  1.00  0.00      B    O  
ATOM   2854  H1  HOH B 945      37.508   4.078  31.748  1.00  0.00      B    H  
ATOM   2855  H2  HOH B 945      37.407   5.553  32.495  1.00  0.00      B    H  
ATOM   2856  O   HOH B 946       1.501  12.694  29.461  1.00  0.00      B    O  
ATOM   2857  H1  HOH B 946       1.467  12.866  28.449  1.00  0.00      B    H  
ATOM   2858  H2  HOH B 946       2.454  12.922  29.781  1.00  0.00      B    H  
ATOM   2859  O   HOH B 947       5.045  12.646  14.845  1.00  0.00      B    O  
ATOM   2860  H1  HOH B 947       5.648  12.215  14.128  1.00  0.00      B    H  
ATOM   2861  H2  HOH B 947       4.231  12.980  14.338  1.00  0.00      B    H  
ATOM   2862  O   HOH B 948      10.782  34.160  29.249  1.00  0.00      B    O  
ATOM   2863  H1  HOH B 948      10.497  34.770  28.502  1.00  0.00      B    H  
ATOM   2864  H2  HOH B 948      11.690  34.471  29.549  1.00  0.00      B    H  
ATOM   2865  O   HOH B 949       9.163  37.531   7.029  1.00  0.00      B    O  
ATOM   2866  H1  HOH B 949       9.381  37.546   8.049  1.00  0.00      B    H  
ATOM   2867  H2  HOH B 949       9.236  36.588   6.657  1.00  0.00      B    H  
ATOM   2868  O   HOH B 950       5.616  32.895  22.412  1.00  0.00      B    O  
ATOM   2869  H1  HOH B 950       6.220  32.680  23.184  1.00  0.00      B    H  
ATOM   2870  H2  HOH B 950       6.225  33.135  21.618  1.00  0.00      B    H  
ATOM   2871  O   HOH B 951      13.299  12.168   7.816  1.00  0.00      B    O  
ATOM   2872  H1  HOH B 951      12.549  11.735   8.288  1.00  0.00      B    H  
ATOM   2873  H2  HOH B 951      13.054  13.194   7.744  1.00  0.00      B    H  
ATOM   2874  O   HOH B 952      19.724  25.980  30.947  1.00  0.00      B    O  
ATOM   2875  H1  HOH B 952      20.330  26.034  30.106  1.00  0.00      B    H  
ATOM   2876  H2  HOH B 952      18.733  26.009  30.610  1.00  0.00      B    H  
ATOM   2877  O   HOH B 953       8.552  12.043  11.053  1.00  0.00      B    O  
ATOM   2878  H1  HOH B 953       9.443  11.964  11.445  1.00  0.00      B    H  
ATOM   2879  H2  HOH B 953       8.639  11.763  10.128  1.00  0.00      B    H  
ATOM   2880  O   HOH B 954      23.727  26.736  19.139  1.00  0.00      B    O  
ATOM   2881  H1  HOH B 954      22.730  26.937  18.982  1.00  0.00      B    H  
ATOM   2882  H2  HOH B 954      23.772  25.802  19.601  1.00  0.00      B    H  
ATOM   2883  O   HOH B 955      18.453   3.721  32.089  1.00  0.00      B    O  
ATOM   2884  H1  HOH B 955      17.771   3.069  31.742  1.00  0.00      B    H  
ATOM   2885  H2  HOH B 955      18.863   4.227  31.319  1.00  0.00      B    H  
ATOM   2886  O   HOH B 956      18.527   0.419  36.062  1.00  0.00      B    O  
ATOM   2887  H1  HOH B 956      18.991   0.681  36.997  1.00  0.00      B    H  
ATOM   2888  H2  HOH B 956      19.271   0.299  35.377  1.00  0.00      B    H  
ATOM   2889  O   HOH B 957      16.646  13.489  29.317  1.00  0.00      B    O  
ATOM   2890  H1  HOH B 957      17.040  14.372  29.034  1.00  0.00      B    H  
ATOM   2891  H2  HOH B 957      17.324  13.047  29.975  1.00  0.00      B    H  
ATOM   2892  O   HOH B 958      29.435   1.917  15.895  1.00  0.00      B    O  
ATOM   2893  H1  HOH B 958      29.828   2.529  15.173  1.00  0.00      B    H  
ATOM   2894  H2  HOH B 958      30.139   1.221  16.123  1.00  0.00      B    H  
ATOM   2895  O   HOH B 959       7.636  23.535  37.996  1.00  0.00      B    O  
ATOM   2896  H1  HOH B 959       8.013  23.797  37.108  1.00  0.00      B    H  
ATOM   2897  H2  HOH B 959       6.918  24.246  38.161  1.00  0.00      B    H  
ATOM   2898  O   HOH B 960      33.882  16.573   0.549  1.00  0.00      B    O  
ATOM   2899  H1  HOH B 960      34.172  17.335   1.144  1.00  0.00      B    H  
ATOM   2900  H2  HOH B 960      33.146  16.084   1.040  1.00  0.00      B    H  
ATOM   2901  O   HOH B 961      13.829  11.081  15.586  1.00  0.00      B    O  
ATOM   2902  H1  HOH B 961      14.172  10.848  16.534  1.00  0.00      B    H  
ATOM   2903  H2  HOH B 961      14.444  10.576  14.931  1.00  0.00      B    H  
ATOM   2904  O   HOH B 962      15.498  19.691   9.678  1.00  0.00      B    O  
ATOM   2905  H1  HOH B 962      15.341  18.715   9.299  1.00  0.00      B    H  
ATOM   2906  H2  HOH B 962      15.975  19.700  10.584  1.00  0.00      B    H  
ATOM   2907  O   HOH B 963      13.734  21.770   8.645  1.00  0.00      B    O  
ATOM   2908  H1  HOH B 963      14.087  22.641   9.013  1.00  0.00      B    H  
ATOM   2909  H2  HOH B 963      14.100  21.065   9.254  1.00  0.00      B    H  
ATOM   2910  O   HOH B 964      36.310  35.335  31.635  1.00  0.00      B    O  
ATOM   2911  H1  HOH B 964      36.799  34.473  31.499  1.00  0.00      B    H  
ATOM   2912  H2  HOH B 964      36.914  36.034  31.166  1.00  0.00      B    H  
ATOM   2913  O   HOH B 965      36.254  29.351  12.081  1.00  0.00      B    O  
ATOM   2914  H1  HOH B 965      36.211  30.356  12.478  1.00  0.00      B    H  
ATOM   2915  H2  HOH B 965      35.458  29.284  11.430  1.00  0.00      B    H  
ATOM   2916  O   HOH B 966      23.111  29.285   4.471  1.00  0.00      B    O  
ATOM   2917  H1  HOH B 966      22.419  29.797   3.884  1.00  0.00      B    H  
ATOM   2918  H2  HOH B 966      23.458  29.960   5.116  1.00  0.00      B    H  
ATOM   2919  O   HOH B 967      13.737  37.733  36.877  1.00  0.00      B    O  
ATOM   2920  H1  HOH B 967      14.756  37.762  36.831  1.00  0.00      B    H  
ATOM   2921  H2  HOH B 967      13.492  38.071  35.987  1.00  0.00      B    H  
ATOM   2922  O   HOH B 968      14.267   9.750  18.073  1.00  0.00      B    O  
ATOM   2923  H1  HOH B 968      14.935   9.860  18.821  1.00  0.00      B    H  
ATOM   2924  H2  HOH B 968      13.378  10.258  18.186  1.00  0.00      B    H  
ATOM   2925  O   HOH B 969      38.157  18.690  28.825  1.00  0.00      B    O  
ATOM   2926  H1  HOH B 969      38.546  19.212  28.046  1.00  0.00      B    H  
ATOM   2927  H2  HOH B 969      37.559  19.379  29.314  1.00  0.00      B    H  
ATOM   2928  O   HOH B 970      21.579   4.734   6.058  1.00  0.00      B    O  
ATOM   2929  H1  HOH B 970      21.543   4.636   5.088  1.00  0.00      B    H  
ATOM   2930  H2  HOH B 970      20.692   4.730   6.469  1.00  0.00      B    H  
ATOM   2931  O   HOH B 971      23.312  19.770   4.712  1.00  0.00      B    O  
ATOM   2932  H1  HOH B 971      24.037  19.348   4.101  1.00  0.00      B    H  
ATOM   2933  H2  HOH B 971      22.625  20.171   4.118  1.00  0.00      B    H  
ATOM   2934  O   HOH B 972       4.649   6.537   8.565  1.00  0.00      B    O  
ATOM   2935  H1  HOH B 972       5.413   5.885   8.749  1.00  0.00      B    H  
ATOM   2936  H2  HOH B 972       4.546   6.584   7.547  1.00  0.00      B    H  
ATOM   2937  O   HOH B 973      12.806  15.380  11.394  1.00  0.00      B    O  
ATOM   2938  H1  HOH B 973      13.275  15.530  12.272  1.00  0.00      B    H  
ATOM   2939  H2  HOH B 973      13.225  14.525  11.088  1.00  0.00      B    H  
ATOM   2940  O   HOH B 974      20.891  10.833   5.956  1.00  0.00      B    O  
ATOM   2941  H1  HOH B 974      20.062  10.272   5.870  1.00  0.00      B    H  
ATOM   2942  H2  HOH B 974      21.024  10.955   6.918  1.00  0.00      B    H  
ATOM   2943  O   HOH B 975       6.103  27.361  35.433  1.00  0.00      B    O  
ATOM   2944  H1  HOH B 975       6.341  27.331  34.450  1.00  0.00      B    H  
ATOM   2945  H2  HOH B 975       5.555  26.546  35.643  1.00  0.00      B    H  
ATOM   2946  O   HOH B 976      16.484  24.815  22.179  1.00  0.00      B    O  
ATOM   2947  H1  HOH B 976      16.571  23.869  22.542  1.00  0.00      B    H  
ATOM   2948  H2  HOH B 976      16.205  25.484  22.958  1.00  0.00      B    H  
ATOM   2949  O   HOH B 977      16.967   2.987   8.824  1.00  0.00      B    O  
ATOM   2950  H1  HOH B 977      15.989   2.688   8.731  1.00  0.00      B    H  
ATOM   2951  H2  HOH B 977      17.543   2.183   9.055  1.00  0.00      B    H  
ATOM   2952  O   HOH B 978      17.042  17.864  29.363  1.00  0.00      B    O  
ATOM   2953  H1  HOH B 978      17.566  17.578  30.150  1.00  0.00      B    H  
ATOM   2954  H2  HOH B 978      16.535  18.787  29.526  1.00  0.00      B    H  
ATOM   2955  O   HOH B 979      29.426   7.379  22.133  1.00  0.00      B    O  
ATOM   2956  H1  HOH B 979      29.478   6.414  22.365  1.00  0.00      B    H  
ATOM   2957  H2  HOH B 979      29.862   7.459  21.217  1.00  0.00      B    H  
ATOM   2958  O   HOH B 980      10.528  22.667  26.220  1.00  0.00      B    O  
ATOM   2959  H1  HOH B 980       9.540  22.753  26.427  1.00  0.00      B    H  
ATOM   2960  H2  HOH B 980      10.761  21.701  26.275  1.00  0.00      B    H  
ATOM   2961  O   HOH B 981      18.036  20.898  25.040  1.00  0.00      B    O  
ATOM   2962  H1  HOH B 981      17.840  20.191  25.687  1.00  0.00      B    H  
ATOM   2963  H2  HOH B 981      17.146  21.222  24.654  1.00  0.00      B    H  
ATOM   2964  O   HOH B 982       0.854  27.611   8.191  1.00  0.00      B    O  
ATOM   2965  H1  HOH B 982       1.054  28.112   7.335  1.00  0.00      B    H  
ATOM   2966  H2  HOH B 982       0.205  28.177   8.766  1.00  0.00      B    H  
ATOM   2967  O   HOH B 983       6.280  16.166  35.312  1.00  0.00      B    O  
ATOM   2968  H1  HOH B 983       6.910  16.178  34.524  1.00  0.00      B    H  
ATOM   2969  H2  HOH B 983       5.306  16.395  35.010  1.00  0.00      B    H  
ATOM   2970  O   HOH B 984       8.216  -0.118  16.399  1.00  0.00      B    O  
ATOM   2971  H1  HOH B 984       9.010   0.490  16.531  1.00  0.00      B    H  
ATOM   2972  H2  HOH B 984       7.382   0.477  16.603  1.00  0.00      B    H  
ATOM   2973  O   HOH B 985       7.473  31.896   4.438  1.00  0.00      B    O  
ATOM   2974  H1  HOH B 985       7.524  31.725   3.434  1.00  0.00      B    H  
ATOM   2975  H2  HOH B 985       7.779  32.840   4.695  1.00  0.00      B    H  
ATOM   2976  O   HOH B 986      14.829  37.940  23.468  1.00  0.00      B    O  
ATOM   2977  H1  HOH B 986      15.318  37.058  23.613  1.00  0.00      B    H  
ATOM   2978  H2  HOH B 986      15.063  38.210  22.529  1.00  0.00      B    H  
ATOM   2979  O   HOH B 987       4.844  24.098  35.486  1.00  0.00      B    O  
ATOM   2980  H1  HOH B 987       4.154  23.585  36.009  1.00  0.00      B    H  
ATOM   2981  H2  HOH B 987       5.355  24.626  36.155  1.00  0.00      B    H  
ATOM   2982  O   HOH B 988      36.736  15.600  10.579  1.00  0.00      B    O  
ATOM   2983  H1  HOH B 988      37.004  16.601  10.564  1.00  0.00      B    H  
ATOM   2984  H2  HOH B 988      37.562  15.073  10.917  1.00  0.00      B    H  
ATOM   2985  O   HOH B 989       5.275  21.971  25.944  1.00  0.00      B    O  
ATOM   2986  H1  HOH B 989       5.064  20.955  25.732  1.00  0.00      B    H  
ATOM   2987  H2  HOH B 989       5.006  22.398  25.003  1.00  0.00      B    H  
ATOM   2988  O   HOH B 990      14.273  37.242  26.643  1.00  0.00      B    O  
ATOM   2989  H1  HOH B 990      13.296  37.517  26.755  1.00  0.00      B    H  
ATOM   2990  H2  HOH B 990      14.472  37.136  25.673  1.00  0.00      B    H  
ATOM   2991  O   HOH B 991      16.779  21.503  14.118  1.00  0.00      B    O  
ATOM   2992  H1  HOH B 991      16.682  22.158  13.365  1.00  0.00      B    H  
ATOM   2993  H2  HOH B 991      15.823  21.333  14.490  1.00  0.00      B    H  
ATOM   2994  O   HOH B 992      25.022   8.260  16.918  1.00  0.00      B    O  
ATOM   2995  H1  HOH B 992      24.237   8.253  16.296  1.00  0.00      B    H  
ATOM   2996  H2  HOH B 992      25.819   8.139  16.296  1.00  0.00      B    H  
ATOM   2997  O   HOH B 993      21.924  33.294  17.272  1.00  0.00      B    O  
ATOM   2998  H1  HOH B 993      21.731  32.404  17.727  1.00  0.00      B    H  
ATOM   2999  H2  HOH B 993      21.627  34.014  17.865  1.00  0.00      B    H  
ATOM   3000  O   HOH B 994      34.806  13.674  13.813  1.00  0.00      B    O  
ATOM   3001  H1  HOH B 994      35.254  14.533  13.685  1.00  0.00      B    H  
ATOM   3002  H2  HOH B 994      35.486  13.020  13.658  1.00  0.00      B    H  
ATOM   3003  O   HOH B 995      21.547   4.538  39.367  1.00  0.00      B    O  
ATOM   3004  H1  HOH B 995      22.237   3.801  39.124  1.00  0.00      B    H  
ATOM   3005  H2  HOH B 995      20.876   4.491  38.645  1.00  0.00      B    H  
ATOM   3006  O   HOH B 996      36.016   5.352  22.066  1.00  0.00      B    O  
ATOM   3007  H1  HOH B 996      36.497   6.037  21.560  1.00  0.00      B    H  
ATOM   3008  H2  HOH B 996      36.419   4.389  21.945  1.00  0.00      B    H  
ATOM   3009  O   HOH B 997      23.382  16.435  19.894  1.00  0.00      B    O  
ATOM   3010  H1  HOH B 997      23.616  17.067  19.160  1.00  0.00      B    H  
ATOM   3011  H2  HOH B 997      23.299  16.973  20.725  1.00  0.00      B    H  
ATOM   3012  O   HOH B 998       3.501  28.821  38.775  1.00  0.00      B    O  
ATOM   3013  H1  HOH B 998       3.362  28.044  38.123  1.00  0.00      B    H  
ATOM   3014  H2  HOH B 998       2.975  28.691  39.623  1.00  0.00      B    H  
ATOM   3015  O   HOH B 999      25.280  27.038  14.187  1.00  0.00      B    O  
ATOM   3016  H1  HOH B 999      24.492  26.409  14.286  1.00  0.00      B    H  
ATOM   3017  H2  HOH B 999      24.913  27.943  13.960  1.00  0.00      B    H  
ATOM   3018  O   HOH B1000      18.690  38.366   7.364  1.00  0.00      B    O  
ATOM   3019  H1  HOH B1000      18.888  39.201   6.933  1.00  0.00      B    H  
ATOM   3020  H2  HOH B1000      18.633  37.636   6.648  1.00  0.00      B    H  
ATOM   3021  O   HOH B1001      24.785  26.610   6.568  1.00  0.00      B    O  
ATOM   3022  H1  HOH B1001      25.487  26.268   5.894  1.00  0.00      B    H  
ATOM   3023  H2  HOH B1001      24.078  25.908   6.647  1.00  0.00      B    H  
ATOM   3024  O   HOH B1002      38.654  24.594  24.280  1.00  0.00      B    O  
ATOM   3025  H1  HOH B1002      39.431  23.931  24.482  1.00  0.00      B    H  
ATOM   3026  H2  HOH B1002      37.960  24.053  23.759  1.00  0.00      B    H  
ATOM   3027  O   HOH B1003       6.692  25.641  29.985  1.00  0.00      B    O  
ATOM   3028  H1  HOH B1003       7.555  25.442  30.576  1.00  0.00      B    H  
ATOM   3029  H2  HOH B1003       6.490  26.645  30.098  1.00  0.00      B    H  
ATOM   3030  O   HOH B1004      32.781  11.770   7.847  1.00  0.00      B    O  
ATOM   3031  H1  HOH B1004      32.914  10.777   8.094  1.00  0.00      B    H  
ATOM   3032  H2  HOH B1004      32.398  12.286   8.637  1.00  0.00      B    H  
ATOM   3033  O   HOH B1005      38.090  33.482  12.213  1.00  0.00      B    O  
ATOM   3034  H1  HOH B1005      38.091  33.640  13.198  1.00  0.00      B    H  
ATOM   3035  H2  HOH B1005      38.548  34.277  11.771  1.00  0.00      B    H  
ATOM   3036  O   HOH B1006      13.707   6.384  33.473  1.00  0.00      B    O  
ATOM   3037  H1  HOH B1006      13.154   5.831  32.812  1.00  0.00      B    H  
ATOM   3038  H2  HOH B1006      13.073   6.986  33.967  1.00  0.00      B    H  
ATOM   3039  O   HOH B1007      18.712  38.081  20.932  1.00  0.00      B    O  
ATOM   3040  H1  HOH B1007      19.195  39.025  20.840  1.00  0.00      B    H  
ATOM   3041  H2  HOH B1007      19.273  37.576  21.614  1.00  0.00      B    H  
ATOM   3042  O   HOH B1008      15.314   2.560  23.268  1.00  0.00      B    O  
ATOM   3043  H1  HOH B1008      15.609   2.621  22.273  1.00  0.00      B    H  
ATOM   3044  H2  HOH B1008      15.930   1.838  23.692  1.00  0.00      B    H  
ATOM   3045  O   HOH B1009      17.101   5.378  27.732  1.00  0.00      B    O  
ATOM   3046  H1  HOH B1009      17.509   4.410  27.669  1.00  0.00      B    H  
ATOM   3047  H2  HOH B1009      16.544   5.464  26.904  1.00  0.00      B    H  
ATOM   3048  O   HOH B1010      38.744  33.149  18.510  1.00  0.00      B    O  
ATOM   3049  H1  HOH B1010      38.445  32.677  17.631  1.00  0.00      B    H  
ATOM   3050  H2  HOH B1010      39.147  34.047  18.182  1.00  0.00      B    H  
ATOM   3051  O   HOH B1011      24.801  20.916  14.493  1.00  0.00      B    O  
ATOM   3052  H1  HOH B1011      25.106  21.168  13.565  1.00  0.00      B    H  
ATOM   3053  H2  HOH B1011      25.335  21.463  15.161  1.00  0.00      B    H  
ATOM   3054  O   HOH B1012      32.119  25.640  12.712  1.00  0.00      B    O  
ATOM   3055  H1  HOH B1012      32.632  26.156  12.055  1.00  0.00      B    H  
ATOM   3056  H2  HOH B1012      32.782  25.019  13.192  1.00  0.00      B    H  
ATOM   3057  O   HOH B1013       6.666  14.472  10.259  1.00  0.00      B    O  
ATOM   3058  H1  HOH B1013       6.838  13.685  10.814  1.00  0.00      B    H  
ATOM   3059  H2  HOH B1013       7.471  14.659   9.616  1.00  0.00      B    H  
ATOM   3060  O   HOH B1014       1.868  10.646  23.889  1.00  0.00      B    O  
ATOM   3061  H1  HOH B1014       2.619  10.116  23.412  1.00  0.00      B    H  
ATOM   3062  H2  HOH B1014       2.127  11.606  23.797  1.00  0.00      B    H  
ATOM   3063  O   HOH B1015      19.045  21.869  36.482  1.00  0.00      B    O  
ATOM   3064  H1  HOH B1015      18.035  21.837  36.349  1.00  0.00      B    H  
ATOM   3065  H2  HOH B1015      19.224  21.733  37.471  1.00  0.00      B    H  
ATOM   3066  O   HOH B1016       8.202  34.284  35.500  1.00  0.00      B    O  
ATOM   3067  H1  HOH B1016       8.873  34.189  36.273  1.00  0.00      B    H  
ATOM   3068  H2  HOH B1016       8.410  33.605  34.791  1.00  0.00      B    H  
ATOM   3069  O   HOH B1017       1.575  24.752  22.281  1.00  0.00      B    O  
ATOM   3070  H1  HOH B1017       2.152  25.587  22.162  1.00  0.00      B    H  
ATOM   3071  H2  HOH B1017       0.629  25.163  22.347  1.00  0.00      B    H  
ATOM   3072  O   HOH B1018       1.696   9.148  28.286  1.00  0.00      B    O  
ATOM   3073  H1  HOH B1018       2.432   9.484  27.621  1.00  0.00      B    H  
ATOM   3074  H2  HOH B1018       2.067   9.251  29.205  1.00  0.00      B    H  
ATOM   3075  O   HOH B1019      33.400  16.741   9.127  1.00  0.00      B    O  
ATOM   3076  H1  HOH B1019      34.310  17.170   8.886  1.00  0.00      B    H  
ATOM   3077  H2  HOH B1019      33.593  15.982   9.864  1.00  0.00      B    H  
ATOM   3078  O   HOH B1020      38.403   9.883  23.803  1.00  0.00      B    O  
ATOM   3079  H1  HOH B1020      38.220   9.453  22.902  1.00  0.00      B    H  
ATOM   3080  H2  HOH B1020      39.384  10.286  23.785  1.00  0.00      B    H  
ATOM   3081  O   HOH B1021       5.629  10.685   1.553  1.00  0.00      B    O  
ATOM   3082  H1  HOH B1021       5.606  11.240   0.680  1.00  0.00      B    H  
ATOM   3083  H2  HOH B1021       4.640  10.437   1.784  1.00  0.00      B    H  
ATOM   3084  O   HOH B1022      31.251  17.885  31.293  1.00  0.00      B    O  
ATOM   3085  H1  HOH B1022      31.106  18.554  32.033  1.00  0.00      B    H  
ATOM   3086  H2  HOH B1022      30.842  17.043  31.581  1.00  0.00      B    H  
ATOM   3087  O   HOH B1023      31.825  22.193   9.391  1.00  0.00      B    O  
ATOM   3088  H1  HOH B1023      32.109  21.676   8.573  1.00  0.00      B    H  
ATOM   3089  H2  HOH B1023      32.249  23.121   9.336  1.00  0.00      B    H  
ATOM   3090  O   HOH B1024      22.534  18.131  17.625  1.00  0.00      B    O  
ATOM   3091  H1  HOH B1024      22.633  19.116  17.912  1.00  0.00      B    H  
ATOM   3092  H2  HOH B1024      23.423  17.810  17.203  1.00  0.00      B    H  
ATOM   3093  O   HOH B1025      35.775   7.980  29.095  1.00  0.00      B    O  
ATOM   3094  H1  HOH B1025      36.778   8.032  29.158  1.00  0.00      B    H  
ATOM   3095  H2  HOH B1025      35.397   7.834  28.168  1.00  0.00      B    H  
ATOM   3096  O   HOH B1026      20.174  16.658  22.587  1.00  0.00      B    O  
ATOM   3097  H1  HOH B1026      21.095  16.350  22.837  1.00  0.00      B    H  
ATOM   3098  H2  HOH B1026      19.841  17.156  23.415  1.00  0.00      B    H  
ATOM   3099  O   HOH B1027      38.536  26.486  33.302  1.00  0.00      B    O  
ATOM   3100  H1  HOH B1027      38.209  25.560  33.432  1.00  0.00      B    H  
ATOM   3101  H2  HOH B1027      37.868  27.196  33.674  1.00  0.00      B    H  
ATOM   3102  O   HOH B1028      14.407  35.057  13.803  1.00  0.00      B    O  
ATOM   3103  H1  HOH B1028      14.665  34.088  13.863  1.00  0.00      B    H  
ATOM   3104  H2  HOH B1028      15.190  35.605  14.076  1.00  0.00      B    H  
ATOM   3105  O   HOH B1029       5.504   9.589  37.466  1.00  0.00      B    O  
ATOM   3106  H1  HOH B1029       4.620  10.041  37.427  1.00  0.00      B    H  
ATOM   3107  H2  HOH B1029       5.426   8.779  38.116  1.00  0.00      B    H  
ATOM   3108  O   HOH B1030      22.893   9.865  11.182  1.00  0.00      B    O  
ATOM   3109  H1  HOH B1030      23.809   9.444  11.001  1.00  0.00      B    H  
ATOM   3110  H2  HOH B1030      22.578   9.531  12.077  1.00  0.00      B    H  
ATOM   3111  O   HOH B1031      35.928  11.893  38.248  1.00  0.00      B    O  
ATOM   3112  H1  HOH B1031      35.254  11.825  37.456  1.00  0.00      B    H  
ATOM   3113  H2  HOH B1031      35.790  12.866  38.735  1.00  0.00      B    H  
ATOM   3114  O   HOH B1032      20.600  23.025  19.227  1.00  0.00      B    O  
ATOM   3115  H1  HOH B1032      20.752  23.704  19.992  1.00  0.00      B    H  
ATOM   3116  H2  HOH B1032      20.268  22.175  19.579  1.00  0.00      B    H  
ATOM   3117  O   HOH B1033      21.084  11.117  27.767  1.00  0.00      B    O  
ATOM   3118  H1  HOH B1033      21.965  11.586  27.904  1.00  0.00      B    H  
ATOM   3119  H2  HOH B1033      20.635  11.681  27.097  1.00  0.00      B    H  
ATOM   3120  O   HOH B1034       0.829   4.537   8.891  1.00  0.00      B    O  
ATOM   3121  H1  HOH B1034       1.207   4.470   7.925  1.00  0.00      B    H  
ATOM   3122  H2  HOH B1034       0.600   3.620   9.239  1.00  0.00      B    H  
ATOM   3123  O   HOH B1035      34.742  11.365  18.999  1.00  0.00      B    O  
ATOM   3124  H1  HOH B1035      35.727  11.593  19.012  1.00  0.00      B    H  
ATOM   3125  H2  HOH B1035      34.589  10.544  19.568  1.00  0.00      B    H  
ATOM   3126  O   HOH B1036       9.749  14.479   3.067  1.00  0.00      B    O  
ATOM   3127  H1  HOH B1036       8.937  15.003   3.438  1.00  0.00      B    H  
ATOM   3128  H2  HOH B1036       9.436  13.696   2.497  1.00  0.00      B    H  
ATOM   3129  O   HOH B1037      12.911  12.859  13.947  1.00  0.00      B    O  
ATOM   3130  H1  HOH B1037      13.224  12.295  14.754  1.00  0.00      B    H  
ATOM   3131  H2  HOH B1037      13.637  13.494  13.713  1.00  0.00      B    H  
ATOM   3132  O   HOH B1038      39.361  37.775  34.293  1.00  0.00      B    O  
ATOM   3133  H1  HOH B1038      38.631  38.511  34.165  1.00  0.00      B    H  
ATOM   3134  H2  HOH B1038      39.074  37.080  34.961  1.00  0.00      B    H  
ATOM   3135  O   HOH B1039      27.130  38.271  16.432  1.00  0.00      B    O  
ATOM   3136  H1  HOH B1039      26.193  38.577  16.650  1.00  0.00      B    H  
ATOM   3137  H2  HOH B1039      27.453  38.710  15.597  1.00  0.00      B    H  
ATOM   3138  O   HOH B1040      33.489  35.811  19.027  1.00  0.00      B    O  
ATOM   3139  H1  HOH B1040      32.856  35.978  19.798  1.00  0.00      B    H  
ATOM   3140  H2  HOH B1040      33.051  35.086  18.473  1.00  0.00      B    H  
ATOM   3141  O   HOH B1041      36.530  37.331   3.348  1.00  0.00      B    O  
ATOM   3142  H1  HOH B1041      35.908  37.821   2.737  1.00  0.00      B    H  
ATOM   3143  H2  HOH B1041      36.937  36.628   2.789  1.00  0.00      B    H  
ATOM   3144  O   HOH B1042      12.897  28.676  26.523  1.00  0.00      B    O  
ATOM   3145  H1  HOH B1042      13.289  29.187  27.342  1.00  0.00      B    H  
ATOM   3146  H2  HOH B1042      12.077  29.147  26.186  1.00  0.00      B    H  
ATOM   3147  O   HOH B1043       5.612  30.422   2.400  1.00  0.00      B    O  
ATOM   3148  H1  HOH B1043       6.431  30.690   1.880  1.00  0.00      B    H  
ATOM   3149  H2  HOH B1043       5.163  31.302   2.762  1.00  0.00      B    H  
ATOM   3150  O   HOH B1044      33.716  13.769  34.587  1.00  0.00      B    O  
ATOM   3151  H1  HOH B1044      34.154  13.743  33.649  1.00  0.00      B    H  
ATOM   3152  H2  HOH B1044      33.131  14.621  34.614  1.00  0.00      B    H  
ATOM   3153  O   HOH B1045      37.001  37.718   8.997  1.00  0.00      B    O  
ATOM   3154  H1  HOH B1045      36.053  37.410   9.169  1.00  0.00      B    H  
ATOM   3155  H2  HOH B1045      37.281  38.278   9.809  1.00  0.00      B    H  
ATOM   3156  O   HOH B1046      22.445  29.240  33.751  1.00  0.00      B    O  
ATOM   3157  H1  HOH B1046      22.147  29.952  34.382  1.00  0.00      B    H  
ATOM   3158  H2  HOH B1046      21.768  28.542  33.743  1.00  0.00      B    H  
ATOM   3159  O   HOH B1047       9.160  29.420  36.978  1.00  0.00      B    O  
ATOM   3160  H1  HOH B1047       9.437  30.270  37.389  1.00  0.00      B    H  
ATOM   3161  H2  HOH B1047       8.196  29.533  36.610  1.00  0.00      B    H  
ATOM   3162  O   HOH B1048       9.552   5.240  39.227  1.00  0.00      B    O  
ATOM   3163  H1  HOH B1048       8.949   5.553  38.468  1.00  0.00      B    H  
ATOM   3164  H2  HOH B1048      10.454   5.204  38.861  1.00  0.00      B    H  
ATOM   3165  O   HOH B1049      35.870  28.657   1.355  1.00  0.00      B    O  
ATOM   3166  H1  HOH B1049      36.427  28.444   0.567  1.00  0.00      B    H  
ATOM   3167  H2  HOH B1049      35.878  27.809   1.920  1.00  0.00      B    H  
ATOM   3168  O   HOH B1050       1.419  13.779  23.733  1.00  0.00      B    O  
ATOM   3169  H1  HOH B1050       1.925  14.702  23.696  1.00  0.00      B    H  
ATOM   3170  H2  HOH B1050       0.466  13.962  24.017  1.00  0.00      B    H  
ATOM   3171  O   HOH B1051       8.245  29.966  30.344  1.00  0.00      B    O  
ATOM   3172  H1  HOH B1051       8.754  29.698  31.165  1.00  0.00      B    H  
ATOM   3173  H2  HOH B1051       8.090  30.960  30.385  1.00  0.00      B    H  
ATOM   3174  O   HOH B1052      10.285  11.138  23.501  1.00  0.00      B    O  
ATOM   3175  H1  HOH B1052      10.983  11.632  24.072  1.00  0.00      B    H  
ATOM   3176  H2  HOH B1052       9.457  10.843  24.083  1.00  0.00      B    H  
ATOM   3177  O   HOH B1053      14.425  16.836  39.000  1.00  0.00      B    O  
ATOM   3178  H1  HOH B1053      14.891  16.277  39.726  1.00  0.00      B    H  
ATOM   3179  H2  HOH B1053      14.594  16.360  38.097  1.00  0.00      B    H  
ATOM   3180  O   HOH B1054      36.842   2.790  21.507  1.00  0.00      B    O  
ATOM   3181  H1  HOH B1054      36.384   2.202  20.780  1.00  0.00      B    H  
ATOM   3182  H2  HOH B1054      37.853   2.588  21.429  1.00  0.00      B    H  
ATOM   3183  O   HOH B1055       5.672  12.609  38.628  1.00  0.00      B    O  
ATOM   3184  H1  HOH B1055       5.283  12.060  37.918  1.00  0.00      B    H  
ATOM   3185  H2  HOH B1055       6.297  13.229  38.150  1.00  0.00      B    H  
ATOM   3186  O   HOH B1056       1.867   9.144  14.888  1.00  0.00      B    O  
ATOM   3187  H1  HOH B1056       1.199   9.196  14.178  1.00  0.00      B    H  
ATOM   3188  H2  HOH B1056       2.736   8.781  14.482  1.00  0.00      B    H  
ATOM   3189  O   HOH B1057      19.634  18.152   7.631  1.00  0.00      B    O  
ATOM   3190  H1  HOH B1057      19.216  18.292   8.553  1.00  0.00      B    H  
ATOM   3191  H2  HOH B1057      20.655  17.859   7.743  1.00  0.00      B    H  
ATOM   3192  O   HOH B1058      15.919  38.359  20.921  1.00  0.00      B    O  
ATOM   3193  H1  HOH B1058      15.431  37.475  20.738  1.00  0.00      B    H  
ATOM   3194  H2  HOH B1058      16.875  38.128  21.026  1.00  0.00      B    H  
ATOM   3195  O   HOH B1059      16.570   9.727  32.641  1.00  0.00      B    O  
ATOM   3196  H1  HOH B1059      16.798   8.776  32.414  1.00  0.00      B    H  
ATOM   3197  H2  HOH B1059      15.860  10.029  31.993  1.00  0.00      B    H  
ATOM   3198  O   HOH B1060      18.249   9.299   2.771  1.00  0.00      B    O  
ATOM   3199  H1  HOH B1060      17.905  10.291   2.830  1.00  0.00      B    H  
ATOM   3200  H2  HOH B1060      19.116   9.301   2.171  1.00  0.00      B    H  
ATOM   3201  O   HOH B1061      35.174   2.973   5.621  1.00  0.00      B    O  
ATOM   3202  H1  HOH B1061      34.740   3.842   5.319  1.00  0.00      B    H  
ATOM   3203  H2  HOH B1061      35.829   3.220   6.365  1.00  0.00      B    H  
ATOM   3204  O   HOH B1062      39.293  10.453  18.093  1.00  0.00      B    O  
ATOM   3205  H1  HOH B1062      39.246  10.428  19.110  1.00  0.00      B    H  
ATOM   3206  H2  HOH B1062      38.782   9.666  17.699  1.00  0.00      B    H  
ATOM   3207  O   HOH B1063       8.233  10.154  24.925  1.00  0.00      B    O  
ATOM   3208  H1  HOH B1063       7.890  10.381  25.874  1.00  0.00      B    H  
ATOM   3209  H2  HOH B1063       7.483   9.741  24.409  1.00  0.00      B    H  
ATOM   3210  O   HOH B1064       8.508  24.984  35.737  1.00  0.00      B    O  
ATOM   3211  H1  HOH B1064       8.208  25.930  35.902  1.00  0.00      B    H  
ATOM   3212  H2  HOH B1064       9.404  25.027  35.448  1.00  0.00      B    H  
ATOM   3213  O   HOH B1065      28.989  29.214  20.145  1.00  0.00      B    O  
ATOM   3214  H1  HOH B1065      28.225  29.281  19.542  1.00  0.00      B    H  
ATOM   3215  H2  HOH B1065      28.942  28.324  20.594  1.00  0.00      B    H  
ATOM   3216  O   HOH B1066      29.189  13.197  30.343  1.00  0.00      B    O  
ATOM   3217  H1  HOH B1066      29.818  12.465  30.143  1.00  0.00      B    H  
ATOM   3218  H2  HOH B1066      28.825  13.015  31.230  1.00  0.00      B    H  
ATOM   3219  O   HOH B1067       0.840  12.019  12.508  1.00  0.00      B    O  
ATOM   3220  H1  HOH B1067      -0.051  12.548  12.484  1.00  0.00      B    H  
ATOM   3221  H2  HOH B1067       0.729  11.168  13.050  1.00  0.00      B    H  
ATOM   3222  O   HOH B1068      25.293   5.361  29.584  1.00  0.00      B    O  
ATOM   3223  H1  HOH B1068      25.997   4.634  29.482  1.00  0.00      B    H  
ATOM   3224  H2  HOH B1068      25.285   5.568  30.623  1.00  0.00      B    H  
ATOM   3225  O   HOH B1069      15.232   3.690   2.416  1.00  0.00      B    O  
ATOM   3226  H1  HOH B1069      15.561   2.733   2.329  1.00  0.00      B    H  
ATOM   3227  H2  HOH B1069      14.439   3.662   3.038  1.00  0.00      B    H  
ATOM   3228  O   HOH B1070      17.613  33.403  10.063  1.00  0.00      B    O  
ATOM   3229  H1  HOH B1070      17.701  32.848   9.238  1.00  0.00      B    H  
ATOM   3230  H2  HOH B1070      17.385  34.374   9.810  1.00  0.00      B    H  
ATOM   3231  O   HOH B1071      28.251  36.249   6.873  1.00  0.00      B    O  
ATOM   3232  H1  HOH B1071      28.465  36.760   7.725  1.00  0.00      B    H  
ATOM   3233  H2  HOH B1071      27.365  35.820   7.010  1.00  0.00      B    H  
ATOM   3234  O   HOH B1072       4.690  21.710  13.691  1.00  0.00      B    O  
ATOM   3235  H1  HOH B1072       4.467  21.449  12.745  1.00  0.00      B    H  
ATOM   3236  H2  HOH B1072       5.327  21.012  14.045  1.00  0.00      B    H  
ATOM   3237  O   HOH B1073       8.694  27.332  15.045  1.00  0.00      B    O  
ATOM   3238  H1  HOH B1073       8.856  27.638  15.984  1.00  0.00      B    H  
ATOM   3239  H2  HOH B1073       8.021  26.584  15.129  1.00  0.00      B    H  
ATOM   3240  O   HOH B1074      14.759  32.299  13.838  1.00  0.00      B    O  
ATOM   3241  H1  HOH B1074      15.414  31.572  14.052  1.00  0.00      B    H  
ATOM   3242  H2  HOH B1074      14.694  32.317  12.851  1.00  0.00      B    H  
ATOM   3243  O   HOH B1075      37.880  20.342   7.219  1.00  0.00      B    O  
ATOM   3244  H1  HOH B1075      36.875  20.440   7.095  1.00  0.00      B    H  
ATOM   3245  H2  HOH B1075      38.289  20.100   6.320  1.00  0.00      B    H  
ATOM   3246  O   HOH B1076      12.377  38.287   3.786  1.00  0.00      B    O  
ATOM   3247  H1  HOH B1076      12.714  38.381   4.765  1.00  0.00      B    H  
ATOM   3248  H2  HOH B1076      11.902  39.179   3.597  1.00  0.00      B    H  
ATOM   3249  O   HOH B1077      22.970  15.941  26.507  1.00  0.00      B    O  
ATOM   3250  H1  HOH B1077      22.199  15.545  26.978  1.00  0.00      B    H  
ATOM   3251  H2  HOH B1077      22.670  16.240  25.623  1.00  0.00      B    H  
ATOM   3252  O   HOH B1078      28.938  11.641  17.310  1.00  0.00      B    O  
ATOM   3253  H1  HOH B1078      29.169  11.801  16.319  1.00  0.00      B    H  
ATOM   3254  H2  HOH B1078      29.716  11.107  17.688  1.00  0.00      B    H  
ATOM   3255  O   HOH B1079      31.246  11.670  36.493  1.00  0.00      B    O  
ATOM   3256  H1  HOH B1079      31.294  11.598  37.537  1.00  0.00      B    H  
ATOM   3257  H2  HOH B1079      31.399  10.759  36.049  1.00  0.00      B    H  
ATOM   3258  O   HOH B1080       8.296  20.967  38.554  1.00  0.00      B    O  
ATOM   3259  H1  HOH B1080       8.978  21.115  39.303  1.00  0.00      B    H  
ATOM   3260  H2  HOH B1080       7.977  21.867  38.223  1.00  0.00      B    H  
ATOM   3261  O   HOH B1081       8.692  32.915  30.582  1.00  0.00      B    O  
ATOM   3262  H1  HOH B1081       9.612  33.199  30.162  1.00  0.00      B    H  
ATOM   3263  H2  HOH B1081       8.146  33.763  30.596  1.00  0.00      B    H  
ATOM   3264  O   HOH B1082      27.621  36.560  18.858  1.00  0.00      B    O  
ATOM   3265  H1  HOH B1082      27.487  37.265  18.114  1.00  0.00      B    H  
ATOM   3266  H2  HOH B1082      27.517  37.025  19.773  1.00  0.00      B    H  
ATOM   3267  O   HOH B1083       0.887  31.359   3.768  1.00  0.00      B    O  
ATOM   3268  H1  HOH B1083       1.524  31.801   4.450  1.00  0.00      B    H  
ATOM   3269  H2  HOH B1083       0.575  32.084   3.151  1.00  0.00      B    H  
ATOM   3270  O   HOH B1084      30.950  30.399  31.758  1.00  0.00      B    O  
ATOM   3271  H1  HOH B1084      30.980  30.875  32.696  1.00  0.00      B    H  
ATOM   3272  H2  HOH B1084      29.975  30.255  31.549  1.00  0.00      B    H  
ATOM   3273  O   HOH B1085      20.719  28.840  24.604  1.00  0.00      B    O  
ATOM   3274  H1  HOH B1085      21.067  28.375  23.792  1.00  0.00      B    H  
ATOM   3275  H2  HOH B1085      19.896  29.345  24.323  1.00  0.00      B    H  
ATOM   3276  O   HOH B1086       9.905  27.357  38.793  1.00  0.00      B    O  
ATOM   3277  H1  HOH B1086       9.966  28.002  39.575  1.00  0.00      B    H  
ATOM   3278  H2  HOH B1086       9.711  27.917  37.964  1.00  0.00      B    H  
ATOM   3279  O   HOH B1087       4.943  13.138   2.729  1.00  0.00      B    O  
ATOM   3280  H1  HOH B1087       5.133  13.952   2.159  1.00  0.00      B    H  
ATOM   3281  H2  HOH B1087       5.469  12.374   2.449  1.00  0.00      B    H  
ATOM   3282  O   HOH B1088      21.841  28.380  37.884  1.00  0.00      B    O  
ATOM   3283  H1  HOH B1088      21.728  29.390  37.895  1.00  0.00      B    H  
ATOM   3284  H2  HOH B1088      22.872  28.180  37.670  1.00  0.00      B    H  
ATOM   3285  O   HOH B1089      36.456  34.804  38.746  1.00  0.00      B    O  
ATOM   3286  H1  HOH B1089      35.909  33.977  38.541  1.00  0.00      B    H  
ATOM   3287  H2  HOH B1089      36.485  34.864  39.772  1.00  0.00      B    H  
ATOM   3288  O   HOH B1090      35.905  29.200  14.951  1.00  0.00      B    O  
ATOM   3289  H1  HOH B1090      36.173  29.166  13.950  1.00  0.00      B    H  
ATOM   3290  H2  HOH B1090      34.918  29.122  15.092  1.00  0.00      B    H  
ATOM   3291  O   HOH B1091       3.904  11.673  17.306  1.00  0.00      B    O  
ATOM   3292  H1  HOH B1091       4.488  11.907  16.501  1.00  0.00      B    H  
ATOM   3293  H2  HOH B1091       3.059  12.222  17.261  1.00  0.00      B    H  
ATOM   3294  O   HOH B1092      26.606  24.277  13.458  1.00  0.00      B    O  
ATOM   3295  H1  HOH B1092      25.715  24.720  13.542  1.00  0.00      B    H  
ATOM   3296  H2  HOH B1092      26.549  23.251  13.279  1.00  0.00      B    H  
ATOM   3297  O   HOH B1093      20.852   3.070  33.306  1.00  0.00      B    O  
ATOM   3298  H1  HOH B1093      20.077   3.385  32.776  1.00  0.00      B    H  
ATOM   3299  H2  HOH B1093      21.485   3.868  33.369  1.00  0.00      B    H  
ATOM   3300  O   HOH B1094      14.668  28.811  23.274  1.00  0.00      B    O  
ATOM   3301  H1  HOH B1094      14.792  29.000  22.298  1.00  0.00      B    H  
ATOM   3302  H2  HOH B1094      13.840  28.278  23.360  1.00  0.00      B    H  
ATOM   3303  O   HOH B1095      30.413  31.626  20.595  1.00  0.00      B    O  
ATOM   3304  H1  HOH B1095      29.769  30.892  20.294  1.00  0.00      B    H  
ATOM   3305  H2  HOH B1095      30.794  31.299  21.442  1.00  0.00      B    H  
ATOM   3306  O   HOH B1096      18.379  28.357  34.803  1.00  0.00      B    O  
ATOM   3307  H1  HOH B1096      18.616  28.744  35.673  1.00  0.00      B    H  
ATOM   3308  H2  HOH B1096      19.220  28.249  34.268  1.00  0.00      B    H  
ATOM   3309  O   HOH B1097      12.708  30.559  35.447  1.00  0.00      B    O  
ATOM   3310  H1  HOH B1097      13.552  30.969  35.025  1.00  0.00      B    H  
ATOM   3311  H2  HOH B1097      12.606  30.698  36.428  1.00  0.00      B    H  
ATOM   3312  O   HOH B1098      21.693  18.499  27.378  1.00  0.00      B    O  
ATOM   3313  H1  HOH B1098      22.442  18.578  26.653  1.00  0.00      B    H  
ATOM   3314  H2  HOH B1098      21.382  17.522  27.255  1.00  0.00      B    H  
ATOM   3315  O   HOH B1099      10.782  14.640  23.075  1.00  0.00      B    O  
ATOM   3316  H1  HOH B1099      11.278  13.865  23.352  1.00  0.00      B    H  
ATOM   3317  H2  HOH B1099       9.931  14.381  22.578  1.00  0.00      B    H  
ATOM   3318  O   HOH B1100      19.030  14.182  23.627  1.00  0.00      B    O  
ATOM   3319  H1  HOH B1100      19.334  14.891  22.969  1.00  0.00      B    H  
ATOM   3320  H2  HOH B1100      18.949  13.289  23.118  1.00  0.00      B    H  
ATOM   3321  O   HOH B1101      16.160  13.757  35.698  1.00  0.00      B    O  
ATOM   3322  H1  HOH B1101      16.313  12.756  35.690  1.00  0.00      B    H  
ATOM   3323  H2  HOH B1101      16.941  14.148  35.174  1.00  0.00      B    H  
ATOM   3324  O   HOH B1102      35.608  31.650  34.242  1.00  0.00      B    O  
ATOM   3325  H1  HOH B1102      34.873  32.284  33.910  1.00  0.00      B    H  
ATOM   3326  H2  HOH B1102      35.180  31.214  35.056  1.00  0.00      B    H  
ATOM   3327  O   HOH B1103      18.400  34.076  33.956  1.00  0.00      B    O  
ATOM   3328  H1  HOH B1103      19.181  34.364  34.598  1.00  0.00      B    H  
ATOM   3329  H2  HOH B1103      18.815  33.875  33.089  1.00  0.00      B    H  
ATOM   3330  O   HOH B1104      16.775  30.349  14.204  1.00  0.00      B    O  
ATOM   3331  H1  HOH B1104      17.370  30.157  13.408  1.00  0.00      B    H  
ATOM   3332  H2  HOH B1104      17.257  30.802  14.944  1.00  0.00      B    H  
ATOM   3333  O   HOH B1105      27.514  12.902  10.779  1.00  0.00      B    O  
ATOM   3334  H1  HOH B1105      27.763  13.405  11.562  1.00  0.00      B    H  
ATOM   3335  H2  HOH B1105      27.507  11.950  11.086  1.00  0.00      B    H  
ATOM   3336  O   HOH B1106      23.246  14.831  31.323  1.00  0.00      B    O  
ATOM   3337  H1  HOH B1106      23.306  15.750  31.725  1.00  0.00      B    H  
ATOM   3338  H2  HOH B1106      23.480  14.143  32.031  1.00  0.00      B    H  
ATOM   3339  O   HOH B1107      26.385  10.758  13.168  1.00  0.00      B    O  
ATOM   3340  H1  HOH B1107      25.624  11.292  13.616  1.00  0.00      B    H  
ATOM   3341  H2  HOH B1107      25.877  10.138  12.537  1.00  0.00      B    H  
ATOM   3342  O   HOH B1108      24.235  37.780  34.601  1.00  0.00      B    O  
ATOM   3343  H1  HOH B1108      25.023  38.308  35.077  1.00  0.00      B    H  
ATOM   3344  H2  HOH B1108      24.116  38.128  33.652  1.00  0.00      B    H  
ATOM   3345  O   HOH B1109      13.790   8.501  27.978  1.00  0.00      B    O  
ATOM   3346  H1  HOH B1109      13.164   8.685  27.129  1.00  0.00      B    H  
ATOM   3347  H2  HOH B1109      13.145   8.340  28.810  1.00  0.00      B    H  
ATOM   3348  O   HOH B1110       4.162  13.664  29.837  1.00  0.00      B    O  
ATOM   3349  H1  HOH B1110       4.870  13.840  30.481  1.00  0.00      B    H  
ATOM   3350  H2  HOH B1110       4.495  13.246  28.990  1.00  0.00      B    H  
ATOM   3351  O   HOH B1111      31.307  33.279   4.635  1.00  0.00      B    O  
ATOM   3352  H1  HOH B1111      30.377  32.871   4.550  1.00  0.00      B    H  
ATOM   3353  H2  HOH B1111      31.939  32.528   4.419  1.00  0.00      B    H  
ATOM   3354  O   HOH B1112      27.753   3.102  17.905  1.00  0.00      B    O  
ATOM   3355  H1  HOH B1112      28.298   2.571  17.223  1.00  0.00      B    H  
ATOM   3356  H2  HOH B1112      27.529   2.405  18.655  1.00  0.00      B    H  
ATOM   3357  O   HOH B1113      34.791  13.037   6.121  1.00  0.00      B    O  
ATOM   3358  H1  HOH B1113      33.985  12.499   6.606  1.00  0.00      B    H  
ATOM   3359  H2  HOH B1113      35.109  13.859   6.658  1.00  0.00      B    H  
ATOM   3360  O   HOH B1114       1.990   4.178   6.471  1.00  0.00      B    O  
ATOM   3361  H1  HOH B1114       2.980   4.001   6.662  1.00  0.00      B    H  
ATOM   3362  H2  HOH B1114       1.910   4.206   5.451  1.00  0.00      B    H  
ATOM   3363  O   HOH B1115      16.406  37.662  36.171  1.00  0.00      B    O  
ATOM   3364  H1  HOH B1115      16.867  38.534  36.025  1.00  0.00      B    H  
ATOM   3365  H2  HOH B1115      17.092  37.042  36.585  1.00  0.00      B    H  
ATOM   3366  O   HOH B1116       9.819  23.941  16.468  1.00  0.00      B    O  
ATOM   3367  H1  HOH B1116       9.363  23.183  15.917  1.00  0.00      B    H  
ATOM   3368  H2  HOH B1116       9.634  23.762  17.462  1.00  0.00      B    H  
ATOM   3369  O   HOH B1117      36.894   2.008  37.247  1.00  0.00      B    O  
ATOM   3370  H1  HOH B1117      37.674   2.626  37.553  1.00  0.00      B    H  
ATOM   3371  H2  HOH B1117      36.061   2.361  37.795  1.00  0.00      B    H  
ATOM   3372  O   HOH B1118      35.613  25.310   6.218  1.00  0.00      B    O  
ATOM   3373  H1  HOH B1118      36.457  24.927   5.802  1.00  0.00      B    H  
ATOM   3374  H2  HOH B1118      35.580  26.271   5.987  1.00  0.00      B    H  
ATOM   3375  O   HOH B1119      25.982  30.756  38.558  1.00  0.00      B    O  
ATOM   3376  H1  HOH B1119      25.379  30.170  39.139  1.00  0.00      B    H  
ATOM   3377  H2  HOH B1119      26.924  30.447  38.769  1.00  0.00      B    H  
ATOM   3378  O   HOH B1120       2.600  18.802  22.544  1.00  0.00      B    O  
ATOM   3379  H1  HOH B1120       2.528  19.332  21.689  1.00  0.00      B    H  
ATOM   3380  H2  HOH B1120       2.189  19.352  23.222  1.00  0.00      B    H  
ATOM   3381  O   HOH B1121       0.911  27.533  21.905  1.00  0.00      B    O  
ATOM   3382  H1  HOH B1121       0.351  27.477  21.057  1.00  0.00      B    H  
ATOM   3383  H2  HOH B1121       0.258  27.450  22.710  1.00  0.00      B    H  
ATOM   3384  O   HOH B1122       7.344   2.037  24.483  1.00  0.00      B    O  
ATOM   3385  H1  HOH B1122       7.749   2.732  25.106  1.00  0.00      B    H  
ATOM   3386  H2  HOH B1122       7.018   2.561  23.668  1.00  0.00      B    H  
ATOM   3387  O   HOH B1123      32.172  36.969  32.617  1.00  0.00      B    O  
ATOM   3388  H1  HOH B1123      32.676  36.319  32.050  1.00  0.00      B    H  
ATOM   3389  H2  HOH B1123      32.420  37.881  32.235  1.00  0.00      B    H  
ATOM   3390  O   HOH B1124      34.137  14.422  16.379  1.00  0.00      B    O  
ATOM   3391  H1  HOH B1124      34.220  15.387  16.360  1.00  0.00      B    H  
ATOM   3392  H2  HOH B1124      34.507  14.036  15.485  1.00  0.00      B    H  
ATOM   3393  O   HOH B1125      34.049  29.340  10.096  1.00  0.00      B    O  
ATOM   3394  H1  HOH B1125      33.962  29.068   9.119  1.00  0.00      B    H  
ATOM   3395  H2  HOH B1125      34.086  30.352  10.203  1.00  0.00      B    H  
ATOM   3396  O   HOH B1126      14.088   0.912  14.827  1.00  0.00      B    O  
ATOM   3397  H1  HOH B1126      14.262   1.211  15.775  1.00  0.00      B    H  
ATOM   3398  H2  HOH B1126      13.645  -0.030  14.837  1.00  0.00      B    H  
ATOM   3399  O   HOH B1127      35.207  22.828  35.064  1.00  0.00      B    O  
ATOM   3400  H1  HOH B1127      35.478  23.591  35.690  1.00  0.00      B    H  
ATOM   3401  H2  HOH B1127      35.004  23.214  34.129  1.00  0.00      B    H  
ATOM   3402  O   HOH B1128      24.968  29.410  24.194  1.00  0.00      B    O  
ATOM   3403  H1  HOH B1128      25.688  29.588  23.457  1.00  0.00      B    H  
ATOM   3404  H2  HOH B1128      24.629  28.467  23.949  1.00  0.00      B    H  
ATOM   3405  O   HOH B1129      -0.111  16.590  30.244  1.00  0.00      B    O  
ATOM   3406  H1  HOH B1129      -0.333  17.428  29.751  1.00  0.00      B    H  
ATOM   3407  H2  HOH B1129       0.902  16.403  30.149  1.00  0.00      B    H  
ATOM   3408  O   HOH B1130      11.424  24.407  32.234  1.00  0.00      B    O  
ATOM   3409  H1  HOH B1130      10.842  23.935  31.562  1.00  0.00      B    H  
ATOM   3410  H2  HOH B1130      12.355  24.472  31.804  1.00  0.00      B    H  
ATOM   3411  O   HOH B1131      26.899  28.064  11.118  1.00  0.00      B    O  
ATOM   3412  H1  HOH B1131      26.075  27.946  11.691  1.00  0.00      B    H  
ATOM   3413  H2  HOH B1131      27.393  27.173  11.095  1.00  0.00      B    H  
ATOM   3414  O   HOH B1132      38.486  37.185  26.063  1.00  0.00      B    O  
ATOM   3415  H1  HOH B1132      39.220  37.586  26.602  1.00  0.00      B    H  
ATOM   3416  H2  HOH B1132      37.991  37.939  25.610  1.00  0.00      B    H  
ATOM   3417  O   HOH B1133      20.030  13.713  36.612  1.00  0.00      B    O  
ATOM   3418  H1  HOH B1133      19.440  14.389  37.007  1.00  0.00      B    H  
ATOM   3419  H2  HOH B1133      20.978  13.697  37.087  1.00  0.00      B    H  
ATOM   3420  O   HOH B1134       2.403  22.315  21.827  1.00  0.00      B    O  
ATOM   3421  H1  HOH B1134       1.982  23.263  21.942  1.00  0.00      B    H  
ATOM   3422  H2  HOH B1134       1.611  21.733  21.617  1.00  0.00      B    H  
ATOM   3423  O   HOH B1135      10.628  24.587  21.573  1.00  0.00      B    O  
ATOM   3424  H1  HOH B1135      10.572  24.719  22.558  1.00  0.00      B    H  
ATOM   3425  H2  HOH B1135      10.187  23.712  21.297  1.00  0.00      B    H  
ATOM   3426  O   HOH B1136      24.978  14.334   5.555  1.00  0.00      B    O  
ATOM   3427  H1  HOH B1136      24.069  13.994   5.820  1.00  0.00      B    H  
ATOM   3428  H2  HOH B1136      25.181  14.078   4.586  1.00  0.00      B    H  
ATOM   3429  O   HOH B1137      11.768  18.816  28.817  1.00  0.00      B    O  
ATOM   3430  H1  HOH B1137      12.660  18.520  29.302  1.00  0.00      B    H  
ATOM   3431  H2  HOH B1137      10.930  18.538  29.377  1.00  0.00      B    H  
ATOM   3432  O   HOH B1138      26.320  21.959  28.161  1.00  0.00      B    O  
ATOM   3433  H1  HOH B1138      26.813  22.399  28.929  1.00  0.00      B    H  
ATOM   3434  H2  HOH B1138      26.906  21.117  27.931  1.00  0.00      B    H  
ATOM   3435  O   HOH B1139       7.937  17.577  14.525  1.00  0.00      B    O  
ATOM   3436  H1  HOH B1139       8.250  17.950  15.421  1.00  0.00      B    H  
ATOM   3437  H2  HOH B1139       7.825  16.544  14.627  1.00  0.00      B    H  
ATOM   3438  O   HOH B1140      27.746  14.178  20.982  1.00  0.00      B    O  
ATOM   3439  H1  HOH B1140      27.515  13.278  21.282  1.00  0.00      B    H  
ATOM   3440  H2  HOH B1140      28.741  14.180  20.791  1.00  0.00      B    H  
ATOM   3441  O   HOH B1141      14.271  27.571  31.732  1.00  0.00      B    O  
ATOM   3442  H1  HOH B1141      14.912  28.243  32.163  1.00  0.00      B    H  
ATOM   3443  H2  HOH B1141      14.386  27.518  30.762  1.00  0.00      B    H  
ATOM   3444  O   HOH B1142      23.217  12.577  23.514  1.00  0.00      B    O  
ATOM   3445  H1  HOH B1142      23.831  12.057  22.929  1.00  0.00      B    H  
ATOM   3446  H2  HOH B1142      22.428  11.949  23.653  1.00  0.00      B    H  
ATOM   3447  O   HOH B1143      16.948  32.785  18.477  1.00  0.00      B    O  
ATOM   3448  H1  HOH B1143      16.357  31.987  18.429  1.00  0.00      B    H  
ATOM   3449  H2  HOH B1143      17.039  33.072  19.421  1.00  0.00      B    H  
ATOM   3450  O   HOH B1144      27.724  21.483  18.185  1.00  0.00      B    O  
ATOM   3451  H1  HOH B1144      28.222  20.610  18.267  1.00  0.00      B    H  
ATOM   3452  H2  HOH B1144      28.116  22.128  18.933  1.00  0.00      B    H  
ATOM   3453  O   HOH B1145      14.601  30.453  28.109  1.00  0.00      B    O  
ATOM   3454  H1  HOH B1145      15.274  31.197  28.437  1.00  0.00      B    H  
ATOM   3455  H2  HOH B1145      13.698  30.853  27.886  1.00  0.00      B    H  
ATOM   3456  O   HOH B1146      11.294  37.873  17.003  1.00  0.00      B    O  
ATOM   3457  H1  HOH B1146      10.976  38.682  16.557  1.00  0.00      B    H  
ATOM   3458  H2  HOH B1146      12.073  37.595  16.532  1.00  0.00      B    H  
ATOM   3459  O   HOH B1147      30.214  34.030   8.765  1.00  0.00      B    O  
ATOM   3460  H1  HOH B1147      30.881  34.188   7.955  1.00  0.00      B    H  
ATOM   3461  H2  HOH B1147      30.299  33.020   9.016  1.00  0.00      B    H  
ATOM   3462  O   HOH B1148      34.543  15.364  23.754  1.00  0.00      B    O  
ATOM   3463  H1  HOH B1148      34.901  16.011  24.446  1.00  0.00      B    H  
ATOM   3464  H2  HOH B1148      34.009  14.670  24.266  1.00  0.00      B    H  
ATOM   3465  O   HOH B1149      26.253  31.282   2.840  1.00  0.00      B    O  
ATOM   3466  H1  HOH B1149      26.371  30.311   2.975  1.00  0.00      B    H  
ATOM   3467  H2  HOH B1149      25.775  31.608   3.661  1.00  0.00      B    H  
ATOM   3468  O   HOH B1150      23.997   5.501   4.611  1.00  0.00      B    O  
ATOM   3469  H1  HOH B1150      23.480   5.725   5.402  1.00  0.00      B    H  
ATOM   3470  H2  HOH B1150      23.444   4.862   3.998  1.00  0.00      B    H  
ATOM   3471  O   HOH B1151       2.294  13.773   8.858  1.00  0.00      B    O  
ATOM   3472  H1  HOH B1151       2.076  14.611   9.288  1.00  0.00      B    H  
ATOM   3473  H2  HOH B1151       1.760  13.830   7.981  1.00  0.00      B    H  
ATOM   3474  O   HOH B1152      33.822   5.650  38.214  1.00  0.00      B    O  
ATOM   3475  H1  HOH B1152      33.778   5.270  37.351  1.00  0.00      B    H  
ATOM   3476  H2  HOH B1152      34.748   6.089  38.310  1.00  0.00      B    H  
ATOM   3477  O   HOH B1153      19.255  20.107   2.101  1.00  0.00      B    O  
ATOM   3478  H1  HOH B1153      18.639  19.455   2.424  1.00  0.00      B    H  
ATOM   3479  H2  HOH B1153      19.848  20.422   2.827  1.00  0.00      B    H  
ATOM   3480  O   HOH B1154      25.294  21.947  11.242  1.00  0.00      B    O  
ATOM   3481  H1  HOH B1154      25.906  22.367  10.564  1.00  0.00      B    H  
ATOM   3482  H2  HOH B1154      24.765  21.169  10.859  1.00  0.00      B    H  
ATOM   3483  O   HOH B1155      34.090  17.486  16.211  1.00  0.00      B    O  
ATOM   3484  H1  HOH B1155      33.227  17.642  16.653  1.00  0.00      B    H  
ATOM   3485  H2  HOH B1155      33.879  17.699  15.272  1.00  0.00      B    H  
ATOM   3486  O   HOH B1156      11.968  25.294  15.681  1.00  0.00      B    O  
ATOM   3487  H1  HOH B1156      11.060  24.864  15.936  1.00  0.00      B    H  
ATOM   3488  H2  HOH B1156      12.098  25.220  14.716  1.00  0.00      B    H  
ATOM   3489  O   HOH B1157      12.329   0.446  28.720  1.00  0.00      B    O  
ATOM   3490  H1  HOH B1157      11.949  -0.289  28.095  1.00  0.00      B    H  
ATOM   3491  H2  HOH B1157      13.333   0.304  28.788  1.00  0.00      B    H  
ATOM   3492  O   HOH B1158      34.438  17.015  25.787  1.00  0.00      B    O  
ATOM   3493  H1  HOH B1158      33.421  16.977  25.701  1.00  0.00      B    H  
ATOM   3494  H2  HOH B1158      34.550  17.877  26.381  1.00  0.00      B    H  
ATOM   3495  O   HOH B1159      29.322   0.873  22.806  1.00  0.00      B    O  
ATOM   3496  H1  HOH B1159      29.505   1.464  23.620  1.00  0.00      B    H  
ATOM   3497  H2  HOH B1159      29.435   1.459  22.057  1.00  0.00      B    H  
ATOM   3498  O   HOH B1160      13.311   5.738  19.975  1.00  0.00      B    O  
ATOM   3499  H1  HOH B1160      12.775   5.264  20.739  1.00  0.00      B    H  
ATOM   3500  H2  HOH B1160      13.699   5.049  19.417  1.00  0.00      B    H  
ATOM   3501  O   HOH B1161       8.683  28.347  17.761  1.00  0.00      B    O  
ATOM   3502  H1  HOH B1161       9.458  27.921  18.345  1.00  0.00      B    H  
ATOM   3503  H2  HOH B1161       8.353  29.212  18.259  1.00  0.00      B    H  
ATOM   3504  O   HOH B1162      19.504   6.592  12.617  1.00  0.00      B    O  
ATOM   3505  H1  HOH B1162      18.578   6.879  12.927  1.00  0.00      B    H  
ATOM   3506  H2  HOH B1162      20.011   6.216  13.398  1.00  0.00      B    H  
ATOM   3507  O   HOH B1163       7.263  14.203  37.596  1.00  0.00      B    O  
ATOM   3508  H1  HOH B1163       6.856  14.880  36.960  1.00  0.00      B    H  
ATOM   3509  H2  HOH B1163       8.242  14.480  37.646  1.00  0.00      B    H  
ATOM   3510  O   HOH B1164      19.954  17.546  36.020  1.00  0.00      B    O  
ATOM   3511  H1  HOH B1164      19.250  17.265  36.663  1.00  0.00      B    H  
ATOM   3512  H2  HOH B1164      19.670  17.171  35.110  1.00  0.00      B    H  
ATOM   3513  O   HOH B1165       8.957   8.712  12.947  1.00  0.00      B    O  
ATOM   3514  H1  HOH B1165       9.190   8.069  13.730  1.00  0.00      B    H  
ATOM   3515  H2  HOH B1165       8.909   9.719  13.261  1.00  0.00      B    H  
ATOM   3516  O   HOH B1166      18.472  17.558  24.656  1.00  0.00      B    O  
ATOM   3517  H1  HOH B1166      18.562  18.063  25.510  1.00  0.00      B    H  
ATOM   3518  H2  HOH B1166      17.521  17.140  24.598  1.00  0.00      B    H  
ATOM   3519  O   HOH B1167      30.506  14.089  20.379  1.00  0.00      B    O  
ATOM   3520  H1  HOH B1167      31.331  13.577  20.643  1.00  0.00      B    H  
ATOM   3521  H2  HOH B1167      30.827  14.943  19.886  1.00  0.00      B    H  
ATOM   3522  O   HOH B1168      10.382  27.336  12.578  1.00  0.00      B    O  
ATOM   3523  H1  HOH B1168      10.223  27.402  13.562  1.00  0.00      B    H  
ATOM   3524  H2  HOH B1168       9.444  27.044  12.195  1.00  0.00      B    H  
ATOM   3525  O   HOH B1169      35.001  20.688   6.102  1.00  0.00      B    O  
ATOM   3526  H1  HOH B1169      34.676  20.568   5.184  1.00  0.00      B    H  
ATOM   3527  H2  HOH B1169      34.234  20.524   6.714  1.00  0.00      B    H  
ATOM   3528  O   HOH B1170      35.960  33.545  27.902  1.00  0.00      B    O  
ATOM   3529  H1  HOH B1170      36.822  32.985  27.613  1.00  0.00      B    H  
ATOM   3530  H2  HOH B1170      36.257  34.481  28.249  1.00  0.00      B    H  
ATOM   3531  O   HOH B1171      11.426   5.574  12.727  1.00  0.00      B    O  
ATOM   3532  H1  HOH B1171      11.826   6.501  12.569  1.00  0.00      B    H  
ATOM   3533  H2  HOH B1171      11.924   5.277  13.552  1.00  0.00      B    H  
ATOM   3534  O   HOH B1172      11.255  27.876  19.400  1.00  0.00      B    O  
ATOM   3535  H1  HOH B1172      10.814  28.509  20.015  1.00  0.00      B    H  
ATOM   3536  H2  HOH B1172      11.950  28.492  18.952  1.00  0.00      B    H  
ATOM   3537  O   HOH B1173      35.934  35.768  35.009  1.00  0.00      B    O  
ATOM   3538  H1  HOH B1173      36.540  35.202  34.411  1.00  0.00      B    H  
ATOM   3539  H2  HOH B1173      35.117  35.243  35.282  1.00  0.00      B    H  
ATOM   3540  O   HOH B1174       8.845  36.933   2.379  1.00  0.00      B    O  
ATOM   3541  H1  HOH B1174       9.441  36.454   3.063  1.00  0.00      B    H  
ATOM   3542  H2  HOH B1174       8.748  37.903   2.648  1.00  0.00      B    H  
ATOM   3543  O   HOH B1175      30.030  22.841  16.061  1.00  0.00      B    O  
ATOM   3544  H1  HOH B1175      31.016  22.829  15.821  1.00  0.00      B    H  
ATOM   3545  H2  HOH B1175      29.778  23.822  16.230  1.00  0.00      B    H  
ATOM   3546  O   HOH B1176      34.175  36.844  14.440  1.00  0.00      B    O  
ATOM   3547  H1  HOH B1176      34.371  37.699  14.908  1.00  0.00      B    H  
ATOM   3548  H2  HOH B1176      34.424  36.943  13.475  1.00  0.00      B    H  
ATOM   3549  O   HOH B1177      27.759  25.728  32.647  1.00  0.00      B    O  
ATOM   3550  H1  HOH B1177      27.741  26.703  32.506  1.00  0.00      B    H  
ATOM   3551  H2  HOH B1177      28.753  25.513  32.637  1.00  0.00      B    H  
ATOM   3552  O   HOH B1178      31.565  28.241  29.478  1.00  0.00      B    O  
ATOM   3553  H1  HOH B1178      31.003  28.781  30.092  1.00  0.00      B    H  
ATOM   3554  H2  HOH B1178      32.088  27.479  29.927  1.00  0.00      B    H  
ATOM   3555  O   HOH B1179      16.263  36.115  34.120  1.00  0.00      B    O  
ATOM   3556  H1  HOH B1179      17.172  35.638  34.207  1.00  0.00      B    H  
ATOM   3557  H2  HOH B1179      16.246  36.848  34.868  1.00  0.00      B    H  
ATOM   3558  O   HOH B1180      16.485  18.846   4.094  1.00  0.00      B    O  
ATOM   3559  H1  HOH B1180      15.737  18.371   4.552  1.00  0.00      B    H  
ATOM   3560  H2  HOH B1180      17.298  18.737   4.677  1.00  0.00      B    H  
ATOM   3561  O   HOH B1181      19.764  34.198  27.678  1.00  0.00      B    O  
ATOM   3562  H1  HOH B1181      19.289  34.024  26.811  1.00  0.00      B    H  
ATOM   3563  H2  HOH B1181      20.755  33.930  27.580  1.00  0.00      B    H  
ATOM   3564  O   HOH B1182       3.760  26.775  31.123  1.00  0.00      B    O  
ATOM   3565  H1  HOH B1182       2.790  27.037  31.272  1.00  0.00      B    H  
ATOM   3566  H2  HOH B1182       4.184  27.622  30.852  1.00  0.00      B    H  
ATOM   3567  O   HOH B1183       6.389  19.147  33.996  1.00  0.00      B    O  
ATOM   3568  H1  HOH B1183       6.678  18.274  33.586  1.00  0.00      B    H  
ATOM   3569  H2  HOH B1183       7.263  19.690  34.170  1.00  0.00      B    H  
ATOM   3570  O   HOH B1184      29.071  26.917   4.895  1.00  0.00      B    O  
ATOM   3571  H1  HOH B1184      29.843  26.338   4.533  1.00  0.00      B    H  
ATOM   3572  H2  HOH B1184      28.559  26.261   5.442  1.00  0.00      B    H  
ATOM   3573  O   HOH B1185      35.194   8.950  20.453  1.00  0.00      B    O  
ATOM   3574  H1  HOH B1185      35.641   8.035  20.256  1.00  0.00      B    H  
ATOM   3575  H2  HOH B1185      34.396   8.831  21.173  1.00  0.00      B    H  
ATOM   3576  O   HOH B1186       2.688  10.919  26.559  1.00  0.00      B    O  
ATOM   3577  H1  HOH B1186       2.481  10.787  25.594  1.00  0.00      B    H  
ATOM   3578  H2  HOH B1186       2.121  11.708  26.842  1.00  0.00      B    H  
ATOM   3579  O   HOH B1187      29.733  27.641  38.186  1.00  0.00      B    O  
ATOM   3580  H1  HOH B1187      29.844  28.149  37.282  1.00  0.00      B    H  
ATOM   3581  H2  HOH B1187      29.923  26.684  38.062  1.00  0.00      B    H  
ATOM   3582  O   HOH B1188      11.965  11.155  18.675  1.00  0.00      B    O  
ATOM   3583  H1  HOH B1188      11.193  11.792  18.434  1.00  0.00      B    H  
ATOM   3584  H2  HOH B1188      12.033  11.091  19.751  1.00  0.00      B    H  
ATOM   3585  O   HOH B1189      32.578  29.816  17.719  1.00  0.00      B    O  
ATOM   3586  H1  HOH B1189      33.266  30.101  18.388  1.00  0.00      B    H  
ATOM   3587  H2  HOH B1189      31.907  30.620  17.471  1.00  0.00      B    H  
ATOM   3588  O   HOH B1190      18.878   4.506  24.965  1.00  0.00      B    O  
ATOM   3589  H1  HOH B1190      19.830   4.840  24.880  1.00  0.00      B    H  
ATOM   3590  H2  HOH B1190      18.300   5.130  24.421  1.00  0.00      B    H  
ATOM   3591  O   HOH B1191      34.699   0.804   3.167  1.00  0.00      B    O  
ATOM   3592  H1  HOH B1191      35.688   0.952   3.424  1.00  0.00      B    H  
ATOM   3593  H2  HOH B1191      34.216   1.669   3.483  1.00  0.00      B    H  
ATOM   3594  O   HOH B1192       2.466  22.047  31.355  1.00  0.00      B    O  
ATOM   3595  H1  HOH B1192       2.910  22.739  30.834  1.00  0.00      B    H  
ATOM   3596  H2  HOH B1192       2.657  22.194  32.324  1.00  0.00      B    H  
ATOM   3597  O   HOH B1193      34.771   1.653  29.961  1.00  0.00      B    O  
ATOM   3598  H1  HOH B1193      35.547   1.909  30.523  1.00  0.00      B    H  
ATOM   3599  H2  HOH B1193      33.915   2.086  30.352  1.00  0.00      B    H  
ATOM   3600  O   HOH B1194       3.432   5.460  30.500  1.00  0.00      B    O  
ATOM   3601  H1  HOH B1194       2.538   5.113  30.885  1.00  0.00      B    H  
ATOM   3602  H2  HOH B1194       4.180   5.497  31.202  1.00  0.00      B    H  
ATOM   3603  O   HOH B1195      22.347  37.989  15.887  1.00  0.00      B    O  
ATOM   3604  H1  HOH B1195      22.572  38.054  14.896  1.00  0.00      B    H  
ATOM   3605  H2  HOH B1195      21.366  38.227  15.985  1.00  0.00      B    H  
ATOM   3606  O   HOH B1196       5.957   8.703   8.952  1.00  0.00      B    O  
ATOM   3607  H1  HOH B1196       6.578   8.926   8.195  1.00  0.00      B    H  
ATOM   3608  H2  HOH B1196       5.483   7.809   8.823  1.00  0.00      B    H  
ATOM   3609  O   HOH B1197      24.786  15.540  29.265  1.00  0.00      B    O  
ATOM   3610  H1  HOH B1197      24.323  15.567  28.400  1.00  0.00      B    H  
ATOM   3611  H2  HOH B1197      24.056  15.364  29.984  1.00  0.00      B    H  
ATOM   3612  O   HOH B1198      19.023  38.254  16.594  1.00  0.00      B    O  
ATOM   3613  H1  HOH B1198      18.142  38.329  16.016  1.00  0.00      B    H  
ATOM   3614  H2  HOH B1198      19.255  39.215  16.830  1.00  0.00      B    H  
ATOM   3615  O   HOH B1199       0.052   1.957  29.203  1.00  0.00      B    O  
ATOM   3616  H1  HOH B1199      -0.033   1.556  30.121  1.00  0.00      B    H  
ATOM   3617  H2  HOH B1199       0.961   2.337  29.142  1.00  0.00      B    H  
ATOM   3618  O   HOH B1200       6.936  16.496  23.154  1.00  0.00      B    O  
ATOM   3619  H1  HOH B1200       7.932  16.767  23.046  1.00  0.00      B    H  
ATOM   3620  H2  HOH B1200       6.463  17.414  23.039  1.00  0.00      B    H  
ATOM   3621  O   HOH B1201      36.180  14.694   7.750  1.00  0.00      B    O  
ATOM   3622  H1  HOH B1201      36.976  15.062   7.136  1.00  0.00      B    H  
ATOM   3623  H2  HOH B1201      36.488  14.812   8.719  1.00  0.00      B    H  
ATOM   3624  O   HOH B1202      29.134  19.502   7.252  1.00  0.00      B    O  
ATOM   3625  H1  HOH B1202      29.336  20.297   7.898  1.00  0.00      B    H  
ATOM   3626  H2  HOH B1202      28.568  19.874   6.527  1.00  0.00      B    H  
ATOM   3627  O   HOH B1203      28.433   8.014   8.219  1.00  0.00      B    O  
ATOM   3628  H1  HOH B1203      27.972   7.982   7.305  1.00  0.00      B    H  
ATOM   3629  H2  HOH B1203      28.095   8.859   8.694  1.00  0.00      B    H  
ATOM   3630  O   HOH B1204      17.150   3.139  34.399  1.00  0.00      B    O  
ATOM   3631  H1  HOH B1204      16.869   3.983  34.934  1.00  0.00      B    H  
ATOM   3632  H2  HOH B1204      17.680   3.512  33.578  1.00  0.00      B    H  
ATOM   3633  O   HOH B1205      20.721  24.469  21.575  1.00  0.00      B    O  
ATOM   3634  H1  HOH B1205      20.584  24.163  22.556  1.00  0.00      B    H  
ATOM   3635  H2  HOH B1205      19.897  25.031  21.362  1.00  0.00      B    H  
ATOM   3636  O   HOH B1206      11.064   1.494   3.660  1.00  0.00      B    O  
ATOM   3637  H1  HOH B1206      10.868   2.110   2.878  1.00  0.00      B    H  
ATOM   3638  H2  HOH B1206      10.311   0.822   3.786  1.00  0.00      B    H  
ATOM   3639  O   HOH B1207      27.932  20.285  37.662  1.00  0.00      B    O  
ATOM   3640  H1  HOH B1207      26.922  20.203  37.362  1.00  0.00      B    H  
ATOM   3641  H2  HOH B1207      28.277  19.420  38.068  1.00  0.00      B    H  
ATOM   3642  O   HOH B1208      25.619   1.587  13.485  1.00  0.00      B    O  
ATOM   3643  H1  HOH B1208      25.775   2.051  12.622  1.00  0.00      B    H  
ATOM   3644  H2  HOH B1208      26.485   1.096  13.707  1.00  0.00      B    H  
ATOM   3645  O   HOH B1209      19.987  14.453  32.531  1.00  0.00      B    O  
ATOM   3646  H1  HOH B1209      20.471  14.921  33.338  1.00  0.00      B    H  
ATOM   3647  H2  HOH B1209      20.611  13.776  32.160  1.00  0.00      B    H  
ATOM   3648  O   HOH B1210       9.002  12.233   7.997  1.00  0.00      B    O  
ATOM   3649  H1  HOH B1210       8.659  12.197   6.974  1.00  0.00      B    H  
ATOM   3650  H2  HOH B1210       9.026  13.186   8.291  1.00  0.00      B    H  
ATOM   3651  O   HOH B1211      17.839  14.506   9.496  1.00  0.00      B    O  
ATOM   3652  H1  HOH B1211      18.815  14.810   9.720  1.00  0.00      B    H  
ATOM   3653  H2  HOH B1211      17.420  14.211  10.348  1.00  0.00      B    H  
ATOM   3654  O   HOH B1212       9.209   0.799  19.663  1.00  0.00      B    O  
ATOM   3655  H1  HOH B1212       8.143   0.941  19.795  1.00  0.00      B    H  
ATOM   3656  H2  HOH B1212       9.743   0.983  20.510  1.00  0.00      B    H  
ATOM   3657  O   HOH B1213       9.739  18.610   9.800  1.00  0.00      B    O  
ATOM   3658  H1  HOH B1213       9.200  18.989   9.042  1.00  0.00      B    H  
ATOM   3659  H2  HOH B1213       9.209  18.817  10.643  1.00  0.00      B    H  
ATOM   3660  O   HOH B1214       5.359  22.523   6.862  1.00  0.00      B    O  
ATOM   3661  H1  HOH B1214       4.414  22.897   6.651  1.00  0.00      B    H  
ATOM   3662  H2  HOH B1214       5.529  21.820   6.124  1.00  0.00      B    H  
ATOM   3663  O   HOH B1215       6.522  18.615  20.373  1.00  0.00      B    O  
ATOM   3664  H1  HOH B1215       6.149  18.837  21.287  1.00  0.00      B    H  
ATOM   3665  H2  HOH B1215       7.287  19.221  20.164  1.00  0.00      B    H  
ATOM   3666  O   HOH B1216      15.363  27.830  29.043  1.00  0.00      B    O  
ATOM   3667  H1  HOH B1216      14.789  27.183  28.568  1.00  0.00      B    H  
ATOM   3668  H2  HOH B1216      14.977  28.723  28.997  1.00  0.00      B    H  
ATOM   3669  O   HOH B1217      12.389   8.055   1.315  1.00  0.00      B    O  
ATOM   3670  H1  HOH B1217      12.485   9.048   1.227  1.00  0.00      B    H  
ATOM   3671  H2  HOH B1217      12.325   7.834   2.288  1.00  0.00      B    H  
ATOM   3672  O   HOH B1218      20.236  37.395   0.393  1.00  0.00      B    O  
ATOM   3673  H1  HOH B1218      19.297  37.318  -0.069  1.00  0.00      B    H  
ATOM   3674  H2  HOH B1218      20.166  37.037   1.354  1.00  0.00      B    H  
ATOM   3675  O   HOH B1219      31.510  28.912  35.878  1.00  0.00      B    O  
ATOM   3676  H1  HOH B1219      31.730  29.540  36.601  1.00  0.00      B    H  
ATOM   3677  H2  HOH B1219      31.643  29.459  35.037  1.00  0.00      B    H  
ATOM   3678  O   HOH B1220       1.696  28.685   5.657  1.00  0.00      B    O  
ATOM   3679  H1  HOH B1220       2.484  28.060   5.637  1.00  0.00      B    H  
ATOM   3680  H2  HOH B1220       1.570  29.127   4.780  1.00  0.00      B    H  
ATOM   3681  O   HOH B1221       3.311  19.706   5.151  1.00  0.00      B    O  
ATOM   3682  H1  HOH B1221       2.921  20.214   4.410  1.00  0.00      B    H  
ATOM   3683  H2  HOH B1221       2.624  19.006   5.423  1.00  0.00      B    H  
ATOM   3684  O   HOH B1222       7.678   8.895   1.130  1.00  0.00      B    O  
ATOM   3685  H1  HOH B1222       7.122   8.127   0.880  1.00  0.00      B    H  
ATOM   3686  H2  HOH B1222       7.142   9.732   1.277  1.00  0.00      B    H  
ATOM   3687  O   HOH B1223      32.447  11.964  21.546  1.00  0.00      B    O  
ATOM   3688  H1  HOH B1223      32.544  12.180  22.537  1.00  0.00      B    H  
ATOM   3689  H2  HOH B1223      33.329  11.923  21.137  1.00  0.00      B    H  
ATOM   3690  O   HOH B1224      33.338  23.932  27.151  1.00  0.00      B    O  
ATOM   3691  H1  HOH B1224      32.662  24.665  27.362  1.00  0.00      B    H  
ATOM   3692  H2  HOH B1224      33.834  24.291  26.353  1.00  0.00      B    H  
ATOM   3693  O   HOH B1225       2.123  23.493  28.019  1.00  0.00      B    O  
ATOM   3694  H1  HOH B1225       2.780  23.641  28.775  1.00  0.00      B    H  
ATOM   3695  H2  HOH B1225       1.192  23.719  28.321  1.00  0.00      B    H  
ATOM   3696  O   HOH B1226       3.611   5.155  15.960  1.00  0.00      B    O  
ATOM   3697  H1  HOH B1226       4.274   5.909  15.762  1.00  0.00      B    H  
ATOM   3698  H2  HOH B1226       3.295   4.851  15.043  1.00  0.00      B    H  
ATOM   3699  O   HOH B1227      23.840   9.630   3.254  1.00  0.00      B    O  
ATOM   3700  H1  HOH B1227      24.710  10.138   3.473  1.00  0.00      B    H  
ATOM   3701  H2  HOH B1227      24.049   8.765   2.760  1.00  0.00      B    H  
ATOM   3702  O   HOH B1228      16.543   9.314   9.416  1.00  0.00      B    O  
ATOM   3703  H1  HOH B1228      16.680   9.897   8.644  1.00  0.00      B    H  
ATOM   3704  H2  HOH B1228      17.417   9.172   9.831  1.00  0.00      B    H  
ATOM   3705  O   HOH B1229       8.733  14.969  19.097  1.00  0.00      B    O  
ATOM   3706  H1  HOH B1229       8.352  14.350  18.479  1.00  0.00      B    H  
ATOM   3707  H2  HOH B1229       8.076  15.742  19.115  1.00  0.00      B    H  
ATOM   3708  O   HOH B1230       8.236  38.573  23.400  1.00  0.00      B    O  
ATOM   3709  H1  HOH B1230       8.477  39.527  23.316  1.00  0.00      B    H  
ATOM   3710  H2  HOH B1230       7.449  38.314  22.812  1.00  0.00      B    H  
ATOM   3711  O   HOH B1231      21.376  31.214  11.600  1.00  0.00      B    O  
ATOM   3712  H1  HOH B1231      20.960  31.747  10.839  1.00  0.00      B    H  
ATOM   3713  H2  HOH B1231      22.055  31.802  12.065  1.00  0.00      B    H  
ATOM   3714  O   HOH B1232      37.007  20.974  29.747  1.00  0.00      B    O  
ATOM   3715  H1  HOH B1232      37.158  21.105  30.728  1.00  0.00      B    H  
ATOM   3716  H2  HOH B1232      36.357  21.724  29.385  1.00  0.00      B    H  
ATOM   3717  O   HOH B1233      16.569  19.837  37.985  1.00  0.00      B    O  
ATOM   3718  H1  HOH B1233      16.384  19.529  38.918  1.00  0.00      B    H  
ATOM   3719  H2  HOH B1233      16.467  20.868  37.895  1.00  0.00      B    H  
ATOM   3720  O   HOH B1234       9.628  35.400  27.042  1.00  0.00      B    O  
ATOM   3721  H1  HOH B1234       9.146  35.959  26.342  1.00  0.00      B    H  
ATOM   3722  H2  HOH B1234       9.601  34.471  26.700  1.00  0.00      B    H  
ATOM   3723  O   HOH B1235      28.318  29.984  30.975  1.00  0.00      B    O  
ATOM   3724  H1  HOH B1235      27.957  29.359  31.784  1.00  0.00      B    H  
ATOM   3725  H2  HOH B1235      27.676  29.874  30.135  1.00  0.00      B    H  
ATOM   3726  O   HOH B1236      23.814  24.149  23.593  1.00  0.00      B    O  
ATOM   3727  H1  HOH B1236      23.072  23.640  23.986  1.00  0.00      B    H  
ATOM   3728  H2  HOH B1236      24.644  24.111  24.168  1.00  0.00      B    H  
ATOM   3729  O   HOH B1237      26.725  16.538  37.586  1.00  0.00      B    O  
ATOM   3730  H1  HOH B1237      27.456  16.040  37.093  1.00  0.00      B    H  
ATOM   3731  H2  HOH B1237      26.108  16.872  36.867  1.00  0.00      B    H  
ATOM   3732  O   HOH B1238      22.538   5.085  33.726  1.00  0.00      B    O  
ATOM   3733  H1  HOH B1238      22.081   5.483  34.496  1.00  0.00      B    H  
ATOM   3734  H2  HOH B1238      23.350   4.686  34.128  1.00  0.00      B    H  
ATOM   3735  O   HOH B1239       4.033   8.119  13.483  1.00  0.00      B    O  
ATOM   3736  H1  HOH B1239       4.261   8.370  12.514  1.00  0.00      B    H  
ATOM   3737  H2  HOH B1239       4.749   7.486  13.791  1.00  0.00      B    H  
ATOM   3738  O   HOH B1240      30.863   8.486   6.329  1.00  0.00      B    O  
ATOM   3739  H1  HOH B1240      31.614   9.072   6.759  1.00  0.00      B    H  
ATOM   3740  H2  HOH B1240      30.193   8.321   7.069  1.00  0.00      B    H  
ATOM   3741  O   HOH B1241       1.797  18.556  13.795  1.00  0.00      B    O  
ATOM   3742  H1  HOH B1241       1.822  19.275  14.504  1.00  0.00      B    H  
ATOM   3743  H2  HOH B1241       2.679  17.990  13.768  1.00  0.00      B    H  
ATOM   3744  O   HOH B1242       2.826  13.683  36.560  1.00  0.00      B    O  
ATOM   3745  H1  HOH B1242       3.228  14.041  37.339  1.00  0.00      B    H  
ATOM   3746  H2  HOH B1242       1.799  13.790  36.684  1.00  0.00      B    H  
ATOM   3747  O   HOH B1243      20.324  15.620  18.571  1.00  0.00      B    O  
ATOM   3748  H1  HOH B1243      19.421  15.838  19.001  1.00  0.00      B    H  
ATOM   3749  H2  HOH B1243      20.247  15.624  17.574  1.00  0.00      B    H  
ATOM   3750  O   HOH B1244      27.038  17.357  29.254  1.00  0.00      B    O  
ATOM   3751  H1  HOH B1244      27.138  17.070  28.266  1.00  0.00      B    H  
ATOM   3752  H2  HOH B1244      26.253  16.781  29.621  1.00  0.00      B    H  
ATOM   3753  O   HOH B1245      35.353  18.468  30.819  1.00  0.00      B    O  
ATOM   3754  H1  HOH B1245      36.124  17.883  30.637  1.00  0.00      B    H  
ATOM   3755  H2  HOH B1245      34.807  18.635  29.976  1.00  0.00      B    H  
ATOM   3756  O   HOH B1246       8.228   7.370  28.441  1.00  0.00      B    O  
ATOM   3757  H1  HOH B1246       7.825   6.576  28.899  1.00  0.00      B    H  
ATOM   3758  H2  HOH B1246       8.927   7.751  29.098  1.00  0.00      B    H  
ATOM   3759  O   HOH B1247      17.546  13.741  12.186  1.00  0.00      B    O  
ATOM   3760  H1  HOH B1247      17.784  12.859  12.674  1.00  0.00      B    H  
ATOM   3761  H2  HOH B1247      18.327  14.370  12.237  1.00  0.00      B    H  
ATOM   3762  O   HOH B1248      18.549  25.460  20.319  1.00  0.00      B    O  
ATOM   3763  H1  HOH B1248      17.881  25.053  20.925  1.00  0.00      B    H  
ATOM   3764  H2  HOH B1248      18.252  25.267  19.321  1.00  0.00      B    H  
ATOM   3765  O   HOH B1249       1.252  34.410  26.945  1.00  0.00      B    O  
ATOM   3766  H1  HOH B1249       0.905  34.590  26.016  1.00  0.00      B    H  
ATOM   3767  H2  HOH B1249       1.868  35.179  27.193  1.00  0.00      B    H  
ATOM   3768  O   HOH B1250      23.250  20.496  18.751  1.00  0.00      B    O  
ATOM   3769  H1  HOH B1250      23.800  21.127  18.146  1.00  0.00      B    H  
ATOM   3770  H2  HOH B1250      23.240  20.896  19.705  1.00  0.00      B    H  
ATOM   3771  O   HOH B1251       5.886  25.606  37.988  1.00  0.00      B    O  
ATOM   3772  H1  HOH B1251       6.438  26.071  38.720  1.00  0.00      B    H  
ATOM   3773  H2  HOH B1251       4.936  26.038  37.992  1.00  0.00      B    H  
ATOM   3774  O   HOH B1252      19.721  19.477  13.827  1.00  0.00      B    O  
ATOM   3775  H1  HOH B1252      18.741  19.144  13.645  1.00  0.00      B    H  
ATOM   3776  H2  HOH B1252      19.901  19.336  14.811  1.00  0.00      B    H  
ATOM   3777  O   HOH B1253      26.422   5.462   8.136  1.00  0.00      B    O  
ATOM   3778  H1  HOH B1253      26.910   4.606   7.981  1.00  0.00      B    H  
ATOM   3779  H2  HOH B1253      27.007   6.266   7.923  1.00  0.00      B    H  
ATOM   3780  O   HOH B1254      29.607  19.132  29.197  1.00  0.00      B    O  
ATOM   3781  H1  HOH B1254      29.271  18.178  29.042  1.00  0.00      B    H  
ATOM   3782  H2  HOH B1254      30.263  19.041  29.928  1.00  0.00      B    H  
ATOM   3783  O   HOH B1255      13.250  39.010  34.417  1.00  0.00      B    O  
ATOM   3784  H1  HOH B1255      14.150  39.261  34.174  1.00  0.00      B    H  
ATOM   3785  H2  HOH B1255      12.924  38.349  33.692  1.00  0.00      B    H  
ATOM   3786  O   HOH B1256      18.534  22.019  21.644  1.00  0.00      B    O  
ATOM   3787  H1  HOH B1256      18.780  22.559  22.457  1.00  0.00      B    H  
ATOM   3788  H2  HOH B1256      19.236  21.308  21.485  1.00  0.00      B    H  
ATOM   3789  O   HOH B1257       1.965  16.413  24.108  1.00  0.00      B    O  
ATOM   3790  H1  HOH B1257       1.317  16.610  24.887  1.00  0.00      B    H  
ATOM   3791  H2  HOH B1257       2.120  17.318  23.640  1.00  0.00      B    H  
ATOM   3792  O   HOH B1258      16.824  30.521  21.432  1.00  0.00      B    O  
ATOM   3793  H1  HOH B1258      15.916  30.199  21.187  1.00  0.00      B    H  
ATOM   3794  H2  HOH B1258      17.188  29.843  22.062  1.00  0.00      B    H  
ATOM   3795  O   HOH B1259      27.728  36.274  39.060  1.00  0.00      B    O  
ATOM   3796  H1  HOH B1259      26.808  36.200  38.601  1.00  0.00      B    H  
ATOM   3797  H2  HOH B1259      28.034  35.304  39.135  1.00  0.00      B    H  
ATOM   3798  O   HOH B1260      15.849  25.544  32.465  1.00  0.00      B    O  
ATOM   3799  H1  HOH B1260      15.108  26.146  32.475  1.00  0.00      B    H  
ATOM   3800  H2  HOH B1260      16.550  25.761  33.192  1.00  0.00      B    H  
ATOM   3801  O   HOH B1261      32.553   0.678  14.573  1.00  0.00      B    O  
ATOM   3802  H1  HOH B1261      32.584   1.666  14.607  1.00  0.00      B    H  
ATOM   3803  H2  HOH B1261      33.510   0.355  14.789  1.00  0.00      B    H  
ATOM   3804  O   HOH B1262       1.744  32.402  31.667  1.00  0.00      B    O  
ATOM   3805  H1  HOH B1262       1.441  32.790  32.594  1.00  0.00      B    H  
ATOM   3806  H2  HOH B1262       0.994  32.376  31.011  1.00  0.00      B    H  
ATOM   3807  O   HOH B1263      22.662  14.248  18.317  1.00  0.00      B    O  
ATOM   3808  H1  HOH B1263      21.917  14.962  18.302  1.00  0.00      B    H  
ATOM   3809  H2  HOH B1263      23.434  14.667  18.805  1.00  0.00      B    H  
ATOM   3810  O   HOH B1264      21.410  11.699   1.390  1.00  0.00      B    O  
ATOM   3811  H1  HOH B1264      21.939  11.678   2.280  1.00  0.00      B    H  
ATOM   3812  H2  HOH B1264      21.199  10.739   1.131  1.00  0.00      B    H  
ATOM   3813  O   HOH B1265      15.392  20.891  26.533  1.00  0.00      B    O  
ATOM   3814  H1  HOH B1265      14.772  20.409  25.859  1.00  0.00      B    H  
ATOM   3815  H2  HOH B1265      15.398  20.413  27.412  1.00  0.00      B    H  
ATOM   3816  O   HOH B1266      31.868  17.711  26.392  1.00  0.00      B    O  
ATOM   3817  H1  HOH B1266      31.435  16.908  25.879  1.00  0.00      B    H  
ATOM   3818  H2  HOH B1266      31.211  18.490  26.373  1.00  0.00      B    H  
ATOM   3819  O   HOH B1267      16.090  23.921  35.671  1.00  0.00      B    O  
ATOM   3820  H1  HOH B1267      16.064  23.386  34.811  1.00  0.00      B    H  
ATOM   3821  H2  HOH B1267      16.467  24.818  35.515  1.00  0.00      B    H  
ATOM   3822  O   HOH B1268      23.005  12.489  10.627  1.00  0.00      B    O  
ATOM   3823  H1  HOH B1268      23.032  11.607  11.107  1.00  0.00      B    H  
ATOM   3824  H2  HOH B1268      22.694  12.418   9.694  1.00  0.00      B    H  
ATOM   3825  O   HOH B1269       1.377   9.298  34.912  1.00  0.00      B    O  
ATOM   3826  H1  HOH B1269       1.887  10.130  34.863  1.00  0.00      B    H  
ATOM   3827  H2  HOH B1269       0.940   9.252  33.983  1.00  0.00      B    H  
ATOM   3828  O   HOH B1270      25.003  16.035  22.546  1.00  0.00      B    O  
ATOM   3829  H1  HOH B1270      24.393  16.039  21.780  1.00  0.00      B    H  
ATOM   3830  H2  HOH B1270      25.544  16.902  22.707  1.00  0.00      B    H  
ATOM   3831  O   HOH B1271      32.469  -0.146  30.698  1.00  0.00      B    O  
ATOM   3832  H1  HOH B1271      33.313   0.087  30.181  1.00  0.00      B    H  
ATOM   3833  H2  HOH B1271      32.205   0.772  31.124  1.00  0.00      B    H  
ATOM   3834  O   HOH B1272      20.914  14.682   8.635  1.00  0.00      B    O  
ATOM   3835  H1  HOH B1272      21.354  15.469   9.112  1.00  0.00      B    H  
ATOM   3836  H2  HOH B1272      21.521  14.347   7.918  1.00  0.00      B    H  
ATOM   3837  O   HOH B1273      18.917  22.616   8.665  1.00  0.00      B    O  
ATOM   3838  H1  HOH B1273      19.355  22.062   9.422  1.00  0.00      B    H  
ATOM   3839  H2  HOH B1273      18.041  22.091   8.428  1.00  0.00      B    H  
ATOM   3840  O   HOH B1274       1.437  16.350  34.481  1.00  0.00      B    O  
ATOM   3841  H1  HOH B1274       1.488  15.592  33.826  1.00  0.00      B    H  
ATOM   3842  H2  HOH B1274       0.557  16.198  34.945  1.00  0.00      B    H  
ATOM   3843  O   HOH B1275      33.908  14.958  11.211  1.00  0.00      B    O  
ATOM   3844  H1  HOH B1275      34.911  15.037  11.405  1.00  0.00      B    H  
ATOM   3845  H2  HOH B1275      33.361  14.696  12.036  1.00  0.00      B    H  
ATOM   3846  O   HOH B1276      17.598   8.004  19.260  1.00  0.00      B    O  
ATOM   3847  H1  HOH B1276      18.240   8.086  20.063  1.00  0.00      B    H  
ATOM   3848  H2  HOH B1276      16.930   8.774  19.340  1.00  0.00      B    H  
ATOM   3849  O   HOH B1277       3.062   3.045  26.477  1.00  0.00      B    O  
ATOM   3850  H1  HOH B1277       3.905   2.538  26.136  1.00  0.00      B    H  
ATOM   3851  H2  HOH B1277       2.905   2.714  27.434  1.00  0.00      B    H  
ATOM   3852  O   HOH B1278      25.147  15.563  17.690  1.00  0.00      B    O  
ATOM   3853  H1  HOH B1278      25.418  14.796  18.273  1.00  0.00      B    H  
ATOM   3854  H2  HOH B1278      25.753  16.321  17.914  1.00  0.00      B    H  
ATOM   3855  O   HOH B1279      38.426  18.866   5.114  1.00  0.00      B    O  
ATOM   3856  H1  HOH B1279      38.506  19.241   4.201  1.00  0.00      B    H  
ATOM   3857  H2  HOH B1279      39.213  18.251   5.274  1.00  0.00      B    H  
ATOM   3858  O   HOH B1280      23.965  13.072  33.397  1.00  0.00      B    O  
ATOM   3859  H1  HOH B1280      24.327  13.799  34.001  1.00  0.00      B    H  
ATOM   3860  H2  HOH B1280      23.100  12.714  33.839  1.00  0.00      B    H  
ATOM   3861  O   HOH B1281      22.237   0.670   2.211  1.00  0.00      B    O  
ATOM   3862  H1  HOH B1281      21.902   0.328   1.317  1.00  0.00      B    H  
ATOM   3863  H2  HOH B1281      21.631   1.434   2.545  1.00  0.00      B    H  
ATOM   3864  O   HOH B1282      27.250  24.821  16.836  1.00  0.00      B    O  
ATOM   3865  H1  HOH B1282      26.920  23.929  16.493  1.00  0.00      B    H  
ATOM   3866  H2  HOH B1282      26.720  24.976  17.678  1.00  0.00      B    H  
ATOM   3867  O   HOH B1283      32.510   2.088   9.465  1.00  0.00      B    O  
ATOM   3868  H1  HOH B1283      33.520   2.272   9.428  1.00  0.00      B    H  
ATOM   3869  H2  HOH B1283      32.282   1.505   8.695  1.00  0.00      B    H  
ATOM   3870  O   HOH B1284      30.132  28.336  23.532  1.00  0.00      B    O  
ATOM   3871  H1  HOH B1284      29.499  28.875  24.051  1.00  0.00      B    H  
ATOM   3872  H2  HOH B1284      30.817  28.970  23.179  1.00  0.00      B    H  
ATOM   3873  O   HOH B1285      31.982  17.619  22.109  1.00  0.00      B    O  
ATOM   3874  H1  HOH B1285      31.993  18.388  22.759  1.00  0.00      B    H  
ATOM   3875  H2  HOH B1285      32.858  17.618  21.569  1.00  0.00      B    H  
ATOM   3876  O   HOH B1286      39.001  38.742  21.198  1.00  0.00      B    O  
ATOM   3877  H1  HOH B1286      38.783  39.553  20.633  1.00  0.00      B    H  
ATOM   3878  H2  HOH B1286      39.428  39.093  22.003  1.00  0.00      B    H  
ATOM   3879  O   HOH B1287      36.390   8.644   6.982  1.00  0.00      B    O  
ATOM   3880  H1  HOH B1287      37.186   8.077   6.642  1.00  0.00      B    H  
ATOM   3881  H2  HOH B1287      35.721   8.766   6.276  1.00  0.00      B    H  
ATOM   3882  O   HOH B1288      22.670  30.849   6.920  1.00  0.00      B    O  
ATOM   3883  H1  HOH B1288      23.157  31.733   6.923  1.00  0.00      B    H  
ATOM   3884  H2  HOH B1288      23.328  30.132   7.270  1.00  0.00      B    H  
ATOM   3885  O   HOH B1289      15.359   9.651  23.893  1.00  0.00      B    O  
ATOM   3886  H1  HOH B1289      15.213  10.598  23.587  1.00  0.00      B    H  
ATOM   3887  H2  HOH B1289      15.596   9.628  24.897  1.00  0.00      B    H  
ATOM   3888  O   HOH B1290      30.853  34.288  23.070  1.00  0.00      B    O  
ATOM   3889  H1  HOH B1290      31.809  34.617  22.825  1.00  0.00      B    H  
ATOM   3890  H2  HOH B1290      30.336  34.261  22.216  1.00  0.00      B    H  
ATOM   3891  O   HOH B1291      32.284  37.466  35.612  1.00  0.00      B    O  
ATOM   3892  H1  HOH B1291      31.516  37.076  36.149  1.00  0.00      B    H  
ATOM   3893  H2  HOH B1291      31.996  37.540  34.645  1.00  0.00      B    H  
ATOM   3894  O   HOH B1292      33.894   6.872  11.820  1.00  0.00      B    O  
ATOM   3895  H1  HOH B1292      34.714   7.273  11.360  1.00  0.00      B    H  
ATOM   3896  H2  HOH B1292      33.108   6.999  11.213  1.00  0.00      B    H  
ATOM   3897  O   HOH B1293       7.794  24.006  33.402  1.00  0.00      B    O  
ATOM   3898  H1  HOH B1293       8.026  24.458  34.270  1.00  0.00      B    H  
ATOM   3899  H2  HOH B1293       8.376  24.392  32.671  1.00  0.00      B    H  
ATOM   3900  O   HOH B1294      34.811  29.101  25.363  1.00  0.00      B    O  
ATOM   3901  H1  HOH B1294      33.927  29.476  25.083  1.00  0.00      B    H  
ATOM   3902  H2  HOH B1294      34.714  28.166  25.837  1.00  0.00      B    H  
ATOM   3903  O   HOH B1295      11.421  20.002  26.461  1.00  0.00      B    O  
ATOM   3904  H1  HOH B1295      11.376  19.599  27.374  1.00  0.00      B    H  
ATOM   3905  H2  HOH B1295      12.317  19.782  26.140  1.00  0.00      B    H  
ATOM   3906  O   HOH B1296      30.283   5.975   8.247  1.00  0.00      B    O  
ATOM   3907  H1  HOH B1296      29.647   6.702   8.559  1.00  0.00      B    H  
ATOM   3908  H2  HOH B1296      29.786   5.348   7.586  1.00  0.00      B    H  
ATOM   3909  O   HOH B1297      23.005  24.557   6.897  1.00  0.00      B    O  
ATOM   3910  H1  HOH B1297      23.157  24.526   7.883  1.00  0.00      B    H  
ATOM   3911  H2  HOH B1297      22.206  23.987   6.640  1.00  0.00      B    H  
ATOM   3912  O   HOH B1298       5.506   5.914  35.219  1.00  0.00      B    O  
ATOM   3913  H1  HOH B1298       5.847   5.059  34.795  1.00  0.00      B    H  
ATOM   3914  H2  HOH B1298       4.727   5.800  35.868  1.00  0.00      B    H  
ATOM   3915  O   HOH B1299       3.741   1.637  39.040  1.00  0.00      B    O  
ATOM   3916  H1  HOH B1299       2.830   1.174  39.064  1.00  0.00      B    H  
ATOM   3917  H2  HOH B1299       4.434   0.934  38.677  1.00  0.00      B    H  
ATOM   3918  O   HOH B1300      22.752  33.759   9.905  1.00  0.00      B    O  
ATOM   3919  H1  HOH B1300      22.841  34.567  10.498  1.00  0.00      B    H  
ATOM   3920  H2  HOH B1300      21.829  33.672   9.594  1.00  0.00      B    H  
ATOM   3921  O   HOH B1301       0.781  23.243  19.127  1.00  0.00      B    O  
ATOM   3922  H1  HOH B1301       0.749  22.389  19.657  1.00  0.00      B    H  
ATOM   3923  H2  HOH B1301      -0.064  23.381  18.557  1.00  0.00      B    H  
ATOM   3924  O   HOH B1302      14.021  16.372  23.516  1.00  0.00      B    O  
ATOM   3925  H1  HOH B1302      15.008  16.079  23.644  1.00  0.00      B    H  
ATOM   3926  H2  HOH B1302      13.636  16.572  24.416  1.00  0.00      B    H  
ATOM   3927  O   HOH B1303      30.333  32.028  26.642  1.00  0.00      B    O  
ATOM   3928  H1  HOH B1303      30.350  32.062  27.653  1.00  0.00      B    H  
ATOM   3929  H2  HOH B1303      31.247  31.779  26.299  1.00  0.00      B    H  
ATOM   3930  O   HOH B1304      16.562  16.452  26.629  1.00  0.00      B    O  
ATOM   3931  H1  HOH B1304      17.286  16.652  27.309  1.00  0.00      B    H  
ATOM   3932  H2  HOH B1304      15.658  16.513  27.061  1.00  0.00      B    H  
ATOM   3933  O   HOH B1305      16.664  10.942  36.935  1.00  0.00      B    O  
ATOM   3934  H1  HOH B1305      17.637  11.167  37.139  1.00  0.00      B    H  
ATOM   3935  H2  HOH B1305      16.125  10.831  37.793  1.00  0.00      B    H  
ATOM   3936  O   HOH B1306      27.302  39.322   9.781  1.00  0.00      B    O  
ATOM   3937  H1  HOH B1306      26.732  38.456   9.900  1.00  0.00      B    H  
ATOM   3938  H2  HOH B1306      28.281  39.209   9.835  1.00  0.00      B    H  
ATOM   3939  O   HOH B1307      36.692  13.263   4.188  1.00  0.00      B    O  
ATOM   3940  H1  HOH B1307      35.856  13.216   4.821  1.00  0.00      B    H  
ATOM   3941  H2  HOH B1307      36.853  12.318   3.835  1.00  0.00      B    H  
ATOM   3942  O   HOH B1308      35.099   9.560  24.970  1.00  0.00      B    O  
ATOM   3943  H1  HOH B1308      36.023   9.682  24.598  1.00  0.00      B    H  
ATOM   3944  H2  HOH B1308      35.151   8.826  25.600  1.00  0.00      B    H  
ATOM   3945  O   HOH B1309       0.936   7.294  16.799  1.00  0.00      B    O  
ATOM   3946  H1  HOH B1309       1.296   7.832  16.070  1.00  0.00      B    H  
ATOM   3947  H2  HOH B1309       1.657   7.095  17.548  1.00  0.00      B    H  
ATOM   3948  O   HOH B1310      18.398   0.584   9.625  1.00  0.00      B    O  
ATOM   3949  H1  HOH B1310      18.657   0.062   8.757  1.00  0.00      B    H  
ATOM   3950  H2  HOH B1310      17.487   0.228   9.859  1.00  0.00      B    H  
ATOM   3951  O   HOH B1311      16.059  15.187   7.341  1.00  0.00      B    O  
ATOM   3952  H1  HOH B1311      16.507  14.818   8.092  1.00  0.00      B    H  
ATOM   3953  H2  HOH B1311      16.043  14.490   6.605  1.00  0.00      B    H  
ATOM   3954  O   HOH B1312       1.707  21.906   1.049  1.00  0.00      B    O  
ATOM   3955  H1  HOH B1312       2.027  20.918   1.050  1.00  0.00      B    H  
ATOM   3956  H2  HOH B1312       0.941  21.968   0.368  1.00  0.00      B    H  
ATOM   3957  O   HOH B1313      27.628  25.981   8.054  1.00  0.00      B    O  
ATOM   3958  H1  HOH B1313      27.857  26.184   9.054  1.00  0.00      B    H  
ATOM   3959  H2  HOH B1313      27.071  26.785   7.688  1.00  0.00      B    H  
ATOM   3960  O   HOH B1314       6.609   2.647  28.851  1.00  0.00      B    O  
ATOM   3961  H1  HOH B1314       6.720   2.356  29.848  1.00  0.00      B    H  
ATOM   3962  H2  HOH B1314       6.496   1.748  28.301  1.00  0.00      B    H  
ATOM   3963  O   HOH B1315      37.527  22.079  26.625  1.00  0.00      B    O  
ATOM   3964  H1  HOH B1315      38.102  21.248  26.670  1.00  0.00      B    H  
ATOM   3965  H2  HOH B1315      36.780  21.996  25.946  1.00  0.00      B    H  
ATOM   3966  O   HOH B1316       0.384  16.926   1.925  1.00  0.00      B    O  
ATOM   3967  H1  HOH B1316      -0.066  16.154   2.402  1.00  0.00      B    H  
ATOM   3968  H2  HOH B1316      -0.043  16.929   0.999  1.00  0.00      B    H  
ATOM   3969  O   HOH B1317      30.482  39.377  12.763  1.00  0.00      B    O  
ATOM   3970  H1  HOH B1317      31.386  39.565  13.139  1.00  0.00      B    H  
ATOM   3971  H2  HOH B1317      30.294  38.366  12.727  1.00  0.00      B    H  
ATOM   3972  O   HOH B1318       0.593  28.853   1.229  1.00  0.00      B    O  
ATOM   3973  H1  HOH B1318       0.313  27.879   1.417  1.00  0.00      B    H  
ATOM   3974  H2  HOH B1318       1.243  29.164   1.916  1.00  0.00      B    H  
ATOM   3975  O   HOH B1319      26.682  13.616  18.632  1.00  0.00      B    O  
ATOM   3976  H1  HOH B1319      27.428  13.070  18.186  1.00  0.00      B    H  
ATOM   3977  H2  HOH B1319      26.845  13.777  19.581  1.00  0.00      B    H  
ATOM   3978  O   HOH B1320      38.295   1.345  19.116  1.00  0.00      B    O  
ATOM   3979  H1  HOH B1320      38.228   2.364  19.319  1.00  0.00      B    H  
ATOM   3980  H2  HOH B1320      38.825   1.281  18.289  1.00  0.00      B    H  
ATOM   3981  O   HOH B1321      31.919  34.244   6.916  1.00  0.00      B    O  
ATOM   3982  H1  HOH B1321      31.843  33.645   6.081  1.00  0.00      B    H  
ATOM   3983  H2  HOH B1321      32.171  35.158   6.574  1.00  0.00      B    H  
ATOM   3984  O   HOH B1322       4.948  28.558  15.983  1.00  0.00      B    O  
ATOM   3985  H1  HOH B1322       5.431  28.092  16.724  1.00  0.00      B    H  
ATOM   3986  H2  HOH B1322       4.172  27.990  15.628  1.00  0.00      B    H  
ATOM   3987  O   HOH B1323      13.942  21.233   2.077  1.00  0.00      B    O  
ATOM   3988  H1  HOH B1323      14.372  20.475   1.611  1.00  0.00      B    H  
ATOM   3989  H2  HOH B1323      13.172  20.970   2.674  1.00  0.00      B    H  
ATOM   3990  O   HOH B1324      28.895   1.302   1.814  1.00  0.00      B    O  
ATOM   3991  H1  HOH B1324      28.651   0.580   2.431  1.00  0.00      B    H  
ATOM   3992  H2  HOH B1324      28.831   0.909   0.890  1.00  0.00      B    H  
ATOM   3993  O   HOH B1325      12.862   2.203  24.549  1.00  0.00      B    O  
ATOM   3994  H1  HOH B1325      13.654   2.483  23.970  1.00  0.00      B    H  
ATOM   3995  H2  HOH B1325      13.186   1.519  25.155  1.00  0.00      B    H  
ATOM   3996  O   HOH B1326      14.345  11.964  21.044  1.00  0.00      B    O  
ATOM   3997  H1  HOH B1326      13.519  11.356  21.120  1.00  0.00      B    H  
ATOM   3998  H2  HOH B1326      13.937  12.919  21.098  1.00  0.00      B    H  
ATOM   3999  O   HOH B1327      14.041  18.310  33.179  1.00  0.00      B    O  
ATOM   4000  H1  HOH B1327      14.378  17.324  33.148  1.00  0.00      B    H  
ATOM   4001  H2  HOH B1327      14.581  18.777  33.888  1.00  0.00      B    H  
ATOM   4002  O   HOH B1328      37.384  27.508  16.502  1.00  0.00      B    O  
ATOM   4003  H1  HOH B1328      37.924  28.258  16.971  1.00  0.00      B    H  
ATOM   4004  H2  HOH B1328      36.853  27.942  15.747  1.00  0.00      B    H  
ATOM   4005  O   HOH B1329       4.812   9.741  11.251  1.00  0.00      B    O  
ATOM   4006  H1  HOH B1329       4.060  10.423  11.101  1.00  0.00      B    H  
ATOM   4007  H2  HOH B1329       5.179   9.463  10.333  1.00  0.00      B    H  
ATOM   4008  O   HOH B1330      32.988  36.644  22.611  1.00  0.00      B    O  
ATOM   4009  H1  HOH B1330      33.608  35.867  22.575  1.00  0.00      B    H  
ATOM   4010  H2  HOH B1330      33.516  37.482  22.440  1.00  0.00      B    H  
ATOM   4011  O   HOH B1331      30.858  36.338   9.821  1.00  0.00      B    O  
ATOM   4012  H1  HOH B1331      30.473  37.147   9.357  1.00  0.00      B    H  
ATOM   4013  H2  HOH B1331      30.443  35.465   9.485  1.00  0.00      B    H  
ATOM   4014  O   HOH B1332       9.046  20.717  34.015  1.00  0.00      B    O  
ATOM   4015  H1  HOH B1332       8.952  21.689  34.164  1.00  0.00      B    H  
ATOM   4016  H2  HOH B1332       9.940  20.371  34.352  1.00  0.00      B    H  
ATOM   4017  O   HOH B1333      33.160   8.478  31.663  1.00  0.00      B    O  
ATOM   4018  H1  HOH B1333      33.080   7.994  32.555  1.00  0.00      B    H  
ATOM   4019  H2  HOH B1333      32.571   9.285  31.655  1.00  0.00      B    H  
ATOM   4020  O   HOH B1334      10.730  25.480  26.010  1.00  0.00      B    O  
ATOM   4021  H1  HOH B1334      10.607  24.429  26.142  1.00  0.00      B    H  
ATOM   4022  H2  HOH B1334       9.900  25.853  26.411  1.00  0.00      B    H  
ATOM   4023  O   HOH B1335       2.535   6.489   2.728  1.00  0.00      B    O  
ATOM   4024  H1  HOH B1335       2.857   7.349   3.164  1.00  0.00      B    H  
ATOM   4025  H2  HOH B1335       3.278   6.124   2.143  1.00  0.00      B    H  
ATOM   4026  O   HOH B1336       2.318  34.371  15.357  1.00  0.00      B    O  
ATOM   4027  H1  HOH B1336       2.252  33.399  14.987  1.00  0.00      B    H  
ATOM   4028  H2  HOH B1336       3.072  34.828  14.902  1.00  0.00      B    H  
ATOM   4029  O   HOH B1337      31.244  18.317   8.946  1.00  0.00      B    O  
ATOM   4030  H1  HOH B1337      30.529  17.907   8.307  1.00  0.00      B    H  
ATOM   4031  H2  HOH B1337      31.969  17.620   9.015  1.00  0.00      B    H  
ATOM   4032  O   HOH B1338      27.452  19.555  27.537  1.00  0.00      B    O  
ATOM   4033  H1  HOH B1338      26.797  18.935  28.006  1.00  0.00      B    H  
ATOM   4034  H2  HOH B1338      28.250  19.535  28.124  1.00  0.00      B    H  
ATOM   4035  O   HOH B1339       4.002  19.074  32.746  1.00  0.00      B    O  
ATOM   4036  H1  HOH B1339       4.932  19.186  33.165  1.00  0.00      B    H  
ATOM   4037  H2  HOH B1339       3.355  19.748  33.125  1.00  0.00      B    H  
ATOM   4038  O   HOH B1340      13.144  25.107   4.631  1.00  0.00      B    O  
ATOM   4039  H1  HOH B1340      12.522  24.612   5.231  1.00  0.00      B    H  
ATOM   4040  H2  HOH B1340      12.697  25.076   3.722  1.00  0.00      B    H  
ATOM   4041  O   HOH B1341      13.058   2.993   0.540  1.00  0.00      B    O  
ATOM   4042  H1  HOH B1341      12.614   3.854   0.156  1.00  0.00      B    H  
ATOM   4043  H2  HOH B1341      13.754   3.299   1.264  1.00  0.00      B    H  
ATOM   4044  O   HOH B1342      33.519  25.193  24.786  1.00  0.00      B    O  
ATOM   4045  H1  HOH B1342      32.477  25.407  24.671  1.00  0.00      B    H  
ATOM   4046  H2  HOH B1342      34.058  25.650  24.026  1.00  0.00      B    H  
ATOM   4047  O   HOH B1343       2.134  16.060  10.002  1.00  0.00      B    O  
ATOM   4048  H1  HOH B1343       1.958  16.850   9.382  1.00  0.00      B    H  
ATOM   4049  H2  HOH B1343       1.450  16.059  10.724  1.00  0.00      B    H  
ATOM   4050  O   HOH B1344      35.271   7.681  16.786  1.00  0.00      B    O  
ATOM   4051  H1  HOH B1344      34.499   7.549  17.429  1.00  0.00      B    H  
ATOM   4052  H2  HOH B1344      34.882   7.801  15.835  1.00  0.00      B    H  
ATOM   4053  O   HOH B1345      16.812   1.483  38.712  1.00  0.00      B    O  
ATOM   4054  H1  HOH B1345      16.882   2.447  38.303  1.00  0.00      B    H  
ATOM   4055  H2  HOH B1345      17.789   1.187  38.825  1.00  0.00      B    H  
ATOM   4056  O   HOH B1346      21.324   1.756  24.159  1.00  0.00      B    O  
ATOM   4057  H1  HOH B1346      21.828   0.872  24.311  1.00  0.00      B    H  
ATOM   4058  H2  HOH B1346      21.507   2.462  24.883  1.00  0.00      B    H  
ATOM   4059  O   HOH B1347      36.549  27.797   5.346  1.00  0.00      B    O  
ATOM   4060  H1  HOH B1347      37.183  28.512   5.011  1.00  0.00      B    H  
ATOM   4061  H2  HOH B1347      36.679  27.748   6.386  1.00  0.00      B    H  
ATOM   4062  O   HOH B1348      35.711  18.840  17.815  1.00  0.00      B    O  
ATOM   4063  H1  HOH B1348      36.483  18.207  17.652  1.00  0.00      B    H  
ATOM   4064  H2  HOH B1348      34.871  18.447  17.392  1.00  0.00      B    H  
ATOM   4065  O   HOH B1349      18.873   7.352  28.213  1.00  0.00      B    O  
ATOM   4066  H1  HOH B1349      18.486   6.490  27.918  1.00  0.00      B    H  
ATOM   4067  H2  HOH B1349      19.910   7.332  28.147  1.00  0.00      B    H  
ATOM   4068  O   HOH B1350      23.792  38.648  13.553  1.00  0.00      B    O  
ATOM   4069  H1  HOH B1350      24.353  39.497  13.339  1.00  0.00      B    H  
ATOM   4070  H2  HOH B1350      24.395  37.853  13.292  1.00  0.00      B    H  
ATOM   4071  O   HOH B1351       4.783  22.686  20.451  1.00  0.00      B    O  
ATOM   4072  H1  HOH B1351       4.977  23.657  20.805  1.00  0.00      B    H  
ATOM   4073  H2  HOH B1351       3.955  22.361  20.928  1.00  0.00      B    H  
ATOM   4074  O   HOH B1352      19.392  14.943  29.608  1.00  0.00      B    O  
ATOM   4075  H1  HOH B1352      19.848  14.084  29.810  1.00  0.00      B    H  
ATOM   4076  H2  HOH B1352      19.389  15.464  30.472  1.00  0.00      B    H  
ATOM   4077  O   HOH B1353      15.069  29.455   8.085  1.00  0.00      B    O  
ATOM   4078  H1  HOH B1353      15.845  29.140   8.663  1.00  0.00      B    H  
ATOM   4079  H2  HOH B1353      14.572  28.661   7.759  1.00  0.00      B    H  
ATOM   4080  O   HOH B1354      37.939  31.522  33.096  1.00  0.00      B    O  
ATOM   4081  H1  HOH B1354      37.061  31.618  33.692  1.00  0.00      B    H  
ATOM   4082  H2  HOH B1354      37.757  31.957  32.155  1.00  0.00      B    H  
ATOM   4083  O   HOH B1355      31.020   9.942  18.309  1.00  0.00      B    O  
ATOM   4084  H1  HOH B1355      31.153   9.443  17.431  1.00  0.00      B    H  
ATOM   4085  H2  HOH B1355      31.824  10.603  18.281  1.00  0.00      B    H  
ATOM   4086  O   HOH B1356      25.191   7.097   1.860  1.00  0.00      B    O  
ATOM   4087  H1  HOH B1356      25.825   7.384   1.130  1.00  0.00      B    H  
ATOM   4088  H2  HOH B1356      25.666   6.351   2.446  1.00  0.00      B    H  
ATOM   4089  O   HOH B1357      25.302   8.867  11.203  1.00  0.00      B    O  
ATOM   4090  H1  HOH B1357      25.203   7.981  11.719  1.00  0.00      B    H  
ATOM   4091  H2  HOH B1357      26.087   8.732  10.584  1.00  0.00      B    H  
ATOM   4092  O   HOH B1358      16.683   1.589  21.078  1.00  0.00      B    O  
ATOM   4093  H1  HOH B1358      16.494   0.629  20.802  1.00  0.00      B    H  
ATOM   4094  H2  HOH B1358      17.570   1.630  21.536  1.00  0.00      B    H  
ATOM   4095  O   HOH B1359      24.673   6.521  12.277  1.00  0.00      B    O  
ATOM   4096  H1  HOH B1359      24.471   6.106  13.150  1.00  0.00      B    H  
ATOM   4097  H2  HOH B1359      24.034   6.058  11.612  1.00  0.00      B    H  
ATOM   4098  O   HOH B1360      26.717  38.513  25.238  1.00  0.00      B    O  
ATOM   4099  H1  HOH B1360      27.561  39.133  25.339  1.00  0.00      B    H  
ATOM   4100  H2  HOH B1360      26.064  38.750  25.964  1.00  0.00      B    H  
ATOM   4101  O   HOH B1361      30.306  19.026   3.172  1.00  0.00      B    O  
ATOM   4102  H1  HOH B1361      30.848  18.785   3.961  1.00  0.00      B    H  
ATOM   4103  H2  HOH B1361      30.896  19.538   2.474  1.00  0.00      B    H  
ATOM   4104  O   HOH B1362      22.147  21.973  14.846  1.00  0.00      B    O  
ATOM   4105  H1  HOH B1362      23.000  21.377  14.863  1.00  0.00      B    H  
ATOM   4106  H2  HOH B1362      21.634  21.828  15.702  1.00  0.00      B    H  
ATOM   4107  O   HOH B1363      26.122  23.182  25.016  1.00  0.00      B    O  
ATOM   4108  H1  HOH B1363      27.055  22.892  25.185  1.00  0.00      B    H  
ATOM   4109  H2  HOH B1363      25.729  23.548  25.905  1.00  0.00      B    H  
ATOM   4110  O   HOH B1364      13.141  26.093  25.586  1.00  0.00      B    O  
ATOM   4111  H1  HOH B1364      13.145  27.052  25.931  1.00  0.00      B    H  
ATOM   4112  H2  HOH B1364      12.103  25.781  25.594  1.00  0.00      B    H  
ATOM   4113  O   HOH B1365      15.715   0.893  33.521  1.00  0.00      B    O  
ATOM   4114  H1  HOH B1365      16.468   0.218  33.439  1.00  0.00      B    H  
ATOM   4115  H2  HOH B1365      16.053   1.623  34.112  1.00  0.00      B    H  
ATOM   4116  O   HOH B1366      10.633  33.595   8.809  1.00  0.00      B    O  
ATOM   4117  H1  HOH B1366      10.969  32.688   8.578  1.00  0.00      B    H  
ATOM   4118  H2  HOH B1366      10.567  33.675   9.836  1.00  0.00      B    H  
ATOM   4119  O   HOH B1367       2.898  38.551  36.061  1.00  0.00      B    O  
ATOM   4120  H1  HOH B1367       2.096  38.383  35.462  1.00  0.00      B    H  
ATOM   4121  H2  HOH B1367       2.528  38.586  37.008  1.00  0.00      B    H  
ATOM   4122  O   HOH B1368      22.472  15.130  23.350  1.00  0.00      B    O  
ATOM   4123  H1  HOH B1368      22.579  14.136  23.358  1.00  0.00      B    H  
ATOM   4124  H2  HOH B1368      23.413  15.508  23.558  1.00  0.00      B    H  
ATOM   4125  O   HOH B1369      10.083  24.812  38.990  1.00  0.00      B    O  
ATOM   4126  H1  HOH B1369       9.945  25.849  39.100  1.00  0.00      B    H  
ATOM   4127  H2  HOH B1369       9.178  24.367  38.802  1.00  0.00      B    H  
ATOM   4128  O   HOH B1370       8.923  20.430  31.313  1.00  0.00      B    O  
ATOM   4129  H1  HOH B1370       9.077  20.273  32.325  1.00  0.00      B    H  
ATOM   4130  H2  HOH B1370       9.222  19.605  30.810  1.00  0.00      B    H  
ATOM   4131  O   HOH B1371      31.372  21.257  13.724  1.00  0.00      B    O  
ATOM   4132  H1  HOH B1371      32.005  21.759  14.318  1.00  0.00      B    H  
ATOM   4133  H2  HOH B1371      30.823  20.750  14.354  1.00  0.00      B    H  
ATOM   4134  O   HOH B1372       7.905  32.074   1.881  1.00  0.00      B    O  
ATOM   4135  H1  HOH B1372       7.641  33.065   1.763  1.00  0.00      B    H  
ATOM   4136  H2  HOH B1372       8.627  31.843   1.124  1.00  0.00      B    H  
ATOM   4137  O   HOH B1373      23.712  12.218  27.432  1.00  0.00      B    O  
ATOM   4138  H1  HOH B1373      24.190  12.797  26.778  1.00  0.00      B    H  
ATOM   4139  H2  HOH B1373      24.315  11.427  27.681  1.00  0.00      B    H  
ATOM   4140  O   HOH B1374      30.960   4.696  27.385  1.00  0.00      B    O  
ATOM   4141  H1  HOH B1374      31.936   4.747  27.666  1.00  0.00      B    H  
ATOM   4142  H2  HOH B1374      30.700   5.643  27.325  1.00  0.00      B    H  
ATOM   4143  O   HOH B1375      14.613  15.751  33.391  1.00  0.00      B    O  
ATOM   4144  H1  HOH B1375      13.765  15.531  33.974  1.00  0.00      B    H  
ATOM   4145  H2  HOH B1375      14.706  15.022  32.696  1.00  0.00      B    H  
ATOM   4146  O   HOH B1376      36.397  35.543  15.848  1.00  0.00      B    O  
ATOM   4147  H1  HOH B1376      35.416  35.806  15.946  1.00  0.00      B    H  
ATOM   4148  H2  HOH B1376      37.016  36.213  16.343  1.00  0.00      B    H  
ATOM   4149  O   HOH B1377       1.345  19.902  30.053  1.00  0.00      B    O  
ATOM   4150  H1  HOH B1377       1.951  19.128  29.907  1.00  0.00      B    H  
ATOM   4151  H2  HOH B1377       1.860  20.645  30.606  1.00  0.00      B    H  
ATOM   4152  O   HOH B1378       4.985   3.339  31.751  1.00  0.00      B    O  
ATOM   4153  H1  HOH B1378       5.460   2.534  31.376  1.00  0.00      B    H  
ATOM   4154  H2  HOH B1378       4.145   2.974  32.287  1.00  0.00      B    H  
ATOM   4155  O   HOH B1379      29.729  10.005  30.006  1.00  0.00      B    O  
ATOM   4156  H1  HOH B1379      30.097   9.792  29.117  1.00  0.00      B    H  
ATOM   4157  H2  HOH B1379      28.734  10.003  30.006  1.00  0.00      B    H  
ATOM   4158  O   HOH B1380      28.701  33.957   0.768  1.00  0.00      B    O  
ATOM   4159  H1  HOH B1380      28.995  33.652  -0.140  1.00  0.00      B    H  
ATOM   4160  H2  HOH B1380      29.508  34.207   1.313  1.00  0.00      B    H  
ATOM   4161  O   HOH B1381      24.382  28.237  31.717  1.00  0.00      B    O  
ATOM   4162  H1  HOH B1381      23.739  28.763  32.385  1.00  0.00      B    H  
ATOM   4163  H2  HOH B1381      24.185  28.444  30.760  1.00  0.00      B    H  
ATOM   4164  O   HOH B1382      37.106   2.518   3.257  1.00  0.00      B    O  
ATOM   4165  H1  HOH B1382      36.532   3.181   2.661  1.00  0.00      B    H  
ATOM   4166  H2  HOH B1382      36.932   2.611   4.171  1.00  0.00      B    H  
ATOM   4167  O   HOH B1383       6.205   6.341  18.898  1.00  0.00      B    O  
ATOM   4168  H1  HOH B1383       6.143   6.621  19.894  1.00  0.00      B    H  
ATOM   4169  H2  HOH B1383       6.558   7.141  18.339  1.00  0.00      B    H  
ATOM   4170  O   HOH B1384       9.328  18.234  25.745  1.00  0.00      B    O  
ATOM   4171  H1  HOH B1384       9.629  17.240  25.902  1.00  0.00      B    H  
ATOM   4172  H2  HOH B1384      10.074  18.819  26.157  1.00  0.00      B    H  
ATOM   4173  O   HOH B1385      28.727   4.942  23.105  1.00  0.00      B    O  
ATOM   4174  H1  HOH B1385      29.037   4.333  22.317  1.00  0.00      B    H  
ATOM   4175  H2  HOH B1385      28.549   4.380  23.956  1.00  0.00      B    H  
ATOM   4176  O   HOH B1386       6.905  18.659   4.442  1.00  0.00      B    O  
ATOM   4177  H1  HOH B1386       6.694  19.308   3.697  1.00  0.00      B    H  
ATOM   4178  H2  HOH B1386       6.194  18.694   5.130  1.00  0.00      B    H  
ATOM   4179  O   HOH B1387       3.830   3.821  37.370  1.00  0.00      B    O  
ATOM   4180  H1  HOH B1387       4.662   3.938  36.868  1.00  0.00      B    H  
ATOM   4181  H2  HOH B1387       4.020   3.089  38.099  1.00  0.00      B    H  
ATOM   4182  O   HOH B1388       2.697   7.248  19.965  1.00  0.00      B    O  
ATOM   4183  H1  HOH B1388       2.820   8.063  19.329  1.00  0.00      B    H  
ATOM   4184  H2  HOH B1388       3.288   6.483  19.668  1.00  0.00      B    H  
ATOM   4185  O   HOH B1389      14.092   4.563  16.932  1.00  0.00      B    O  
ATOM   4186  H1  HOH B1389      15.013   4.252  16.710  1.00  0.00      B    H  
ATOM   4187  H2  HOH B1389      14.174   5.578  17.214  1.00  0.00      B    H  
ATOM   4188  O   HOH B1390      24.724  22.064   2.450  1.00  0.00      B    O  
ATOM   4189  H1  HOH B1390      25.484  22.668   2.081  1.00  0.00      B    H  
ATOM   4190  H2  HOH B1390      24.352  22.427   3.335  1.00  0.00      B    H  
ATOM   4191  O   HOH B1391      36.315  27.836  21.786  1.00  0.00      B    O  
ATOM   4192  H1  HOH B1391      36.753  28.267  22.606  1.00  0.00      B    H  
ATOM   4193  H2  HOH B1391      36.996  27.766  21.036  1.00  0.00      B    H  
ATOM   4194  O   HOH B1392       3.061   3.096  20.353  1.00  0.00      B    O  
ATOM   4195  H1  HOH B1392       2.384   2.856  19.651  1.00  0.00      B    H  
ATOM   4196  H2  HOH B1392       3.453   3.959  20.013  1.00  0.00      B    H  
ATOM   4197  O   HOH B1393      29.844  15.656  28.770  1.00  0.00      B    O  
ATOM   4198  H1  HOH B1393      30.647  15.272  28.288  1.00  0.00      B    H  
ATOM   4199  H2  HOH B1393      29.699  15.100  29.533  1.00  0.00      B    H  
ATOM   4200  O   HOH B1394      15.348  26.806   4.996  1.00  0.00      B    O  
ATOM   4201  H1  HOH B1394      15.674  27.665   4.564  1.00  0.00      B    H  
ATOM   4202  H2  HOH B1394      14.525  26.392   4.516  1.00  0.00      B    H  
ATOM   4203  O   HOH B1395      12.152  14.286   1.648  1.00  0.00      B    O  
ATOM   4204  H1  HOH B1395      11.319  14.556   2.156  1.00  0.00      B    H  
ATOM   4205  H2  HOH B1395      12.958  14.615   2.121  1.00  0.00      B    H  
ATOM   4206  O   HOH B1396      18.035  11.906  14.020  1.00  0.00      B    O  
ATOM   4207  H1  HOH B1396      18.516  11.091  14.445  1.00  0.00      B    H  
ATOM   4208  H2  HOH B1396      18.064  12.658  14.729  1.00  0.00      B    H  
ATOM   4209  O   HOH B1397      24.023  11.133  14.457  1.00  0.00      B    O  
ATOM   4210  H1  HOH B1397      24.107  11.359  15.383  1.00  0.00      B    H  
ATOM   4211  H2  HOH B1397      23.457  10.331  14.437  1.00  0.00      B    H  
ATOM   4212  O   HOH B1398       9.986  22.670  30.220  1.00  0.00      B    O  
ATOM   4213  H1  HOH B1398       9.553  21.863  30.683  1.00  0.00      B    H  
ATOM   4214  H2  HOH B1398       9.205  23.194  29.742  1.00  0.00      B    H  
ATOM   4215  O   HOH B1399      24.012  29.072  20.634  1.00  0.00      B    O  
ATOM   4216  H1  HOH B1399      24.902  29.416  20.932  1.00  0.00      B    H  
ATOM   4217  H2  HOH B1399      24.212  28.406  19.848  1.00  0.00      B    H  
ATOM   4218  O   HOH B1400       6.332   1.342  20.225  1.00  0.00      B    O  
ATOM   4219  H1  HOH B1400       5.542   1.040  20.823  1.00  0.00      B    H  
ATOM   4220  H2  HOH B1400       6.806   2.057  20.707  1.00  0.00      B    H  
ATOM   4221  O   HOH B1401      22.344  13.958   5.541  1.00  0.00      B    O  
ATOM   4222  H1  HOH B1401      22.316  13.289   4.794  1.00  0.00      B    H  
ATOM   4223  H2  HOH B1401      21.784  14.761   5.327  1.00  0.00      B    H  
ATOM   4224  O   HOH B1402      18.032  24.992   2.542  1.00  0.00      B    O  
ATOM   4225  H1  HOH B1402      17.556  25.908   2.551  1.00  0.00      B    H  
ATOM   4226  H2  HOH B1402      17.399  24.402   2.065  1.00  0.00      B    H  
ATOM   4227  O   HOH B1403      12.702  32.924  25.700  1.00  0.00      B    O  
ATOM   4228  H1  HOH B1403      12.394  33.732  25.119  1.00  0.00      B    H  
ATOM   4229  H2  HOH B1403      12.150  32.090  25.427  1.00  0.00      B    H  
ATOM   4230  O   HOH B1404      33.914   4.673  35.730  1.00  0.00      B    O  
ATOM   4231  H1  HOH B1404      33.099   4.033  35.533  1.00  0.00      B    H  
ATOM   4232  H2  HOH B1404      34.759   4.197  35.334  1.00  0.00      B    H  
ATOM   4233  O   HOH B1405      34.780  26.893  26.943  1.00  0.00      B    O  
ATOM   4234  H1  HOH B1405      35.484  26.211  26.623  1.00  0.00      B    H  
ATOM   4235  H2  HOH B1405      34.790  26.898  27.936  1.00  0.00      B    H  
ATOM   4236  O   HOH B1406      16.546  19.594  12.030  1.00  0.00      B    O  
ATOM   4237  H1  HOH B1406      16.444  20.314  12.730  1.00  0.00      B    H  
ATOM   4238  H2  HOH B1406      16.174  18.680  12.361  1.00  0.00      B    H  
ATOM   4239  O   HOH B1407      28.681  12.196   0.467  1.00  0.00      B    O  
ATOM   4240  H1  HOH B1407      28.292  11.411   1.004  1.00  0.00      B    H  
ATOM   4241  H2  HOH B1407      27.975  12.457  -0.215  1.00  0.00      B    H  
ATOM   4242  O   HOH B1408      30.678  27.444  14.401  1.00  0.00      B    O  
ATOM   4243  H1  HOH B1408      29.821  26.864  14.454  1.00  0.00      B    H  
ATOM   4244  H2  HOH B1408      31.331  26.827  13.814  1.00  0.00      B    H  
ATOM   4245  O   HOH B1409      21.198   0.498  33.453  1.00  0.00      B    O  
ATOM   4246  H1  HOH B1409      20.319  -0.057  33.194  1.00  0.00      B    H  
ATOM   4247  H2  HOH B1409      20.881   1.463  33.332  1.00  0.00      B    H  
ATOM   4248  O   HOH B1410       9.479  18.328  19.249  1.00  0.00      B    O  
ATOM   4249  H1  HOH B1410      10.330  17.806  18.975  1.00  0.00      B    H  
ATOM   4250  H2  HOH B1410       9.048  17.945  20.048  1.00  0.00      B    H  
ATOM   4251  O   HOH B1411       9.446  36.123  32.073  1.00  0.00      B    O  
ATOM   4252  H1  HOH B1411       9.646  37.119  31.894  1.00  0.00      B    H  
ATOM   4253  H2  HOH B1411       8.707  35.819  31.411  1.00  0.00      B    H  
ATOM   4254  O   HOH B1412      28.537  28.918  15.241  1.00  0.00      B    O  
ATOM   4255  H1  HOH B1412      28.285  28.201  14.583  1.00  0.00      B    H  
ATOM   4256  H2  HOH B1412      29.500  28.759  15.570  1.00  0.00      B    H  
ATOM   4257  O   HOH B1413      26.833  26.954  27.875  1.00  0.00      B    O  
ATOM   4258  H1  HOH B1413      27.337  27.538  28.579  1.00  0.00      B    H  
ATOM   4259  H2  HOH B1413      25.998  26.654  28.342  1.00  0.00      B    H  
ATOM   4260  O   HOH B1414      21.393  15.326  34.598  1.00  0.00      B    O  
ATOM   4261  H1  HOH B1414      20.783  14.801  35.231  1.00  0.00      B    H  
ATOM   4262  H2  HOH B1414      22.375  15.364  34.883  1.00  0.00      B    H  
ATOM   4263  O   HOH B1415       4.475   1.396   9.589  1.00  0.00      B    O  
ATOM   4264  H1  HOH B1415       3.626   0.834   9.750  1.00  0.00      B    H  
ATOM   4265  H2  HOH B1415       4.909   1.559  10.496  1.00  0.00      B    H  
ATOM   4266  O   HOH B1416      28.402  32.233  17.322  1.00  0.00      B    O  
ATOM   4267  H1  HOH B1416      27.727  32.842  17.855  1.00  0.00      B    H  
ATOM   4268  H2  HOH B1416      28.141  31.248  17.519  1.00  0.00      B    H  
ATOM   4269  O   HOH B1417      24.749   4.555  20.834  1.00  0.00      B    O  
ATOM   4270  H1  HOH B1417      25.184   5.095  20.087  1.00  0.00      B    H  
ATOM   4271  H2  HOH B1417      23.887   4.273  20.494  1.00  0.00      B    H  
ATOM   4272  O   HOH B1418      18.978  14.598   3.970  1.00  0.00      B    O  
ATOM   4273  H1  HOH B1418      18.114  15.188   3.964  1.00  0.00      B    H  
ATOM   4274  H2  HOH B1418      18.720  13.667   4.255  1.00  0.00      B    H  
ATOM   4275  O   HOH B1419       0.569   9.285  38.427  1.00  0.00      B    O  
ATOM   4276  H1  HOH B1419       0.620   8.689  37.635  1.00  0.00      B    H  
ATOM   4277  H2  HOH B1419       0.623   8.644  39.252  1.00  0.00      B    H  
ATOM   4278  O   HOH B1420      16.347   8.644   0.699  1.00  0.00      B    O  
ATOM   4279  H1  HOH B1420      17.137   9.015   1.252  1.00  0.00      B    H  
ATOM   4280  H2  HOH B1420      15.727   9.432   0.549  1.00  0.00      B    H  
ATOM   4281  O   HOH B1421      22.164  27.788   9.295  1.00  0.00      B    O  
ATOM   4282  H1  HOH B1421      22.982  28.400   9.064  1.00  0.00      B    H  
ATOM   4283  H2  HOH B1421      22.449  26.844   9.057  1.00  0.00      B    H  
ATOM   4284  O   HOH B1422      16.183   5.329  11.359  1.00  0.00      B    O  
ATOM   4285  H1  HOH B1422      16.202   5.814  10.473  1.00  0.00      B    H  
ATOM   4286  H2  HOH B1422      15.527   4.597  11.431  1.00  0.00      B    H  
ATOM   4287  O   HOH B1423       6.266   5.762   2.599  1.00  0.00      B    O  
ATOM   4288  H1  HOH B1423       6.452   5.306   3.483  1.00  0.00      B    H  
ATOM   4289  H2  HOH B1423       6.407   5.121   1.872  1.00  0.00      B    H  
ATOM   4290  O   HOH B1424       1.124  29.653  13.707  1.00  0.00      B    O  
ATOM   4291  H1  HOH B1424       0.418  29.203  13.147  1.00  0.00      B    H  
ATOM   4292  H2  HOH B1424       2.018  29.408  13.281  1.00  0.00      B    H  
ATOM   4293  O   HOH B1425      29.357  12.200   6.795  1.00  0.00      B    O  
ATOM   4294  H1  HOH B1425      28.486  12.679   6.860  1.00  0.00      B    H  
ATOM   4295  H2  HOH B1425      29.570  11.889   7.712  1.00  0.00      B    H  
ATOM   4296  O   HOH B1426      15.442  29.376  39.151  1.00  0.00      B    O  
ATOM   4297  H1  HOH B1426      16.214  29.150  39.770  1.00  0.00      B    H  
ATOM   4298  H2  HOH B1426      15.737  28.938  38.274  1.00  0.00      B    H  
ATOM   4299  O   HOH B1427      11.960   7.675   4.152  1.00  0.00      B    O  
ATOM   4300  H1  HOH B1427      12.705   8.341   4.407  1.00  0.00      B    H  
ATOM   4301  H2  HOH B1427      12.235   6.801   4.642  1.00  0.00      B    H  
ATOM   4302  O   HOH B1428      21.302  24.573  17.272  1.00  0.00      B    O  
ATOM   4303  H1  HOH B1428      21.024  23.884  18.001  1.00  0.00      B    H  
ATOM   4304  H2  HOH B1428      20.489  24.725  16.676  1.00  0.00      B    H  
ATOM   4305  O   HOH B1429      37.468  32.607  30.643  1.00  0.00      B    O  
ATOM   4306  H1  HOH B1429      36.888  31.891  30.386  1.00  0.00      B    H  
ATOM   4307  H2  HOH B1429      37.948  32.849  29.778  1.00  0.00      B    H  
ATOM   4308  O   HOH B1430      11.367  30.689  25.061  1.00  0.00      B    O  
ATOM   4309  H1  HOH B1430      10.479  30.549  25.520  1.00  0.00      B    H  
ATOM   4310  H2  HOH B1430      11.157  30.417  24.111  1.00  0.00      B    H  
ATOM   4311  O   HOH B1431      10.388   5.214  25.942  1.00  0.00      B    O  
ATOM   4312  H1  HOH B1431      11.315   5.317  26.430  1.00  0.00      B    H  
ATOM   4313  H2  HOH B1431       9.905   6.131  25.977  1.00  0.00      B    H  
ATOM   4314  O   HOH B1432      26.957  28.178  32.613  1.00  0.00      B    O  
ATOM   4315  H1  HOH B1432      26.072  28.324  32.139  1.00  0.00      B    H  
ATOM   4316  H2  HOH B1432      26.836  28.134  33.637  1.00  0.00      B    H  
ATOM   4317  O   HOH B1433      26.862  11.037  32.572  1.00  0.00      B    O  
ATOM   4318  H1  HOH B1433      27.111  10.891  31.576  1.00  0.00      B    H  
ATOM   4319  H2  HOH B1433      27.097  11.959  32.816  1.00  0.00      B    H  
ATOM   4320  O   HOH B1434      33.944  14.861  19.087  1.00  0.00      B    O  
ATOM   4321  H1  HOH B1434      33.747  14.319  18.218  1.00  0.00      B    H  
ATOM   4322  H2  HOH B1434      33.088  15.259  19.336  1.00  0.00      B    H  
ATOM   4323  O   HOH B1435      35.596   4.957  29.830  1.00  0.00      B    O  
ATOM   4324  H1  HOH B1435      36.243   5.576  30.304  1.00  0.00      B    H  
ATOM   4325  H2  HOH B1435      36.198   4.421  29.202  1.00  0.00      B    H  
ATOM   4326  O   HOH B1436       3.126  35.623   5.913  1.00  0.00      B    O  
ATOM   4327  H1  HOH B1436       2.249  36.082   5.694  1.00  0.00      B    H  
ATOM   4328  H2  HOH B1436       3.407  35.780   6.922  1.00  0.00      B    H  
ATOM   4329  O   HOH B1437      15.845  18.494  35.734  1.00  0.00      B    O  
ATOM   4330  H1  HOH B1437      15.741  17.506  35.869  1.00  0.00      B    H  
ATOM   4331  H2  HOH B1437      16.071  18.881  36.646  1.00  0.00      B    H  
ATOM   4332  O   HOH B1438       2.353  32.721   5.584  1.00  0.00      B    O  
ATOM   4333  H1  HOH B1438       2.494  33.704   5.677  1.00  0.00      B    H  
ATOM   4334  H2  HOH B1438       3.274  32.283   5.630  1.00  0.00      B    H  
ATOM   4335  O   HOH B1439      27.893  35.748  15.632  1.00  0.00      B    O  
ATOM   4336  H1  HOH B1439      27.454  36.663  15.888  1.00  0.00      B    H  
ATOM   4337  H2  HOH B1439      28.823  35.672  16.082  1.00  0.00      B    H  
ATOM   4338  O   HOH B1440      35.814  18.216   8.603  1.00  0.00      B    O  
ATOM   4339  H1  HOH B1440      35.673  18.220   7.573  1.00  0.00      B    H  
ATOM   4340  H2  HOH B1440      36.761  17.835   8.735  1.00  0.00      B    H  
ATOM   4341  O   HOH B1441      36.214  36.876   6.224  1.00  0.00      B    O  
ATOM   4342  H1  HOH B1441      36.297  37.029   5.263  1.00  0.00      B    H  
ATOM   4343  H2  HOH B1441      36.011  35.916   6.390  1.00  0.00      B    H  
ATOM   4344  O   HOH B1442      32.659  25.760  30.402  1.00  0.00      B    O  
ATOM   4345  H1  HOH B1442      32.096  24.972  30.035  1.00  0.00      B    H  
ATOM   4346  H2  HOH B1442      32.822  25.702  31.444  1.00  0.00      B    H  
ATOM   4347  O   HOH B1443       8.579   7.475  32.396  1.00  0.00      B    O  
ATOM   4348  H1  HOH B1443       9.432   7.033  32.690  1.00  0.00      B    H  
ATOM   4349  H2  HOH B1443       8.474   8.243  33.025  1.00  0.00      B    H  
ATOM   4350  O   HOH B1444       0.797   2.505  34.815  1.00  0.00      B    O  
ATOM   4351  H1  HOH B1444       0.016   1.860  34.690  1.00  0.00      B    H  
ATOM   4352  H2  HOH B1444       0.383   3.331  35.258  1.00  0.00      B    H  
ATOM   4353  O   HOH B1445      10.937  22.700  34.458  1.00  0.00      B    O  
ATOM   4354  H1  HOH B1445      11.670  22.828  35.160  1.00  0.00      B    H  
ATOM   4355  H2  HOH B1445      11.023  23.435  33.792  1.00  0.00      B    H  
ATOM   4356  O   HOH B1446      38.131   6.794   6.384  1.00  0.00      B    O  
ATOM   4357  H1  HOH B1446      38.016   5.865   6.736  1.00  0.00      B    H  
ATOM   4358  H2  HOH B1446      39.145   7.047   6.398  1.00  0.00      B    H  
ATOM   4359  O   HOH B1447      11.525  29.843  22.355  1.00  0.00      B    O  
ATOM   4360  H1  HOH B1447      12.245  30.327  21.904  1.00  0.00      B    H  
ATOM   4361  H2  HOH B1447      11.798  28.902  22.411  1.00  0.00      B    H  
ATOM   4362  O   HOH B1448      38.642   8.963   3.641  1.00  0.00      B    O  
ATOM   4363  H1  HOH B1448      38.302   8.367   4.408  1.00  0.00      B    H  
ATOM   4364  H2  HOH B1448      38.973   8.362   2.873  1.00  0.00      B    H  
ATOM   4365  O   HOH B1449       7.582  30.407  19.383  1.00  0.00      B    O  
ATOM   4366  H1  HOH B1449       7.913  31.201  18.829  1.00  0.00      B    H  
ATOM   4367  H2  HOH B1449       6.538  30.401  19.362  1.00  0.00      B    H  
ATOM   4368  O   HOH B1450       5.946  28.556   4.254  1.00  0.00      B    O  
ATOM   4369  H1  HOH B1450       5.842  29.181   3.461  1.00  0.00      B    H  
ATOM   4370  H2  HOH B1450       6.809  28.090   4.141  1.00  0.00      B    H  
ATOM   4371  O   HOH B1451       7.940  12.019  32.499  1.00  0.00      B    O  
ATOM   4372  H1  HOH B1451       8.875  11.850  32.770  1.00  0.00      B    H  
ATOM   4373  H2  HOH B1451       7.358  11.604  33.158  1.00  0.00      B    H  
ATOM   4374  O   HOH B1452      18.537  30.804  32.529  1.00  0.00      B    O  
ATOM   4375  H1  HOH B1452      19.096  30.367  31.827  1.00  0.00      B    H  
ATOM   4376  H2  HOH B1452      17.510  30.991  32.222  1.00  0.00      B    H  
ATOM   4377  O   HOH B1453      18.035   0.230   3.473  1.00  0.00      B    O  
ATOM   4378  H1  HOH B1453      18.200  -0.778   3.347  1.00  0.00      B    H  
ATOM   4379  H2  HOH B1453      17.319   0.582   2.813  1.00  0.00      B    H  
ATOM   4380  O   HOH B1454      11.499   9.901  14.455  1.00  0.00      B    O  
ATOM   4381  H1  HOH B1454      12.443  10.157  14.751  1.00  0.00      B    H  
ATOM   4382  H2  HOH B1454      10.872  10.218  15.181  1.00  0.00      B    H  
ATOM   4383  O   HOH B1455      10.846  28.481  34.899  1.00  0.00      B    O  
ATOM   4384  H1  HOH B1455      10.026  28.722  35.532  1.00  0.00      B    H  
ATOM   4385  H2  HOH B1455      11.608  29.107  35.128  1.00  0.00      B    H  
ATOM   4386  O   HOH B1456       1.086   2.454  24.948  1.00  0.00      B    O  
ATOM   4387  H1  HOH B1456       1.778   2.898  25.457  1.00  0.00      B    H  
ATOM   4388  H2  HOH B1456       0.269   3.091  24.887  1.00  0.00      B    H  
ATOM   4389  O   HOH B1457      36.107  31.880  12.503  1.00  0.00      B    O  
ATOM   4390  H1  HOH B1457      36.873  32.578  12.371  1.00  0.00      B    H  
ATOM   4391  H2  HOH B1457      35.251  32.384  12.258  1.00  0.00      B    H  
ATOM   4392  O   HOH B1458       4.193  29.731  32.775  1.00  0.00      B    O  
ATOM   4393  H1  HOH B1458       3.571  30.195  33.414  1.00  0.00      B    H  
ATOM   4394  H2  HOH B1458       3.681  29.672  31.905  1.00  0.00      B    H  
ATOM   4395  O   HOH B1459      25.824  38.220  31.229  1.00  0.00      B    O  
ATOM   4396  H1  HOH B1459      25.525  37.256  31.302  1.00  0.00      B    H  
ATOM   4397  H2  HOH B1459      25.022  38.738  31.497  1.00  0.00      B    H  
ATOM   4398  O   HOH B1460      28.061  22.954  30.392  1.00  0.00      B    O  
ATOM   4399  H1  HOH B1460      27.748  22.243  31.008  1.00  0.00      B    H  
ATOM   4400  H2  HOH B1460      28.600  23.591  30.983  1.00  0.00      B    H  
ATOM   4401  O   HOH B1461      24.119  38.345   6.631  1.00  0.00      B    O  
ATOM   4402  H1  HOH B1461      23.338  38.988   6.686  1.00  0.00      B    H  
ATOM   4403  H2  HOH B1461      24.274  38.016   7.549  1.00  0.00      B    H  
ATOM   4404  O   HOH B1462      28.982   6.838  14.351  1.00  0.00      B    O  
ATOM   4405  H1  HOH B1462      28.430   6.051  14.626  1.00  0.00      B    H  
ATOM   4406  H2  HOH B1462      29.724   6.934  15.046  1.00  0.00      B    H  
ATOM   4407  O   HOH B1463      31.540   3.209  35.325  1.00  0.00      B    O  
ATOM   4408  H1  HOH B1463      30.893   2.455  35.485  1.00  0.00      B    H  
ATOM   4409  H2  HOH B1463      30.985   4.000  34.924  1.00  0.00      B    H  
ATOM   4410  O   HOH B1464      37.069  33.658  20.859  1.00  0.00      B    O  
ATOM   4411  H1  HOH B1464      37.265  33.283  21.797  1.00  0.00      B    H  
ATOM   4412  H2  HOH B1464      37.849  33.383  20.282  1.00  0.00      B    H  
ATOM   4413  O   HOH B1465      20.230  21.616  16.751  1.00  0.00      B    O  
ATOM   4414  H1  HOH B1465      20.518  22.226  17.471  1.00  0.00      B    H  
ATOM   4415  H2  HOH B1465      19.207  21.454  16.724  1.00  0.00      B    H  
ATOM   4416  O   HOH B1466       9.219  18.035  29.791  1.00  0.00      B    O  
ATOM   4417  H1  HOH B1466       8.394  18.103  29.223  1.00  0.00      B    H  
ATOM   4418  H2  HOH B1466       9.219  17.161  30.301  1.00  0.00      B    H  
ATOM   4419  O   HOH B1467      17.190  11.420   7.673  1.00  0.00      B    O  
ATOM   4420  H1  HOH B1467      17.547  10.732   7.025  1.00  0.00      B    H  
ATOM   4421  H2  HOH B1467      16.433  11.960   7.217  1.00  0.00      B    H  
ATOM   4422  O   HOH B1468      15.702  36.674   3.408  1.00  0.00      B    O  
ATOM   4423  H1  HOH B1468      16.716  36.543   3.377  1.00  0.00      B    H  
ATOM   4424  H2  HOH B1468      15.314  35.751   3.263  1.00  0.00      B    H  
ATOM   4425  O   HOH B1469      29.294  21.424   9.003  1.00  0.00      B    O  
ATOM   4426  H1  HOH B1469      30.231  21.687   9.231  1.00  0.00      B    H  
ATOM   4427  H2  HOH B1469      28.755  22.256   9.240  1.00  0.00      B    H  
ATOM   4428  O   HOH B1470      37.429  29.660  29.187  1.00  0.00      B    O  
ATOM   4429  H1  HOH B1470      37.328  28.685  29.412  1.00  0.00      B    H  
ATOM   4430  H2  HOH B1470      38.065  30.023  29.834  1.00  0.00      B    H  
ATOM   4431  O   HOH B1471      19.424  20.198   5.988  1.00  0.00      B    O  
ATOM   4432  H1  HOH B1471      18.578  20.513   6.445  1.00  0.00      B    H  
ATOM   4433  H2  HOH B1471      19.750  19.392   6.379  1.00  0.00      B    H  
ATOM   4434  O   HOH B1472       6.951  23.125  29.284  1.00  0.00      B    O  
ATOM   4435  H1  HOH B1472       6.903  24.118  29.441  1.00  0.00      B    H  
ATOM   4436  H2  HOH B1472       6.732  22.609  30.138  1.00  0.00      B    H  
ATOM   4437  O   HOH B1473      27.068   2.329   7.886  1.00  0.00      B    O  
ATOM   4438  H1  HOH B1473      27.372   1.374   8.149  1.00  0.00      B    H  
ATOM   4439  H2  HOH B1473      26.084   2.442   8.074  1.00  0.00      B    H  
ATOM   4440  O   HOH B1474      17.164   0.541  27.186  1.00  0.00      B    O  
ATOM   4441  H1  HOH B1474      16.314   0.792  27.677  1.00  0.00      B    H  
ATOM   4442  H2  HOH B1474      17.775  -0.080  27.758  1.00  0.00      B    H  
ATOM   4443  O   HOH B1475       1.000   0.680  27.015  1.00  0.00      B    O  
ATOM   4444  H1  HOH B1475       0.563   1.213  27.756  1.00  0.00      B    H  
ATOM   4445  H2  HOH B1475       1.103   1.314  26.187  1.00  0.00      B    H  
ATOM   4446  O   HOH B1476       3.756   4.994  18.617  1.00  0.00      B    O  
ATOM   4447  H1  HOH B1476       3.519   5.107  17.637  1.00  0.00      B    H  
ATOM   4448  H2  HOH B1476       4.701   5.245  18.648  1.00  0.00      B    H  
ATOM   4449  O   HOH B1477      10.698   1.228   9.503  1.00  0.00      B    O  
ATOM   4450  H1  HOH B1477      10.533   1.136   8.465  1.00  0.00      B    H  
ATOM   4451  H2  HOH B1477      11.455   0.591   9.688  1.00  0.00      B    H  
ATOM   4452  O   HOH B1478      28.879  10.159   5.223  1.00  0.00      B    O  
ATOM   4453  H1  HOH B1478      29.588   9.408   5.506  1.00  0.00      B    H  
ATOM   4454  H2  HOH B1478      29.288  11.049   5.468  1.00  0.00      B    H  
ATOM   4455  O   HOH B1479       1.111  17.195   5.709  1.00  0.00      B    O  
ATOM   4456  H1  HOH B1479       0.322  16.723   6.110  1.00  0.00      B    H  
ATOM   4457  H2  HOH B1479       1.789  16.477   5.369  1.00  0.00      B    H  
ATOM   4458  O   HOH B1480      12.358  38.804  22.097  1.00  0.00      B    O  
ATOM   4459  H1  HOH B1480      12.530  38.686  21.084  1.00  0.00      B    H  
ATOM   4460  H2  HOH B1480      13.299  38.840  22.566  1.00  0.00      B    H  
ATOM   4461  O   HOH B1481       4.461  34.854  20.877  1.00  0.00      B    O  
ATOM   4462  H1  HOH B1481       4.738  34.272  21.660  1.00  0.00      B    H  
ATOM   4463  H2  HOH B1481       3.797  35.466  21.234  1.00  0.00      B    H  
ATOM   4464  O   HOH B1482       4.661  16.181  11.136  1.00  0.00      B    O  
ATOM   4465  H1  HOH B1482       5.196  15.419  10.750  1.00  0.00      B    H  
ATOM   4466  H2  HOH B1482       3.686  16.074  10.848  1.00  0.00      B    H  
ATOM   4467  O   HOH B1483      32.607  20.608  11.379  1.00  0.00      B    O  
ATOM   4468  H1  HOH B1483      32.226  20.962  12.214  1.00  0.00      B    H  
ATOM   4469  H2  HOH B1483      32.299  21.307  10.675  1.00  0.00      B    H  
ATOM   4470  O   HOH B1484      32.726  23.180  15.170  1.00  0.00      B    O  
ATOM   4471  H1  HOH B1484      33.096  23.331  14.270  1.00  0.00      B    H  
ATOM   4472  H2  HOH B1484      32.973  23.989  15.752  1.00  0.00      B    H  
ATOM   4473  O   HOH B1485      26.922   7.138  38.766  1.00  0.00      B    O  
ATOM   4474  H1  HOH B1485      26.781   8.171  38.861  1.00  0.00      B    H  
ATOM   4475  H2  HOH B1485      27.881   6.914  39.031  1.00  0.00      B    H  
ATOM   4476  O   HOH B1486       5.600  34.013  26.724  1.00  0.00      B    O  
ATOM   4477  H1  HOH B1486       6.621  33.765  26.873  1.00  0.00      B    H  
ATOM   4478  H2  HOH B1486       5.590  34.549  25.836  1.00  0.00      B    H  
ATOM   4479  O   HOH B1487       5.693   6.480  21.685  1.00  0.00      B    O  
ATOM   4480  H1  HOH B1487       6.576   6.729  22.086  1.00  0.00      B    H  
ATOM   4481  H2  HOH B1487       4.985   7.116  22.048  1.00  0.00      B    H  
ATOM   4482  O   HOH B1488       8.169  18.827  17.112  1.00  0.00      B    O  
ATOM   4483  H1  HOH B1488       8.775  18.874  17.897  1.00  0.00      B    H  
ATOM   4484  H2  HOH B1488       7.255  18.605  17.447  1.00  0.00      B    H  
ATOM   4485  O   HOH B1489      24.665  35.651  22.629  1.00  0.00      B    O  
ATOM   4486  H1  HOH B1489      24.005  35.785  23.403  1.00  0.00      B    H  
ATOM   4487  H2  HOH B1489      24.790  34.638  22.472  1.00  0.00      B    H  
ATOM   4488  O   HOH B1490      16.281  32.429  29.139  1.00  0.00      B    O  
ATOM   4489  H1  HOH B1490      17.210  32.418  29.522  1.00  0.00      B    H  
ATOM   4490  H2  HOH B1490      16.341  32.967  28.292  1.00  0.00      B    H  
ATOM   4491  O   HOH B1491      26.224   0.136  36.019  1.00  0.00      B    O  
ATOM   4492  H1  HOH B1491      26.071   0.985  35.505  1.00  0.00      B    H  
ATOM   4493  H2  HOH B1491      27.173  -0.247  35.815  1.00  0.00      B    H  
ATOM   4494  O   HOH B1492      13.212  37.496  14.490  1.00  0.00      B    O  
ATOM   4495  H1  HOH B1492      13.585  36.622  14.196  1.00  0.00      B    H  
ATOM   4496  H2  HOH B1492      12.287  37.564  14.132  1.00  0.00      B    H  
ATOM   4497  O   HOH B1493      28.177   1.202  28.430  1.00  0.00      B    O  
ATOM   4498  H1  HOH B1493      29.208   1.375  28.451  1.00  0.00      B    H  
ATOM   4499  H2  HOH B1493      28.089   0.192  28.630  1.00  0.00      B    H  
ATOM   4500  O   HOH B1494      26.800  31.674   8.874  1.00  0.00      B    O  
ATOM   4501  H1  HOH B1494      27.001  31.223   9.803  1.00  0.00      B    H  
ATOM   4502  H2  HOH B1494      26.966  30.984   8.171  1.00  0.00      B    H  
ATOM   4503  O   HOH B1495       3.938   5.194   0.806  1.00  0.00      B    O  
ATOM   4504  H1  HOH B1495       3.501   5.012  -0.051  1.00  0.00      B    H  
ATOM   4505  H2  HOH B1495       4.337   4.370   1.210  1.00  0.00      B    H  
ATOM   4506  O   HOH B1496       4.565  28.008  26.228  1.00  0.00      B    O  
ATOM   4507  H1  HOH B1496       3.885  28.287  25.533  1.00  0.00      B    H  
ATOM   4508  H2  HOH B1496       4.799  27.027  26.167  1.00  0.00      B    H  
ATOM   4509  O   HOH B1497      22.031  37.552  29.973  1.00  0.00      B    O  
ATOM   4510  H1  HOH B1497      21.857  38.245  29.260  1.00  0.00      B    H  
ATOM   4511  H2  HOH B1497      22.107  36.680  29.545  1.00  0.00      B    H  
ATOM   4512  O   HOH B1498      37.784  36.396  36.786  1.00  0.00      B    O  
ATOM   4513  H1  HOH B1498      36.936  36.418  36.182  1.00  0.00      B    H  
ATOM   4514  H2  HOH B1498      37.629  35.730  37.544  1.00  0.00      B    H  
ATOM   4515  O   HOH B1499      28.517  34.849  30.105  1.00  0.00      B    O  
ATOM   4516  H1  HOH B1499      27.846  35.026  29.355  1.00  0.00      B    H  
ATOM   4517  H2  HOH B1499      29.010  35.728  30.323  1.00  0.00      B    H  
ATOM   4518  O   HOH B1500      33.911  15.380  29.213  1.00  0.00      B    O  
ATOM   4519  H1  HOH B1500      33.709  16.377  29.254  1.00  0.00      B    H  
ATOM   4520  H2  HOH B1500      34.832  15.303  28.858  1.00  0.00      B    H  
ATOM   4521  O   HOH B1501      18.394  26.280  38.493  1.00  0.00      B    O  
ATOM   4522  H1  HOH B1501      17.407  26.408  38.502  1.00  0.00      B    H  
ATOM   4523  H2  HOH B1501      18.769  26.502  39.385  1.00  0.00      B    H  
ATOM   4524  O   HOH B1502      23.939  11.325  36.846  1.00  0.00      B    O  
ATOM   4525  H1  HOH B1502      24.378  10.802  36.100  1.00  0.00      B    H  
ATOM   4526  H2  HOH B1502      23.627  12.152  36.462  1.00  0.00      B    H  
ATOM   4527  O   HOH B1503      10.128  11.003  37.291  1.00  0.00      B    O  
ATOM   4528  H1  HOH B1503       9.199  11.238  37.098  1.00  0.00      B    H  
ATOM   4529  H2  HOH B1503      10.141  10.093  37.667  1.00  0.00      B    H  
ATOM   4530  O   HOH B1504       2.188  38.214   9.344  1.00  0.00      B    O  
ATOM   4531  H1  HOH B1504       2.028  38.244  10.331  1.00  0.00      B    H  
ATOM   4532  H2  HOH B1504       1.415  37.747   8.955  1.00  0.00      B    H  
ATOM   4533  O   HOH B1505       7.466  10.634  35.963  1.00  0.00      B    O  
ATOM   4534  H1  HOH B1505       6.806  10.736  35.222  1.00  0.00      B    H  
ATOM   4535  H2  HOH B1505       6.958  10.303  36.807  1.00  0.00      B    H  
ATOM   4536  O   HOH B1506      38.089  33.611  15.077  1.00  0.00      B    O  
ATOM   4537  H1  HOH B1506      37.420  34.411  15.254  1.00  0.00      B    H  
ATOM   4538  H2  HOH B1506      37.635  32.823  15.526  1.00  0.00      B    H  
ATOM   4539  O   HOH B1507      32.195  18.401   5.079  1.00  0.00      B    O  
ATOM   4540  H1  HOH B1507      33.019  18.580   4.483  1.00  0.00      B    H  
ATOM   4541  H2  HOH B1507      32.274  17.523   5.617  1.00  0.00      B    H  
ATOM   4542  O   HOH B1508      16.410  10.599  19.798  1.00  0.00      B    O  
ATOM   4543  H1  HOH B1508      17.146  10.521  20.532  1.00  0.00      B    H  
ATOM   4544  H2  HOH B1508      15.634  11.193  20.127  1.00  0.00      B    H  
ATOM   4545  O   HOH B1509       7.191   0.335  34.687  1.00  0.00      B    O  
ATOM   4546  H1  HOH B1509       7.587  -0.612  34.750  1.00  0.00      B    H  
ATOM   4547  H2  HOH B1509       7.779   0.714  33.956  1.00  0.00      B    H  
ATOM   4548  O   HOH B1510      38.627  22.414   3.486  1.00  0.00      B    O  
ATOM   4549  H1  HOH B1510      38.811  21.588   2.930  1.00  0.00      B    H  
ATOM   4550  H2  HOH B1510      39.434  22.999   3.382  1.00  0.00      B    H  
ATOM   4551  O   HOH B1511       1.705  13.540  26.762  1.00  0.00      B    O  
ATOM   4552  H1  HOH B1511       2.441  14.242  26.485  1.00  0.00      B    H  
ATOM   4553  H2  HOH B1511       0.899  13.729  26.198  1.00  0.00      B    H  
ATOM   4554  O   HOH B1512      17.418   4.338  38.348  1.00  0.00      B    O  
ATOM   4555  H1  HOH B1512      16.821   5.158  38.266  1.00  0.00      B    H  
ATOM   4556  H2  HOH B1512      17.903   4.507  39.190  1.00  0.00      B    H  
ATOM   4557  O   HOH B1513      21.174  26.373  28.715  1.00  0.00      B    O  
ATOM   4558  H1  HOH B1513      22.028  26.897  28.660  1.00  0.00      B    H  
ATOM   4559  H2  HOH B1513      20.709  26.591  27.808  1.00  0.00      B    H  
ATOM   4560  O   HOH B1514      31.716  25.597   4.593  1.00  0.00      B    O  
ATOM   4561  H1  HOH B1514      31.808  25.458   3.597  1.00  0.00      B    H  
ATOM   4562  H2  HOH B1514      31.663  24.636   4.922  1.00  0.00      B    H  
ATOM   4563  O   HOH B1515      37.250  -0.186  24.377  1.00  0.00      B    O  
ATOM   4564  H1  HOH B1515      36.615   0.614  24.304  1.00  0.00      B    H  
ATOM   4565  H2  HOH B1515      38.102   0.072  23.782  1.00  0.00      B    H  
ATOM   4566  O   HOH B1516      29.805  28.931   8.977  1.00  0.00      B    O  
ATOM   4567  H1  HOH B1516      30.726  28.528   8.699  1.00  0.00      B    H  
ATOM   4568  H2  HOH B1516      30.023  29.712   9.620  1.00  0.00      B    H  
ATOM   4569  O   HOH B1517       6.835   3.882  21.986  1.00  0.00      B    O  
ATOM   4570  H1  HOH B1517       6.077   4.366  21.555  1.00  0.00      B    H  
ATOM   4571  H2  HOH B1517       7.753   4.233  21.627  1.00  0.00      B    H  
ATOM   4572  O   HOH B1518      30.680   7.661  19.751  1.00  0.00      B    O  
ATOM   4573  H1  HOH B1518      30.642   8.550  19.276  1.00  0.00      B    H  
ATOM   4574  H2  HOH B1518      30.039   6.989  19.361  1.00  0.00      B    H  
ATOM   4575  O   HOH B1519       1.449  24.560   2.965  1.00  0.00      B    O  
ATOM   4576  H1  HOH B1519       2.000  25.248   3.522  1.00  0.00      B    H  
ATOM   4577  H2  HOH B1519       1.905  24.480   2.075  1.00  0.00      B    H  
ATOM   4578  O   HOH B1520       0.843   0.462  12.068  1.00  0.00      B    O  
ATOM   4579  H1  HOH B1520       0.811  -0.506  12.424  1.00  0.00      B    H  
ATOM   4580  H2  HOH B1520       1.533   0.992  12.674  1.00  0.00      B    H  
ATOM   4581  O   HOH B1521       2.862  28.907  24.471  1.00  0.00      B    O  
ATOM   4582  H1  HOH B1521       2.912  29.708  23.787  1.00  0.00      B    H  
ATOM   4583  H2  HOH B1521       1.963  28.834  24.941  1.00  0.00      B    H  
ATOM   4584  O   HOH B1522      17.167  33.118  21.145  1.00  0.00      B    O  
ATOM   4585  H1  HOH B1522      17.606  33.610  21.874  1.00  0.00      B    H  
ATOM   4586  H2  HOH B1522      17.043  32.107  21.324  1.00  0.00      B    H  
ATOM   4587  O   HOH B1523      19.865  23.410  32.422  1.00  0.00      B    O  
ATOM   4588  H1  HOH B1523      19.768  24.044  31.604  1.00  0.00      B    H  
ATOM   4589  H2  HOH B1523      19.764  23.971  33.292  1.00  0.00      B    H  
ATOM   4590  O   HOH B1524      33.193  28.569  15.427  1.00  0.00      B    O  
ATOM   4591  H1  HOH B1524      32.366  28.086  15.202  1.00  0.00      B    H  
ATOM   4592  H2  HOH B1524      32.978  28.999  16.315  1.00  0.00      B    H  
ATOM   4593  O   HOH B1525      33.269  28.373   7.317  1.00  0.00      B    O  
ATOM   4594  H1  HOH B1525      32.435  28.758   6.878  1.00  0.00      B    H  
ATOM   4595  H2  HOH B1525      34.118  28.932   7.043  1.00  0.00      B    H  
ATOM   4596  O   HOH B1526       5.304  34.968  17.207  1.00  0.00      B    O  
ATOM   4597  H1  HOH B1526       6.285  35.132  17.181  1.00  0.00      B    H  
ATOM   4598  H2  HOH B1526       5.015  34.964  16.245  1.00  0.00      B    H  
ATOM   4599  O   HOH B1527      11.243  37.828  27.056  1.00  0.00      B    O  
ATOM   4600  H1  HOH B1527      10.497  38.514  26.827  1.00  0.00      B    H  
ATOM   4601  H2  HOH B1527      10.851  36.908  26.906  1.00  0.00      B    H  
ATOM   4602  O   HOH B1528      20.843  31.569  14.818  1.00  0.00      B    O  
ATOM   4603  H1  HOH B1528      20.620  31.944  13.933  1.00  0.00      B    H  
ATOM   4604  H2  HOH B1528      20.946  32.398  15.436  1.00  0.00      B    H  
ATOM   4605  O   HOH B1529      36.571   5.816   4.099  1.00  0.00      B    O  
ATOM   4606  H1  HOH B1529      35.684   5.417   4.388  1.00  0.00      B    H  
ATOM   4607  H2  HOH B1529      37.056   6.261   4.922  1.00  0.00      B    H  
ATOM   4608  O   HOH B1530      27.350   2.532  34.162  1.00  0.00      B    O  
ATOM   4609  H1  HOH B1530      28.143   2.803  34.782  1.00  0.00      B    H  
ATOM   4610  H2  HOH B1530      27.673   1.980  33.453  1.00  0.00      B    H  
ATOM   4611  O   HOH B1531       7.927   5.417  13.971  1.00  0.00      B    O  
ATOM   4612  H1  HOH B1531       7.718   5.632  12.964  1.00  0.00      B    H  
ATOM   4613  H2  HOH B1531       8.752   5.980  14.279  1.00  0.00      B    H  
ATOM   4614  O   HOH B1532       1.890  16.217  16.557  1.00  0.00      B    O  
ATOM   4615  H1  HOH B1532       1.515  16.985  17.153  1.00  0.00      B    H  
ATOM   4616  H2  HOH B1532       1.841  15.405  17.099  1.00  0.00      B    H  
ATOM   4617  O   HOH B1533      28.336  20.947   3.344  1.00  0.00      B    O  
ATOM   4618  H1  HOH B1533      28.614  21.534   2.546  1.00  0.00      B    H  
ATOM   4619  H2  HOH B1533      28.993  20.162   3.355  1.00  0.00      B    H  
ATOM   4620  O   HOH B1534       1.490  13.732  17.905  1.00  0.00      B    O  
ATOM   4621  H1  HOH B1534       0.664  13.569  18.598  1.00  0.00      B    H  
ATOM   4622  H2  HOH B1534       1.210  13.274  17.028  1.00  0.00      B    H  
ATOM   4623  O   HOH B1535       8.651  32.423  33.264  1.00  0.00      B    O  
ATOM   4624  H1  HOH B1535       7.698  32.050  33.376  1.00  0.00      B    H  
ATOM   4625  H2  HOH B1535       8.756  32.607  32.279  1.00  0.00      B    H  
ATOM   4626  O   HOH B1536      17.703  25.107  25.358  1.00  0.00      B    O  
ATOM   4627  H1  HOH B1536      17.031  25.618  24.767  1.00  0.00      B    H  
ATOM   4628  H2  HOH B1536      17.197  24.605  26.120  1.00  0.00      B    H  
ATOM   4629  O   HOH B1537      15.748  38.106   6.813  1.00  0.00      B    O  
ATOM   4630  H1  HOH B1537      16.537  38.570   7.186  1.00  0.00      B    H  
ATOM   4631  H2  HOH B1537      16.003  37.726   6.002  1.00  0.00      B    H  
ATOM   4632  O   HOH B1538      31.972   5.367  13.287  1.00  0.00      B    O  
ATOM   4633  H1  HOH B1538      32.901   5.718  13.226  1.00  0.00      B    H  
ATOM   4634  H2  HOH B1538      31.713   5.077  12.372  1.00  0.00      B    H  
ATOM   4635  O   HOH B1539      38.837   4.766  25.957  1.00  0.00      B    O  
ATOM   4636  H1  HOH B1539      39.242   5.595  26.402  1.00  0.00      B    H  
ATOM   4637  H2  HOH B1539      38.453   4.140  26.670  1.00  0.00      B    H  
ATOM   4638  O   HOH B1540      21.209  23.549  39.340  1.00  0.00      B    O  
ATOM   4639  H1  HOH B1540      21.662  23.448  38.458  1.00  0.00      B    H  
ATOM   4640  H2  HOH B1540      20.301  23.052  39.250  1.00  0.00      B    H  
ATOM   4641  O   HOH B1541      28.946   3.685   3.249  1.00  0.00      B    O  
ATOM   4642  H1  HOH B1541      29.059   2.775   2.772  1.00  0.00      B    H  
ATOM   4643  H2  HOH B1541      28.021   3.973   3.080  1.00  0.00      B    H  
ATOM   4644  O   HOH B1542      38.062  10.155  26.705  1.00  0.00      B    O  
ATOM   4645  H1  HOH B1542      38.418   9.493  27.367  1.00  0.00      B    H  
ATOM   4646  H2  HOH B1542      38.426   9.912  25.795  1.00  0.00      B    H  
ATOM   4647  O   HOH B1543      37.339  28.068  37.289  1.00  0.00      B    O  
ATOM   4648  H1  HOH B1543      37.689  28.848  37.803  1.00  0.00      B    H  
ATOM   4649  H2  HOH B1543      38.050  27.527  36.836  1.00  0.00      B    H  
ATOM   4650  O   HOH B1544      15.592  17.290  13.109  1.00  0.00      B    O  
ATOM   4651  H1  HOH B1544      15.127  16.412  13.312  1.00  0.00      B    H  
ATOM   4652  H2  HOH B1544      16.565  17.023  13.077  1.00  0.00      B    H  
ATOM   4653  O   HOH B1545      30.549  35.127   2.437  1.00  0.00      B    O  
ATOM   4654  H1  HOH B1545      31.150  34.540   3.039  1.00  0.00      B    H  
ATOM   4655  H2  HOH B1545      29.911  35.616   3.095  1.00  0.00      B    H  
ATOM   4656  O   HOH B1546      29.193   6.557  29.521  1.00  0.00      B    O  
ATOM   4657  H1  HOH B1546      30.246   6.372  29.454  1.00  0.00      B    H  
ATOM   4658  H2  HOH B1546      28.963   7.431  29.008  1.00  0.00      B    H  
ATOM   4659  O   HOH B1547      22.921  18.775  29.847  1.00  0.00      B    O  
ATOM   4660  H1  HOH B1547      22.444  18.817  28.946  1.00  0.00      B    H  
ATOM   4661  H2  HOH B1547      23.905  18.963  29.747  1.00  0.00      B    H  
ATOM   4662  O   HOH B1548      31.078  36.614  20.425  1.00  0.00      B    O  
ATOM   4663  H1  HOH B1548      30.329  35.989  20.455  1.00  0.00      B    H  
ATOM   4664  H2  HOH B1548      31.522  36.565  21.387  1.00  0.00      B    H  
ATOM   4665  O   HOH B1549      11.836   4.243   8.367  1.00  0.00      B    O  
ATOM   4666  H1  HOH B1549      11.301   4.813   8.984  1.00  0.00      B    H  
ATOM   4667  H2  HOH B1549      11.665   3.360   8.728  1.00  0.00      B    H  
ATOM   4668  O   HOH B1550      26.691  23.908   1.482  1.00  0.00      B    O  
ATOM   4669  H1  HOH B1550      26.118  24.778   1.597  1.00  0.00      B    H  
ATOM   4670  H2  HOH B1550      26.603  23.629   0.515  1.00  0.00      B    H  
ATOM   4671  O   HOH B1551      34.007   8.249  14.485  1.00  0.00      B    O  
ATOM   4672  H1  HOH B1551      33.735   7.989  13.567  1.00  0.00      B    H  
ATOM   4673  H2  HOH B1551      33.197   8.557  14.928  1.00  0.00      B    H  
ATOM   4674  O   HOH B1552      15.742  26.471  38.436  1.00  0.00      B    O  
ATOM   4675  H1  HOH B1552      14.983  26.004  38.870  1.00  0.00      B    H  
ATOM   4676  H2  HOH B1552      15.354  27.050  37.726  1.00  0.00      B    H  
ATOM   4677  O   HOH B1553      35.558   0.500  18.076  1.00  0.00      B    O  
ATOM   4678  H1  HOH B1553      36.272  -0.228  18.399  1.00  0.00      B    H  
ATOM   4679  H2  HOH B1553      36.038   1.390  18.028  1.00  0.00      B    H  
ATOM   4680  O   HOH B1554      23.121  29.129  26.319  1.00  0.00      B    O  
ATOM   4681  H1  HOH B1554      23.785  29.296  25.531  1.00  0.00      B    H  
ATOM   4682  H2  HOH B1554      22.205  29.157  25.927  1.00  0.00      B    H  
ATOM   4683  O   HOH B1555      25.044  32.125   4.931  1.00  0.00      B    O  
ATOM   4684  H1  HOH B1555      25.831  32.480   5.491  1.00  0.00      B    H  
ATOM   4685  H2  HOH B1555      24.261  32.818   4.972  1.00  0.00      B    H  
ATOM   4686  O   HOH B1556      18.820  32.781  12.692  1.00  0.00      B    O  
ATOM   4687  H1  HOH B1556      18.151  33.060  11.979  1.00  0.00      B    H  
ATOM   4688  H2  HOH B1556      18.728  31.766  12.797  1.00  0.00      B    H  
ATOM   4689  O   HOH B1557      33.614  20.905  30.713  1.00  0.00      B    O  
ATOM   4690  H1  HOH B1557      33.468  19.951  30.918  1.00  0.00      B    H  
ATOM   4691  H2  HOH B1557      34.158  21.000  29.856  1.00  0.00      B    H  
ATOM   4692  O   HOH B1558      33.575   8.349   0.257  1.00  0.00      B    O  
ATOM   4693  H1  HOH B1558      34.331   8.908   0.665  1.00  0.00      B    H  
ATOM   4694  H2  HOH B1558      33.931   7.811  -0.478  1.00  0.00      B    H  
ATOM   4695  O   HOH B1559      34.389  33.259  15.217  1.00  0.00      B    O  
ATOM   4696  H1  HOH B1559      33.601  33.663  15.722  1.00  0.00      B    H  
ATOM   4697  H2  HOH B1559      35.099  32.938  15.838  1.00  0.00      B    H  
ATOM   4698  O   HOH B1560      32.812   0.264  21.743  1.00  0.00      B    O  
ATOM   4699  H1  HOH B1560      33.832   0.127  21.683  1.00  0.00      B    H  
ATOM   4700  H2  HOH B1560      32.424   0.253  20.795  1.00  0.00      B    H  
ATOM   4701  O   HOH B1561      24.886  33.129  21.653  1.00  0.00      B    O  
ATOM   4702  H1  HOH B1561      24.481  32.622  20.894  1.00  0.00      B    H  
ATOM   4703  H2  HOH B1561      25.878  33.125  21.500  1.00  0.00      B    H  
ATOM   4704  O   HOH B1562       2.501  30.540  34.760  1.00  0.00      B    O  
ATOM   4705  H1  HOH B1562       3.033  30.760  35.615  1.00  0.00      B    H  
ATOM   4706  H2  HOH B1562       1.919  31.353  34.576  1.00  0.00      B    H  
ATOM   4707  O   HOH B1563      24.698  35.684  31.593  1.00  0.00      B    O  
ATOM   4708  H1  HOH B1563      24.005  35.590  30.920  1.00  0.00      B    H  
ATOM   4709  H2  HOH B1563      24.848  34.812  32.069  1.00  0.00      B    H  
ATOM   4710  O   HOH B1564      28.988  33.988  21.065  1.00  0.00      B    O  
ATOM   4711  H1  HOH B1564      28.248  34.335  20.457  1.00  0.00      B    H  
ATOM   4712  H2  HOH B1564      29.286  33.121  20.649  1.00  0.00      B    H  
ATOM   4713  O   HOH B1565      32.158   6.912  24.174  1.00  0.00      B    O  
ATOM   4714  H1  HOH B1565      31.169   6.990  24.452  1.00  0.00      B    H  
ATOM   4715  H2  HOH B1565      32.680   6.843  25.067  1.00  0.00      B    H  
ATOM   4716  O   HOH B1566      24.315  19.094  26.571  1.00  0.00      B    O  
ATOM   4717  H1  HOH B1566      25.245  19.514  26.552  1.00  0.00      B    H  
ATOM   4718  H2  HOH B1566      24.311  18.357  25.914  1.00  0.00      B    H  
ATOM   4719  O   HOH B1567      27.940  16.219  32.188  1.00  0.00      B    O  
ATOM   4720  H1  HOH B1567      27.513  15.782  31.398  1.00  0.00      B    H  
ATOM   4721  H2  HOH B1567      28.927  15.976  32.266  1.00  0.00      B    H  
ATOM   4722  O   HOH B1568       7.302   2.630   3.983  1.00  0.00      B    O  
ATOM   4723  H1  HOH B1568       8.208   2.997   3.754  1.00  0.00      B    H  
ATOM   4724  H2  HOH B1568       7.226   1.784   3.485  1.00  0.00      B    H  
ATOM   4725  O   HOH B1569      37.141  19.684  22.558  1.00  0.00      B    O  
ATOM   4726  H1  HOH B1569      36.762  18.739  22.761  1.00  0.00      B    H  
ATOM   4727  H2  HOH B1569      36.611  19.983  21.758  1.00  0.00      B    H  
ATOM   4728  O   HOH B1570      30.846  28.893   6.077  1.00  0.00      B    O  
ATOM   4729  H1  HOH B1570      30.286  28.021   6.057  1.00  0.00      B    H  
ATOM   4730  H2  HOH B1570      30.236  29.672   6.315  1.00  0.00      B    H  
ATOM   4731  O   HOH B1571      26.687  23.415   9.174  1.00  0.00      B    O  
ATOM   4732  H1  HOH B1571      26.581  22.702   8.466  1.00  0.00      B    H  
ATOM   4733  H2  HOH B1571      26.742  24.340   8.677  1.00  0.00      B    H  
ATOM   4734  O   HOH B1572      16.019  38.316  10.156  1.00  0.00      B    O  
ATOM   4735  H1  HOH B1572      15.597  39.013  10.793  1.00  0.00      B    H  
ATOM   4736  H2  HOH B1572      15.782  37.399  10.507  1.00  0.00      B    H  
ATOM   4737  O   HOH B1573      26.576   9.968  18.433  1.00  0.00      B    O  
ATOM   4738  H1  HOH B1573      25.862   9.388  17.930  1.00  0.00      B    H  
ATOM   4739  H2  HOH B1573      27.152  10.330  17.690  1.00  0.00      B    H  
ATOM   4740  O   HOH B1574      21.822   8.933  25.531  1.00  0.00      B    O  
ATOM   4741  H1  HOH B1574      22.736   8.474  25.420  1.00  0.00      B    H  
ATOM   4742  H2  HOH B1574      21.535   8.845  26.531  1.00  0.00      B    H  
ATOM   4743  O   HOH B1575      21.482  33.665  25.149  1.00  0.00      B    O  
ATOM   4744  H1  HOH B1575      21.990  32.969  24.632  1.00  0.00      B    H  
ATOM   4745  H2  HOH B1575      21.689  33.479  26.174  1.00  0.00      B    H  
ATOM   4746  O   HOH B1576      29.829  38.447   8.319  1.00  0.00      B    O  
ATOM   4747  H1  HOH B1576      29.458  38.801   7.451  1.00  0.00      B    H  
ATOM   4748  H2  HOH B1576      29.973  39.218   8.954  1.00  0.00      B    H  
ATOM   4749  O   HOH B1577      27.606  16.293  26.756  1.00  0.00      B    O  
ATOM   4750  H1  HOH B1577      27.175  15.684  26.091  1.00  0.00      B    H  
ATOM   4751  H2  HOH B1577      28.324  15.659  27.227  1.00  0.00      B    H  
ATOM   4752  O   HOH B1578      32.247  20.153   7.229  1.00  0.00      B    O  
ATOM   4753  H1  HOH B1578      32.031  19.544   6.453  1.00  0.00      B    H  
ATOM   4754  H2  HOH B1578      32.168  19.614   8.082  1.00  0.00      B    H  
ATOM   4755  O   HOH B1579      11.269  34.700  19.049  1.00  0.00      B    O  
ATOM   4756  H1  HOH B1579      11.153  34.596  18.052  1.00  0.00      B    H  
ATOM   4757  H2  HOH B1579      10.624  35.492  19.279  1.00  0.00      B    H  
ATOM   4758  O   HOH B1580      36.096  23.041  18.526  1.00  0.00      B    O  
ATOM   4759  H1  HOH B1580      36.371  23.737  17.802  1.00  0.00      B    H  
ATOM   4760  H2  HOH B1580      36.207  23.471  19.442  1.00  0.00      B    H  
ATOM   4761  O   HOH B1581      15.557  19.002   1.279  1.00  0.00      B    O  
ATOM   4762  H1  HOH B1581      15.191  18.116   0.987  1.00  0.00      B    H  
ATOM   4763  H2  HOH B1581      15.992  18.941   2.203  1.00  0.00      B    H  
ATOM   4764  O   HOH B1582      20.634  23.106   6.442  1.00  0.00      B    O  
ATOM   4765  H1  HOH B1582      20.016  22.462   6.962  1.00  0.00      B    H  
ATOM   4766  H2  HOH B1582      19.972  23.622   5.834  1.00  0.00      B    H  
ATOM   4767  O   HOH B1583      29.077   3.474  20.520  1.00  0.00      B    O  
ATOM   4768  H1  HOH B1583      28.810   2.864  19.710  1.00  0.00      B    H  
ATOM   4769  H2  HOH B1583      30.045   3.689  20.321  1.00  0.00      B    H  
ATOM   4770  O   HOH B1584       0.422  21.000  17.568  1.00  0.00      B    O  
ATOM   4771  H1  HOH B1584      -0.291  21.590  17.116  1.00  0.00      B    H  
ATOM   4772  H2  HOH B1584       1.340  21.220  17.120  1.00  0.00      B    H  
ATOM   4773  O   HOH B1585      28.652  39.246  38.422  1.00  0.00      B    O  
ATOM   4774  H1  HOH B1585      27.642  39.316  38.338  1.00  0.00      B    H  
ATOM   4775  H2  HOH B1585      28.870  38.242  38.355  1.00  0.00      B    H  
ATOM   4776  O   HOH B1586      20.666  35.873   2.420  1.00  0.00      B    O  
ATOM   4777  H1  HOH B1586      20.752  34.874   2.676  1.00  0.00      B    H  
ATOM   4778  H2  HOH B1586      21.561  36.238   2.226  1.00  0.00      B    H  
ATOM   4779  O   HOH B1587      38.491  26.518  28.622  1.00  0.00      B    O  
ATOM   4780  H1  HOH B1587      38.704  25.484  28.650  1.00  0.00      B    H  
ATOM   4781  H2  HOH B1587      37.528  26.661  28.905  1.00  0.00      B    H  
ATOM   4782  O   HOH B1588      31.300  23.553  19.486  1.00  0.00      B    O  
ATOM   4783  H1  HOH B1588      30.787  24.215  18.913  1.00  0.00      B    H  
ATOM   4784  H2  HOH B1588      30.731  22.852  19.859  1.00  0.00      B    H  
ATOM   4785  O   HOH B1589      11.545  23.699   6.282  1.00  0.00      B    O  
ATOM   4786  H1  HOH B1589      11.043  23.870   7.098  1.00  0.00      B    H  
ATOM   4787  H2  HOH B1589      11.735  22.715   6.203  1.00  0.00      B    H  
ATOM   4788  O   HOH B1590       8.695  20.274  24.264  1.00  0.00      B    O  
ATOM   4789  H1  HOH B1590       8.970  19.380  24.733  1.00  0.00      B    H  
ATOM   4790  H2  HOH B1590       8.594  20.941  25.000  1.00  0.00      B    H  
ATOM   4791  O   HOH B1591      10.163  18.212   6.129  1.00  0.00      B    O  
ATOM   4792  H1  HOH B1591       9.696  18.555   6.951  1.00  0.00      B    H  
ATOM   4793  H2  HOH B1591       9.671  18.663   5.346  1.00  0.00      B    H  
ATOM   4794  O   HOH B1592      23.376  24.730  20.767  1.00  0.00      B    O  
ATOM   4795  H1  HOH B1592      22.336  24.573  20.918  1.00  0.00      B    H  
ATOM   4796  H2  HOH B1592      23.817  24.705  21.629  1.00  0.00      B    H  
ATOM   4797  O   HOH B1593      26.787  32.780  31.488  1.00  0.00      B    O  
ATOM   4798  H1  HOH B1593      27.425  33.404  30.981  1.00  0.00      B    H  
ATOM   4799  H2  HOH B1593      26.890  31.897  31.110  1.00  0.00      B    H  
ATOM   4800  O   HOH B1594      34.454  19.544   3.522  1.00  0.00      B    O  
ATOM   4801  H1  HOH B1594      35.054  20.312   3.226  1.00  0.00      B    H  
ATOM   4802  H2  HOH B1594      35.071  18.776   3.596  1.00  0.00      B    H  
ATOM   4803  O   HOH B1595      16.989  25.909  30.042  1.00  0.00      B    O  
ATOM   4804  H1  HOH B1595      16.591  25.488  30.894  1.00  0.00      B    H  
ATOM   4805  H2  HOH B1595      16.365  26.682  29.737  1.00  0.00      B    H  
ATOM   4806  O   HOH B1596      32.517  11.261  28.457  1.00  0.00      B    O  
ATOM   4807  H1  HOH B1596      32.614  10.340  28.102  1.00  0.00      B    H  
ATOM   4808  H2  HOH B1596      32.490  11.214  29.430  1.00  0.00      B    H  
ATOM   4809  O   HOH B1597      34.561   1.630  33.320  1.00  0.00      B    O  
ATOM   4810  H1  HOH B1597      33.639   2.022  33.557  1.00  0.00      B    H  
ATOM   4811  H2  HOH B1597      34.791   0.772  33.877  1.00  0.00      B    H  
ATOM   4812  O   HOH B1598      17.966  28.527  28.372  1.00  0.00      B    O  
ATOM   4813  H1  HOH B1598      18.273  27.981  27.564  1.00  0.00      B    H  
ATOM   4814  H2  HOH B1598      17.005  28.233  28.513  1.00  0.00      B    H  
ATOM   4815  O   HOH B1599      14.900  13.213  38.252  1.00  0.00      B    O  
ATOM   4816  H1  HOH B1599      15.357  13.286  37.353  1.00  0.00      B    H  
ATOM   4817  H2  HOH B1599      14.967  14.092  38.811  1.00  0.00      B    H  
ATOM   4818  O   HOH B1600       5.159  34.890  14.038  1.00  0.00      B    O  
ATOM   4819  H1  HOH B1600       5.376  33.919  13.899  1.00  0.00      B    H  
ATOM   4820  H2  HOH B1600       6.069  35.320  14.154  1.00  0.00      B    H  
ATOM   4821  O   HOH B1601      19.048  31.612   4.136  1.00  0.00      B    O  
ATOM   4822  H1  HOH B1601      18.580  30.797   4.564  1.00  0.00      B    H  
ATOM   4823  H2  HOH B1601      19.490  32.074   4.970  1.00  0.00      B    H  
ATOM   4824  O   HOH B1602      35.496  31.448   8.621  1.00  0.00      B    O  
ATOM   4825  H1  HOH B1602      36.326  31.300   9.218  1.00  0.00      B    H  
ATOM   4826  H2  HOH B1602      35.772  31.299   7.676  1.00  0.00      B    H  
ATOM   4827  O   HOH B1603      14.440  16.915   9.436  1.00  0.00      B    O  
ATOM   4828  H1  HOH B1603      13.945  16.646  10.267  1.00  0.00      B    H  
ATOM   4829  H2  HOH B1603      14.847  16.059   9.089  1.00  0.00      B    H  
ATOM   4830  O   HOH B1604      22.760  12.557   7.790  1.00  0.00      B    O  
ATOM   4831  H1  HOH B1604      23.493  11.866   7.439  1.00  0.00      B    H  
ATOM   4832  H2  HOH B1604      22.330  13.062   6.999  1.00  0.00      B    H  
ATOM   4833  O   HOH B1605      39.007  22.058  38.378  1.00  0.00      B    O  
ATOM   4834  H1  HOH B1605      38.030  22.247  38.696  1.00  0.00      B    H  
ATOM   4835  H2  HOH B1605      38.849  21.440  37.577  1.00  0.00      B    H  
ATOM   4836  O   HOH B1606       2.990  24.683   0.608  1.00  0.00      B    O  
ATOM   4837  H1  HOH B1606       3.166  23.847   0.133  1.00  0.00      B    H  
ATOM   4838  H2  HOH B1606       3.847  25.043   1.041  1.00  0.00      B    H  
ATOM   4839  O   HOH B1607      27.147   5.186  10.911  1.00  0.00      B    O  
ATOM   4840  H1  HOH B1607      26.668   5.547  10.095  1.00  0.00      B    H  
ATOM   4841  H2  HOH B1607      26.886   4.235  11.014  1.00  0.00      B    H  
ATOM   4842  O   HOH B1608      26.313  16.375  13.532  1.00  0.00      B    O  
ATOM   4843  H1  HOH B1608      25.987  17.124  14.153  1.00  0.00      B    H  
ATOM   4844  H2  HOH B1608      26.221  15.463  13.994  1.00  0.00      B    H  
ATOM   4845  O   HOH B1609      26.536  10.586   8.828  1.00  0.00      B    O  
ATOM   4846  H1  HOH B1609      26.091  11.071   7.964  1.00  0.00      B    H  
ATOM   4847  H2  HOH B1609      27.292  11.134   9.009  1.00  0.00      B    H  
ATOM   4848  O   HOH B1610      23.329  33.227  39.025  1.00  0.00      B    O  
ATOM   4849  H1  HOH B1610      24.242  33.101  39.383  1.00  0.00      B    H  
ATOM   4850  H2  HOH B1610      23.373  33.789  38.155  1.00  0.00      B    H  
ATOM   4851  O   HOH B1611      30.396  34.869  34.277  1.00  0.00      B    O  
ATOM   4852  H1  HOH B1611      31.234  35.116  33.766  1.00  0.00      B    H  
ATOM   4853  H2  HOH B1611      30.578  34.305  35.102  1.00  0.00      B    H  
ATOM   4854  O   HOH B1612      10.400  27.192   4.968  1.00  0.00      B    O  
ATOM   4855  H1  HOH B1612      10.926  26.940   5.793  1.00  0.00      B    H  
ATOM   4856  H2  HOH B1612      10.575  28.211   4.858  1.00  0.00      B    H  
ATOM   4857  O   HOH B1613      37.434  17.795  34.731  1.00  0.00      B    O  
ATOM   4858  H1  HOH B1613      36.844  18.565  34.550  1.00  0.00      B    H  
ATOM   4859  H2  HOH B1613      37.337  17.248  33.828  1.00  0.00      B    H  
ATOM   4860  O   HOH B1614      24.842   6.803  22.546  1.00  0.00      B    O  
ATOM   4861  H1  HOH B1614      24.607   6.071  21.844  1.00  0.00      B    H  
ATOM   4862  H2  HOH B1614      25.770   7.209  22.334  1.00  0.00      B    H  
ATOM   4863  O   HOH B1615      12.345  14.612   7.398  1.00  0.00      B    O  
ATOM   4864  H1  HOH B1615      12.046  15.089   8.199  1.00  0.00      B    H  
ATOM   4865  H2  HOH B1615      11.818  15.052   6.661  1.00  0.00      B    H  
ATOM   4866  O   HOH B1616      19.933  36.183  22.771  1.00  0.00      B    O  
ATOM   4867  H1  HOH B1616      20.525  36.527  23.486  1.00  0.00      B    H  
ATOM   4868  H2  HOH B1616      20.444  35.576  22.127  1.00  0.00      B    H  
ATOM   4869  O   HOH B1617      33.157  18.032  29.157  1.00  0.00      B    O  
ATOM   4870  H1  HOH B1617      32.463  17.897  29.862  1.00  0.00      B    H  
ATOM   4871  H2  HOH B1617      32.714  18.157  28.283  1.00  0.00      B    H  
ATOM   4872  O   HOH B1618       3.245  16.005   4.491  1.00  0.00      B    O  
ATOM   4873  H1  HOH B1618       3.427  16.457   3.618  1.00  0.00      B    H  
ATOM   4874  H2  HOH B1618       3.204  15.013   4.331  1.00  0.00      B    H  
ATOM   4875  O   HOH B1619      10.638  35.869   3.973  1.00  0.00      B    O  
ATOM   4876  H1  HOH B1619      11.591  36.154   3.859  1.00  0.00      B    H  
ATOM   4877  H2  HOH B1619      10.543  35.562   4.938  1.00  0.00      B    H  
ATOM   4878  O   HOH B1620      13.993   3.589  10.591  1.00  0.00      B    O  
ATOM   4879  H1  HOH B1620      13.586   4.507  10.323  1.00  0.00      B    H  
ATOM   4880  H2  HOH B1620      13.277   3.088  11.107  1.00  0.00      B    H  
ATOM   4881  O   HOH B1621      32.411  33.541  17.588  1.00  0.00      B    O  
ATOM   4882  H1  HOH B1621      31.876  32.931  16.925  1.00  0.00      B    H  
ATOM   4883  H2  HOH B1621      32.424  33.145  18.527  1.00  0.00      B    H  
ATOM   4884  O   HOH B1622      17.203  22.564  11.179  1.00  0.00      B    O  
ATOM   4885  H1  HOH B1622      18.109  22.113  11.407  1.00  0.00      B    H  
ATOM   4886  H2  HOH B1622      17.208  22.864  10.176  1.00  0.00      B    H  
ATOM   4887  O   HOH B1623      33.318  32.053  10.271  1.00  0.00      B    O  
ATOM   4888  H1  HOH B1623      33.170  32.831  10.884  1.00  0.00      B    H  
ATOM   4889  H2  HOH B1623      33.828  32.353   9.500  1.00  0.00      B    H  
ATOM   4890  O   HOH B1624       8.577  29.610  11.134  1.00  0.00      B    O  
ATOM   4891  H1  HOH B1624       8.051  30.003  10.453  1.00  0.00      B    H  
ATOM   4892  H2  HOH B1624       8.775  28.660  10.839  1.00  0.00      B    H  
ATOM   4893  O   HOH B1625      33.994  33.454  25.938  1.00  0.00      B    O  
ATOM   4894  H1  HOH B1625      34.448  33.381  26.830  1.00  0.00      B    H  
ATOM   4895  H2  HOH B1625      33.719  34.403  25.752  1.00  0.00      B    H  
ATOM   4896  O   HOH B1626       5.487   4.072  13.230  1.00  0.00      B    O  
ATOM   4897  H1  HOH B1626       6.116   4.597  13.835  1.00  0.00      B    H  
ATOM   4898  H2  HOH B1626       5.045   4.717  12.606  1.00  0.00      B    H  
ATOM   4899  O   HOH B1627      19.921   1.590   6.106  1.00  0.00      B    O  
ATOM   4900  H1  HOH B1627      19.756   1.446   5.098  1.00  0.00      B    H  
ATOM   4901  H2  HOH B1627      19.618   2.522   6.303  1.00  0.00      B    H  
ATOM   4902  O   HOH B1628      13.255  23.844  35.590  1.00  0.00      B    O  
ATOM   4903  H1  HOH B1628      14.182  24.254  35.651  1.00  0.00      B    H  
ATOM   4904  H2  HOH B1628      12.535  24.631  35.495  1.00  0.00      B    H  
ATOM   4905  O   HOH B1629      22.659  38.594  25.099  1.00  0.00      B    O  
ATOM   4906  H1  HOH B1629      22.925  37.596  24.938  1.00  0.00      B    H  
ATOM   4907  H2  HOH B1629      23.427  39.016  25.611  1.00  0.00      B    H  
ATOM   4908  O   HOH B1630       0.872  11.641  15.829  1.00  0.00      B    O  
ATOM   4909  H1  HOH B1630       0.526  11.025  16.600  1.00  0.00      B    H  
ATOM   4910  H2  HOH B1630       1.502  11.131  15.226  1.00  0.00      B    H  
ATOM   4911  O   HOH B1631      27.622   4.347  36.396  1.00  0.00      B    O  
ATOM   4912  H1  HOH B1631      27.046   5.106  36.644  1.00  0.00      B    H  
ATOM   4913  H2  HOH B1631      27.969   3.922  37.225  1.00  0.00      B    H  
ATOM   4914  O   HOH B1632       2.021   9.254  30.940  1.00  0.00      B    O  
ATOM   4915  H1  HOH B1632       2.994   9.145  30.843  1.00  0.00      B    H  
ATOM   4916  H2  HOH B1632       1.572   8.412  31.282  1.00  0.00      B    H  
ATOM   4917  O   HOH B1633      21.068   1.403   9.943  1.00  0.00      B    O  
ATOM   4918  H1  HOH B1633      20.149   1.058   9.979  1.00  0.00      B    H  
ATOM   4919  H2  HOH B1633      21.049   2.377  10.121  1.00  0.00      B    H  
ATOM   4920  O   HOH B1634      12.572  10.724  35.992  1.00  0.00      B    O  
ATOM   4921  H1  HOH B1634      11.718  11.109  36.424  1.00  0.00      B    H  
ATOM   4922  H2  HOH B1634      12.961  11.235  35.204  1.00  0.00      B    H  
ATOM   4923  O   HOH B1635      10.213   8.721  10.370  1.00  0.00      B    O  
ATOM   4924  H1  HOH B1635       9.809   9.066  11.249  1.00  0.00      B    H  
ATOM   4925  H2  HOH B1635      11.141   9.028  10.312  1.00  0.00      B    H  
ATOM   4926  O   HOH B1636      12.031   8.466  25.920  1.00  0.00      B    O  
ATOM   4927  H1  HOH B1636      12.569   7.875  25.258  1.00  0.00      B    H  
ATOM   4928  H2  HOH B1636      11.060   8.324  25.714  1.00  0.00      B    H  
ATOM   4929  O   HOH B1637      14.878  12.990   3.625  1.00  0.00      B    O  
ATOM   4930  H1  HOH B1637      14.251  12.204   3.381  1.00  0.00      B    H  
ATOM   4931  H2  HOH B1637      14.336  13.882   3.639  1.00  0.00      B    H  
ATOM   4932  O   HOH B1638       2.330  20.130  11.417  1.00  0.00      B    O  
ATOM   4933  H1  HOH B1638       2.235  19.427  12.131  1.00  0.00      B    H  
ATOM   4934  H2  HOH B1638       1.702  20.877  11.638  1.00  0.00      B    H  
ATOM   4935  O   HOH B1639      14.432   9.014   4.483  1.00  0.00      B    O  
ATOM   4936  H1  HOH B1639      15.065   9.407   3.782  1.00  0.00      B    H
[truncated: 87,809 more chars]
