# Supplementary material for: ECE vs DISP Mechanisms in Anodic Electrolysis of Benzyl Alcohols: Computational Prediction of Microscopic Rate Constants
Source: J Phys Chem C Nanomater Interfaces. 2025 Aug 28;129(36):16076–96. doi: 10.1021/acs.jpcc.5c04347 (PMC12434723; doi:10.1021/acs.jpcc.5c04347)
Supplement: Supplementary file 2 [file jp5c04347_si_002.zip › example_simulation_inputs/QMMM_simulation_bulk_H2O_base_H2O/start_06_-1.294_coords.pdb]

TITLE     MDANALYSIS FRAME 0: Created by PDBWriter
CRYST1   39.149   39.149   39.149  90.00  90.00  90.00 P 1           1
ATOM      1  C00 2ag A   1      16.436  17.176  22.590  1.00  0.00      A    C  
ATOM      2  O01 2ag A   1      16.683  17.612  21.237  1.00  0.00      A    O  
ATOM      3  C02 2ag A   1      15.853  18.478  20.620  1.00  0.00      A    C  
ATOM      4  C03 2ag A   1      16.394  19.023  19.438  1.00  0.00      A    C  
ATOM      5  C04 2ag A   1      15.656  19.926  18.703  1.00  0.00      A    C  
ATOM      6  C05 2ag A   1      14.349  20.216  19.083  1.00  0.00      A    C  
ATOM      7  C06 2ag A   1      13.467  20.961  18.126  1.00  0.00      A    C  
ATOM      8  O07 2ag A   1      12.116  21.139  18.522  1.00  0.00      A    O  
ATOM      9  C08 2ag A   1      13.822  19.703  20.341  1.00  0.00      A    C  
ATOM     10  C09 2ag A   1      14.579  18.905  21.158  1.00  0.00      A    C  
ATOM     11  H0A 2ag A   1      17.189  16.367  22.837  1.00  0.00      A    H  
ATOM     12  H0B 2ag A   1      16.758  17.936  23.336  1.00  0.00      A    H  
ATOM     13  H0C 2ag A   1      15.492  16.831  22.807  1.00  0.00      A    H  
ATOM     14  H0D 2ag A   1      17.389  18.708  19.135  1.00  0.00      A    H  
ATOM     15  H0E 2ag A   1      16.006  20.427  17.806  1.00  0.00      A    H  
ATOM     16  H0F 2ag A   1      13.552  20.325  17.195  1.00  0.00      A    H  
ATOM     17  H0G 2ag A   1      14.103  21.817  17.894  1.00  0.00      A    H  
ATOM     18  H0H 2ag A   1      11.579  21.397  17.675  1.00  0.00      A    H  
ATOM     19  H0I 2ag A   1      12.964  20.179  20.756  1.00  0.00      A    H  
ATOM     20  H0J 2ag A   1      14.289  18.563  22.153  1.00  0.00      A    H  
ATOM     21  O   HOH B   1      14.535  19.117  15.185  1.00  0.00      B    O  
ATOM     22  H1  HOH B   1      14.497  18.410  15.913  1.00  0.00      B    H  
ATOM     23  H2  HOH B   1      13.635  19.476  15.125  1.00  0.00      B    H  
ATOM     24  O   HOH B   2      13.693  23.320  15.785  1.00  0.00      B    O  
ATOM     25  H1  HOH B   2      13.123  22.818  15.143  1.00  0.00      B    H  
ATOM     26  H2  HOH B   2      14.068  24.018  15.181  1.00  0.00      B    H  
ATOM     27  O   HOH B   3      14.475  24.278  17.997  1.00  0.00      B    O  
ATOM     28  H1  HOH B   3      15.016  25.052  17.781  1.00  0.00      B    H  
ATOM     29  H2  HOH B   3      13.907  24.085  17.232  1.00  0.00      B    H  
ATOM     30  O   HOH B   4      11.888  19.641  15.069  1.00  0.00      B    O  
ATOM     31  H1  HOH B   4      11.522  18.860  14.515  1.00  0.00      B    H  
ATOM     32  H2  HOH B   4      11.709  20.504  14.637  1.00  0.00      B    H  
ATOM     33  O   HOH B   5      14.736  22.993  20.364  1.00  0.00      B    O  
ATOM     34  H1  HOH B   5      14.814  23.416  19.493  1.00  0.00      B    H  
ATOM     35  H2  HOH B   5      15.470  22.512  20.617  1.00  0.00      B    H  
ATOM     36  O   HOH B   6      10.825  22.163  16.540  1.00  0.00      B    O  
ATOM     37  H1  HOH B   6       9.904  22.332  16.261  1.00  0.00      B    H  
ATOM     38  H2  HOH B   6      11.194  23.117  16.708  1.00  0.00      B    H  
ATOM     39  O   HOH B   7      18.413  20.906  17.015  1.00  0.00      B    O  
ATOM     40  H1  HOH B   7      17.549  20.995  16.582  1.00  0.00      B    H  
ATOM     41  H2  HOH B   7      18.352  21.565  17.689  1.00  0.00      B    H  
ATOM     42  O   HOH B   8      11.829  22.597  20.865  1.00  0.00      B    O  
ATOM     43  H1  HOH B   8      11.622  22.134  20.003  1.00  0.00      B    H  
ATOM     44  H2  HOH B   8      12.731  22.806  20.590  1.00  0.00      B    H  
ATOM     45  O   HOH B   9      12.524  21.903  13.767  1.00  0.00      B    O  
ATOM     46  H1  HOH B   9      13.093  21.556  13.045  1.00  0.00      B    H  
ATOM     47  H2  HOH B   9      11.841  22.509  13.341  1.00  0.00      B    H  
ATOM     48  O   HOH B  10      14.143  17.583  17.299  1.00  0.00      B    O  
ATOM     49  H1  HOH B  10      14.539  17.015  17.954  1.00  0.00      B    H  
ATOM     50  H2  HOH B  10      13.242  17.906  17.520  1.00  0.00      B    H  
ATOM     51  O   HOH B  11      11.627  18.570  17.390  1.00  0.00      B    O  
ATOM     52  H1  HOH B  11      11.691  19.081  16.611  1.00  0.00      B    H  
ATOM     53  H2  HOH B  11      11.381  19.262  18.102  1.00  0.00      B    H  
ATOM     54  O   HOH B  12      15.941  21.288  15.667  1.00  0.00      B    O  
ATOM     55  H1  HOH B  12      15.486  20.393  15.605  1.00  0.00      B    H  
ATOM     56  H2  HOH B  12      15.202  21.965  15.625  1.00  0.00      B    H  
ATOM     57  O   HOH B  13      35.643  16.834  30.561  1.00  0.00      B    O  
ATOM     58  H1  HOH B  13      35.096  17.685  30.663  1.00  0.00      B    H  
ATOM     59  H2  HOH B  13      36.551  17.057  30.962  1.00  0.00      B    H  
ATOM     60  O   HOH B  14      22.835   5.377  21.005  1.00  0.00      B    O  
ATOM     61  H1  HOH B  14      23.438   4.899  21.668  1.00  0.00      B    H  
ATOM     62  H2  HOH B  14      22.278   4.632  20.558  1.00  0.00      B    H  
ATOM     63  O   HOH B  15      15.212  15.963  19.122  1.00  0.00      B    O  
ATOM     64  H1  HOH B  15      15.418  15.169  18.508  1.00  0.00      B    H  
ATOM     65  H2  HOH B  15      14.883  15.574  19.977  1.00  0.00      B    H  
ATOM     66  O   HOH B  16      34.656  17.127  13.570  1.00  0.00      B    O  
ATOM     67  H1  HOH B  16      34.263  16.296  13.128  1.00  0.00      B    H  
ATOM     68  H2  HOH B  16      35.133  16.836  14.450  1.00  0.00      B    H  
ATOM     69  O   HOH B  17       5.387  23.606  17.056  1.00  0.00      B    O  
ATOM     70  H1  HOH B  17       4.854  22.868  17.545  1.00  0.00      B    H  
ATOM     71  H2  HOH B  17       5.485  24.352  17.671  1.00  0.00      B    H  
ATOM     72  O   HOH B  18      10.768   7.332  15.695  1.00  0.00      B    O  
ATOM     73  H1  HOH B  18      11.202   7.370  16.619  1.00  0.00      B    H  
ATOM     74  H2  HOH B  18      10.042   8.013  15.758  1.00  0.00      B    H  
ATOM     75  O   HOH B  19      16.207   7.234  33.944  1.00  0.00      B    O  
ATOM     76  H1  HOH B  19      16.704   7.263  33.085  1.00  0.00      B    H  
ATOM     77  H2  HOH B  19      16.861   6.814  34.660  1.00  0.00      B    H  
ATOM     78  O   HOH B  20      38.076  32.092  21.018  1.00  0.00      B    O  
ATOM     79  H1  HOH B  20      38.999  32.307  21.299  1.00  0.00      B    H  
ATOM     80  H2  HOH B  20      37.466  32.902  21.033  1.00  0.00      B    H  
ATOM     81  O   HOH B  21      12.857  27.070  28.773  1.00  0.00      B    O  
ATOM     82  H1  HOH B  21      13.756  26.745  28.454  1.00  0.00      B    H  
ATOM     83  H2  HOH B  21      12.363  26.198  28.998  1.00  0.00      B    H  
ATOM     84  O   HOH B  22      21.962   1.586   1.151  1.00  0.00      B    O  
ATOM     85  H1  HOH B  22      21.948   1.867   2.135  1.00  0.00      B    H  
ATOM     86  H2  HOH B  22      22.898   1.570   0.801  1.00  0.00      B    H  
ATOM     87  O   HOH B  23      20.425  16.915  35.023  1.00  0.00      B    O  
ATOM     88  H1  HOH B  23      19.677  16.455  35.572  1.00  0.00      B    H  
ATOM     89  H2  HOH B  23      19.959  17.367  34.289  1.00  0.00      B    H  
ATOM     90  O   HOH B  24      34.501  19.796  26.116  1.00  0.00      B    O  
ATOM     91  H1  HOH B  24      33.789  19.137  25.677  1.00  0.00      B    H  
ATOM     92  H2  HOH B  24      33.964  20.580  26.529  1.00  0.00      B    H  
ATOM     93  O   HOH B  25      15.354   9.802  21.534  1.00  0.00      B    O  
ATOM     94  H1  HOH B  25      16.186   9.499  21.059  1.00  0.00      B    H  
ATOM     95  H2  HOH B  25      15.494   9.585  22.531  1.00  0.00      B    H  
ATOM     96  O   HOH B  26      11.739   1.133  16.684  1.00  0.00      B    O  
ATOM     97  H1  HOH B  26      12.255   1.669  16.009  1.00  0.00      B    H  
ATOM     98  H2  HOH B  26      11.648   0.179  16.379  1.00  0.00      B    H  
ATOM     99  O   HOH B  27       4.362  11.887   9.672  1.00  0.00      B    O  
ATOM    100  H1  HOH B  27       5.241  11.605  10.132  1.00  0.00      B    H  
ATOM    101  H2  HOH B  27       4.390  12.668   9.027  1.00  0.00      B    H  
ATOM    102  O   HOH B  28      33.785  25.379  30.326  1.00  0.00      B    O  
ATOM    103  H1  HOH B  28      34.307  24.716  29.788  1.00  0.00      B    H  
ATOM    104  H2  HOH B  28      34.430  26.154  30.530  1.00  0.00      B    H  
ATOM    105  O   HOH B  29      33.239  38.006  30.581  1.00  0.00      B    O  
ATOM    106  H1  HOH B  29      33.561  38.052  29.637  1.00  0.00      B    H  
ATOM    107  H2  HOH B  29      33.553  38.822  31.062  1.00  0.00      B    H  
ATOM    108  O   HOH B  30      36.416  27.959   4.832  1.00  0.00      B    O  
ATOM    109  H1  HOH B  30      36.634  27.009   4.458  1.00  0.00      B    H  
ATOM    110  H2  HOH B  30      35.661  27.797   5.512  1.00  0.00      B    H  
ATOM    111  O   HOH B  31      31.878  17.199  35.220  1.00  0.00      B    O  
ATOM    112  H1  HOH B  31      32.370  16.338  35.371  1.00  0.00      B    H  
ATOM    113  H2  HOH B  31      32.260  17.617  34.340  1.00  0.00      B    H  
ATOM    114  O   HOH B  32       3.192  36.863   7.032  1.00  0.00      B    O  
ATOM    115  H1  HOH B  32       2.466  36.299   6.570  1.00  0.00      B    H  
ATOM    116  H2  HOH B  32       3.018  36.684   8.018  1.00  0.00      B    H  
ATOM    117  O   HOH B  33      14.351  14.403   4.945  1.00  0.00      B    O  
ATOM    118  H1  HOH B  33      14.996  14.632   5.639  1.00  0.00      B    H  
ATOM    119  H2  HOH B  33      14.463  13.442   4.736  1.00  0.00      B    H  
ATOM    120  O   HOH B  34      24.149  37.787   5.780  1.00  0.00      B    O  
ATOM    121  H1  HOH B  34      24.505  36.860   6.042  1.00  0.00      B    H  
ATOM    122  H2  HOH B  34      24.600  38.502   6.397  1.00  0.00      B    H  
ATOM    123  O   HOH B  35      15.853  13.632  33.835  1.00  0.00      B    O  
ATOM    124  H1  HOH B  35      15.067  13.054  33.932  1.00  0.00      B    H  
ATOM    125  H2  HOH B  35      16.563  12.995  33.372  1.00  0.00      B    H  
ATOM    126  O   HOH B  36      22.480  18.153  26.542  1.00  0.00      B    O  
ATOM    127  H1  HOH B  36      22.567  19.177  26.372  1.00  0.00      B    H  
ATOM    128  H2  HOH B  36      22.585  17.994  27.567  1.00  0.00      B    H  
ATOM    129  O   HOH B  37      31.454  21.429  16.034  1.00  0.00      B    O  
ATOM    130  H1  HOH B  37      31.211  21.045  15.088  1.00  0.00      B    H  
ATOM    131  H2  HOH B  37      32.483  21.324  16.091  1.00  0.00      B    H  
ATOM    132  O   HOH B  38       6.733  21.860  35.123  1.00  0.00      B    O  
ATOM    133  H1  HOH B  38       7.516  22.024  35.726  1.00  0.00      B    H  
ATOM    134  H2  HOH B  38       7.094  21.335  34.308  1.00  0.00      B    H  
ATOM    135  O   HOH B  39      15.488  28.290  31.871  1.00  0.00      B    O  
ATOM    136  H1  HOH B  39      16.495  28.297  31.631  1.00  0.00      B    H  
ATOM    137  H2  HOH B  39      14.891  28.477  31.085  1.00  0.00      B    H  
ATOM    138  O   HOH B  40      37.011   2.958  21.922  1.00  0.00      B    O  
ATOM    139  H1  HOH B  40      36.356   3.741  22.013  1.00  0.00      B    H  
ATOM    140  H2  HOH B  40      37.078   2.656  20.968  1.00  0.00      B    H  
ATOM    141  O   HOH B  41      20.538  25.982  19.672  1.00  0.00      B    O  
ATOM    142  H1  HOH B  41      20.016  26.417  18.959  1.00  0.00      B    H  
ATOM    143  H2  HOH B  41      20.754  25.047  19.318  1.00  0.00      B    H  
ATOM    144  O   HOH B  42      34.196  33.216  18.580  1.00  0.00      B    O  
ATOM    145  H1  HOH B  42      34.000  32.939  19.523  1.00  0.00      B    H  
ATOM    146  H2  HOH B  42      34.398  34.226  18.566  1.00  0.00      B    H  
ATOM    147  O   HOH B  43      27.967  35.890  24.638  1.00  0.00      B    O  
ATOM    148  H1  HOH B  43      27.410  35.713  23.849  1.00  0.00      B    H  
ATOM    149  H2  HOH B  43      28.659  35.166  24.620  1.00  0.00      B    H  
ATOM    150  O   HOH B  44      30.588  28.647  38.964  1.00  0.00      B    O  
ATOM    151  H1  HOH B  44      30.108  29.304  39.535  1.00  0.00      B    H  
ATOM    152  H2  HOH B  44      30.414  28.968  38.014  1.00  0.00      B    H  
ATOM    153  O   HOH B  45      33.110  25.134  25.088  1.00  0.00      B    O  
ATOM    154  H1  HOH B  45      32.481  25.048  25.852  1.00  0.00      B    H  
ATOM    155  H2  HOH B  45      34.099  25.038  25.482  1.00  0.00      B    H  
ATOM    156  O   HOH B  46      25.567  28.278  37.572  1.00  0.00      B    O  
ATOM    157  H1  HOH B  46      26.009  27.467  38.106  1.00  0.00      B    H  
ATOM    158  H2  HOH B  46      26.124  29.126  37.634  1.00  0.00      B    H  
ATOM    159  O   HOH B  47       1.673   6.505  36.512  1.00  0.00      B    O  
ATOM    160  H1  HOH B  47       0.687   6.546  36.241  1.00  0.00      B    H  
ATOM    161  H2  HOH B  47       1.933   5.594  36.232  1.00  0.00      B    H  
ATOM    162  O   HOH B  48      16.917  30.469  16.514  1.00  0.00      B    O  
ATOM    163  H1  HOH B  48      16.480  29.853  17.201  1.00  0.00      B    H  
ATOM    164  H2  HOH B  48      17.846  30.129  16.242  1.00  0.00      B    H  
ATOM    165  O   HOH B  49      29.703  21.942  23.828  1.00  0.00      B    O  
ATOM    166  H1  HOH B  49      30.503  21.308  23.660  1.00  0.00      B    H  
ATOM    167  H2  HOH B  49      30.029  22.779  23.407  1.00  0.00      B    H  
ATOM    168  O   HOH B  50      30.303   2.021  16.410  1.00  0.00      B    O  
ATOM    169  H1  HOH B  50      30.792   2.842  16.685  1.00  0.00      B    H  
ATOM    170  H2  HOH B  50      30.245   1.312  17.162  1.00  0.00      B    H  
ATOM    171  O   HOH B  51      11.241  33.377  30.508  1.00  0.00      B    O  
ATOM    172  H1  HOH B  51      11.547  34.109  29.952  1.00  0.00      B    H  
ATOM    173  H2  HOH B  51      10.549  33.699  31.186  1.00  0.00      B    H  
ATOM    174  O   HOH B  52      14.887  37.586   7.090  1.00  0.00      B    O  
ATOM    175  H1  HOH B  52      14.505  37.942   8.003  1.00  0.00      B    H  
ATOM    176  H2  HOH B  52      14.086  37.337   6.524  1.00  0.00      B    H  
ATOM    177  O   HOH B  53      19.609   5.242   7.863  1.00  0.00      B    O  
ATOM    178  H1  HOH B  53      19.085   4.358   7.957  1.00  0.00      B    H  
ATOM    179  H2  HOH B  53      18.933   5.949   7.706  1.00  0.00      B    H  
ATOM    180  O   HOH B  54      29.273  33.355  26.984  1.00  0.00      B    O  
ATOM    181  H1  HOH B  54      29.938  34.064  26.710  1.00  0.00      B    H  
ATOM    182  H2  HOH B  54      29.626  32.420  26.846  1.00  0.00      B    H  
ATOM    183  O   HOH B  55       5.698  31.631  18.685  1.00  0.00      B    O  
ATOM    184  H1  HOH B  55       5.239  31.678  17.796  1.00  0.00      B    H  
ATOM    185  H2  HOH B  55       6.195  32.538  18.791  1.00  0.00      B    H  
ATOM    186  O   HOH B  56      31.679  36.476  19.334  1.00  0.00      B    O  
ATOM    187  H1  HOH B  56      31.568  35.831  20.109  1.00  0.00      B    H  
ATOM    188  H2  HOH B  56      30.977  36.202  18.678  1.00  0.00      B    H  
ATOM    189  O   HOH B  57      30.113  21.355  32.910  1.00  0.00      B    O  
ATOM    190  H1  HOH B  57      30.250  21.658  33.883  1.00  0.00      B    H  
ATOM    191  H2  HOH B  57      29.113  21.172  32.791  1.00  0.00      B    H  
ATOM    192  O   HOH B  58      32.688  37.156  36.707  1.00  0.00      B    O  
ATOM    193  H1  HOH B  58      31.837  37.164  36.154  1.00  0.00      B    H  
ATOM    194  H2  HOH B  58      32.799  36.218  37.064  1.00  0.00      B    H  
ATOM    195  O   HOH B  59       7.439  36.061  14.579  1.00  0.00      B    O  
ATOM    196  H1  HOH B  59       7.369  37.032  14.886  1.00  0.00      B    H  
ATOM    197  H2  HOH B  59       7.388  35.561  15.475  1.00  0.00      B    H  
ATOM    198  O   HOH B  60       0.874   4.910  33.531  1.00  0.00      B    O  
ATOM    199  H1  HOH B  60       0.097   5.289  34.077  1.00  0.00      B    H  
ATOM    200  H2  HOH B  60       1.533   4.481  34.152  1.00  0.00      B    H  
ATOM    201  O   HOH B  61      29.273  10.580  15.023  1.00  0.00      B    O  
ATOM    202  H1  HOH B  61      28.714  11.186  14.517  1.00  0.00      B    H  
ATOM    203  H2  HOH B  61      29.527   9.804  14.465  1.00  0.00      B    H  
ATOM    204  O   HOH B  62      37.352   2.346  29.256  1.00  0.00      B    O  
ATOM    205  H1  HOH B  62      38.141   2.909  28.975  1.00  0.00      B    H  
ATOM    206  H2  HOH B  62      37.177   1.707  28.470  1.00  0.00      B    H  
ATOM    207  O   HOH B  63      29.905   1.047  23.594  1.00  0.00      B    O  
ATOM    208  H1  HOH B  63      30.690   0.802  22.985  1.00  0.00      B    H  
ATOM    209  H2  HOH B  63      29.039   0.566  23.214  1.00  0.00      B    H  
ATOM    210  O   HOH B  64       2.547  13.240  24.911  1.00  0.00      B    O  
ATOM    211  H1  HOH B  64       1.857  13.790  25.431  1.00  0.00      B    H  
ATOM    212  H2  HOH B  64       2.867  12.489  25.529  1.00  0.00      B    H  
ATOM    213  O   HOH B  65      16.080  11.256  27.685  1.00  0.00      B    O  
ATOM    214  H1  HOH B  65      17.106  11.486  27.588  1.00  0.00      B    H  
ATOM    215  H2  HOH B  65      15.642  12.036  28.177  1.00  0.00      B    H  
ATOM    216  O   HOH B  66      11.201   6.949   6.665  1.00  0.00      B    O  
ATOM    217  H1  HOH B  66      11.195   6.461   7.497  1.00  0.00      B    H  
ATOM    218  H2  HOH B  66      11.063   7.959   6.804  1.00  0.00      B    H  
ATOM    219  O   HOH B  67      33.994  32.184  33.955  1.00  0.00      B    O  
ATOM    220  H1  HOH B  67      33.754  33.063  34.434  1.00  0.00      B    H  
ATOM    221  H2  HOH B  67      34.691  31.693  34.575  1.00  0.00      B    H  
ATOM    222  O   HOH B  68      13.759   4.891  30.319  1.00  0.00      B    O  
ATOM    223  H1  HOH B  68      13.564   4.595  31.274  1.00  0.00      B    H  
ATOM    224  H2  HOH B  68      14.215   5.826  30.329  1.00  0.00      B    H  
ATOM    225  O   HOH B  69      29.566  15.935  14.839  1.00  0.00      B    O  
ATOM    226  H1  HOH B  69      29.387  16.887  15.085  1.00  0.00      B    H  
ATOM    227  H2  HOH B  69      29.011  15.402  15.533  1.00  0.00      B    H  
ATOM    228  O   HOH B  70       7.624  31.936  27.867  1.00  0.00      B    O  
ATOM    229  H1  HOH B  70       8.176  32.834  27.900  1.00  0.00      B    H  
ATOM    230  H2  HOH B  70       7.111  31.831  26.953  1.00  0.00      B    H  
ATOM    231  O   HOH B  71      28.291  21.187  21.464  1.00  0.00      B    O  
ATOM    232  H1  HOH B  71      28.701  21.519  22.286  1.00  0.00      B    H  
ATOM    233  H2  HOH B  71      28.589  20.177  21.435  1.00  0.00      B    H  
ATOM    234  O   HOH B  72      26.087  33.005   3.468  1.00  0.00      B    O  
ATOM    235  H1  HOH B  72      27.077  32.718   3.407  1.00  0.00      B    H  
ATOM    236  H2  HOH B  72      25.642  32.472   2.692  1.00  0.00      B    H  
ATOM    237  O   HOH B  73       8.267  32.044  30.998  1.00  0.00      B    O  
ATOM    238  H1  HOH B  73       7.317  31.797  31.218  1.00  0.00      B    H  
ATOM    239  H2  HOH B  73       8.229  32.901  30.508  1.00  0.00      B    H  
ATOM    240  O   HOH B  74      32.026  12.054  15.836  1.00  0.00      B    O  
ATOM    241  H1  HOH B  74      31.423  11.457  15.351  1.00  0.00      B    H  
ATOM    242  H2  HOH B  74      32.986  11.625  15.846  1.00  0.00      B    H  
ATOM    243  O   HOH B  75      38.837   8.858  12.350  1.00  0.00      B    O  
ATOM    244  H1  HOH B  75      38.514   8.281  13.141  1.00  0.00      B    H  
ATOM    245  H2  HOH B  75      38.788   9.838  12.619  1.00  0.00      B    H  
ATOM    246  O   HOH B  76      28.154  16.608   9.936  1.00  0.00      B    O  
ATOM    247  H1  HOH B  76      28.704  16.725  10.806  1.00  0.00      B    H  
ATOM    248  H2  HOH B  76      28.490  17.304   9.278  1.00  0.00      B    H  
ATOM    249  O   HOH B  77      32.455  38.540  13.061  1.00  0.00      B    O  
ATOM    250  H1  HOH B  77      33.047  38.852  12.300  1.00  0.00      B    H  
ATOM    251  H2  HOH B  77      32.465  37.546  13.080  1.00  0.00      B    H  
ATOM    252  O   HOH B  78       0.078  17.588   4.986  1.00  0.00      B    O  
ATOM    253  H1  HOH B  78      -0.134  17.575   5.962  1.00  0.00      B    H  
ATOM    254  H2  HOH B  78       0.737  16.817   4.838  1.00  0.00      B    H  
ATOM    255  O   HOH B  79      21.005  19.037   8.405  1.00  0.00      B    O  
ATOM    256  H1  HOH B  79      21.005  18.221   7.875  1.00  0.00      B    H  
ATOM    257  H2  HOH B  79      20.095  19.133   8.838  1.00  0.00      B    H  
ATOM    258  O   HOH B  80      24.880  17.544  25.316  1.00  0.00      B    O  
ATOM    259  H1  HOH B  80      23.985  17.704  25.762  1.00  0.00      B    H  
ATOM    260  H2  HOH B  80      25.562  18.058  25.882  1.00  0.00      B    H  
ATOM    261  O   HOH B  81      26.839  38.527  15.243  1.00  0.00      B    O  
ATOM    262  H1  HOH B  81      26.601  39.181  14.493  1.00  0.00      B    H  
ATOM    263  H2  HOH B  81      26.464  38.814  16.108  1.00  0.00      B    H  
ATOM    264  O   HOH B  82      23.114  16.214  19.192  1.00  0.00      B    O  
ATOM    265  H1  HOH B  82      23.362  17.004  18.579  1.00  0.00      B    H  
ATOM    266  H2  HOH B  82      23.747  16.303  20.060  1.00  0.00      B    H  
ATOM    267  O   HOH B  83      32.763  31.714  16.685  1.00  0.00      B    O  
ATOM    268  H1  HOH B  83      32.129  30.975  16.981  1.00  0.00      B    H  
ATOM    269  H2  HOH B  83      33.218  32.203  17.498  1.00  0.00      B    H  
ATOM    270  O   HOH B  84       8.423  14.313   5.678  1.00  0.00      B    O  
ATOM    271  H1  HOH B  84       8.872  13.400   5.524  1.00  0.00      B    H  
ATOM    272  H2  HOH B  84       8.778  14.973   4.961  1.00  0.00      B    H  
ATOM    273  O   HOH B  85      31.397  38.313  26.770  1.00  0.00      B    O  
ATOM    274  H1  HOH B  85      30.473  38.748  26.906  1.00  0.00      B    H  
ATOM    275  H2  HOH B  85      32.092  39.026  26.955  1.00  0.00      B    H  
ATOM    276  O   HOH B  86      27.195  17.378  20.097  1.00  0.00      B    O  
ATOM    277  H1  HOH B  86      26.348  16.900  20.502  1.00  0.00      B    H  
ATOM    278  H2  HOH B  86      27.664  17.882  20.805  1.00  0.00      B    H  
ATOM    279  O   HOH B  87      35.110   3.659  30.236  1.00  0.00      B    O  
ATOM    280  H1  HOH B  87      34.427   3.498  30.952  1.00  0.00      B    H  
ATOM    281  H2  HOH B  87      35.655   2.807  30.219  1.00  0.00      B    H  
ATOM    282  O   HOH B  88      27.412  31.765  18.610  1.00  0.00      B    O  
ATOM    283  H1  HOH B  88      26.730  31.782  17.866  1.00  0.00      B    H  
ATOM    284  H2  HOH B  88      26.940  31.981  19.503  1.00  0.00      B    H  
ATOM    285  O   HOH B  89      32.486  33.971   9.641  1.00  0.00      B    O  
ATOM    286  H1  HOH B  89      33.172  33.791   8.902  1.00  0.00      B    H  
ATOM    287  H2  HOH B  89      31.979  34.817   9.287  1.00  0.00      B    H  
ATOM    288  O   HOH B  90      34.693  19.542  39.160  1.00  0.00      B    O  
ATOM    289  H1  HOH B  90      34.217  18.741  39.440  1.00  0.00      B    H  
ATOM    290  H2  HOH B  90      35.604  19.221  38.778  1.00  0.00      B    H  
ATOM    291  O   HOH B  91      22.961   4.447  32.187  1.00  0.00      B    O  
ATOM    292  H1  HOH B  91      23.227   4.906  33.004  1.00  0.00      B    H  
ATOM    293  H2  HOH B  91      23.590   4.831  31.459  1.00  0.00      B    H  
ATOM    294  O   HOH B  92       1.965   2.212   0.879  1.00  0.00      B    O  
ATOM    295  H1  HOH B  92       2.263   1.292   0.608  1.00  0.00      B    H  
ATOM    296  H2  HOH B  92       2.484   2.913   0.312  1.00  0.00      B    H  
ATOM    297  O   HOH B  93      16.745  34.898   4.993  1.00  0.00      B    O  
ATOM    298  H1  HOH B  93      16.320  34.309   4.269  1.00  0.00      B    H  
ATOM    299  H2  HOH B  93      16.514  34.518   5.893  1.00  0.00      B    H  
ATOM    300  O   HOH B  94      36.501  16.499  15.544  1.00  0.00      B    O  
ATOM    301  H1  HOH B  94      35.989  16.196  16.336  1.00  0.00      B    H  
ATOM    302  H2  HOH B  94      37.303  17.040  15.882  1.00  0.00      B    H  
ATOM    303  O   HOH B  95      24.704  38.417  33.308  1.00  0.00      B    O  
ATOM    304  H1  HOH B  95      24.507  39.500  33.166  1.00  0.00      B    H  
ATOM    305  H2  HOH B  95      24.729  38.011  32.385  1.00  0.00      B    H  
ATOM    306  O   HOH B  96      24.055  25.468  17.653  1.00  0.00      B    O  
ATOM    307  H1  HOH B  96      23.922  24.443  17.721  1.00  0.00      B    H  
ATOM    308  H2  HOH B  96      24.564  25.669  18.526  1.00  0.00      B    H  
ATOM    309  O   HOH B  97      18.008  17.789  15.116  1.00  0.00      B    O  
ATOM    310  H1  HOH B  97      18.952  17.585  15.522  1.00  0.00      B    H  
ATOM    311  H2  HOH B  97      18.027  18.739  14.698  1.00  0.00      B    H  
ATOM    312  O   HOH B  98       4.473  36.764  29.387  1.00  0.00      B    O  
ATOM    313  H1  HOH B  98       4.186  36.984  28.466  1.00  0.00      B    H  
ATOM    314  H2  HOH B  98       4.150  37.470  29.984  1.00  0.00      B    H  
ATOM    315  O   HOH B  99       2.797  29.202  13.458  1.00  0.00      B    O  
ATOM    316  H1  HOH B  99       2.344  28.394  13.118  1.00  0.00      B    H  
ATOM    317  H2  HOH B  99       2.714  29.276  14.444  1.00  0.00      B    H  
ATOM    318  O   HOH B 100      11.087   7.978  38.505  1.00  0.00      B    O  
ATOM    319  H1  HOH B 100      11.759   8.610  38.097  1.00  0.00      B    H  
ATOM    320  H2  HOH B 100      11.376   7.030  38.246  1.00  0.00      B    H  
ATOM    321  O   HOH B 101      19.296  27.376  13.937  1.00  0.00      B    O  
ATOM    322  H1  HOH B 101      18.684  26.671  14.412  1.00  0.00      B    H  
ATOM    323  H2  HOH B 101      19.596  26.920  13.089  1.00  0.00      B    H  
ATOM    324  O   HOH B 102      11.043  33.889  36.848  1.00  0.00      B    O  
ATOM    325  H1  HOH B 102      11.354  33.475  35.967  1.00  0.00      B    H  
ATOM    326  H2  HOH B 102      10.056  33.901  36.810  1.00  0.00      B    H  
ATOM    327  O   HOH B 103      19.983  21.310   4.028  1.00  0.00      B    O  
ATOM    328  H1  HOH B 103      20.800  21.722   4.328  1.00  0.00      B    H  
ATOM    329  H2  HOH B 103      19.457  20.937   4.801  1.00  0.00      B    H  
ATOM    330  O   HOH B 104      28.581   4.009  21.938  1.00  0.00      B    O  
ATOM    331  H1  HOH B 104      28.681   4.984  21.569  1.00  0.00      B    H  
ATOM    332  H2  HOH B 104      29.172   3.943  22.752  1.00  0.00      B    H  
ATOM    333  O   HOH B 105      17.360   6.788  31.372  1.00  0.00      B    O  
ATOM    334  H1  HOH B 105      17.927   7.184  30.622  1.00  0.00      B    H  
ATOM    335  H2  HOH B 105      18.026   6.275  31.922  1.00  0.00      B    H  
ATOM    336  O   HOH B 106      24.322  31.056  24.398  1.00  0.00      B    O  
ATOM    337  H1  HOH B 106      23.609  30.315  24.668  1.00  0.00      B    H  
ATOM    338  H2  HOH B 106      25.128  30.516  24.326  1.00  0.00      B    H  
ATOM    339  O   HOH B 107      20.038  37.416  29.260  1.00  0.00      B    O  
ATOM    340  H1  HOH B 107      19.098  37.168  28.968  1.00  0.00      B    H  
ATOM    341  H2  HOH B 107      20.164  38.378  29.048  1.00  0.00      B    H  
ATOM    342  O   HOH B 108      11.572  22.518   5.052  1.00  0.00      B    O  
ATOM    343  H1  HOH B 108      11.443  23.560   4.899  1.00  0.00      B    H  
ATOM    344  H2  HOH B 108      11.849  22.096   4.199  1.00  0.00      B    H  
ATOM    345  O   HOH B 109      15.421  31.597  21.887  1.00  0.00      B    O  
ATOM    346  H1  HOH B 109      15.203  30.657  21.513  1.00  0.00      B    H  
ATOM    347  H2  HOH B 109      14.505  32.118  21.763  1.00  0.00      B    H  
ATOM    348  O   HOH B 110      34.694  24.429   2.910  1.00  0.00      B    O  
ATOM    349  H1  HOH B 110      34.644  24.438   3.927  1.00  0.00      B    H  
ATOM    350  H2  HOH B 110      34.200  23.607   2.610  1.00  0.00      B    H  
ATOM    351  O   HOH B 111      22.841  25.997  25.710  1.00  0.00      B    O  
ATOM    352  H1  HOH B 111      22.582  25.495  24.825  1.00  0.00      B    H  
ATOM    353  H2  HOH B 111      22.022  26.242  26.169  1.00  0.00      B    H  
ATOM    354  O   HOH B 112      17.319  22.774  32.162  1.00  0.00      B    O  
ATOM    355  H1  HOH B 112      18.178  22.547  31.644  1.00  0.00      B    H  
ATOM    356  H2  HOH B 112      17.629  23.306  32.944  1.00  0.00      B    H  
ATOM    357  O   HOH B 113      35.869  17.711   4.481  1.00  0.00      B    O  
ATOM    358  H1  HOH B 113      35.692  18.099   5.419  1.00  0.00      B    H  
ATOM    359  H2  HOH B 113      36.873  17.809   4.277  1.00  0.00      B    H  
ATOM    360  O   HOH B 114      10.259  30.064   5.362  1.00  0.00      B    O  
ATOM    361  H1  HOH B 114       9.680  30.897   5.354  1.00  0.00      B    H  
ATOM    362  H2  HOH B 114       9.748  29.405   5.887  1.00  0.00      B    H  
ATOM    363  O   HOH B 115      10.374  15.626   3.672  1.00  0.00      B    O  
ATOM    364  H1  HOH B 115      10.887  15.415   4.548  1.00  0.00      B    H  
ATOM    365  H2  HOH B 115      10.838  16.375   3.236  1.00  0.00      B    H  
ATOM    366  O   HOH B 116       3.679  31.833   2.336  1.00  0.00      B    O  
ATOM    367  H1  HOH B 116       3.071  31.025   2.441  1.00  0.00      B    H  
ATOM    368  H2  HOH B 116       4.005  31.867   1.401  1.00  0.00      B    H  
ATOM    369  O   HOH B 117      15.320  15.354  25.488  1.00  0.00      B    O  
ATOM    370  H1  HOH B 117      15.271  14.530  24.913  1.00  0.00      B    H  
ATOM    371  H2  HOH B 117      16.285  15.481  25.891  1.00  0.00      B    H  
ATOM    372  O   HOH B 118      25.783   6.385  26.936  1.00  0.00      B    O  
ATOM    373  H1  HOH B 118      24.926   5.987  27.293  1.00  0.00      B    H  
ATOM    374  H2  HOH B 118      26.269   5.640  26.446  1.00  0.00      B    H  
ATOM    375  O   HOH B 119      29.202   3.593  28.419  1.00  0.00      B    O  
ATOM    376  H1  HOH B 119      28.517   3.284  29.091  1.00  0.00      B    H  
ATOM    377  H2  HOH B 119      28.701   4.077  27.727  1.00  0.00      B    H  
ATOM    378  O   HOH B 120      17.848   1.724  37.353  1.00  0.00      B    O  
ATOM    379  H1  HOH B 120      16.950   1.622  37.811  1.00  0.00      B    H  
ATOM    380  H2  HOH B 120      18.534   1.266  37.956  1.00  0.00      B    H  
ATOM    381  O   HOH B 121      23.459  24.499  29.069  1.00  0.00      B    O  
ATOM    382  H1  HOH B 121      22.659  25.152  28.831  1.00  0.00      B    H  
ATOM    383  H2  HOH B 121      24.341  24.938  28.912  1.00  0.00      B    H  
ATOM    384  O   HOH B 122      33.705  15.009  31.343  1.00  0.00      B    O  
ATOM    385  H1  HOH B 122      32.887  15.571  31.097  1.00  0.00      B    H  
ATOM    386  H2  HOH B 122      34.580  15.517  31.126  1.00  0.00      B    H  
ATOM    387  O   HOH B 123       3.147  12.765  21.351  1.00  0.00      B    O  
ATOM    388  H1  HOH B 123       4.154  12.685  21.612  1.00  0.00      B    H  
ATOM    389  H2  HOH B 123       2.730  11.860  21.518  1.00  0.00      B    H  
ATOM    390  O   HOH B 124       2.900   5.773  22.158  1.00  0.00      B    O  
ATOM    391  H1  HOH B 124       3.422   6.206  21.368  1.00  0.00      B    H  
ATOM    392  H2  HOH B 124       2.709   4.818  21.888  1.00  0.00      B    H  
ATOM    393  O   HOH B 125      23.316   1.180  29.541  1.00  0.00      B    O  
ATOM    394  H1  HOH B 125      23.808   0.295  29.444  1.00  0.00      B    H  
ATOM    395  H2  HOH B 125      22.666   1.046  30.301  1.00  0.00      B    H  
ATOM    396  O   HOH B 126      18.567   7.643  28.468  1.00  0.00      B    O  
ATOM    397  H1  HOH B 126      17.751   8.174  28.753  1.00  0.00      B    H  
ATOM    398  H2  HOH B 126      19.242   8.326  28.011  1.00  0.00      B    H  
ATOM    399  O   HOH B 127      13.271   6.702  34.709  1.00  0.00      B    O  
ATOM    400  H1  HOH B 127      13.388   6.506  35.708  1.00  0.00      B    H  
ATOM    401  H2  HOH B 127      14.151   6.995  34.438  1.00  0.00      B    H  
ATOM    402  O   HOH B 128      25.560  11.615  22.925  1.00  0.00      B    O  
ATOM    403  H1  HOH B 128      26.542  11.614  22.674  1.00  0.00      B    H  
ATOM    404  H2  HOH B 128      25.471  11.453  23.896  1.00  0.00      B    H  
ATOM    405  O   HOH B 129      33.088  29.631   9.403  1.00  0.00      B    O  
ATOM    406  H1  HOH B 129      33.336  28.747   9.847  1.00  0.00      B    H  
ATOM    407  H2  HOH B 129      32.366  30.082   9.969  1.00  0.00      B    H  
ATOM    408  O   HOH B 130      38.186  29.783   5.644  1.00  0.00      B    O  
ATOM    409  H1  HOH B 130      37.455  29.244   5.164  1.00  0.00      B    H  
ATOM    410  H2  HOH B 130      37.761  30.627   6.015  1.00  0.00      B    H  
ATOM    411  O   HOH B 131      11.296  37.615  16.094  1.00  0.00      B    O  
ATOM    412  H1  HOH B 131      12.288  37.461  16.315  1.00  0.00      B    H  
ATOM    413  H2  HOH B 131      10.866  37.454  16.996  1.00  0.00      B    H  
ATOM    414  O   HOH B 132       9.324  13.447  24.989  1.00  0.00      B    O  
ATOM    415  H1  HOH B 132       8.462  13.200  24.600  1.00  0.00      B    H  
ATOM    416  H2  HOH B 132       9.960  12.675  25.036  1.00  0.00      B    H  
ATOM    417  O   HOH B 133       9.688  23.603  25.014  1.00  0.00      B    O  
ATOM    418  H1  HOH B 133       9.142  24.241  24.436  1.00  0.00      B    H  
ATOM    419  H2  HOH B 133       9.936  24.150  25.808  1.00  0.00      B    H  
ATOM    420  O   HOH B 134      15.643   3.864   9.481  1.00  0.00      B    O  
ATOM    421  H1  HOH B 134      15.503   4.718   8.937  1.00  0.00      B    H  
ATOM    422  H2  HOH B 134      15.677   4.238  10.409  1.00  0.00      B    H  
ATOM    423  O   HOH B 135      17.544   7.961  20.791  1.00  0.00      B    O  
ATOM    424  H1  HOH B 135      18.192   7.256  20.437  1.00  0.00      B    H  
ATOM    425  H2  HOH B 135      18.140   8.768  21.020  1.00  0.00      B    H  
ATOM    426  O   HOH B 136       3.772  20.854   8.862  1.00  0.00      B    O  
ATOM    427  H1  HOH B 136       3.976  21.040   7.893  1.00  0.00      B    H  
ATOM    428  H2  HOH B 136       2.800  21.184   9.063  1.00  0.00      B    H  
ATOM    429  O   HOH B 137       6.251  18.571  28.437  1.00  0.00      B    O  
ATOM    430  H1  HOH B 137       5.265  18.528  28.707  1.00  0.00      B    H  
ATOM    431  H2  HOH B 137       6.356  18.696  27.444  1.00  0.00      B    H  
ATOM    432  O   HOH B 138      13.595   1.818  19.731  1.00  0.00      B    O  
ATOM    433  H1  HOH B 138      13.884   2.757  19.932  1.00  0.00      B    H  
ATOM    434  H2  HOH B 138      12.596   1.817  19.463  1.00  0.00      B    H  
ATOM    435  O   HOH B 139       1.344   3.655   8.213  1.00  0.00      B    O  
ATOM    436  H1  HOH B 139       1.597   2.832   8.715  1.00  0.00      B    H  
ATOM    437  H2  HOH B 139       1.911   3.705   7.364  1.00  0.00      B    H  
ATOM    438  O   HOH B 140      33.534  13.011  29.404  1.00  0.00      B    O  
ATOM    439  H1  HOH B 140      33.343  13.559  30.223  1.00  0.00      B    H  
ATOM    440  H2  HOH B 140      32.608  12.595  29.089  1.00  0.00      B    H  
ATOM    441  O   HOH B 141       7.416  36.145  25.078  1.00  0.00      B    O  
ATOM    442  H1  HOH B 141       6.493  36.042  24.649  1.00  0.00      B    H  
ATOM    443  H2  HOH B 141       7.304  36.576  25.979  1.00  0.00      B    H  
ATOM    444  O   HOH B 142      25.690  32.956   6.013  1.00  0.00      B    O  
ATOM    445  H1  HOH B 142      26.299  32.409   6.583  1.00  0.00      B    H  
ATOM    446  H2  HOH B 142      26.015  32.976   5.058  1.00  0.00      B    H  
ATOM    447  O   HOH B 143      10.944   9.155  34.677  1.00  0.00      B    O  
ATOM    448  H1  HOH B 143      11.613   8.770  35.317  1.00  0.00      B    H  
ATOM    449  H2  HOH B 143      10.281   8.455  34.375  1.00  0.00      B    H  
ATOM    450  O   HOH B 144      14.591  29.634  17.886  1.00  0.00      B    O  
ATOM    451  H1  HOH B 144      13.989  29.297  18.650  1.00  0.00      B    H  
ATOM    452  H2  HOH B 144      14.225  30.524  17.528  1.00  0.00      B    H  
ATOM    453  O   HOH B 145      35.148  27.587  23.801  1.00  0.00      B    O  
ATOM    454  H1  HOH B 145      35.407  28.584  23.750  1.00  0.00      B    H  
ATOM    455  H2  HOH B 145      34.097  27.482  23.809  1.00  0.00      B    H  
ATOM    456  O   HOH B 146      33.734  15.781  16.295  1.00  0.00      B    O  
ATOM    457  H1  HOH B 146      33.724  15.506  15.331  1.00  0.00      B    H  
ATOM    458  H2  HOH B 146      33.311  16.665  16.340  1.00  0.00      B    H  
ATOM    459  O   HOH B 147      11.984  32.437  11.354  1.00  0.00      B    O  
ATOM    460  H1  HOH B 147      12.454  32.693  10.480  1.00  0.00      B    H  
ATOM    461  H2  HOH B 147      10.990  32.448  11.192  1.00  0.00      B    H  
ATOM    462  O   HOH B 148      21.897  20.879   6.225  1.00  0.00      B    O  
ATOM    463  H1  HOH B 148      22.831  20.478   6.109  1.00  0.00      B    H  
ATOM    464  H2  HOH B 148      21.472  20.210   6.847  1.00  0.00      B    H  
ATOM    465  O   HOH B 149      31.200  18.655  26.465  1.00  0.00      B    O  
ATOM    466  H1  HOH B 149      31.522  19.587  26.617  1.00  0.00      B    H  
ATOM    467  H2  HOH B 149      31.137  18.311  27.380  1.00  0.00      B    H  
ATOM    468  O   HOH B 150       8.564  24.716  10.553  1.00  0.00      B    O  
ATOM    469  H1  HOH B 150       8.006  24.299   9.796  1.00  0.00      B    H  
ATOM    470  H2  HOH B 150       8.444  25.743  10.544  1.00  0.00      B    H  
ATOM    471  O   HOH B 151      18.995  13.503  24.360  1.00  0.00      B    O  
ATOM    472  H1  HOH B 151      19.831  13.998  24.263  1.00  0.00      B    H  
ATOM    473  H2  HOH B 151      18.472  14.076  25.031  1.00  0.00      B    H  
ATOM    474  O   HOH B 152       7.686  11.130   6.788  1.00  0.00      B    O  
ATOM    475  H1  HOH B 152       7.789  11.831   7.478  1.00  0.00      B    H  
ATOM    476  H2  HOH B 152       7.479  11.536   5.896  1.00  0.00      B    H  
ATOM    477  O   HOH B 153      21.487  10.923  15.464  1.00  0.00      B    O  
ATOM    478  H1  HOH B 153      21.572  10.000  15.738  1.00  0.00      B    H  
ATOM    479  H2  HOH B 153      21.770  11.523  16.211  1.00  0.00      B    H  
ATOM    480  O   HOH B 154      33.373  37.884  20.833  1.00  0.00      B    O  
ATOM    481  H1  HOH B 154      33.715  37.043  21.396  1.00  0.00      B    H  
ATOM    482  H2  HOH B 154      32.699  37.504  20.137  1.00  0.00      B    H  
ATOM    483  O   HOH B 155      16.518  14.837  30.870  1.00  0.00      B    O  
ATOM    484  H1  HOH B 155      16.520  15.386  31.696  1.00  0.00      B    H  
ATOM    485  H2  HOH B 155      16.307  13.867  31.037  1.00  0.00      B    H  
ATOM    486  O   HOH B 156      38.420  10.633  37.568  1.00  0.00      B    O  
ATOM    487  H1  HOH B 156      38.403  10.675  36.586  1.00  0.00      B    H  
ATOM    488  H2  HOH B 156      37.691  11.262  37.888  1.00  0.00      B    H  
ATOM    489  O   HOH B 157      35.515  26.477  33.491  1.00  0.00      B    O  
ATOM    490  H1  HOH B 157      35.607  25.947  32.627  1.00  0.00      B    H  
ATOM    491  H2  HOH B 157      36.383  27.001  33.617  1.00  0.00      B    H  
ATOM    492  O   HOH B 158      13.535   0.609  35.763  1.00  0.00      B    O  
ATOM    493  H1  HOH B 158      13.934   1.564  35.802  1.00  0.00      B    H  
ATOM    494  H2  HOH B 158      13.395   0.320  36.724  1.00  0.00      B    H  
ATOM    495  O   HOH B 159      38.482  18.976  25.976  1.00  0.00      B    O  
ATOM    496  H1  HOH B 159      37.754  18.818  26.698  1.00  0.00      B    H  
ATOM    497  H2  HOH B 159      38.670  20.000  25.971  1.00  0.00      B    H  
ATOM    498  O   HOH B 160      18.424   7.369  16.195  1.00  0.00      B    O  
ATOM    499  H1  HOH B 160      18.262   6.357  16.302  1.00  0.00      B    H  
ATOM    500  H2  HOH B 160      17.912   7.691  16.956  1.00  0.00      B    H  
ATOM    501  O   HOH B 161      16.684  12.280  13.143  1.00  0.00      B    O  
ATOM    502  H1  HOH B 161      17.419  12.904  13.379  1.00  0.00      B    H  
ATOM    503  H2  HOH B 161      15.989  12.830  12.661  1.00  0.00      B    H  
ATOM    504  O   HOH B 162      38.358  30.240  19.065  1.00  0.00      B    O  
ATOM    505  H1  HOH B 162      37.474  29.703  19.141  1.00  0.00      B    H  
ATOM    506  H2  HOH B 162      38.339  30.960  19.781  1.00  0.00      B    H  
ATOM    507  O   HOH B 163      16.486  26.032  17.457  1.00  0.00      B    O  
ATOM    508  H1  HOH B 163      17.288  26.497  17.896  1.00  0.00      B    H  
ATOM    509  H2  HOH B 163      16.726  25.778  16.484  1.00  0.00      B    H  
ATOM    510  O   HOH B 164       8.091  36.577  31.935  1.00  0.00      B    O  
ATOM    511  H1  HOH B 164       7.106  36.355  31.702  1.00  0.00      B    H  
ATOM    512  H2  HOH B 164       8.670  35.990  31.381  1.00  0.00      B    H  
ATOM    513  O   HOH B 165      35.938  19.962  29.802  1.00  0.00      B    O  
ATOM    514  H1  HOH B 165      36.160  19.395  28.981  1.00  0.00      B    H  
ATOM    515  H2  HOH B 165      36.778  20.176  30.203  1.00  0.00      B    H  
ATOM    516  O   HOH B 166      27.642  36.852   6.941  1.00  0.00      B    O  
ATOM    517  H1  HOH B 166      27.223  36.444   6.102  1.00  0.00      B    H  
ATOM    518  H2  HOH B 166      28.569  37.270   6.797  1.00  0.00      B    H  
ATOM    519  O   HOH B 167      20.262  24.640   4.782  1.00  0.00      B    O  
ATOM    520  H1  HOH B 167      20.873  25.487   4.646  1.00  0.00      B    H  
ATOM    521  H2  HOH B 167      19.329  24.965   4.591  1.00  0.00      B    H  
ATOM    522  O   HOH B 168      39.187   0.461  33.523  1.00  0.00      B    O  
ATOM    523  H1  HOH B 168      39.458   0.401  32.545  1.00  0.00      B    H  
ATOM    524  H2  HOH B 168      38.375   1.110  33.542  1.00  0.00      B    H  
ATOM    525  O   HOH B 169      37.691  33.005  31.902  1.00  0.00      B    O  
ATOM    526  H1  HOH B 169      37.854  32.885  30.907  1.00  0.00      B    H  
ATOM    527  H2  HOH B 169      37.112  33.867  31.956  1.00  0.00      B    H  
ATOM    528  O   HOH B 170      36.143  26.928  11.677  1.00  0.00      B    O  
ATOM    529  H1  HOH B 170      36.166  25.894  11.876  1.00  0.00      B    H  
ATOM    530  H2  HOH B 170      37.035  27.323  11.989  1.00  0.00      B    H  
ATOM    531  O   HOH B 171       3.167  30.936   8.672  1.00  0.00      B    O  
ATOM    532  H1  HOH B 171       4.114  30.587   8.726  1.00  0.00      B    H  
ATOM    533  H2  HOH B 171       2.668  30.454   9.389  1.00  0.00      B    H  
ATOM    534  O   HOH B 172      32.592  11.365   1.186  1.00  0.00      B    O  
ATOM    535  H1  HOH B 172      33.326  10.688   0.956  1.00  0.00      B    H  
ATOM    536  H2  HOH B 172      33.003  12.301   1.005  1.00  0.00      B    H  
ATOM    537  O   HOH B 173       8.467   2.294   3.548  1.00  0.00      B    O  
ATOM    538  H1  HOH B 173       9.484   2.127   3.434  1.00  0.00      B    H  
ATOM    539  H2  HOH B 173       8.166   1.434   3.979  1.00  0.00      B    H  
ATOM    540  O   HOH B 174       2.689  14.803   0.553  1.00  0.00      B    O  
ATOM    541  H1  HOH B 174       1.694  14.577   0.532  1.00  0.00      B    H  
ATOM    542  H2  HOH B 174       3.119  14.245  -0.253  1.00  0.00      B    H  
ATOM    543  O   HOH B 175      32.445  23.726  12.760  1.00  0.00      B    O  
ATOM    544  H1  HOH B 175      33.213  24.024  13.424  1.00  0.00      B    H  
ATOM    545  H2  HOH B 175      31.864  24.519  12.583  1.00  0.00      B    H  
ATOM    546  O   HOH B 176       4.161   5.686  17.672  1.00  0.00      B    O  
ATOM    547  H1  HOH B 176       4.529   4.717  17.689  1.00  0.00      B    H  
ATOM    548  H2  HOH B 176       4.051   5.842  16.709  1.00  0.00      B    H  
ATOM    549  O   HOH B 177      17.114  35.637  24.320  1.00  0.00      B    O  
ATOM    550  H1  HOH B 177      17.312  36.584  24.566  1.00  0.00      B    H  
ATOM    551  H2  HOH B 177      16.086  35.528  24.187  1.00  0.00      B    H  
ATOM    552  O   HOH B 178      35.639  21.814  20.882  1.00  0.00      B    O  
ATOM    553  H1  HOH B 178      35.016  21.568  21.677  1.00  0.00      B    H  
ATOM    554  H2  HOH B 178      35.312  21.326  20.034  1.00  0.00      B    H  
ATOM    555  O   HOH B 179      35.294  24.042  18.246  1.00  0.00      B    O  
ATOM    556  H1  HOH B 179      34.942  24.140  19.240  1.00  0.00      B    H  
ATOM    557  H2  HOH B 179      35.174  25.006  17.875  1.00  0.00      B    H  
ATOM    558  O   HOH B 180      26.978  29.152  28.937  1.00  0.00      B    O  
ATOM    559  H1  HOH B 180      26.044  29.400  28.661  1.00  0.00      B    H  
ATOM    560  H2  HOH B 180      27.262  29.700  29.786  1.00  0.00      B    H  
ATOM    561  O   HOH B 181       5.471  16.217  25.697  1.00  0.00      B    O  
ATOM    562  H1  HOH B 181       6.032  15.453  25.998  1.00  0.00      B    H  
ATOM    563  H2  HOH B 181       5.030  15.951  24.826  1.00  0.00      B    H  
ATOM    564  O   HOH B 182      27.931  23.954   3.032  1.00  0.00      B    O  
ATOM    565  H1  HOH B 182      27.189  24.227   3.694  1.00  0.00      B    H  
ATOM    566  H2  HOH B 182      28.700  24.650   3.120  1.00  0.00      B    H  
ATOM    567  O   HOH B 183       4.746   2.626  17.988  1.00  0.00      B    O  
ATOM    568  H1  HOH B 183       5.543   2.195  17.537  1.00  0.00      B    H  
ATOM    569  H2  HOH B 183       3.937   2.027  17.870  1.00  0.00      B    H  
ATOM    570  O   HOH B 184      32.146  18.063  16.251  1.00  0.00      B    O  
ATOM    571  H1  HOH B 184      31.282  18.249  16.718  1.00  0.00      B    H  
ATOM    572  H2  HOH B 184      31.927  17.956  15.202  1.00  0.00      B    H  
ATOM    573  O   HOH B 185       6.484  10.193  37.872  1.00  0.00      B    O  
ATOM    574  H1  HOH B 185       7.172  10.180  38.626  1.00  0.00      B    H  
ATOM    575  H2  HOH B 185       6.932   9.947  37.013  1.00  0.00      B    H  
ATOM    576  O   HOH B 186      28.553  35.884  31.632  1.00  0.00      B    O  
ATOM    577  H1  HOH B 186      29.013  35.295  32.334  1.00  0.00      B    H  
ATOM    578  H2  HOH B 186      28.017  35.327  30.980  1.00  0.00      B    H  
ATOM    579  O   HOH B 187      15.309  13.969  17.484  1.00  0.00      B    O  
ATOM    580  H1  HOH B 187      14.261  13.905  17.668  1.00  0.00      B    H  
ATOM    581  H2  HOH B 187      15.661  13.066  17.258  1.00  0.00      B    H  
ATOM    582  O   HOH B 188      35.995   3.607  18.408  1.00  0.00      B    O  
ATOM    583  H1  HOH B 188      36.574   2.922  18.944  1.00  0.00      B    H  
ATOM    584  H2  HOH B 188      36.410   4.519  18.492  1.00  0.00      B    H  
ATOM    585  O   HOH B 189       7.305   3.944  26.927  1.00  0.00      B    O  
ATOM    586  H1  HOH B 189       7.826   3.263  26.374  1.00  0.00      B    H  
ATOM    587  H2  HOH B 189       6.483   3.437  27.348  1.00  0.00      B    H  
ATOM    588  O   HOH B 190      21.707  37.161  23.661  1.00  0.00      B    O  
ATOM    589  H1  HOH B 190      22.648  37.236  23.296  1.00  0.00      B    H  
ATOM    590  H2  HOH B 190      21.484  36.200  23.825  1.00  0.00      B    H  
ATOM    591  O   HOH B 191      38.176  38.689  15.177  1.00  0.00      B    O  
ATOM    592  H1  HOH B 191      37.497  38.299  14.539  1.00  0.00      B    H  
ATOM    593  H2  HOH B 191      39.088  38.668  14.707  1.00  0.00      B    H  
ATOM    594  O   HOH B 192      21.470  17.803  13.688  1.00  0.00      B    O  
ATOM    595  H1  HOH B 192      20.944  17.996  14.566  1.00  0.00      B    H  
ATOM    596  H2  HOH B 192      21.740  16.858  13.721  1.00  0.00      B    H  
ATOM    597  O   HOH B 193       3.806  24.025   9.607  1.00  0.00      B    O  
ATOM    598  H1  HOH B 193       3.110  23.363   9.905  1.00  0.00      B    H  
ATOM    599  H2  HOH B 193       3.649  24.236   8.606  1.00  0.00      B    H  
ATOM    600  O   HOH B 194      25.183  33.730  26.568  1.00  0.00      B    O  
ATOM    601  H1  HOH B 194      25.288  34.325  27.362  1.00  0.00      B    H  
ATOM    602  H2  HOH B 194      24.381  33.089  26.809  1.00  0.00      B    H  
ATOM    603  O   HOH B 195       4.395  25.882  15.424  1.00  0.00      B    O  
ATOM    604  H1  HOH B 195       5.087  26.525  15.806  1.00  0.00      B    H  
ATOM    605  H2  HOH B 195       4.792  24.993  15.504  1.00  0.00      B    H  
ATOM    606  O   HOH B 196      31.037  31.678   6.501  1.00  0.00      B    O  
ATOM    607  H1  HOH B 196      31.851  32.233   6.725  1.00  0.00      B    H  
ATOM    608  H2  HOH B 196      31.179  30.767   6.838  1.00  0.00      B    H  
ATOM    609  O   HOH B 197      12.434  28.658  35.095  1.00  0.00      B    O  
ATOM    610  H1  HOH B 197      13.158  29.356  35.304  1.00  0.00      B    H  
ATOM    611  H2  HOH B 197      12.347  28.519  34.073  1.00  0.00      B    H  
ATOM    612  O   HOH B 198       7.258   9.326   1.452  1.00  0.00      B    O  
ATOM    613  H1  HOH B 198       6.284   9.205   1.809  1.00  0.00      B    H  
ATOM    614  H2  HOH B 198       7.700   8.477   1.789  1.00  0.00      B    H  
ATOM    615  O   HOH B 199      31.256  15.927  30.781  1.00  0.00      B    O  
ATOM    616  H1  HOH B 199      30.733  15.346  30.119  1.00  0.00      B    H  
ATOM    617  H2  HOH B 199      30.589  16.563  31.173  1.00  0.00      B    H  
ATOM    618  O   HOH B 200      18.376   7.201  23.516  1.00  0.00      B    O  
ATOM    619  H1  HOH B 200      17.591   6.491  23.357  1.00  0.00      B    H  
ATOM    620  H2  HOH B 200      18.829   7.453  22.596  1.00  0.00      B    H  
ATOM    621  O   HOH B 201       8.450  18.029  38.847  1.00  0.00      B    O  
ATOM    622  H1  HOH B 201       8.900  18.300  39.757  1.00  0.00      B    H  
ATOM    623  H2  HOH B 201       9.025  17.241  38.552  1.00  0.00      B    H  
ATOM    624  O   HOH B 202      36.701  36.922  29.491  1.00  0.00      B    O  
ATOM    625  H1  HOH B 202      35.967  37.011  28.759  1.00  0.00      B    H  
ATOM    626  H2  HOH B 202      37.576  36.721  28.994  1.00  0.00      B    H  
ATOM    627  O   HOH B 203       1.061  35.569  34.849  1.00  0.00      B    O  
ATOM    628  H1  HOH B 203       1.620  35.603  34.020  1.00  0.00      B    H  
ATOM    629  H2  HOH B 203       0.330  34.876  34.748  1.00  0.00      B    H  
ATOM    630  O   HOH B 204       1.270   2.914  18.553  1.00  0.00      B    O  
ATOM    631  H1  HOH B 204       0.754   2.218  18.050  1.00  0.00      B    H  
ATOM    632  H2  HOH B 204       1.836   3.412  17.897  1.00  0.00      B    H  
ATOM    633  O   HOH B 205      22.995  28.491   6.262  1.00  0.00      B    O  
ATOM    634  H1  HOH B 205      23.377  28.659   7.214  1.00  0.00      B    H  
ATOM    635  H2  HOH B 205      23.718  28.871   5.620  1.00  0.00      B    H  
ATOM    636  O   HOH B 206      38.130   5.372  16.188  1.00  0.00      B    O  
ATOM    637  H1  HOH B 206      37.660   4.803  15.494  1.00  0.00      B    H  
ATOM    638  H2  HOH B 206      38.599   6.055  15.645  1.00  0.00      B    H  
ATOM    639  O   HOH B 207      14.745  29.554  27.182  1.00  0.00      B    O  
ATOM    640  H1  HOH B 207      15.476  30.097  26.812  1.00  0.00      B    H  
ATOM    641  H2  HOH B 207      14.517  30.000  28.045  1.00  0.00      B    H  
ATOM    642  O   HOH B 208      19.028  14.529  16.937  1.00  0.00      B    O  
ATOM    643  H1  HOH B 208      18.908  15.067  17.786  1.00  0.00      B    H  
ATOM    644  H2  HOH B 208      18.586  13.655  17.189  1.00  0.00      B    H  
ATOM    645  O   HOH B 209      33.228  34.618  35.041  1.00  0.00      B    O  
ATOM    646  H1  HOH B 209      32.716  34.581  35.925  1.00  0.00      B    H  
ATOM    647  H2  HOH B 209      32.720  35.338  34.576  1.00  0.00      B    H  
ATOM    648  O   HOH B 210       4.308  34.383  27.970  1.00  0.00      B    O  
ATOM    649  H1  HOH B 210       4.254  35.219  28.555  1.00  0.00      B    H  
ATOM    650  H2  HOH B 210       4.844  33.662  28.489  1.00  0.00      B    H  
ATOM    651  O   HOH B 211      27.712   1.305   2.007  1.00  0.00      B    O  
ATOM    652  H1  HOH B 211      27.876   0.608   2.705  1.00  0.00      B    H  
ATOM    653  H2  HOH B 211      26.796   1.711   2.224  1.00  0.00      B    H  
ATOM    654  O   HOH B 212       3.547  22.931  12.673  1.00  0.00      B    O  
ATOM    655  H1  HOH B 212       3.914  22.636  13.558  1.00  0.00      B    H  
ATOM    656  H2  HOH B 212       4.122  23.746  12.331  1.00  0.00      B    H  
ATOM    657  O   HOH B 213      34.503  -0.183  25.579  1.00  0.00      B    O  
ATOM    658  H1  HOH B 213      33.960   0.361  26.238  1.00  0.00      B    H  
ATOM    659  H2  HOH B 213      35.368   0.285  25.309  1.00  0.00      B    H  
ATOM    660  O   HOH B 214       8.323  19.667  14.765  1.00  0.00      B    O  
ATOM    661  H1  HOH B 214       8.127  18.666  15.026  1.00  0.00      B    H  
ATOM    662  H2  HOH B 214       7.717  19.876  13.968  1.00  0.00      B    H  
ATOM    663  O   HOH B 215      32.369  20.394  23.483  1.00  0.00      B    O  
ATOM    664  H1  HOH B 215      32.459  20.557  22.509  1.00  0.00      B    H  
ATOM    665  H2  HOH B 215      32.584  19.458  23.694  1.00  0.00      B    H  
ATOM    666  O   HOH B 216       2.547  32.857  29.685  1.00  0.00      B    O  
ATOM    667  H1  HOH B 216       3.166  32.227  29.145  1.00  0.00      B    H  
ATOM    668  H2  HOH B 216       1.871  33.065  29.011  1.00  0.00      B    H  
ATOM    669  O   HOH B 217      31.481   7.442  21.353  1.00  0.00      B    O  
ATOM    670  H1  HOH B 217      31.626   8.160  20.623  1.00  0.00      B    H  
ATOM    671  H2  HOH B 217      31.513   6.501  20.900  1.00  0.00      B    H  
ATOM    672  O   HOH B 218      23.015  25.893  10.166  1.00  0.00      B    O  
ATOM    673  H1  HOH B 218      22.151  26.005   9.623  1.00  0.00      B    H  
ATOM    674  H2  HOH B 218      23.805  26.028   9.552  1.00  0.00      B    H  
ATOM    675  O   HOH B 219       5.317  23.609  37.989  1.00  0.00      B    O  
ATOM    676  H1  HOH B 219       4.839  22.985  37.307  1.00  0.00      B    H  
ATOM    677  H2  HOH B 219       5.553  23.048  38.759  1.00  0.00      B    H  
ATOM    678  O   HOH B 220      10.760   0.125  37.906  1.00  0.00      B    O  
ATOM    679  H1  HOH B 220      10.462  -0.852  37.550  1.00  0.00      B    H  
ATOM    680  H2  HOH B 220      10.381   0.789  37.238  1.00  0.00      B    H  
ATOM    681  O   HOH B 221      13.826  -0.329   9.587  1.00  0.00      B    O  
ATOM    682  H1  HOH B 221      12.987   0.089   9.219  1.00  0.00      B    H  
ATOM    683  H2  HOH B 221      14.374   0.437   9.983  1.00  0.00      B    H  
ATOM    684  O   HOH B 222      18.312  15.263   8.183  1.00  0.00      B    O  
ATOM    685  H1  HOH B 222      18.612  15.884   7.422  1.00  0.00      B    H  
ATOM    686  H2  HOH B 222      19.075  14.664   8.346  1.00  0.00      B    H  
ATOM    687  O   HOH B 223      10.275  30.749  32.299  1.00  0.00      B    O  
ATOM    688  H1  HOH B 223       9.656  30.938  33.091  1.00  0.00      B    H  
ATOM    689  H2  HOH B 223       9.821  31.101  31.510  1.00  0.00      B    H  
ATOM    690  O   HOH B 224      25.886  35.422   2.056  1.00  0.00      B    O  
ATOM    691  H1  HOH B 224      24.900  35.618   2.119  1.00  0.00      B    H  
ATOM    692  H2  HOH B 224      26.015  34.500   2.346  1.00  0.00      B    H  
ATOM    693  O   HOH B 225       0.814  31.325  17.183  1.00  0.00      B    O  
ATOM    694  H1  HOH B 225       0.250  30.735  17.789  1.00  0.00      B    H  
ATOM    695  H2  HOH B 225       0.122  31.763  16.568  1.00  0.00      B    H  
ATOM    696  O   HOH B 226      13.574   6.392   9.674  1.00  0.00      B    O  
ATOM    697  H1  HOH B 226      14.039   6.173  10.568  1.00  0.00      B    H  
ATOM    698  H2  HOH B 226      14.290   6.539   8.971  1.00  0.00      B    H  
ATOM    699  O   HOH B 227       7.271  36.347  36.656  1.00  0.00      B    O  
ATOM    700  H1  HOH B 227       6.402  36.462  37.203  1.00  0.00      B    H  
ATOM    701  H2  HOH B 227       7.548  35.389  36.773  1.00  0.00      B    H  
ATOM    702  O   HOH B 228      22.430  31.098  12.306  1.00  0.00      B    O  
ATOM    703  H1  HOH B 228      21.785  30.737  12.955  1.00  0.00      B    H  
ATOM    704  H2  HOH B 228      22.368  30.524  11.511  1.00  0.00      B    H  
ATOM    705  O   HOH B 229      27.598   2.459  16.896  1.00  0.00      B    O  
ATOM    706  H1  HOH B 229      28.580   2.419  16.597  1.00  0.00      B    H  
ATOM    707  H2  HOH B 229      27.271   1.522  17.198  1.00  0.00      B    H  
ATOM    708  O   HOH B 230      18.654  27.453  18.305  1.00  0.00      B    O  
ATOM    709  H1  HOH B 230      19.238  27.939  17.596  1.00  0.00      B    H  
ATOM    710  H2  HOH B 230      18.513  28.052  19.095  1.00  0.00      B    H  
ATOM    711  O   HOH B 231      25.553  20.480   2.337  1.00  0.00      B    O  
ATOM    712  H1  HOH B 231      24.512  20.634   2.428  1.00  0.00      B    H  
ATOM    713  H2  HOH B 231      25.945  21.223   1.727  1.00  0.00      B    H  
ATOM    714  O   HOH B 232      35.588  21.565  23.818  1.00  0.00      B    O  
ATOM    715  H1  HOH B 232      36.428  21.749  24.308  1.00  0.00      B    H  
ATOM    716  H2  HOH B 232      35.164  20.741  24.215  1.00  0.00      B    H  
ATOM    717  O   HOH B 233      17.598  11.849  32.885  1.00  0.00      B    O  
ATOM    718  H1  HOH B 233      17.809  11.444  33.774  1.00  0.00      B    H  
ATOM    719  H2  HOH B 233      18.066  11.279  32.170  1.00  0.00      B    H  
ATOM    720  O   HOH B 234      23.288  38.541  11.466  1.00  0.00      B    O  
ATOM    721  H1  HOH B 234      23.565  37.570  11.393  1.00  0.00      B    H  
ATOM    722  H2  HOH B 234      22.828  38.654  12.420  1.00  0.00      B    H  
ATOM    723  O   HOH B 235      19.953   0.980  38.631  1.00  0.00      B    O  
ATOM    724  H1  HOH B 235      20.729   1.175  39.260  1.00  0.00      B    H  
ATOM    725  H2  HOH B 235      20.343   0.856  37.715  1.00  0.00      B    H  
ATOM    726  O   HOH B 236      12.206   5.934  22.487  1.00  0.00      B    O  
ATOM    727  H1  HOH B 236      11.885   6.405  23.337  1.00  0.00      B    H  
ATOM    728  H2  HOH B 236      12.671   5.090  22.770  1.00  0.00      B    H  
ATOM    729  O   HOH B 237       2.922  29.949  25.646  1.00  0.00      B    O  
ATOM    730  H1  HOH B 237       3.269  29.009  25.824  1.00  0.00      B    H  
ATOM    731  H2  HOH B 237       2.592  29.999  24.716  1.00  0.00      B    H  
ATOM    732  O   HOH B 238       7.352   3.724  31.120  1.00  0.00      B    O  
ATOM    733  H1  HOH B 238       7.050   4.617  31.416  1.00  0.00      B    H  
ATOM    734  H2  HOH B 238       7.964   3.876  30.299  1.00  0.00      B    H  
ATOM    735  O   HOH B 239       0.856  15.252  25.717  1.00  0.00      B    O  
ATOM    736  H1  HOH B 239       1.323  16.092  26.054  1.00  0.00      B    H  
ATOM    737  H2  HOH B 239       0.637  15.301  24.771  1.00  0.00      B    H  
ATOM    738  O   HOH B 240       7.316  37.670  27.311  1.00  0.00      B    O  
ATOM    739  H1  HOH B 240       6.952  38.444  26.779  1.00  0.00      B    H  
ATOM    740  H2  HOH B 240       7.570  38.048  28.240  1.00  0.00      B    H  
ATOM    741  O   HOH B 241      12.405  18.705   9.024  1.00  0.00      B    O  
ATOM    742  H1  HOH B 241      12.059  17.793   8.702  1.00  0.00      B    H  
ATOM    743  H2  HOH B 241      13.267  18.871   8.531  1.00  0.00      B    H  
ATOM    744  O   HOH B 242      21.199   3.165   9.405  1.00  0.00      B    O  
ATOM    745  H1  HOH B 242      20.522   3.371   8.685  1.00  0.00      B    H  
ATOM    746  H2  HOH B 242      21.632   4.050   9.625  1.00  0.00      B    H  
ATOM    747  O   HOH B 243       7.418  14.657  31.233  1.00  0.00      B    O  
ATOM    748  H1  HOH B 243       7.478  13.663  31.017  1.00  0.00      B    H  
ATOM    749  H2  HOH B 243       8.277  15.043  30.788  1.00  0.00      B    H  
ATOM    750  O   HOH B 244       0.182  38.351   1.926  1.00  0.00      B    O  
ATOM    751  H1  HOH B 244       0.668  37.790   2.661  1.00  0.00      B    H  
ATOM    752  H2  HOH B 244       0.217  39.300   2.207  1.00  0.00      B    H  
ATOM    753  O   HOH B 245       2.161   3.568  25.169  1.00  0.00      B    O  
ATOM    754  H1  HOH B 245       1.766   3.378  24.235  1.00  0.00      B    H  
ATOM    755  H2  HOH B 245       1.583   4.347  25.596  1.00  0.00      B    H  
ATOM    756  O   HOH B 246       5.577  38.553  19.686  1.00  0.00      B    O  
ATOM    757  H1  HOH B 246       4.954  39.199  20.135  1.00  0.00      B    H  
ATOM    758  H2  HOH B 246       5.064  37.809  19.170  1.00  0.00      B    H  
ATOM    759  O   HOH B 247       3.705  20.307  25.340  1.00  0.00      B    O  
ATOM    760  H1  HOH B 247       2.893  19.731  25.531  1.00  0.00      B    H  
ATOM    761  H2  HOH B 247       3.544  21.099  24.697  1.00  0.00      B    H  
ATOM    762  O   HOH B 248      37.704  12.170   1.930  1.00  0.00      B    O  
ATOM    763  H1  HOH B 248      37.490  11.199   1.804  1.00  0.00      B    H  
ATOM    764  H2  HOH B 248      37.880  12.294   2.931  1.00  0.00      B    H  
ATOM    765  O   HOH B 249      15.865  35.404  15.814  1.00  0.00      B    O  
ATOM    766  H1  HOH B 249      15.608  35.608  14.826  1.00  0.00      B    H  
ATOM    767  H2  HOH B 249      15.288  34.698  16.250  1.00  0.00      B    H  
ATOM    768  O   HOH B 250       9.337   3.361  14.165  1.00  0.00      B    O  
ATOM    769  H1  HOH B 250       8.935   4.052  13.554  1.00  0.00      B    H  
ATOM    770  H2  HOH B 250      10.362   3.495  14.145  1.00  0.00      B    H  
ATOM    771  O   HOH B 251      16.273  16.053  13.529  1.00  0.00      B    O  
ATOM    772  H1  HOH B 251      16.733  16.112  12.658  1.00  0.00      B    H  
ATOM    773  H2  HOH B 251      16.745  16.612  14.208  1.00  0.00      B    H  
ATOM    774  O   HOH B 252       1.530  32.935  21.878  1.00  0.00      B    O  
ATOM    775  H1  HOH B 252       2.463  32.647  21.645  1.00  0.00      B    H  
ATOM    776  H2  HOH B 252       1.497  33.900  22.039  1.00  0.00      B    H  
ATOM    777  O   HOH B 253      12.840  26.564  37.348  1.00  0.00      B    O  
ATOM    778  H1  HOH B 253      13.579  26.053  36.847  1.00  0.00      B    H  
ATOM    779  H2  HOH B 253      12.374  27.168  36.677  1.00  0.00      B    H  
ATOM    780  O   HOH B 254      15.250  10.802   3.248  1.00  0.00      B    O  
ATOM    781  H1  HOH B 254      14.912  10.429   4.155  1.00  0.00      B    H  
ATOM    782  H2  HOH B 254      16.179  10.376   3.105  1.00  0.00      B    H  
ATOM    783  O   HOH B 255       5.289  26.437  37.360  1.00  0.00      B    O  
ATOM    784  H1  HOH B 255       5.338  25.511  37.830  1.00  0.00      B    H  
ATOM    785  H2  HOH B 255       6.183  26.955  37.472  1.00  0.00      B    H  
ATOM    786  O   HOH B 256      21.334  15.321  23.750  1.00  0.00      B    O  
ATOM    787  H1  HOH B 256      21.476  14.393  23.274  1.00  0.00      B    H  
ATOM    788  H2  HOH B 256      21.644  16.000  23.032  1.00  0.00      B    H  
ATOM    789  O   HOH B 257      26.320  16.140  13.229  1.00  0.00      B    O  
ATOM    790  H1  HOH B 257      25.855  15.286  13.626  1.00  0.00      B    H  
ATOM    791  H2  HOH B 257      26.192  16.132  12.218  1.00  0.00      B    H  
ATOM    792  O   HOH B 258      24.233   6.764   3.030  1.00  0.00      B    O  
ATOM    793  H1  HOH B 258      24.919   7.177   3.647  1.00  0.00      B    H  
ATOM    794  H2  HOH B 258      24.054   7.474   2.263  1.00  0.00      B    H  
ATOM    795  O   HOH B 259      23.281  33.907  19.590  1.00  0.00      B    O  
ATOM    796  H1  HOH B 259      22.852  34.599  19.016  1.00  0.00      B    H  
ATOM    797  H2  HOH B 259      22.816  33.955  20.512  1.00  0.00      B    H  
ATOM    798  O   HOH B 260      -0.315   4.454   4.285  1.00  0.00      B    O  
ATOM    799  H1  HOH B 260      -0.120   4.509   3.276  1.00  0.00      B    H  
ATOM    800  H2  HOH B 260       0.518   4.679   4.770  1.00  0.00      B    H  
ATOM    801  O   HOH B 261       9.827   4.052  33.202  1.00  0.00      B    O  
ATOM    802  H1  HOH B 261       9.568   4.274  34.164  1.00  0.00      B    H  
ATOM    803  H2  HOH B 261       9.411   3.158  32.943  1.00  0.00      B    H  
ATOM    804  O   HOH B 262       1.829   7.986  27.705  1.00  0.00      B    O  
ATOM    805  H1  HOH B 262       1.890   8.307  26.748  1.00  0.00      B    H  
ATOM    806  H2  HOH B 262       1.384   8.782  28.249  1.00  0.00      B    H  
ATOM    807  O   HOH B 263      11.904  36.207   9.616  1.00  0.00      B    O  
ATOM    808  H1  HOH B 263      12.550  36.638  10.243  1.00  0.00      B    H  
ATOM    809  H2  HOH B 263      12.146  35.242   9.494  1.00  0.00      B    H  
ATOM    810  O   HOH B 264      24.940  26.306  24.233  1.00  0.00      B    O  
ATOM    811  H1  HOH B 264      24.236  26.231  24.983  1.00  0.00      B    H  
ATOM    812  H2  HOH B 264      24.688  25.678  23.473  1.00  0.00      B    H  
ATOM    813  O   HOH B 265      24.387  37.755  29.139  1.00  0.00      B    O  
ATOM    814  H1  HOH B 265      25.351  37.728  29.235  1.00  0.00      B    H  
ATOM    815  H2  HOH B 265      24.084  36.816  29.479  1.00  0.00      B    H  
ATOM    816  O   HOH B 266      18.234  34.909  32.456  1.00  0.00      B    O  
ATOM    817  H1  HOH B 266      17.422  34.234  32.557  1.00  0.00      B    H  
ATOM    818  H2  HOH B 266      19.113  34.414  32.669  1.00  0.00      B    H  
ATOM    819  O   HOH B 267       8.732   4.590  18.707  1.00  0.00      B    O  
ATOM    820  H1  HOH B 267       8.436   5.593  18.778  1.00  0.00      B    H  
ATOM    821  H2  HOH B 267       8.475   4.252  17.835  1.00  0.00      B    H  
ATOM    822  O   HOH B 268      32.383   4.214  12.698  1.00  0.00      B    O  
ATOM    823  H1  HOH B 268      32.332   3.253  13.039  1.00  0.00      B    H  
ATOM    824  H2  HOH B 268      31.668   4.810  13.194  1.00  0.00      B    H  
ATOM    825  O   HOH B 269      25.776   8.190  32.041  1.00  0.00      B    O  
ATOM    826  H1  HOH B 269      26.024   8.563  31.180  1.00  0.00      B    H  
ATOM    827  H2  HOH B 269      26.635   7.823  32.521  1.00  0.00      B    H  
ATOM    828  O   HOH B 270      16.488   9.109  29.166  1.00  0.00      B    O  
ATOM    829  H1  HOH B 270      15.652   8.806  29.649  1.00  0.00      B    H  
ATOM    830  H2  HOH B 270      16.218   9.910  28.599  1.00  0.00      B    H  
ATOM    831  O   HOH B 271      36.306   0.960   3.293  1.00  0.00      B    O  
ATOM    832  H1  HOH B 271      36.442   1.433   4.204  1.00  0.00      B    H  
ATOM    833  H2  HOH B 271      37.156   1.077   2.757  1.00  0.00      B    H  
ATOM    834  O   HOH B 272       4.594  18.134  32.090  1.00  0.00      B    O  
ATOM    835  H1  HOH B 272       3.980  17.607  32.686  1.00  0.00      B    H  
ATOM    836  H2  HOH B 272       4.062  18.690  31.469  1.00  0.00      B    H  
ATOM    837  O   HOH B 273       6.850   0.672  17.315  1.00  0.00      B    O  
ATOM    838  H1  HOH B 273       6.926  -0.080  16.576  1.00  0.00      B    H  
ATOM    839  H2  HOH B 273       6.475   0.255  18.157  1.00  0.00      B    H  
ATOM    840  O   HOH B 274      33.598  27.293  10.732  1.00  0.00      B    O  
ATOM    841  H1  HOH B 274      34.528  27.102  11.098  1.00  0.00      B    H  
ATOM    842  H2  HOH B 274      33.224  26.480  10.207  1.00  0.00      B    H  
ATOM    843  O   HOH B 275      25.476  11.511   5.486  1.00  0.00      B    O  
ATOM    844  H1  HOH B 275      25.016  11.673   6.382  1.00  0.00      B    H  
ATOM    845  H2  HOH B 275      26.499  11.468   5.774  1.00  0.00      B    H  
ATOM    846  O   HOH B 276       9.614  33.877   7.879  1.00  0.00      B    O  
ATOM    847  H1  HOH B 276       9.458  34.878   7.977  1.00  0.00      B    H  
ATOM    848  H2  HOH B 276      10.442  33.660   8.348  1.00  0.00      B    H  
ATOM    849  O   HOH B 277      23.372  31.150   3.359  1.00  0.00      B    O  
ATOM    850  H1  HOH B 277      23.225  32.111   3.425  1.00  0.00      B    H  
ATOM    851  H2  HOH B 277      22.455  30.769   3.074  1.00  0.00      B    H  
ATOM    852  O   HOH B 278      31.863  30.655  36.883  1.00  0.00      B    O  
ATOM    853  H1  HOH B 278      32.104  29.971  37.573  1.00  0.00      B    H  
ATOM    854  H2  HOH B 278      32.063  31.587  37.263  1.00  0.00      B    H  
ATOM    855  O   HOH B 279       5.586  28.193   8.342  1.00  0.00      B    O  
ATOM    856  H1  HOH B 279       5.300  27.544   7.629  1.00  0.00      B    H  
ATOM    857  H2  HOH B 279       5.789  29.152   7.947  1.00  0.00      B    H  
ATOM    858  O   HOH B 280      29.193  11.998  36.330  1.00  0.00      B    O  
ATOM    859  H1  HOH B 280      28.878  11.142  36.013  1.00  0.00      B    H  
ATOM    860  H2  HOH B 280      29.656  11.834  37.249  1.00  0.00      B    H  
ATOM    861  O   HOH B 281      28.650  24.848  37.963  1.00  0.00      B    O  
ATOM    862  H1  HOH B 281      29.556  24.717  38.447  1.00  0.00      B    H  
ATOM    863  H2  HOH B 281      28.773  25.399  37.063  1.00  0.00      B    H  
ATOM    864  O   HOH B 282      37.768  37.169  17.443  1.00  0.00      B    O  
ATOM    865  H1  HOH B 282      37.890  36.140  17.207  1.00  0.00      B    H  
ATOM    866  H2  HOH B 282      38.034  37.667  16.547  1.00  0.00      B    H  
ATOM    867  O   HOH B 283      25.388  23.839   7.903  1.00  0.00      B    O  
ATOM    868  H1  HOH B 283      24.439  23.630   8.270  1.00  0.00      B    H  
ATOM    869  H2  HOH B 283      25.953  23.177   8.379  1.00  0.00      B    H  
ATOM    870  O   HOH B 284      15.268  17.277   5.107  1.00  0.00      B    O  
ATOM    871  H1  HOH B 284      14.386  17.710   5.363  1.00  0.00      B    H  
ATOM    872  H2  HOH B 284      15.532  16.579   5.778  1.00  0.00      B    H  
ATOM    873  O   HOH B 285      33.589   4.928  10.493  1.00  0.00      B    O  
ATOM    874  H1  HOH B 285      34.239   4.212  10.119  1.00  0.00      B    H  
ATOM    875  H2  HOH B 285      33.182   4.603  11.377  1.00  0.00      B    H  
ATOM    876  O   HOH B 286      20.543  19.808  15.987  1.00  0.00      B    O  
ATOM    877  H1  HOH B 286      20.623  18.888  16.328  1.00  0.00      B    H  
ATOM    878  H2  HOH B 286      19.834  20.243  16.583  1.00  0.00      B    H  
ATOM    879  O   HOH B 287       9.190   0.744  35.802  1.00  0.00      B    O  
ATOM    880  H1  HOH B 287       8.345   0.269  35.436  1.00  0.00      B    H  
ATOM    881  H2  HOH B 287      10.003   0.360  35.314  1.00  0.00      B    H  
ATOM    882  O   HOH B 288      34.612  30.266   5.685  1.00  0.00      B    O  
ATOM    883  H1  HOH B 288      35.008  30.467   6.598  1.00  0.00      B    H  
ATOM    884  H2  HOH B 288      33.730  29.808   5.885  1.00  0.00      B    H  
ATOM    885  O   HOH B 289       6.428  29.151  19.520  1.00  0.00      B    O  
ATOM    886  H1  HOH B 289       6.094  30.123  19.151  1.00  0.00      B    H  
ATOM    887  H2  HOH B 289       5.541  28.682  19.747  1.00  0.00      B    H  
ATOM    888  O   HOH B 290      17.227  37.143  34.623  1.00  0.00      B    O  
ATOM    889  H1  HOH B 290      16.640  37.060  35.417  1.00  0.00      B    H  
ATOM    890  H2  HOH B 290      17.061  36.375  34.002  1.00  0.00      B    H  
ATOM    891  O   HOH B 291       0.544   7.070  14.554  1.00  0.00      B    O  
ATOM    892  H1  HOH B 291       1.367   7.674  14.542  1.00  0.00      B    H  
ATOM    893  H2  HOH B 291       0.585   6.403  13.802  1.00  0.00      B    H  
ATOM    894  O   HOH B 292      25.674  25.061  11.652  1.00  0.00      B    O  
ATOM    895  H1  HOH B 292      25.281  25.562  12.428  1.00  0.00      B    H  
ATOM    896  H2  HOH B 292      25.718  25.650  10.837  1.00  0.00      B    H  
ATOM    897  O   HOH B 293      35.677  31.849  38.762  1.00  0.00      B    O  
ATOM    898  H1  HOH B 293      36.450  31.632  38.183  1.00  0.00      B    H  
ATOM    899  H2  HOH B 293      35.213  30.964  39.035  1.00  0.00      B    H  
ATOM    900  O   HOH B 294       1.034  18.179   0.687  1.00  0.00      B    O  
ATOM    901  H1  HOH B 294       0.661  17.386   0.165  1.00  0.00      B    H  
ATOM    902  H2  HOH B 294       1.594  18.721   0.061  1.00  0.00      B    H  
ATOM    903  O   HOH B 295      20.443  10.166  12.902  1.00  0.00      B    O  
ATOM    904  H1  HOH B 295      20.556  10.506  13.841  1.00  0.00      B    H  
ATOM    905  H2  HOH B 295      19.576   9.642  12.835  1.00  0.00      B    H  
ATOM    906  O   HOH B 296       6.542  18.298  35.051  1.00  0.00      B    O  
ATOM    907  H1  HOH B 296       6.079  18.233  34.208  1.00  0.00      B    H  
ATOM    908  H2  HOH B 296       6.792  17.348  35.390  1.00  0.00      B    H  
ATOM    909  O   HOH B 297      34.451  14.246  21.581  1.00  0.00      B    O  
ATOM    910  H1  HOH B 297      35.324  14.701  21.803  1.00  0.00      B    H  
ATOM    911  H2  HOH B 297      33.993  14.812  20.803  1.00  0.00      B    H  
ATOM    912  O   HOH B 298      11.544  13.878   5.617  1.00  0.00      B    O  
ATOM    913  H1  HOH B 298      10.881  13.306   5.109  1.00  0.00      B    H  
ATOM    914  H2  HOH B 298      12.515  13.656   5.323  1.00  0.00      B    H  
ATOM    915  O   HOH B 299      31.170  26.297  12.655  1.00  0.00      B    O  
ATOM    916  H1  HOH B 299      30.244  26.784  12.773  1.00  0.00      B    H  
ATOM    917  H2  HOH B 299      31.872  26.942  12.517  1.00  0.00      B    H  
ATOM    918  O   HOH B 300       2.386   9.209  25.253  1.00  0.00      B    O  
ATOM    919  H1  HOH B 300       3.309   8.797  25.272  1.00  0.00      B    H  
ATOM    920  H2  HOH B 300       2.414  10.112  25.729  1.00  0.00      B    H  
ATOM    921  O   HOH B 301      37.628  23.464   1.234  1.00  0.00      B    O  
ATOM    922  H1  HOH B 301      36.756  23.829   0.740  1.00  0.00      B    H  
ATOM    923  H2  HOH B 301      38.275  24.216   1.373  1.00  0.00      B    H  
ATOM    924  O   HOH B 302       9.071   7.810  33.093  1.00  0.00      B    O  
ATOM    925  H1  HOH B 302       9.508   7.229  32.369  1.00  0.00      B    H  
ATOM    926  H2  HOH B 302       8.334   8.413  32.727  1.00  0.00      B    H  
ATOM    927  O   HOH B 303      24.290   2.689  35.524  1.00  0.00      B    O  
ATOM    928  H1  HOH B 303      23.730   1.892  35.784  1.00  0.00      B    H  
ATOM    929  H2  HOH B 303      25.222   2.364  35.419  1.00  0.00      B    H  
ATOM    930  O   HOH B 304       9.763  16.037  23.801  1.00  0.00      B    O  
ATOM    931  H1  HOH B 304       9.627  15.159  24.398  1.00  0.00      B    H  
ATOM    932  H2  HOH B 304       9.649  16.787  24.426  1.00  0.00      B    H  
ATOM    933  O   HOH B 305      37.812  22.882  10.589  1.00  0.00      B    O  
ATOM    934  H1  HOH B 305      37.553  23.492   9.897  1.00  0.00      B    H  
ATOM    935  H2  HOH B 305      38.692  23.223  11.046  1.00  0.00      B    H  
ATOM    936  O   HOH B 306      30.145  18.111  18.138  1.00  0.00      B    O  
ATOM    937  H1  HOH B 306      30.063  17.103  18.027  1.00  0.00      B    H  
ATOM    938  H2  HOH B 306      29.212  18.476  18.211  1.00  0.00      B    H  
ATOM    939  O   HOH B 307      35.647  23.508  38.395  1.00  0.00      B    O  
ATOM    940  H1  HOH B 307      36.309  22.993  37.812  1.00  0.00      B    H  
ATOM    941  H2  HOH B 307      35.362  24.322  37.873  1.00  0.00      B    H  
ATOM    942  O   HOH B 308       9.125   9.666  15.150  1.00  0.00      B    O  
ATOM    943  H1  HOH B 308       9.567   9.587  14.198  1.00  0.00      B    H  
ATOM    944  H2  HOH B 308       9.540  10.511  15.567  1.00  0.00      B    H  
ATOM    945  O   HOH B 309      32.562  38.056   2.543  1.00  0.00      B    O  
ATOM    946  H1  HOH B 309      32.787  38.109   1.563  1.00  0.00      B    H  
ATOM    947  H2  HOH B 309      32.684  39.001   2.913  1.00  0.00      B    H  
ATOM    948  O   HOH B 310      29.379   0.979  26.225  1.00  0.00      B    O  
ATOM    949  H1  HOH B 310      29.461   1.874  26.654  1.00  0.00      B    H  
ATOM    950  H2  HOH B 310      29.783   1.061  25.287  1.00  0.00      B    H  
ATOM    951  O   HOH B 311      18.194  37.702   1.168  1.00  0.00      B    O  
ATOM    952  H1  HOH B 311      19.004  37.624   0.596  1.00  0.00      B    H  
ATOM    953  H2  HOH B 311      18.291  37.027   1.954  1.00  0.00      B    H  
ATOM    954  O   HOH B 312       5.318   1.980   1.771  1.00  0.00      B    O  
ATOM    955  H1  HOH B 312       5.482   1.917   0.759  1.00  0.00      B    H  
ATOM    956  H2  HOH B 312       4.364   2.279   1.973  1.00  0.00      B    H  
ATOM    957  O   HOH B 313      12.181  16.533   7.168  1.00  0.00      B    O  
ATOM    958  H1  HOH B 313      12.439  17.341   6.541  1.00  0.00      B    H  
ATOM    959  H2  HOH B 313      12.966  15.904   7.223  1.00  0.00      B    H  
ATOM    960  O   HOH B 314       4.175  17.175  20.405  1.00  0.00      B    O  
ATOM    961  H1  HOH B 314       3.218  17.162  20.189  1.00  0.00      B    H  
ATOM    962  H2  HOH B 314       4.374  18.019  20.944  1.00  0.00      B    H  
ATOM    963  O   HOH B 315      13.675  10.516  10.432  1.00  0.00      B    O  
ATOM    964  H1  HOH B 315      14.178  10.212  11.252  1.00  0.00      B    H  
ATOM    965  H2  HOH B 315      14.395  10.935   9.864  1.00  0.00      B    H  
ATOM    966  O   HOH B 316       7.708  38.799  29.798  1.00  0.00      B    O  
ATOM    967  H1  HOH B 316       8.152  38.119  30.421  1.00  0.00      B    H  
ATOM    968  H2  HOH B 316       6.939  39.304  30.335  1.00  0.00      B    H  
ATOM    969  O   HOH B 317      24.570  32.498  14.043  1.00  0.00      B    O  
ATOM    970  H1  HOH B 317      23.919  31.914  13.575  1.00  0.00      B    H  
ATOM    971  H2  HOH B 317      25.262  32.756  13.371  1.00  0.00      B    H  
ATOM    972  O   HOH B 318      34.441  35.449  22.185  1.00  0.00      B    O  
ATOM    973  H1  HOH B 318      34.226  35.665  23.187  1.00  0.00      B    H  
ATOM    974  H2  HOH B 318      33.816  34.694  21.897  1.00  0.00      B    H  
ATOM    975  O   HOH B 319       1.238  27.230  12.607  1.00  0.00      B    O  
ATOM    976  H1  HOH B 319       0.518  26.631  12.962  1.00  0.00      B    H  
ATOM    977  H2  HOH B 319       1.747  26.771  11.875  1.00  0.00      B    H  
ATOM    978  O   HOH B 320       8.184   6.872  37.771  1.00  0.00      B    O  
ATOM    979  H1  HOH B 320       7.174   7.056  37.949  1.00  0.00      B    H  
ATOM    980  H2  HOH B 320       8.688   7.666  38.204  1.00  0.00      B    H  
ATOM    981  O   HOH B 321       4.223  34.073  25.386  1.00  0.00      B    O  
ATOM    982  H1  HOH B 321       4.512  33.107  25.439  1.00  0.00      B    H  
ATOM    983  H2  HOH B 321       4.340  34.550  26.296  1.00  0.00      B    H  
ATOM    984  O   HOH B 322      10.472  25.238  27.217  1.00  0.00      B    O  
ATOM    985  H1  HOH B 322      10.963  24.777  27.996  1.00  0.00      B    H  
ATOM    986  H2  HOH B 322      10.646  26.237  27.092  1.00  0.00      B    H  
ATOM    987  O   HOH B 323      13.580   9.196  15.569  1.00  0.00      B    O  
ATOM    988  H1  HOH B 323      13.263   9.798  16.379  1.00  0.00      B    H  
ATOM    989  H2  HOH B 323      13.169   8.299  15.690  1.00  0.00      B    H  
ATOM    990  O   HOH B 324      22.295   5.525  10.192  1.00  0.00      B    O  
ATOM    991  H1  HOH B 324      23.254   5.355  10.309  1.00  0.00      B    H  
ATOM    992  H2  HOH B 324      22.206   6.062   9.327  1.00  0.00      B    H  
ATOM    993  O   HOH B 325      22.248  17.193   0.728  1.00  0.00      B    O  
ATOM    994  H1  HOH B 325      22.255  17.214   1.761  1.00  0.00      B    H  
ATOM    995  H2  HOH B 325      22.322  16.235   0.347  1.00  0.00      B    H  
ATOM    996  O   HOH B 326      29.972   9.833  21.043  1.00  0.00      B    O  
ATOM    997  H1  HOH B 326      30.734   9.856  20.418  1.00  0.00      B    H  
ATOM    998  H2  HOH B 326      30.223   9.200  21.788  1.00  0.00      B    H  
ATOM    999  O   HOH B 327      12.391  23.764  24.738  1.00  0.00      B    O  
ATOM   1000  H1  HOH B 327      11.382  23.699  24.904  1.00  0.00      B    H  
ATOM   1001  H2  HOH B 327      12.750  24.278  25.485  1.00  0.00      B    H  
ATOM   1002  O   HOH B 328       6.550  28.606  25.893  1.00  0.00      B    O  
ATOM   1003  H1  HOH B 328       6.046  28.971  26.660  1.00  0.00      B    H  
ATOM   1004  H2  HOH B 328       6.474  27.569  25.915  1.00  0.00      B    H  
ATOM   1005  O   HOH B 329      32.355   6.706   8.936  1.00  0.00      B    O  
ATOM   1006  H1  HOH B 329      32.551   6.302   8.051  1.00  0.00      B    H  
ATOM   1007  H2  HOH B 329      32.937   6.219   9.618  1.00  0.00      B    H  
ATOM   1008  O   HOH B 330      33.683   1.289   3.869  1.00  0.00      B    O  
ATOM   1009  H1  HOH B 330      34.569   1.182   3.449  1.00  0.00      B    H  
ATOM   1010  H2  HOH B 330      33.861   1.190   4.909  1.00  0.00      B    H  
ATOM   1011  O   HOH B 331       3.122  31.555  32.003  1.00  0.00      B    O  
ATOM   1012  H1  HOH B 331       2.953  32.180  31.193  1.00  0.00      B    H  
ATOM   1013  H2  HOH B 331       2.818  30.599  31.723  1.00  0.00      B    H  
ATOM   1014  O   HOH B 332      10.705  28.938  11.275  1.00  0.00      B    O  
ATOM   1015  H1  HOH B 332      10.627  29.496  10.484  1.00  0.00      B    H  
ATOM   1016  H2  HOH B 332      11.689  29.064  11.674  1.00  0.00      B    H  
ATOM   1017  O   HOH B 333       1.559  39.093   6.892  1.00  0.00      B    O  
ATOM   1018  H1  HOH B 333       2.295  38.390   6.970  1.00  0.00      B    H  
ATOM   1019  H2  HOH B 333       1.140  39.172   7.869  1.00  0.00      B    H  
ATOM   1020  O   HOH B 334      12.435  28.454  19.796  1.00  0.00      B    O  
ATOM   1021  H1  HOH B 334      12.817  27.535  20.028  1.00  0.00      B    H  
ATOM   1022  H2  HOH B 334      11.409  28.469  19.679  1.00  0.00      B    H  
ATOM   1023  O   HOH B 335      31.334  14.160  13.857  1.00  0.00      B    O  
ATOM   1024  H1  HOH B 335      30.634  14.780  14.132  1.00  0.00      B    H  
ATOM   1025  H2  HOH B 335      31.696  13.768  14.692  1.00  0.00      B    H  
ATOM   1026  O   HOH B 336       0.753  13.114  32.694  1.00  0.00      B    O  
ATOM   1027  H1  HOH B 336       0.717  13.756  31.939  1.00  0.00      B    H  
ATOM   1028  H2  HOH B 336       1.498  12.390  32.574  1.00  0.00      B    H  
ATOM   1029  O   HOH B 337      34.514  24.472   5.785  1.00  0.00      B    O  
ATOM   1030  H1  HOH B 337      33.657  24.013   6.125  1.00  0.00      B    H  
ATOM   1031  H2  HOH B 337      35.152  23.716   5.716  1.00  0.00      B    H  
ATOM   1032  O   HOH B 338      21.326  34.257   8.632  1.00  0.00      B    O  
ATOM   1033  H1  HOH B 338      22.023  33.682   8.237  1.00  0.00      B    H  
ATOM   1034  H2  HOH B 338      21.528  35.228   8.400  1.00  0.00      B    H  
ATOM   1035  O   HOH B 339      25.574  24.576   4.907  1.00  0.00      B    O  
ATOM   1036  H1  HOH B 339      25.328  24.566   5.846  1.00  0.00      B    H  
ATOM   1037  H2  HOH B 339      25.881  25.533   4.649  1.00  0.00      B    H  
ATOM   1038  O   HOH B 340      26.643  18.269   7.754  1.00  0.00      B    O  
ATOM   1039  H1  HOH B 340      26.121  18.633   8.502  1.00  0.00      B    H  
ATOM   1040  H2  HOH B 340      26.147  17.518   7.292  1.00  0.00      B    H  
ATOM   1041  O   HOH B 341       5.925  13.253  21.983  1.00  0.00      B    O  
ATOM   1042  H1  HOH B 341       6.636  12.565  22.183  1.00  0.00      B    H  
ATOM   1043  H2  HOH B 341       6.483  14.040  21.792  1.00  0.00      B    H  
ATOM   1044  O   HOH B 342      15.693   1.501  10.657  1.00  0.00      B    O  
ATOM   1045  H1  HOH B 342      16.049   1.847  11.562  1.00  0.00      B    H  
ATOM   1046  H2  HOH B 342      15.541   2.298  10.086  1.00  0.00      B    H  
ATOM   1047  O   HOH B 343      13.696  17.277  25.725  1.00  0.00      B    O  
ATOM   1048  H1  HOH B 343      14.467  16.584  25.695  1.00  0.00      B    H  
ATOM   1049  H2  HOH B 343      13.149  17.129  26.572  1.00  0.00      B    H  
ATOM   1050  O   HOH B 344      12.779   4.336  32.916  1.00  0.00      B    O  
ATOM   1051  H1  HOH B 344      12.996   5.074  33.560  1.00  0.00      B    H  
ATOM   1052  H2  HOH B 344      11.726   4.233  32.867  1.00  0.00      B    H  
ATOM   1053  O   HOH B 345      29.684  22.510   6.612  1.00  0.00      B    O  
ATOM   1054  H1  HOH B 345      29.063  21.744   6.731  1.00  0.00      B    H  
ATOM   1055  H2  HOH B 345      29.311  23.004   5.842  1.00  0.00      B    H  
ATOM   1056  O   HOH B 346      21.965  24.076  37.430  1.00  0.00      B    O  
ATOM   1057  H1  HOH B 346      22.445  23.263  37.799  1.00  0.00      B    H  
ATOM   1058  H2  HOH B 346      21.910  24.809  38.167  1.00  0.00      B    H  
ATOM   1059  O   HOH B 347       2.721  36.065   1.748  1.00  0.00      B    O  
ATOM   1060  H1  HOH B 347       2.039  35.379   1.628  1.00  0.00      B    H  
ATOM   1061  H2  HOH B 347       2.848  36.313   2.758  1.00  0.00      B    H  
ATOM   1062  O   HOH B 348      27.479  24.761  25.738  1.00  0.00      B    O  
ATOM   1063  H1  HOH B 348      26.685  25.403  25.554  1.00  0.00      B    H  
ATOM   1064  H2  HOH B 348      28.132  24.948  24.984  1.00  0.00      B    H  
ATOM   1065  O   HOH B 349       6.918  18.928  17.834  1.00  0.00      B    O  
ATOM   1066  H1  HOH B 349       7.425  18.263  17.246  1.00  0.00      B    H  
ATOM   1067  H2  HOH B 349       6.208  19.376  17.309  1.00  0.00      B    H  
ATOM   1068  O   HOH B 350       1.180  28.225   5.940  1.00  0.00      B    O  
ATOM   1069  H1  HOH B 350       1.868  28.984   5.898  1.00  0.00      B    H  
ATOM   1070  H2  HOH B 350       0.306  28.635   5.598  1.00  0.00      B    H  
ATOM   1071  O   HOH B 351       8.020   6.823   2.597  1.00  0.00      B    O  
ATOM   1072  H1  HOH B 351       8.727   6.422   3.292  1.00  0.00      B    H  
ATOM   1073  H2  HOH B 351       7.426   5.987   2.327  1.00  0.00      B    H  
ATOM   1074  O   HOH B 352       7.680   2.957  36.851  1.00  0.00      B    O  
ATOM   1075  H1  HOH B 352       7.940   3.380  37.737  1.00  0.00      B    H  
ATOM   1076  H2  HOH B 352       8.465   2.505  36.370  1.00  0.00      B    H  
ATOM   1077  O   HOH B 353      11.751   1.457  12.286  1.00  0.00      B    O  
ATOM   1078  H1  HOH B 353      12.033   1.952  11.497  1.00  0.00      B    H  
ATOM   1079  H2  HOH B 353      12.247   1.791  13.175  1.00  0.00      B    H  
ATOM   1080  O   HOH B 354      21.665   5.962  14.803  1.00  0.00      B    O  
ATOM   1081  H1  HOH B 354      21.471   5.141  15.415  1.00  0.00      B    H  
ATOM   1082  H2  HOH B 354      21.104   5.897  14.017  1.00  0.00      B    H  
ATOM   1083  O   HOH B 355      32.535  17.643   0.196  1.00  0.00      B    O  
ATOM   1084  H1  HOH B 355      33.079  16.876  -0.108  1.00  0.00      B    H  
ATOM   1085  H2  HOH B 355      32.277  17.468   1.134  1.00  0.00      B    H  
ATOM   1086  O   HOH B 356       3.906  32.889  13.219  1.00  0.00      B    O  
ATOM   1087  H1  HOH B 356       4.475  32.052  13.152  1.00  0.00      B    H  
ATOM   1088  H2  HOH B 356       4.174  33.273  14.159  1.00  0.00      B    H  
ATOM   1089  O   HOH B 357      25.021   9.349  19.125  1.00  0.00      B    O  
ATOM   1090  H1  HOH B 357      25.547   9.627  18.355  1.00  0.00      B    H  
ATOM   1091  H2  HOH B 357      24.166   8.895  18.768  1.00  0.00      B    H  
ATOM   1092  O   HOH B 358      19.006   5.504  33.069  1.00  0.00      B    O  
ATOM   1093  H1  HOH B 358      19.555   6.318  33.372  1.00  0.00      B    H  
ATOM   1094  H2  HOH B 358      19.627   4.892  32.585  1.00  0.00      B    H  
ATOM   1095  O   HOH B 359      35.089  19.773   9.384  1.00  0.00      B    O  
ATOM   1096  H1  HOH B 359      35.074  20.720   8.994  1.00  0.00      B    H  
ATOM   1097  H2  HOH B 359      35.489  19.869  10.333  1.00  0.00      B    H  
ATOM   1098  O   HOH B 360      37.767   5.520  27.828  1.00  0.00      B    O  
ATOM   1099  H1  HOH B 360      36.897   5.035  27.659  1.00  0.00      B    H  
ATOM   1100  H2  HOH B 360      38.483   4.898  27.548  1.00  0.00      B    H  
ATOM   1101  O   HOH B 361      13.064  13.724  26.515  1.00  0.00      B    O  
ATOM   1102  H1  HOH B 361      13.716  13.851  27.267  1.00  0.00      B    H  
ATOM   1103  H2  HOH B 361      13.022  14.623  25.975  1.00  0.00      B    H  
ATOM   1104  O   HOH B 362      12.266  29.664  23.451  1.00  0.00      B    O  
ATOM   1105  H1  HOH B 362      12.818  30.125  22.743  1.00  0.00      B    H  
ATOM   1106  H2  HOH B 362      12.547  28.691  23.441  1.00  0.00      B    H  
ATOM   1107  O   HOH B 363      16.468  11.124   6.880  1.00  0.00      B    O  
ATOM   1108  H1  HOH B 363      15.878  10.376   6.532  1.00  0.00      B    H  
ATOM   1109  H2  HOH B 363      16.855  11.715   6.120  1.00  0.00      B    H  
ATOM   1110  O   HOH B 364      32.047  10.666   7.951  1.00  0.00      B    O  
ATOM   1111  H1  HOH B 364      32.840  11.090   7.449  1.00  0.00      B    H  
ATOM   1112  H2  HOH B 364      31.199  10.682   7.369  1.00  0.00      B    H  
ATOM   1113  O   HOH B 365      19.198  26.882  21.814  1.00  0.00      B    O  
ATOM   1114  H1  HOH B 365      19.777  26.326  21.138  1.00  0.00      B    H  
ATOM   1115  H2  HOH B 365      18.730  27.646  21.277  1.00  0.00      B    H  
ATOM   1116  O   HOH B 366       1.616  23.251  17.833  1.00  0.00      B    O  
ATOM   1117  H1  HOH B 366       1.552  24.029  17.191  1.00  0.00      B    H  
ATOM   1118  H2  HOH B 366       0.831  22.633  17.707  1.00  0.00      B    H  
ATOM   1119  O   HOH B 367       0.806  38.639   9.463  1.00  0.00      B    O  
ATOM   1120  H1  HOH B 367       0.935  37.823  10.078  1.00  0.00      B    H  
ATOM   1121  H2  HOH B 367       1.448  39.386   9.860  1.00  0.00      B    H  
ATOM   1122  O   HOH B 368      28.548   2.820  10.610  1.00  0.00      B    O  
ATOM   1123  H1  HOH B 368      28.642   2.656  11.610  1.00  0.00      B    H  
ATOM   1124  H2  HOH B 368      27.582   2.931  10.409  1.00  0.00      B    H  
ATOM   1125  O   HOH B 369       4.614  38.271  13.607  1.00  0.00      B    O  
ATOM   1126  H1  HOH B 369       4.930  37.881  12.760  1.00  0.00      B    H  
ATOM   1127  H2  HOH B 369       3.600  38.340  13.596  1.00  0.00      B    H  
ATOM   1128  O   HOH B 370      36.976  17.291  10.877  1.00  0.00      B    O  
ATOM   1129  H1  HOH B 370      36.062  17.743  10.863  1.00  0.00      B    H  
ATOM   1130  H2  HOH B 370      37.739  17.875  10.632  1.00  0.00      B    H  
ATOM   1131  O   HOH B 371      29.223  37.336  15.184  1.00  0.00      B    O  
ATOM   1132  H1  HOH B 371      28.275  37.799  15.233  1.00  0.00      B    H  
ATOM   1133  H2  HOH B 371      29.411  37.176  14.174  1.00  0.00      B    H  
ATOM   1134  O   HOH B 372      28.448  26.638   8.699  1.00  0.00      B    O  
ATOM   1135  H1  HOH B 372      28.524  25.644   8.790  1.00  0.00      B    H  
ATOM   1136  H2  HOH B 372      29.314  26.842   8.210  1.00  0.00      B    H  
ATOM   1137  O   HOH B 373      32.796  10.728  31.392  1.00  0.00      B    O  
ATOM   1138  H1  HOH B 373      33.752  11.021  31.571  1.00  0.00      B    H  
ATOM   1139  H2  HOH B 373      32.550  11.151  30.538  1.00  0.00      B    H  
ATOM   1140  O   HOH B 374      19.787   9.398   4.917  1.00  0.00      B    O  
ATOM   1141  H1  HOH B 374      20.015   8.865   5.747  1.00  0.00      B    H  
ATOM   1142  H2  HOH B 374      20.196  10.320   4.939  1.00  0.00      B    H  
ATOM   1143  O   HOH B 375      29.880  26.974  35.893  1.00  0.00      B    O  
ATOM   1144  H1  HOH B 375      30.545  27.067  35.142  1.00  0.00      B    H  
ATOM   1145  H2  HOH B 375      29.441  27.858  36.141  1.00  0.00      B    H  
ATOM   1146  O   HOH B 376      20.689  20.732  30.650  1.00  0.00      B    O  
ATOM   1147  H1  HOH B 376      21.528  21.041  30.079  1.00  0.00      B    H  
ATOM   1148  H2  HOH B 376      21.064  20.704  31.604  1.00  0.00      B    H  
ATOM   1149  O   HOH B 377      13.767  22.197  31.962  1.00  0.00      B    O  
ATOM   1150  H1  HOH B 377      14.256  21.387  32.296  1.00  0.00      B    H  
ATOM   1151  H2  HOH B 377      13.700  22.858  32.729  1.00  0.00      B    H  
ATOM   1152  O   HOH B 378       2.695  11.299  32.019  1.00  0.00      B    O  
ATOM   1153  H1  HOH B 378       3.111  10.449  31.714  1.00  0.00      B    H  
ATOM   1154  H2  HOH B 378       3.202  11.561  32.894  1.00  0.00      B    H  
ATOM   1155  O   HOH B 379      12.233   4.096  37.438  1.00  0.00      B    O  
ATOM   1156  H1  HOH B 379      12.853   4.490  38.147  1.00  0.00      B    H  
ATOM   1157  H2  HOH B 379      12.861   3.990  36.641  1.00  0.00      B    H  
ATOM   1158  O   HOH B 380      29.878  35.675  36.225  1.00  0.00      B    O  
ATOM   1159  H1  HOH B 380      29.195  34.971  35.990  1.00  0.00      B    H  
ATOM   1160  H2  HOH B 380      29.753  35.903  37.200  1.00  0.00      B    H  
ATOM   1161  O   HOH B 381      31.342  26.091   0.828  1.00  0.00      B    O  
ATOM   1162  H1  HOH B 381      31.793  25.748   0.015  1.00  0.00      B    H  
ATOM   1163  H2  HOH B 381      30.934  26.911   0.497  1.00  0.00      B    H  
ATOM   1164  O   HOH B 382      17.290  31.874  37.181  1.00  0.00      B    O  
ATOM   1165  H1  HOH B 382      16.527  31.234  37.429  1.00  0.00      B    H  
ATOM   1166  H2  HOH B 382      18.112  31.341  37.325  1.00  0.00      B    H  
ATOM   1167  O   HOH B 383       8.879  11.521  10.888  1.00  0.00      B    O  
ATOM   1168  H1  HOH B 383       9.048  12.143  11.697  1.00  0.00      B    H  
ATOM   1169  H2  HOH B 383       8.298  12.079  10.249  1.00  0.00      B    H  
ATOM   1170  O   HOH B 384       6.291  15.511   7.463  1.00  0.00      B    O  
ATOM   1171  H1  HOH B 384       5.646  14.748   7.787  1.00  0.00      B    H  
ATOM   1172  H2  HOH B 384       6.904  15.028   6.805  1.00  0.00      B    H  
ATOM   1173  O   HOH B 385      12.900  31.374  13.704  1.00  0.00      B    O  
ATOM   1174  H1  HOH B 385      12.442  31.860  12.943  1.00  0.00      B    H  
ATOM   1175  H2  HOH B 385      13.508  30.677  13.297  1.00  0.00      B    H  
ATOM   1176  O   HOH B 386       8.557  24.723  34.656  1.00  0.00      B    O  
ATOM   1177  H1  HOH B 386       9.466  24.312  34.476  1.00  0.00      B    H  
ATOM   1178  H2  HOH B 386       8.676  25.677  34.337  1.00  0.00      B    H  
ATOM   1179  O   HOH B 387      28.016  30.595  30.855  1.00  0.00      B    O  
ATOM   1180  H1  HOH B 387      28.845  30.034  31.061  1.00  0.00      B    H  
ATOM   1181  H2  HOH B 387      28.304  31.452  30.443  1.00  0.00      B    H  
ATOM   1182  O   HOH B 388      18.039  28.503   5.242  1.00  0.00      B    O  
ATOM   1183  H1  HOH B 388      18.265  29.145   6.000  1.00  0.00      B    H  
ATOM   1184  H2  HOH B 388      17.558  29.065   4.567  1.00  0.00      B    H  
ATOM   1185  O   HOH B 389      31.849  27.483  33.887  1.00  0.00      B    O  
ATOM   1186  H1  HOH B 389      31.878  26.578  33.295  1.00  0.00      B    H  
ATOM   1187  H2  HOH B 389      31.427  28.205  33.327  1.00  0.00      B    H  
ATOM   1188  O   HOH B 390      35.482  14.012   1.211  1.00  0.00      B    O  
ATOM   1189  H1  HOH B 390      34.781  14.326   1.823  1.00  0.00      B    H  
ATOM   1190  H2  HOH B 390      36.319  13.714   1.753  1.00  0.00      B    H  
ATOM   1191  O   HOH B 391      11.276  17.765  13.464  1.00  0.00      B    O  
ATOM   1192  H1  HOH B 391      12.134  17.754  12.872  1.00  0.00      B    H  
ATOM   1193  H2  HOH B 391      10.463  18.031  12.875  1.00  0.00      B    H  
ATOM   1194  O   HOH B 392       9.983  11.835  17.114  1.00  0.00      B    O  
ATOM   1195  H1  HOH B 392      10.126  12.760  16.748  1.00  0.00      B    H  
ATOM   1196  H2  HOH B 392       9.182  11.762  17.787  1.00  0.00      B    H  
ATOM   1197  O   HOH B 393       6.887   9.854  32.873  1.00  0.00      B    O  
ATOM   1198  H1  HOH B 393       5.960   9.564  32.524  1.00  0.00      B    H  
ATOM   1199  H2  HOH B 393       7.046  10.829  32.666  1.00  0.00      B    H  
ATOM   1200  O   HOH B 394       1.177  27.489  34.249  1.00  0.00      B    O  
ATOM   1201  H1  HOH B 394       1.767  26.951  34.907  1.00  0.00      B    H  
ATOM   1202  H2  HOH B 394       1.771  28.004  33.599  1.00  0.00      B    H  
ATOM   1203  O   HOH B 395       5.342  27.351  10.795  1.00  0.00      B    O  
ATOM   1204  H1  HOH B 395       4.844  27.294   9.869  1.00  0.00      B    H  
ATOM   1205  H2  HOH B 395       5.241  26.450  11.297  1.00  0.00      B    H  
ATOM   1206  O   HOH B 396      24.498  36.346   8.885  1.00  0.00      B    O  
ATOM   1207  H1  HOH B 396      24.687  37.387   8.839  1.00  0.00      B    H  
ATOM   1208  H2  HOH B 396      25.093  35.975   9.656  1.00  0.00      B    H  
ATOM   1209  O   HOH B 397      25.309  26.342  28.720  1.00  0.00      B    O  
ATOM   1210  H1  HOH B 397      25.461  27.250  28.390  1.00  0.00      B    H  
ATOM   1211  H2  HOH B 397      26.033  25.755  28.320  1.00  0.00      B    H  
ATOM   1212  O   HOH B 398       7.661   1.450  13.130  1.00  0.00      B    O  
ATOM   1213  H1  HOH B 398       8.304   2.186  13.351  1.00  0.00      B    H  
ATOM   1214  H2  HOH B 398       8.020   0.809  12.414  1.00  0.00      B    H  
ATOM   1215  O   HOH B 399       6.311   9.473  23.159  1.00  0.00      B    O  
ATOM   1216  H1  HOH B 399       5.935   9.699  22.243  1.00  0.00      B    H  
ATOM   1217  H2  HOH B 399       6.362  10.375  23.685  1.00  0.00      B    H  
ATOM   1218  O   HOH B 400      26.982  34.398  29.779  1.00  0.00      B    O  
ATOM   1219  H1  HOH B 400      26.717  34.799  28.903  1.00  0.00      B    H  
ATOM   1220  H2  HOH B 400      26.251  33.718  29.995  1.00  0.00      B    H  
ATOM   1221  O   HOH B 401      32.591  14.444  24.985  1.00  0.00      B    O  
ATOM   1222  H1  HOH B 401      33.157  14.313  24.161  1.00  0.00      B    H  
ATOM   1223  H2  HOH B 401      33.193  14.528  25.835  1.00  0.00      B    H  
ATOM   1224  O   HOH B 402      10.144  29.167  36.933  1.00  0.00      B    O  
ATOM   1225  H1  HOH B 402      10.575  29.710  37.611  1.00  0.00      B    H  
ATOM   1226  H2  HOH B 402      10.843  29.028  36.172  1.00  0.00      B    H  
ATOM   1227  O   HOH B 403      20.973   9.891  29.468  1.00  0.00      B    O  
ATOM   1228  H1  HOH B 403      21.117   9.188  28.726  1.00  0.00      B    H  
ATOM   1229  H2  HOH B 403      21.813   9.961  30.064  1.00  0.00      B    H  
ATOM   1230  O   HOH B 404       9.674  29.853  22.125  1.00  0.00      B    O  
ATOM   1231  H1  HOH B 404       9.302  29.830  23.058  1.00  0.00      B    H  
ATOM   1232  H2  HOH B 404      10.670  29.717  22.305  1.00  0.00      B    H  
ATOM   1233  O   HOH B 405      24.161  11.832  33.044  1.00  0.00      B    O  
ATOM   1234  H1  HOH B 405      23.459  12.411  33.514  1.00  0.00      B    H  
ATOM   1235  H2  HOH B 405      24.731  11.397  33.773  1.00  0.00      B    H  
ATOM   1236  O   HOH B 406      37.126  31.713  10.217  1.00  0.00      B    O  
ATOM   1237  H1  HOH B 406      37.293  31.460  11.210  1.00  0.00      B    H  
ATOM   1238  H2  HOH B 406      36.279  31.205   9.932  1.00  0.00      B    H  
ATOM   1239  O   HOH B 407      32.950  26.915  20.803  1.00  0.00      B    O  
ATOM   1240  H1  HOH B 407      33.472  27.720  20.581  1.00  0.00      B    H  
ATOM   1241  H2  HOH B 407      32.696  27.022  21.778  1.00  0.00      B    H  
ATOM   1242  O   HOH B 408      14.468  11.215  33.494  1.00  0.00      B    O  
ATOM   1243  H1  HOH B 408      14.337  10.957  32.539  1.00  0.00      B    H  
ATOM   1244  H2  HOH B 408      13.566  11.496  33.859  1.00  0.00      B    H  
ATOM   1245  O   HOH B 409      31.899  23.078  18.990  1.00  0.00      B    O  
ATOM   1246  H1  HOH B 409      31.849  22.513  18.190  1.00  0.00      B    H  
ATOM   1247  H2  HOH B 409      32.259  23.960  18.736  1.00  0.00      B    H  
ATOM   1248  O   HOH B 410       2.834  17.365  23.198  1.00  0.00      B    O  
ATOM   1249  H1  HOH B 410       3.606  17.946  22.920  1.00  0.00      B    H  
ATOM   1250  H2  HOH B 410       3.231  16.419  23.086  1.00  0.00      B    H  
ATOM   1251  O   HOH B 411      33.352  32.502  20.966  1.00  0.00      B    O  
ATOM   1252  H1  HOH B 411      33.832  32.242  21.772  1.00  0.00      B    H  
ATOM   1253  H2  HOH B 411      32.842  31.673  20.646  1.00  0.00      B    H  
ATOM   1254  O   HOH B 412      18.848  13.465  35.720  1.00  0.00      B    O  
ATOM   1255  H1  HOH B 412      19.046  12.464  35.694  1.00  0.00      B    H  
ATOM   1256  H2  HOH B 412      19.395  13.852  36.486  1.00  0.00      B    H  
ATOM   1257  O   HOH B 413      35.253   7.923  11.416  1.00  0.00      B    O  
ATOM   1258  H1  HOH B 413      34.331   7.895  10.967  1.00  0.00      B    H  
ATOM   1259  H2  HOH B 413      35.526   8.967  11.507  1.00  0.00      B    H  
ATOM   1260  O   HOH B 414      14.001  15.644   2.460  1.00  0.00      B    O  
ATOM   1261  H1  HOH B 414      13.943  15.417   3.466  1.00  0.00      B    H  
ATOM   1262  H2  HOH B 414      14.992  15.548   2.080  1.00  0.00      B    H  
ATOM   1263  O   HOH B 415      26.731  30.873   7.467  1.00  0.00      B    O  
ATOM   1264  H1  HOH B 415      26.141  31.318   8.212  1.00  0.00      B    H  
ATOM   1265  H2  HOH B 415      27.531  30.405   7.793  1.00  0.00      B    H  
ATOM   1266  O   HOH B 416      37.176  12.641  15.403  1.00  0.00      B    O  
ATOM   1267  H1  HOH B 416      37.971  12.114  15.131  1.00  0.00      B    H  
ATOM   1268  H2  HOH B 416      36.637  12.806  14.544  1.00  0.00      B    H  
ATOM   1269  O   HOH B 417      12.635  30.156   8.489  1.00  0.00      B    O  
ATOM   1270  H1  HOH B 417      11.596  29.995   8.573  1.00  0.00      B    H  
ATOM   1271  H2  HOH B 417      12.969  29.922   9.387  1.00  0.00      B    H  
ATOM   1272  O   HOH B 418      34.183  28.180  26.819  1.00  0.00      B    O  
ATOM   1273  H1  HOH B 418      34.925  27.491  26.731  1.00  0.00      B    H  
ATOM   1274  H2  HOH B 418      34.546  29.000  26.321  1.00  0.00      B    H  
ATOM   1275  O   HOH B 419      14.942  30.502  37.534  1.00  0.00      B    O  
ATOM   1276  H1  HOH B 419      14.511  30.870  36.711  1.00  0.00      B    H  
ATOM   1277  H2  HOH B 419      14.272  30.302  38.266  1.00  0.00      B    H  
ATOM   1278  O   HOH B 420      30.445   8.149   3.223  1.00  0.00      B    O  
ATOM   1279  H1  HOH B 420      31.045   7.633   3.791  1.00  0.00      B    H  
ATOM   1280  H2  HOH B 420      29.535   7.677   3.148  1.00  0.00      B    H  
ATOM   1281  O   HOH B 421       1.641   8.076  22.610  1.00  0.00      B    O  
ATOM   1282  H1  HOH B 421       2.115   7.199  22.634  1.00  0.00      B    H  
ATOM   1283  H2  HOH B 421       1.852   8.581  23.513  1.00  0.00      B    H  
ATOM   1284  O   HOH B 422      34.157  20.267  16.557  1.00  0.00      B    O  
ATOM   1285  H1  HOH B 422      34.848  19.816  15.953  1.00  0.00      B    H  
ATOM   1286  H2  HOH B 422      33.414  19.669  16.575  1.00  0.00      B    H  
ATOM   1287  O   HOH B 423       0.885  32.456  36.109  1.00  0.00      B    O  
ATOM   1288  H1  HOH B 423       1.633  32.389  35.467  1.00  0.00      B    H  
ATOM   1289  H2  HOH B 423       0.228  33.071  35.645  1.00  0.00      B    H  
ATOM   1290  O   HOH B 424      37.366  33.452  29.115  1.00  0.00      B    O  
ATOM   1291  H1  HOH B 424      37.672  34.376  28.910  1.00  0.00      B    H  
ATOM   1292  H2  HOH B 424      38.192  32.893  28.956  1.00  0.00      B    H  
ATOM   1293  O   HOH B 425       7.931  23.061  12.521  1.00  0.00      B    O  
ATOM   1294  H1  HOH B 425       7.790  23.663  11.737  1.00  0.00      B    H  
ATOM   1295  H2  HOH B 425       7.216  22.355  12.485  1.00  0.00      B    H  
ATOM   1296  O   HOH B 426      14.176   7.493  27.505  1.00  0.00      B    O  
ATOM   1297  H1  HOH B 426      14.949   7.405  26.883  1.00  0.00      B    H  
ATOM   1298  H2  HOH B 426      14.540   7.485  28.464  1.00  0.00      B    H  
ATOM   1299  O   HOH B 427       1.322  16.980  20.885  1.00  0.00      B    O  
ATOM   1300  H1  HOH B 427       2.139  17.062  21.499  1.00  0.00      B    H  
ATOM   1301  H2  HOH B 427       1.219  16.022  20.608  1.00  0.00      B    H  
ATOM   1302  O   HOH B 428       1.255   1.789  14.342  1.00  0.00      B    O  
ATOM   1303  H1  HOH B 428       0.532   2.098  13.744  1.00  0.00      B    H  
ATOM   1304  H2  HOH B 428       1.494   2.441  15.073  1.00  0.00      B    H  
ATOM   1305  O   HOH B 429      31.121   2.497   4.418  1.00  0.00      B    O  
ATOM   1306  H1  HOH B 429      30.625   2.596   3.510  1.00  0.00      B    H  
ATOM   1307  H2  HOH B 429      32.038   2.069   4.277  1.00  0.00      B    H  
ATOM   1308  O   HOH B 430      33.297   0.459  10.485  1.00  0.00      B    O  
ATOM   1309  H1  HOH B 430      32.918   0.886   9.677  1.00  0.00      B    H  
ATOM   1310  H2  HOH B 430      33.859   1.160  10.994  1.00  0.00      B    H  
ATOM   1311  O   HOH B 431       5.450  34.049  21.502  1.00  0.00      B    O  
ATOM   1312  H1  HOH B 431       5.911  33.295  21.992  1.00  0.00      B    H  
ATOM   1313  H2  HOH B 431       5.208  34.733  22.246  1.00  0.00      B    H  
ATOM   1314  O   HOH B 432      31.673  24.574   4.988  1.00  0.00      B    O  
ATOM   1315  H1  HOH B 432      32.131  23.810   4.429  1.00  0.00      B    H  
ATOM   1316  H2  HOH B 432      31.160  25.140   4.382  1.00  0.00      B    H  
ATOM   1317  O   HOH B 433       7.743  21.969   3.867  1.00  0.00      B    O  
ATOM   1318  H1  HOH B 433       8.112  22.209   4.837  1.00  0.00      B    H  
ATOM   1319  H2  HOH B 433       7.023  21.238   3.875  1.00  0.00      B    H  
ATOM   1320  O   HOH B 434       9.846  11.739  32.374  1.00  0.00      B    O  
ATOM   1321  H1  HOH B 434       9.583  11.704  31.419  1.00  0.00      B    H  
ATOM   1322  H2  HOH B 434      10.688  11.192  32.413  1.00  0.00      B    H  
ATOM   1323  O   HOH B 435       4.531  13.432   7.220  1.00  0.00      B    O  
ATOM   1324  H1  HOH B 435       4.654  13.345   6.236  1.00  0.00      B    H  
ATOM   1325  H2  HOH B 435       3.541  13.327   7.368  1.00  0.00      B    H  
ATOM   1326  O   HOH B 436      10.064  25.999  19.530  1.00  0.00      B    O  
ATOM   1327  H1  HOH B 436       9.195  25.448  19.686  1.00  0.00      B    H  
ATOM   1328  H2  HOH B 436      10.591  25.815  20.385  1.00  0.00      B    H  
ATOM   1329  O   HOH B 437      33.491  32.942  31.253  1.00  0.00      B    O  
ATOM   1330  H1  HOH B 437      34.054  32.746  32.011  1.00  0.00      B    H  
ATOM   1331  H2  HOH B 437      33.123  33.880  31.429  1.00  0.00      B    H  
ATOM   1332  O   HOH B 438      34.826  21.823  28.282  1.00  0.00      B    O  
ATOM   1333  H1  HOH B 438      35.119  21.072  28.890  1.00  0.00      B    H  
ATOM   1334  H2  HOH B 438      33.912  22.132  28.554  1.00  0.00      B    H  
ATOM   1335  O   HOH B 439      38.750  27.150  30.534  1.00  0.00      B    O  
ATOM   1336  H1  HOH B 439      39.056  26.387  29.964  1.00  0.00      B    H  
ATOM   1337  H2  HOH B 439      39.455  27.293  31.212  1.00  0.00      B    H  
ATOM   1338  O   HOH B 440      20.915  34.629  24.875  1.00  0.00      B    O  
ATOM   1339  H1  HOH B 440      21.638  33.965  24.713  1.00  0.00      B    H  
ATOM   1340  H2  HOH B 440      20.042  34.136  24.798  1.00  0.00      B    H  
ATOM   1341  O   HOH B 441      26.412  18.815  12.478  1.00  0.00      B    O  
ATOM   1342  H1  HOH B 441      26.478  17.851  12.907  1.00  0.00      B    H  
ATOM   1343  H2  HOH B 441      27.205  19.366  12.800  1.00  0.00      B    H  
ATOM   1344  O   HOH B 442      37.858  14.548  10.025  1.00  0.00      B    O  
ATOM   1345  H1  HOH B 442      37.367  15.325  10.462  1.00  0.00      B    H  
ATOM   1346  H2  HOH B 442      37.220  14.127   9.264  1.00  0.00      B    H  
ATOM   1347  O   HOH B 443      21.325   2.943  35.083  1.00  0.00      B    O  
ATOM   1348  H1  HOH B 443      21.263   2.144  35.753  1.00  0.00      B    H  
ATOM   1349  H2  HOH B 443      20.635   2.722  34.339  1.00  0.00      B    H  
ATOM   1350  O   HOH B 444      23.877  26.661   2.597  1.00  0.00      B    O  
ATOM   1351  H1  HOH B 444      23.490  27.447   2.142  1.00  0.00      B    H  
ATOM   1352  H2  HOH B 444      24.867  26.607   2.393  1.00  0.00      B    H  
ATOM   1353  O   HOH B 445      33.387  15.082  34.161  1.00  0.00      B    O  
ATOM   1354  H1  HOH B 445      33.770  14.166  34.326  1.00  0.00      B    H  
ATOM   1355  H2  HOH B 445      33.500  15.286  33.156  1.00  0.00      B    H  
ATOM   1356  O   HOH B 446      19.252  38.508  23.369  1.00  0.00      B    O  
ATOM   1357  H1  HOH B 446      20.144  37.938  23.513  1.00  0.00      B    H  
ATOM   1358  H2  HOH B 446      19.176  39.131  24.149  1.00  0.00      B    H  
ATOM   1359  O   HOH B 447      23.901  14.967   1.880  1.00  0.00      B    O  
ATOM   1360  H1  HOH B 447      24.261  14.451   2.708  1.00  0.00      B    H  
ATOM   1361  H2  HOH B 447      23.978  14.341   1.070  1.00  0.00      B    H  
ATOM   1362  O   HOH B 448      27.260  13.081   0.508  1.00  0.00      B    O  
ATOM   1363  H1  HOH B 448      27.036  12.357  -0.126  1.00  0.00      B    H  
ATOM   1364  H2  HOH B 448      26.890  13.993   0.147  1.00  0.00      B    H  
ATOM   1365  O   HOH B 449      10.377  15.322  13.945  1.00  0.00      B    O  
ATOM   1366  H1  HOH B 449      10.524  14.791  13.122  1.00  0.00      B    H  
ATOM   1367  H2  HOH B 449      10.852  16.244  13.853  1.00  0.00      B    H  
ATOM   1368  O   HOH B 450      10.629  34.442  17.350  1.00  0.00      B    O  
ATOM   1369  H1  HOH B 450      10.736  33.565  17.883  1.00  0.00      B    H  
ATOM   1370  H2  HOH B 450      11.316  34.445  16.587  1.00  0.00      B    H  
ATOM   1371  O   HOH B 451       7.195  36.198   3.110  1.00  0.00      B    O  
ATOM   1372  H1  HOH B 451       7.069  37.194   3.079  1.00  0.00      B    H  
ATOM   1373  H2  HOH B 451       6.933  35.876   2.189  1.00  0.00      B    H  
ATOM   1374  O   HOH B 452      16.281  29.684  23.806  1.00  0.00      B    O  
ATOM   1375  H1  HOH B 452      16.040  30.512  23.273  1.00  0.00      B    H  
ATOM   1376  H2  HOH B 452      15.700  28.931  23.572  1.00  0.00      B    H  
ATOM   1377  O   HOH B 453      23.230   2.494   7.175  1.00  0.00      B    O  
ATOM   1378  H1  HOH B 453      23.349   2.256   8.114  1.00  0.00      B    H  
ATOM   1379  H2  HOH B 453      22.708   3.343   7.089  1.00  0.00      B    H  
ATOM   1380  O   HOH B 454      26.198   1.898  25.233  1.00  0.00      B    O  
ATOM   1381  H1  HOH B 454      25.369   1.971  25.847  1.00  0.00      B    H  
ATOM   1382  H2  HOH B 454      26.648   0.980  25.301  1.00  0.00      B    H  
ATOM   1383  O   HOH B 455       3.606   5.176  14.257  1.00  0.00      B    O  
ATOM   1384  H1  HOH B 455       4.170   6.000  14.041  1.00  0.00      B    H  
ATOM   1385  H2  HOH B 455       4.137   4.313  14.108  1.00  0.00      B    H  
ATOM   1386  O   HOH B 456      38.540  11.910  20.392  1.00  0.00      B    O  
ATOM   1387  H1  HOH B 456      37.565  12.087  20.288  1.00  0.00      B    H  
ATOM   1388  H2  HOH B 456      38.948  12.549  21.097  1.00  0.00      B    H  
ATOM   1389  O   HOH B 457       3.363  24.453   6.880  1.00  0.00      B    O  
ATOM   1390  H1  HOH B 457       3.320  25.275   6.335  1.00  0.00      B    H  
ATOM   1391  H2  HOH B 457       3.725  23.658   6.384  1.00  0.00      B    H  
ATOM   1392  O   HOH B 458       0.501  23.556  35.430  1.00  0.00      B    O  
ATOM   1393  H1  HOH B 458       0.445  22.710  35.911  1.00  0.00      B    H  
ATOM   1394  H2  HOH B 458       1.457  23.620  35.115  1.00  0.00      B    H  
ATOM   1395  O   HOH B 459       0.870   5.598   9.895  1.00  0.00      B    O  
ATOM   1396  H1  HOH B 459       1.727   6.052  10.015  1.00  0.00      B    H  
ATOM   1397  H2  HOH B 459       1.065   4.833   9.259  1.00  0.00      B    H  
ATOM   1398  O   HOH B 460      24.729  23.995   0.792  1.00  0.00      B    O  
ATOM   1399  H1  HOH B 460      24.107  23.669   1.491  1.00  0.00      B    H  
ATOM   1400  H2  HOH B 460      25.607  23.412   0.712  1.00  0.00      B    H  
ATOM   1401  O   HOH B 461       9.930  12.208  29.679  1.00  0.00      B    O  
ATOM   1402  H1  HOH B 461      10.715  11.800  29.145  1.00  0.00      B    H  
ATOM   1403  H2  HOH B 461       9.998  13.226  29.732  1.00  0.00      B    H  
ATOM   1404  O   HOH B 462      28.739  27.723  32.269  1.00  0.00      B    O  
ATOM   1405  H1  HOH B 462      27.770  27.918  32.512  1.00  0.00      B    H  
ATOM   1406  H2  HOH B 462      29.235  28.541  32.556  1.00  0.00      B    H  
ATOM   1407  O   HOH B 463       3.865  13.486  37.886  1.00  0.00      B    O  
ATOM   1408  H1  HOH B 463       4.752  13.783  37.541  1.00  0.00      B    H  
ATOM   1409  H2  HOH B 463       3.987  12.437  37.969  1.00  0.00      B    H  
ATOM   1410  O   HOH B 464      21.123  11.854  26.283  1.00  0.00      B    O  
ATOM   1411  H1  HOH B 464      21.517  10.976  26.205  1.00  0.00      B    H  
ATOM   1412  H2  HOH B 464      21.855  12.555  26.356  1.00  0.00      B    H  
ATOM   1413  O   HOH B 465      -0.014  16.509  37.692  1.00  0.00      B    O  
ATOM   1414  H1  HOH B 465       0.795  16.946  37.267  1.00  0.00      B    H  
ATOM   1415  H2  HOH B 465       0.162  15.487  37.653  1.00  0.00      B    H  
ATOM   1416  O   HOH B 466      17.467  12.147  17.585  1.00  0.00      B    O  
ATOM   1417  H1  HOH B 466      17.345  11.694  16.656  1.00  0.00      B    H  
ATOM   1418  H2  HOH B 466      16.875  11.664  18.268  1.00  0.00      B    H  
ATOM   1419  O   HOH B 467       2.293  29.302  16.181  1.00  0.00      B    O  
ATOM   1420  H1  HOH B 467       1.511  29.810  16.544  1.00  0.00      B    H  
ATOM   1421  H2  HOH B 467       3.092  29.934  16.163  1.00  0.00      B    H  
ATOM   1422  O   HOH B 468      38.360  31.288  24.489  1.00  0.00      B    O  
ATOM   1423  H1  HOH B 468      39.099  31.932  24.316  1.00  0.00      B    H  
ATOM   1424  H2  HOH B 468      38.703  30.361  24.229  1.00  0.00      B    H  
ATOM   1425  O   HOH B 469      28.429  21.453   3.917  1.00  0.00      B    O  
ATOM   1426  H1  HOH B 469      28.424  22.379   3.427  1.00  0.00      B    H  
ATOM   1427  H2  HOH B 469      27.490  21.156   4.050  1.00  0.00      B    H  
ATOM   1428  O   HOH B 470      27.977  21.579  18.515  1.00  0.00      B    O  
ATOM   1429  H1  HOH B 470      27.664  20.601  18.287  1.00  0.00      B    H  
ATOM   1430  H2  HOH B 470      28.404  21.688  19.451  1.00  0.00      B    H  
ATOM   1431  O   HOH B 471      24.152  35.013  38.376  1.00  0.00      B    O  
ATOM   1432  H1  HOH B 471      23.430  35.694  38.433  1.00  0.00      B    H  
ATOM   1433  H2  HOH B 471      23.985  34.303  39.060  1.00  0.00      B    H  
ATOM   1434  O   HOH B 472       9.802  30.011   8.759  1.00  0.00      B    O  
ATOM   1435  H1  HOH B 472       9.560  29.165   8.317  1.00  0.00      B    H  
ATOM   1436  H2  HOH B 472       8.953  30.540   8.705  1.00  0.00      B    H  
ATOM   1437  O   HOH B 473      17.552  38.766  31.656  1.00  0.00      B    O  
ATOM   1438  H1  HOH B 473      17.383  38.634  32.668  1.00  0.00      B    H  
ATOM   1439  H2  HOH B 473      17.172  37.974  31.204  1.00  0.00      B    H  
ATOM   1440  O   HOH B 474      31.707  34.925  29.259  1.00  0.00      B    O  
ATOM   1441  H1  HOH B 474      32.646  34.878  29.626  1.00  0.00      B    H  
ATOM   1442  H2  HOH B 474      31.345  35.704  29.719  1.00  0.00      B    H  
ATOM   1443  O   HOH B 475      11.816  34.892   0.347  1.00  0.00      B    O  
ATOM   1444  H1  HOH B 475      10.874  34.716   0.730  1.00  0.00      B    H  
ATOM   1445  H2  HOH B 475      11.787  34.706  -0.676  1.00  0.00      B    H  
ATOM   1446  O   HOH B 476      10.452  30.193  14.706  1.00  0.00      B    O  
ATOM   1447  H1  HOH B 476      11.280  30.472  14.256  1.00  0.00      B    H  
ATOM   1448  H2  HOH B 476      10.092  29.333  14.295  1.00  0.00      B    H  
ATOM   1449  O   HOH B 477      11.684  22.930  37.430  1.00  0.00      B    O  
ATOM   1450  H1  HOH B 477      11.783  23.478  38.316  1.00  0.00      B    H  
ATOM   1451  H2  HOH B 477      10.798  22.441  37.454  1.00  0.00      B    H  
ATOM   1452  O   HOH B 478      18.531  10.610  35.405  1.00  0.00      B    O  
ATOM   1453  H1  HOH B 478      18.623  10.068  36.275  1.00  0.00      B    H  
ATOM   1454  H2  HOH B 478      18.965   9.996  34.671  1.00  0.00      B    H  
ATOM   1455  O   HOH B 479      22.687   5.959  24.329  1.00  0.00      B    O  
ATOM   1456  H1  HOH B 479      23.353   5.242  24.035  1.00  0.00      B    H  
ATOM   1457  H2  HOH B 479      23.067   6.827  24.073  1.00  0.00      B    H  
ATOM   1458  O   HOH B 480      10.998  36.238  29.376  1.00  0.00      B    O  
ATOM   1459  H1  HOH B 480      10.634  36.161  28.433  1.00  0.00      B    H  
ATOM   1460  H2  HOH B 480      11.877  36.681  29.388  1.00  0.00      B    H  
ATOM   1461  O   HOH B 481      16.244   8.309  17.804  1.00  0.00      B    O  
ATOM   1462  H1  HOH B 481      16.112   9.184  18.236  1.00  0.00      B    H  
ATOM   1463  H2  HOH B 481      15.920   7.644  18.485  1.00  0.00      B    H  
ATOM   1464  O   HOH B 482      32.406  22.833  35.386  1.00  0.00      B    O  
ATOM   1465  H1  HOH B 482      33.074  22.160  35.808  1.00  0.00      B    H  
ATOM   1466  H2  HOH B 482      32.918  23.312  34.641  1.00  0.00      B    H  
ATOM   1467  O   HOH B 483      17.983  28.725   8.333  1.00  0.00      B    O  
ATOM   1468  H1  HOH B 483      18.341  28.915   9.230  1.00  0.00      B    H  
ATOM   1469  H2  HOH B 483      18.618  28.225   7.796  1.00  0.00      B    H  
ATOM   1470  O   HOH B 484      17.450   3.079  18.362  1.00  0.00      B    O  
ATOM   1471  H1  HOH B 484      17.714   2.127  18.619  1.00  0.00      B    H  
ATOM   1472  H2  HOH B 484      16.354   3.153  18.430  1.00  0.00      B    H  
ATOM   1473  O   HOH B 485      15.571  23.643  11.811  1.00  0.00      B    O  
ATOM   1474  H1  HOH B 485      15.027  22.810  11.652  1.00  0.00      B    H  
ATOM   1475  H2  HOH B 485      16.179  23.422  12.594  1.00  0.00      B    H  
ATOM   1476  O   HOH B 486      26.918  18.246   2.979  1.00  0.00      B    O  
ATOM   1477  H1  HOH B 486      27.114  17.838   2.097  1.00  0.00      B    H  
ATOM   1478  H2  HOH B 486      26.549  19.168   2.822  1.00  0.00      B    H  
ATOM   1479  O   HOH B 487      20.168  30.775  34.257  1.00  0.00      B    O  
ATOM   1480  H1  HOH B 487      20.633  31.119  35.070  1.00  0.00      B    H  
ATOM   1481  H2  HOH B 487      19.307  30.384  34.609  1.00  0.00      B    H  
ATOM   1482  O   HOH B 488      26.702   1.841  31.994  1.00  0.00      B    O  
ATOM   1483  H1  HOH B 488      26.815   1.559  31.016  1.00  0.00      B    H  
ATOM   1484  H2  HOH B 488      25.750   1.778  32.326  1.00  0.00      B    H  
ATOM   1485  O   HOH B 489      36.242  10.376  11.505  1.00  0.00      B    O  
ATOM   1486  H1  HOH B 489      37.116  10.652  12.057  1.00  0.00      B    H  
ATOM   1487  H2  HOH B 489      36.463  10.204  10.490  1.00  0.00      B    H  
ATOM   1488  O   HOH B 490      23.204   1.523   9.684  1.00  0.00      B    O  
ATOM   1489  H1  HOH B 490      23.134   0.712  10.349  1.00  0.00      B    H  
ATOM   1490  H2  HOH B 490      22.377   2.019   9.858  1.00  0.00      B    H  
ATOM   1491  O   HOH B 491      33.558  15.293  19.223  1.00  0.00      B    O  
ATOM   1492  H1  HOH B 491      34.202  15.243  18.414  1.00  0.00      B    H  
ATOM   1493  H2  HOH B 491      32.594  15.320  18.846  1.00  0.00      B    H  
ATOM   1494  O   HOH B 492       8.396  25.261  23.237  1.00  0.00      B    O  
ATOM   1495  H1  HOH B 492       7.712  25.869  22.714  1.00  0.00      B    H  
ATOM   1496  H2  HOH B 492       9.265  25.192  22.765  1.00  0.00      B    H  
ATOM   1497  O   HOH B 493      12.973  32.738  21.396  1.00  0.00      B    O  
ATOM   1498  H1  HOH B 493      12.575  33.336  22.096  1.00  0.00      B    H  
ATOM   1499  H2  HOH B 493      12.336  32.506  20.659  1.00  0.00      B    H  
ATOM   1500  O   HOH B 494      25.880  18.105  15.743  1.00  0.00      B    O  
ATOM   1501  H1  HOH B 494      26.296  17.312  15.254  1.00  0.00      B    H  
ATOM   1502  H2  HOH B 494      25.247  18.500  15.203  1.00  0.00      B    H  
ATOM   1503  O   HOH B 495      28.402  38.194   3.503  1.00  0.00      B    O  
ATOM   1504  H1  HOH B 495      29.021  37.557   2.952  1.00  0.00      B    H  
ATOM   1505  H2  HOH B 495      27.660  37.637   3.922  1.00  0.00      B    H  
ATOM   1506  O   HOH B 496      15.563  36.928  10.392  1.00  0.00      B    O  
ATOM   1507  H1  HOH B 496      14.833  37.578  10.140  1.00  0.00      B    H  
ATOM   1508  H2  HOH B 496      16.308  37.423  10.856  1.00  0.00      B    H  
ATOM   1509  O   HOH B 497      36.987  27.316  26.761  1.00  0.00      B    O  
ATOM   1510  H1  HOH B 497      37.891  27.209  26.309  1.00  0.00      B    H  
ATOM   1511  H2  HOH B 497      36.869  28.309  26.947  1.00  0.00      B    H  
ATOM   1512  O   HOH B 498      37.883   1.737  16.720  1.00  0.00      B    O  
ATOM   1513  H1  HOH B 498      37.877   0.930  16.078  1.00  0.00      B    H  
ATOM   1514  H2  HOH B 498      37.364   2.372  16.241  1.00  0.00      B    H  
ATOM   1515  O   HOH B 499       7.331   9.308  17.226  1.00  0.00      B    O  
ATOM   1516  H1  HOH B 499       7.854   9.375  16.371  1.00  0.00      B    H  
ATOM   1517  H2  HOH B 499       6.475   8.871  17.011  1.00  0.00      B    H  
ATOM   1518  O   HOH B 500      19.619   0.354  12.357  1.00  0.00      B    O  
ATOM   1519  H1  HOH B 500      19.828  -0.219  11.537  1.00  0.00      B    H  
ATOM   1520  H2  HOH B 500      18.685   0.236  12.669  1.00  0.00      B    H  
ATOM   1521  O   HOH B 501      21.731  20.318  33.125  1.00  0.00      B    O  
ATOM   1522  H1  HOH B 501      22.661  19.811  33.111  1.00  0.00      B    H  
ATOM   1523  H2  HOH B 501      21.788  20.933  33.895  1.00  0.00      B    H  
ATOM   1524  O   HOH B 502       0.851  22.226  12.406  1.00  0.00      B    O  
ATOM   1525  H1  HOH B 502       1.801  22.572  12.516  1.00  0.00      B    H  
ATOM   1526  H2  HOH B 502       0.463  22.017  13.338  1.00  0.00      B    H  
ATOM   1527  O   HOH B 503       7.147   6.798  20.700  1.00  0.00      B    O  
ATOM   1528  H1  HOH B 503       7.891   6.437  21.308  1.00  0.00      B    H  
ATOM   1529  H2  HOH B 503       7.524   7.160  19.888  1.00  0.00      B    H  
ATOM   1530  O   HOH B 504      32.081  16.686   3.044  1.00  0.00      B    O  
ATOM   1531  H1  HOH B 504      31.068  16.408   2.912  1.00  0.00      B    H  
ATOM   1532  H2  HOH B 504      32.261  16.977   4.050  1.00  0.00      B    H  
ATOM   1533  O   HOH B 505      23.915   8.671  29.602  1.00  0.00      B    O  
ATOM   1534  H1  HOH B 505      23.505   8.476  28.699  1.00  0.00      B    H  
ATOM   1535  H2  HOH B 505      24.902   8.810  29.433  1.00  0.00      B    H  
ATOM   1536  O   HOH B 506      37.763  23.606  21.510  1.00  0.00      B    O  
ATOM   1537  H1  HOH B 506      37.214  22.729  21.275  1.00  0.00      B    H  
ATOM   1538  H2  HOH B 506      37.140  24.308  21.864  1.00  0.00      B    H  
ATOM   1539  O   HOH B 507      11.876  -0.183  31.629  1.00  0.00      B    O  
ATOM   1540  H1  HOH B 507      11.308  -0.323  30.813  1.00  0.00      B    H  
ATOM   1541  H2  HOH B 507      12.521   0.555  31.428  1.00  0.00      B    H  
ATOM   1542  O   HOH B 508      25.751  16.084  -0.006  1.00  0.00      B    O  
ATOM   1543  H1  HOH B 508      25.418  16.702  -0.770  1.00  0.00      B    H  
ATOM   1544  H2  HOH B 508      25.166  16.058   0.837  1.00  0.00      B    H  
ATOM   1545  O   HOH B 509      18.817  32.651  29.082  1.00  0.00      B    O  
ATOM   1546  H1  HOH B 509      18.918  32.037  28.264  1.00  0.00      B    H  
ATOM   1547  H2  HOH B 509      19.333  33.498  28.900  1.00  0.00      B    H  
ATOM   1548  O   HOH B 510      22.550  28.849  25.633  1.00  0.00      B    O  
ATOM   1549  H1  HOH B 510      21.837  28.523  25.056  1.00  0.00      B    H  
ATOM   1550  H2  HOH B 510      23.199  28.083  25.803  1.00  0.00      B    H  
ATOM   1551  O   HOH B 511      23.290  32.691   0.548  1.00  0.00      B    O  
ATOM   1552  H1  HOH B 511      24.135  32.446   1.055  1.00  0.00      B    H  
ATOM   1553  H2  HOH B 511      22.551  32.265   1.050  1.00  0.00      B    H  
ATOM   1554  O   HOH B 512      38.422  21.576  14.588  1.00  0.00      B    O  
ATOM   1555  H1  HOH B 512      38.351  20.568  14.368  1.00  0.00      B    H  
ATOM   1556  H2  HOH B 512      37.717  21.804  15.320  1.00  0.00      B    H  
ATOM   1557  O   HOH B 513      14.838  35.497  21.520  1.00  0.00      B    O  
ATOM   1558  H1  HOH B 513      14.753  35.781  22.537  1.00  0.00      B    H  
ATOM   1559  H2  HOH B 513      13.922  35.882  21.142  1.00  0.00      B    H  
ATOM   1560  O   HOH B 514      38.373   6.160  35.853  1.00  0.00      B    O  
ATOM   1561  H1  HOH B 514      37.749   6.992  35.765  1.00  0.00      B    H  
ATOM   1562  H2  HOH B 514      37.793   5.380  36.126  1.00  0.00      B    H  
ATOM   1563  O   HOH B 515      31.744  30.256   3.107  1.00  0.00      B    O  
ATOM   1564  H1  HOH B 515      32.177  29.414   3.463  1.00  0.00      B    H  
ATOM   1565  H2  HOH B 515      30.873  30.297   3.562  1.00  0.00      B    H  
ATOM   1566  O   HOH B 516      11.135  11.004   9.517  1.00  0.00      B    O  
ATOM   1567  H1  HOH B 516      10.321  11.106  10.145  1.00  0.00      B    H  
ATOM   1568  H2  HOH B 516      11.931  10.647  10.070  1.00  0.00      B    H  
ATOM   1569  O   HOH B 517       1.720  10.249   3.543  1.00  0.00      B    O  
ATOM   1570  H1  HOH B 517       0.970   9.624   3.194  1.00  0.00      B    H  
ATOM   1571  H2  HOH B 517       2.112  10.644   2.735  1.00  0.00      B    H  
ATOM   1572  O   HOH B 518       3.142  29.201  30.748  1.00  0.00      B    O  
ATOM   1573  H1  HOH B 518       3.371  28.916  31.682  1.00  0.00      B    H  
ATOM   1574  H2  HOH B 518       3.899  28.853  30.146  1.00  0.00      B    H  
ATOM   1575  O   HOH B 519       4.594  20.748  11.359  1.00  0.00      B    O  
ATOM   1576  H1  HOH B 519       4.197  21.472  11.875  1.00  0.00      B    H  
ATOM   1577  H2  HOH B 519       4.391  20.915  10.404  1.00  0.00      B    H  
ATOM   1578  O   HOH B 520       6.934  36.703   8.908  1.00  0.00      B    O  
ATOM   1579  H1  HOH B 520       7.957  36.584   8.936  1.00  0.00      B    H  
ATOM   1580  H2  HOH B 520       6.643  36.892   7.943  1.00  0.00      B    H  
ATOM   1581  O   HOH B 521       1.752   3.277  21.084  1.00  0.00      B    O  
ATOM   1582  H1  HOH B 521       0.945   3.711  21.546  1.00  0.00      B    H  
ATOM   1583  H2  HOH B 521       1.490   3.116  20.137  1.00  0.00      B    H  
ATOM   1584  O   HOH B 522      10.033  19.712  11.707  1.00  0.00      B    O  
ATOM   1585  H1  HOH B 522      10.679  20.122  11.050  1.00  0.00      B    H  
ATOM   1586  H2  HOH B 522       9.429  20.438  12.035  1.00  0.00      B    H  
ATOM   1587  O   HOH B 523      18.311  34.603  13.152  1.00  0.00      B    O  
ATOM   1588  H1  HOH B 523      18.406  34.067  12.281  1.00  0.00      B    H  
ATOM   1589  H2  HOH B 523      17.351  34.473  13.467  1.00  0.00      B    H  
ATOM   1590  O   HOH B 524      33.351  35.588  31.424  1.00  0.00      B    O  
ATOM   1591  H1  HOH B 524      34.375  35.480  31.629  1.00  0.00      B    H  
ATOM   1592  H2  HOH B 524      33.134  36.610  31.365  1.00  0.00      B    H  
ATOM   1593  O   HOH B 525       5.923   7.039  12.571  1.00  0.00      B    O  
ATOM   1594  H1  HOH B 525       6.122   7.808  11.919  1.00  0.00      B    H  
ATOM   1595  H2  HOH B 525       5.806   7.494  13.504  1.00  0.00      B    H  
ATOM   1596  O   HOH B 526      29.441  25.490  17.545  1.00  0.00      B    O  
ATOM   1597  H1  HOH B 526      29.322  24.613  16.968  1.00  0.00      B    H  
ATOM   1598  H2  HOH B 526      28.755  26.165  17.215  1.00  0.00      B    H  
ATOM   1599  O   HOH B 527       7.695  22.185   0.330  1.00  0.00      B    O  
ATOM   1600  H1  HOH B 527       7.357  22.811   1.031  1.00  0.00      B    H  
ATOM   1601  H2  HOH B 527       7.228  21.270   0.433  1.00  0.00      B    H  
ATOM   1602  O   HOH B 528      10.857  13.605   8.218  1.00  0.00      B    O  
ATOM   1603  H1  HOH B 528      11.063  12.691   8.641  1.00  0.00      B    H  
ATOM   1604  H2  HOH B 528      11.254  13.679   7.271  1.00  0.00      B    H  
ATOM   1605  O   HOH B 529       5.467  17.610   6.246  1.00  0.00      B    O  
ATOM   1606  H1  HOH B 529       5.821  16.687   6.513  1.00  0.00      B    H  
ATOM   1607  H2  HOH B 529       6.308  18.204   6.267  1.00  0.00      B    H  
ATOM   1608  O   HOH B 530      17.879  25.971   4.784  1.00  0.00      B    O  
ATOM   1609  H1  HOH B 530      18.063  26.941   5.083  1.00  0.00      B    H  
ATOM   1610  H2  HOH B 530      17.452  25.982   3.862  1.00  0.00      B    H  
ATOM   1611  O   HOH B 531       0.491  32.036  27.998  1.00  0.00      B    O  
ATOM   1612  H1  HOH B 531       1.052  31.216  28.324  1.00  0.00      B    H  
ATOM   1613  H2  HOH B 531       0.772  32.347  27.061  1.00  0.00      B    H  
ATOM   1614  O   HOH B 532      17.905   3.425  25.072  1.00  0.00      B    O  
ATOM   1615  H1  HOH B 532      18.826   3.854  25.160  1.00  0.00      B    H  
ATOM   1616  H2  HOH B 532      17.433   3.891  24.312  1.00  0.00      B    H  
ATOM   1617  O   HOH B 533      25.996  38.186  36.879  1.00  0.00      B    O  
ATOM   1618  H1  HOH B 533      26.630  37.827  36.172  1.00  0.00      B    H  
ATOM   1619  H2  HOH B 533      26.526  38.590  37.605  1.00  0.00      B    H  
ATOM   1620  O   HOH B 534      24.950  34.579  35.742  1.00  0.00      B    O  
ATOM   1621  H1  HOH B 534      24.561  34.585  36.695  1.00  0.00      B    H  
ATOM   1622  H2  HOH B 534      25.538  35.361  35.707  1.00  0.00      B    H  
ATOM   1623  O   HOH B 535      17.594   6.970   7.079  1.00  0.00      B    O  
ATOM   1624  H1  HOH B 535      17.640   6.902   6.092  1.00  0.00      B    H  
ATOM   1625  H2  HOH B 535      16.782   7.517   7.291  1.00  0.00      B    H  
ATOM   1626  O   HOH B 536      10.281  13.581  21.140  1.00  0.00      B    O  
ATOM   1627  H1  HOH B 536      11.026  14.310  20.955  1.00  0.00      B    H  
ATOM   1628  H2  HOH B 536       9.412  14.089  21.203  1.00  0.00      B    H  
ATOM   1629  O   HOH B 537      23.653  28.886   1.147  1.00  0.00      B    O  
ATOM   1630  H1  HOH B 537      24.325  29.611   1.102  1.00  0.00      B    H  
ATOM   1631  H2  HOH B 537      22.747  29.138   0.728  1.00  0.00      B    H  
ATOM   1632  O   HOH B 538       5.043   8.222  25.291  1.00  0.00      B    O  
ATOM   1633  H1  HOH B 538       5.373   7.318  25.276  1.00  0.00      B    H  
ATOM   1634  H2  HOH B 538       5.367   8.616  24.430  1.00  0.00      B    H  
ATOM   1635  O   HOH B 539      30.837   0.057  33.075  1.00  0.00      B    O  
ATOM   1636  H1  HOH B 539      31.399   0.517  33.762  1.00  0.00      B    H  
ATOM   1637  H2  HOH B 539      29.962   0.473  33.162  1.00  0.00      B    H  
ATOM   1638  O   HOH B 540      39.386   4.120  23.051  1.00  0.00      B    O  
ATOM   1639  H1  HOH B 540      39.134   4.867  23.724  1.00  0.00      B    H  
ATOM   1640  H2  HOH B 540      38.575   3.670  22.618  1.00  0.00      B    H  
ATOM   1641  O   HOH B 541      19.907  33.758  18.194  1.00  0.00      B    O  
ATOM   1642  H1  HOH B 541      20.012  34.730  18.257  1.00  0.00      B    H  
ATOM   1643  H2  HOH B 541      19.091  33.566  17.593  1.00  0.00      B    H  
ATOM   1644  O   HOH B 542       0.314  15.012  30.217  1.00  0.00      B    O  
ATOM   1645  H1  HOH B 542       1.295  14.781  30.119  1.00  0.00      B    H  
ATOM   1646  H2  HOH B 542      -0.082  14.704  29.345  1.00  0.00      B    H  
ATOM   1647  O   HOH B 543      23.121  20.730  16.883  1.00  0.00      B    O  
ATOM   1648  H1  HOH B 543      23.519  19.882  17.284  1.00  0.00      B    H  
ATOM   1649  H2  HOH B 543      22.207  20.449  16.451  1.00  0.00      B    H  
ATOM   1650  O   HOH B 544      12.029   2.105   2.937  1.00  0.00      B    O  
ATOM   1651  H1  HOH B 544      12.641   1.274   2.702  1.00  0.00      B    H  
ATOM   1652  H2  HOH B 544      11.623   2.393   2.076  1.00  0.00      B    H  
ATOM   1653  O   HOH B 545      33.668  38.135  39.028  1.00  0.00      B    O  
ATOM   1654  H1  HOH B 545      34.247  38.928  38.859  1.00  0.00      B    H  
ATOM   1655  H2  HOH B 545      33.314  37.834  38.173  1.00  0.00      B    H  
ATOM   1656  O   HOH B 546       4.581   8.924   2.360  1.00  0.00      B    O  
ATOM   1657  H1  HOH B 546       3.834   9.414   1.963  1.00  0.00      B    H  
ATOM   1658  H2  HOH B 546       4.597   9.221   3.355  1.00  0.00      B    H  
ATOM   1659  O   HOH B 547      27.193   1.545  29.261  1.00  0.00      B    O  
ATOM   1660  H1  HOH B 547      27.177   0.572  29.076  1.00  0.00      B    H  
ATOM   1661  H2  HOH B 547      27.073   1.949  28.313  1.00  0.00      B    H  
ATOM   1662  O   HOH B 548       7.353  14.293  26.676  1.00  0.00      B    O  
ATOM   1663  H1  HOH B 548       6.772  14.065  27.475  1.00  0.00      B    H  
ATOM   1664  H2  HOH B 548       8.194  13.627  26.656  1.00  0.00      B    H  
ATOM   1665  O   HOH B 549      18.666  31.427   3.025  1.00  0.00      B    O  
ATOM   1666  H1  HOH B 549      17.848  31.433   2.419  1.00  0.00      B    H  
ATOM   1667  H2  HOH B 549      18.298  31.392   3.998  1.00  0.00      B    H  
ATOM   1668  O   HOH B 550      23.575  11.899  30.379  1.00  0.00      B    O  
ATOM   1669  H1  HOH B 550      23.935  12.027  31.343  1.00  0.00      B    H  
ATOM   1670  H2  HOH B 550      23.767  10.985  30.088  1.00  0.00      B    H  
ATOM   1671  O   HOH B 551       3.832  31.901  20.989  1.00  0.00      B    O  
ATOM   1672  H1  HOH B 551       4.530  32.598  21.203  1.00  0.00      B    H  
ATOM   1673  H2  HOH B 551       3.887  31.903  19.982  1.00  0.00      B    H  
ATOM   1674  O   HOH B 552      30.143   4.319  24.223  1.00  0.00      B    O  
ATOM   1675  H1  HOH B 552      30.652   3.614  23.697  1.00  0.00      B    H  
ATOM   1676  H2  HOH B 552      30.739   5.161  24.356  1.00  0.00      B    H  
ATOM   1677  O   HOH B 553      28.383   7.941   6.201  1.00  0.00      B    O  
ATOM   1678  H1  HOH B 553      28.666   7.038   5.924  1.00  0.00      B    H  
ATOM   1679  H2  HOH B 553      28.635   8.105   7.186  1.00  0.00      B    H  
ATOM   1680  O   HOH B 554      19.979  38.016  34.138  1.00  0.00      B    O  
ATOM   1681  H1  HOH B 554      18.959  37.886  34.225  1.00  0.00      B    H  
ATOM   1682  H2  HOH B 554      20.323  37.615  33.270  1.00  0.00      B    H  
ATOM   1683  O   HOH B 555       7.186  14.876  33.866  1.00  0.00      B    O  
ATOM   1684  H1  HOH B 555       7.576  13.992  34.152  1.00  0.00      B    H  
ATOM   1685  H2  HOH B 555       7.345  14.930  32.866  1.00  0.00      B    H  
ATOM   1686  O   HOH B 556      26.029  35.136  22.659  1.00  0.00      B    O  
ATOM   1687  H1  HOH B 556      25.459  34.349  23.051  1.00  0.00      B    H  
ATOM   1688  H2  HOH B 556      25.446  35.939  22.652  1.00  0.00      B    H  
ATOM   1689  O   HOH B 557      18.004   2.956   1.650  1.00  0.00      B    O  
ATOM   1690  H1  HOH B 557      18.881   2.954   1.096  1.00  0.00      B    H  
ATOM   1691  H2  HOH B 557      17.344   2.425   1.157  1.00  0.00      B    H  
ATOM   1692  O   HOH B 558      22.764   1.288  22.493  1.00  0.00      B    O  
ATOM   1693  H1  HOH B 558      22.657   1.457  23.521  1.00  0.00      B    H  
ATOM   1694  H2  HOH B 558      23.493   0.591  22.440  1.00  0.00      B    H  
ATOM   1695  O   HOH B 559      21.200   5.114  36.663  1.00  0.00      B    O  
ATOM   1696  H1  HOH B 559      21.254   4.324  36.038  1.00  0.00      B    H  
ATOM   1697  H2  HOH B 559      21.052   5.967  36.099  1.00  0.00      B    H  
ATOM   1698  O   HOH B 560      15.524  24.164  30.579  1.00  0.00      B    O  
ATOM   1699  H1  HOH B 560      14.623  23.697  30.561  1.00  0.00      B    H  
ATOM   1700  H2  HOH B 560      16.166  23.647  31.175  1.00  0.00      B    H  
ATOM   1701  O   HOH B 561       9.907  15.687  37.721  1.00  0.00      B    O  
ATOM   1702  H1  HOH B 561       9.690  14.978  38.410  1.00  0.00      B    H  
ATOM   1703  H2  HOH B 561      10.735  15.330  37.176  1.00  0.00      B    H  
ATOM   1704  O   HOH B 562      32.090   9.185  19.311  1.00  0.00      B    O  
ATOM   1705  H1  HOH B 562      33.005   9.672  19.195  1.00  0.00      B    H  
ATOM   1706  H2  HOH B 562      31.751   8.951  18.391  1.00  0.00      B    H  
ATOM   1707  O   HOH B 563      29.909   2.799   2.096  1.00  0.00      B    O  
ATOM   1708  H1  HOH B 563      29.519   3.731   1.764  1.00  0.00      B    H  
ATOM   1709  H2  HOH B 563      29.148   2.132   2.109  1.00  0.00      B    H  
ATOM   1710  O   HOH B 564       0.741  34.667   0.081  1.00  0.00      B    O  
ATOM   1711  H1  HOH B 564       0.211  33.843   0.369  1.00  0.00      B    H  
ATOM   1712  H2  HOH B 564       0.209  35.496   0.070  1.00  0.00      B    H  
ATOM   1713  O   HOH B 565      15.720  25.022   6.321  1.00  0.00      B    O  
ATOM   1714  H1  HOH B 565      16.468  25.390   5.744  1.00  0.00      B    H  
ATOM   1715  H2  HOH B 565      15.502  25.635   7.107  1.00  0.00      B    H  
ATOM   1716  O   HOH B 566      23.355  35.207  14.657  1.00  0.00      B    O  
ATOM   1717  H1  HOH B 566      23.656  34.264  14.838  1.00  0.00      B    H  
ATOM   1718  H2  HOH B 566      23.426  35.387  13.630  1.00  0.00      B    H  
ATOM   1719  O   HOH B 567      28.179  29.416  26.509  1.00  0.00      B    O  
ATOM   1720  H1  HOH B 567      27.320  29.086  26.007  1.00  0.00      B    H  
ATOM   1721  H2  HOH B 567      28.004  29.446  27.522  1.00  0.00      B    H  
ATOM   1722  O   HOH B 568      13.164  36.746  19.913  1.00  0.00      B    O  
ATOM   1723  H1  HOH B 568      12.582  37.451  19.493  1.00  0.00      B    H  
ATOM   1724  H2  HOH B 568      13.167  35.927  19.253  1.00  0.00      B    H  
ATOM   1725  O   HOH B 569       3.656  30.466  35.089  1.00  0.00      B    O  
ATOM   1726  H1  HOH B 569       3.136  29.913  35.785  1.00  0.00      B    H  
ATOM   1727  H2  HOH B 569       3.316  31.423  34.987  1.00  0.00      B    H  
ATOM   1728  O   HOH B 570       4.024  37.037  18.234  1.00  0.00      B    O  
ATOM   1729  H1  HOH B 570       4.089  36.871  17.206  1.00  0.00      B    H  
ATOM   1730  H2  HOH B 570       3.435  36.275  18.504  1.00  0.00      B    H  
ATOM   1731  O   HOH B 571      36.394  -0.161  37.866  1.00  0.00      B    O  
ATOM   1732  H1  HOH B 571      36.617   0.793  38.045  1.00  0.00      B    H  
ATOM   1733  H2  HOH B 571      35.815  -0.121  37.015  1.00  0.00      B    H  
ATOM   1734  O   HOH B 572      21.162  14.711  14.481  1.00  0.00      B    O  
ATOM   1735  H1  HOH B 572      20.203  14.605  14.109  1.00  0.00      B    H  
ATOM   1736  H2  HOH B 572      21.113  14.299  15.352  1.00  0.00      B    H  
ATOM   1737  O   HOH B 573      24.280   3.534  14.227  1.00  0.00      B    O  
ATOM   1738  H1  HOH B 573      23.522   3.028  14.699  1.00  0.00      B    H  
ATOM   1739  H2  HOH B 573      23.862   4.098  13.505  1.00  0.00      B    H  
ATOM   1740  O   HOH B 574      22.950  33.730   4.164  1.00  0.00      B    O  
ATOM   1741  H1  HOH B 574      22.268  34.462   4.493  1.00  0.00      B    H  
ATOM   1742  H2  HOH B 574      23.720  33.723   4.814  1.00  0.00      B    H  
ATOM   1743  O   HOH B 575      17.978  21.190  10.286  1.00  0.00      B    O  
ATOM   1744  H1  HOH B 575      18.356  20.824  11.138  1.00  0.00      B    H  
ATOM   1745  H2  HOH B 575      17.361  20.541   9.863  1.00  0.00      B    H  
ATOM   1746  O   HOH B 576       3.817  21.357  28.556  1.00  0.00      B    O  
ATOM   1747  H1  HOH B 576       2.968  21.980  28.510  1.00  0.00      B    H  
ATOM   1748  H2  HOH B 576       4.465  21.694  27.898  1.00  0.00      B    H  
ATOM   1749  O   HOH B 577      11.151  32.117  19.317  1.00  0.00      B    O  
ATOM   1750  H1  HOH B 577      10.973  31.278  18.753  1.00  0.00      B    H  
ATOM   1751  H2  HOH B 577      10.431  32.176  19.994  1.00  0.00      B    H  
ATOM   1752  O   HOH B 578      10.914   2.054  18.977  1.00  0.00      B    O  
ATOM   1753  H1  HOH B 578      10.641   3.014  18.999  1.00  0.00      B    H  
ATOM   1754  H2  HOH B 578      11.391   1.885  18.076  1.00  0.00      B    H  
ATOM   1755  O   HOH B 579      37.603   1.532  19.320  1.00  0.00      B    O  
ATOM   1756  H1  HOH B 579      37.640   1.543  18.324  1.00  0.00      B    H  
ATOM   1757  H2  HOH B 579      37.605   0.600  19.603  1.00  0.00      B    H  
ATOM   1758  O   HOH B 580      12.686  13.602  17.864  1.00  0.00      B    O  
ATOM   1759  H1  HOH B 580      12.129  13.255  18.577  1.00  0.00      B    H  
ATOM   1760  H2  HOH B 580      12.148  14.137  17.217  1.00  0.00      B    H  
ATOM   1761  O   HOH B 581       3.131  18.714  29.810  1.00  0.00      B    O  
ATOM   1762  H1  HOH B 581       3.009  18.027  29.081  1.00  0.00      B    H  
ATOM   1763  H2  HOH B 581       2.904  19.599  29.380  1.00  0.00      B    H  
ATOM   1764  O   HOH B 582      19.111   1.315  21.025  1.00  0.00      B    O  
ATOM   1765  H1  HOH B 582      19.062   0.562  20.358  1.00  0.00      B    H  
ATOM   1766  H2  HOH B 582      19.169   0.860  21.977  1.00  0.00      B    H  
ATOM   1767  O   HOH B 583       6.391   1.405   7.860  1.00  0.00      B    O  
ATOM   1768  H1  HOH B 583       5.961   2.244   8.123  1.00  0.00      B    H  
ATOM   1769  H2  HOH B 583       6.205   1.314   6.869  1.00  0.00      B    H  
ATOM   1770  O   HOH B 584      10.847  19.267  34.944  1.00  0.00      B    O  
ATOM   1771  H1  HOH B 584      10.048  19.169  35.464  1.00  0.00      B    H  
ATOM   1772  H2  HOH B 584      11.458  18.506  35.200  1.00  0.00      B    H  
ATOM   1773  O   HOH B 585       1.106  38.150  19.824  1.00  0.00      B    O  
ATOM   1774  H1  HOH B 585       1.639  37.313  19.820  1.00  0.00      B    H  
ATOM   1775  H2  HOH B 585       0.173  37.887  19.949  1.00  0.00      B    H  
ATOM   1776  O   HOH B 586      24.994  17.373   4.839  1.00  0.00      B    O  
ATOM   1777  H1  HOH B 586      25.454  16.573   5.245  1.00  0.00      B    H  
ATOM   1778  H2  HOH B 586      25.679  17.756   4.131  1.00  0.00      B    H  
ATOM   1779  O   HOH B 587      19.243  29.590  15.364  1.00  0.00      B    O  
ATOM   1780  H1  HOH B 587      19.433  28.692  14.871  1.00  0.00      B    H  
ATOM   1781  H2  HOH B 587      19.926  29.683  16.113  1.00  0.00      B    H  
ATOM   1782  O   HOH B 588       6.810  38.595  14.979  1.00  0.00      B    O  
ATOM   1783  H1  HOH B 588       7.382  39.298  14.491  1.00  0.00      B    H  
ATOM   1784  H2  HOH B 588       5.980  38.642  14.479  1.00  0.00      B    H  
ATOM   1785  O   HOH B 589      -0.310  14.512  34.958  1.00  0.00      B    O  
ATOM   1786  H1  HOH B 589       0.358  14.430  35.767  1.00  0.00      B    H  
ATOM   1787  H2  HOH B 589       0.007  14.058  34.079  1.00  0.00      B    H  
ATOM   1788  O   HOH B 590      11.408   5.059   2.450  1.00  0.00      B    O  
ATOM   1789  H1  HOH B 590      11.083   4.419   1.761  1.00  0.00      B    H  
ATOM   1790  H2  HOH B 590      12.372   5.174   2.263  1.00  0.00      B    H  
ATOM   1791  O   HOH B 591      14.564  25.062  14.088  1.00  0.00      B    O  
ATOM   1792  H1  HOH B 591      13.919  25.805  13.878  1.00  0.00      B    H  
ATOM   1793  H2  HOH B 591      14.890  24.722  13.206  1.00  0.00      B    H  
ATOM   1794  O   HOH B 592      18.295  18.077   0.509  1.00  0.00      B    O  
ATOM   1795  H1  HOH B 592      17.738  17.260   0.671  1.00  0.00      B    H  
ATOM   1796  H2  HOH B 592      18.840  18.415   1.313  1.00  0.00      B    H  
ATOM   1797  O   HOH B 593      14.400  19.690  24.692  1.00  0.00      B    O  
ATOM   1798  H1  HOH B 593      13.943  18.989  25.294  1.00  0.00      B    H  
ATOM   1799  H2  HOH B 593      13.671  20.241  24.280  1.00  0.00      B    H  
ATOM   1800  O   HOH B 594       4.599  33.441  16.205  1.00  0.00      B    O  
ATOM   1801  H1  HOH B 594       4.441  34.430  15.913  1.00  0.00      B    H  
ATOM   1802  H2  HOH B 594       5.573  33.178  16.093  1.00  0.00      B    H  
ATOM   1803  O   HOH B 595      31.481  14.653   6.856  1.00  0.00      B    O  
ATOM   1804  H1  HOH B 595      31.562  14.591   7.839  1.00  0.00      B    H  
ATOM   1805  H2  HOH B 595      32.357  15.101   6.531  1.00  0.00      B    H  
ATOM   1806  O   HOH B 596      22.109  36.641  35.534  1.00  0.00      B    O  
ATOM   1807  H1  HOH B 596      22.625  37.328  36.033  1.00  0.00      B    H  
ATOM   1808  H2  HOH B 596      21.230  37.036  35.123  1.00  0.00      B    H  
ATOM   1809  O   HOH B 597       1.413  36.295  15.818  1.00  0.00      B    O  
ATOM   1810  H1  HOH B 597       1.218  35.353  15.443  1.00  0.00      B    H  
ATOM   1811  H2  HOH B 597       1.342  36.205  16.842  1.00  0.00      B    H  
ATOM   1812  O   HOH B 598      13.702  33.029   1.130  1.00  0.00      B    O  
ATOM   1813  H1  HOH B 598      12.877  33.542   0.864  1.00  0.00      B    H  
ATOM   1814  H2  HOH B 598      13.706  32.152   0.648  1.00  0.00      B    H  
ATOM   1815  O   HOH B 599       8.751  28.244  13.599  1.00  0.00      B    O  
ATOM   1816  H1  HOH B 599       8.326  27.374  13.605  1.00  0.00      B    H  
ATOM   1817  H2  HOH B 599       9.392  28.243  12.846  1.00  0.00      B    H  
ATOM   1818  O   HOH B 600       1.686  37.516   4.203  1.00  0.00      B    O  
ATOM   1819  H1  HOH B 600       2.225  36.804   4.700  1.00  0.00      B    H  
ATOM   1820  H2  HOH B 600       1.281  38.050   4.938  1.00  0.00      B    H  
ATOM   1821  O   HOH B 601      27.904   7.471  25.251  1.00  0.00      B    O  
ATOM   1822  H1  HOH B 601      28.262   8.333  24.871  1.00  0.00      B    H  
ATOM   1823  H2  HOH B 601      27.232   7.674  25.985  1.00  0.00      B    H  
ATOM   1824  O   HOH B 602       3.019   3.556  11.782  1.00  0.00      B    O  
ATOM   1825  H1  HOH B 602       3.246   4.573  11.728  1.00  0.00      B    H  
ATOM   1826  H2  HOH B 602       3.576   3.132  12.450  1.00  0.00      B    H  
ATOM   1827  O   HOH B 603       8.234  13.113   8.634  1.00  0.00      B    O  
ATOM   1828  H1  HOH B 603       7.633  13.910   8.533  1.00  0.00      B    H  
ATOM   1829  H2  HOH B 603       9.237  13.444   8.517  1.00  0.00      B    H  
ATOM   1830  O   HOH B 604       6.710  23.924   8.397  1.00  0.00      B    O  
ATOM   1831  H1  HOH B 604       5.706  24.059   8.624  1.00  0.00      B    H  
ATOM   1832  H2  HOH B 604       6.790  23.016   7.863  1.00  0.00      B    H  
ATOM   1833  O   HOH B 605      34.631  34.622  26.395  1.00  0.00      B    O  
ATOM   1834  H1  HOH B 605      35.221  34.103  25.678  1.00  0.00      B    H  
ATOM   1835  H2  HOH B 605      34.560  34.024  27.193  1.00  0.00      B    H  
ATOM   1836  O   HOH B 606      14.266  34.832  18.112  1.00  0.00      B    O  
ATOM   1837  H1  HOH B 606      15.110  34.541  18.681  1.00  0.00      B    H  
ATOM   1838  H2  HOH B 606      13.628  34.039  18.068  1.00  0.00      B    H  
ATOM   1839  O   HOH B 607       6.866   4.389   2.131  1.00  0.00      B    O  
ATOM   1840  H1  HOH B 607       6.029   3.804   2.008  1.00  0.00      B    H  
ATOM   1841  H2  HOH B 607       7.542   3.819   2.657  1.00  0.00      B    H  
ATOM   1842  O   HOH B 608       5.641   6.866   4.953  1.00  0.00      B    O  
ATOM   1843  H1  HOH B 608       5.390   6.647   3.987  1.00  0.00      B    H  
ATOM   1844  H2  HOH B 608       5.151   7.766   5.119  1.00  0.00      B    H  
ATOM   1845  O   HOH B 609      23.403  29.623   8.624  1.00  0.00      B    O  
ATOM   1846  H1  HOH B 609      22.543  29.598   9.197  1.00  0.00      B    H  
ATOM   1847  H2  HOH B 609      24.043  30.311   9.040  1.00  0.00      B    H  
ATOM   1848  O   HOH B 610       2.366   1.048  27.089  1.00  0.00      B    O  
ATOM   1849  H1  HOH B 610       2.707   1.977  27.104  1.00  0.00      B    H  
ATOM   1850  H2  HOH B 610       1.868   0.908  26.210  1.00  0.00      B    H  
ATOM   1851  O   HOH B 611      32.890  33.810   6.231  1.00  0.00      B    O  
ATOM   1852  H1  HOH B 611      33.180  33.506   5.285  1.00  0.00      B    H  
ATOM   1853  H2  HOH B 611      33.713  33.909   6.825  1.00  0.00      B    H  
ATOM   1854  O   HOH B 612      18.796  11.811  27.677  1.00  0.00      B    O  
ATOM   1855  H1  HOH B 612      19.698  11.794  27.150  1.00  0.00      B    H  
ATOM   1856  H2  HOH B 612      18.979  12.367  28.522  1.00  0.00      B    H  
ATOM   1857  O   HOH B 613      32.314  19.031  33.029  1.00  0.00      B    O  
ATOM   1858  H1  HOH B 613      32.117  20.002  32.977  1.00  0.00      B    H  
ATOM   1859  H2  HOH B 613      32.869  18.761  32.217  1.00  0.00      B    H  
ATOM   1860  O   HOH B 614      16.345   9.136  38.038  1.00  0.00      B    O  
ATOM   1861  H1  HOH B 614      17.150   8.604  37.741  1.00  0.00      B    H  
ATOM   1862  H2  HOH B 614      15.916   9.377  37.169  1.00  0.00      B    H  
ATOM   1863  O   HOH B 615       8.105  28.528   3.896  1.00  0.00      B    O  
ATOM   1864  H1  HOH B 615       7.526  29.392   3.702  1.00  0.00      B    H  
ATOM   1865  H2  HOH B 615       9.056  28.805   3.802  1.00  0.00      B    H  
ATOM   1866  O   HOH B 616       2.049  20.405  34.979  1.00  0.00      B    O  
ATOM   1867  H1  HOH B 616       1.480  20.601  35.783  1.00  0.00      B    H  
ATOM   1868  H2  HOH B 616       1.871  19.464  34.682  1.00  0.00      B    H  
ATOM   1869  O   HOH B 617       9.220   4.378   6.321  1.00  0.00      B    O  
ATOM   1870  H1  HOH B 617       9.350   5.013   5.566  1.00  0.00      B    H  
ATOM   1871  H2  HOH B 617       9.738   3.481   6.018  1.00  0.00      B    H  
ATOM   1872  O   HOH B 618      12.392   9.591  23.970  1.00  0.00      B    O  
ATOM   1873  H1  HOH B 618      12.963  10.112  24.583  1.00  0.00      B    H  
ATOM   1874  H2  HOH B 618      12.521   8.610  24.206  1.00  0.00      B    H  
ATOM   1875  O   HOH B 619      12.047   3.823   9.800  1.00  0.00      B    O  
ATOM   1876  H1  HOH B 619      11.114   4.157   9.589  1.00  0.00      B    H  
ATOM   1877  H2  HOH B 619      12.699   4.572   9.787  1.00  0.00      B    H  
ATOM   1878  O   HOH B 620      24.302  21.517  32.128  1.00  0.00      B    O  
ATOM   1879  H1  HOH B 620      23.784  21.659  31.215  1.00  0.00      B    H  
ATOM   1880  H2  HOH B 620      24.243  20.550  32.414  1.00  0.00      B    H  
ATOM   1881  O   HOH B 621      17.209  25.323  25.747  1.00  0.00      B    O  
ATOM   1882  H1  HOH B 621      16.642  24.456  25.823  1.00  0.00      B    H  
ATOM   1883  H2  HOH B 621      17.057  25.593  24.797  1.00  0.00      B    H  
ATOM   1884  O   HOH B 622      20.527  27.986  36.128  1.00  0.00      B    O  
ATOM   1885  H1  HOH B 622      20.445  27.298  35.434  1.00  0.00      B    H  
ATOM   1886  H2  HOH B 622      21.427  27.925  36.578  1.00  0.00      B    H  
ATOM   1887  O   HOH B 623      11.229   4.825  19.824  1.00  0.00      B    O  
ATOM   1888  H1  HOH B 623      10.273   4.879  19.375  1.00  0.00      B    H  
ATOM   1889  H2  HOH B 623      11.439   5.639  20.343  1.00  0.00      B    H  
ATOM   1890  O   HOH B 624      34.905  18.298  33.995  1.00  0.00      B    O  
ATOM   1891  H1  HOH B 624      34.358  19.104  34.145  1.00  0.00      B    H  
ATOM   1892  H2  HOH B 624      34.672  17.679  34.743  1.00  0.00      B    H  
ATOM   1893  O   HOH B 625      11.949   9.224  27.606  1.00  0.00      B    O  
ATOM   1894  H1  HOH B 625      12.792   8.628  27.422  1.00  0.00      B    H  
ATOM   1895  H2  HOH B 625      11.129   8.677  27.403  1.00  0.00      B    H  
ATOM   1896  O   HOH B 626      30.661  10.913   2.880  1.00  0.00      B    O  
ATOM   1897  H1  HOH B 626      31.459  11.054   2.227  1.00  0.00      B    H  
ATOM   1898  H2  HOH B 626      30.625   9.900   3.115  1.00  0.00      B    H  
ATOM   1899  O   HOH B 627      27.995  27.473  16.418  1.00  0.00      B    O  
ATOM   1900  H1  HOH B 627      27.778  28.472  16.406  1.00  0.00      B    H  
ATOM   1901  H2  HOH B 627      27.689  27.093  15.602  1.00  0.00      B    H  
ATOM   1902  O   HOH B 628      23.366   9.449  35.176  1.00  0.00      B    O  
ATOM   1903  H1  HOH B 628      23.778   8.593  34.808  1.00  0.00      B    H  
ATOM   1904  H2  HOH B 628      24.077  10.079  35.393  1.00  0.00      B    H  
ATOM   1905  O   HOH B 629       5.358   1.441  23.316  1.00  0.00      B    O  
ATOM   1906  H1  HOH B 629       5.147   1.312  22.359  1.00  0.00      B    H  
ATOM   1907  H2  HOH B 629       6.360   1.626  23.366  1.00  0.00      B    H  
ATOM   1908  O   HOH B 630      17.570  34.494  38.231  1.00  0.00      B    O  
ATOM   1909  H1  HOH B 630      17.332  33.672  37.749  1.00  0.00      B    H  
ATOM   1910  H2  HOH B 630      18.394  34.296  38.868  1.00  0.00      B    H  
ATOM   1911  O   HOH B 631      26.719  18.326  32.774  1.00  0.00      B    O  
ATOM   1912  H1  HOH B 631      27.373  18.062  33.512  1.00  0.00      B    H  
ATOM   1913  H2  HOH B 631      26.872  19.302  32.572  1.00  0.00      B    H  
ATOM   1914  O   HOH B 632      32.616  18.292   9.003  1.00  0.00      B    O  
ATOM   1915  H1  HOH B 632      33.444  18.794   9.228  1.00  0.00      B    H  
ATOM   1916  H2  HOH B 632      31.845  18.881   8.995  1.00  0.00      B    H  
ATOM   1917  O   HOH B 633       9.734  20.390  31.177  1.00  0.00      B    O  
ATOM   1918  H1  HOH B 633       8.834  20.009  30.914  1.00  0.00      B    H  
ATOM   1919  H2  HOH B 633       9.634  20.606  32.163  1.00  0.00      B    H  
ATOM   1920  O   HOH B 634       7.612  25.056  20.162  1.00  0.00      B    O  
ATOM   1921  H1  HOH B 634       6.708  25.044  19.733  1.00  0.00      B    H  
ATOM   1922  H2  HOH B 634       7.588  25.817  20.773  1.00  0.00      B    H  
ATOM   1923  O   HOH B 635      30.124   8.815  35.402  1.00  0.00      B    O  
ATOM   1924  H1  HOH B 635      30.776   8.673  36.205  1.00  0.00      B    H  
ATOM   1925  H2  HOH B 635      30.711   9.414  34.760  1.00  0.00      B    H  
ATOM   1926  O   HOH B 636      20.348   5.997  12.370  1.00  0.00      B    O  
ATOM   1927  H1  HOH B 636      21.007   5.682  11.661  1.00  0.00      B    H  
ATOM   1928  H2  HOH B 636      19.483   5.427  12.192  1.00  0.00      B    H  
ATOM   1929  O   HOH B 637      10.057   7.573  26.611  1.00  0.00      B    O  
ATOM   1930  H1  HOH B 637       9.523   6.969  27.241  1.00  0.00      B    H  
ATOM   1931  H2  HOH B 637       9.410   7.925  25.911  1.00  0.00      B    H  
ATOM   1932  O   HOH B 638      20.743  10.687  38.552  1.00  0.00      B    O  
ATOM   1933  H1  HOH B 638      19.805  10.823  38.805  1.00  0.00      B    H  
ATOM   1934  H2  HOH B 638      20.951   9.766  38.881  1.00  0.00      B    H  
ATOM   1935  O   HOH B 639       2.490  23.444  31.994  1.00  0.00      B    O  
ATOM   1936  H1  HOH B 639       3.122  22.679  31.713  1.00  0.00      B    H  
ATOM   1937  H2  HOH B 639       1.538  23.137  31.754  1.00  0.00      B    H  
ATOM   1938  O   HOH B 640       2.514   8.785  14.644  1.00  0.00      B    O  
ATOM   1939  H1  HOH B 640       3.186   8.711  15.380  1.00  0.00      B    H  
ATOM   1940  H2  HOH B 640       2.940   8.713  13.710  1.00  0.00      B    H  
ATOM   1941  O   HOH B 641      12.948  36.906  35.779  1.00  0.00      B    O  
ATOM   1942  H1  HOH B 641      12.578  37.307  34.917  1.00  0.00      B    H  
ATOM   1943  H2  HOH B 641      12.204  36.786  36.388  1.00  0.00      B    H  
ATOM   1944  O   HOH B 642      37.176   5.222   7.599  1.00  0.00      B    O  
ATOM   1945  H1  HOH B 642      37.527   4.426   8.066  1.00  0.00      B    H  
ATOM   1946  H2  HOH B 642      37.097   5.950   8.261  1.00  0.00      B    H  
ATOM   1947  O   HOH B 643      25.968  21.656   5.130  1.00  0.00      B    O  
ATOM   1948  H1  HOH B 643      25.161  21.074   5.386  1.00  0.00      B    H  
ATOM   1949  H2  HOH B 643      25.689  22.602   4.885  1.00  0.00      B    H  
ATOM   1950  O   HOH B 644      38.558  17.856  17.134  1.00  0.00      B    O  
ATOM   1951  H1  HOH B 644      39.351  17.747  16.486  1.00  0.00      B    H  
ATOM   1952  H2  HOH B 644      38.518  17.045  17.747  1.00  0.00      B    H  
ATOM   1953  O   HOH B 645      12.380  39.215  24.805  1.00  0.00      B    O  
ATOM   1954  H1  HOH B 645      13.230  39.333  24.305  1.00  0.00      B    H  
ATOM   1955  H2  HOH B 645      12.566  38.424  25.388  1.00  0.00      B    H  
ATOM   1956  O   HOH B 646       9.588  27.411   7.853  1.00  0.00      B    O  
ATOM   1957  H1  HOH B 646       9.032  27.216   8.695  1.00  0.00      B    H  
ATOM   1958  H2  HOH B 646      10.538  27.008   8.089  1.00  0.00      B    H  
ATOM   1959  O   HOH B 647      38.905  27.554  21.172  1.00  0.00      B    O  
ATOM   1960  H1  HOH B 647      39.761  27.051  21.492  1.00  0.00      B    H  
ATOM   1961  H2  HOH B 647      38.122  26.932  20.989  1.00  0.00      B    H  
ATOM   1962  O   HOH B 648      25.728  13.791  35.588  1.00  0.00      B    O  
ATOM   1963  H1  HOH B 648      25.660  12.815  35.546  1.00  0.00      B    H  
ATOM   1964  H2  HOH B 648      25.284  14.285  34.817  1.00  0.00      B    H  
ATOM   1965  O   HOH B 649       9.729  13.144   0.290  1.00  0.00      B    O  
ATOM   1966  H1  HOH B 649       9.257  12.302  -0.032  1.00  0.00      B    H  
ATOM   1967  H2  HOH B 649      10.667  12.948   0.508  1.00  0.00      B    H  
ATOM   1968  O   HOH B 650      33.553  37.638   8.729  1.00  0.00      B    O  
ATOM   1969  H1  HOH B 650      33.745  38.358   9.453  1.00  0.00      B    H  
ATOM   1970  H2  HOH B 650      34.373  37.484   8.214  1.00  0.00      B    H  
ATOM   1971  O   HOH B 651       9.305  21.708  37.410  1.00  0.00      B    O  
ATOM   1972  H1  HOH B 651       8.984  20.745  37.215  1.00  0.00      B    H  
ATOM   1973  H2  HOH B 651       8.836  22.096  38.173  1.00  0.00      B    H  
ATOM   1974  O   HOH B 652      29.563  15.977   2.870  1.00  0.00      B    O  
ATOM   1975  H1  HOH B 652      29.191  16.501   2.063  1.00  0.00      B    H  
ATOM   1976  H2  HOH B 652      29.564  15.003   2.616  1.00  0.00      B    H  
ATOM   1977  O   HOH B 653      30.634  29.850  31.674  1.00  0.00      B    O  
ATOM   1978  H1  HOH B 653      31.358  29.984  30.985  1.00  0.00      B    H  
ATOM   1979  H2  HOH B 653      30.783  30.467  32.470  1.00  0.00      B    H  
ATOM   1980  O   HOH B 654       5.610   0.234  26.009  1.00  0.00      B    O  
ATOM   1981  H1  HOH B 654       5.470   1.113  26.556  1.00  0.00      B    H  
ATOM   1982  H2  HOH B 654       5.570   0.444  25.009  1.00  0.00      B    H  
ATOM   1983  O   HOH B 655      38.509  32.527   1.037  1.00  0.00      B    O  
ATOM   1984  H1  HOH B 655      38.646  32.420   2.000  1.00  0.00      B    H  
ATOM   1985  H2  HOH B 655      37.816  31.865   0.804  1.00  0.00      B    H  
ATOM   1986  O   HOH B 656      27.329   9.314  35.127  1.00  0.00      B    O  
ATOM   1987  H1  HOH B 656      27.525   8.583  34.429  1.00  0.00      B    H  
ATOM   1988  H2  HOH B 656      28.065   9.238  35.807  1.00  0.00      B    H  
ATOM   1989  O   HOH B 657      16.936  38.050  25.822  1.00  0.00      B    O  
ATOM   1990  H1  HOH B 657      16.973  38.874  26.409  1.00  0.00      B    H  
ATOM   1991  H2  HOH B 657      16.355  38.301  25.055  1.00  0.00      B    H  
ATOM   1992  O   HOH B 658      23.033  14.984   5.922  1.00  0.00      B    O  
ATOM   1993  H1  HOH B 658      22.658  14.135   6.323  1.00  0.00      B    H  
ATOM   1994  H2  HOH B 658      23.786  15.244   6.555  1.00  0.00      B    H  
ATOM   1995  O   HOH B 659      16.991  20.568  24.902  1.00  0.00      B    O  
ATOM   1996  H1  HOH B 659      16.134  20.109  24.608  1.00  0.00      B    H  
ATOM   1997  H2  HOH B 659      17.666  20.038  25.491  1.00  0.00      B    H  
ATOM   1998  O   HOH B 660       7.518  33.746  33.555  1.00  0.00      B    O  
ATOM   1999  H1  HOH B 660       7.574  32.733  33.375  1.00  0.00      B    H  
ATOM   2000  H2  HOH B 660       8.260  34.248  33.023  1.00  0.00      B    H  
ATOM   2001  O   HOH B 661      24.847  30.091  27.443  1.00  0.00      B    O  
ATOM   2002  H1  HOH B 661      23.907  30.243  27.170  1.00  0.00      B    H  
ATOM   2003  H2  HOH B 661      25.315  29.664  26.642  1.00  0.00      B    H  
ATOM   2004  O   HOH B 662       1.647  33.667   3.537  1.00  0.00      B    O  
ATOM   2005  H1  HOH B 662       2.465  33.288   3.096  1.00  0.00      B    H  
ATOM   2006  H2  HOH B 662       0.970  32.890   3.551  1.00  0.00      B    H  
ATOM   2007  O   HOH B 663       2.713  36.826  32.935  1.00  0.00      B    O  
ATOM   2008  H1  HOH B 663       2.397  37.425  33.743  1.00  0.00      B    H  
ATOM   2009  H2  HOH B 663       3.695  37.023  32.735  1.00  0.00      B    H  
ATOM   2010  O   HOH B 664      36.509  34.231  20.516  1.00  0.00      B    O  
ATOM   2011  H1  HOH B 664      36.540  34.259  19.468  1.00  0.00      B    H  
ATOM   2012  H2  HOH B 664      35.600  34.558  20.776  1.00  0.00      B    H  
ATOM   2013  O   HOH B 665      12.233   0.285  28.682  1.00  0.00      B    O  
ATOM   2014  H1  HOH B 665      13.034   0.579  28.144  1.00  0.00      B    H  
ATOM   2015  H2  HOH B 665      11.491   0.987  28.532  1.00  0.00      B    H  
ATOM   2016  O   HOH B 666      13.078  25.803  20.176  1.00  0.00      B    O  
ATOM   2017  H1  HOH B 666      13.586  25.295  19.463  1.00  0.00      B    H  
ATOM   2018  H2  HOH B 666      13.266  25.382  21.084  1.00  0.00      B    H  
ATOM   2019  O   HOH B 667      20.693  13.791  30.154  1.00  0.00      B    O  
ATOM   2020  H1  HOH B 667      20.265  13.700  31.092  1.00  0.00      B    H  
ATOM   2021  H2  HOH B 667      21.180  12.959  29.830  1.00  0.00      B    H  
ATOM   2022  O   HOH B 668      35.968  24.348  12.459  1.00  0.00      B    O  
ATOM   2023  H1  HOH B 668      36.327  23.550  11.825  1.00  0.00      B    H  
ATOM   2024  H2  HOH B 668      35.468  23.997  13.299  1.00  0.00      B    H  
ATOM   2025  O   HOH B 669       1.193  36.430  23.842  1.00  0.00      B    O  
ATOM   2026  H1  HOH B 669       1.596  35.843  24.550  1.00  0.00      B    H  
ATOM   2027  H2  HOH B 669       1.768  37.227  23.706  1.00  0.00      B    H  
ATOM   2028  O   HOH B 670      27.925   5.539  15.002  1.00  0.00      B    O  
ATOM   2029  H1  HOH B 670      27.193   6.254  14.787  1.00  0.00      B    H  
ATOM   2030  H2  HOH B 670      27.633   5.118  15.852  1.00  0.00      B    H  
ATOM   2031  O   HOH B 671      39.219  19.582  29.559  1.00  0.00      B    O  
ATOM   2032  H1  HOH B 671      39.253  19.077  28.674  1.00  0.00      B    H  
ATOM   2033  H2  HOH B 671      38.888  18.889  30.298  1.00  0.00      B    H  
ATOM   2034  O   HOH B 672      27.909  16.944  28.631  1.00  0.00      B    O  
ATOM   2035  H1  HOH B 672      28.517  17.682  28.917  1.00  0.00      B    H  
ATOM   2036  H2  HOH B 672      28.249  16.066  28.934  1.00  0.00      B    H  
ATOM   2037  O   HOH B 673      39.284  13.776  12.224  1.00  0.00      B    O  
ATOM   2038  H1  HOH B 673      38.736  14.560  12.713  1.00  0.00      B    H  
ATOM   2039  H2  HOH B 673      38.995  13.850  11.241  1.00  0.00      B    H  
ATOM   2040  O   HOH B 674      33.910   0.928   6.535  1.00  0.00      B    O  
ATOM   2041  H1  HOH B 674      33.084   0.708   7.213  1.00  0.00      B    H  
ATOM   2042  H2  HOH B 674      34.681   0.259   6.718  1.00  0.00      B    H  
ATOM   2043  O   HOH B 675      14.187   4.294  19.983  1.00  0.00      B    O  
ATOM   2044  H1  HOH B 675      13.286   4.539  19.633  1.00  0.00      B    H  
ATOM   2045  H2  HOH B 675      14.713   5.160  20.035  1.00  0.00      B    H  
ATOM   2046  O   HOH B 676      31.784  25.355  32.305  1.00  0.00      B    O  
ATOM   2047  H1  HOH B 676      31.262  24.693  31.763  1.00  0.00      B    H  
ATOM   2048  H2  HOH B 676      32.671  25.620  31.821  1.00  0.00      B    H  
ATOM   2049  O   HOH B 677      29.052  22.865  16.362  1.00  0.00      B    O  
ATOM   2050  H1  HOH B 677      28.537  22.456  17.182  1.00  0.00      B    H  
ATOM   2051  H2  HOH B 677      29.827  22.279  16.121  1.00  0.00      B    H  
ATOM   2052  O   HOH B 678      27.133  22.629  30.093  1.00  0.00      B    O  
ATOM   2053  H1  HOH B 678      26.352  22.134  29.695  1.00  0.00      B    H  
ATOM   2054  H2  HOH B 678      27.264  23.543  29.619  1.00  0.00      B    H  
ATOM   2055  O   HOH B 679      33.434  27.004  38.012  1.00  0.00      B    O  
ATOM   2056  H1  HOH B 679      32.706  26.420  37.690  1.00  0.00      B    H  
ATOM   2057  H2  HOH B 679      33.965  27.274  37.274  1.00  0.00      B    H  
ATOM   2058  O   HOH B 680       5.315  19.113   1.972  1.00  0.00      B    O  
ATOM   2059  H1  HOH B 680       5.224  18.125   1.997  1.00  0.00      B    H  
ATOM   2060  H2  HOH B 680       5.611  19.384   1.027  1.00  0.00      B    H  
ATOM   2061  O   HOH B 681      38.881   7.004  29.819  1.00  0.00      B    O  
ATOM   2062  H1  HOH B 681      38.519   6.261  29.191  1.00  0.00      B    H  
ATOM   2063  H2  HOH B 681      39.375   7.603  29.183  1.00  0.00      B    H  
ATOM   2064  O   HOH B 682      33.677   3.661   6.632  1.00  0.00      B    O  
ATOM   2065  H1  HOH B 682      32.677   3.872   6.486  1.00  0.00      B    H  
ATOM   2066  H2  HOH B 682      33.714   2.665   6.486  1.00  0.00      B    H  
ATOM   2067  O   HOH B 683      12.767   7.172  20.284  1.00  0.00      B    O  
ATOM   2068  H1  HOH B 683      12.772   8.120  20.571  1.00  0.00      B    H  
ATOM   2069  H2  HOH B 683      12.582   6.595  21.121  1.00  0.00      B    H  
ATOM   2070  O   HOH B 684      34.473  24.745  20.601  1.00  0.00      B    O  
ATOM   2071  H1  HOH B 684      33.890  25.562  20.731  1.00  0.00      B    H  
ATOM   2072  H2  HOH B 684      34.209  24.008  21.316  1.00  0.00      B    H  
ATOM   2073  O   HOH B 685      20.369  13.518   8.324  1.00  0.00      B    O  
ATOM   2074  H1  HOH B 685      19.815  12.649   8.453  1.00  0.00      B    H  
ATOM   2075  H2  HOH B 685      21.243  13.214   8.072  1.00  0.00      B    H  
ATOM   2076  O   HOH B 686       8.522  23.269  29.490  1.00  0.00      B    O  
ATOM   2077  H1  HOH B 686       9.202  23.961  29.872  1.00  0.00      B    H  
ATOM   2078  H2  HOH B 686       8.765  22.911  28.553  1.00  0.00      B    H  
ATOM   2079  O   HOH B 687       4.409   5.658   1.090  1.00  0.00      B    O  
ATOM   2080  H1  HOH B 687       5.015   6.227   0.523  1.00  0.00      B    H  
ATOM   2081  H2  HOH B 687       3.799   5.053   0.461  1.00  0.00      B    H  
ATOM   2082  O   HOH B 688      15.397  18.327  37.185  1.00  0.00      B    O  
ATOM   2083  H1  HOH B 688      15.490  17.477  37.674  1.00  0.00      B    H  
ATOM   2084  H2  HOH B 688      15.488  19.097  37.856  1.00  0.00      B    H  
ATOM   2085  O   HOH B 689      23.784  22.264  14.031  1.00  0.00      B    O  
ATOM   2086  H1  HOH B 689      24.468  22.927  14.305  1.00  0.00      B    H  
ATOM   2087  H2  HOH B 689      23.654  21.582  14.739  1.00  0.00      B    H  
ATOM   2088  O   HOH B 690       4.429  36.004   4.241  1.00  0.00      B    O  
ATOM   2089  H1  HOH B 690       4.995  35.487   3.550  1.00  0.00      B    H  
ATOM   2090  H2  HOH B 690       4.581  35.580   5.084  1.00  0.00      B    H  
ATOM   2091  O   HOH B 691      33.456  33.330  38.079  1.00  0.00      B    O  
ATOM   2092  H1  HOH B 691      33.642  34.122  38.674  1.00  0.00      B    H  
ATOM   2093  H2  HOH B 691      34.320  32.778  38.239  1.00  0.00      B    H  
ATOM   2094  O   HOH B 692      20.489  22.897   6.908  1.00  0.00      B    O  
ATOM   2095  H1  HOH B 692      21.104  22.154   6.556  1.00  0.00      B    H  
ATOM   2096  H2  HOH B 692      20.215  23.574   6.126  1.00  0.00      B    H  
ATOM   2097  O   HOH B 693      35.966   6.357  17.916  1.00  0.00      B    O  
ATOM   2098  H1  HOH B 693      36.320   7.233  17.532  1.00  0.00      B    H  
ATOM   2099  H2  HOH B 693      35.304   6.017  17.209  1.00  0.00      B    H  
ATOM   2100  O   HOH B 694      29.192  24.185  31.488  1.00  0.00      B    O  
ATOM   2101  H1  HOH B 694      28.657  24.822  32.062  1.00  0.00      B    H  
ATOM   2102  H2  HOH B 694      28.587  23.599  30.968  1.00  0.00      B    H  
ATOM   2103  O   HOH B 695      22.731   8.184  37.905  1.00  0.00      B    O  
ATOM   2104  H1  HOH B 695      22.418   7.293  37.730  1.00  0.00      B    H  
ATOM   2105  H2  HOH B 695      22.622   8.809  37.157  1.00  0.00      B    H  
ATOM   2106  O   HOH B 696      15.761   8.517   9.132  1.00  0.00      B    O  
ATOM   2107  H1  HOH B 696      14.955   8.618   9.657  1.00  0.00      B    H  
ATOM   2108  H2  HOH B 696      16.386   9.233   9.437  1.00  0.00      B    H  
ATOM   2109  O   HOH B 697      35.619  38.051   6.917  1.00  0.00      B    O  
ATOM   2110  H1  HOH B 697      36.451  38.566   6.719  1.00  0.00      B    H  
ATOM   2111  H2  HOH B 697      35.800  37.134   6.485  1.00  0.00      B    H  
ATOM   2112  O   HOH B 698      34.765   7.980  37.215  1.00  0.00      B    O  
ATOM   2113  H1  HOH B 698      35.450   7.619  37.883  1.00  0.00      B    H  
ATOM   2114  H2  HOH B 698      35.349   8.193  36.370  1.00  0.00      B    H  
ATOM   2115  O   HOH B 699      32.692  21.804  32.059  1.00  0.00      B    O  
ATOM   2116  H1  HOH B 699      31.698  21.968  32.234  1.00  0.00      B    H  
ATOM   2117  H2  HOH B 699      33.183  22.320  32.796  1.00  0.00      B    H  
ATOM   2118  O   HOH B 700      33.437  20.597  12.963  1.00  0.00      B    O  
ATOM   2119  H1  HOH B 700      34.272  20.383  13.423  1.00  0.00      B    H  
ATOM   2120  H2  HOH B 700      33.711  20.907  12.068  1.00  0.00      B    H  
ATOM   2121  O   HOH B 701      36.426  25.731  22.585  1.00  0.00      B    O  
ATOM   2122  H1  HOH B 701      35.925  26.459  23.147  1.00  0.00      B    H  
ATOM   2123  H2  HOH B 701      35.970  25.649  21.682  1.00  0.00      B    H  
ATOM   2124  O   HOH B 702       0.161  25.937   1.557  1.00  0.00      B    O  
ATOM   2125  H1  HOH B 702       0.804  25.618   0.851  1.00  0.00      B    H  
ATOM   2126  H2  HOH B 702      -0.443  26.664   1.157  1.00  0.00      B    H  
ATOM   2127  O   HOH B 703      21.634   2.350   3.771  1.00  0.00      B    O  
ATOM   2128  H1  HOH B 703      21.117   2.073   4.631  1.00  0.00      B    H  
ATOM   2129  H2  HOH B 703      21.328   3.263   3.515  1.00  0.00      B    H  
ATOM   2130  O   HOH B 704      36.688  29.864  22.221  1.00  0.00      B    O  
ATOM   2131  H1  HOH B 704      37.015  30.676  21.716  1.00  0.00      B    H  
ATOM   2132  H2  HOH B 704      37.435  29.591  22.825  1.00  0.00      B    H  
ATOM   2133  O   HOH B 705      26.289   6.284  23.134  1.00  0.00      B    O  
ATOM   2134  H1  HOH B 705      26.884   6.568  22.309  1.00  0.00      B    H  
ATOM   2135  H2  HOH B 705      26.778   6.423  24.003  1.00  0.00      B    H  
ATOM   2136  O   HOH B 706      27.658  22.726  34.849  1.00  0.00      B    O  
ATOM   2137  H1  HOH B 706      28.007  23.643  34.923  1.00  0.00      B    H  
ATOM   2138  H2  HOH B 706      28.341  22.141  35.284  1.00  0.00      B    H  
ATOM   2139  O   HOH B 707       8.186  18.385   3.848  1.00  0.00      B    O  
ATOM   2140  H1  HOH B 707       7.537  18.718   3.123  1.00  0.00      B    H  
ATOM   2141  H2  HOH B 707       9.008  18.054   3.440  1.00  0.00      B    H  
ATOM   2142  O   HOH B 708      24.897  31.589  10.023  1.00  0.00      B    O  
ATOM   2143  H1  HOH B 708      25.474  31.479  10.840  1.00  0.00      B    H  
ATOM   2144  H2  HOH B 708      24.651  32.574  10.042  1.00  0.00      B    H  
ATOM   2145  O   HOH B 709      11.320  15.873  19.833  1.00  0.00      B    O  
ATOM   2146  H1  HOH B 709      12.204  16.068  19.407  1.00  0.00      B    H  
ATOM   2147  H2  HOH B 709      11.005  16.715  20.317  1.00  0.00      B    H  
ATOM   2148  O   HOH B 710      22.241  13.265  16.779  1.00  0.00      B    O  
ATOM   2149  H1  HOH B 710      21.642  13.463  17.562  1.00  0.00      B    H  
ATOM   2150  H2  HOH B 710      23.029  12.825  17.155  1.00  0.00      B    H  
ATOM   2151  O   HOH B 711      18.508  18.929  26.618  1.00  0.00      B    O  
ATOM   2152  H1  HOH B 711      19.146  18.379  26.111  1.00  0.00      B    H  
ATOM   2153  H2  HOH B 711      18.839  18.993  27.606  1.00  0.00      B    H  
ATOM   2154  O   HOH B 712      25.778  31.480   1.333  1.00  0.00      B    O  
ATOM   2155  H1  HOH B 712      25.951  31.312   0.334  1.00  0.00      B    H  
ATOM   2156  H2  HOH B 712      26.341  30.783   1.798  1.00  0.00      B    H  
ATOM   2157  O   HOH B 713      35.309  26.297   0.965  1.00  0.00      B    O  
ATOM   2158  H1  HOH B 713      34.446  26.294   0.368  1.00  0.00      B    H  
ATOM   2159  H2  HOH B 713      35.031  25.756   1.815  1.00  0.00      B    H  
ATOM   2160  O   HOH B 714       5.270  34.625  34.463  1.00  0.00      B    O  
ATOM   2161  H1  HOH B 714       6.095  34.153  34.116  1.00  0.00      B    H  
ATOM   2162  H2  HOH B 714       5.408  35.625  34.577  1.00  0.00      B    H  
ATOM   2163  O   HOH B 715       9.863  36.681  26.921  1.00  0.00      B    O  
ATOM   2164  H1  HOH B 715       9.046  37.155  27.177  1.00  0.00      B    H  
ATOM   2165  H2  HOH B 715       9.900  36.500  25.903  1.00  0.00      B    H  
ATOM   2166  O   HOH B 716      18.642  16.289  37.646  1.00  0.00      B    O  
ATOM   2167  H1  HOH B 716      18.861  16.957  38.344  1.00  0.00      B    H  
ATOM   2168  H2  HOH B 716      19.344  15.583  37.715  1.00  0.00      B    H  
ATOM   2169  O   HOH B 717      17.665   0.818   4.717  1.00  0.00      B    O  
ATOM   2170  H1  HOH B 717      18.608   1.024   5.032  1.00  0.00      B    H  
ATOM   2171  H2  HOH B 717      17.422  -0.064   5.181  1.00  0.00      B    H  
ATOM   2172  O   HOH B 718      22.958   8.072  17.992  1.00  0.00      B    O  
ATOM   2173  H1  HOH B 718      22.514   7.256  18.358  1.00  0.00      B    H  
ATOM   2174  H2  HOH B 718      22.381   8.324  17.233  1.00  0.00      B    H  
ATOM   2175  O   HOH B 719      35.024  38.686  17.638  1.00  0.00      B    O  
ATOM   2176  H1  HOH B 719      34.287  38.768  16.976  1.00  0.00      B    H  
ATOM   2177  H2  HOH B 719      35.774  38.191  17.163  1.00  0.00      B    H  
ATOM   2178  O   HOH B 720      19.664   9.403  33.411  1.00  0.00      B    O  
ATOM   2179  H1  HOH B 720      20.717   9.489  33.244  1.00  0.00      B    H  
ATOM   2180  H2  HOH B 720      19.245   9.609  32.563  1.00  0.00      B    H  
ATOM   2181  O   HOH B 721      25.168  10.805  37.923  1.00  0.00      B    O  
ATOM   2182  H1  HOH B 721      26.032  10.285  38.221  1.00  0.00      B    H  
ATOM   2183  H2  HOH B 721      24.696  11.116  38.744  1.00  0.00      B    H  
ATOM   2184  O   HOH B 722       5.918  24.940  35.210  1.00  0.00      B    O  
ATOM   2185  H1  HOH B 722       6.864  24.652  34.983  1.00  0.00      B    H  
ATOM   2186  H2  HOH B 722       5.916  25.545  36.020  1.00  0.00      B    H  
ATOM   2187  O   HOH B 723       5.105   1.440   5.489  1.00  0.00      B    O  
ATOM   2188  H1  HOH B 723       4.306   2.023   5.753  1.00  0.00      B    H  
ATOM   2189  H2  HOH B 723       5.086   1.538   4.488  1.00  0.00      B    H  
ATOM   2190  O   HOH B 724      29.978  21.293  36.055  1.00  0.00      B    O  
ATOM   2191  H1  HOH B 724      30.306  20.350  36.179  1.00  0.00      B    H  
ATOM   2192  H2  HOH B 724      30.855  21.811  35.959  1.00  0.00      B    H  
ATOM   2193  O   HOH B 725      29.532  21.820  29.029  1.00  0.00      B    O  
ATOM   2194  H1  HOH B 725      29.288  21.930  28.039  1.00  0.00      B    H  
ATOM   2195  H2  HOH B 725      28.697  22.076  29.580  1.00  0.00      B    H  
ATOM   2196  O   HOH B 726      11.317  -0.038  34.586  1.00  0.00      B    O  
ATOM   2197  H1  HOH B 726      11.517  -0.130  33.599  1.00  0.00      B    H  
ATOM   2198  H2  HOH B 726      12.202   0.277  35.017  1.00  0.00      B    H  
ATOM   2199  O   HOH B 727      38.707  25.180  33.609  1.00  0.00      B    O  
ATOM   2200  H1  HOH B 727      38.981  26.151  33.794  1.00  0.00      B    H  
ATOM   2201  H2  HOH B 727      39.063  24.529  34.338  1.00  0.00      B    H  
ATOM   2202  O   HOH B 728       5.884  31.142  31.909  1.00  0.00      B    O  
ATOM   2203  H1  HOH B 728       6.354  31.166  32.827  1.00  0.00      B    H  
ATOM   2204  H2  HOH B 728       4.905  31.069  32.083  1.00  0.00      B    H  
ATOM   2205  O   HOH B 729      16.257  18.982  30.347  1.00  0.00      B    O  
ATOM   2206  H1  HOH B 729      15.870  19.597  31.091  1.00  0.00      B    H  
ATOM   2207  H2  HOH B 729      15.734  19.054  29.496  1.00  0.00      B    H  
ATOM   2208  O   HOH B 730      31.513   5.339  38.714  1.00  0.00      B    O  
ATOM   2209  H1  HOH B 730      31.160   6.171  39.189  1.00  0.00      B    H  
ATOM   2210  H2  HOH B 730      30.745   4.945  38.193  1.00  0.00      B    H  
ATOM   2211  O   HOH B 731      30.736  26.908  27.527  1.00  0.00      B    O  
ATOM   2212  H1  HOH B 731      30.221  26.945  28.385  1.00  0.00      B    H  
ATOM   2213  H2  HOH B 731      31.531  27.462  27.685  1.00  0.00      B    H  
ATOM   2214  O   HOH B 732      10.020  19.141   1.645  1.00  0.00      B    O  
ATOM   2215  H1  HOH B 732      10.826  18.522   1.670  1.00  0.00      B    H  
ATOM   2216  H2  HOH B 732      10.328  19.978   2.129  1.00  0.00      B    H  
ATOM   2217  O   HOH B 733      17.776  32.912  21.859  1.00  0.00      B    O  
ATOM   2218  H1  HOH B 733      16.769  32.637  21.890  1.00  0.00      B    H  
ATOM   2219  H2  HOH B 733      18.206  32.232  21.232  1.00  0.00      B    H  
ATOM   2220  O   HOH B 734       5.227  25.515  18.839  1.00  0.00      B    O  
ATOM   2221  H1  HOH B 734       4.220  25.387  19.106  1.00  0.00      B    H  
ATOM   2222  H2  HOH B 734       5.391  26.456  18.480  1.00  0.00      B    H  
ATOM   2223  O   HOH B 735      26.072   3.640  18.711  1.00  0.00      B    O  
ATOM   2224  H1  HOH B 735      26.706   3.299  17.999  1.00  0.00      B    H  
ATOM   2225  H2  HOH B 735      25.208   3.703  18.173  1.00  0.00      B    H  
ATOM   2226  O   HOH B 736      19.388  19.540  37.562  1.00  0.00      B    O  
ATOM   2227  H1  HOH B 736      18.727  19.690  36.802  1.00  0.00      B    H  
ATOM   2228  H2  HOH B 736      18.873  19.089  38.347  1.00  0.00      B    H  
ATOM   2229  O   HOH B 737       5.985   8.894  10.635  1.00  0.00      B    O  
ATOM   2230  H1  HOH B 737       5.894   9.062   9.662  1.00  0.00      B    H  
ATOM   2231  H2  HOH B 737       5.705   9.739  11.207  1.00  0.00      B    H  
ATOM   2232  O   HOH B 738       3.943  22.127  18.868  1.00  0.00      B    O  
ATOM   2233  H1  HOH B 738       3.170  22.618  18.497  1.00  0.00      B    H  
ATOM   2234  H2  HOH B 738       3.732  21.510  19.598  1.00  0.00      B    H  
ATOM   2235  O   HOH B 739       2.361  26.560  10.201  1.00  0.00      B    O  
ATOM   2236  H1  HOH B 739       1.613  26.647   9.508  1.00  0.00      B    H  
ATOM   2237  H2  HOH B 739       2.807  25.673   9.943  1.00  0.00      B    H  
ATOM   2238  O   HOH B 740       2.912  22.321  23.635  1.00  0.00      B    O  
ATOM   2239  H1  HOH B 740       3.643  22.587  22.938  1.00  0.00      B    H  
ATOM   2240  H2  HOH B 740       2.053  22.086  23.124  1.00  0.00      B    H  
ATOM   2241  O   HOH B 741      31.269  31.326  33.853  1.00  0.00      B    O  
ATOM   2242  H1  HOH B 741      32.201  31.578  33.560  1.00  0.00      B    H  
ATOM   2243  H2  HOH B 741      31.330  31.125  34.819  1.00  0.00      B    H  
ATOM   2244  O   HOH B 742      18.384  14.163  14.225  1.00  0.00      B    O  
ATOM   2245  H1  HOH B 742      17.684  14.805  14.016  1.00  0.00      B    H  
ATOM   2246  H2  HOH B 742      18.673  14.291  15.182  1.00  0.00      B    H  
ATOM   2247  O   HOH B 743       8.072  25.780   6.337  1.00  0.00      B    O  
ATOM   2248  H1  HOH B 743       8.238  24.898   6.800  1.00  0.00      B    H  
ATOM   2249  H2  HOH B 743       8.465  26.547   6.878  1.00  0.00      B    H  
ATOM   2250  O   HOH B 744      12.932  30.386   0.670  1.00  0.00      B    O  
ATOM   2251  H1  HOH B 744      12.722  29.818   1.501  1.00  0.00      B    H  
ATOM   2252  H2  HOH B 744      12.108  30.773   0.291  1.00  0.00      B    H  
ATOM   2253  O   HOH B 745       3.963   1.134  33.033  1.00  0.00      B    O  
ATOM   2254  H1  HOH B 745       4.120   1.393  34.012  1.00  0.00      B    H  
ATOM   2255  H2  HOH B 745       3.325   1.830  32.583  1.00  0.00      B    H  
ATOM   2256  O   HOH B 746      30.416  35.641  16.788  1.00  0.00      B    O  
ATOM   2257  H1  HOH B 746      30.027  36.246  16.081  1.00  0.00      B    H  
ATOM   2258  H2  HOH B 746      29.745  34.877  16.939  1.00  0.00      B    H  
ATOM   2259  O   HOH B 747      29.437  33.492  32.790  1.00  0.00      B    O  
ATOM   2260  H1  HOH B 747      29.803  33.212  31.862  1.00  0.00      B    H  
ATOM   2261  H2  HOH B 747      29.839  32.859  33.469  1.00  0.00      B    H  
ATOM   2262  O   HOH B 748       9.563   1.976  28.524  1.00  0.00      B    O  
ATOM   2263  H1  HOH B 748       9.014   1.312  29.047  1.00  0.00      B    H  
ATOM   2264  H2  HOH B 748       9.214   1.917  27.561  1.00  0.00      B    H  
ATOM   2265  O   HOH B 749      37.133  10.016  30.439  1.00  0.00      B    O  
ATOM   2266  H1  HOH B 749      37.089   9.065  30.713  1.00  0.00      B    H  
ATOM   2267  H2  HOH B 749      37.213  10.529  31.314  1.00  0.00      B    H  
ATOM   2268  O   HOH B 750      24.265   1.805  32.891  1.00  0.00      B    O  
ATOM   2269  H1  HOH B 750      23.816   2.320  32.073  1.00  0.00      B    H  
ATOM   2270  H2  HOH B 750      23.983   2.268  33.743  1.00  0.00      B    H  
ATOM   2271  O   HOH B 751      28.331   5.993   2.726  1.00  0.00      B    O  
ATOM   2272  H1  HOH B 751      28.965   5.554   3.418  1.00  0.00      B    H  
ATOM   2273  H2  HOH B 751      27.403   5.500   2.763  1.00  0.00      B    H  
ATOM   2274  O   HOH B 752       7.312  31.300   8.675  1.00  0.00      B    O  
ATOM   2275  H1  HOH B 752       6.774  30.996   9.473  1.00  0.00      B    H  
ATOM   2276  H2  HOH B 752       6.987  32.256   8.444  1.00  0.00      B    H  
ATOM   2277  O   HOH B 753       3.981  13.093  15.206  1.00  0.00      B    O  
ATOM   2278  H1  HOH B 753       3.500  12.653  14.416  1.00  0.00      B    H  
ATOM   2279  H2  HOH B 753       4.947  12.760  15.275  1.00  0.00      B    H  
ATOM   2280  O   HOH B 754       3.735   1.595  35.818  1.00  0.00      B    O  
ATOM   2281  H1  HOH B 754       3.287   0.752  35.513  1.00  0.00      B    H  
ATOM   2282  H2  HOH B 754       4.344   1.423  36.597  1.00  0.00      B    H  
ATOM   2283  O   HOH B 755      33.154   3.897  18.648  1.00  0.00      B    O  
ATOM   2284  H1  HOH B 755      34.166   3.909  18.512  1.00  0.00      B    H  
ATOM   2285  H2  HOH B 755      32.897   2.932  18.725  1.00  0.00      B    H  
ATOM   2286  O   HOH B 756      35.086   1.019  33.202  1.00  0.00      B    O  
ATOM   2287  H1  HOH B 756      35.655   0.767  32.362  1.00  0.00      B    H  
ATOM   2288  H2  HOH B 756      34.372   1.611  32.832  1.00  0.00      B    H  
ATOM   2289  O   HOH B 757      34.742   8.299  25.365  1.00  0.00      B    O  
ATOM   2290  H1  HOH B 757      34.796   8.831  24.505  1.00  0.00      B    H  
ATOM   2291  H2  HOH B 757      35.604   8.318  25.787  1.00  0.00      B    H  
ATOM   2292  O   HOH B 758      37.812  29.161  16.103  1.00  0.00      B    O  
ATOM   2293  H1  HOH B 758      37.678  28.272  15.642  1.00  0.00      B    H  
ATOM   2294  H2  HOH B 758      37.985  28.799  17.049  1.00  0.00      B    H  
ATOM   2295  O   HOH B 759      35.242  14.088   6.009  1.00  0.00      B    O  
ATOM   2296  H1  HOH B 759      34.988  14.599   5.139  1.00  0.00      B    H  
ATOM   2297  H2  HOH B 759      35.899  13.352   5.763  1.00  0.00      B    H  
ATOM   2298  O   HOH B 760      21.930  22.822  26.904  1.00  0.00      B    O  
ATOM   2299  H1  HOH B 760      22.409  23.180  27.732  1.00  0.00      B    H  
ATOM   2300  H2  HOH B 760      21.251  23.485  26.617  1.00  0.00      B    H  
ATOM   2301  O   HOH B 761      13.665   1.710  31.813  1.00  0.00      B    O  
ATOM   2302  H1  HOH B 761      14.284   2.092  31.077  1.00  0.00      B    H  
ATOM   2303  H2  HOH B 761      13.342   2.514  32.365  1.00  0.00      B    H  
ATOM   2304  O   HOH B 762      29.735   4.302  31.467  1.00  0.00      B    O  
ATOM   2305  H1  HOH B 762      29.771   5.261  31.071  1.00  0.00      B    H  
ATOM   2306  H2  HOH B 762      30.261   3.704  30.871  1.00  0.00      B    H  
ATOM   2307  O   HOH B 763       9.472  36.450  11.168  1.00  0.00      B    O  
ATOM   2308  H1  HOH B 763      10.245  36.280  10.484  1.00  0.00      B    H  
ATOM   2309  H2  HOH B 763       9.931  36.636  12.046  1.00  0.00      B    H  
ATOM   2310  O   HOH B 764      12.336  21.317  23.387  1.00  0.00      B    O  
ATOM   2311  H1  HOH B 764      12.431  22.037  24.031  1.00  0.00      B    H  
ATOM   2312  H2  HOH B 764      12.112  21.698  22.466  1.00  0.00      B    H  
ATOM   2313  O   HOH B 765      32.721   6.459  35.204  1.00  0.00      B    O  
ATOM   2314  H1  HOH B 765      32.443   7.225  35.792  1.00  0.00      B    H  
ATOM   2315  H2  HOH B 765      32.442   5.546  35.613  1.00  0.00      B    H  
ATOM   2316  O   HOH B 766      34.546   7.480  14.001  1.00  0.00      B    O  
ATOM   2317  H1  HOH B 766      33.673   7.927  14.300  1.00  0.00      B    H  
ATOM   2318  H2  HOH B 766      34.711   7.658  13.020  1.00  0.00      B    H  
ATOM   2319  O   HOH B 767      22.155  38.555  13.763  1.00  0.00      B    O  
ATOM   2320  H1  HOH B 767      22.221  37.759  14.413  1.00  0.00      B    H  
ATOM   2321  H2  HOH B 767      21.181  38.648  13.548  1.00  0.00      B    H  
ATOM   2322  O   HOH B 768       4.887   9.913  27.838  1.00  0.00      B    O  
ATOM   2323  H1  HOH B 768       5.829   9.698  28.125  1.00  0.00      B    H  
ATOM   2324  H2  HOH B 768       4.690   9.376  27.029  1.00  0.00      B    H  
ATOM   2325  O   HOH B 769      24.703  22.732  34.604  1.00  0.00      B    O  
ATOM   2326  H1  HOH B 769      25.696  22.658  34.899  1.00  0.00      B    H  
ATOM   2327  H2  HOH B 769      24.580  22.347  33.664  1.00  0.00      B    H  
ATOM   2328  O   HOH B 770      21.821  37.014   8.539  1.00  0.00      B    O  
ATOM   2329  H1  HOH B 770      22.751  36.743   8.802  1.00  0.00      B    H  
ATOM   2330  H2  HOH B 770      21.904  37.825   7.930  1.00  0.00      B    H  
ATOM   2331  O   HOH B 771      14.043   5.080  14.070  1.00  0.00      B    O  
ATOM   2332  H1  HOH B 771      13.032   5.211  14.009  1.00  0.00      B    H  
ATOM   2333  H2  HOH B 771      14.404   5.793  14.733  1.00  0.00      B    H  
ATOM   2334  O   HOH B 772      14.138   7.592   0.415  1.00  0.00      B    O  
ATOM   2335  H1  HOH B 772      14.359   8.527   0.137  1.00  0.00      B    H  
ATOM   2336  H2  HOH B 772      13.291   7.746   1.031  1.00  0.00      B    H  
ATOM   2337  O   HOH B 773      27.697  19.514  39.060  1.00  0.00      B    O  
ATOM   2338  H1  HOH B 773      27.504  20.017  39.949  1.00  0.00      B    H  
ATOM   2339  H2  HOH B 773      27.051  19.815  38.287  1.00  0.00      B    H  
ATOM   2340  O   HOH B 774      29.504  32.312   3.816  1.00  0.00      B    O  
ATOM   2341  H1  HOH B 774      29.425  32.677   4.767  1.00  0.00      B    H  
ATOM   2342  H2  HOH B 774      30.082  32.961   3.335  1.00  0.00      B    H  
ATOM   2343  O   HOH B 775      22.016  35.882  18.413  1.00  0.00      B    O  
ATOM   2344  H1  HOH B 775      21.743  36.638  19.046  1.00  0.00      B    H  
ATOM   2345  H2  HOH B 775      21.933  36.157  17.444  1.00  0.00      B    H  
ATOM   2346  O   HOH B 776      27.023  13.354   7.867  1.00  0.00      B    O  
ATOM   2347  H1  HOH B 776      27.973  13.062   7.598  1.00  0.00      B    H  
ATOM   2348  H2  HOH B 776      26.559  12.535   8.280  1.00  0.00      B    H  
ATOM   2349  O   HOH B 777      16.007   4.317   3.234  1.00  0.00      B    O  
ATOM   2350  H1  HOH B 777      16.013   3.624   3.990  1.00  0.00      B    H  
ATOM   2351  H2  HOH B 777      16.675   3.963   2.552  1.00  0.00      B    H  
ATOM   2352  O   HOH B 778      36.974  11.347   5.515  1.00  0.00      B    O  
ATOM   2353  H1  HOH B 778      37.390  10.449   5.591  1.00  0.00      B    H  
ATOM   2354  H2  HOH B 778      37.635  11.920   5.000  1.00  0.00      B    H  
ATOM   2355  O   HOH B 779      23.795  38.231   3.191  1.00  0.00      B    O  
ATOM   2356  H1  HOH B 779      24.033  38.157   4.137  1.00  0.00      B    H  
ATOM   2357  H2  HOH B 779      23.525  37.271   2.809  1.00  0.00      B    H  
ATOM   2358  O   HOH B 780      12.046  26.910  24.562  1.00  0.00      B    O  
ATOM   2359  H1  HOH B 780      11.279  27.347  25.108  1.00  0.00      B    H  
ATOM   2360  H2  HOH B 780      12.912  26.959  25.137  1.00  0.00      B    H  
ATOM   2361  O   HOH B 781      21.088  29.493   0.567  1.00  0.00      B    O  
ATOM   2362  H1  HOH B 781      20.654  28.749   1.105  1.00  0.00      B    H  
ATOM   2363  H2  HOH B 781      20.438  29.798  -0.188  1.00  0.00      B    H  
ATOM   2364  O   HOH B 782      34.811  33.418   8.091  1.00  0.00      B    O  
ATOM   2365  H1  HOH B 782      35.549  33.738   8.702  1.00  0.00      B    H  
ATOM   2366  H2  HOH B 782      35.040  32.436   7.944  1.00  0.00      B    H  
ATOM   2367  O   HOH B 783      33.594   7.692  29.298  1.00  0.00      B    O  
ATOM   2368  H1  HOH B 783      34.471   7.684  29.844  1.00  0.00      B    H  
ATOM   2369  H2  HOH B 783      33.660   8.544  28.753  1.00  0.00      B    H  
ATOM   2370  O   HOH B 784      23.498   5.263  27.769  1.00  0.00      B    O  
ATOM   2371  H1  HOH B 784      23.529   5.168  28.823  1.00  0.00      B    H  
ATOM   2372  H2  HOH B 784      22.696   4.708  27.391  1.00  0.00      B    H  
ATOM   2373  O   HOH B 785      20.005   0.866  25.439  1.00  0.00      B    O  
ATOM   2374  H1  HOH B 785      19.986   0.693  26.405  1.00  0.00      B    H  
ATOM   2375  H2  HOH B 785      20.987   0.671  25.186  1.00  0.00      B    H  
ATOM   2376  O   HOH B 786      13.962  24.815  22.704  1.00  0.00      B    O  
ATOM   2377  H1  HOH B 786      13.497  24.316  23.458  1.00  0.00      B    H  
ATOM   2378  H2  HOH B 786      14.635  24.218  22.207  1.00  0.00      B    H  
ATOM   2379  O   HOH B 787       5.137   3.111  20.605  1.00  0.00      B    O  
ATOM   2380  H1  HOH B 787       4.869   3.003  19.640  1.00  0.00      B    H  
ATOM   2381  H2  HOH B 787       4.297   3.058  21.160  1.00  0.00      B    H  
ATOM   2382  O   HOH B 788       8.023  18.962   6.707  1.00  0.00      B    O  
ATOM   2383  H1  HOH B 788       8.348  18.942   5.745  1.00  0.00      B    H  
ATOM   2384  H2  HOH B 788       8.483  18.303   7.265  1.00  0.00      B    H  
ATOM   2385  O   HOH B 789      20.014  25.558  31.043  1.00  0.00      B    O  
ATOM   2386  H1  HOH B 789      20.770  25.640  31.701  1.00  0.00      B    H  
ATOM   2387  H2  HOH B 789      20.019  24.633  30.580  1.00  0.00      B    H  
ATOM   2388  O   HOH B 790      25.498  20.251  20.502  1.00  0.00      B    O  
ATOM   2389  H1  HOH B 790      25.488  19.596  21.230  1.00  0.00      B    H  
ATOM   2390  H2  HOH B 790      26.243  20.971  20.747  1.00  0.00      B    H  
ATOM   2391  O   HOH B 791       9.169   0.416   8.448  1.00  0.00      B    O  
ATOM   2392  H1  HOH B 791       8.398   0.777   7.897  1.00  0.00      B    H  
ATOM   2393  H2  HOH B 791       9.112   0.709   9.435  1.00  0.00      B    H  
ATOM   2394  O   HOH B 792      26.562  36.430   4.423  1.00  0.00      B    O  
ATOM   2395  H1  HOH B 792      25.711  36.249   4.950  1.00  0.00      B    H  
ATOM   2396  H2  HOH B 792      26.334  36.007   3.520  1.00  0.00      B    H  
ATOM   2397  O   HOH B 793      12.844  12.398  21.197  1.00  0.00      B    O  
ATOM   2398  H1  HOH B 793      11.913  12.631  21.391  1.00  0.00      B    H  
ATOM   2399  H2  HOH B 793      13.325  13.290  21.245  1.00  0.00      B    H  
ATOM   2400  O   HOH B 794       1.461  21.823   9.844  1.00  0.00      B    O  
ATOM   2401  H1  HOH B 794       0.814  21.137   9.400  1.00  0.00      B    H  
ATOM   2402  H2  HOH B 794       1.215  21.844  10.835  1.00  0.00      B    H  
ATOM   2403  O   HOH B 795      21.421  15.710   9.971  1.00  0.00      B    O  
ATOM   2404  H1  HOH B 795      21.671  15.146  10.820  1.00  0.00      B    H  
ATOM   2405  H2  HOH B 795      21.008  15.150   9.269  1.00  0.00      B    H  
ATOM   2406  O   HOH B 796      38.916  24.512  28.738  1.00  0.00      B    O  
ATOM   2407  H1  HOH B 796      38.872  23.621  29.203  1.00  0.00      B    H  
ATOM   2408  H2  HOH B 796      38.030  24.538  28.213  1.00  0.00      B    H  
ATOM   2409  O   HOH B 797      24.020  35.920  11.964  1.00  0.00      B    O  
ATOM   2410  H1  HOH B 797      24.908  35.510  11.671  1.00  0.00      B    H  
ATOM   2411  H2  HOH B 797      23.363  35.172  11.681  1.00  0.00      B    H  
ATOM   2412  O   HOH B 798      36.854  28.127   8.987  1.00  0.00      B    O  
ATOM   2413  H1  HOH B 798      37.042  28.070  10.001  1.00  0.00      B    H  
ATOM   2414  H2  HOH B 798      37.669  27.769   8.506  1.00  0.00      B    H  
ATOM   2415  O   HOH B 799       6.393  24.439  28.200  1.00  0.00      B    O  
ATOM   2416  H1  HOH B 799       6.165  23.697  27.648  1.00  0.00      B    H  
ATOM   2417  H2  HOH B 799       6.965  24.132  28.949  1.00  0.00      B    H  
ATOM   2418  O   HOH B 800      20.506  34.476  36.424  1.00  0.00      B    O  
ATOM   2419  H1  HOH B 800      21.351  34.921  35.966  1.00  0.00      B    H  
ATOM   2420  H2  HOH B 800      19.851  35.222  36.639  1.00  0.00      B    H  
ATOM   2421  O   HOH B 801      21.534  15.149   3.601  1.00  0.00      B    O  
ATOM   2422  H1  HOH B 801      22.271  15.002   2.960  1.00  0.00      B    H  
ATOM   2423  H2  HOH B 801      21.982  15.021   4.517  1.00  0.00      B    H  
ATOM   2424  O   HOH B 802      19.906  31.843   8.996  1.00  0.00      B    O  
ATOM   2425  H1  HOH B 802      20.338  32.711   8.757  1.00  0.00      B    H  
ATOM   2426  H2  HOH B 802      20.297  31.106   8.397  1.00  0.00      B    H  
ATOM   2427  O   HOH B 803      24.208  19.018  33.302  1.00  0.00      B    O  
ATOM   2428  H1  HOH B 803      23.841  18.343  33.985  1.00  0.00      B    H  
ATOM   2429  H2  HOH B 803      25.123  18.747  32.999  1.00  0.00      B    H  
ATOM   2430  O   HOH B 804      10.633  26.094  15.569  1.00  0.00      B    O  
ATOM   2431  H1  HOH B 804      11.416  26.330  15.037  1.00  0.00      B    H  
ATOM   2432  H2  HOH B 804      10.961  25.413  16.311  1.00  0.00      B    H  
ATOM   2433  O   HOH B 805       9.838   6.208   4.374  1.00  0.00      B    O  
ATOM   2434  H1  HOH B 805      10.521   5.683   3.854  1.00  0.00      B    H  
ATOM   2435  H2  HOH B 805      10.388   6.745   5.071  1.00  0.00      B    H  
ATOM   2436  O   HOH B 806      24.947  16.474  21.124  1.00  0.00      B    O  
ATOM   2437  H1  HOH B 806      24.993  15.573  21.614  1.00  0.00      B    H  
ATOM   2438  H2  HOH B 806      25.188  17.161  21.807  1.00  0.00      B    H  
ATOM   2439  O   HOH B 807      24.887  11.327  25.890  1.00  0.00      B    O  
ATOM   2440  H1  HOH B 807      24.226  10.642  26.197  1.00  0.00      B    H  
ATOM   2441  H2  HOH B 807      24.451  12.258  25.830  1.00  0.00      B    H  
ATOM   2442  O   HOH B 808      34.057  25.026  14.499  1.00  0.00      B    O  
ATOM   2443  H1  HOH B 808      33.341  25.086  15.201  1.00  0.00      B    H  
ATOM   2444  H2  HOH B 808      34.353  25.975  14.283  1.00  0.00      B    H  
ATOM   2445  O   HOH B 809      28.838  17.252  34.710  1.00  0.00      B    O  
ATOM   2446  H1  HOH B 809      28.147  16.825  35.372  1.00  0.00      B    H  
ATOM   2447  H2  HOH B 809      29.723  16.939  34.993  1.00  0.00      B    H  
ATOM   2448  O   HOH B 810      31.914   3.422  27.660  1.00  0.00      B    O  
ATOM   2449  H1  HOH B 810      32.299   4.135  27.122  1.00  0.00      B    H  
ATOM   2450  H2  HOH B 810      31.045   3.690  28.164  1.00  0.00      B    H  
ATOM   2451  O   HOH B 811      27.426  18.916  17.884  1.00  0.00      B    O  
ATOM   2452  H1  HOH B 811      27.133  18.337  18.672  1.00  0.00      B    H  
ATOM   2453  H2  HOH B 811      26.998  18.548  17.021  1.00  0.00      B    H  
ATOM   2454  O   HOH B 812      25.951  28.544  25.187  1.00  0.00      B    O  
ATOM   2455  H1  HOH B 812      25.629  27.604  24.879  1.00  0.00      B    H  
ATOM   2456  H2  HOH B 812      26.483  28.955  24.447  1.00  0.00      B    H  
ATOM   2457  O   HOH B 813      22.357  25.743   0.261  1.00  0.00      B    O  
ATOM   2458  H1  HOH B 813      21.871  26.141   1.049  1.00  0.00      B    H  
ATOM   2459  H2  HOH B 813      23.215  25.451   0.645  1.00  0.00      B    H  
ATOM   2460  O   HOH B 814      32.234   4.573  16.292  1.00  0.00      B    O  
ATOM   2461  H1  HOH B 814      33.126   4.970  15.853  1.00  0.00      B    H  
ATOM   2462  H2  HOH B 814      32.405   4.400  17.289  1.00  0.00      B    H  
ATOM   2463  O   HOH B 815      20.599   8.506   1.932  1.00  0.00      B    O  
ATOM   2464  H1  HOH B 815      21.567   8.571   1.728  1.00  0.00      B    H  
ATOM   2465  H2  HOH B 815      20.498   8.980   2.815  1.00  0.00      B    H  
ATOM   2466  O   HOH B 816      16.661   7.346   1.784  1.00  0.00      B    O  
ATOM   2467  H1  HOH B 816      15.710   7.313   1.427  1.00  0.00      B    H  
ATOM   2468  H2  HOH B 816      17.208   6.822   1.092  1.00  0.00      B    H  
ATOM   2469  O   HOH B 817      28.468  32.697   9.781  1.00  0.00      B    O  
ATOM   2470  H1  HOH B 817      29.215  32.879  10.481  1.00  0.00      B    H  
ATOM   2471  H2  HOH B 817      28.038  31.845  10.067  1.00  0.00      B    H  
ATOM   2472  O   HOH B 818      13.579  15.827  14.974  1.00  0.00      B    O  
ATOM   2473  H1  HOH B 818      13.521  16.637  15.589  1.00  0.00      B    H  
ATOM   2474  H2  HOH B 818      14.572  15.722  14.828  1.00  0.00      B    H  
ATOM   2475  O   HOH B 819       1.383  21.526   3.163  1.00  0.00      B    O  
ATOM   2476  H1  HOH B 819       1.291  21.281   2.216  1.00  0.00      B    H  
ATOM   2477  H2  HOH B 819       1.914  22.354   3.184  1.00  0.00      B    H  
ATOM   2478  O   HOH B 820      30.123  36.649   2.201  1.00  0.00      B    O  
ATOM   2479  H1  HOH B 820      30.331  35.655   2.036  1.00  0.00      B    H  
ATOM   2480  H2  HOH B 820      30.955  37.066   2.607  1.00  0.00      B    H  
ATOM   2481  O   HOH B 821      32.451   8.321  11.126  1.00  0.00      B    O  
ATOM   2482  H1  HOH B 821      32.302   9.327  10.938  1.00  0.00      B    H  
ATOM   2483  H2  HOH B 821      32.088   7.874  10.267  1.00  0.00      B    H  
ATOM   2484  O   HOH B 822       3.729   3.922   6.287  1.00  0.00      B    O  
ATOM   2485  H1  HOH B 822       3.223   4.717   5.929  1.00  0.00      B    H  
ATOM   2486  H2  HOH B 822       4.747   4.058   6.251  1.00  0.00      B    H  
ATOM   2487  O   HOH B 823      26.241   7.720  15.032  1.00  0.00      B    O  
ATOM   2488  H1  HOH B 823      25.381   7.438  14.577  1.00  0.00      B    H  
ATOM   2489  H2  HOH B 823      26.709   8.170  14.311  1.00  0.00      B    H  
ATOM   2490  O   HOH B 824      16.727  12.942   2.795  1.00  0.00      B    O  
ATOM   2491  H1  HOH B 824      17.234  12.804   3.614  1.00  0.00      B    H  
ATOM   2492  H2  HOH B 824      16.162  12.122   2.613  1.00  0.00      B    H  
ATOM   2493  O   HOH B 825      24.775   5.403  16.345  1.00  0.00      B    O  
ATOM   2494  H1  HOH B 825      24.566   4.959  15.438  1.00  0.00      B    H  
ATOM   2495  H2  HOH B 825      25.492   6.051  16.112  1.00  0.00      B    H  
ATOM   2496  O   HOH B 826      21.012  31.687   1.936  1.00  0.00      B    O  
ATOM   2497  H1  HOH B 826      21.056  30.923   1.322  1.00  0.00      B    H  
ATOM   2498  H2  HOH B 826      20.143  31.666   2.495  1.00  0.00      B    H  
ATOM   2499  O   HOH B 827       3.399  27.461  26.145  1.00  0.00      B    O  
ATOM   2500  H1  HOH B 827       3.108  26.927  25.325  1.00  0.00      B    H  
ATOM   2501  H2  HOH B 827       3.557  26.755  26.855  1.00  0.00      B    H  
ATOM   2502  O   HOH B 828       9.251  32.748  10.996  1.00  0.00      B    O  
ATOM   2503  H1  HOH B 828       8.738  33.553  11.425  1.00  0.00      B    H  
ATOM   2504  H2  HOH B 828       8.755  32.413  10.189  1.00  0.00      B    H  
ATOM   2505  O   HOH B 829      21.904  31.219  15.016  1.00  0.00      B    O  
ATOM   2506  H1  HOH B 829      21.192  31.918  14.972  1.00  0.00      B    H  
ATOM   2507  H2  HOH B 829      21.964  30.926  16.011  1.00  0.00      B    H  
ATOM   2508  O   HOH B 830       4.826  27.468   3.382  1.00  0.00      B    O  
ATOM   2509  H1  HOH B 830       4.438  27.007   2.554  1.00  0.00      B    H  
ATOM   2510  H2  HOH B 830       5.752  27.802   3.186  1.00  0.00      B    H  
ATOM   2511  O   HOH B 831       4.769  15.680  31.032  1.00  0.00      B    O  
ATOM   2512  H1  HOH B 831       5.644  15.363  31.375  1.00  0.00      B    H  
ATOM   2513  H2  HOH B 831       4.584  16.606  31.291  1.00  0.00      B    H  
ATOM   2514  O   HOH B 832       3.515  16.935  27.511  1.00  0.00      B    O  
ATOM   2515  H1  HOH B 832       2.803  17.467  26.947  1.00  0.00      B    H  
ATOM   2516  H2  HOH B 832       4.295  16.654  26.888  1.00  0.00      B    H  
ATOM   2517  O   HOH B 833       7.994  31.096   1.039  1.00  0.00      B    O  
ATOM   2518  H1  HOH B 833       7.455  31.292   1.941  1.00  0.00      B    H  
ATOM   2519  H2  HOH B 833       7.419  30.428   0.507  1.00  0.00      B    H  
ATOM   2520  O   HOH B 834      24.228   8.019  23.234  1.00  0.00      B    O  
ATOM   2521  H1  HOH B 834      24.223   8.439  22.328  1.00  0.00      B    H  
ATOM   2522  H2  HOH B 834      24.998   7.305  23.302  1.00  0.00      B    H  
ATOM   2523  O   HOH B 835       4.078   7.653  33.444  1.00  0.00      B    O  
ATOM   2524  H1  HOH B 835       4.969   7.281  33.128  1.00  0.00      B    H  
ATOM   2525  H2  HOH B 835       3.290   7.376  32.859  1.00  0.00      B    H  
ATOM   2526  O   HOH B 836      30.199  16.876  12.134  1.00  0.00      B    O  
ATOM   2527  H1  HOH B 836      29.814  16.526  13.001  1.00  0.00      B    H  
ATOM   2528  H2  HOH B 836      31.054  17.269  12.395  1.00  0.00      B    H  
ATOM   2529  O   HOH B 837      32.779   5.787  26.647  1.00  0.00      B    O  
ATOM   2530  H1  HOH B 837      32.605   6.631  27.113  1.00  0.00      B    H  
ATOM   2531  H2  HOH B 837      32.609   6.036  25.735  1.00  0.00      B    H  
ATOM   2532  O   HOH B 838      19.658  27.257   1.523  1.00  0.00      B    O  
ATOM   2533  H1  HOH B 838      19.258  27.141   0.559  1.00  0.00      B    H  
ATOM   2534  H2  HOH B 838      18.902  27.367   2.174  1.00  0.00      B    H  
ATOM   2535  O   HOH B 839       3.494  23.850  34.776  1.00  0.00      B    O  
ATOM   2536  H1  HOH B 839       3.382  23.758  33.763  1.00  0.00      B    H  
ATOM   2537  H2  HOH B 839       4.500  24.005  34.990  1.00  0.00      B    H  
ATOM   2538  O   HOH B 840      13.943  24.796   9.698  1.00  0.00      B    O  
ATOM   2539  H1  HOH B 840      14.389  24.334   8.883  1.00  0.00      B    H  
ATOM   2540  H2  HOH B 840      14.510  24.544  10.533  1.00  0.00      B    H  
ATOM   2541  O   HOH B 841      28.235   8.338  17.449  1.00  0.00      B    O  
ATOM   2542  H1  HOH B 841      27.826   8.218  16.560  1.00  0.00      B    H  
ATOM   2543  H2  HOH B 841      28.363   7.466  17.879  1.00  0.00      B    H  
ATOM   2544  O   HOH B 842       7.145  11.904  29.886  1.00  0.00      B    O  
ATOM   2545  H1  HOH B 842       6.797  11.038  29.449  1.00  0.00      B    H  
ATOM   2546  H2  HOH B 842       8.184  11.918  29.779  1.00  0.00      B    H  
ATOM   2547  O   HOH B 843      27.411  35.663  27.318  1.00  0.00      B    O  
ATOM   2548  H1  HOH B 843      27.518  35.852  26.303  1.00  0.00      B    H  
ATOM   2549  H2  HOH B 843      28.062  34.921  27.590  1.00  0.00      B    H  
ATOM   2550  O   HOH B 844      21.604   0.565  31.437  1.00  0.00      B    O  
ATOM   2551  H1  HOH B 844      21.790  -0.428  31.458  1.00  0.00      B    H  
ATOM   2552  H2  HOH B 844      20.970   0.778  32.190  1.00  0.00      B    H  
ATOM   2553  O   HOH B 845       0.454   4.958  12.536  1.00  0.00      B    O  
ATOM   2554  H1  HOH B 845       1.286   4.453  12.763  1.00  0.00      B    H  
ATOM   2555  H2  HOH B 845       0.554   5.286  11.561  1.00  0.00      B    H  
ATOM   2556  O   HOH B 846      21.780  19.723  39.400  1.00  0.00      B    O  
ATOM   2557  H1  HOH B 846      21.273  19.811  38.481  1.00  0.00      B    H  
ATOM   2558  H2  HOH B 846      22.095  18.757  39.434  1.00  0.00      B    H  
ATOM   2559  O   HOH B 847      37.960   2.463   8.309  1.00  0.00      B    O  
ATOM   2560  H1  HOH B 847      38.943   2.776   8.181  1.00  0.00      B    H  
ATOM   2561  H2  HOH B 847      37.813   1.547   7.956  1.00  0.00      B    H  
ATOM   2562  O   HOH B 848      23.006  17.311  34.925  1.00  0.00      B    O  
ATOM   2563  H1  HOH B 848      23.442  16.646  34.291  1.00  0.00      B    H  
ATOM   2564  H2  HOH B 848      22.002  17.067  34.942  1.00  0.00      B    H  
ATOM   2565  O   HOH B 849      15.789   7.981  12.599  1.00  0.00      B    O  
ATOM   2566  H1  HOH B 849      16.798   7.991  12.574  1.00  0.00      B    H  
ATOM   2567  H2  HOH B 849      15.486   8.924  12.556  1.00  0.00      B    H  
ATOM   2568  O   HOH B 850      13.092   6.769   4.702  1.00  0.00      B    O  
ATOM   2569  H1  HOH B 850      13.395   5.803   4.688  1.00  0.00      B    H  
ATOM   2570  H2  HOH B 850      12.362   6.812   5.385  1.00  0.00      B    H  
ATOM   2571  O   HOH B 851      15.788   2.735   5.480  1.00  0.00      B    O  
ATOM   2572  H1  HOH B 851      15.236   2.352   6.272  1.00  0.00      B    H  
ATOM   2573  H2  HOH B 851      16.492   2.069   5.254  1.00  0.00      B    H  
ATOM   2574  O   HOH B 852      38.273  15.755  18.832  1.00  0.00      B    O  
ATOM   2575  H1  HOH B 852      37.756  15.086  18.329  1.00  0.00      B    H  
ATOM   2576  H2  HOH B 852      39.175  15.319  19.144  1.00  0.00      B    H  
ATOM   2577  O   HOH B 853       7.717   3.300  16.392  1.00  0.00      B    O  
ATOM   2578  H1  HOH B 853       8.108   3.026  15.501  1.00  0.00      B    H  
ATOM   2579  H2  HOH B 853       7.449   2.392  16.862  1.00  0.00      B    H  
ATOM   2580  O   HOH B 854       0.369   8.598   1.932  1.00  0.00      B    O  
ATOM   2581  H1  HOH B 854       0.543   8.167   1.007  1.00  0.00      B    H  
ATOM   2582  H2  HOH B 854      -0.424   9.137   1.849  1.00  0.00      B    H  
ATOM   2583  O   HOH B 855       3.546  15.917   9.041  1.00  0.00      B    O  
ATOM   2584  H1  HOH B 855       4.342  16.013   8.456  1.00  0.00      B    H  
ATOM   2585  H2  HOH B 855       3.739  15.519   9.939  1.00  0.00      B    H  
ATOM   2586  O   HOH B 856      37.084   9.692   1.785  1.00  0.00      B    O  
ATOM   2587  H1  HOH B 856      36.169   9.663   1.346  1.00  0.00      B    H  
ATOM   2588  H2  HOH B 856      37.004   9.327   2.753  1.00  0.00      B    H  
ATOM   2589  O   HOH B 857      30.614  10.827  38.438  1.00  0.00      B    O  
ATOM   2590  H1  HOH B 857      31.224  11.272  39.134  1.00  0.00      B    H  
ATOM   2591  H2  HOH B 857      31.045   9.988  38.073  1.00  0.00      B    H  
ATOM   2592  O   HOH B 858      16.216  18.672   9.805  1.00  0.00      B    O  
ATOM   2593  H1  HOH B 858      17.065  18.542   9.287  1.00  0.00      B    H  
ATOM   2594  H2  HOH B 858      16.165  17.863  10.384  1.00  0.00      B    H  
ATOM   2595  O   HOH B 859       2.719  25.299  19.468  1.00  0.00      B    O  
ATOM   2596  H1  HOH B 859       2.048  24.619  19.017  1.00  0.00      B    H  
ATOM   2597  H2  HOH B 859       2.565  26.275  19.074  1.00  0.00      B    H  
ATOM   2598  O   HOH B 860      27.194  35.647  38.946  1.00  0.00      B    O  
ATOM   2599  H1  HOH B 860      26.762  35.509  39.834  1.00  0.00      B    H  
ATOM   2600  H2  HOH B 860      26.417  35.597  38.310  1.00  0.00      B    H  
ATOM   2601  O   HOH B 861      21.524  32.229  29.735  1.00  0.00      B    O  
ATOM   2602  H1  HOH B 861      21.928  31.529  30.349  1.00  0.00      B    H  
ATOM   2603  H2  HOH B 861      20.516  32.189  29.727  1.00  0.00      B    H  
ATOM   2604  O   HOH B 862      30.973  35.571  26.551  1.00  0.00      B    O  
ATOM   2605  H1  HOH B 862      31.258  35.209  27.441  1.00  0.00      B    H  
ATOM   2606  H2  HOH B 862      31.316  36.516  26.441  1.00  0.00      B    H  
ATOM   2607  O   HOH B 863      31.580   1.295   0.204  1.00  0.00      B    O  
ATOM   2608  H1  HOH B 863      31.091   1.519  -0.645  1.00  0.00      B    H  
ATOM   2609  H2  HOH B 863      30.976   1.665   0.896  1.00  0.00      B    H  
ATOM   2610  O   HOH B 864      13.009   2.381  14.470  1.00  0.00      B    O  
ATOM   2611  H1  HOH B 864      13.472   3.258  14.391  1.00  0.00      B    H  
ATOM   2612  H2  HOH B 864      13.700   1.681  14.381  1.00  0.00      B    H  
ATOM   2613  O   HOH B 865      38.175  28.706  12.162  1.00  0.00      B    O  
ATOM   2614  H1  HOH B 865      39.102  28.389  12.518  1.00  0.00      B    H  
ATOM   2615  H2  HOH B 865      37.907  29.380  12.840  1.00  0.00      B    H  
ATOM   2616  O   HOH B 866       2.262  10.881   0.822  1.00  0.00      B    O  
ATOM   2617  H1  HOH B 866       2.966  10.918   0.134  1.00  0.00      B    H  
ATOM   2618  H2  HOH B 866       1.610  10.111   0.746  1.00  0.00      B    H  
ATOM   2619  O   HOH B 867      16.129  34.056  19.770  1.00  0.00      B    O  
ATOM   2620  H1  HOH B 867      17.119  34.072  20.091  1.00  0.00      B    H  
ATOM   2621  H2  HOH B 867      15.542  34.444  20.491  1.00  0.00      B    H  
ATOM   2622  O   HOH B 868      34.397   8.950   8.388  1.00  0.00      B    O  
ATOM   2623  H1  HOH B 868      33.912   8.200   8.746  1.00  0.00      B    H  
ATOM   2624  H2  HOH B 868      33.824   9.443   7.720  1.00  0.00      B    H  
ATOM   2625  O   HOH B 869      31.508  19.221  36.979  1.00  0.00      B    O  
ATOM   2626  H1  HOH B 869      31.583  18.811  37.918  1.00  0.00      B    H  
ATOM   2627  H2  HOH B 869      31.501  18.446  36.311  1.00  0.00      B    H  
ATOM   2628  O   HOH B 870      26.532  26.288  38.971  1.00  0.00      B    O  
ATOM   2629  H1  HOH B 870      27.329  25.665  38.720  1.00  0.00      B    H  
ATOM   2630  H2  HOH B 870      25.972  25.692  39.548  1.00  0.00      B    H  
ATOM   2631  O   HOH B 871      39.256  15.487  23.121  1.00  0.00      B    O  
ATOM   2632  H1  HOH B 871      38.213  15.495  23.042  1.00  0.00      B    H  
ATOM   2633  H2  HOH B 871      39.495  16.443  22.961  1.00  0.00      B    H  
ATOM   2634  O   HOH B 872       6.470  34.017   8.685  1.00  0.00      B    O  
ATOM   2635  H1  HOH B 872       7.012  34.904   8.529  1.00  0.00      B    H  
ATOM   2636  H2  HOH B 872       5.900  34.097   9.500  1.00  0.00      B    H  
ATOM   2637  O   HOH B 873      26.344  39.342  17.744  1.00  0.00      B    O  
ATOM   2638  H1  HOH B 873      27.043  38.595  18.096  1.00  0.00      B    H  
ATOM   2639  H2  HOH B 873      25.364  39.052  17.884  1.00  0.00      B    H  
ATOM   2640  O   HOH B 874       7.602  17.093  15.706  1.00  0.00      B    O  
ATOM   2641  H1  HOH B 874       7.271  16.438  15.005  1.00  0.00      B    H  
ATOM   2642  H2  HOH B 874       8.100  16.539  16.377  1.00  0.00      B    H  
ATOM   2643  O   HOH B 875      21.180   3.825  16.565  1.00  0.00      B    O  
ATOM   2644  H1  HOH B 875      21.589   2.934  16.190  1.00  0.00      B    H  
ATOM   2645  H2  HOH B 875      21.864   4.123  17.299  1.00  0.00      B    H  
ATOM   2646  O   HOH B 876      15.139   5.529  11.683  1.00  0.00      B    O  
ATOM   2647  H1  HOH B 876      15.601   6.429  11.856  1.00  0.00      B    H  
ATOM   2648  H2  HOH B 876      14.464   5.324  12.423  1.00  0.00      B    H  
ATOM   2649  O   HOH B 877      14.328   1.975   7.705  1.00  0.00      B    O  
ATOM   2650  H1  HOH B 877      13.463   1.683   7.934  1.00  0.00      B    H  
ATOM   2651  H2  HOH B 877      14.610   2.703   8.328  1.00  0.00      B    H  
ATOM   2652  O   HOH B 878      38.416  26.009  13.958  1.00  0.00      B    O  
ATOM   2653  H1  HOH B 878      37.698  25.377  13.767  1.00  0.00      B    H  
ATOM   2654  H2  HOH B 878      38.699  25.865  14.929  1.00  0.00      B    H  
ATOM   2655  O   HOH B 879      37.558  28.225  33.650  1.00  0.00      B    O  
ATOM   2656  H1  HOH B 879      38.499  28.222  33.972  1.00  0.00      B    H  
ATOM   2657  H2  HOH B 879      37.351  29.120  33.211  1.00  0.00      B    H  
ATOM   2658  O   HOH B 880      33.612  14.840  27.363  1.00  0.00      B    O  
ATOM   2659  H1  HOH B 880      33.671  14.365  28.298  1.00  0.00      B    H  
ATOM   2660  H2  HOH B 880      34.525  15.242  27.251  1.00  0.00      B    H  
ATOM   2661  O   HOH B 881      29.684  36.469  12.698  1.00  0.00      B    O  
ATOM   2662  H1  HOH B 881      30.619  36.150  12.753  1.00  0.00      B    H  
ATOM   2663  H2  HOH B 881      29.727  37.226  11.976  1.00  0.00      B    H  
ATOM   2664  O   HOH B 882      17.995  27.410  31.108  1.00  0.00      B    O  
ATOM   2665  H1  HOH B 882      17.825  27.050  30.169  1.00  0.00      B    H  
ATOM   2666  H2  HOH B 882      18.849  27.032  31.405  1.00  0.00      B    H  
ATOM   2667  O   HOH B 883      36.159  23.711  29.859  1.00  0.00      B    O  
ATOM   2668  H1  HOH B 883      36.061  22.963  29.237  1.00  0.00      B    H  
ATOM   2669  H2  HOH B 883      36.585  23.376  30.771  1.00  0.00      B    H  
ATOM   2670  O   HOH B 884       5.027   4.398   9.085  1.00  0.00      B    O  
ATOM   2671  H1  HOH B 884       4.129   4.800   9.407  1.00  0.00      B    H  
ATOM   2672  H2  HOH B 884       5.256   4.720   8.168  1.00  0.00      B    H  
ATOM   2673  O   HOH B 885      16.780  20.846   3.253  1.00  0.00      B    O  
ATOM   2674  H1  HOH B 885      17.653  21.116   2.896  1.00  0.00      B    H  
ATOM   2675  H2  HOH B 885      16.228  21.692   3.215  1.00  0.00      B    H  
ATOM   2676  O   HOH B 886      33.354  24.671   9.432  1.00  0.00      B    O  
ATOM   2677  H1  HOH B 886      33.874  24.050   8.785  1.00  0.00      B    H  
ATOM   2678  H2  HOH B 886      32.578  24.148   9.797  1.00  0.00      B    H  
ATOM   2679  O   HOH B 887      23.535  28.662  14.214  1.00  0.00      B    O  
ATOM   2680  H1  HOH B 887      23.133  27.872  13.744  1.00  0.00      B    H  
ATOM   2681  H2  HOH B 887      22.743  29.284  14.360  1.00  0.00      B    H  
ATOM   2682  O   HOH B 888      35.616  12.695  13.088  1.00  0.00      B    O  
ATOM   2683  H1  HOH B 888      34.982  13.439  12.818  1.00  0.00      B    H  
ATOM   2684  H2  HOH B 888      35.463  12.009  12.406  1.00  0.00      B    H  
ATOM   2685  O   HOH B 889      15.887  26.901   8.424  1.00  0.00      B    O  
ATOM   2686  H1  HOH B 889      16.338  26.086   8.859  1.00  0.00      B    H  
ATOM   2687  H2  HOH B 889      16.468  27.666   8.720  1.00  0.00      B    H  
ATOM   2688  O   HOH B 890       6.789   6.016  25.152  1.00  0.00      B    O  
ATOM   2689  H1  HOH B 890       6.002   5.657  24.669  1.00  0.00      B    H  
ATOM   2690  H2  HOH B 890       7.070   5.346  25.825  1.00  0.00      B    H  
ATOM   2691  O   HOH B 891       5.546  15.793   1.068  1.00  0.00      B    O  
ATOM   2692  H1  HOH B 891       5.338  14.803   1.117  1.00  0.00      B    H  
ATOM   2693  H2  HOH B 891       6.552  15.832   1.122  1.00  0.00      B    H  
ATOM   2694  O   HOH B 892       7.185  19.355  31.023  1.00  0.00      B    O  
ATOM   2695  H1  HOH B 892       6.419  19.330  31.635  1.00  0.00      B    H  
ATOM   2696  H2  HOH B 892       6.797  19.079  30.111  1.00  0.00      B    H  
ATOM   2697  O   HOH B 893      36.779   8.698  20.594  1.00  0.00      B    O  
ATOM   2698  H1  HOH B 893      37.665   8.379  20.258  1.00  0.00      B    H  
ATOM   2699  H2  HOH B 893      36.785   9.687  20.602  1.00  0.00      B    H  
ATOM   2700  O   HOH B 894      27.058   2.591  35.509  1.00  0.00      B    O  
ATOM   2701  H1  HOH B 894      27.817   2.136  34.986  1.00  0.00      B    H  
ATOM   2702  H2  HOH B 894      27.165   2.383  36.495  1.00  0.00      B    H  
ATOM   2703  O   HOH B 895      34.282  34.288  11.686  1.00  0.00      B    O  
ATOM   2704  H1  HOH B 895      33.681  33.976  10.972  1.00  0.00      B    H  
ATOM   2705  H2  HOH B 895      35.238  34.371  11.239  1.00  0.00      B    H  
ATOM   2706  O   HOH B 896      35.305  27.546  14.629  1.00  0.00      B    O  
ATOM   2707  H1  HOH B 896      35.013  28.549  14.445  1.00  0.00      B    H  
ATOM   2708  H2  HOH B 896      35.854  27.222  13.877  1.00  0.00      B    H  
ATOM   2709  O   HOH B 897      38.625  28.597  23.711  1.00  0.00      B    O  
ATOM   2710  H1  HOH B 897      38.642  28.013  24.543  1.00  0.00      B    H  
ATOM   2711  H2  HOH B 897      38.612  27.998  22.882  1.00  0.00      B    H  
ATOM   2712  O   HOH B 898       1.413  13.582  36.804  1.00  0.00      B    O  
ATOM   2713  H1  HOH B 898       0.972  12.900  37.453  1.00  0.00      B    H  
ATOM   2714  H2  HOH B 898       2.424  13.465  36.915  1.00  0.00      B    H  
ATOM   2715  O   HOH B 899       1.225  27.621  18.548  1.00  0.00      B    O  
ATOM   2716  H1  HOH B 899       1.428  28.198  17.689  1.00  0.00      B    H  
ATOM   2717  H2  HOH B 899       0.602  28.087  19.163  1.00  0.00      B    H  
ATOM   2718  O   HOH B 900       8.678   8.636  10.552  1.00  0.00      B    O  
ATOM   2719  H1  HOH B 900       7.663   8.493  10.494  1.00  0.00      B    H  
ATOM   2720  H2  HOH B 900       8.797   9.629  10.764  1.00  0.00      B    H  
ATOM   2721  O   HOH B 901      26.285  28.250  13.225  1.00  0.00      B    O  
ATOM   2722  H1  HOH B 901      25.597  28.547  13.913  1.00  0.00      B    H  
ATOM   2723  H2  HOH B 901      25.908  28.263  12.322  1.00  0.00      B    H  
ATOM   2724  O   HOH B 902      28.434  31.385  15.137  1.00  0.00      B    O  
ATOM   2725  H1  HOH B 902      29.389  31.488  14.740  1.00  0.00      B    H  
ATOM   2726  H2  HOH B 902      27.941  32.290  14.900  1.00  0.00      B    H  
ATOM   2727  O   HOH B 903      34.720  10.157  39.117  1.00  0.00      B    O  
ATOM   2728  H1  HOH B 903      35.279  10.874  38.686  1.00  0.00      B    H  
ATOM   2729  H2  HOH B 903      34.713   9.295  38.548  1.00  0.00      B    H  
ATOM   2730  O   HOH B 904      14.905   7.317  30.299  1.00  0.00      B    O  
ATOM   2731  H1  HOH B 904      14.207   7.575  31.000  1.00  0.00      B    H  
ATOM   2732  H2  HOH B 904      15.778   7.065  30.812  1.00  0.00      B    H  
ATOM   2733  O   HOH B 905      12.752   9.446  37.134  1.00  0.00      B    O  
ATOM   2734  H1  HOH B 905      13.628   9.306  36.568  1.00  0.00      B    H  
ATOM   2735  H2  HOH B 905      13.054  10.011  37.962  1.00  0.00      B    H  
ATOM   2736  O   HOH B 906      16.123   3.231  30.883  1.00  0.00      B    O  
ATOM   2737  H1  HOH B 906      15.951   3.846  30.120  1.00  0.00      B    H  
ATOM   2738  H2  HOH B 906      16.926   2.685  30.588  1.00  0.00      B    H  
ATOM   2739  O   HOH B 907       8.123  11.666  21.923  1.00  0.00      B    O  
ATOM   2740  H1  HOH B 907       8.429  10.665  21.882  1.00  0.00      B    H  
ATOM   2741  H2  HOH B 907       8.982  12.245  21.942  1.00  0.00      B    H  
ATOM   2742  O   HOH B 908      33.654   3.931  37.145  1.00  0.00      B    O  
ATOM   2743  H1  HOH B 908      33.258   3.019  37.294  1.00  0.00      B    H  
ATOM   2744  H2  HOH B 908      32.997   4.608  37.411  1.00  0.00      B    H  
ATOM   2745  O   HOH B 909      30.236  30.228  17.539  1.00  0.00      B    O  
ATOM   2746  H1  HOH B 909      29.400  30.609  17.091  1.00  0.00      B    H  
ATOM   2747  H2  HOH B 909      29.935  29.916  18.442  1.00  0.00      B    H  
ATOM   2748  O   HOH B 910      36.491   8.212  35.138  1.00  0.00      B    O  
ATOM   2749  H1  HOH B 910      36.794   9.160  34.965  1.00  0.00      B    H  
ATOM   2750  H2  HOH B 910      36.064   7.924  34.281  1.00  0.00      B    H  
ATOM   2751  O   HOH B 911       4.758  31.945   4.916  1.00  0.00      B    O  
ATOM   2752  H1  HOH B 911       4.283  32.160   4.008  1.00  0.00      B    H  
ATOM   2753  H2  HOH B 911       4.730  32.830   5.465  1.00  0.00      B    H  
ATOM   2754  O   HOH B 912      37.391   8.030  26.259  1.00  0.00      B    O  
ATOM   2755  H1  HOH B 912      37.835   8.911  26.249  1.00  0.00      B    H  
ATOM   2756  H2  HOH B 912      37.954   7.324  26.726  1.00  0.00      B    H  
ATOM   2757  O   HOH B 913      22.822  20.876  20.838  1.00  0.00      B    O  
ATOM   2758  H1  HOH B 913      23.671  20.634  20.377  1.00  0.00      B    H  
ATOM   2759  H2  HOH B 913      23.141  21.379  21.649  1.00  0.00      B    H  
ATOM   2760  O   HOH B 914       1.748  25.591  16.251  1.00  0.00      B    O  
ATOM   2761  H1  HOH B 914       2.101  26.475  16.642  1.00  0.00      B    H  
ATOM   2762  H2  HOH B 914       2.340  25.347  15.508  1.00  0.00      B    H  
ATOM   2763  O   HOH B 915      28.950  11.829  17.668  1.00  0.00      B    O  
ATOM   2764  H1  HOH B 915      28.950  11.299  16.777  1.00  0.00      B    H  
ATOM   2765  H2  HOH B 915      28.389  11.344  18.401  1.00  0.00      B    H  
ATOM   2766  O   HOH B 916      18.632   4.836  16.831  1.00  0.00      B    O  
ATOM   2767  H1  HOH B 916      19.580   4.677  16.580  1.00  0.00      B    H  
ATOM   2768  H2  HOH B 916      18.485   4.193  17.616  1.00  0.00      B    H  
ATOM   2769  O   HOH B 917      25.356  20.412  10.455  1.00  0.00      B    O  
ATOM   2770  H1  HOH B 917      24.892  21.276  10.706  1.00  0.00      B    H  
ATOM   2771  H2  HOH B 917      25.625  19.876  11.257  1.00  0.00      B    H  
ATOM   2772  O   HOH B 918       7.816  19.459  23.419  1.00  0.00      B    O  
ATOM   2773  H1  HOH B 918       7.458  19.289  24.347  1.00  0.00      B    H  
ATOM   2774  H2  HOH B 918       8.802  19.209  23.416  1.00  0.00      B    H  
ATOM   2775  O   HOH B 919       5.730  29.882  23.555  1.00  0.00      B    O  
ATOM   2776  H1  HOH B 919       6.323  29.382  24.246  1.00  0.00      B    H  
ATOM   2777  H2  HOH B 919       5.120  29.188  23.188  1.00  0.00      B    H  
ATOM   2778  O   HOH B 920      31.226   6.736  24.086  1.00  0.00      B    O  
ATOM   2779  H1  HOH B 920      30.553   7.521  24.289  1.00  0.00      B    H  
ATOM   2780  H2  HOH B 920      31.425   6.652  23.099  1.00  0.00      B    H  
ATOM   2781  O   HOH B 921      17.680  33.307  16.361  1.00  0.00      B    O  
ATOM   2782  H1  HOH B 921      17.256  32.364  16.286  1.00  0.00      B    H  
ATOM   2783  H2  HOH B 921      16.958  34.062  16.317  1.00  0.00      B    H  
ATOM   2784  O   HOH B 922       8.423  33.947  37.382  1.00  0.00      B    O  
ATOM   2785  H1  HOH B 922       8.862  34.011  38.307  1.00  0.00      B    H  
ATOM   2786  H2  HOH B 922       7.732  33.176  37.394  1.00  0.00      B    H  
ATOM   2787  O   HOH B 923      17.559  37.399  17.258  1.00  0.00      B    O  
ATOM   2788  H1  HOH B 923      16.944  37.526  18.048  1.00  0.00      B    H  
ATOM   2789  H2  HOH B 923      17.072  36.761  16.662  1.00  0.00      B    H  
ATOM   2790  O   HOH B 924      12.509  32.664  27.106  1.00  0.00      B    O  
ATOM   2791  H1  HOH B 924      12.966  33.219  27.765  1.00  0.00      B    H  
ATOM   2792  H2  HOH B 924      12.165  31.809  27.646  1.00  0.00      B    H  
ATOM   2793  O   HOH B 925      18.550   7.743  13.208  1.00  0.00      B    O  
ATOM   2794  H1  HOH B 925      19.417   7.298  12.880  1.00  0.00      B    H  
ATOM   2795  H2  HOH B 925      18.478   7.698  14.215  1.00  0.00      B    H  
ATOM   2796  O   HOH B 926      11.004  25.106   5.217  1.00  0.00      B    O  
ATOM   2797  H1  HOH B 926      10.124  25.436   5.000  1.00  0.00      B    H  
ATOM   2798  H2  HOH B 926      11.317  25.682   5.998  1.00  0.00      B    H  
ATOM   2799  O   HOH B 927      27.393  15.925  36.349  1.00  0.00      B    O  
ATOM   2800  H1  HOH B 927      26.738  16.663  36.575  1.00  0.00      B    H  
ATOM   2801  H2  HOH B 927      26.917  15.040  36.215  1.00  0.00      B    H  
ATOM   2802  O   HOH B 928      35.027  36.271  15.714  1.00  0.00      B    O  
ATOM   2803  H1  HOH B 928      34.198  36.846  15.948  1.00  0.00      B    H  
ATOM   2804  H2  HOH B 928      34.653  35.394  15.439  1.00  0.00      B    H  
ATOM   2805  O   HOH B 929      11.615  16.282  30.862  1.00  0.00      B    O  
ATOM   2806  H1  HOH B 929      11.592  17.239  31.212  1.00  0.00      B    H  
ATOM   2807  H2  HOH B 929      12.092  15.777  31.588  1.00  0.00      B    H  
ATOM   2808  O   HOH B 930      28.046  22.212  37.686  1.00  0.00      B    O  
ATOM   2809  H1  HOH B 930      28.896  21.857  37.181  1.00  0.00      B    H  
ATOM   2810  H2  HOH B 930      27.983  23.221  37.500  1.00  0.00      B    H  
ATOM   2811  O   HOH B 931      16.733  36.193  30.754  1.00  0.00      B    O  
ATOM   2812  H1  HOH B 931      17.025  36.116  29.779  1.00  0.00      B    H  
ATOM   2813  H2  HOH B 931      17.471  35.734  31.312  1.00  0.00      B    H  
ATOM   2814  O   HOH B 932      16.047  37.549  19.378  1.00  0.00      B    O  
ATOM   2815  H1  HOH B 932      16.601  37.496  20.244  1.00  0.00      B    H  
ATOM   2816  H2  HOH B 932      15.157  37.023  19.627  1.00  0.00      B    H  
ATOM   2817  O   HOH B 933      22.296   8.045  27.653  1.00  0.00      B    O  
ATOM   2818  H1  HOH B 933      22.500   8.607  26.786  1.00  0.00      B    H  
ATOM   2819  H2  HOH B 933      22.529   7.103  27.472  1.00  0.00      B    H  
ATOM   2820  O   HOH B 934       3.534   8.219   7.864  1.00  0.00      B    O  
ATOM   2821  H1  HOH B 934       2.880   8.290   8.650  1.00  0.00      B    H  
ATOM   2822  H2  HOH B 934       4.370   8.727   8.131  1.00  0.00      B    H  
ATOM   2823  O   HOH B 935       4.606   9.776   4.886  1.00  0.00      B    O  
ATOM   2824  H1  HOH B 935       4.693  10.765   4.777  1.00  0.00      B    H  
ATOM   2825  H2  HOH B 935       4.475   9.592   5.872  1.00  0.00      B    H  
ATOM   2826  O   HOH B 936      27.450  13.526  20.051  1.00  0.00      B    O  
ATOM   2827  H1  HOH B 936      26.663  14.025  19.574  1.00  0.00      B    H  
ATOM   2828  H2  HOH B 936      27.294  12.513  20.000  1.00  0.00      B    H  
ATOM   2829  O   HOH B 937      24.035  18.734  14.070  1.00  0.00      B    O  
ATOM   2830  H1  HOH B 937      23.086  18.430  14.026  1.00  0.00      B    H  
ATOM   2831  H2  HOH B 937      24.492  18.614  13.192  1.00  0.00      B    H  
ATOM   2832  O   HOH B 938      36.401  12.414  38.167  1.00  0.00      B    O  
ATOM   2833  H1  HOH B 938      36.087  12.838  39.057  1.00  0.00      B    H  
ATOM   2834  H2  HOH B 938      36.126  12.975  37.382  1.00  0.00      B    H  
ATOM   2835  O   HOH B 939      36.574  10.532   8.740  1.00  0.00      B    O  
ATOM   2836  H1  HOH B 939      37.300   9.983   8.258  1.00  0.00      B    H  
ATOM   2837  H2  HOH B 939      35.650  10.021   8.715  1.00  0.00      B    H  
ATOM   2838  O   HOH B 940      27.954  30.401   4.936  1.00  0.00      B    O  
ATOM   2839  H1  HOH B 940      27.672  30.814   5.858  1.00  0.00      B    H  
ATOM   2840  H2  HOH B 940      28.588  31.100   4.527  1.00  0.00      B    H  
ATOM   2841  O   HOH B 941      33.438  32.616   3.806  1.00  0.00      B    O  
ATOM   2842  H1  HOH B 941      32.987  31.717   4.066  1.00  0.00      B    H  
ATOM   2843  H2  HOH B 941      34.351  32.418   3.302  1.00  0.00      B    H  
ATOM   2844  O   HOH B 942       6.416   4.829   6.718  1.00  0.00      B    O  
ATOM   2845  H1  HOH B 942       6.230   5.603   6.052  1.00  0.00      B    H  
ATOM   2846  H2  HOH B 942       7.427   4.509   6.562  1.00  0.00      B    H  
ATOM   2847  O   HOH B 943      24.334  18.462  17.948  1.00  0.00      B    O  
ATOM   2848  H1  HOH B 943      24.744  19.079  18.644  1.00  0.00      B    H  
ATOM   2849  H2  HOH B 943      24.998  18.223  17.202  1.00  0.00      B    H  
ATOM   2850  O   HOH B 944      24.109  22.269  23.056  1.00  0.00      B    O  
ATOM   2851  H1  HOH B 944      24.755  22.916  22.502  1.00  0.00      B    H  
ATOM   2852  H2  HOH B 944      24.640  21.731  23.661  1.00  0.00      B    H  
ATOM   2853  O   HOH B 945       3.325   3.988  27.716  1.00  0.00      B    O  
ATOM   2854  H1  HOH B 945       3.117   3.821  26.739  1.00  0.00      B    H  
ATOM   2855  H2  HOH B 945       3.638   4.966  27.730  1.00  0.00      B    H  
ATOM   2856  O   HOH B 946      37.456  11.826  32.791  1.00  0.00      B    O  
ATOM   2857  H1  HOH B 946      36.605  12.399  32.574  1.00  0.00      B    H  
ATOM   2858  H2  HOH B 946      38.279  12.372  32.607  1.00  0.00      B    H  
ATOM   2859  O   HOH B 947       6.320  12.090  16.194  1.00  0.00      B    O  
ATOM   2860  H1  HOH B 947       5.606  11.433  16.534  1.00  0.00      B    H  
ATOM   2861  H2  HOH B 947       6.835  12.451  17.016  1.00  0.00      B    H  
ATOM   2862  O   HOH B 948       9.939  35.746  24.206  1.00  0.00      B    O  
ATOM   2863  H1  HOH B 948      10.251  36.550  23.608  1.00  0.00      B    H  
ATOM   2864  H2  HOH B 948       8.936  35.843  24.380  1.00  0.00      B    H  
ATOM   2865  O   HOH B 949       8.916  32.278   5.357  1.00  0.00      B    O  
ATOM   2866  H1  HOH B 949       9.016  33.069   4.700  1.00  0.00      B    H  
ATOM   2867  H2  HOH B 949       9.218  32.637   6.235  1.00  0.00      B    H  
ATOM   2868  O   HOH B 950       4.963  35.804  23.594  1.00  0.00      B    O  
ATOM   2869  H1  HOH B 950       4.745  35.064  24.263  1.00  0.00      B    H  
ATOM   2870  H2  HOH B 950       4.488  36.638  23.823  1.00  0.00      B    H  
ATOM   2871  O   HOH B 951      12.891  11.045   7.094  1.00  0.00      B    O  
ATOM   2872  H1  HOH B 951      11.905  10.843   6.934  1.00  0.00      B    H  
ATOM   2873  H2  HOH B 951      12.985  11.112   8.097  1.00  0.00      B    H  
ATOM   2874  O   HOH B 952      22.203  26.152  32.804  1.00  0.00      B    O  
ATOM   2875  H1  HOH B 952      22.631  25.730  33.641  1.00  0.00      B    H  
ATOM   2876  H2  HOH B 952      22.223  27.173  32.935  1.00  0.00      B    H  
ATOM   2877  O   HOH B 953      10.965  15.119  10.994  1.00  0.00      B    O  
ATOM   2878  H1  HOH B 953      10.872  14.339  10.395  1.00  0.00      B    H  
ATOM   2879  H2  HOH B 953      10.426  15.872  10.608  1.00  0.00      B    H  
ATOM   2880  O   HOH B 954      20.119  24.189  14.032  1.00  0.00      B    O  
ATOM   2881  H1  HOH B 954      20.712  24.486  13.248  1.00  0.00      B    H  
ATOM   2882  H2  HOH B 954      20.404  24.745  14.837  1.00  0.00      B    H  
ATOM   2883  O   HOH B 955      20.733   1.270  28.143  1.00  0.00      B    O  
ATOM   2884  H1  HOH B 955      21.570   1.358  28.760  1.00  0.00      B    H  
ATOM   2885  H2  HOH B 955      20.750   2.081  27.457  1.00  0.00      B    H  
ATOM   2886  O   HOH B 956      15.675  36.827  36.798  1.00  0.00      B    O  
ATOM   2887  H1  HOH B 956      14.805  37.005  36.438  1.00  0.00      B    H  
ATOM   2888  H2  HOH B 956      15.565  36.306  37.663  1.00  0.00      B    H  
ATOM   2889  O   HOH B 957      18.380  14.905  28.888  1.00  0.00      B    O  
ATOM   2890  H1  HOH B 957      17.768  15.091  29.655  1.00  0.00      B    H  
ATOM   2891  H2  HOH B 957      19.300  14.812  29.210  1.00  0.00      B    H  
ATOM   2892  O   HOH B 958      29.123   1.692  20.171  1.00  0.00      B    O  
ATOM   2893  H1  HOH B 958      29.310   2.300  20.936  1.00  0.00      B    H  
ATOM   2894  H2  HOH B 958      28.142   1.735  20.001  1.00  0.00      B    H  
ATOM   2895  O   HOH B 959       8.277  24.768  37.528  1.00  0.00      B    O  
ATOM   2896  H1  HOH B 959       7.502  24.184  37.755  1.00  0.00      B    H  
ATOM   2897  H2  HOH B 959       8.690  24.513  36.624  1.00  0.00      B    H  
ATOM   2898  O   HOH B 960      34.017  22.172   0.894  1.00  0.00      B    O  
ATOM   2899  H1  HOH B 960      34.641  22.671   0.266  1.00  0.00      B    H  
ATOM   2900  H2  HOH B 960      34.161  21.192   0.735  1.00  0.00      B    H  
ATOM   2901  O   HOH B 961      18.027  15.273  19.604  1.00  0.00      B    O  
ATOM   2902  H1  HOH B 961      17.150  15.604  19.389  1.00  0.00      B    H  
ATOM   2903  H2  HOH B 961      17.967  14.744  20.479  1.00  0.00      B    H  
ATOM   2904  O   HOH B 962      15.808  13.844  10.728  1.00  0.00      B    O  
ATOM   2905  H1  HOH B 962      16.534  14.530  10.811  1.00  0.00      B    H  
ATOM   2906  H2  HOH B 962      14.998  14.380  10.983  1.00  0.00      B    H  
ATOM   2907  O   HOH B 963      16.796  22.751   7.340  1.00  0.00      B    O  
ATOM   2908  H1  HOH B 963      16.982  22.855   8.332  1.00  0.00      B    H  
ATOM   2909  H2  HOH B 963      16.366  23.635   7.100  1.00  0.00      B    H  
ATOM   2910  O   HOH B 964       3.106  32.863  34.404  1.00  0.00      B    O  
ATOM   2911  H1  HOH B 964       3.260  32.227  33.555  1.00  0.00      B    H  
ATOM   2912  H2  HOH B 964       3.811  33.582  34.333  1.00  0.00      B    H  
ATOM   2913  O   HOH B 965      33.830  32.641  13.585  1.00  0.00      B    O  
ATOM   2914  H1  HOH B 965      34.049  33.310  12.856  1.00  0.00      B    H  
ATOM   2915  H2  HOH B 965      33.540  33.184  14.452  1.00  0.00      B    H  
ATOM   2916  O   HOH B 966      27.772  30.606  11.816  1.00  0.00      B    O  
ATOM   2917  H1  HOH B 966      27.844  30.035  12.633  1.00  0.00      B    H  
ATOM   2918  H2  HOH B 966      28.303  30.154  11.077  1.00  0.00      B    H  
ATOM   2919  O   HOH B 967      14.269  36.135  31.875  1.00  0.00      B    O  
ATOM   2920  H1  HOH B 967      15.193  36.072  31.477  1.00  0.00      B    H  
ATOM   2921  H2  HOH B 967      14.232  36.982  32.430  1.00  0.00      B    H  
ATOM   2922  O   HOH B 968      12.316   9.546  21.302  1.00  0.00      B    O  
ATOM   2923  H1  HOH B 968      12.551   9.505  22.274  1.00  0.00      B    H  
ATOM   2924  H2  HOH B 968      12.563  10.492  20.949  1.00  0.00      B    H  
ATOM   2925  O   HOH B 969       2.724  15.704  33.187  1.00  0.00      B    O  
ATOM   2926  H1  HOH B 969       3.378  15.392  32.495  1.00  0.00      B    H  
ATOM   2927  H2  HOH B 969       2.976  15.201  33.981  1.00  0.00      B    H  
ATOM   2928  O   HOH B 970      23.495   7.664   5.946  1.00  0.00      B    O  
ATOM   2929  H1  HOH B 970      22.943   7.033   5.346  1.00  0.00      B    H  
ATOM   2930  H2  HOH B 970      24.463   7.675   5.660  1.00  0.00      B    H  
ATOM   2931  O   HOH B 971      21.224  17.183   5.756  1.00  0.00      B    O  
ATOM   2932  H1  HOH B 971      21.779  16.319   5.579  1.00  0.00      B    H  
ATOM   2933  H2  HOH B 971      21.461  17.815   4.976  1.00  0.00      B    H  
ATOM   2934  O   HOH B 972      15.167   5.442   7.242  1.00  0.00      B    O  
ATOM   2935  H1  HOH B 972      14.524   4.837   6.746  1.00  0.00      B    H  
ATOM   2936  H2  HOH B 972      15.819   5.710   6.554  1.00  0.00      B    H  
ATOM   2937  O   HOH B 973      13.617  14.715  12.090  1.00  0.00      B    O  
ATOM   2938  H1  HOH B 973      13.815  15.525  12.680  1.00  0.00      B    H  
ATOM   2939  H2  HOH B 973      12.673  14.852  11.763  1.00  0.00      B    H  
ATOM   2940  O   HOH B 974      16.782  15.523   1.550  1.00  0.00      B    O  
ATOM   2941  H1  HOH B 974      17.730  15.802   1.785  1.00  0.00      B    H  
ATOM   2942  H2  HOH B 974      16.652  14.561   1.928  1.00  0.00      B    H  
ATOM   2943  O   HOH B 975       1.819  29.310  36.820  1.00  0.00      B    O  
ATOM   2944  H1  HOH B 975       1.154  28.715  36.310  1.00  0.00      B    H  
ATOM   2945  H2  HOH B 975       1.255  29.660  37.632  1.00  0.00      B    H  
ATOM   2946  O   HOH B 976      17.017  26.149  23.171  1.00  0.00      B    O  
ATOM   2947  H1  HOH B 976      17.749  26.649  22.778  1.00  0.00      B    H  
ATOM   2948  H2  HOH B 976      16.158  26.617  22.865  1.00  0.00      B    H  
ATOM   2949  O   HOH B 977      18.104   3.019   8.239  1.00  0.00      B    O  
ATOM   2950  H1  HOH B 977      17.354   3.462   8.736  1.00  0.00      B    H  
ATOM   2951  H2  HOH B 977      18.182   2.063   8.488  1.00  0.00      B    H  
ATOM   2952  O   HOH B 978      15.328  16.581  29.118  1.00  0.00      B    O  
ATOM   2953  H1  HOH B 978      15.853  17.425  29.290  1.00  0.00      B    H  
ATOM   2954  H2  HOH B 978      15.726  15.953  29.793  1.00  0.00      B    H  
ATOM   2955  O   HOH B 979      30.032   9.441  24.166  1.00  0.00      B    O  
ATOM   2956  H1  HOH B 979      29.655   9.970  24.954  1.00  0.00      B    H  
ATOM   2957  H2  HOH B 979      30.926   9.861  23.870  1.00  0.00      B    H  
ATOM   2958  O   HOH B 980      10.652  19.117  23.513  1.00  0.00      B    O  
ATOM   2959  H1  HOH B 980      11.043  20.089  23.433  1.00  0.00      B    H  
ATOM   2960  H2  HOH B 980      11.144  18.719  24.320  1.00  0.00      B    H  
ATOM   2961  O   HOH B 981      14.699  27.359  23.096  1.00  0.00      B    O  
ATOM   2962  H1  HOH B 981      14.449  27.541  24.035  1.00  0.00      B    H  
ATOM   2963  H2  HOH B 981      14.327  26.495  22.851  1.00  0.00      B    H  
ATOM   2964  O   HOH B 982      38.959  20.439   7.951  1.00  0.00      B    O  
ATOM   2965  H1  HOH B 982      39.700  20.485   7.284  1.00  0.00      B    H  
ATOM   2966  H2  HOH B 982      38.114  20.562   7.405  1.00  0.00      B    H  
ATOM   2967  O   HOH B 983       6.783  13.018  37.147  1.00  0.00      B    O  
ATOM   2968  H1  HOH B 983       7.532  13.153  36.484  1.00  0.00      B    H  
ATOM   2969  H2  HOH B 983       6.615  12.050  37.285  1.00  0.00      B    H  
ATOM   2970  O   HOH B 984      10.163  36.131  13.939  1.00  0.00      B    O  
ATOM   2971  H1  HOH B 984       9.179  36.019  14.063  1.00  0.00      B    H  
ATOM   2972  H2  HOH B 984      10.423  36.726  14.698  1.00  0.00      B    H  
ATOM   2973  O   HOH B 985       9.097  33.518   1.005  1.00  0.00      B    O  
ATOM   2974  H1  HOH B 985       8.440  32.808   0.831  1.00  0.00      B    H  
ATOM   2975  H2  HOH B 985       9.005  33.831   1.961  1.00  0.00      B    H  
ATOM   2976  O   HOH B 986      13.256   0.053  21.960  1.00  0.00      B    O  
ATOM   2977  H1  HOH B 986      12.303   0.371  22.088  1.00  0.00      B    H  
ATOM   2978  H2  HOH B 986      13.591   0.772  21.340  1.00  0.00      B    H  
ATOM   2979  O   HOH B 987       3.206  26.489  35.736  1.00  0.00      B    O  
ATOM   2980  H1  HOH B 987       3.255  25.681  35.158  1.00  0.00      B    H  
ATOM   2981  H2  HOH B 987       4.070  26.621  36.304  1.00  0.00      B    H  
ATOM   2982  O   HOH B 988       1.713  11.604   7.162  1.00  0.00      B    O  
ATOM   2983  H1  HOH B 988       1.424  12.461   7.631  1.00  0.00      B    H  
ATOM   2984  H2  HOH B 988       1.164  11.500   6.316  1.00  0.00      B    H  
ATOM   2985  O   HOH B 989       1.727  17.858  25.684  1.00  0.00      B    O  
ATOM   2986  H1  HOH B 989       0.790  18.197  25.581  1.00  0.00      B    H  
ATOM   2987  H2  HOH B 989       2.176  17.826  24.734  1.00  0.00      B    H  
ATOM   2988  O   HOH B 990       7.701   2.164  20.771  1.00  0.00      B    O  
ATOM   2989  H1  HOH B 990       8.204   2.180  19.894  1.00  0.00      B    H  
ATOM   2990  H2  HOH B 990       6.876   2.746  20.650  1.00  0.00      B    H  
ATOM   2991  O   HOH B 991      17.338  25.723  14.764  1.00  0.00      B    O  
ATOM   2992  H1  HOH B 991      16.322  25.548  14.682  1.00  0.00      B    H  
ATOM   2993  H2  HOH B 991      17.750  24.747  14.671  1.00  0.00      B    H  
ATOM   2994  O   HOH B 992      27.372   9.486  13.271  1.00  0.00      B    O  
ATOM   2995  H1  HOH B 992      26.550  10.030  12.965  1.00  0.00      B    H  
ATOM   2996  H2  HOH B 992      27.910   9.418  12.464  1.00  0.00      B    H  
ATOM   2997  O   HOH B 993      28.067  34.571  13.968  1.00  0.00      B    O  
ATOM   2998  H1  HOH B 993      28.688  35.251  13.588  1.00  0.00      B    H  
ATOM   2999  H2  HOH B 993      28.056  34.798  14.923  1.00  0.00      B    H  
ATOM   3000  O   HOH B 994      37.996  15.982  13.243  1.00  0.00      B    O  
ATOM   3001  H1  HOH B 994      37.279  16.180  14.018  1.00  0.00      B    H  
ATOM   3002  H2  HOH B 994      37.856  16.692  12.569  1.00  0.00      B    H  
ATOM   3003  O   HOH B 995      27.578   0.831  38.369  1.00  0.00      B    O  
ATOM   3004  H1  HOH B 995      28.404   0.259  38.132  1.00  0.00      B    H  
ATOM   3005  H2  HOH B 995      27.587   1.026  39.362  1.00  0.00      B    H  
ATOM   3006  O   HOH B 996       1.711   4.063  15.933  1.00  0.00      B    O  
ATOM   3007  H1  HOH B 996       2.512   4.455  15.520  1.00  0.00      B    H  
ATOM   3008  H2  HOH B 996       0.924   4.675  15.788  1.00  0.00      B    H  
ATOM   3009  O   HOH B 997      20.286  16.902  25.455  1.00  0.00      B    O  
ATOM   3010  H1  HOH B 997      21.027  17.373  25.969  1.00  0.00      B    H  
ATOM   3011  H2  HOH B 997      20.666  16.186  24.868  1.00  0.00      B    H  
ATOM   3012  O   HOH B 998       2.729  35.211  37.134  1.00  0.00      B    O  
ATOM   3013  H1  HOH B 998       2.342  34.809  36.280  1.00  0.00      B    H  
ATOM   3014  H2  HOH B 998       1.990  35.189  37.805  1.00  0.00      B    H  
ATOM   3015  O   HOH B 999      28.611  26.946  13.793  1.00  0.00      B    O  
ATOM   3016  H1  HOH B 999      27.828  27.272  13.185  1.00  0.00      B    H  
ATOM   3017  H2  HOH B 999      28.404  25.967  14.019  1.00  0.00      B    H  
ATOM   3018  O   HOH B1000      19.916  37.715  10.345  1.00  0.00      B    O  
ATOM   3019  H1  HOH B1000      20.817  37.484   9.983  1.00  0.00      B    H  
ATOM   3020  H2  HOH B1000      19.294  36.932  10.130  1.00  0.00      B    H  
ATOM   3021  O   HOH B1001      26.146  27.156   4.449  1.00  0.00      B    O  
ATOM   3022  H1  HOH B1001      27.092  27.467   4.132  1.00  0.00      B    H  
ATOM   3023  H2  HOH B1001      25.556  28.000   4.512  1.00  0.00      B    H  
ATOM   3024  O   HOH B1002      36.042  25.092  25.506  1.00  0.00      B    O  
ATOM   3025  H1  HOH B1002      36.293  25.108  24.551  1.00  0.00      B    H  
ATOM   3026  H2  HOH B1002      36.230  26.032  25.942  1.00  0.00      B    H  
ATOM   3027  O   HOH B1003       7.301  26.910  29.213  1.00  0.00      B    O  
ATOM   3028  H1  HOH B1003       7.170  26.233  29.938  1.00  0.00      B    H  
ATOM   3029  H2  HOH B1003       6.992  26.477  28.384  1.00  0.00      B    H  
ATOM   3030  O   HOH B1004      30.498  18.513   6.156  1.00  0.00      B    O  
ATOM   3031  H1  HOH B1004      30.356  18.793   7.116  1.00  0.00      B    H  
ATOM   3032  H2  HOH B1004      29.601  18.088   5.912  1.00  0.00      B    H  
ATOM   3033  O   HOH B1005       0.378  33.827  14.618  1.00  0.00      B    O  
ATOM   3034  H1  HOH B1005       0.594  33.131  13.901  1.00  0.00      B    H  
ATOM   3035  H2  HOH B1005      -0.088  34.587  14.125  1.00  0.00      B    H  
ATOM   3036  O   HOH B1006      12.930   5.004  27.674  1.00  0.00      B    O  
ATOM   3037  H1  HOH B1006      13.252   4.566  28.531  1.00  0.00      B    H  
ATOM   3038  H2  HOH B1006      13.471   5.826  27.441  1.00  0.00      B    H  
ATOM   3039  O   HOH B1007      22.331  33.760  22.089  1.00  0.00      B    O  
ATOM   3040  H1  HOH B1007      21.845  32.899  22.308  1.00  0.00      B    H  
ATOM   3041  H2  HOH B1007      23.151  33.774  22.665  1.00  0.00      B    H  
ATOM   3042  O   HOH B1008      11.444   2.464  21.886  1.00  0.00      B    O  
ATOM   3043  H1  HOH B1008      10.645   2.918  22.218  1.00  0.00      B    H  
ATOM   3044  H2  HOH B1008      11.524   2.662  20.886  1.00  0.00      B    H  
ATOM   3045  O   HOH B1009      12.022   7.016  24.882  1.00  0.00      B    O  
ATOM   3046  H1  HOH B1009      12.736   6.647  25.519  1.00  0.00      B    H  
ATOM   3047  H2  HOH B1009      11.209   7.249  25.424  1.00  0.00      B    H  
ATOM   3048  O   HOH B1010       2.562  33.033  18.204  1.00  0.00      B    O  
ATOM   3049  H1  HOH B1010       2.005  32.273  17.762  1.00  0.00      B    H  
ATOM   3050  H2  HOH B1010       3.229  33.344  17.527  1.00  0.00      B    H  
ATOM   3051  O   HOH B1011      24.382  22.800  18.124  1.00  0.00      B    O  
ATOM   3052  H1  HOH B1011      25.361  22.573  18.184  1.00  0.00      B    H  
ATOM   3053  H2  HOH B1011      23.960  22.009  17.623  1.00  0.00      B    H  
ATOM   3054  O   HOH B1012      32.270  26.651  16.578  1.00  0.00      B    O  
ATOM   3055  H1  HOH B1012      31.990  27.436  15.981  1.00  0.00      B    H  
ATOM   3056  H2  HOH B1012      31.514  26.451  17.191  1.00  0.00      B    H  
ATOM   3057  O   HOH B1013       9.115  17.361  10.569  1.00  0.00      B    O  
ATOM   3058  H1  HOH B1013       9.509  18.241  10.900  1.00  0.00      B    H  
ATOM   3059  H2  HOH B1013       9.281  17.262   9.559  1.00  0.00      B    H  
ATOM   3060  O   HOH B1014       1.784  10.504  21.160  1.00  0.00      B    O  
ATOM   3061  H1  HOH B1014       1.565   9.636  21.502  1.00  0.00      B    H  
ATOM   3062  H2  HOH B1014       0.920  10.959  20.792  1.00  0.00      B    H  
ATOM   3063  O   HOH B1015      19.321  18.599  33.014  1.00  0.00      B    O  
ATOM   3064  H1  HOH B1015      20.195  19.177  32.866  1.00  0.00      B    H  
ATOM   3065  H2  HOH B1015      18.675  19.112  33.608  1.00  0.00      B    H  
ATOM   3066  O   HOH B1016      10.161  34.560  32.746  1.00  0.00      B    O  
ATOM   3067  H1  HOH B1016      10.851  34.000  33.255  1.00  0.00      B    H  
ATOM   3068  H2  HOH B1016      10.381  35.545  32.694  1.00  0.00      B    H  
ATOM   3069  O   HOH B1017       2.589  25.262  24.217  1.00  0.00      B    O  
ATOM   3070  H1  HOH B1017       3.317  24.690  24.545  1.00  0.00      B    H  
ATOM   3071  H2  HOH B1017       1.701  24.791  24.223  1.00  0.00      B    H  
ATOM   3072  O   HOH B1018       1.832  12.433  29.398  1.00  0.00      B    O  
ATOM   3073  H1  HOH B1018       2.277  13.334  29.302  1.00  0.00      B    H  
ATOM   3074  H2  HOH B1018       2.245  12.028  30.250  1.00  0.00      B    H  
ATOM   3075  O   HOH B1019      36.412  20.339  11.699  1.00  0.00      B    O  
ATOM   3076  H1  HOH B1019      37.044  21.085  11.330  1.00  0.00      B    H  
ATOM   3077  H2  HOH B1019      36.944  19.793  12.363  1.00  0.00      B    H  
ATOM   3078  O   HOH B1020      32.870  10.447  22.826  1.00  0.00      B    O  
ATOM   3079  H1  HOH B1020      33.572   9.699  22.666  1.00  0.00      B    H  
ATOM   3080  H2  HOH B1020      32.882  11.060  21.978  1.00  0.00      B    H  
ATOM   3081  O   HOH B1021      12.145   7.959   2.344  1.00  0.00      B    O  
ATOM   3082  H1  HOH B1021      11.515   7.206   2.052  1.00  0.00      B    H  
ATOM   3083  H2  HOH B1021      12.486   7.755   3.293  1.00  0.00      B    H  
ATOM   3084  O   HOH B1022      29.707  18.816  29.730  1.00  0.00      B    O  
ATOM   3085  H1  HOH B1022      30.079  19.754  29.843  1.00  0.00      B    H  
ATOM   3086  H2  HOH B1022      29.750  18.428  30.673  1.00  0.00      B    H  
ATOM   3087  O   HOH B1023      34.787  22.432   8.529  1.00  0.00      B    O  
ATOM   3088  H1  HOH B1023      34.197  22.379   7.705  1.00  0.00      B    H  
ATOM   3089  H2  HOH B1023      35.592  22.988   8.188  1.00  0.00      B    H  
ATOM   3090  O   HOH B1024      25.841  18.261  22.731  1.00  0.00      B    O  
ATOM   3091  H1  HOH B1024      26.811  18.327  22.813  1.00  0.00      B    H  
ATOM   3092  H2  HOH B1024      25.461  18.198  23.690  1.00  0.00      B    H  
ATOM   3093  O   HOH B1025      34.854  12.775  32.318  1.00  0.00      B    O  
ATOM   3094  H1  HOH B1025      34.494  12.502  33.187  1.00  0.00      B    H  
ATOM   3095  H2  HOH B1025      34.238  13.448  31.898  1.00  0.00      B    H  
ATOM   3096  O   HOH B1026      18.158  13.714  21.725  1.00  0.00      B    O  
ATOM   3097  H1  HOH B1026      18.668  12.954  21.239  1.00  0.00      B    H  
ATOM   3098  H2  HOH B1026      18.516  13.768  22.680  1.00  0.00      B    H  
ATOM   3099  O   HOH B1027      37.086  23.202  32.290  1.00  0.00      B    O  
ATOM   3100  H1  HOH B1027      37.316  22.317  32.594  1.00  0.00      B    H  
ATOM   3101  H2  HOH B1027      37.503  23.822  32.985  1.00  0.00      B    H  
ATOM   3102  O   HOH B1028      18.693  31.242  13.241  1.00  0.00      B    O  
ATOM   3103  H1  HOH B1028      19.270  32.050  13.214  1.00  0.00      B    H  
ATOM   3104  H2  HOH B1028      18.993  30.723  14.052  1.00  0.00      B    H  
ATOM   3105  O   HOH B1029       9.238  10.310  -0.014  1.00  0.00      B    O  
ATOM   3106  H1  HOH B1029       8.660   9.982   0.734  1.00  0.00      B    H  
ATOM   3107  H2  HOH B1029       9.847   9.520  -0.279  1.00  0.00      B    H  
ATOM   3108  O   HOH B1030      20.882  12.033  10.728  1.00  0.00      B    O  
ATOM   3109  H1  HOH B1030      20.561  11.497   9.901  1.00  0.00      B    H  
ATOM   3110  H2  HOH B1030      20.708  11.420  11.513  1.00  0.00      B    H  
ATOM   3111  O   HOH B1031      34.007  15.407  38.546  1.00  0.00      B    O  
ATOM   3112  H1  HOH B1031      34.750  14.894  38.996  1.00  0.00      B    H  
ATOM   3113  H2  HOH B1031      33.201  14.847  38.631  1.00  0.00      B    H  
ATOM   3114  O   HOH B1032      21.645  23.487  18.849  1.00  0.00      B    O  
ATOM   3115  H1  HOH B1032      21.129  22.631  18.744  1.00  0.00      B    H  
ATOM   3116  H2  HOH B1032      22.635  23.333  18.864  1.00  0.00      B    H  
ATOM   3117  O   HOH B1033      18.221  10.942  25.074  1.00  0.00      B    O  
ATOM   3118  H1  HOH B1033      18.446  11.879  24.626  1.00  0.00      B    H  
ATOM   3119  H2  HOH B1033      18.004  11.188  26.027  1.00  0.00      B    H  
ATOM   3120  O   HOH B1034      38.575   9.202   7.545  1.00  0.00      B    O  
ATOM   3121  H1  HOH B1034      39.318   8.986   6.907  1.00  0.00      B    H  
ATOM   3122  H2  HOH B1034      38.482   8.344   8.055  1.00  0.00      B    H  
ATOM   3123  O   HOH B1035      35.759  12.172  20.024  1.00  0.00      B    O  
ATOM   3124  H1  HOH B1035      35.172  12.767  20.609  1.00  0.00      B    H  
ATOM   3125  H2  HOH B1035      35.115  11.468  19.600  1.00  0.00      B    H  
ATOM   3126  O   HOH B1036       9.317  16.667   7.695  1.00  0.00      B    O  
ATOM   3127  H1  HOH B1036      10.348  16.684   7.663  1.00  0.00      B    H  
ATOM   3128  H2  HOH B1036       9.087  15.835   7.180  1.00  0.00      B    H  
ATOM   3129  O   HOH B1037      12.535  10.714  17.454  1.00  0.00      B    O  
ATOM   3130  H1  HOH B1037      11.676  11.307  17.530  1.00  0.00      B    H  
ATOM   3131  H2  HOH B1037      13.269  11.374  17.656  1.00  0.00      B    H  
ATOM   3132  O   HOH B1038       1.508   1.079  29.935  1.00  0.00      B    O  
ATOM   3133  H1  HOH B1038       2.015   0.757  29.128  1.00  0.00      B    H  
ATOM   3134  H2  HOH B1038       1.128   0.201  30.306  1.00  0.00      B    H  
ATOM   3135  O   HOH B1039      25.712  34.434  18.438  1.00  0.00      B    O  
ATOM   3136  H1  HOH B1039      24.823  34.157  18.900  1.00  0.00      B    H  
ATOM   3137  H2  HOH B1039      25.538  35.366  18.046  1.00  0.00      B    H  
ATOM   3138  O   HOH B1040      29.867  39.178  18.316  1.00  0.00      B    O  
ATOM   3139  H1  HOH B1040      29.558  39.660  19.123  1.00  0.00      B    H  
ATOM   3140  H2  HOH B1040      29.174  38.460  18.087  1.00  0.00      B    H  
ATOM   3141  O   HOH B1041      36.739  35.206   2.327  1.00  0.00      B    O  
ATOM   3142  H1  HOH B1041      37.440  35.282   1.641  1.00  0.00      B    H  
ATOM   3143  H2  HOH B1041      36.397  36.136   2.552  1.00  0.00      B    H  
ATOM   3144  O   HOH B1042       8.823  29.699  24.611  1.00  0.00      B    O  
ATOM   3145  H1  HOH B1042       8.281  29.175  25.348  1.00  0.00      B    H  
ATOM   3146  H2  HOH B1042       8.780  30.688  24.823  1.00  0.00      B    H  
ATOM   3147  O   HOH B1043       5.230  34.985   1.175  1.00  0.00      B    O  
ATOM   3148  H1  HOH B1043       4.373  35.463   1.360  1.00  0.00      B    H  
ATOM   3149  H2  HOH B1043       5.119  34.212   0.547  1.00  0.00      B    H  
ATOM   3150  O   HOH B1044      30.184  13.510  33.999  1.00  0.00      B    O  
ATOM   3151  H1  HOH B1044      30.659  14.400  34.296  1.00  0.00      B    H  
ATOM   3152  H2  HOH B1044      30.027  12.975  34.856  1.00  0.00      B    H  
ATOM   3153  O   HOH B1045      36.147  37.486  13.661  1.00  0.00      B    O  
ATOM   3154  H1  HOH B1045      35.938  37.143  14.566  1.00  0.00      B    H  
ATOM   3155  H2  HOH B1045      35.762  38.427  13.520  1.00  0.00      B    H  
ATOM   3156  O   HOH B1046      22.329  28.930  33.662  1.00  0.00      B    O  
ATOM   3157  H1  HOH B1046      22.771  29.109  34.508  1.00  0.00      B    H  
ATOM   3158  H2  HOH B1046      21.535  29.508  33.644  1.00  0.00      B    H  
ATOM   3159  O   HOH B1047       6.577  32.071  37.392  1.00  0.00      B    O  
ATOM   3160  H1  HOH B1047       6.792  31.254  37.936  1.00  0.00      B    H  
ATOM   3161  H2  HOH B1047       5.686  32.330  37.731  1.00  0.00      B    H  
ATOM   3162  O   HOH B1048       9.947   4.987  35.769  1.00  0.00      B    O  
ATOM   3163  H1  HOH B1048       9.235   5.207  36.467  1.00  0.00      B    H  
ATOM   3164  H2  HOH B1048      10.737   4.712  36.344  1.00  0.00      B    H  
ATOM   3165  O   HOH B1049      35.513  24.817  35.752  1.00  0.00      B    O  
ATOM   3166  H1  HOH B1049      34.932  24.137  35.350  1.00  0.00      B    H  
ATOM   3167  H2  HOH B1049      35.741  25.508  35.046  1.00  0.00      B    H  
ATOM   3168  O   HOH B1050      38.230  11.049  24.032  1.00  0.00      B    O  
ATOM   3169  H1  HOH B1050      38.291  11.407  24.952  1.00  0.00      B    H  
ATOM   3170  H2  HOH B1050      38.787  11.653  23.431  1.00  0.00      B    H  
ATOM   3171  O   HOH B1051       5.867  29.195  29.744  1.00  0.00      B    O  
ATOM   3172  H1  HOH B1051       6.461  28.338  29.649  1.00  0.00      B    H  
ATOM   3173  H2  HOH B1051       6.219  29.699  30.527  1.00  0.00      B    H  
ATOM   3174  O   HOH B1052       9.046   7.614  18.711  1.00  0.00      B    O  
ATOM   3175  H1  HOH B1052       8.400   8.141  18.046  1.00  0.00      B    H  
ATOM   3176  H2  HOH B1052      10.022   7.829  18.463  1.00  0.00      B    H  
ATOM   3177  O   HOH B1053      11.564  15.018   1.215  1.00  0.00      B    O  
ATOM   3178  H1  HOH B1053      11.012  15.270   1.992  1.00  0.00      B    H  
ATOM   3179  H2  HOH B1053      12.490  15.098   1.406  1.00  0.00      B    H  
ATOM   3180  O   HOH B1054      35.562   5.601  25.004  1.00  0.00      B    O  
ATOM   3181  H1  HOH B1054      35.186   6.569  25.101  1.00  0.00      B    H  
ATOM   3182  H2  HOH B1054      35.451   5.204  25.978  1.00  0.00      B    H  
ATOM   3183  O   HOH B1055       3.644  13.696   2.678  1.00  0.00      B    O  
ATOM   3184  H1  HOH B1055       3.310  14.164   1.842  1.00  0.00      B    H  
ATOM   3185  H2  HOH B1055       3.205  14.169   3.444  1.00  0.00      B    H  
ATOM   3186  O   HOH B1056       0.516  10.511  15.322  1.00  0.00      B    O  
ATOM   3187  H1  HOH B1056       1.334   9.881  15.162  1.00  0.00      B    H  
ATOM   3188  H2  HOH B1056       0.536  10.775  16.293  1.00  0.00      B    H  
ATOM   3189  O   HOH B1057      17.678  17.949   4.005  1.00  0.00      B    O  
ATOM   3190  H1  HOH B1057      16.731  17.695   4.205  1.00  0.00      B    H  
ATOM   3191  H2  HOH B1057      17.623  18.876   3.533  1.00  0.00      B    H  
ATOM   3192  O   HOH B1058      15.031   0.549  17.846  1.00  0.00      B    O  
ATOM   3193  H1  HOH B1058      14.483   0.995  18.579  1.00  0.00      B    H  
ATOM   3194  H2  HOH B1058      15.737  -0.000  18.320  1.00  0.00      B    H  
ATOM   3195  O   HOH B1059      16.752   7.296  26.416  1.00  0.00      B    O  
ATOM   3196  H1  HOH B1059      17.089   7.709  25.590  1.00  0.00      B    H  
ATOM   3197  H2  HOH B1059      17.508   7.308  27.114  1.00  0.00      B    H  
ATOM   3198  O   HOH B1060      17.989  10.926   0.231  1.00  0.00      B    O  
ATOM   3199  H1  HOH B1060      17.971  10.834   1.228  1.00  0.00      B    H  
ATOM   3200  H2  HOH B1060      17.296  10.337  -0.209  1.00  0.00      B    H  
ATOM   3201  O   HOH B1061       0.396   1.667   3.021  1.00  0.00      B    O  
ATOM   3202  H1  HOH B1061       0.830   1.662   3.939  1.00  0.00      B    H  
ATOM   3203  H2  HOH B1061       0.812   2.340   2.371  1.00  0.00      B    H  
ATOM   3204  O   HOH B1062       0.228  14.916  15.925  1.00  0.00      B    O  
ATOM   3205  H1  HOH B1062       0.586  15.561  15.253  1.00  0.00      B    H  
ATOM   3206  H2  HOH B1062      -0.518  14.468  15.464  1.00  0.00      B    H  
ATOM   3207  O   HOH B1063       4.538   6.709  20.091  1.00  0.00      B    O  
ATOM   3208  H1  HOH B1063       5.542   6.712  20.291  1.00  0.00      B    H  
ATOM   3209  H2  HOH B1063       4.458   6.251  19.156  1.00  0.00      B    H  
ATOM   3210  O   HOH B1064       6.194  31.007  34.729  1.00  0.00      B    O  
ATOM   3211  H1  HOH B1064       5.188  30.727  34.603  1.00  0.00      B    H  
ATOM   3212  H2  HOH B1064       6.144  31.414  35.717  1.00  0.00      B    H  
ATOM   3213  O   HOH B1065      27.461  29.404  23.013  1.00  0.00      B    O  
ATOM   3214  H1  HOH B1065      26.888  29.698  22.234  1.00  0.00      B    H  
ATOM   3215  H2  HOH B1065      28.415  29.321  22.768  1.00  0.00      B    H  
ATOM   3216  O   HOH B1066      28.410  11.604  32.402  1.00  0.00      B    O  
ATOM   3217  H1  HOH B1066      29.032  12.340  32.784  1.00  0.00      B    H  
ATOM   3218  H2  HOH B1066      28.051  11.034  33.109  1.00  0.00      B    H  
ATOM   3219  O   HOH B1067       5.660  11.345  12.065  1.00  0.00      B    O  
ATOM   3220  H1  HOH B1067       4.682  11.385  12.378  1.00  0.00      B    H  
ATOM   3221  H2  HOH B1067       6.242  11.889  12.659  1.00  0.00      B    H  
ATOM   3222  O   HOH B1068      26.841   4.530  31.651  1.00  0.00      B    O  
ATOM   3223  H1  HOH B1068      26.730   3.563  31.732  1.00  0.00      B    H  
ATOM   3224  H2  HOH B1068      27.853   4.677  31.642  1.00  0.00      B    H  
ATOM   3225  O   HOH B1069      14.016   3.927   0.939  1.00  0.00      B    O  
ATOM   3226  H1  HOH B1069      14.446   3.992   1.860  1.00  0.00      B    H  
ATOM   3227  H2  HOH B1069      14.511   3.164   0.504  1.00  0.00      B    H  
ATOM   3228  O   HOH B1070      16.349  32.608   8.263  1.00  0.00      B    O  
ATOM   3229  H1  HOH B1070      17.105  33.094   7.808  1.00  0.00      B    H  
ATOM   3230  H2  HOH B1070      15.577  33.241   8.316  1.00  0.00      B    H  
ATOM   3231  O   HOH B1071      23.182  32.672   7.226  1.00  0.00      B    O  
ATOM   3232  H1  HOH B1071      23.954  32.922   6.671  1.00  0.00      B    H  
ATOM   3233  H2  HOH B1071      23.247  31.652   7.264  1.00  0.00      B    H  
ATOM   3234  O   HOH B1072       5.125  19.487  15.334  1.00  0.00      B    O  
ATOM   3235  H1  HOH B1072       5.368  18.717  14.711  1.00  0.00      B    H  
ATOM   3236  H2  HOH B1072       4.258  19.202  15.820  1.00  0.00      B    H  
ATOM   3237  O   HOH B1073       8.551  26.746  17.113  1.00  0.00      B    O  
ATOM   3238  H1  HOH B1073       8.864  26.685  18.075  1.00  0.00      B    H  
ATOM   3239  H2  HOH B1073       9.359  26.503  16.533  1.00  0.00      B    H  
ATOM   3240  O   HOH B1074      13.927  27.058  11.291  1.00  0.00      B    O  
ATOM   3241  H1  HOH B1074      13.795  26.440  10.397  1.00  0.00      B    H  
ATOM   3242  H2  HOH B1074      14.877  26.932  11.624  1.00  0.00      B    H  
ATOM   3243  O   HOH B1075       3.930  21.550   6.280  1.00  0.00      B    O  
ATOM   3244  H1  HOH B1075       4.524  20.921   5.675  1.00  0.00      B    H  
ATOM   3245  H2  HOH B1075       3.103  21.811   5.772  1.00  0.00      B    H  
ATOM   3246  O   HOH B1076      13.117   0.292   5.650  1.00  0.00      B    O  
ATOM   3247  H1  HOH B1076      13.624   0.043   4.804  1.00  0.00      B    H  
ATOM   3248  H2  HOH B1076      13.767   0.702   6.223  1.00  0.00      B    H  
ATOM   3249  O   HOH B1077      26.754  18.886  27.350  1.00  0.00      B    O  
ATOM   3250  H1  HOH B1077      27.389  19.284  26.716  1.00  0.00      B    H  
ATOM   3251  H2  HOH B1077      27.186  18.078  27.835  1.00  0.00      B    H  
ATOM   3252  O   HOH B1078      27.645  12.693  14.027  1.00  0.00      B    O  
ATOM   3253  H1  HOH B1078      27.561  13.305  14.831  1.00  0.00      B    H  
ATOM   3254  H2  HOH B1078      27.667  13.299  13.152  1.00  0.00      B    H  
ATOM   3255  O   HOH B1079      31.368  14.130  38.791  1.00  0.00      B    O  
ATOM   3256  H1  HOH B1079      30.811  14.599  39.459  1.00  0.00      B    H  
ATOM   3257  H2  HOH B1079      30.966  14.261  37.858  1.00  0.00      B    H  
ATOM   3258  O   HOH B1080      10.409  22.891   1.057  1.00  0.00      B    O  
ATOM   3259  H1  HOH B1080      10.223  23.915   1.072  1.00  0.00      B    H  
ATOM   3260  H2  HOH B1080       9.493  22.438   0.908  1.00  0.00      B    H  
ATOM   3261  O   HOH B1081       9.405  29.819  28.517  1.00  0.00      B    O  
ATOM   3262  H1  HOH B1081       8.824  30.548  28.259  1.00  0.00      B    H  
ATOM   3263  H2  HOH B1081       8.863  29.074  28.932  1.00  0.00      B    H  
ATOM   3264  O   HOH B1082      28.093  34.262  16.962  1.00  0.00      B    O  
ATOM   3265  H1  HOH B1082      27.266  34.604  17.445  1.00  0.00      B    H  
ATOM   3266  H2  HOH B1082      28.471  33.445  17.482  1.00  0.00      B    H  
ATOM   3267  O   HOH B1083      -0.077  27.024   7.913  1.00  0.00      B    O  
ATOM   3268  H1  HOH B1083       0.045  26.023   7.871  1.00  0.00      B    H  
ATOM   3269  H2  HOH B1083       0.431  27.439   7.091  1.00  0.00      B    H  
ATOM   3270  O   HOH B1084      25.808  31.681  35.586  1.00  0.00      B    O  
ATOM   3271  H1  HOH B1084      25.147  32.475  35.391  1.00  0.00      B    H  
ATOM   3272  H2  HOH B1084      26.136  31.365  34.737  1.00  0.00      B    H  
ATOM   3273  O   HOH B1085      17.503  27.176  27.631  1.00  0.00      B    O  
ATOM   3274  H1  HOH B1085      17.592  27.993  26.978  1.00  0.00      B    H  
ATOM   3275  H2  HOH B1085      17.497  26.423  26.993  1.00  0.00      B    H  
ATOM   3276  O   HOH B1086       7.777  27.464  37.782  1.00  0.00      B    O  
ATOM   3277  H1  HOH B1086       8.098  26.530  37.633  1.00  0.00      B    H  
ATOM   3278  H2  HOH B1086       8.582  28.066  37.490  1.00  0.00      B    H  
ATOM   3279  O   HOH B1087      -0.088  12.464   4.297  1.00  0.00      B    O  
ATOM   3280  H1  HOH B1087       0.264  13.274   4.812  1.00  0.00      B    H  
ATOM   3281  H2  HOH B1087       0.672  11.905   4.130  1.00  0.00      B    H  
ATOM   3282  O   HOH B1088      23.661  25.373  35.080  1.00  0.00      B    O  
ATOM   3283  H1  HOH B1088      24.423  24.687  35.001  1.00  0.00      B    H  
ATOM   3284  H2  HOH B1088      23.020  24.952  35.662  1.00  0.00      B    H  
ATOM   3285  O   HOH B1089      30.794  35.198   5.619  1.00  0.00      B    O  
ATOM   3286  H1  HOH B1089      31.575  34.645   5.891  1.00  0.00      B    H  
ATOM   3287  H2  HOH B1089      29.929  34.882   6.155  1.00  0.00      B    H  
ATOM   3288  O   HOH B1090      37.471  31.273  12.935  1.00  0.00      B    O  
ATOM   3289  H1  HOH B1090      38.490  31.391  12.878  1.00  0.00      B    H  
ATOM   3290  H2  HOH B1090      37.300  31.641  13.855  1.00  0.00      B    H  
ATOM   3291  O   HOH B1091       2.029  13.493  17.252  1.00  0.00      B    O  
ATOM   3292  H1  HOH B1091       1.353  13.981  16.619  1.00  0.00      B    H  
ATOM   3293  H2  HOH B1091       2.874  13.261  16.687  1.00  0.00      B    H  
ATOM   3294  O   HOH B1092      24.788  24.812  14.893  1.00  0.00      B    O  
ATOM   3295  H1  HOH B1092      25.782  24.651  14.719  1.00  0.00      B    H  
ATOM   3296  H2  HOH B1092      24.722  25.136  15.830  1.00  0.00      B    H  
ATOM   3297  O   HOH B1093      19.437   1.688  32.789  1.00  0.00      B    O  
ATOM   3298  H1  HOH B1093      18.700   1.306  32.214  1.00  0.00      B    H  
ATOM   3299  H2  HOH B1093      19.002   2.273  33.499  1.00  0.00      B    H  
ATOM   3300  O   HOH B1094      14.613  29.184  21.223  1.00  0.00      B    O  
ATOM   3301  H1  HOH B1094      14.758  28.432  21.900  1.00  0.00      B    H  
ATOM   3302  H2  HOH B1094      13.729  29.052  20.808  1.00  0.00      B    H  
ATOM   3303  O   HOH B1095      31.571  34.684  21.322  1.00  0.00      B    O  
ATOM   3304  H1  HOH B1095      31.945  33.733  21.275  1.00  0.00      B    H  
ATOM   3305  H2  HOH B1095      31.186  34.797  22.256  1.00  0.00      B    H  
ATOM   3306  O   HOH B1096      19.573  30.247  37.370  1.00  0.00      B    O  
ATOM   3307  H1  HOH B1096      19.955  29.396  37.002  1.00  0.00      B    H  
ATOM   3308  H2  HOH B1096      20.323  31.007  37.418  1.00  0.00      B    H  
ATOM   3309  O   HOH B1097      16.377  27.998  36.993  1.00  0.00      B    O  
ATOM   3310  H1  HOH B1097      15.878  28.573  37.672  1.00  0.00      B    H  
ATOM   3311  H2  HOH B1097      16.762  28.521  36.164  1.00  0.00      B    H  
ATOM   3312  O   HOH B1098      19.710  23.194  29.717  1.00  0.00      B    O  
ATOM   3313  H1  HOH B1098      18.890  23.115  29.089  1.00  0.00      B    H  
ATOM   3314  H2  HOH B1098      19.933  22.263  30.064  1.00  0.00      B    H  
ATOM   3315  O   HOH B1099       8.019  15.019  21.605  1.00  0.00      B    O  
ATOM   3316  H1  HOH B1099       8.727  15.484  22.166  1.00  0.00      B    H  
ATOM   3317  H2  HOH B1099       7.654  15.692  20.873  1.00  0.00      B    H  
ATOM   3318  O   HOH B1100      24.771  13.979  22.347  1.00  0.00      B    O  
ATOM   3319  H1  HOH B1100      25.152  13.038  22.454  1.00  0.00      B    H  
ATOM   3320  H2  HOH B1100      24.994  14.432  23.241  1.00  0.00      B    H  
ATOM   3321  O   HOH B1101      14.769  16.354  34.031  1.00  0.00      B    O  
ATOM   3322  H1  HOH B1101      14.954  15.354  34.057  1.00  0.00      B    H  
ATOM   3323  H2  HOH B1101      15.632  16.835  33.733  1.00  0.00      B    H  
ATOM   3324  O   HOH B1102      37.905  30.554  37.117  1.00  0.00      B    O  
ATOM   3325  H1  HOH B1102      38.207  29.615  36.916  1.00  0.00      B    H  
ATOM   3326  H2  HOH B1102      38.572  31.152  36.650  1.00  0.00      B    H  
ATOM   3327  O   HOH B1103      16.399  30.505  33.231  1.00  0.00      B    O  
ATOM   3328  H1  HOH B1103      16.587  31.326  32.621  1.00  0.00      B    H  
ATOM   3329  H2  HOH B1103      15.956  29.873  32.598  1.00  0.00      B    H  
ATOM   3330  O   HOH B1104      16.426  27.394  12.763  1.00  0.00      B    O  
ATOM   3331  H1  HOH B1104      17.031  27.017  13.464  1.00  0.00      B    H  
ATOM   3332  H2  HOH B1104      16.520  28.397  12.900  1.00  0.00      B    H  
ATOM   3333  O   HOH B1105      27.983  13.590  11.419  1.00  0.00      B    O  
ATOM   3334  H1  HOH B1105      28.956  13.443  11.105  1.00  0.00      B    H  
ATOM   3335  H2  HOH B1105      27.655  14.366  10.914  1.00  0.00      B    H  
ATOM   3336  O   HOH B1106      21.989  13.599  33.931  1.00  0.00      B    O  
ATOM   3337  H1  HOH B1106      21.840  13.043  34.731  1.00  0.00      B    H  
ATOM   3338  H2  HOH B1106      21.026  13.877  33.595  1.00  0.00      B    H  
ATOM   3339  O   HOH B1107      28.528   9.856  10.713  1.00  0.00      B    O  
ATOM   3340  H1  HOH B1107      28.144  10.353   9.940  1.00  0.00      B    H  
ATOM   3341  H2  HOH B1107      29.560  10.161  10.830  1.00  0.00      B    H  
ATOM   3342  O   HOH B1108      20.122  33.486  33.701  1.00  0.00      B    O  
ATOM   3343  H1  HOH B1108      19.985  32.526  33.906  1.00  0.00      B    H  
ATOM   3344  H2  HOH B1108      19.907  33.979  34.564  1.00  0.00      B    H  
ATOM   3345  O   HOH B1109      11.996   9.885  32.256  1.00  0.00      B    O  
ATOM   3346  H1  HOH B1109      12.285   8.928  31.921  1.00  0.00      B    H  
ATOM   3347  H2  HOH B1109      11.581   9.776  33.167  1.00  0.00      B    H  
ATOM   3348  O   HOH B1110       3.251  14.796  29.067  1.00  0.00      B    O  
ATOM   3349  H1  HOH B1110       3.794  15.061  29.951  1.00  0.00      B    H  
ATOM   3350  H2  HOH B1110       3.307  15.562  28.423  1.00  0.00      B    H  
ATOM   3351  O   HOH B1111      35.794  32.572   2.103  1.00  0.00      B    O  
ATOM   3352  H1  HOH B1111      35.596  32.306   1.129  1.00  0.00      B    H  
ATOM   3353  H2  HOH B1111      35.999  33.527   2.274  1.00  0.00      B    H  
ATOM   3354  O   HOH B1112      28.443   6.647  21.207  1.00  0.00      B    O  
ATOM   3355  H1  HOH B1112      28.153   6.702  20.250  1.00  0.00      B    H  
ATOM   3356  H2  HOH B1112      29.307   7.085  21.375  1.00  0.00      B    H  
ATOM   3357  O   HOH B1113      36.079  13.395   8.408  1.00  0.00      B    O  
ATOM   3358  H1  HOH B1113      35.523  13.626   7.630  1.00  0.00      B    H  
ATOM   3359  H2  HOH B1113      36.235  12.383   8.464  1.00  0.00      B    H  
ATOM   3360  O   HOH B1114      37.052   6.290   5.219  1.00  0.00      B    O  
ATOM   3361  H1  HOH B1114      37.278   5.815   6.119  1.00  0.00      B    H  
ATOM   3362  H2  HOH B1114      37.749   5.910   4.509  1.00  0.00      B    H  
ATOM   3363  O   HOH B1115      18.216   2.894  34.911  1.00  0.00      B    O  
ATOM   3364  H1  HOH B1115      17.287   3.102  34.476  1.00  0.00      B    H  
ATOM   3365  H2  HOH B1115      18.073   2.515  35.859  1.00  0.00      B    H  
ATOM   3366  O   HOH B1116       8.409  22.235  15.574  1.00  0.00      B    O  
ATOM   3367  H1  HOH B1116       8.229  21.260  15.187  1.00  0.00      B    H  
ATOM   3368  H2  HOH B1116       7.549  22.645  15.733  1.00  0.00      B    H  
ATOM   3369  O   HOH B1117      38.667   2.127  36.936  1.00  0.00      B    O  
ATOM   3370  H1  HOH B1117      37.860   2.472  37.488  1.00  0.00      B    H  
ATOM   3371  H2  HOH B1117      38.269   1.823  36.018  1.00  0.00      B    H  
ATOM   3372  O   HOH B1118      29.783  25.905   3.122  1.00  0.00      B    O  
ATOM   3373  H1  HOH B1118      30.170  26.029   2.169  1.00  0.00      B    H  
ATOM   3374  H2  HOH B1118      29.341  26.754   3.410  1.00  0.00      B    H  
ATOM   3375  O   HOH B1119      21.210  36.082  39.060  1.00  0.00      B    O  
ATOM   3376  H1  HOH B1119      20.811  36.289  38.167  1.00  0.00      B    H  
ATOM   3377  H2  HOH B1119      20.670  35.357  39.519  1.00  0.00      B    H  
ATOM   3378  O   HOH B1120       1.412  14.512  19.627  1.00  0.00      B    O  
ATOM   3379  H1  HOH B1120       1.938  14.012  20.382  1.00  0.00      B    H  
ATOM   3380  H2  HOH B1120       1.784  14.177  18.733  1.00  0.00      B    H  
ATOM   3381  O   HOH B1121      33.563  23.601  22.945  1.00  0.00      B    O  
ATOM   3382  H1  HOH B1121      33.364  24.153  23.755  1.00  0.00      B    H  
ATOM   3383  H2  HOH B1121      34.194  22.871  23.205  1.00  0.00      B    H  
ATOM   3384  O   HOH B1122       5.361   2.077  28.028  1.00  0.00      B    O  
ATOM   3385  H1  HOH B1122       4.461   2.440  28.097  1.00  0.00      B    H  
ATOM   3386  H2  HOH B1122       5.680   1.731  28.970  1.00  0.00      B    H  
ATOM   3387  O   HOH B1123      31.411  36.629  34.007  1.00  0.00      B    O  
ATOM   3388  H1  HOH B1123      30.511  36.183  34.145  1.00  0.00      B    H  
ATOM   3389  H2  HOH B1123      31.257  37.504  33.557  1.00  0.00      B    H  
ATOM   3390  O   HOH B1124       1.402  17.702  15.079  1.00  0.00      B    O  
ATOM   3391  H1  HOH B1124       1.910  18.470  15.465  1.00  0.00      B    H  
ATOM   3392  H2  HOH B1124       2.045  16.910  15.050  1.00  0.00      B    H  
ATOM   3393  O   HOH B1125      30.824  30.285  11.024  1.00  0.00      B    O  
ATOM   3394  H1  HOH B1125      30.628  31.270  11.186  1.00  0.00      B    H  
ATOM   3395  H2  HOH B1125      31.237  29.826  11.832  1.00  0.00      B    H  
ATOM   3396  O   HOH B1126      14.962   0.356  15.054  1.00  0.00      B    O  
ATOM   3397  H1  HOH B1126      15.207   0.910  15.908  1.00  0.00      B    H  
ATOM   3398  H2  HOH B1126      14.440  -0.496  15.286  1.00  0.00      B    H  
ATOM   3399  O   HOH B1127      39.019  20.982  32.990  1.00  0.00      B    O  
ATOM   3400  H1  HOH B1127      38.558  20.155  33.486  1.00  0.00      B    H  
ATOM   3401  H2  HOH B1127      39.870  21.109  33.454  1.00  0.00      B    H  
ATOM   3402  O   HOH B1128      27.858  25.744  21.547  1.00  0.00      B    O  
ATOM   3403  H1  HOH B1128      28.625  25.798  20.857  1.00  0.00      B    H  
ATOM   3404  H2  HOH B1128      28.185  25.626  22.468  1.00  0.00      B    H  
ATOM   3405  O   HOH B1129      38.323  17.286  30.920  1.00  0.00      B    O  
ATOM   3406  H1  HOH B1129      38.685  17.330  31.870  1.00  0.00      B    H  
ATOM   3407  H2  HOH B1129      38.666  16.435  30.453  1.00  0.00      B    H  
ATOM   3408  O   HOH B1130      11.277  21.272  26.711  1.00  0.00      B    O  
ATOM   3409  H1  HOH B1130      10.407  21.754  26.721  1.00  0.00      B    H  
ATOM   3410  H2  HOH B1130      11.187  20.527  27.352  1.00  0.00      B    H  
ATOM   3411  O   HOH B1131      30.225  22.179  12.685  1.00  0.00      B    O  
ATOM   3412  H1  HOH B1131      29.454  22.740  12.486  1.00  0.00      B    H  
ATOM   3413  H2  HOH B1131      31.087  22.727  12.624  1.00  0.00      B    H  
ATOM   3414  O   HOH B1132      36.367  33.241  25.081  1.00  0.00      B    O  
ATOM   3415  H1  HOH B1132      36.868  33.959  25.523  1.00  0.00      B    H  
ATOM   3416  H2  HOH B1132      37.018  32.588  24.765  1.00  0.00      B    H  
ATOM   3417  O   HOH B1133      22.210  12.493   0.869  1.00  0.00      B    O  
ATOM   3418  H1  HOH B1133      21.372  12.939   1.317  1.00  0.00      B    H  
ATOM   3419  H2  HOH B1133      21.883  11.747   0.215  1.00  0.00      B    H  
ATOM   3420  O   HOH B1134       0.792  21.505  22.088  1.00  0.00      B    O  
ATOM   3421  H1  HOH B1134       0.437  22.113  21.397  1.00  0.00      B    H  
ATOM   3422  H2  HOH B1134       0.440  20.551  21.897  1.00  0.00      B    H  
ATOM   3423  O   HOH B1135       9.260  19.823  19.301  1.00  0.00      B    O  
ATOM   3424  H1  HOH B1135       9.235  20.763  19.713  1.00  0.00      B    H  
ATOM   3425  H2  HOH B1135       8.383  19.614  18.856  1.00  0.00      B    H  
ATOM   3426  O   HOH B1136      24.251  16.053   8.442  1.00  0.00      B    O  
ATOM   3427  H1  HOH B1136      24.131  17.068   8.535  1.00  0.00      B    H  
ATOM   3428  H2  HOH B1136      23.374  15.577   8.638  1.00  0.00      B    H  
ATOM   3429  O   HOH B1137      12.742  17.019  28.463  1.00  0.00      B    O  
ATOM   3430  H1  HOH B1137      12.092  16.758  29.219  1.00  0.00      B    H  
ATOM   3431  H2  HOH B1137      13.711  16.947  28.842  1.00  0.00      B    H  
ATOM   3432  O   HOH B1138      25.790  21.439  25.795  1.00  0.00      B    O  
ATOM   3433  H1  HOH B1138      26.359  22.074  25.229  1.00  0.00      B    H  
ATOM   3434  H2  HOH B1138      26.467  20.982  26.413  1.00  0.00      B    H  
ATOM   3435  O   HOH B1139       4.422  14.968  11.383  1.00  0.00      B    O  
ATOM   3436  H1  HOH B1139       4.771  14.401  12.133  1.00  0.00      B    H  
ATOM   3437  H2  HOH B1139       5.067  15.779  11.467  1.00  0.00      B    H  
ATOM   3438  O   HOH B1140      27.174  10.164  26.867  1.00  0.00      B    O  
ATOM   3439  H1  HOH B1140      26.383  10.707  26.606  1.00  0.00      B    H  
ATOM   3440  H2  HOH B1140      28.022  10.716  26.798  1.00  0.00      B    H  
ATOM   3441  O   HOH B1141      18.223  26.913  34.491  1.00  0.00      B    O  
ATOM   3442  H1  HOH B1141      18.088  27.896  34.769  1.00  0.00      B    H  
ATOM   3443  H2  HOH B1141      17.498  26.783  33.799  1.00  0.00      B    H  
ATOM   3444  O   HOH B1142      24.089  14.070  28.920  1.00  0.00      B    O  
ATOM   3445  H1  HOH B1142      24.037  13.222  29.453  1.00  0.00      B    H  
ATOM   3446  H2  HOH B1142      24.584  14.727  29.457  1.00  0.00      B    H  
ATOM   3447  O   HOH B1143      19.568  35.021  21.766  1.00  0.00      B    O  
ATOM   3448  H1  HOH B1143      20.543  34.780  21.768  1.00  0.00      B    H  
ATOM   3449  H2  HOH B1143      19.023  34.208  21.858  1.00  0.00      B    H  
ATOM   3450  O   HOH B1144      30.032  15.149  18.886  1.00  0.00      B    O  
ATOM   3451  H1  HOH B1144      30.546  14.249  18.668  1.00  0.00      B    H  
ATOM   3452  H2  HOH B1144      29.106  15.058  19.237  1.00  0.00      B    H  
ATOM   3453  O   HOH B1145      13.787  29.451  30.034  1.00  0.00      B    O  
ATOM   3454  H1  HOH B1145      13.670  28.552  29.534  1.00  0.00      B    H  
ATOM   3455  H2  HOH B1145      13.073  30.087  29.653  1.00  0.00      B    H  
ATOM   3456  O   HOH B1146      15.166  35.736  13.152  1.00  0.00      B    O  
ATOM   3457  H1  HOH B1146      14.256  35.297  13.246  1.00  0.00      B    H  
ATOM   3458  H2  HOH B1146      15.408  35.825  12.150  1.00  0.00      B    H  
ATOM   3459  O   HOH B1147      31.279  36.376   8.373  1.00  0.00      B    O  
ATOM   3460  H1  HOH B1147      30.995  36.788   7.521  1.00  0.00      B    H  
ATOM   3461  H2  HOH B1147      32.162  36.889   8.673  1.00  0.00      B    H  
ATOM   3462  O   HOH B1148      34.983  12.764  24.462  1.00  0.00      B    O  
ATOM   3463  H1  HOH B1148      34.978  13.177  23.565  1.00  0.00      B    H  
ATOM   3464  H2  HOH B1148      34.920  11.759  24.284  1.00  0.00      B    H  
ATOM   3465  O   HOH B1149      24.781  29.486   4.718  1.00  0.00      B    O  
ATOM   3466  H1  HOH B1149      24.051  30.024   4.144  1.00  0.00      B    H  
ATOM   3467  H2  HOH B1149      25.626  30.028   4.987  1.00  0.00      B    H  
ATOM   3468  O   HOH B1150      25.865   3.316  10.007  1.00  0.00      B    O  
ATOM   3469  H1  HOH B1150      25.237   2.520  10.030  1.00  0.00      B    H  
ATOM   3470  H2  HOH B1150      25.321   4.155  10.293  1.00  0.00      B    H  
ATOM   3471  O   HOH B1151       0.031  19.062  10.534  1.00  0.00      B    O  
ATOM   3472  H1  HOH B1151       0.840  18.492  10.387  1.00  0.00      B    H  
ATOM   3473  H2  HOH B1151      -0.159  19.565   9.691  1.00  0.00      B    H  
ATOM   3474  O   HOH B1152      36.169   4.383  35.731  1.00  0.00      B    O  
ATOM   3475  H1  HOH B1152      35.365   4.399  36.340  1.00  0.00      B    H  
ATOM   3476  H2  HOH B1152      36.046   5.102  35.127  1.00  0.00      B    H  
ATOM   3477  O   HOH B1153      15.436  15.909  38.382  1.00  0.00      B    O  
ATOM   3478  H1  HOH B1153      16.001  16.025  39.198  1.00  0.00      B    H  
ATOM   3479  H2  HOH B1153      15.927  15.287  37.747  1.00  0.00      B    H  
ATOM   3480  O   HOH B1154      27.150  22.008   9.472  1.00  0.00      B    O  
ATOM   3481  H1  HOH B1154      27.403  21.633   8.577  1.00  0.00      B    H  
ATOM   3482  H2  HOH B1154      26.500  21.301   9.886  1.00  0.00      B    H  
ATOM   3483  O   HOH B1155      35.919  19.285  14.501  1.00  0.00      B    O  
ATOM   3484  H1  HOH B1155      35.407  18.587  13.946  1.00  0.00      B    H  
ATOM   3485  H2  HOH B1155      36.919  19.160  14.376  1.00  0.00      B    H  
ATOM   3486  O   HOH B1156      11.516  24.838  17.554  1.00  0.00      B    O  
ATOM   3487  H1  HOH B1156      11.243  25.087  18.458  1.00  0.00      B    H  
ATOM   3488  H2  HOH B1156      12.240  25.482  17.288  1.00  0.00      B    H  
ATOM   3489  O   HOH B1157      12.788  37.070  26.568  1.00  0.00      B    O  
ATOM   3490  H1  HOH B1157      11.880  36.722  26.616  1.00  0.00      B    H  
ATOM   3491  H2  HOH B1157      13.168  37.053  27.530  1.00  0.00      B    H  
ATOM   3492  O   HOH B1158      33.536  18.648  30.600  1.00  0.00      B    O  
ATOM   3493  H1  HOH B1158      33.255  18.149  29.759  1.00  0.00      B    H  
ATOM   3494  H2  HOH B1158      34.157  19.322  30.374  1.00  0.00      B    H  
ATOM   3495  O   HOH B1159      27.390  38.313  25.736  1.00  0.00      B    O  
ATOM   3496  H1  HOH B1159      27.705  37.679  25.004  1.00  0.00      B    H  
ATOM   3497  H2  HOH B1159      28.154  38.920  25.910  1.00  0.00      B    H  
ATOM   3498  O   HOH B1160      17.666   3.597  21.104  1.00  0.00      B    O  
ATOM   3499  H1  HOH B1160      18.253   2.751  21.084  1.00  0.00      B    H  
ATOM   3500  H2  HOH B1160      17.350   3.768  20.159  1.00  0.00      B    H  
ATOM   3501  O   HOH B1161       7.119  29.820  15.673  1.00  0.00      B    O  
ATOM   3502  H1  HOH B1161       7.653  30.715  15.797  1.00  0.00      B    H  
ATOM   3503  H2  HOH B1161       7.714  29.386  14.990  1.00  0.00      B    H  
ATOM   3504  O   HOH B1162      24.016   7.349  13.593  1.00  0.00      B    O  
ATOM   3505  H1  HOH B1162      23.286   6.717  13.955  1.00  0.00      B    H  
ATOM   3506  H2  HOH B1162      23.533   8.105  13.088  1.00  0.00      B    H  
ATOM   3507  O   HOH B1163       5.067  12.735   4.677  1.00  0.00      B    O  
ATOM   3508  H1  HOH B1163       5.938  12.266   4.332  1.00  0.00      B    H  
ATOM   3509  H2  HOH B1163       4.468  12.922   3.890  1.00  0.00      B    H  
ATOM   3510  O   HOH B1164      17.004  17.124  32.331  1.00  0.00      B    O  
ATOM   3511  H1  HOH B1164      16.489  17.741  31.754  1.00  0.00      B    H  
ATOM   3512  H2  HOH B1164      17.873  17.555  32.545  1.00  0.00      B    H  
ATOM   3513  O   HOH B1165      10.343  14.523  16.582  1.00  0.00      B    O  
ATOM   3514  H1  HOH B1165      10.412  14.972  15.654  1.00  0.00      B    H  
ATOM   3515  H2  HOH B1165       9.901  15.241  17.222  1.00  0.00      B    H  
ATOM   3516  O   HOH B1166      15.657  19.581  27.682  1.00  0.00      B    O  
ATOM   3517  H1  HOH B1166      15.384  18.878  27.016  1.00  0.00      B    H  
ATOM   3518  H2  HOH B1166      16.327  20.243  27.217  1.00  0.00      B    H  
ATOM   3519  O   HOH B1167      29.415  11.683  26.213  1.00  0.00      B    O  
ATOM   3520  H1  HOH B1167      30.401  11.695  25.812  1.00  0.00      B    H  
ATOM   3521  H2  HOH B1167      29.002  12.479  25.832  1.00  0.00      B    H  
ATOM   3522  O   HOH B1168       7.663  25.554  13.607  1.00  0.00      B    O  
ATOM   3523  H1  HOH B1168       7.823  24.601  13.362  1.00  0.00      B    H  
ATOM   3524  H2  HOH B1168       8.083  25.717  14.543  1.00  0.00      B    H  
ATOM   3525  O   HOH B1169      36.551  21.362   6.316  1.00  0.00      B    O  
ATOM   3526  H1  HOH B1169      35.869  20.747   6.639  1.00  0.00      B    H  
ATOM   3527  H2  HOH B1169      36.618  21.376   5.332  1.00  0.00      B    H  
ATOM   3528  O   HOH B1170      34.766  36.973  27.646  1.00  0.00      B    O  
ATOM   3529  H1  HOH B1170      34.883  36.103  27.110  1.00  0.00      B    H  
ATOM   3530  H2  HOH B1170      34.723  37.713  27.010  1.00  0.00      B    H  
ATOM   3531  O   HOH B1171      15.575   6.972  15.259  1.00  0.00      B    O  
ATOM   3532  H1  HOH B1171      15.737   7.270  14.344  1.00  0.00      B    H  
ATOM   3533  H2  HOH B1171      15.652   7.747  15.925  1.00  0.00      B    H  
ATOM   3534  O   HOH B1172      13.434  26.662  16.805  1.00  0.00      B    O  
ATOM   3535  H1  HOH B1172      14.294  26.962  16.323  1.00  0.00      B    H  
ATOM   3536  H2  HOH B1172      13.002  27.555  17.034  1.00  0.00      B    H  
ATOM   3537  O   HOH B1173      32.296   1.161  35.067  1.00  0.00      B    O  
ATOM   3538  H1  HOH B1173      31.775   1.647  35.805  1.00  0.00      B    H  
ATOM   3539  H2  HOH B1173      33.105   0.695  35.488  1.00  0.00      B    H  
ATOM   3540  O   HOH B1174       9.098  34.281   3.507  1.00  0.00      B    O  
ATOM   3541  H1  HOH B1174      10.098  34.517   3.430  1.00  0.00      B    H  
ATOM   3542  H2  HOH B1174       8.522  35.183   3.478  1.00  0.00      B    H  
ATOM   3543  O   HOH B1175      29.071  19.538  12.845  1.00  0.00      B    O  
ATOM   3544  H1  HOH B1175      29.641  18.780  12.468  1.00  0.00      B    H  
ATOM   3545  H2  HOH B1175      29.372  20.447  12.445  1.00  0.00      B    H  
ATOM   3546  O   HOH B1176      32.655  37.928  16.096  1.00  0.00      B    O  
ATOM   3547  H1  HOH B1176      32.191  38.092  15.259  1.00  0.00      B    H  
ATOM   3548  H2  HOH B1176      32.011  38.162  16.877  1.00  0.00      B    H  
ATOM   3549  O   HOH B1177      26.113  28.214  32.714  1.00  0.00      B    O  
ATOM   3550  H1  HOH B1177      25.321  27.878  32.170  1.00  0.00      B    H  
ATOM   3551  H2  HOH B1177      25.826  27.873  33.608  1.00  0.00      B    H  
ATOM   3552  O   HOH B1178      30.287  31.075  26.068  1.00  0.00      B    O  
ATOM   3553  H1  HOH B1178      29.396  30.561  26.110  1.00  0.00      B    H  
ATOM   3554  H2  HOH B1178      30.959  30.506  26.557  1.00  0.00      B    H  
ATOM   3555  O   HOH B1179      16.565  32.861  31.851  1.00  0.00      B    O  
ATOM   3556  H1  HOH B1179      15.534  32.728  31.681  1.00  0.00      B    H  
ATOM   3557  H2  HOH B1179      17.013  33.046  30.968  1.00  0.00      B    H  
ATOM   3558  O   HOH B1180      17.977  18.818   7.876  1.00  0.00      B    O  
ATOM   3559  H1  HOH B1180      17.537  19.528   7.215  1.00  0.00      B    H  
ATOM   3560  H2  HOH B1180      18.209  18.010   7.250  1.00  0.00      B    H  
ATOM   3561  O   HOH B1181      16.502  31.566  26.405  1.00  0.00      B    O  
ATOM   3562  H1  HOH B1181      17.311  32.190  26.302  1.00  0.00      B    H  
ATOM   3563  H2  HOH B1181      16.208  31.231  25.489  1.00  0.00      B    H  
ATOM   3564  O   HOH B1182       5.031  25.990  32.921  1.00  0.00      B    O  
ATOM   3565  H1  HOH B1182       5.231  25.858  33.902  1.00  0.00      B    H  
ATOM   3566  H2  HOH B1182       5.883  25.573  32.482  1.00  0.00      B    H  
ATOM   3567  O   HOH B1183       5.056  16.446  37.284  1.00  0.00      B    O  
ATOM   3568  H1  HOH B1183       4.956  16.577  38.275  1.00  0.00      B    H  
ATOM   3569  H2  HOH B1183       5.999  16.122  37.122  1.00  0.00      B    H  
ATOM   3570  O   HOH B1184      28.927  29.666   9.022  1.00  0.00      B    O  
ATOM   3571  H1  HOH B1184      29.842  29.744   9.476  1.00  0.00      B    H  
ATOM   3572  H2  HOH B1184      28.790  28.674   8.795  1.00  0.00      B    H  
ATOM   3573  O   HOH B1185      32.897  12.028  20.679  1.00  0.00      B    O  
ATOM   3574  H1  HOH B1185      33.165  12.920  21.065  1.00  0.00      B    H  
ATOM   3575  H2  HOH B1185      32.420  12.110  19.727  1.00  0.00      B    H  
ATOM   3576  O   HOH B1186       2.690  11.546  26.902  1.00  0.00      B    O  
ATOM   3577  H1  HOH B1186       3.565  11.208  27.165  1.00  0.00      B    H  
ATOM   3578  H2  HOH B1186       2.278  12.043  27.647  1.00  0.00      B    H  
ATOM   3579  O   HOH B1187      29.272  29.573  36.575  1.00  0.00      B    O  
ATOM   3580  H1  HOH B1187      28.579  29.982  35.974  1.00  0.00      B    H  
ATOM   3581  H2  HOH B1187      30.162  30.057  36.512  1.00  0.00      B    H  
ATOM   3582  O   HOH B1188      11.828   7.992  18.014  1.00  0.00      B    O  
ATOM   3583  H1  HOH B1188      12.075   8.984  18.165  1.00  0.00      B    H  
ATOM   3584  H2  HOH B1188      12.022   7.458  18.854  1.00  0.00      B    H  
ATOM   3585  O   HOH B1189      36.003  29.015  18.619  1.00  0.00      B    O  
ATOM   3586  H1  HOH B1189      36.000  28.011  18.490  1.00  0.00      B    H  
ATOM   3587  H2  HOH B1189      35.535  29.357  17.756  1.00  0.00      B    H  
ATOM   3588  O   HOH B1190      13.204   3.645  23.609  1.00  0.00      B    O  
ATOM   3589  H1  HOH B1190      14.109   3.194  23.798  1.00  0.00      B    H  
ATOM   3590  H2  HOH B1190      12.696   2.976  23.047  1.00  0.00      B    H  
ATOM   3591  O   HOH B1191      37.864   0.382   6.364  1.00  0.00      B    O  
ATOM   3592  H1  HOH B1191      37.494   1.227   5.910  1.00  0.00      B    H  
ATOM   3593  H2  HOH B1191      38.826   0.294   6.275  1.00  0.00      B    H  
ATOM   3594  O   HOH B1192       4.413  21.301  31.296  1.00  0.00      B    O  
ATOM   3595  H1  HOH B1192       4.130  21.418  30.275  1.00  0.00      B    H  
ATOM   3596  H2  HOH B1192       5.420  21.408  31.364  1.00  0.00      B    H  
ATOM   3597  O   HOH B1193      36.185   0.420  30.896  1.00  0.00      B    O  
ATOM   3598  H1  HOH B1193      36.310  -0.417  30.339  1.00  0.00      B    H  
ATOM   3599  H2  HOH B1193      36.772   1.191  30.483  1.00  0.00      B    H  
ATOM   3600  O   HOH B1194       3.838   9.562  30.250  1.00  0.00      B    O  
ATOM   3601  H1  HOH B1194       3.103   8.893  30.251  1.00  0.00      B    H  
ATOM   3602  H2  HOH B1194       4.155   9.665  29.253  1.00  0.00      B    H  
ATOM   3603  O   HOH B1195      19.704  36.420  14.792  1.00  0.00      B    O  
ATOM   3604  H1  HOH B1195      19.200  36.899  15.562  1.00  0.00      B    H  
ATOM   3605  H2  HOH B1195      19.030  35.958  14.256  1.00  0.00      B    H  
ATOM   3606  O   HOH B1196       7.998   7.456   7.836  1.00  0.00      B    O  
ATOM   3607  H1  HOH B1196       7.809   6.467   7.672  1.00  0.00      B    H  
ATOM   3608  H2  HOH B1196       8.295   7.499   8.794  1.00  0.00      B    H  
ATOM   3609  O   HOH B1197      23.529  17.924  29.113  1.00  0.00      B    O  
ATOM   3610  H1  HOH B1197      24.033  17.079  29.254  1.00  0.00      B    H  
ATOM   3611  H2  HOH B1197      22.605  17.804  29.489  1.00  0.00      B    H  
ATOM   3612  O   HOH B1198      22.676   1.735  18.343  1.00  0.00      B    O  
ATOM   3613  H1  HOH B1198      22.101   2.025  19.152  1.00  0.00      B    H  
ATOM   3614  H2  HOH B1198      23.312   2.443  18.239  1.00  0.00      B    H  
ATOM   3615  O   HOH B1199      38.130  37.115  27.167  1.00  0.00      B    O  
ATOM   3616  H1  HOH B1199      37.810  36.675  26.314  1.00  0.00      B    H  
ATOM   3617  H2  HOH B1199      38.894  36.542  27.557  1.00  0.00      B    H  
ATOM   3618  O   HOH B1200       7.009  16.692  19.751  1.00  0.00      B    O  
ATOM   3619  H1  HOH B1200       7.103  17.390  18.950  1.00  0.00      B    H  
ATOM   3620  H2  HOH B1200       6.188  16.978  20.305  1.00  0.00      B    H  
ATOM   3621  O   HOH B1201      38.628  19.069  13.382  1.00  0.00      B    O  
ATOM   3622  H1  HOH B1201      39.376  18.508  13.849  1.00  0.00      B    H  
ATOM   3623  H2  HOH B1201      38.993  19.275  12.478  1.00  0.00      B    H  
ATOM   3624  O   HOH B1202      27.539  20.739   7.131  1.00  0.00      B    O  
ATOM   3625  H1  HOH B1202      27.353  19.732   7.016  1.00  0.00      B    H  
ATOM   3626  H2  HOH B1202      26.942  21.137   6.420  1.00  0.00      B    H  
ATOM   3627  O   HOH B1203      26.472   6.826   9.526  1.00  0.00      B    O  
ATOM   3628  H1  HOH B1203      27.356   7.252   9.424  1.00  0.00      B    H  
ATOM   3629  H2  HOH B1203      26.182   6.475   8.592  1.00  0.00      B    H  
ATOM   3630  O   HOH B1204      15.056   9.264  35.672  1.00  0.00      B    O  
ATOM   3631  H1  HOH B1204      15.056   9.993  35.023  1.00  0.00      B    H  
ATOM   3632  H2  HOH B1204      15.474   8.406  35.208  1.00  0.00      B    H  
ATOM   3633  O   HOH B1205      18.638  22.092  19.408  1.00  0.00      B    O  
ATOM   3634  H1  HOH B1205      18.297  22.698  20.103  1.00  0.00      B    H  
ATOM   3635  H2  HOH B1205      19.226  21.346  19.834  1.00  0.00      B    H  
ATOM   3636  O   HOH B1206       8.851   0.861   0.697  1.00  0.00      B    O  
ATOM   3637  H1  HOH B1206       9.081   1.841   0.872  1.00  0.00      B    H  
ATOM   3638  H2  HOH B1206       9.521   0.503   0.053  1.00  0.00      B    H  
ATOM   3639  O   HOH B1207      27.371  20.957  32.501  1.00  0.00      B    O  
ATOM   3640  H1  HOH B1207      26.853  21.395  31.752  1.00  0.00      B    H  
ATOM   3641  H2  HOH B1207      27.266  21.453  33.377  1.00  0.00      B    H  
ATOM   3642  O   HOH B1208      28.814   3.368  13.417  1.00  0.00      B    O  
ATOM   3643  H1  HOH B1208      29.777   3.120  13.744  1.00  0.00      B    H  
ATOM   3644  H2  HOH B1208      28.418   4.194  13.893  1.00  0.00      B    H  
ATOM   3645  O   HOH B1209      19.310  14.442  33.297  1.00  0.00      B    O  
ATOM   3646  H1  HOH B1209      18.841  14.034  34.114  1.00  0.00      B    H  
ATOM   3647  H2  HOH B1209      18.808  15.194  32.792  1.00  0.00      B    H  
ATOM   3648  O   HOH B1210      13.727  14.523   8.253  1.00  0.00      B    O  
ATOM   3649  H1  HOH B1210      12.711  14.281   8.170  1.00  0.00      B    H  
ATOM   3650  H2  HOH B1210      14.195  13.664   8.480  1.00  0.00      B    H  
ATOM   3651  O   HOH B1211      11.402  10.136  12.705  1.00  0.00      B    O  
ATOM   3652  H1  HOH B1211      12.349  10.368  12.928  1.00  0.00      B    H  
ATOM   3653  H2  HOH B1211      11.420   9.254  12.189  1.00  0.00      B    H  
ATOM   3654  O   HOH B1212      10.968  38.225  19.052  1.00  0.00      B    O  
ATOM   3655  H1  HOH B1212       9.994  38.173  19.245  1.00  0.00      B    H  
ATOM   3656  H2  HOH B1212      11.182  39.261  19.216  1.00  0.00      B    H  
ATOM   3657  O   HOH B1213      13.378  17.811  11.878  1.00  0.00      B    O  
ATOM   3658  H1  HOH B1213      13.087  18.118  10.980  1.00  0.00      B    H  
ATOM   3659  H2  HOH B1213      14.307  18.277  12.063  1.00  0.00      B    H  
ATOM   3660  O   HOH B1214       3.398  23.632   2.296  1.00  0.00      B    O  
ATOM   3661  H1  HOH B1214       3.317  24.615   2.005  1.00  0.00      B    H  
ATOM   3662  H2  HOH B1214       4.199  23.401   2.910  1.00  0.00      B    H  
ATOM   3663  O   HOH B1215       4.713  19.106  22.103  1.00  0.00      B    O  
ATOM   3664  H1  HOH B1215       5.579  19.460  22.596  1.00  0.00      B    H  
ATOM   3665  H2  HOH B1215       4.189  19.863  21.694  1.00  0.00      B    H  
ATOM   3666  O   HOH B1216      10.976  27.872  26.858  1.00  0.00      B    O  
ATOM   3667  H1  HOH B1216      10.681  28.858  27.070  1.00  0.00      B    H  
ATOM   3668  H2  HOH B1216      11.800  27.683  27.392  1.00  0.00      B    H  
ATOM   3669  O   HOH B1217      14.797   5.754  37.483  1.00  0.00      B    O  
ATOM   3670  H1  HOH B1217      15.721   5.432  37.651  1.00  0.00      B    H  
ATOM   3671  H2  HOH B1217      14.566   6.499  38.160  1.00  0.00      B    H  
ATOM   3672  O   HOH B1218      19.084  36.575  37.055  1.00  0.00      B    O  
ATOM   3673  H1  HOH B1218      18.328  36.099  37.469  1.00  0.00      B    H  
ATOM   3674  H2  HOH B1218      18.652  37.450  36.739  1.00  0.00      B    H  
ATOM   3675  O   HOH B1219      26.501  31.006  38.055  1.00  0.00      B    O  
ATOM   3676  H1  HOH B1219      27.380  31.505  38.243  1.00  0.00      B    H  
ATOM   3677  H2  HOH B1219      26.117  31.352  37.190  1.00  0.00      B    H  
ATOM   3678  O   HOH B1220      -0.125  25.984   4.591  1.00  0.00      B    O  
ATOM   3679  H1  HOH B1220       0.040  26.083   3.538  1.00  0.00      B    H  
ATOM   3680  H2  HOH B1220       0.336  26.730   5.041  1.00  0.00      B    H  
ATOM   3681  O   HOH B1221      38.659  19.158   2.620  1.00  0.00      B    O  
ATOM   3682  H1  HOH B1221      38.868  18.699   3.474  1.00  0.00      B    H  
ATOM   3683  H2  HOH B1221      39.333  18.883   1.880  1.00  0.00      B    H  
ATOM   3684  O   HOH B1222      10.012  12.061   4.481  1.00  0.00      B    O  
ATOM   3685  H1  HOH B1222      10.604  11.356   3.979  1.00  0.00      B    H  
ATOM   3686  H2  HOH B1222       9.055  11.836   4.322  1.00  0.00      B    H  
ATOM   3687  O   HOH B1223      31.426  12.833  18.409  1.00  0.00      B    O  
ATOM   3688  H1  HOH B1223      30.507  12.499  18.452  1.00  0.00      B    H  
ATOM   3689  H2  HOH B1223      31.762  12.616  17.468  1.00  0.00      B    H  
ATOM   3690  O   HOH B1224      28.342  22.024  26.551  1.00  0.00      B    O  
ATOM   3691  H1  HOH B1224      28.996  22.146  25.831  1.00  0.00      B    H  
ATOM   3692  H2  HOH B1224      27.854  22.941  26.671  1.00  0.00      B    H  
ATOM   3693  O   HOH B1225       5.723  22.550  26.417  1.00  0.00      B    O  
ATOM   3694  H1  HOH B1225       5.538  23.028  25.534  1.00  0.00      B    H  
ATOM   3695  H2  HOH B1225       5.328  21.657  26.190  1.00  0.00      B    H  
ATOM   3696  O   HOH B1226       7.913   5.100  12.741  1.00  0.00      B    O  
ATOM   3697  H1  HOH B1226       7.226   5.796  12.893  1.00  0.00      B    H  
ATOM   3698  H2  HOH B1226       7.619   4.587  11.933  1.00  0.00      B    H  
ATOM   3699  O   HOH B1227      18.990   6.680   0.524  1.00  0.00      B    O  
ATOM   3700  H1  HOH B1227      19.476   7.201   1.255  1.00  0.00      B    H  
ATOM   3701  H2  HOH B1227      19.441   5.719   0.491  1.00  0.00      B    H  
ATOM   3702  O   HOH B1228      17.097  10.269  11.015  1.00  0.00      B    O  
ATOM   3703  H1  HOH B1228      16.828  10.684  11.865  1.00  0.00      B    H  
ATOM   3704  H2  HOH B1228      17.993  10.593  10.718  1.00  0.00      B    H  
ATOM   3705  O   HOH B1229       9.520  16.670  17.827  1.00  0.00      B    O  
ATOM   3706  H1  HOH B1229      10.050  17.452  17.477  1.00  0.00      B    H  
ATOM   3707  H2  HOH B1229       9.714  16.598  18.826  1.00  0.00      B    H  
ATOM   3708  O   HOH B1230       9.171   3.710  22.657  1.00  0.00      B    O  
ATOM   3709  H1  HOH B1230       8.624   3.091  21.972  1.00  0.00      B    H  
ATOM   3710  H2  HOH B1230       8.975   3.332  23.611  1.00  0.00      B    H  
ATOM   3711  O   HOH B1231      22.959  26.286  13.045  1.00  0.00      B    O  
ATOM   3712  H1  HOH B1231      23.349  25.515  13.591  1.00  0.00      B    H  
ATOM   3713  H2  HOH B1231      22.909  26.009  12.064  1.00  0.00      B    H  
ATOM   3714  O   HOH B1232       1.939  23.188  27.755  1.00  0.00      B    O  
ATOM   3715  H1  HOH B1232       2.594  23.851  28.160  1.00  0.00      B    H  
ATOM   3716  H2  HOH B1232       1.050  23.451  28.127  1.00  0.00      B    H  
ATOM   3717  O   HOH B1233      15.374  20.677  38.628  1.00  0.00      B    O  
ATOM   3718  H1  HOH B1233      16.292  21.153  38.651  1.00  0.00      B    H  
ATOM   3719  H2  HOH B1233      14.692  21.350  38.465  1.00  0.00      B    H  
ATOM   3720  O   HOH B1234       8.193  34.560  27.623  1.00  0.00      B    O  
ATOM   3721  H1  HOH B1234       7.634  35.118  28.283  1.00  0.00      B    H  
ATOM   3722  H2  HOH B1234       9.014  35.142  27.457  1.00  0.00      B    H  
ATOM   3723  O   HOH B1235      29.702  32.951  30.101  1.00  0.00      B    O  
ATOM   3724  H1  HOH B1235      30.566  33.341  29.835  1.00  0.00      B    H  
ATOM   3725  H2  HOH B1235      29.038  33.546  29.606  1.00  0.00      B    H  
ATOM   3726  O   HOH B1236      18.106  23.463  21.928  1.00  0.00      B    O  
ATOM   3727  H1  HOH B1236      17.593  24.105  22.488  1.00  0.00      B    H  
ATOM   3728  H2  HOH B1236      18.911  23.203  22.488  1.00  0.00      B    H  
ATOM   3729  O   HOH B1237      25.176  17.462  36.609  1.00  0.00      B    O  
ATOM   3730  H1  HOH B1237      25.435  18.424  36.666  1.00  0.00      B    H  
ATOM   3731  H2  HOH B1237      24.384  17.412  36.047  1.00  0.00      B    H  
ATOM   3732  O   HOH B1238      20.203   4.262  38.986  1.00  0.00      B    O  
ATOM   3733  H1  HOH B1238      20.586   4.708  38.152  1.00  0.00      B    H  
ATOM   3734  H2  HOH B1238      20.932   3.662  39.280  1.00  0.00      B    H  
ATOM   3735  O   HOH B1239       7.317  12.712  13.865  1.00  0.00      B    O  
ATOM   3736  H1  HOH B1239       8.235  12.424  13.621  1.00  0.00      B    H  
ATOM   3737  H2  HOH B1239       7.026  12.352  14.787  1.00  0.00      B    H  
ATOM   3738  O   HOH B1240      29.131   7.999   8.809  1.00  0.00      B    O  
ATOM   3739  H1  HOH B1240      29.967   7.467   8.741  1.00  0.00      B    H  
ATOM   3740  H2  HOH B1240      29.049   8.233   9.755  1.00  0.00      B    H  
ATOM   3741  O   HOH B1241       3.669  15.809  15.060  1.00  0.00      B    O  
ATOM   3742  H1  HOH B1241       4.064  16.265  15.855  1.00  0.00      B    H  
ATOM   3743  H2  HOH B1241       3.858  14.796  15.088  1.00  0.00      B    H  
ATOM   3744  O   HOH B1242      38.100  10.494  35.004  1.00  0.00      B    O  
ATOM   3745  H1  HOH B1242      37.630  11.065  34.355  1.00  0.00      B    H  
ATOM   3746  H2  HOH B1242      38.993  10.319  34.633  1.00  0.00      B    H  
ATOM   3747  O   HOH B1243      20.133  17.082  19.167  1.00  0.00      B    O  
ATOM   3748  H1  HOH B1243      19.304  16.477  19.313  1.00  0.00      B    H  
ATOM   3749  H2  HOH B1243      20.862  16.828  19.791  1.00  0.00      B    H  
ATOM   3750  O   HOH B1244      24.788  20.133  28.671  1.00  0.00      B    O  
ATOM   3751  H1  HOH B1244      25.490  19.690  28.049  1.00  0.00      B    H  
ATOM   3752  H2  HOH B1244      24.174  19.394  29.080  1.00  0.00      B    H  
ATOM   3753  O   HOH B1245      37.730  18.831  34.081  1.00  0.00      B    O  
ATOM   3754  H1  HOH B1245      38.283  17.976  34.240  1.00  0.00      B    H  
ATOM   3755  H2  HOH B1245      36.725  18.631  33.907  1.00  0.00      B    H  
ATOM   3756  O   HOH B1246       6.244   5.656  32.849  1.00  0.00      B    O  
ATOM   3757  H1  HOH B1246       5.719   5.003  33.458  1.00  0.00      B    H  
ATOM   3758  H2  HOH B1246       6.864   6.196  33.465  1.00  0.00      B    H  
ATOM   3759  O   HOH B1247      22.232  13.985  12.050  1.00  0.00      B    O  
ATOM   3760  H1  HOH B1247      21.807  13.179  11.611  1.00  0.00      B    H  
ATOM   3761  H2  HOH B1247      21.777  14.190  12.986  1.00  0.00      B    H  
ATOM   3762  O   HOH B1248      18.199  28.995  20.518  1.00  0.00      B    O  
ATOM   3763  H1  HOH B1248      17.288  29.319  20.343  1.00  0.00      B    H  
ATOM   3764  H2  HOH B1248      18.849  29.809  20.523  1.00  0.00      B    H  
ATOM   3765  O   HOH B1249       0.423  35.276  28.669  1.00  0.00      B    O  
ATOM   3766  H1  HOH B1249       0.959  35.195  29.619  1.00  0.00      B    H  
ATOM   3767  H2  HOH B1249       0.920  34.789  27.992  1.00  0.00      B    H  
ATOM   3768  O   HOH B1250      21.961  19.852  23.286  1.00  0.00      B    O  
ATOM   3769  H1  HOH B1250      22.525  20.258  24.079  1.00  0.00      B    H  
ATOM   3770  H2  HOH B1250      21.143  20.430  23.025  1.00  0.00      B    H  
ATOM   3771  O   HOH B1251       2.628  29.339   2.922  1.00  0.00      B    O  
ATOM   3772  H1  HOH B1251       3.522  29.136   3.342  1.00  0.00      B    H  
ATOM   3773  H2  HOH B1251       2.289  28.505   2.586  1.00  0.00      B    H  
ATOM   3774  O   HOH B1252      17.268  23.063  14.421  1.00  0.00      B    O  
ATOM   3775  H1  HOH B1252      17.038  22.259  14.938  1.00  0.00      B    H  
ATOM   3776  H2  HOH B1252      18.244  22.902  14.156  1.00  0.00      B    H  
ATOM   3777  O   HOH B1253      22.390   7.546   8.336  1.00  0.00      B    O  
ATOM   3778  H1  HOH B1253      23.104   7.464   7.529  1.00  0.00      B    H  
ATOM   3779  H2  HOH B1253      22.721   8.148   9.052  1.00  0.00      B    H  
ATOM   3780  O   HOH B1254      25.672  16.016  30.169  1.00  0.00      B    O  
ATOM   3781  H1  HOH B1254      26.456  16.070  29.617  1.00  0.00      B    H  
ATOM   3782  H2  HOH B1254      25.966  16.414  31.046  1.00  0.00      B    H  
ATOM   3783  O   HOH B1255      16.161   3.964  33.769  1.00  0.00      B    O  
ATOM   3784  H1  HOH B1255      16.036   3.773  32.757  1.00  0.00      B    H  
ATOM   3785  H2  HOH B1255      16.826   4.703  33.813  1.00  0.00      B    H  
ATOM   3786  O   HOH B1256      16.393  21.211  22.156  1.00  0.00      B    O  
ATOM   3787  H1  HOH B1256      16.761  20.792  22.961  1.00  0.00      B    H  
ATOM   3788  H2  HOH B1256      16.999  21.957  21.835  1.00  0.00      B    H  
ATOM   3789  O   HOH B1257       0.527  13.072  22.608  1.00  0.00      B    O  
ATOM   3790  H1  HOH B1257       1.454  12.917  22.973  1.00  0.00      B    H  
ATOM   3791  H2  HOH B1257       0.200  13.996  22.847  1.00  0.00      B    H  
ATOM   3792  O   HOH B1258      20.786  29.372  17.513  1.00  0.00      B    O  
ATOM   3793  H1  HOH B1258      21.661  28.964  17.198  1.00  0.00      B    H  
ATOM   3794  H2  HOH B1258      21.008  30.090  18.155  1.00  0.00      B    H  
ATOM   3795  O   HOH B1259      29.095  38.630  36.270  1.00  0.00      B    O  
ATOM   3796  H1  HOH B1259      29.259  37.921  36.957  1.00  0.00      B    H  
ATOM   3797  H2  HOH B1259      28.614  38.203  35.484  1.00  0.00      B    H  
ATOM   3798  O   HOH B1260      14.956  25.986  35.605  1.00  0.00      B    O  
ATOM   3799  H1  HOH B1260      15.201  25.936  34.635  1.00  0.00      B    H  
ATOM   3800  H2  HOH B1260      15.807  26.215  36.117  1.00  0.00      B    H  
ATOM   3801  O   HOH B1261      37.036   3.603  14.381  1.00  0.00      B    O  
ATOM   3802  H1  HOH B1261      37.056   4.209  13.575  1.00  0.00      B    H  
ATOM   3803  H2  HOH B1261      36.563   2.739  14.212  1.00  0.00      B    H  
ATOM   3804  O   HOH B1262       2.012  38.504  34.961  1.00  0.00      B    O  
ATOM   3805  H1  HOH B1262       1.605  38.090  35.825  1.00  0.00      B    H  
ATOM   3806  H2  HOH B1262       1.216  38.771  34.332  1.00  0.00      B    H  
ATOM   3807  O   HOH B1263      21.627  13.805  19.543  1.00  0.00      B    O  
ATOM   3808  H1  HOH B1263      21.817  13.561  20.498  1.00  0.00      B    H  
ATOM   3809  H2  HOH B1263      22.195  14.673  19.336  1.00  0.00      B    H  
ATOM   3810  O   HOH B1264      19.879  13.053   1.912  1.00  0.00      B    O  
ATOM   3811  H1  HOH B1264      19.617  13.993   2.259  1.00  0.00      B    H  
ATOM   3812  H2  HOH B1264      19.072  12.532   1.654  1.00  0.00      B    H  
ATOM   3813  O   HOH B1265      13.911  21.860  27.281  1.00  0.00      B    O  
ATOM   3814  H1  HOH B1265      12.984  21.762  27.001  1.00  0.00      B    H  
ATOM   3815  H2  HOH B1265      14.274  20.939  27.414  1.00  0.00      B    H  
ATOM   3816  O   HOH B1266      30.335  14.998  23.771  1.00  0.00      B    O  
ATOM   3817  H1  HOH B1266      31.123  14.977  24.342  1.00  0.00      B    H  
ATOM   3818  H2  HOH B1266      29.845  14.108  23.961  1.00  0.00      B    H  
ATOM   3819  O   HOH B1267      18.258  24.329  34.204  1.00  0.00      B    O  
ATOM   3820  H1  HOH B1267      19.060  23.937  34.708  1.00  0.00      B    H  
ATOM   3821  H2  HOH B1267      18.374  25.290  34.352  1.00  0.00      B    H  
ATOM   3822  O   HOH B1268      25.429  11.484  13.009  1.00  0.00      B    O  
ATOM   3823  H1  HOH B1268      25.068  12.076  12.305  1.00  0.00      B    H  
ATOM   3824  H2  HOH B1268      26.197  11.952  13.445  1.00  0.00      B    H  
ATOM   3825  O   HOH B1269       3.325   9.763  35.287  1.00  0.00      B    O  
ATOM   3826  H1  HOH B1269       3.860   9.139  34.700  1.00  0.00      B    H  
ATOM   3827  H2  HOH B1269       2.371   9.595  35.011  1.00  0.00      B    H  
ATOM   3828  O   HOH B1270      25.529  14.957  24.795  1.00  0.00      B    O  
ATOM   3829  H1  HOH B1270      25.400  15.948  24.752  1.00  0.00      B    H  
ATOM   3830  H2  HOH B1270      24.807  14.542  25.311  1.00  0.00      B    H  
ATOM   3831  O   HOH B1271      27.205  37.466  34.453  1.00  0.00      B    O  
ATOM   3832  H1  HOH B1271      27.296  36.738  33.751  1.00  0.00      B    H  
ATOM   3833  H2  HOH B1271      26.406  37.998  34.128  1.00  0.00      B    H  
ATOM   3834  O   HOH B1272      25.905  15.451  10.431  1.00  0.00      B    O  
ATOM   3835  H1  HOH B1272      25.391  15.275   9.539  1.00  0.00      B    H  
ATOM   3836  H2  HOH B1272      26.649  16.105  10.155  1.00  0.00      B    H  
ATOM   3837  O   HOH B1273      18.692  22.837   1.963  1.00  0.00      B    O  
ATOM   3838  H1  HOH B1273      19.479  22.552   2.544  1.00  0.00      B    H  
ATOM   3839  H2  HOH B1273      18.316  23.768   2.253  1.00  0.00      B    H  
ATOM   3840  O   HOH B1274       4.580  14.902  35.005  1.00  0.00      B    O  
ATOM   3841  H1  HOH B1274       5.450  15.087  34.504  1.00  0.00      B    H  
ATOM   3842  H2  HOH B1274       4.681  15.164  35.963  1.00  0.00      B    H  
ATOM   3843  O   HOH B1275      31.740  15.452   9.349  1.00  0.00      B    O  
ATOM   3844  H1  HOH B1275      31.328  16.352   9.334  1.00  0.00      B    H  
ATOM   3845  H2  HOH B1275      32.745  15.561   9.250  1.00  0.00      B    H  
ATOM   3846  O   HOH B1276      17.044   4.451  14.592  1.00  0.00      B    O  
ATOM   3847  H1  HOH B1276      17.591   4.563  15.411  1.00  0.00      B    H  
ATOM   3848  H2  HOH B1276      16.448   5.236  14.575  1.00  0.00      B    H  
ATOM   3849  O   HOH B1277       4.423   4.960  24.374  1.00  0.00      B    O  
ATOM   3850  H1  HOH B1277       3.756   5.455  23.763  1.00  0.00      B    H  
ATOM   3851  H2  HOH B1277       4.071   4.014  24.408  1.00  0.00      B    H  
ATOM   3852  O   HOH B1278      28.055  12.388  22.484  1.00  0.00      B    O  
ATOM   3853  H1  HOH B1278      27.877  12.783  21.570  1.00  0.00      B    H  
ATOM   3854  H2  HOH B1278      29.004  12.124  22.527  1.00  0.00      B    H  
ATOM   3855  O   HOH B1279       3.136  16.196   5.467  1.00  0.00      B    O  
ATOM   3856  H1  HOH B1279       3.314  16.139   4.482  1.00  0.00      B    H  
ATOM   3857  H2  HOH B1279       3.911  16.730   5.858  1.00  0.00      B    H  
ATOM   3858  O   HOH B1280      23.551  14.716  37.055  1.00  0.00      B    O  
ATOM   3859  H1  HOH B1280      24.337  14.256  36.625  1.00  0.00      B    H  
ATOM   3860  H2  HOH B1280      23.501  15.623  36.718  1.00  0.00      B    H  
ATOM   3861  O   HOH B1281      21.124  38.286   3.462  1.00  0.00      B    O  
ATOM   3862  H1  HOH B1281      21.932  38.730   3.110  1.00  0.00      B    H  
ATOM   3863  H2  HOH B1281      20.412  38.838   3.045  1.00  0.00      B    H  
ATOM   3864  O   HOH B1282      25.360  26.576  19.981  1.00  0.00      B    O  
ATOM   3865  H1  HOH B1282      26.283  26.486  20.415  1.00  0.00      B    H  
ATOM   3866  H2  HOH B1282      25.399  27.495  19.461  1.00  0.00      B    H  
ATOM   3867  O   HOH B1283      31.755   1.845   8.429  1.00  0.00      B    O  
ATOM   3868  H1  HOH B1283      30.823   1.596   8.032  1.00  0.00      B    H  
ATOM   3869  H2  HOH B1283      31.507   2.654   9.026  1.00  0.00      B    H  
ATOM   3870  O   HOH B1284      30.431  25.429  20.058  1.00  0.00      B    O  
ATOM   3871  H1  HOH B1284      31.318  25.919  20.224  1.00  0.00      B    H  
ATOM   3872  H2  HOH B1284      30.219  25.434  19.069  1.00  0.00      B    H  
ATOM   3873  O   HOH B1285      33.151  17.627  24.779  1.00  0.00      B    O  
ATOM   3874  H1  HOH B1285      32.346  17.696  25.367  1.00  0.00      B    H  
ATOM   3875  H2  HOH B1285      33.137  16.681  24.436  1.00  0.00      B    H  
ATOM   3876  O   HOH B1286      35.080  35.641  18.410  1.00  0.00      B    O  
ATOM   3877  H1  HOH B1286      35.379  35.878  17.423  1.00  0.00      B    H  
ATOM   3878  H2  HOH B1286      34.753  36.489  18.757  1.00  0.00      B    H  
ATOM   3879  O   HOH B1287      34.198  11.098   6.287  1.00  0.00      B    O  
ATOM   3880  H1  HOH B1287      33.962  10.540   5.481  1.00  0.00      B    H  
ATOM   3881  H2  HOH B1287      35.225  11.079   6.421  1.00  0.00      B    H  
ATOM   3882  O   HOH B1288      25.718  26.227   9.130  1.00  0.00      B    O  
ATOM   3883  H1  HOH B1288      26.616  26.557   8.950  1.00  0.00      B    H  
ATOM   3884  H2  HOH B1288      25.664  25.357   8.656  1.00  0.00      B    H  
ATOM   3885  O   HOH B1289       8.493  10.358  26.786  1.00  0.00      B    O  
ATOM   3886  H1  HOH B1289       9.306  10.997  26.920  1.00  0.00      B    H  
ATOM   3887  H2  HOH B1289       8.725   9.640  26.091  1.00  0.00      B    H  
ATOM   3888  O   HOH B1290      33.756  36.395  24.507  1.00  0.00      B    O  
ATOM   3889  H1  HOH B1290      33.698  37.278  24.960  1.00  0.00      B    H  
ATOM   3890  H2  HOH B1290      33.764  35.705  25.190  1.00  0.00      B    H  
ATOM   3891  O   HOH B1291      29.063   1.981  33.312  1.00  0.00      B    O  
ATOM   3892  H1  HOH B1291      29.572   2.740  32.842  1.00  0.00      B    H  
ATOM   3893  H2  HOH B1291      28.205   1.789  32.723  1.00  0.00      B    H  
ATOM   3894  O   HOH B1292      36.244   5.408  12.586  1.00  0.00      B    O  
ATOM   3895  H1  HOH B1292      36.001   6.351  12.813  1.00  0.00      B    H  
ATOM   3896  H2  HOH B1292      35.852   5.124  11.701  1.00  0.00      B    H  
ATOM   3897  O   HOH B1293       3.721  28.552  33.261  1.00  0.00      B    O  
ATOM   3898  H1  HOH B1293       3.649  29.236  33.943  1.00  0.00      B    H  
ATOM   3899  H2  HOH B1293       4.484  27.950  33.589  1.00  0.00      B    H  
ATOM   3900  O   HOH B1294      34.302  29.327  20.579  1.00  0.00      B    O  
ATOM   3901  H1  HOH B1294      34.840  29.516  21.442  1.00  0.00      B    H  
ATOM   3902  H2  HOH B1294      34.898  29.393  19.746  1.00  0.00      B    H  
ATOM   3903  O   HOH B1295      10.707  17.816  27.006  1.00  0.00      B    O  
ATOM   3904  H1  HOH B1295       9.831  17.790  27.519  1.00  0.00      B    H  
ATOM   3905  H2  HOH B1295      11.423  17.305  27.551  1.00  0.00      B    H  
ATOM   3906  O   HOH B1296      31.663   8.343  13.969  1.00  0.00      B    O  
ATOM   3907  H1  HOH B1296      32.076   8.456  13.011  1.00  0.00      B    H  
ATOM   3908  H2  HOH B1296      31.267   7.417  13.964  1.00  0.00      B    H  
ATOM   3909  O   HOH B1297      22.075  26.515   4.498  1.00  0.00      B    O  
ATOM   3910  H1  HOH B1297      22.480  27.079   5.304  1.00  0.00      B    H  
ATOM   3911  H2  HOH B1297      22.814  26.449   3.757  1.00  0.00      B    H  
ATOM   3912  O   HOH B1298       5.545   7.309  38.441  1.00  0.00      B    O  
ATOM   3913  H1  HOH B1298       5.154   8.208  38.444  1.00  0.00      B    H  
ATOM   3914  H2  HOH B1298       5.081   6.664  37.824  1.00  0.00      B    H  
ATOM   3915  O   HOH B1299      39.475  38.596  37.226  1.00  0.00      B    O  
ATOM   3916  H1  HOH B1299      39.087  37.994  37.959  1.00  0.00      B    H  
ATOM   3917  H2  HOH B1299      38.845  39.374  37.087  1.00  0.00      B    H  
ATOM   3918  O   HOH B1300      21.394  29.308  10.382  1.00  0.00      B    O  
ATOM   3919  H1  HOH B1300      21.520  28.309  10.367  1.00  0.00      B    H  
ATOM   3920  H2  HOH B1300      20.392  29.475  10.533  1.00  0.00      B    H  
ATOM   3921  O   HOH B1301      38.790  19.096  21.001  1.00  0.00      B    O  
ATOM   3922  H1  HOH B1301      39.556  18.424  20.891  1.00  0.00      B    H  
ATOM   3923  H2  HOH B1301      37.915  18.714  20.641  1.00  0.00      B    H  
ATOM   3924  O   HOH B1302      10.400  18.050  20.839  1.00  0.00      B    O  
ATOM   3925  H1  HOH B1302      10.330  18.512  21.724  1.00  0.00      B    H  
ATOM   3926  H2  HOH B1302       9.819  18.549  20.177  1.00  0.00      B    H  
ATOM   3927  O   HOH B1303      31.807  31.936  24.014  1.00  0.00      B    O  
ATOM   3928  H1  HOH B1303      31.257  31.643  24.843  1.00  0.00      B    H  
ATOM   3929  H2  HOH B1303      32.625  31.421  24.038  1.00  0.00      B    H  
ATOM   3930  O   HOH B1304      14.417  11.519  25.394  1.00  0.00      B    O  
ATOM   3931  H1  HOH B1304      14.935  11.350  26.254  1.00  0.00      B    H  
ATOM   3932  H2  HOH B1304      13.854  12.375  25.586  1.00  0.00      B    H  
ATOM   3933  O   HOH B1305      19.065   8.223  37.115  1.00  0.00      B    O  
ATOM   3934  H1  HOH B1305      19.337   7.745  37.932  1.00  0.00      B    H  
ATOM   3935  H2  HOH B1305      18.961   7.593  36.310  1.00  0.00      B    H  
ATOM   3936  O   HOH B1306      30.087  38.303  10.691  1.00  0.00      B    O  
ATOM   3937  H1  HOH B1306      29.625  39.195  10.727  1.00  0.00      B    H  
ATOM   3938  H2  HOH B1306      31.048  38.474  10.948  1.00  0.00      B    H  
ATOM   3939  O   HOH B1307      29.694  12.900   5.340  1.00  0.00      B    O  
ATOM   3940  H1  HOH B1307      29.851  12.811   4.342  1.00  0.00      B    H  
ATOM   3941  H2  HOH B1307      30.317  13.596   5.769  1.00  0.00      B    H  
ATOM   3942  O   HOH B1308       0.983   3.906  28.838  1.00  0.00      B    O  
ATOM   3943  H1  HOH B1308       1.782   4.140  28.322  1.00  0.00      B    H  
ATOM   3944  H2  HOH B1308       1.317   3.201  29.521  1.00  0.00      B    H  
ATOM   3945  O   HOH B1309       2.263  10.246   9.589  1.00  0.00      B    O  
ATOM   3946  H1  HOH B1309       1.700  10.415   8.774  1.00  0.00      B    H  
ATOM   3947  H2  HOH B1309       3.161  10.775   9.506  1.00  0.00      B    H  
ATOM   3948  O   HOH B1310      18.088   0.255   9.081  1.00  0.00      B    O  
ATOM   3949  H1  HOH B1310      17.449   0.658   9.762  1.00  0.00      B    H  
ATOM   3950  H2  HOH B1310      18.923   0.059   9.572  1.00  0.00      B    H  
ATOM   3951  O   HOH B1311      17.827  12.780   5.195  1.00  0.00      B    O  
ATOM   3952  H1  HOH B1311      18.644  12.269   5.489  1.00  0.00      B    H  
ATOM   3953  H2  HOH B1311      17.848  13.744   5.500  1.00  0.00      B    H  
ATOM   3954  O   HOH B1312       2.245  22.593   0.097  1.00  0.00      B    O  
ATOM   3955  H1  HOH B1312       2.127  23.341  -0.568  1.00  0.00      B    H  
ATOM   3956  H2  HOH B1312       2.550  23.015   0.993  1.00  0.00      B    H  
ATOM   3957  O   HOH B1313      23.081  22.936   8.698  1.00  0.00      B    O  
ATOM   3958  H1  HOH B1313      22.346  22.632   8.127  1.00  0.00      B    H  
ATOM   3959  H2  HOH B1313      22.802  22.772   9.629  1.00  0.00      B    H  
ATOM   3960  O   HOH B1314      10.710   4.541  29.181  1.00  0.00      B    O  
ATOM   3961  H1  HOH B1314      11.505   4.812  28.574  1.00  0.00      B    H  
ATOM   3962  H2  HOH B1314      10.556   3.530  29.048  1.00  0.00      B    H  
ATOM   3963  O   HOH B1315       0.146  21.677  25.981  1.00  0.00      B    O  
ATOM   3964  H1  HOH B1315       1.073  22.075  26.156  1.00  0.00      B    H  
ATOM   3965  H2  HOH B1315      -0.490  22.204  26.542  1.00  0.00      B    H  
ATOM   3966  O   HOH B1316      35.085  16.989  36.531  1.00  0.00      B    O  
ATOM   3967  H1  HOH B1316      34.434  16.646  37.197  1.00  0.00      B    H  
ATOM   3968  H2  HOH B1316      35.832  17.448  37.093  1.00  0.00      B    H  
ATOM   3969  O   HOH B1317      26.037   1.640  13.863  1.00  0.00      B    O  
ATOM   3970  H1  HOH B1317      25.297   2.348  14.036  1.00  0.00      B    H  
ATOM   3971  H2  HOH B1317      26.957   2.083  13.850  1.00  0.00      B    H  
ATOM   3972  O   HOH B1318       4.190  27.273   5.948  1.00  0.00      B    O  
ATOM   3973  H1  HOH B1318       4.522  27.346   5.025  1.00  0.00      B    H  
ATOM   3974  H2  HOH B1318       3.822  28.208   6.169  1.00  0.00      B    H  
ATOM   3975  O   HOH B1319      20.279   9.277  24.563  1.00  0.00      B    O  
ATOM   3976  H1  HOH B1319      19.574   8.556  24.324  1.00  0.00      B    H  
ATOM   3977  H2  HOH B1319      19.733  10.112  24.787  1.00  0.00      B    H  
ATOM   3978  O   HOH B1320       2.997   0.714  21.184  1.00  0.00      B    O  
ATOM   3979  H1  HOH B1320       2.768   1.742  21.122  1.00  0.00      B    H  
ATOM   3980  H2  HOH B1320       2.211   0.235  20.683  1.00  0.00      B    H  
ATOM   3981  O   HOH B1321      37.964  35.160   8.087  1.00  0.00      B    O  
ATOM   3982  H1  HOH B1321      37.492  35.466   7.291  1.00  0.00      B    H  
ATOM   3983  H2  HOH B1321      38.923  35.056   7.838  1.00  0.00      B    H  
ATOM   3984  O   HOH B1322       5.924  27.557  16.909  1.00  0.00      B    O  
ATOM   3985  H1  HOH B1322       6.866  27.126  16.896  1.00  0.00      B    H  
ATOM   3986  H2  HOH B1322       6.068  28.388  16.394  1.00  0.00      B    H  
ATOM   3987  O   HOH B1323      14.252  20.344   2.014  1.00  0.00      B    O  
ATOM   3988  H1  HOH B1323      15.049  20.440   2.590  1.00  0.00      B    H  
ATOM   3989  H2  HOH B1323      14.582  20.625   1.160  1.00  0.00      B    H  
ATOM   3990  O   HOH B1324      29.254   3.140   6.071  1.00  0.00      B    O  
ATOM   3991  H1  HOH B1324      28.874   2.369   6.624  1.00  0.00      B    H  
ATOM   3992  H2  HOH B1324      30.062   2.768   5.577  1.00  0.00      B    H  
ATOM   3993  O   HOH B1325       9.760  39.220  24.260  1.00  0.00      B    O  
ATOM   3994  H1  HOH B1325       9.648  38.646  23.436  1.00  0.00      B    H  
ATOM   3995  H2  HOH B1325      10.777  39.332  24.423  1.00  0.00      B    H  
ATOM   3996  O   HOH B1326      14.351  14.706  21.615  1.00  0.00      B    O  
ATOM   3997  H1  HOH B1326      13.701  15.360  22.101  1.00  0.00      B    H  
ATOM   3998  H2  HOH B1326      15.006  14.317  22.322  1.00  0.00      B    H  
ATOM   3999  O   HOH B1327      14.266  19.650  35.141  1.00  0.00      B    O  
ATOM   4000  H1  HOH B1327      13.500  19.190  34.701  1.00  0.00      B    H  
ATOM   4001  H2  HOH B1327      14.724  19.028  35.799  1.00  0.00      B    H  
ATOM   4002  O   HOH B1328      37.561  24.866  19.338  1.00  0.00      B    O  
ATOM   4003  H1  HOH B1328      37.968  24.347  20.102  1.00  0.00      B    H  
ATOM   4004  H2  HOH B1328      36.739  24.447  18.987  1.00  0.00      B    H  
ATOM   4005  O   HOH B1329       3.656   6.038  10.801  1.00  0.00      B    O  
ATOM   4006  H1  HOH B1329       4.633   5.981  11.065  1.00  0.00      B    H  
ATOM   4007  H2  HOH B1329       3.316   6.953  11.113  1.00  0.00      B    H  
ATOM   4008  O   HOH B1330      28.598  32.805  23.185  1.00  0.00      B    O  
ATOM   4009  H1  HOH B1330      27.966  32.633  23.945  1.00  0.00      B    H  
ATOM   4010  H2  HOH B1330      29.112  33.654  23.468  1.00  0.00      B    H  
ATOM   4011  O   HOH B1331      25.618   0.732  11.315  1.00  0.00      B    O  
ATOM   4012  H1  HOH B1331      24.720   0.276  11.429  1.00  0.00      B    H  
ATOM   4013  H2  HOH B1331      25.931   1.137  12.252  1.00  0.00      B    H  
ATOM   4014  O   HOH B1332      13.928  22.164  36.101  1.00  0.00      B    O  
ATOM   4015  H1  HOH B1332      13.092  22.339  36.657  1.00  0.00      B    H  
ATOM   4016  H2  HOH B1332      14.005  21.152  35.975  1.00  0.00      B    H  
ATOM   4017  O   HOH B1333      35.936   6.429  30.371  1.00  0.00      B    O  
ATOM   4018  H1  HOH B1333      36.276   6.463  29.408  1.00  0.00      B    H  
ATOM   4019  H2  HOH B1333      35.529   5.494  30.446  1.00  0.00      B    H  
ATOM   4020  O   HOH B1334      12.574  24.452  29.080  1.00  0.00      B    O  
ATOM   4021  H1  HOH B1334      13.160  23.756  28.701  1.00  0.00      B    H  
ATOM   4022  H2  HOH B1334      11.905  23.892  29.618  1.00  0.00      B    H  
ATOM   4023  O   HOH B1335       1.649   8.630   6.023  1.00  0.00      B    O  
ATOM   4024  H1  HOH B1335       1.892   9.179   5.206  1.00  0.00      B    H  
ATOM   4025  H2  HOH B1335       2.353   8.624   6.760  1.00  0.00      B    H  
ATOM   4026  O   HOH B1336       4.486  30.834  16.195  1.00  0.00      B    O  
ATOM   4027  H1  HOH B1336       5.429  30.548  15.981  1.00  0.00      B    H  
ATOM   4028  H2  HOH B1336       4.368  31.828  16.071  1.00  0.00      B    H  
ATOM   4029  O   HOH B1337      34.289  16.075   8.193  1.00  0.00      B    O  
ATOM   4030  H1  HOH B1337      35.010  15.423   8.000  1.00  0.00      B    H  
ATOM   4031  H2  HOH B1337      34.715  16.970   8.137  1.00  0.00      B    H  
ATOM   4032  O   HOH B1338      27.812  24.920  28.478  1.00  0.00      B    O  
ATOM   4033  H1  HOH B1338      27.943  24.766  27.488  1.00  0.00      B    H  
ATOM   4034  H2  HOH B1338      28.258  25.738  28.843  1.00  0.00      B    H  
ATOM   4035  O   HOH B1339       7.259  22.281  31.558  1.00  0.00      B    O  
ATOM   4036  H1  HOH B1339       7.786  22.547  30.687  1.00  0.00      B    H  
ATOM   4037  H2  HOH B1339       7.789  21.764  32.236  1.00  0.00      B    H  
ATOM   4038  O   HOH B1340      13.471  26.610   3.300  1.00  0.00      B    O  
ATOM   4039  H1  HOH B1340      13.448  25.880   3.995  1.00  0.00      B    H  
ATOM   4040  H2  HOH B1340      13.063  26.306   2.445  1.00  0.00      B    H  
ATOM   4041  O   HOH B1341      18.198   6.174  35.470  1.00  0.00      B    O  
ATOM   4042  H1  HOH B1341      17.975   5.683  36.345  1.00  0.00      B    H  
ATOM   4043  H2  HOH B1341      18.907   5.609  34.938  1.00  0.00      B    H  
ATOM   4044  O   HOH B1342      29.066  25.500  23.952  1.00  0.00      B    O  
ATOM   4045  H1  HOH B1342      29.508  26.309  24.302  1.00  0.00      B    H  
ATOM   4046  H2  HOH B1342      29.769  24.915  23.535  1.00  0.00      B    H  
ATOM   4047  O   HOH B1343       2.311  18.317   9.148  1.00  0.00      B    O  
ATOM   4048  H1  HOH B1343       2.847  17.534   8.876  1.00  0.00      B    H  
ATOM   4049  H2  HOH B1343       2.906  19.170   9.057  1.00  0.00      B    H  
ATOM   4050  O   HOH B1344      34.779   5.238  15.335  1.00  0.00      B    O  
ATOM   4051  H1  HOH B1344      34.602   6.203  14.987  1.00  0.00      B    H  
ATOM   4052  H2  HOH B1344      35.441   4.826  14.710  1.00  0.00      B    H  
ATOM   4053  O   HOH B1345      17.467   4.706  37.777  1.00  0.00      B    O  
ATOM   4054  H1  HOH B1345      17.637   3.725  37.504  1.00  0.00      B    H  
ATOM   4055  H2  HOH B1345      18.184   4.895  38.438  1.00  0.00      B    H  
ATOM   4056  O   HOH B1346      16.555   5.375  22.725  1.00  0.00      B    O  
ATOM   4057  H1  HOH B1346      15.582   5.363  22.391  1.00  0.00      B    H  
ATOM   4058  H2  HOH B1346      17.076   4.762  22.025  1.00  0.00      B    H  
ATOM   4059  O   HOH B1347      34.887  27.070   7.055  1.00  0.00      B    O  
ATOM   4060  H1  HOH B1347      35.278  27.183   8.027  1.00  0.00      B    H  
ATOM   4061  H2  HOH B1347      34.760  26.144   6.843  1.00  0.00      B    H  
ATOM   4062  O   HOH B1348       1.326  19.462  18.632  1.00  0.00      B    O  
ATOM   4063  H1  HOH B1348       0.676  20.170  18.546  1.00  0.00      B    H  
ATOM   4064  H2  HOH B1348       0.856  18.579  18.584  1.00  0.00      B    H  
ATOM   4065  O   HOH B1349      21.118   3.718  26.639  1.00  0.00      B    O  
ATOM   4066  H1  HOH B1349      20.859   4.176  25.768  1.00  0.00      B    H  
ATOM   4067  H2  HOH B1349      20.656   4.241  27.407  1.00  0.00      B    H  
ATOM   4068  O   HOH B1350      23.649  38.647  17.115  1.00  0.00      B    O  
ATOM   4069  H1  HOH B1350      23.045  37.934  16.886  1.00  0.00      B    H  
ATOM   4070  H2  HOH B1350      23.191  39.205  17.845  1.00  0.00      B    H  
ATOM   4071  O   HOH B1351       4.593  23.357  21.739  1.00  0.00      B    O  
ATOM   4072  H1  HOH B1351       4.306  23.294  20.741  1.00  0.00      B    H  
ATOM   4073  H2  HOH B1351       5.412  22.710  21.871  1.00  0.00      B    H  
ATOM   4074  O   HOH B1352      15.079  13.573  28.519  1.00  0.00      B    O  
ATOM   4075  H1  HOH B1352      15.742  14.319  28.577  1.00  0.00      B    H  
ATOM   4076  H2  HOH B1352      14.683  13.495  29.437  1.00  0.00      B    H  
ATOM   4077  O   HOH B1353      14.004  28.329   7.119  1.00  0.00      B    O  
ATOM   4078  H1  HOH B1353      14.812  28.064   7.717  1.00  0.00      B    H  
ATOM   4079  H2  HOH B1353      13.520  29.078   7.602  1.00  0.00      B    H  
ATOM   4080  O   HOH B1354      38.136  33.453  34.577  1.00  0.00      B    O  
ATOM   4081  H1  HOH B1354      37.965  33.189  33.622  1.00  0.00      B    H  
ATOM   4082  H2  HOH B1354      37.256  33.751  34.961  1.00  0.00      B    H  
ATOM   4083  O   HOH B1355      35.755   6.249  20.602  1.00  0.00      B    O  
ATOM   4084  H1  HOH B1355      35.883   5.853  19.634  1.00  0.00      B    H  
ATOM   4085  H2  HOH B1355      36.044   7.230  20.542  1.00  0.00      B    H  
ATOM   4086  O   HOH B1356      24.296   5.082  36.617  1.00  0.00      B    O  
ATOM   4087  H1  HOH B1356      24.391   4.187  36.172  1.00  0.00      B    H  
ATOM   4088  H2  HOH B1356      23.380   5.138  37.004  1.00  0.00      B    H  
ATOM   4089  O   HOH B1357      24.305   8.866   9.789  1.00  0.00      B    O  
ATOM   4090  H1  HOH B1357      24.117   9.482  10.562  1.00  0.00      B    H  
ATOM   4091  H2  HOH B1357      25.069   8.257   9.953  1.00  0.00      B    H  
ATOM   4092  O   HOH B1358      15.469   2.003  24.277  1.00  0.00      B    O  
ATOM   4093  H1  HOH B1358      15.566   1.041  24.019  1.00  0.00      B    H  
ATOM   4094  H2  HOH B1358      16.308   2.304  24.738  1.00  0.00      B    H  
ATOM   4095  O   HOH B1359      26.030   4.447   7.522  1.00  0.00      B    O  
ATOM   4096  H1  HOH B1359      25.994   3.917   8.416  1.00  0.00      B    H  
ATOM   4097  H2  HOH B1359      25.282   4.224   6.926  1.00  0.00      B    H  
ATOM   4098  O   HOH B1360      22.643   0.610  25.326  1.00  0.00      B    O  
ATOM   4099  H1  HOH B1360      23.152   1.297  25.901  1.00  0.00      B    H  
ATOM   4100  H2  HOH B1360      22.967  -0.308  25.540  1.00  0.00      B    H  
ATOM   4101  O   HOH B1361      28.449  17.136   5.033  1.00  0.00      B    O  
ATOM   4102  H1  HOH B1361      27.709  17.629   4.573  1.00  0.00      B    H  
ATOM   4103  H2  HOH B1361      28.972  16.676   4.351  1.00  0.00      B    H  
ATOM   4104  O   HOH B1362      19.695  21.501  13.842  1.00  0.00      B    O  
ATOM   4105  H1  HOH B1362      20.169  20.947  14.590  1.00  0.00      B    H  
ATOM   4106  H2  HOH B1362      20.063  22.449  13.855  1.00  0.00      B    H  
ATOM   4107  O   HOH B1363      25.471  24.621  21.955  1.00  0.00      B    O  
ATOM   4108  H1  HOH B1363      25.348  25.213  21.183  1.00  0.00      B    H  
ATOM   4109  H2  HOH B1363      26.437  24.687  22.103  1.00  0.00      B    H  
ATOM   4110  O   HOH B1364       6.185  26.073  25.916  1.00  0.00      B    O  
ATOM   4111  H1  HOH B1364       6.428  25.581  26.839  1.00  0.00      B    H  
ATOM   4112  H2  HOH B1364       5.940  25.498  25.148  1.00  0.00      B    H  
ATOM   4113  O   HOH B1365      13.908   3.343  35.297  1.00  0.00      B    O  
ATOM   4114  H1  HOH B1365      13.559   3.189  34.355  1.00  0.00      B    H  
ATOM   4115  H2  HOH B1365      14.803   3.841  35.163  1.00  0.00      B    H  
ATOM   4116  O   HOH B1366      14.655  32.609   3.933  1.00  0.00      B    O  
ATOM   4117  H1  HOH B1366      14.513  32.782   2.945  1.00  0.00      B    H  
ATOM   4118  H2  HOH B1366      13.970  32.004   4.337  1.00  0.00      B    H  
ATOM   4119  O   HOH B1367      35.001  38.776  35.478  1.00  0.00      B    O  
ATOM   4120  H1  HOH B1367      35.069  39.268  34.574  1.00  0.00      B    H  
ATOM   4121  H2  HOH B1367      34.306  38.048  35.339  1.00  0.00      B    H  
ATOM   4122  O   HOH B1368      18.041  15.290  26.152  1.00  0.00      B    O  
ATOM   4123  H1  HOH B1368      17.948  15.126  27.163  1.00  0.00      B    H  
ATOM   4124  H2  HOH B1368      18.808  15.888  25.983  1.00  0.00      B    H  
ATOM   4125  O   HOH B1369       6.582  29.680  38.533  1.00  0.00      B    O  
ATOM   4126  H1  HOH B1369       5.612  29.427  38.611  1.00  0.00      B    H  
ATOM   4127  H2  HOH B1369       7.085  28.829  38.235  1.00  0.00      B    H  
ATOM   4128  O   HOH B1370       7.551  16.053  36.246  1.00  0.00      B    O  
ATOM   4129  H1  HOH B1370       8.324  15.795  36.899  1.00  0.00      B    H  
ATOM   4130  H2  HOH B1370       7.682  15.632  35.349  1.00  0.00      B    H  
ATOM   4131  O   HOH B1371      24.870  13.941  14.577  1.00  0.00      B    O  
ATOM   4132  H1  HOH B1371      23.918  14.154  14.395  1.00  0.00      B    H  
ATOM   4133  H2  HOH B1371      24.833  13.832  15.578  1.00  0.00      B    H  
ATOM   4134  O   HOH B1372       9.980  36.733  37.161  1.00  0.00      B    O  
ATOM   4135  H1  HOH B1372       8.975  36.651  36.989  1.00  0.00      B    H  
ATOM   4136  H2  HOH B1372      10.376  35.940  36.663  1.00  0.00      B    H  
ATOM   4137  O   HOH B1373      23.366  13.832  26.391  1.00  0.00      B    O  
ATOM   4138  H1  HOH B1373      23.634  13.865  27.382  1.00  0.00      B    H  
ATOM   4139  H2  HOH B1373      22.670  14.563  26.227  1.00  0.00      B    H  
ATOM   4140  O   HOH B1374      27.643   4.337  26.071  1.00  0.00      B    O  
ATOM   4141  H1  HOH B1374      28.398   4.691  25.543  1.00  0.00      B    H  
ATOM   4142  H2  HOH B1374      27.142   3.726  25.442  1.00  0.00      B    H  
ATOM   4143  O   HOH B1375      18.801  10.156  31.052  1.00  0.00      B    O  
ATOM   4144  H1  HOH B1375      19.764   9.988  30.627  1.00  0.00      B    H  
ATOM   4145  H2  HOH B1375      18.142   9.957  30.298  1.00  0.00      B    H  
ATOM   4146  O   HOH B1376       2.976  39.546  18.103  1.00  0.00      B    O  
ATOM   4147  H1  HOH B1376       2.171  39.128  18.510  1.00  0.00      B    H  
ATOM   4148  H2  HOH B1376       3.604  38.740  17.952  1.00  0.00      B    H  
ATOM   4149  O   HOH B1377       0.253  22.032  30.340  1.00  0.00      B    O  
ATOM   4150  H1  HOH B1377       0.381  21.176  29.805  1.00  0.00      B    H  
ATOM   4151  H2  HOH B1377      -0.011  21.785  31.281  1.00  0.00      B    H  
ATOM   4152  O   HOH B1378       8.387   4.438  39.070  1.00  0.00      B    O  
ATOM   4153  H1  HOH B1378       8.444   5.306  38.585  1.00  0.00      B    H  
ATOM   4154  H2  HOH B1378       7.670   4.518  39.785  1.00  0.00      B    H  
ATOM   4155  O   HOH B1379      22.526   9.293  31.758  1.00  0.00      B    O  
ATOM   4156  H1  HOH B1379      23.108   9.557  32.525  1.00  0.00      B    H  
ATOM   4157  H2  HOH B1379      23.139   8.776  31.131  1.00  0.00      B    H  
ATOM   4158  O   HOH B1380      29.463  37.083  38.713  1.00  0.00      B    O  
ATOM   4159  H1  HOH B1380      29.832  37.154  39.645  1.00  0.00      B    H  
ATOM   4160  H2  HOH B1380      28.542  36.640  38.798  1.00  0.00      B    H  
ATOM   4161  O   HOH B1381      23.145  30.485  31.216  1.00  0.00      B    O  
ATOM   4162  H1  HOH B1381      23.686  30.934  31.953  1.00  0.00      B    H  
ATOM   4163  H2  HOH B1381      23.113  29.474  31.299  1.00  0.00      B    H  
ATOM   4164  O   HOH B1382      36.839   2.697   5.462  1.00  0.00      B    O  
ATOM   4165  H1  HOH B1382      37.566   3.335   5.147  1.00  0.00      B    H  
ATOM   4166  H2  HOH B1382      35.953   3.144   5.442  1.00  0.00      B    H  
ATOM   4167  O   HOH B1383       7.864  11.887  18.881  1.00  0.00      B    O  
ATOM   4168  H1  HOH B1383       7.532  10.972  18.700  1.00  0.00      B    H  
ATOM   4169  H2  HOH B1383       8.109  11.884  19.897  1.00  0.00      B    H  
ATOM   4170  O   HOH B1384      12.626  16.407  23.082  1.00  0.00      B    O  
ATOM   4171  H1  HOH B1384      11.721  16.377  23.513  1.00  0.00      B    H  
ATOM   4172  H2  HOH B1384      13.262  16.714  23.780  1.00  0.00      B    H  
ATOM   4173  O   HOH B1385      26.247   2.736  21.331  1.00  0.00      B    O  
ATOM   4174  H1  HOH B1385      26.133   2.981  20.338  1.00  0.00      B    H  
ATOM   4175  H2  HOH B1385      27.127   3.117  21.659  1.00  0.00      B    H  
ATOM   4176  O   HOH B1386       6.508  16.752  11.711  1.00  0.00      B    O  
ATOM   4177  H1  HOH B1386       6.989  16.177  12.473  1.00  0.00      B    H  
ATOM   4178  H2  HOH B1386       7.238  17.019  11.102  1.00  0.00      B    H  
ATOM   4179  O   HOH B1387       5.730   0.745  37.712  1.00  0.00      B    O  
ATOM   4180  H1  HOH B1387       6.555   1.084  37.208  1.00  0.00      B    H  
ATOM   4181  H2  HOH B1387       5.717  -0.260  37.648  1.00  0.00      B    H  
ATOM   4182  O   HOH B1388       0.526   7.069  20.149  1.00  0.00      B    O  
ATOM   4183  H1  HOH B1388      -0.003   6.236  20.067  1.00  0.00      B    H  
ATOM   4184  H2  HOH B1388       0.731   7.159  21.100  1.00  0.00      B    H  
ATOM   4185  O   HOH B1389      16.951  10.773  15.253  1.00  0.00      B    O  
ATOM   4186  H1  HOH B1389      16.650  11.363  14.409  1.00  0.00      B    H  
ATOM   4187  H2  HOH B1389      16.919   9.846  14.949  1.00  0.00      B    H  
ATOM   4188  O   HOH B1390      22.660  18.336   3.630  1.00  0.00      B    O  
ATOM   4189  H1  HOH B1390      22.862  19.300   3.364  1.00  0.00      B    H  
ATOM   4190  H2  HOH B1390      23.508  17.843   3.938  1.00  0.00      B    H  
ATOM   4191  O   HOH B1391      36.831  32.840  18.169  1.00  0.00      B    O  
ATOM   4192  H1  HOH B1391      37.391  32.593  18.954  1.00  0.00      B    H  
ATOM   4193  H2  HOH B1391      35.861  32.869  18.361  1.00  0.00      B    H  
ATOM   4194  O   HOH B1392       4.277   8.853  17.006  1.00  0.00      B    O  
ATOM   4195  H1  HOH B1392       4.409   9.772  17.404  1.00  0.00      B    H  
ATOM   4196  H2  HOH B1392       3.486   8.504  17.533  1.00  0.00      B    H  
ATOM   4197  O   HOH B1393      28.696  19.375  25.206  1.00  0.00      B    O  
ATOM   4198  H1  HOH B1393      29.060  20.209  24.799  1.00  0.00      B    H  
ATOM   4199  H2  HOH B1393      29.466  18.796  25.554  1.00  0.00      B    H  
ATOM   4200  O   HOH B1394      16.666  30.961   4.998  1.00  0.00      B    O  
ATOM   4201  H1  HOH B1394      16.320  31.046   5.948  1.00  0.00      B    H  
ATOM   4202  H2  HOH B1394      16.025  31.522   4.342  1.00  0.00      B    H  
ATOM   4203  O   HOH B1395      15.168  12.157   8.819  1.00  0.00      B    O  
ATOM   4204  H1  HOH B1395      15.729  12.709   9.502  1.00  0.00      B    H  
ATOM   4205  H2  HOH B1395      15.780  11.654   8.189  1.00  0.00      B    H  
ATOM   4206  O   HOH B1396      15.468  11.228  19.333  1.00  0.00      B    O  
ATOM   4207  H1  HOH B1396      14.598  11.679  19.176  1.00  0.00      B    H  
ATOM   4208  H2  HOH B1396      15.333  10.688  20.227  1.00  0.00      B    H  
ATOM   4209  O   HOH B1397      20.985   8.256  16.302  1.00  0.00      B    O  
ATOM   4210  H1  HOH B1397      20.839   7.382  15.792  1.00  0.00      B    H  
ATOM   4211  H2  HOH B1397      20.194   8.377  16.948  1.00  0.00      B    H  
ATOM   4212  O   HOH B1398       9.669  25.169  31.172  1.00  0.00      B    O  
ATOM   4213  H1  HOH B1398      10.050  26.085  31.291  1.00  0.00      B    H  
ATOM   4214  H2  HOH B1398      10.418  24.455  31.220  1.00  0.00      B    H  
ATOM   4215  O   HOH B1399      25.249  32.176  16.693  1.00  0.00      B    O  
ATOM   4216  H1  HOH B1399      25.045  32.269  15.709  1.00  0.00      B    H  
ATOM   4217  H2  HOH B1399      25.328  33.135  17.127  1.00  0.00      B    H  
ATOM   4218  O   HOH B1400       8.235  38.458  20.040  1.00  0.00      B    O  
ATOM   4219  H1  HOH B1400       7.263  38.304  20.019  1.00  0.00      B    H  
ATOM   4220  H2  HOH B1400       8.379  39.438  20.252  1.00  0.00      B    H  
ATOM   4221  O   HOH B1401      20.510  11.883   5.258  1.00  0.00      B    O  
ATOM   4222  H1  HOH B1401      21.364  11.425   5.546  1.00  0.00      B    H  
ATOM   4223  H2  HOH B1401      20.756  12.535   4.528  1.00  0.00      B    H  
ATOM   4224  O   HOH B1402      16.930  24.779  38.660  1.00  0.00      B    O  
ATOM   4225  H1  HOH B1402      17.136  23.802  38.504  1.00  0.00      B    H  
ATOM   4226  H2  HOH B1402      17.615  25.375  38.208  1.00  0.00      B    H  
ATOM   4227  O   HOH B1403      18.497  33.299  24.560  1.00  0.00      B    O  
ATOM   4228  H1  HOH B1403      18.065  32.927  23.697  1.00  0.00      B    H  
ATOM   4229  H2  HOH B1403      18.229  34.297  24.515  1.00  0.00      B    H  
ATOM   4230  O   HOH B1404      37.229   2.154  34.544  1.00  0.00      B    O  
ATOM   4231  H1  HOH B1404      36.338   1.818  34.103  1.00  0.00      B    H  
ATOM   4232  H2  HOH B1404      36.924   2.997  35.040  1.00  0.00      B    H  
ATOM   4233  O   HOH B1405      37.354  30.111  27.590  1.00  0.00      B    O  
ATOM   4234  H1  HOH B1405      38.060  30.773  27.297  1.00  0.00      B    H  
ATOM   4235  H2  HOH B1405      37.453  29.952  28.612  1.00  0.00      B    H  
ATOM   4236  O   HOH B1406      18.200  19.606  12.887  1.00  0.00      B    O  
ATOM   4237  H1  HOH B1406      18.926  18.950  12.641  1.00  0.00      B    H  
ATOM   4238  H2  HOH B1406      18.763  20.453  13.255  1.00  0.00      B    H  
ATOM   4239  O   HOH B1407      30.815   7.765   0.501  1.00  0.00      B    O  
ATOM   4240  H1  HOH B1407      31.016   8.152   1.463  1.00  0.00      B    H  
ATOM   4241  H2  HOH B1407      29.798   7.796   0.371  1.00  0.00      B    H  
ATOM   4242  O   HOH B1408      35.065  26.748  17.306  1.00  0.00      B    O  
ATOM   4243  H1  HOH B1408      35.498  27.012  16.403  1.00  0.00      B    H  
ATOM   4244  H2  HOH B1408      34.058  26.877  17.114  1.00  0.00      B    H  
ATOM   4245  O   HOH B1409      20.525   3.954  31.202  1.00  0.00      B    O  
ATOM   4246  H1  HOH B1409      21.496   4.181  31.472  1.00  0.00      B    H  
ATOM   4247  H2  HOH B1409      20.308   3.070  31.616  1.00  0.00      B    H  
ATOM   4248  O   HOH B1410       6.779  21.396  21.719  1.00  0.00      B    O  
ATOM   4249  H1  HOH B1410       7.186  20.736  22.378  1.00  0.00      B    H  
ATOM   4250  H2  HOH B1410       7.558  21.663  21.113  1.00  0.00      B    H  
ATOM   4251  O   HOH B1411      12.401  33.590  34.459  1.00  0.00      B    O  
ATOM   4252  H1  HOH B1411      13.297  33.256  34.761  1.00  0.00      B    H  
ATOM   4253  H2  HOH B1411      12.612  34.485  34.066  1.00  0.00      B    H  
ATOM   4254  O   HOH B1412      30.620  28.399  15.398  1.00  0.00      B    O  
ATOM   4255  H1  HOH B1412      29.812  27.919  14.983  1.00  0.00      B    H  
ATOM   4256  H2  HOH B1412      30.273  28.897  16.196  1.00  0.00      B    H  
ATOM   4257  O   HOH B1413      30.954  24.240  22.422  1.00  0.00      B    O  
ATOM   4258  H1  HOH B1413      31.849  23.910  22.421  1.00  0.00      B    H  
ATOM   4259  H2  HOH B1413      30.734  24.650  21.530  1.00  0.00      B    H  
ATOM   4260  O   HOH B1414      21.071  17.544  29.790  1.00  0.00      B    O  
ATOM   4261  H1  HOH B1414      20.138  17.184  29.717  1.00  0.00      B    H  
ATOM   4262  H2  HOH B1414      20.903  18.439  30.151  1.00  0.00      B    H  
ATOM   4263  O   HOH B1415       4.620   0.105   9.510  1.00  0.00      B    O  
ATOM   4264  H1  HOH B1415       5.335   0.425   8.870  1.00  0.00      B    H  
ATOM   4265  H2  HOH B1415       5.050  -0.462  10.244  1.00  0.00      B    H  
ATOM   4266  O   HOH B1416      30.422  31.228  21.979  1.00  0.00      B    O  
ATOM   4267  H1  HOH B1416      31.237  31.466  22.559  1.00  0.00      B    H  
ATOM   4268  H2  HOH B1416      29.608  31.701  22.426  1.00  0.00      B    H  
ATOM   4269  O   HOH B1417      24.628   4.329  22.886  1.00  0.00      B    O  
ATOM   4270  H1  HOH B1417      25.364   3.733  22.534  1.00  0.00      B    H  
ATOM   4271  H2  HOH B1417      25.138   5.189  23.124  1.00  0.00      B    H  
ATOM   4272  O   HOH B1418      19.073  15.794   2.861  1.00  0.00      B    O  
ATOM   4273  H1  HOH B1418      20.044  15.806   3.316  1.00  0.00      B    H  
ATOM   4274  H2  HOH B1418      18.499  16.379   3.398  1.00  0.00      B    H  
ATOM   4275  O   HOH B1419       0.748   8.446  38.435  1.00  0.00      B    O  
ATOM   4276  H1  HOH B1419       0.151   9.127  38.029  1.00  0.00      B    H  
ATOM   4277  H2  HOH B1419       1.045   7.825  37.713  1.00  0.00      B    H  
ATOM   4278  O   HOH B1420      17.403   6.339   4.416  1.00  0.00      B    O  
ATOM   4279  H1  HOH B1420      17.186   7.085   3.712  1.00  0.00      B    H  
ATOM   4280  H2  HOH B1420      16.949   5.479   4.173  1.00  0.00      B    H  
ATOM   4281  O   HOH B1421      27.696  24.255  14.378  1.00  0.00      B    O  
ATOM   4282  H1  HOH B1421      27.780  23.744  13.492  1.00  0.00      B    H  
ATOM   4283  H2  HOH B1421      28.297  23.815  15.015  1.00  0.00      B    H  
ATOM   4284  O   HOH B1422      16.878  38.317  12.324  1.00  0.00      B    O  
ATOM   4285  H1  HOH B1422      16.267  39.052  12.550  1.00  0.00      B    H  
ATOM   4286  H2  HOH B1422      16.753  37.578  12.982  1.00  0.00      B    H  
ATOM   4287  O   HOH B1423       7.978  39.162   5.183  1.00  0.00      B    O  
ATOM   4288  H1  HOH B1423       7.656  38.972   4.212  1.00  0.00      B    H  
ATOM   4289  H2  HOH B1423       7.468  38.621   5.765  1.00  0.00      B    H  
ATOM   4290  O   HOH B1424      38.094  25.790  16.598  1.00  0.00      B    O  
ATOM   4291  H1  HOH B1424      37.787  25.279  17.369  1.00  0.00      B    H  
ATOM   4292  H2  HOH B1424      39.064  25.950  16.745  1.00  0.00      B    H  
ATOM   4293  O   HOH B1425      29.458  18.745   8.975  1.00  0.00      B    O  
ATOM   4294  H1  HOH B1425      28.719  18.976   8.371  1.00  0.00      B    H  
ATOM   4295  H2  HOH B1425      29.863  19.615   9.361  1.00  0.00      B    H  
ATOM   4296  O   HOH B1426      15.924  29.081   1.132  1.00  0.00      B    O  
ATOM   4297  H1  HOH B1426      15.783  28.907   2.155  1.00  0.00      B    H  
ATOM   4298  H2  HOH B1426      15.603  28.216   0.720  1.00  0.00      B    H  
ATOM   4299  O   HOH B1427       8.002   8.692   4.878  1.00  0.00      B    O  
ATOM   4300  H1  HOH B1427       7.966   8.217   5.772  1.00  0.00      B    H  
ATOM   4301  H2  HOH B1427       8.237   7.947   4.223  1.00  0.00      B    H  
ATOM   4302  O   HOH B1428      20.985  25.218  16.259  1.00  0.00      B    O  
ATOM   4303  H1  HOH B1428      21.365  26.080  16.008  1.00  0.00      B    H  
ATOM   4304  H2  HOH B1428      21.344  24.850  17.159  1.00  0.00      B    H  
ATOM   4305  O   HOH B1429      34.721  33.126  28.550  1.00  0.00      B    O  
ATOM   4306  H1  HOH B1429      34.350  33.292  29.521  1.00  0.00      B    H  
ATOM   4307  H2  HOH B1429      35.737  33.195  28.614  1.00  0.00      B    H  
ATOM   4308  O   HOH B1430      10.645  30.236  17.499  1.00  0.00      B    O  
ATOM   4309  H1  HOH B1430      10.509  29.878  16.586  1.00  0.00      B    H  
ATOM   4310  H2  HOH B1430      10.251  29.587  18.159  1.00  0.00      B    H  
ATOM   4311  O   HOH B1431       9.186   9.104  21.566  1.00  0.00      B    O  
ATOM   4312  H1  HOH B1431      10.200   9.104  21.489  1.00  0.00      B    H  
ATOM   4313  H2  HOH B1431       8.839   8.239  21.207  1.00  0.00      B    H  
ATOM   4314  O   HOH B1432      26.541  30.943  33.167  1.00  0.00      B    O  
ATOM   4315  H1  HOH B1432      27.033  31.162  32.292  1.00  0.00      B    H  
ATOM   4316  H2  HOH B1432      26.392  29.910  33.215  1.00  0.00      B    H  
ATOM   4317  O   HOH B1433      24.527   5.713  30.303  1.00  0.00      B    O  
ATOM   4318  H1  HOH B1433      25.418   5.337  30.660  1.00  0.00      B    H  
ATOM   4319  H2  HOH B1433      24.668   6.707  30.254  1.00  0.00      B    H  
ATOM   4320  O   HOH B1434      28.212  14.357  16.683  1.00  0.00      B    O  
ATOM   4321  H1  HOH B1434      27.460  14.722  17.254  1.00  0.00      B    H  
ATOM   4322  H2  HOH B1434      28.449  13.438  16.945  1.00  0.00      B    H  
ATOM   4323  O   HOH B1435       1.702   6.860  32.095  1.00  0.00      B    O  
ATOM   4324  H1  HOH B1435       1.419   6.072  32.628  1.00  0.00      B    H  
ATOM   4325  H2  HOH B1435       0.987   7.012  31.409  1.00  0.00      B    H  
ATOM   4326  O   HOH B1436       2.886  35.649   9.512  1.00  0.00      B    O  
ATOM   4327  H1  HOH B1436       2.057  35.895  10.084  1.00  0.00      B    H  
ATOM   4328  H2  HOH B1436       3.418  34.884   9.909  1.00  0.00      B    H  
ATOM   4329  O   HOH B1437      12.560  18.125   2.142  1.00  0.00      B    O  
ATOM   4330  H1  HOH B1437      13.281  17.407   2.166  1.00  0.00      B    H  
ATOM   4331  H2  HOH B1437      13.052  19.042   2.188  1.00  0.00      B    H  
ATOM   4332  O   HOH B1438       4.613  34.129   6.379  1.00  0.00      B    O  
ATOM   4333  H1  HOH B1438       5.497  33.804   6.694  1.00  0.00      B    H  
ATOM   4334  H2  HOH B1438       4.358  34.923   6.966  1.00  0.00      B    H  
ATOM   4335  O   HOH B1439      30.407  32.896  11.684  1.00  0.00      B    O  
ATOM   4336  H1  HOH B1439      30.319  33.199  12.670  1.00  0.00      B    H  
ATOM   4337  H2  HOH B1439      31.235  33.339  11.272  1.00  0.00      B    H  
ATOM   4338  O   HOH B1440       0.283  16.944   7.665  1.00  0.00      B    O  
ATOM   4339  H1  HOH B1440       0.125  15.985   7.755  1.00  0.00      B    H  
ATOM   4340  H2  HOH B1440       0.961  17.272   8.321  1.00  0.00      B    H  
ATOM   4341  O   HOH B1441      36.525  29.591   2.354  1.00  0.00      B    O  
ATOM   4342  H1  HOH B1441      36.189  30.572   2.589  1.00  0.00      B    H  
ATOM   4343  H2  HOH B1441      36.344  29.006   3.172  1.00  0.00      B    H  
ATOM   4344  O   HOH B1442      32.008  29.666  27.525  1.00  0.00      B    O  
ATOM   4345  H1  HOH B1442      32.811  29.120  27.371  1.00  0.00      B    H  
ATOM   4346  H2  HOH B1442      32.177  30.154  28.393  1.00  0.00      B    H  
ATOM   4347  O   HOH B1443      10.696   5.938  31.522  1.00  0.00      B    O  
ATOM   4348  H1  HOH B1443      10.538   5.445  30.623  1.00  0.00      B    H  
ATOM   4349  H2  HOH B1443      10.117   5.444  32.176  1.00  0.00      B    H  
ATOM   4350  O   HOH B1444       5.560   3.751  34.875  1.00  0.00      B    O  
ATOM   4351  H1  HOH B1444       6.311   3.542  35.522  1.00  0.00      B    H  
ATOM   4352  H2  HOH B1444       4.864   3.064  34.924  1.00  0.00      B    H  
ATOM   4353  O   HOH B1445       9.133  20.980  33.825  1.00  0.00      B    O  
ATOM   4354  H1  HOH B1445       9.779  20.206  34.228  1.00  0.00      B    H  
ATOM   4355  H2  HOH B1445       9.364  21.851  34.325  1.00  0.00      B    H  
ATOM   4356  O   HOH B1446      34.423   6.158   5.482  1.00  0.00      B    O  
ATOM   4357  H1  HOH B1446      34.153   5.335   6.086  1.00  0.00      B    H  
ATOM   4358  H2  HOH B1446      35.434   6.289   5.556  1.00  0.00      B    H  
ATOM   4359  O   HOH B1447      11.189  32.128  24.878  1.00  0.00      B    O  
ATOM   4360  H1  HOH B1447      11.784  32.309  25.697  1.00  0.00      B    H  
ATOM   4361  H2  HOH B1447      11.535  31.239  24.514  1.00  0.00      B    H  
ATOM   4362  O   HOH B1448      37.146   4.974   0.912  1.00  0.00      B    O  
ATOM   4363  H1  HOH B1448      38.107   4.806   1.351  1.00  0.00      B    H  
ATOM   4364  H2  HOH B1448      36.459   4.864   1.723  1.00  0.00      B    H  
ATOM   4365  O   HOH B1449      37.334  31.667  15.698  1.00  0.00      B    O  
ATOM   4366  H1  HOH B1449      37.446  30.705  15.879  1.00  0.00      B    H  
ATOM   4367  H2  HOH B1449      37.169  32.127  16.573  1.00  0.00      B    H  
ATOM   4368  O   HOH B1450       3.758  29.023  38.727  1.00  0.00      B    O  
ATOM   4369  H1  HOH B1450       3.303  29.879  39.061  1.00  0.00      B    H  
ATOM   4370  H2  HOH B1450       3.274  28.745  37.889  1.00  0.00      B    H  
ATOM   4371  O   HOH B1451       8.436  12.460  34.633  1.00  0.00      B    O  
ATOM   4372  H1  HOH B1451       8.933  12.137  33.773  1.00  0.00      B    H  
ATOM   4373  H2  HOH B1451       8.326  11.630  35.242  1.00  0.00      B    H  
ATOM   4374  O   HOH B1452      11.964  28.456  32.346  1.00  0.00      B    O  
ATOM   4375  H1  HOH B1452      11.257  29.164  32.068  1.00  0.00      B    H  
ATOM   4376  H2  HOH B1452      12.653  28.437  31.652  1.00  0.00      B    H  
ATOM   4377  O   HOH B1453      20.048   2.056   6.249  1.00  0.00      B    O  
ATOM   4378  H1  HOH B1453      20.694   1.418   6.698  1.00  0.00      B    H  
ATOM   4379  H2  HOH B1453      19.351   2.294   6.980  1.00  0.00      B    H  
ATOM   4380  O   HOH B1454      10.051  12.462  13.166  1.00  0.00      B    O  
ATOM   4381  H1  HOH B1454      10.733  12.938  13.734  1.00  0.00      B    H  
ATOM   4382  H2  HOH B1454      10.454  11.632  12.791  1.00  0.00      B    H  
ATOM   4383  O   HOH B1455       9.481  27.436  34.017  1.00  0.00      B    O  
ATOM   4384  H1  HOH B1455       9.368  28.402  34.251  1.00  0.00      B    H  
ATOM   4385  H2  HOH B1455      10.435  27.408  33.752  1.00  0.00      B    H  
ATOM   4386  O   HOH B1456      37.507   0.871  23.664  1.00  0.00      B    O  
ATOM   4387  H1  HOH B1456      37.303   1.578  22.938  1.00  0.00      B    H  
ATOM   4388  H2  HOH B1456      37.029  -0.040  23.460  1.00  0.00      B    H  
ATOM   4389  O   HOH B1457      32.447  35.665  13.155  1.00  0.00      B    O  
ATOM   4390  H1  HOH B1457      32.602  35.160  14.052  1.00  0.00      B    H  
ATOM   4391  H2  HOH B1457      33.081  35.282  12.420  1.00  0.00      B    H  
ATOM   4392  O   HOH B1458       1.791  31.684  38.560  1.00  0.00      B    O  
ATOM   4393  H1  HOH B1458       1.572  31.956  37.617  1.00  0.00      B    H  
ATOM   4394  H2  HOH B1458       1.009  31.876  39.175  1.00  0.00      B    H  
ATOM   4395  O   HOH B1459      22.210  34.023  31.900  1.00  0.00      B    O  
ATOM   4396  H1  HOH B1459      21.960  33.358  31.183  1.00  0.00      B    H  
ATOM   4397  H2  HOH B1459      21.468  34.062  32.588  1.00  0.00      B    H  
ATOM   4398  O   HOH B1460      28.768  27.199  29.595  1.00  0.00      B    O  
ATOM   4399  H1  HOH B1460      28.890  27.302  30.635  1.00  0.00      B    H  
ATOM   4400  H2  HOH B1460      28.165  27.951  29.365  1.00  0.00      B    H  
ATOM   4401  O   HOH B1461      24.969  38.952   8.501  1.00  0.00      B    O  
ATOM   4402  H1  HOH B1461      24.252  39.522   8.870  1.00  0.00      B    H  
ATOM   4403  H2  HOH B1461      25.698  38.943   9.206  1.00  0.00      B    H  
ATOM   4404  O   HOH B1462      30.791  13.317  11.116  1.00  0.00      B    O  
ATOM   4405  H1  HOH B1462      30.893  13.393  12.158  1.00  0.00      B    H  
ATOM   4406  H2  HOH B1462      30.965  14.281  10.739  1.00  0.00      B    H  
ATOM   4407  O   HOH B1463      30.988   3.812  34.902  1.00  0.00      B    O  
ATOM   4408  H1  HOH B1463      31.790   3.417  34.453  1.00  0.00      B    H  
ATOM   4409  H2  HOH B1463      30.306   3.098  34.981  1.00  0.00      B    H  
ATOM   4410  O   HOH B1464      36.803  37.995  19.830  1.00  0.00      B    O  
ATOM   4411  H1  HOH B1464      37.103  37.603  18.909  1.00  0.00      B    H  
ATOM   4412  H2  HOH B1464      35.885  38.371  19.649  1.00  0.00      B    H  
ATOM   4413  O   HOH B1465      20.601  17.059  16.398  1.00  0.00      B    O  
ATOM   4414  H1  HOH B1465      20.364  16.084  16.326  1.00  0.00      B    H  
ATOM   4415  H2  HOH B1465      20.777  17.221  17.373  1.00  0.00      B    H  
ATOM   4416  O   HOH B1466       8.311  17.006  27.987  1.00  0.00      B    O  
ATOM   4417  H1  HOH B1466       7.948  16.280  27.361  1.00  0.00      B    H  
ATOM   4418  H2  HOH B1466       7.542  17.331  28.528  1.00  0.00      B    H  
ATOM   4419  O   HOH B1467      19.139  11.137   8.333  1.00  0.00      B    O  
ATOM   4420  H1  HOH B1467      19.447  10.193   8.294  1.00  0.00      B    H  
ATOM   4421  H2  HOH B1467      18.366  11.213   7.727  1.00  0.00      B    H  
ATOM   4422  O   HOH B1468      16.176   0.181   2.316  1.00  0.00      B    O  
ATOM   4423  H1  HOH B1468      16.553   0.468   3.192  1.00  0.00      B    H  
ATOM   4424  H2  HOH B1468      16.966  -0.355   1.890  1.00  0.00      B    H  
ATOM   4425  O   HOH B1469      30.588  21.285   9.594  1.00  0.00      B    O  
ATOM   4426  H1  HOH B1469      31.565  21.359   9.945  1.00  0.00      B    H  
ATOM   4427  H2  HOH B1469      30.062  21.992  10.037  1.00  0.00      B    H  
ATOM   4428  O   HOH B1470      34.240  28.497  29.590  1.00  0.00      B    O  
ATOM   4429  H1  HOH B1470      34.095  28.389  28.626  1.00  0.00      B    H  
ATOM   4430  H2  HOH B1470      35.093  27.987  29.864  1.00  0.00      B    H  
ATOM   4431  O   HOH B1471      19.812  19.494   2.158  1.00  0.00      B    O  
ATOM   4432  H1  HOH B1471      19.965  20.245   2.893  1.00  0.00      B    H  
ATOM   4433  H2  HOH B1471      20.455  19.634   1.394  1.00  0.00      B    H  
ATOM   4434  O   HOH B1472       8.662  19.301  36.456  1.00  0.00      B    O  
ATOM   4435  H1  HOH B1472       8.651  18.753  37.316  1.00  0.00      B    H  
ATOM   4436  H2  HOH B1472       7.791  19.034  35.987  1.00  0.00      B    H  
ATOM   4437  O   HOH B1473      25.150   3.116   4.762  1.00  0.00      B    O  
ATOM   4438  H1  HOH B1473      24.188   2.980   5.083  1.00  0.00      B    H  
ATOM   4439  H2  HOH B1473      25.787   2.417   5.257  1.00  0.00      B    H  
ATOM   4440  O   HOH B1474      17.876  36.400  28.095  1.00  0.00      B    O  
ATOM   4441  H1  HOH B1474      17.489  36.738  27.188  1.00  0.00      B    H  
ATOM   4442  H2  HOH B1474      18.673  35.862  27.799  1.00  0.00      B    H  
ATOM   4443  O   HOH B1475       3.635  37.733  27.011  1.00  0.00      B    O  
ATOM   4444  H1  HOH B1475       4.454  38.192  26.568  1.00  0.00      B    H  
ATOM   4445  H2  HOH B1475       2.986  38.468  27.221  1.00  0.00      B    H  
ATOM   4446  O   HOH B1476      38.117   9.006  17.944  1.00  0.00      B    O  
ATOM   4447  H1  HOH B1476      38.330   9.976  18.139  1.00  0.00      B    H  
ATOM   4448  H2  HOH B1476      39.019   8.517  17.869  1.00  0.00      B    H  
ATOM   4449  O   HOH B1477      11.681   1.359   8.854  1.00  0.00      B    O  
ATOM   4450  H1  HOH B1477      11.856   2.289   9.223  1.00  0.00      B    H  
ATOM   4451  H2  HOH B1477      10.655   1.270   8.694  1.00  0.00      B    H  
ATOM   4452  O   HOH B1478      28.181  10.857   6.731  1.00  0.00      B    O  
ATOM   4453  H1  HOH B1478      28.310   9.885   6.783  1.00  0.00      B    H  
ATOM   4454  H2  HOH B1478      28.885  11.249   6.143  1.00  0.00      B    H  
ATOM   4455  O   HOH B1479       0.683  13.115   0.378  1.00  0.00      B    O  
ATOM   4456  H1  HOH B1479       1.366  12.353   0.441  1.00  0.00      B    H  
ATOM   4457  H2  HOH B1479      -0.147  12.798   0.784  1.00  0.00      B    H  
ATOM   4458  O   HOH B1480      10.115  10.807  23.925  1.00  0.00      B    O  
ATOM   4459  H1  HOH B1480      10.940  10.381  24.188  1.00  0.00      B    H  
ATOM   4460  H2  HOH B1480       9.614  10.142  23.328  1.00  0.00      B    H  
ATOM   4461  O   HOH B1481       6.820  32.188  22.889  1.00  0.00      B    O  
ATOM   4462  H1  HOH B1481       6.447  31.213  22.894  1.00  0.00      B    H  
ATOM   4463  H2  HOH B1481       7.392  32.398  23.706  1.00  0.00      B    H  
ATOM   4464  O   HOH B1482       0.961  14.020   8.283  1.00  0.00      B    O  
ATOM   4465  H1  HOH B1482       1.625  14.595   8.730  1.00  0.00      B    H  
ATOM   4466  H2  HOH B1482       0.201  14.010   8.929  1.00  0.00      B    H  
ATOM   4467  O   HOH B1483      28.762  18.599  15.264  1.00  0.00      B    O  
ATOM   4468  H1  HOH B1483      28.822  19.335  15.967  1.00  0.00      B    H  
ATOM   4469  H2  HOH B1483      28.669  18.969  14.297  1.00  0.00      B    H  
ATOM   4470  O   HOH B1484      34.548  19.371  19.579  1.00  0.00      B    O  
ATOM   4471  H1  HOH B1484      34.521  19.517  18.623  1.00  0.00      B    H  
ATOM   4472  H2  HOH B1484      33.588  19.210  19.901  1.00  0.00      B    H  
ATOM   4473  O   HOH B1485      25.884   4.793   2.750  1.00  0.00      B    O  
ATOM   4474  H1  HOH B1485      25.147   5.472   2.803  1.00  0.00      B    H  
ATOM   4475  H2  HOH B1485      25.772   4.114   3.558  1.00  0.00      B    H  
ATOM   4476  O   HOH B1486       1.630  32.395  25.640  1.00  0.00      B    O  
ATOM   4477  H1  HOH B1486       2.131  31.489  25.606  1.00  0.00      B    H  
ATOM   4478  H2  HOH B1486       2.265  33.073  25.358  1.00  0.00      B    H  
ATOM   4479  O   HOH B1487       4.420   9.440  20.665  1.00  0.00      B    O  
ATOM   4480  H1  HOH B1487       4.672   8.472  20.523  1.00  0.00      B    H  
ATOM   4481  H2  HOH B1487       3.457   9.435  21.025  1.00  0.00      B    H  
ATOM   4482  O   HOH B1488       7.627  15.456  13.729  1.00  0.00      B    O  
ATOM   4483  H1  HOH B1488       8.636  15.676  13.701  1.00  0.00      B    H  
ATOM   4484  H2  HOH B1488       7.432  14.486  13.988  1.00  0.00      B    H  
ATOM   4485  O   HOH B1489      24.369  37.242  23.027  1.00  0.00      B    O  
ATOM   4486  H1  HOH B1489      24.662  38.187  22.900  1.00  0.00      B    H  
ATOM   4487  H2  HOH B1489      24.396  37.090  24.051  1.00  0.00      B    H  
ATOM   4488  O   HOH B1490      13.568  33.965  29.298  1.00  0.00      B    O  
ATOM   4489  H1  HOH B1490      13.570  34.992  29.214  1.00  0.00      B    H  
ATOM   4490  H2  HOH B1490      14.549  33.622  29.221  1.00  0.00      B    H  
ATOM   4491  O   HOH B1491      29.326  38.229  30.694  1.00  0.00      B    O  
ATOM   4492  H1  HOH B1491      29.967  38.601  31.332  1.00  0.00      B    H  
ATOM   4493  H2  HOH B1491      29.110  37.298  31.014  1.00  0.00      B    H  
ATOM   4494  O   HOH B1492      16.262  30.096  13.335  1.00  0.00      B    O  
ATOM   4495  H1  HOH B1492      17.218  30.138  13.752  1.00  0.00      B    H  
ATOM   4496  H2  HOH B1492      16.276  30.700  12.492  1.00  0.00      B    H  
ATOM   4497  O   HOH B1493      27.125  37.788  28.995  1.00  0.00      B    O  
ATOM   4498  H1  HOH B1493      27.209  37.211  28.184  1.00  0.00      B    H  
ATOM   4499  H2  HOH B1493      28.068  37.865  29.448  1.00  0.00      B    H  
ATOM   4500  O   HOH B1494      25.356  28.596  10.688  1.00  0.00      B    O  
ATOM   4501  H1  HOH B1494      24.511  29.087  10.832  1.00  0.00      B    H  
ATOM   4502  H2  HOH B1494      25.235  27.862   9.974  1.00  0.00      B    H  
ATOM   4503  O   HOH B1495       0.499   4.638   1.720  1.00  0.00      B    O  
ATOM   4504  H1  HOH B1495       0.638   4.058   0.917  1.00  0.00      B    H  
ATOM   4505  H2  HOH B1495       1.244   5.359   1.723  1.00  0.00      B    H  
ATOM   4506  O   HOH B1496       5.156  31.650  25.597  1.00  0.00      B    O  
ATOM   4507  H1  HOH B1496       5.461  31.096  24.857  1.00  0.00      B    H  
ATOM   4508  H2  HOH B1496       4.426  31.239  26.182  1.00  0.00      B    H  
ATOM   4509  O   HOH B1497      21.256  36.951  31.569  1.00  0.00      B    O  
ATOM   4510  H1  HOH B1497      21.627  36.057  31.882  1.00  0.00      B    H  
ATOM   4511  H2  HOH B1497      20.744  36.879  30.648  1.00  0.00      B    H  
ATOM   4512  O   HOH B1498      36.044  35.014  35.451  1.00  0.00      B    O  
ATOM   4513  H1  HOH B1498      35.071  35.098  35.146  1.00  0.00      B    H  
ATOM   4514  H2  HOH B1498      36.058  34.941  36.443  1.00  0.00      B    H  
ATOM   4515  O   HOH B1499      25.106  31.812  29.395  1.00  0.00      B    O  
ATOM   4516  H1  HOH B1499      24.461  31.394  30.007  1.00  0.00      B    H  
ATOM   4517  H2  HOH B1499      25.091  31.152  28.597  1.00  0.00      B    H  
ATOM   4518  O   HOH B1500      36.210  15.959  28.090  1.00  0.00      B    O  
ATOM   4519  H1  HOH B1500      37.100  15.469  27.882  1.00  0.00      B    H  
ATOM   4520  H2  HOH B1500      36.008  15.986  29.083  1.00  0.00      B    H  
ATOM   4521  O   HOH B1501      16.900  22.339  35.655  1.00  0.00      B    O  
ATOM   4522  H1  HOH B1501      17.141  23.099  34.993  1.00  0.00      B    H  
ATOM   4523  H2  HOH B1501      16.003  22.525  36.059  1.00  0.00      B    H  
ATOM   4524  O   HOH B1502      23.693   8.689   1.320  1.00  0.00      B    O  
ATOM   4525  H1  HOH B1502      24.306   9.530   1.359  1.00  0.00      B    H  
ATOM   4526  H2  HOH B1502      23.441   8.470   0.379  1.00  0.00      B    H  
ATOM   4527  O   HOH B1503       8.299  15.426   1.662  1.00  0.00      B    O  
ATOM   4528  H1  HOH B1503       8.972  15.635   2.331  1.00  0.00      B    H  
ATOM   4529  H2  HOH B1503       8.691  14.678   1.051  1.00  0.00      B    H  
ATOM   4530  O   HOH B1504       1.085  36.763  11.427  1.00  0.00      B    O  
ATOM   4531  H1  HOH B1504       0.200  36.240  11.742  1.00  0.00      B    H  
ATOM   4532  H2  HOH B1504       1.561  37.027  12.292  1.00  0.00      B    H  
ATOM   4533  O   HOH B1505       8.186   9.981  35.666  1.00  0.00      B    O  
ATOM   4534  H1  HOH B1505       7.674   9.614  34.870  1.00  0.00      B    H  
ATOM   4535  H2  HOH B1505       9.123   9.700  35.480  1.00  0.00      B    H  
ATOM   4536  O   HOH B1506       1.993  29.752  10.870  1.00  0.00      B    O  
ATOM   4537  H1  HOH B1506       2.280  29.776  11.894  1.00  0.00      B    H  
ATOM   4538  H2  HOH B1506       2.042  28.803  10.531  1.00  0.00      B    H  
ATOM   4539  O   HOH B1507      33.751  20.629  36.736  1.00  0.00      B    O  
ATOM   4540  H1  HOH B1507      33.960  20.476  37.665  1.00  0.00      B    H  
ATOM   4541  H2  HOH B1507      32.828  20.143  36.655  1.00  0.00      B    H  
ATOM   4542  O   HOH B1508      19.445  12.303  19.724  1.00  0.00      B    O  
ATOM   4543  H1  HOH B1508      18.903  12.299  18.862  1.00  0.00      B    H  
ATOM   4544  H2  HOH B1508      20.268  12.962  19.607  1.00  0.00      B    H  
ATOM   4545  O   HOH B1509      11.733  36.633  33.094  1.00  0.00      B    O  
ATOM   4546  H1  HOH B1509      12.651  36.207  32.945  1.00  0.00      B    H  
ATOM   4547  H2  HOH B1509      11.666  37.508  32.528  1.00  0.00      B    H  
ATOM   4548  O   HOH B1510      35.266  20.040   2.953  1.00  0.00      B    O  
ATOM   4549  H1  HOH B1510      35.633  20.136   1.982  1.00  0.00      B    H  
ATOM   4550  H2  HOH B1510      35.483  19.129   3.295  1.00  0.00      B    H  
ATOM   4551  O   HOH B1511      38.283  14.455  27.685  1.00  0.00      B    O  
ATOM   4552  H1  HOH B1511      38.789  14.663  26.836  1.00  0.00      B    H  
ATOM   4553  H2  HOH B1511      37.937  13.528  27.634  1.00  0.00      B    H  
ATOM   4554  O   HOH B1512      21.243   7.007  34.293  1.00  0.00      B    O  
ATOM   4555  H1  HOH B1512      22.267   6.977  34.091  1.00  0.00      B    H  
ATOM   4556  H2  HOH B1512      20.834   7.797  33.878  1.00  0.00      B    H  
ATOM   4557  O   HOH B1513      20.757  25.780  28.088  1.00  0.00      B    O  
ATOM   4558  H1  HOH B1513      20.359  25.226  27.366  1.00  0.00      B    H  
ATOM   4559  H2  HOH B1513      20.164  25.457  28.882  1.00  0.00      B    H  
ATOM   4560  O   HOH B1514      29.363  23.891   8.925  1.00  0.00      B    O  
ATOM   4561  H1  HOH B1514      29.614  23.319   8.150  1.00  0.00      B    H  
ATOM   4562  H2  HOH B1514      28.569  23.415   9.332  1.00  0.00      B    H  
ATOM   4563  O   HOH B1515      37.560   0.735  27.142  1.00  0.00      B    O  
ATOM   4564  H1  HOH B1515      38.019  -0.167  27.176  1.00  0.00      B    H  
ATOM   4565  H2  HOH B1515      37.940   1.162  26.319  1.00  0.00      B    H  
ATOM   4566  O   HOH B1516      32.112  29.301  13.287  1.00  0.00      B    O  
ATOM   4567  H1  HOH B1516      31.607  28.671  13.908  1.00  0.00      B    H  
ATOM   4568  H2  HOH B1516      33.069  29.420  13.465  1.00  0.00      B    H  
ATOM   4569  O   HOH B1517       2.991  38.452  23.748  1.00  0.00      B    O  
ATOM   4570  H1  HOH B1517       2.297  38.875  24.389  1.00  0.00      B    H  
ATOM   4571  H2  HOH B1517       3.202  39.077  22.959  1.00  0.00      B    H  
ATOM   4572  O   HOH B1518      30.482  16.753  21.565  1.00  0.00      B    O  
ATOM   4573  H1  HOH B1518      30.585  16.238  22.415  1.00  0.00      B    H  
ATOM   4574  H2  HOH B1518      30.726  16.125  20.824  1.00  0.00      B    H  
ATOM   4575  O   HOH B1519       1.610  25.342  38.150  1.00  0.00      B    O  
ATOM   4576  H1  HOH B1519       0.647  25.178  37.787  1.00  0.00      B    H  
ATOM   4577  H2  HOH B1519       2.141  25.824  37.444  1.00  0.00      B    H  
ATOM   4578  O   HOH B1520      37.799   6.898   9.604  1.00  0.00      B    O  
ATOM   4579  H1  HOH B1520      38.729   6.427   9.748  1.00  0.00      B    H  
ATOM   4580  H2  HOH B1520      37.421   7.175  10.520  1.00  0.00      B    H  
ATOM   4581  O   HOH B1521       1.831  30.092  23.091  1.00  0.00      B    O  
ATOM   4582  H1  HOH B1521       2.480  30.517  22.445  1.00  0.00      B    H  
ATOM   4583  H2  HOH B1521       1.148  29.569  22.612  1.00  0.00      B    H  
ATOM   4584  O   HOH B1522      17.588  37.211  21.763  1.00  0.00      B    O  
ATOM   4585  H1  HOH B1522      17.906  36.204  21.860  1.00  0.00      B    H  
ATOM   4586  H2  HOH B1522      18.232  37.769  22.419  1.00  0.00      B    H  
ATOM   4587  O   HOH B1523      27.754  25.493  34.359  1.00  0.00      B    O  
ATOM   4588  H1  HOH B1523      26.998  25.952  34.854  1.00  0.00      B    H  
ATOM   4589  H2  HOH B1523      28.368  26.201  34.011  1.00  0.00      B    H  
ATOM   4590  O   HOH B1524      35.004  30.071  13.705  1.00  0.00      B    O  
ATOM   4591  H1  HOH B1524      34.706  31.030  13.798  1.00  0.00      B    H  
ATOM   4592  H2  HOH B1524      36.010  30.131  13.440  1.00  0.00      B    H  
ATOM   4593  O   HOH B1525      35.237  30.767   8.436  1.00  0.00      B    O  
ATOM   4594  H1  HOH B1525      36.021  30.068   8.403  1.00  0.00      B    H  
ATOM   4595  H2  HOH B1525      34.371  30.228   8.677  1.00  0.00      B    H  
ATOM   4596  O   HOH B1526       7.246  33.042  15.870  1.00  0.00      B    O  
ATOM   4597  H1  HOH B1526       7.488  33.907  16.284  1.00  0.00      B    H  
ATOM   4598  H2  HOH B1526       7.962  32.877  15.217  1.00  0.00      B    H  
ATOM   4599  O   HOH B1527      10.026  37.416  21.975  1.00  0.00      B    O  
ATOM   4600  H1  HOH B1527       9.086  37.537  21.613  1.00  0.00      B    H  
ATOM   4601  H2  HOH B1527      10.618  37.112  21.211  1.00  0.00      B    H  
ATOM   4602  O   HOH B1528      22.689  31.428  17.876  1.00  0.00      B    O  
ATOM   4603  H1  HOH B1528      22.589  32.226  18.481  1.00  0.00      B    H  
ATOM   4604  H2  HOH B1528      23.587  31.517  17.436  1.00  0.00      B    H  
ATOM   4605  O   HOH B1529      35.656   4.874   3.028  1.00  0.00      B    O  
ATOM   4606  H1  HOH B1529      34.721   4.660   2.679  1.00  0.00      B    H  
ATOM   4607  H2  HOH B1529      35.652   5.318   3.901  1.00  0.00      B    H  
ATOM   4608  O   HOH B1530      23.797  39.008  35.678  1.00  0.00      B    O  
ATOM   4609  H1  HOH B1530      24.552  38.757  36.273  1.00  0.00      B    H  
ATOM   4610  H2  HOH B1530      23.906  38.570  34.796  1.00  0.00      B    H  
ATOM   4611  O   HOH B1531       6.017   9.436   7.929  1.00  0.00      B    O  
ATOM   4612  H1  HOH B1531       6.536   8.563   7.827  1.00  0.00      B    H  
ATOM   4613  H2  HOH B1531       6.591  10.168   7.443  1.00  0.00      B    H  
ATOM   4614  O   HOH B1532       4.251  14.976  23.349  1.00  0.00      B    O  
ATOM   4615  H1  HOH B1532       4.874  14.476  22.740  1.00  0.00      B    H  
ATOM   4616  H2  HOH B1532       3.831  14.329  23.962  1.00  0.00      B    H  
ATOM   4617  O   HOH B1533      30.922  20.558   4.345  1.00  0.00      B    O  
ATOM   4618  H1  HOH B1533      29.995  20.824   4.127  1.00  0.00      B    H  
ATOM   4619  H2  HOH B1533      30.932  19.776   5.015  1.00  0.00      B    H  
ATOM   4620  O   HOH B1534       4.494  11.270  18.305  1.00  0.00      B    O  
ATOM   4621  H1  HOH B1534       4.514  10.582  19.018  1.00  0.00      B    H  
ATOM   4622  H2  HOH B1534       4.329  12.206  18.768  1.00  0.00      B    H  
ATOM   4623  O   HOH B1535       8.837  30.193  34.550  1.00  0.00      B    O  
ATOM   4624  H1  HOH B1535       9.208  30.086  35.454  1.00  0.00      B    H  
ATOM   4625  H2  HOH B1535       7.819  30.495  34.615  1.00  0.00      B    H  
ATOM   4626  O   HOH B1536      15.135  25.835  28.395  1.00  0.00      B    O  
ATOM   4627  H1  HOH B1536      15.996  26.318  28.186  1.00  0.00      B    H  
ATOM   4628  H2  HOH B1536      15.363  25.234  29.168  1.00  0.00      B    H  
ATOM   4629  O   HOH B1537      19.842  36.399   6.895  1.00  0.00      B    O  
ATOM   4630  H1  HOH B1537      19.055  36.987   6.808  1.00  0.00      B    H  
ATOM   4631  H2  HOH B1537      20.432  36.581   7.728  1.00  0.00      B    H  
ATOM   4632  O   HOH B1538      31.679   1.862  13.987  1.00  0.00      B    O  
ATOM   4633  H1  HOH B1538      32.060   0.963  13.616  1.00  0.00      B    H  
ATOM   4634  H2  HOH B1538      31.401   1.670  14.934  1.00  0.00      B    H  
ATOM   4635  O   HOH B1539       1.135   5.711  26.437  1.00  0.00      B    O  
ATOM   4636  H1  HOH B1539       0.310   6.011  25.925  1.00  0.00      B    H  
ATOM   4637  H2  HOH B1539       1.444   6.597  26.871  1.00  0.00      B    H  
ATOM   4638  O   HOH B1540      22.791  20.968   2.650  1.00  0.00      B    O  
ATOM   4639  H1  HOH B1540      22.605  21.869   2.989  1.00  0.00      B    H  
ATOM   4640  H2  HOH B1540      22.287  20.803   1.738  1.00  0.00      B    H  
ATOM   4641  O   HOH B1541      27.868   5.159   5.654  1.00  0.00      B    O  
ATOM   4642  H1  HOH B1541      28.525   4.459   6.003  1.00  0.00      B    H  
ATOM   4643  H2  HOH B1541      26.999   5.039   6.162  1.00  0.00      B    H  
ATOM   4644  O   HOH B1542      36.395   9.260  23.121  1.00  0.00      B    O  
ATOM   4645  H1  HOH B1542      37.184   9.945  23.156  1.00  0.00      B    H  
ATOM   4646  H2  HOH B1542      36.433   8.690  22.273  1.00  0.00      B    H  
ATOM   4647  O   HOH B1543       0.447  31.020   3.351  1.00  0.00      B    O  
ATOM   4648  H1  HOH B1543       1.300  30.440   3.414  1.00  0.00      B    H  
ATOM   4649  H2  HOH B1543      -0.162  30.663   4.086  1.00  0.00      B    H  
ATOM   4650  O   HOH B1544      15.376  19.452  12.570  1.00  0.00      B    O  
ATOM   4651  H1  HOH B1544      16.420  19.559  12.552  1.00  0.00      B    H  
ATOM   4652  H2  HOH B1544      15.055  19.447  13.542  1.00  0.00      B    H  
ATOM   4653  O   HOH B1545      29.012  33.296   6.898  1.00  0.00      B    O  
ATOM   4654  H1  HOH B1545      29.916  32.723   6.842  1.00  0.00      B    H  
ATOM   4655  H2  HOH B1545      28.785  33.280   7.860  1.00  0.00      B    H  
ATOM   4656  O   HOH B1546      31.074   8.470  29.926  1.00  0.00      B    O  
ATOM   4657  H1  HOH B1546      31.266   9.419  30.196  1.00  0.00      B    H  
ATOM   4658  H2  HOH B1546      31.979   7.957  29.815  1.00  0.00      B    H  
ATOM   4659  O   HOH B1547      23.017  21.864  29.850  1.00  0.00      B    O  
ATOM   4660  H1  HOH B1547      23.601  21.203  29.317  1.00  0.00      B    H  
ATOM   4661  H2  HOH B1547      23.307  22.859  29.675  1.00  0.00      B    H  
ATOM   4662  O   HOH B1548      28.022  36.087  20.702  1.00  0.00      B    O  
ATOM   4663  H1  HOH B1548      28.841  35.446  20.621  1.00  0.00      B    H  
ATOM   4664  H2  HOH B1548      27.264  35.539  21.100  1.00  0.00      B    H  
ATOM   4665  O   HOH B1549       2.522   6.630   3.006  1.00  0.00      B    O  
ATOM   4666  H1  HOH B1549       2.146   7.522   2.750  1.00  0.00      B    H  
ATOM   4667  H2  HOH B1549       3.186   6.320   2.297  1.00  0.00      B    H  
ATOM   4668  O   HOH B1550      31.592  25.254  37.187  1.00  0.00      B    O  
ATOM   4669  H1  HOH B1550      30.942  25.908  36.748  1.00  0.00      B    H  
ATOM   4670  H2  HOH B1550      31.875  24.517  36.570  1.00  0.00      B    H  
ATOM   4671  O   HOH B1551      30.639   5.847  14.257  1.00  0.00      B    O  
ATOM   4672  H1  HOH B1551      29.670   5.926  14.574  1.00  0.00      B    H  
ATOM   4673  H2  HOH B1551      31.113   5.189  14.914  1.00  0.00      B    H  
ATOM   4674  O   HOH B1552      20.864  23.811  35.025  1.00  0.00      B    O  
ATOM   4675  H1  HOH B1552      21.264  23.813  35.983  1.00  0.00      B    H  
ATOM   4676  H2  HOH B1552      21.617  24.065  34.400  1.00  0.00      B    H  
ATOM   4677  O   HOH B1553      33.202   1.152  18.957  1.00  0.00      B    O  
ATOM   4678  H1  HOH B1553      32.873   0.666  19.764  1.00  0.00      B    H  
ATOM   4679  H2  HOH B1553      33.969   0.661  18.615  1.00  0.00      B    H  
ATOM   4680  O   HOH B1554      20.008  24.591  25.911  1.00  0.00      B    O  
ATOM   4681  H1  HOH B1554      19.077  24.927  25.637  1.00  0.00      B    H  
ATOM   4682  H2  HOH B1554      20.398  24.094  25.092  1.00  0.00      B    H  
ATOM   4683  O   HOH B1555      26.566  32.975  12.255  1.00  0.00      B    O  
ATOM   4684  H1  HOH B1555      27.181  32.180  12.051  1.00  0.00      B    H  
ATOM   4685  H2  HOH B1555      27.073  33.601  12.915  1.00  0.00      B    H  
ATOM   4686  O   HOH B1556      19.678  26.125  11.617  1.00  0.00      B    O  
ATOM   4687  H1  HOH B1556      18.699  26.176  11.543  1.00  0.00      B    H  
ATOM   4688  H2  HOH B1556      20.086  25.976  10.732  1.00  0.00      B    H  
ATOM   4689  O   HOH B1557      32.235  21.928  29.322  1.00  0.00      B    O  
ATOM   4690  H1  HOH B1557      32.580  21.945  30.308  1.00  0.00      B    H  
ATOM   4691  H2  HOH B1557      31.212  21.822  29.330  1.00  0.00      B    H  
ATOM   4692  O   HOH B1558      26.136   9.783   2.933  1.00  0.00      B    O  
ATOM   4693  H1  HOH B1558      25.359  10.405   2.841  1.00  0.00      B    H  
ATOM   4694  H2  HOH B1558      26.952  10.402   2.943  1.00  0.00      B    H  
ATOM   4695  O   HOH B1559      37.843  34.638  16.545  1.00  0.00      B    O  
ATOM   4696  H1  HOH B1559      38.452  34.094  15.926  1.00  0.00      B    H  
ATOM   4697  H2  HOH B1559      37.475  33.957  17.193  1.00  0.00      B    H  
ATOM   4698  O   HOH B1560      31.630   4.907  20.533  1.00  0.00      B    O  
ATOM   4699  H1  HOH B1560      31.949   4.392  21.350  1.00  0.00      B    H  
ATOM   4700  H2  HOH B1560      32.338   4.876  19.847  1.00  0.00      B    H  
ATOM   4701  O   HOH B1561      22.611  28.612  22.076  1.00  0.00      B    O  
ATOM   4702  H1  HOH B1561      22.783  27.673  21.702  1.00  0.00      B    H  
ATOM   4703  H2  HOH B1561      23.404  29.135  21.842  1.00  0.00      B    H  
ATOM   4704  O   HOH B1562       4.532  37.126  37.482  1.00  0.00      B    O  
ATOM   4705  H1  HOH B1562       3.999  37.625  38.149  1.00  0.00      B    H  
ATOM   4706  H2  HOH B1562       3.915  36.408  37.144  1.00  0.00      B    H  
ATOM   4707  O   HOH B1563      27.066  32.401  25.288  1.00  0.00      B    O  
ATOM   4708  H1  HOH B1563      27.885  32.537  25.856  1.00  0.00      B    H  
ATOM   4709  H2  HOH B1563      26.224  32.803  25.793  1.00  0.00      B    H  
ATOM   4710  O   HOH B1564      27.894  38.702  22.571  1.00  0.00      B    O  
ATOM   4711  H1  HOH B1564      26.930  39.090  22.513  1.00  0.00      B    H  
ATOM   4712  H2  HOH B1564      28.053  38.254  21.667  1.00  0.00      B    H  
ATOM   4713  O   HOH B1565      34.539   4.765  22.413  1.00  0.00      B    O  
ATOM   4714  H1  HOH B1565      34.902   5.421  21.664  1.00  0.00      B    H  
ATOM   4715  H2  HOH B1565      34.921   4.929  23.331  1.00  0.00      B    H  
ATOM   4716  O   HOH B1566      23.016  20.867  25.620  1.00  0.00      B    O  
ATOM   4717  H1  HOH B1566      22.655  21.704  26.110  1.00  0.00      B    H  
ATOM   4718  H2  HOH B1566      24.049  20.922  25.800  1.00  0.00      B    H  
ATOM   4719  O   HOH B1567      25.503  11.122  35.407  1.00  0.00      B    O  
ATOM   4720  H1  HOH B1567      26.345  10.532  35.217  1.00  0.00      B    H  
ATOM   4721  H2  HOH B1567      25.283  11.025  36.382  1.00  0.00      B    H  
ATOM   4722  O   HOH B1568      10.643   3.259   0.540  1.00  0.00      B    O  
ATOM   4723  H1  HOH B1568      11.216   3.137  -0.316  1.00  0.00      B    H  
ATOM   4724  H2  HOH B1568       9.729   3.662   0.248  1.00  0.00      B    H  
ATOM   4725  O   HOH B1569      35.992  17.532  24.717  1.00  0.00      B    O  
ATOM   4726  H1  HOH B1569      35.082  18.008  24.876  1.00  0.00      B    H  
ATOM   4727  H2  HOH B1569      36.718  18.113  25.241  1.00  0.00      B    H  
ATOM   4728  O   HOH B1570      32.056  28.852   6.879  1.00  0.00      B    O  
ATOM   4729  H1  HOH B1570      32.247  27.907   6.548  1.00  0.00      B    H  
ATOM   4730  H2  HOH B1570      32.327  28.970   7.848  1.00  0.00      B    H  
ATOM   4731  O   HOH B1571      24.261  22.756  11.370  1.00  0.00      B    O  
ATOM   4732  H1  HOH B1571      25.003  23.425  11.454  1.00  0.00      B    H  
ATOM   4733  H2  HOH B1571      23.914  22.488  12.296  1.00  0.00      B    H  
ATOM   4734  O   HOH B1572      17.612  36.135   8.944  1.00  0.00      B    O  
ATOM   4735  H1  HOH B1572      16.793  36.380   9.420  1.00  0.00      B    H  
ATOM   4736  H2  HOH B1572      17.386  36.309   7.963  1.00  0.00      B    H  
ATOM   4737  O   HOH B1573      25.789  10.524  15.964  1.00  0.00      B    O  
ATOM   4738  H1  HOH B1573      26.144   9.620  15.869  1.00  0.00      B    H  
ATOM   4739  H2  HOH B1573      25.690  10.920  15.025  1.00  0.00      B    H  
ATOM   4740  O   HOH B1574      20.220   6.344  20.915  1.00  0.00      B    O  
ATOM   4741  H1  HOH B1574      21.200   6.420  20.940  1.00  0.00      B    H  
ATOM   4742  H2  HOH B1574      19.957   5.401  20.743  1.00  0.00      B    H  
ATOM   4743  O   HOH B1575      21.113  31.519  22.769  1.00  0.00      B    O  
ATOM   4744  H1  HOH B1575      20.486  31.795  23.481  1.00  0.00      B    H  
ATOM   4745  H2  HOH B1575      21.537  30.672  23.121  1.00  0.00      B    H  
ATOM   4746  O   HOH B1576      29.299   0.732   7.498  1.00  0.00      B    O  
ATOM   4747  H1  HOH B1576      29.802  -0.123   7.100  1.00  0.00      B    H  
ATOM   4748  H2  HOH B1576      28.852   0.495   8.353  1.00  0.00      B    H  
ATOM   4749  O   HOH B1577      32.709  17.213  28.629  1.00  0.00      B    O  
ATOM   4750  H1  HOH B1577      32.165  16.969  29.478  1.00  0.00      B    H  
ATOM   4751  H2  HOH B1577      32.778  16.388  28.011  1.00  0.00      B    H  
ATOM   4752  O   HOH B1578      32.830  22.368   6.682  1.00  0.00      B    O  
ATOM   4753  H1  HOH B1578      33.085  21.519   6.256  1.00  0.00      B    H  
ATOM   4754  H2  HOH B1578      31.906  22.607   6.355  1.00  0.00      B    H  
ATOM   4755  O   HOH B1579       7.847  35.269  17.285  1.00  0.00      B    O  
ATOM   4756  H1  HOH B1579       8.816  35.120  17.509  1.00  0.00      B    H  
ATOM   4757  H2  HOH B1579       7.264  35.041  18.125  1.00  0.00      B    H  
ATOM   4758  O   HOH B1580      36.574  17.498  20.532  1.00  0.00      B    O  
ATOM   4759  H1  HOH B1580      37.068  17.008  19.785  1.00  0.00      B    H  
ATOM   4760  H2  HOH B1580      35.727  17.951  20.145  1.00  0.00      B    H  
ATOM   4761  O   HOH B1581      17.836  19.797  35.382  1.00  0.00      B    O  
ATOM   4762  H1  HOH B1581      17.567  20.750  35.388  1.00  0.00      B    H  
ATOM   4763  H2  HOH B1581      17.140  19.253  35.851  1.00  0.00      B    H  
ATOM   4764  O   HOH B1582      17.169  25.258   2.147  1.00  0.00      B    O  
ATOM   4765  H1  HOH B1582      16.420  24.632   2.481  1.00  0.00      B    H  
ATOM   4766  H2  HOH B1582      17.199  25.232   1.112  1.00  0.00      B    H  
ATOM   4767  O   HOH B1583      29.943   4.199  18.488  1.00  0.00      B    O  
ATOM   4768  H1  HOH B1583      30.572   4.515  19.234  1.00  0.00      B    H  
ATOM   4769  H2  HOH B1583      29.589   3.274  18.795  1.00  0.00      B    H  
ATOM   4770  O   HOH B1584       2.893  20.430  20.621  1.00  0.00      B    O  
ATOM   4771  H1  HOH B1584       2.533  19.826  19.864  1.00  0.00      B    H  
ATOM   4772  H2  HOH B1584       2.163  20.848  21.206  1.00  0.00      B    H  
ATOM   4773  O   HOH B1585      26.304   1.049   6.242  1.00  0.00      B    O  
ATOM   4774  H1  HOH B1585      25.947   0.899   7.155  1.00  0.00      B    H  
ATOM   4775  H2  HOH B1585      27.094   0.429   6.151  1.00  0.00      B    H  
ATOM   4776  O   HOH B1586      19.475  34.188   1.084  1.00  0.00      B    O  
ATOM   4777  H1  HOH B1586      19.787  33.338   1.491  1.00  0.00      B    H  
ATOM   4778  H2  HOH B1586      19.184  34.763   1.889  1.00  0.00      B    H  
ATOM   4779  O   HOH B1587       3.805  25.327  28.476  1.00  0.00      B    O  
ATOM   4780  H1  HOH B1587       4.774  25.077  28.463  1.00  0.00      B    H  
ATOM   4781  H2  HOH B1587       3.570  25.523  29.498  1.00  0.00      B    H  
ATOM   4782  O   HOH B1588      36.580  22.107  16.731  1.00  0.00      B    O  
ATOM   4783  H1  HOH B1588      35.793  21.519  16.443  1.00  0.00      B    H  
ATOM   4784  H2  HOH B1588      36.153  22.926  17.058  1.00  0.00      B    H  
ATOM   4785  O   HOH B1589      16.506  20.551   5.909  1.00  0.00      B    O  
ATOM   4786  H1  HOH B1589      16.654  21.543   6.133  1.00  0.00      B    H  
ATOM   4787  H2  HOH B1589      16.767  20.358   4.957  1.00  0.00      B    H  
ATOM   4788  O   HOH B1590       8.361  22.169  26.883  1.00  0.00      B    O  
ATOM   4789  H1  HOH B1590       8.646  22.548  26.003  1.00  0.00      B    H  
ATOM   4790  H2  HOH B1590       7.341  22.245  26.908  1.00  0.00      B    H  
ATOM   4791  O   HOH B1591      10.664  21.937   7.523  1.00  0.00      B    O  
ATOM   4792  H1  HOH B1591      10.933  22.053   6.518  1.00  0.00      B    H  
ATOM   4793  H2  HOH B1591      10.736  22.878   8.024  1.00  0.00      B    H  
ATOM   4794  O   HOH B1592      20.141  20.000  20.212  1.00  0.00      B    O  
ATOM   4795  H1  HOH B1592      21.088  20.263  20.383  1.00  0.00      B    H  
ATOM   4796  H2  HOH B1592      20.120  18.989  20.029  1.00  0.00      B    H  
ATOM   4797  O   HOH B1593      20.408  28.566  28.332  1.00  0.00      B    O  
ATOM   4798  H1  HOH B1593      21.285  28.345  28.852  1.00  0.00      B    H  
ATOM   4799  H2  HOH B1593      19.939  27.686  28.069  1.00  0.00      B    H  
ATOM   4800  O   HOH B1594       5.263  19.765   4.593  1.00  0.00      B    O  
ATOM   4801  H1  HOH B1594       5.228  19.737   3.625  1.00  0.00      B    H  
ATOM   4802  H2  HOH B1594       5.300  18.794   4.913  1.00  0.00      B    H  
ATOM   4803  O   HOH B1595      15.698  25.859  32.915  1.00  0.00      B    O  
ATOM   4804  H1  HOH B1595      15.389  26.835  32.666  1.00  0.00      B    H  
ATOM   4805  H2  HOH B1595      15.979  25.358  32.066  1.00  0.00      B    H  
ATOM   4806  O   HOH B1596      33.464   9.978  27.187  1.00  0.00      B    O  
ATOM   4807  H1  HOH B1596      34.161  10.658  27.435  1.00  0.00      B    H  
ATOM   4808  H2  HOH B1596      33.747   9.478  26.367  1.00  0.00      B    H  
ATOM   4809  O   HOH B1597      29.136   6.744  30.600  1.00  0.00      B    O  
ATOM   4810  H1  HOH B1597      29.937   7.415  30.445  1.00  0.00      B    H  
ATOM   4811  H2  HOH B1597      28.434   6.903  29.847  1.00  0.00      B    H  
ATOM   4812  O   HOH B1598      24.361  33.528  23.878  1.00  0.00      B    O  
ATOM   4813  H1  HOH B1598      24.186  32.505  24.222  1.00  0.00      B    H  
ATOM   4814  H2  HOH B1598      24.599  34.046  24.743  1.00  0.00      B    H  
ATOM   4815  O   HOH B1599      12.724  15.523  37.906  1.00  0.00      B    O  
ATOM   4816  H1  HOH B1599      12.202  15.661  38.795  1.00  0.00      B    H  
ATOM   4817  H2  HOH B1599      13.744  15.702  38.005  1.00  0.00      B    H  
ATOM   4818  O   HOH B1600       4.989  34.313  11.178  1.00  0.00      B    O  
ATOM   4819  H1  HOH B1600       5.900  34.635  11.625  1.00  0.00      B    H  
ATOM   4820  H2  HOH B1600       4.515  33.759  11.899  1.00  0.00      B    H  
ATOM   4821  O   HOH B1601      20.610  32.254   6.079  1.00  0.00      B    O  
ATOM   4822  H1  HOH B1601      21.634  32.278   6.139  1.00  0.00      B    H  
ATOM   4823  H2  HOH B1601      20.342  32.555   5.134  1.00  0.00      B    H  
ATOM   4824  O   HOH B1602      38.609  31.441   7.956  1.00  0.00      B    O  
ATOM   4825  H1  HOH B1602      38.239  31.712   8.834  1.00  0.00      B    H  
ATOM   4826  H2  HOH B1602      38.615  30.433   7.936  1.00  0.00      B    H  
ATOM   4827  O   HOH B1603      14.578  19.339   7.831  1.00  0.00      B    O  
ATOM   4828  H1  HOH B1603      15.106  19.814   7.157  1.00  0.00      B    H  
ATOM   4829  H2  HOH B1603      15.243  19.004   8.532  1.00  0.00      B    H  
ATOM   4830  O   HOH B1604      25.236  11.306   8.936  1.00  0.00      B    O  
ATOM   4831  H1  HOH B1604      25.200  11.760   9.848  1.00  0.00      B    H  
ATOM   4832  H2  HOH B1604      25.048  10.321   9.072  1.00  0.00      B    H  
ATOM   4833  O   HOH B1605      37.093  18.425  37.830  1.00  0.00      B    O  
ATOM   4834  H1  HOH B1605      37.587  19.154  38.306  1.00  0.00      B    H  
ATOM   4835  H2  HOH B1605      37.682  17.626  37.962  1.00  0.00      B    H  
ATOM   4836  O   HOH B1606      38.311  25.107  37.046  1.00  0.00      B    O  
ATOM   4837  H1  HOH B1606      38.554  24.494  36.223  1.00  0.00      B    H  
ATOM   4838  H2  HOH B1606      37.329  25.065  37.094  1.00  0.00      B    H  
ATOM   4839  O   HOH B1607      24.947   5.467  11.427  1.00  0.00      B    O  
ATOM   4840  H1  HOH B1607      25.511   6.072  10.876  1.00  0.00      B    H  
ATOM   4841  H2  HOH B1607      24.777   5.927  12.297  1.00  0.00      B    H  
ATOM   4842  O   HOH B1608      24.301  11.937  17.743  1.00  0.00      B    O  
ATOM   4843  H1  HOH B1608      24.980  11.466  17.060  1.00  0.00      B    H  
ATOM   4844  H2  HOH B1608      24.226  11.226  18.425  1.00  0.00      B    H  
ATOM   4845  O   HOH B1609      22.800  12.537   7.330  1.00  0.00      B    O  
ATOM   4846  H1  HOH B1609      23.698  12.584   7.778  1.00  0.00      B    H  
ATOM   4847  H2  HOH B1609      22.722  11.705   6.791  1.00  0.00      B    H  
ATOM   4848  O   HOH B1610      31.635  34.129   2.945  1.00  0.00      B    O  
ATOM   4849  H1  HOH B1610      31.463  34.524   3.845  1.00  0.00      B    H  
ATOM   4850  H2  HOH B1610      32.420  33.506   3.135  1.00  0.00      B    H  
ATOM   4851  O   HOH B1611      27.642  34.072  35.214  1.00  0.00      B    O  
ATOM   4852  H1  HOH B1611      26.949  33.320  35.414  1.00  0.00      B    H  
ATOM   4853  H2  HOH B1611      28.031  33.983  34.337  1.00  0.00      B    H  
ATOM   4854  O   HOH B1612       6.945  31.231   3.634  1.00  0.00      B    O  
ATOM   4855  H1  HOH B1612       6.177  31.386   4.287  1.00  0.00      B    H  
ATOM   4856  H2  HOH B1612       7.764  31.754   4.014  1.00  0.00      B    H  
ATOM   4857  O   HOH B1613       0.358  16.785  33.680  1.00  0.00      B    O  
ATOM   4858  H1  HOH B1613       1.291  16.475  33.349  1.00  0.00      B    H  
ATOM   4859  H2  HOH B1613       0.047  16.013  34.286  1.00  0.00      B    H  
ATOM   4860  O   HOH B1614      26.508   8.335  28.705  1.00  0.00      B    O  
ATOM   4861  H1  HOH B1614      26.249   7.506  28.124  1.00  0.00      B    H  
ATOM   4862  H2  HOH B1614      26.994   8.957  28.042  1.00  0.00      B    H  
ATOM   4863  O   HOH B1615      15.870  15.319   6.808  1.00  0.00      B    O  
ATOM   4864  H1  HOH B1615      15.179  14.975   7.467  1.00  0.00      B    H  
ATOM   4865  H2  HOH B1615      16.784  15.256   7.280  1.00  0.00      B    H  
ATOM   4866  O   HOH B1616      21.270  31.451  25.690  1.00  0.00      B    O  
ATOM   4867  H1  HOH B1616      20.383  31.382  26.189  1.00  0.00      B    H  
ATOM   4868  H2  HOH B1616      21.581  30.502  25.507  1.00  0.00      B    H  
ATOM   4869  O   HOH B1617      32.169  21.191  26.756  1.00  0.00      B    O  
ATOM   4870  H1  HOH B1617      32.154  21.423  27.791  1.00  0.00      B    H  
ATOM   4871  H2  HOH B1617      31.838  22.053  26.293  1.00  0.00      B    H  
ATOM   4872  O   HOH B1618       1.517  14.051   5.649  1.00  0.00      B    O  
ATOM   4873  H1  HOH B1618       1.057  14.120   6.543  1.00  0.00      B    H  
ATOM   4874  H2  HOH B1618       2.085  14.886   5.434  1.00  0.00      B    H  
ATOM   4875  O   HOH B1619      11.597  35.410   3.417  1.00  0.00      B    O  
ATOM   4876  H1  HOH B1619      12.236  35.495   2.611  1.00  0.00      B    H  
ATOM   4877  H2  HOH B1619      11.186  36.288   3.732  1.00  0.00      B    H  
ATOM   4878  O   HOH B1620      11.116   2.337   5.531  1.00  0.00      B    O  
ATOM   4879  H1  HOH B1620      11.334   2.321   4.559  1.00  0.00      B    H  
ATOM   4880  H2  HOH B1620      11.571   1.528   5.973  1.00  0.00      B    H  
ATOM   4881  O   HOH B1621      26.361  32.276  21.388  1.00  0.00      B    O  
ATOM   4882  H1  HOH B1621      25.825  33.085  21.431  1.00  0.00      B    H  
ATOM   4883  H2  HOH B1621      27.080  32.397  22.049  1.00  0.00      B    H  
ATOM   4884  O   HOH B1622      19.394  23.558   9.260  1.00  0.00      B    O  
ATOM   4885  H1  HOH B1622      19.724  23.160   8.409  1.00  0.00      B    H  
ATOM   4886  H2  HOH B1622      19.160  22.788   9.876  1.00  0.00      B    H  
ATOM   4887  O   HOH B1623      36.920  34.486  10.635  1.00  0.00      B    O  
ATOM   4888  H1  HOH B1623      37.372  35.003   9.899  1.00  0.00      B    H  
ATOM   4889  H2  HOH B1623      37.144  33.503  10.426  1.00  0.00      B    H  
ATOM   4890  O   HOH B1624       3.315  29.927   6.107  1.00  0.00      B    O  
ATOM   4891  H1  HOH B1624       3.127  30.326   7.095  1.00  0.00      B    H  
ATOM   4892  H2  HOH B1624       3.688  30.615   5.414  1.00  0.00      B    H  
ATOM   4893  O   HOH B1625      34.623  31.594  23.021  1.00  0.00      B    O  
ATOM   4894  H1  HOH B1625      34.987  32.206  23.736  1.00  0.00      B    H  
ATOM   4895  H2  HOH B1625      35.348  30.892  22.817  1.00  0.00      B    H  
ATOM   4896  O   HOH B1626       9.378   0.444  11.132  1.00  0.00      B    O  
ATOM   4897  H1  HOH B1626      10.125   0.999  11.508  1.00  0.00      B    H  
ATOM   4898  H2  HOH B1626       9.671  -0.540  11.237  1.00  0.00      B    H  
ATOM   4899  O   HOH B1627      21.977  -0.033   6.697  1.00  0.00      B    O  
ATOM   4900  H1  HOH B1627      22.471  -0.657   6.070  1.00  0.00      B    H  
ATOM   4901  H2  HOH B1627      22.478   0.834   6.570  1.00  0.00      B    H  
ATOM   4902  O   HOH B1628      13.324  23.764  33.940  1.00  0.00      B    O  
ATOM   4903  H1  HOH B1628      14.005  24.465  33.655  1.00  0.00      B    H  
ATOM   4904  H2  HOH B1628      13.650  23.409  34.912  1.00  0.00      B    H  
ATOM   4905  O   HOH B1629      24.442  37.871  26.308  1.00  0.00      B    O  
ATOM   4906  H1  HOH B1629      24.012  37.645  27.187  1.00  0.00      B    H  
ATOM   4907  H2  HOH B1629      25.456  37.942  26.404  1.00  0.00      B    H  
ATOM   4908  O   HOH B1630      36.383  14.248  17.585  1.00  0.00      B    O  
ATOM   4909  H1  HOH B1630      35.787  13.747  18.197  1.00  0.00      B    H  
ATOM   4910  H2  HOH B1630      36.687  13.751  16.808  1.00  0.00      B    H  
ATOM   4911  O   HOH B1631      30.250   1.885  37.136  1.00  0.00      B    O  
ATOM   4912  H1  HOH B1631      29.711   2.558  37.710  1.00  0.00      B    H  
ATOM   4913  H2  HOH B1631      29.628   1.139  36.812  1.00  0.00      B    H  
ATOM   4914  O   HOH B1632       3.666  12.423  34.242  1.00  0.00      B    O  
ATOM   4915  H1  HOH B1632       3.691  13.294  34.818  1.00  0.00      B    H  
ATOM   4916  H2  HOH B1632       3.605  11.647  34.893  1.00  0.00      B    H  
ATOM   4917  O   HOH B1633      18.097  33.840  10.570  1.00  0.00      B    O  
ATOM   4918  H1  HOH B1633      18.724  33.202  10.081  1.00  0.00      B    H  
ATOM   4919  H2  HOH B1633      17.839  34.527   9.860  1.00  0.00      B    H  
ATOM   4920  O   HOH B1634      13.919  12.764  37.578  1.00  0.00      B    O  
ATOM   4921  H1  HOH B1634      14.827  13.102  37.311  1.00  0.00      B    H  
ATOM   4922  H2  HOH B1634      13.280  13.591  37.584  1.00  0.00      B    H  
ATOM   4923  O   HOH B1635      11.308   7.876  11.317  1.00  0.00      B    O  
ATOM   4924  H1  HOH B1635      10.480   7.750  10.734  1.00  0.00      B    H  
ATOM   4925  H2  HOH B1635      12.114   7.633  10.719  1.00  0.00      B    H  
ATOM   4926  O   HOH B1636       7.385   9.052  28.794  1.00  0.00      B    O  
ATOM   4927  H1  HOH B1636       7.483   8.127  28.421  1.00  0.00      B    H  
ATOM   4928  H2  HOH B1636       7.823   9.737  28.141  1.00  0.00      B    H  
ATOM   4929  O   HOH B1637      11.911  10.377   3.191  1.00  0.00      B    O  
ATOM   4930  H1  HOH B1637      12.628  10.729   2.617  1.00  0.00      B    H  
ATOM   4931  H2  HOH B1637      11.710   9.480   2.774  1.00  0.00      B    H  
ATOM   4932  O   HOH B1638       7.087  19.948  12.150  1.00  0.00      B    O  
ATOM   4933  H1  HOH B1638       6.098  20.077  11.906  1.00  0.00      B    H  
ATOM   4934  H2  HOH B1638       7.303  19.033  11.866  1.00  0.00      B    H  
ATOM   4935  O   HOH B1639      13.269   4.123   5.526  1.00  0.00      B    O  
ATOM   4936  H1  HOH B1639      13.935   3.524   5.029  1.00  0.00      B    H
[truncated: 87,809 more chars]
