# Supplementary material for: ECE vs DISP Mechanisms in Anodic Electrolysis of Benzyl Alcohols: Computational Prediction of Microscopic Rate Constants
Source: J Phys Chem C Nanomater Interfaces. 2025 Aug 28;129(36):16076–96. doi: 10.1021/acs.jpcc.5c04347 (PMC12434723; doi:10.1021/acs.jpcc.5c04347)
Supplement: Supplementary file 2 [file jp5c04347_si_002.zip › example_simulation_inputs/QMMM_simulation_bulk_H2O_base_H2O/start_00_-2.000_coords.pdb]

TITLE     MDANALYSIS FRAME 0: Created by PDBWriter
CRYST1   39.149   39.149   39.149  90.00  90.00  90.00 P 1           1
ATOM      1  C00 2ag A   1      16.827  15.755  19.711  1.00  0.00      A    C  
ATOM      2  O01 2ag A   1      16.825  16.531  18.490  1.00  0.00      A    O  
ATOM      3  C02 2ag A   1      16.091  17.633  18.455  1.00  0.00      A    C  
ATOM      4  C03 2ag A   1      16.080  18.405  17.252  1.00  0.00      A    C  
ATOM      5  C04 2ag A   1      15.451  19.570  17.147  1.00  0.00      A    C  
ATOM      6  C05 2ag A   1      14.583  19.982  18.170  1.00  0.00      A    C  
ATOM      7  C06 2ag A   1      13.733  21.172  17.871  1.00  0.00      A    C  
ATOM      8  O07 2ag A   1      12.458  21.092  18.442  1.00  0.00      A    O  
ATOM      9  C08 2ag A   1      14.527  19.244  19.383  1.00  0.00      A    C  
ATOM     10  C09 2ag A   1      15.296  18.137  19.554  1.00  0.00      A    C  
ATOM     11  H0A 2ag A   1      15.836  15.382  19.996  1.00  0.00      A    H  
ATOM     12  H0B 2ag A   1      17.385  14.844  19.583  1.00  0.00      A    H  
ATOM     13  H0C 2ag A   1      17.238  16.349  20.512  1.00  0.00      A    H  
ATOM     14  H0D 2ag A   1      16.391  17.932  16.359  1.00  0.00      A    H  
ATOM     15  H0E 2ag A   1      15.503  20.225  16.238  1.00  0.00      A    H  
ATOM     16  H0F 2ag A   1      13.634  21.253  16.827  1.00  0.00      A    H  
ATOM     17  H0G 2ag A   1      14.321  22.034  18.287  1.00  0.00      A    H  
ATOM     18  H0H 2ag A   1      12.174  22.027  18.675  1.00  0.00      A    H  
ATOM     19  H0I 2ag A   1      13.862  19.645  20.173  1.00  0.00      A    H  
ATOM     20  H0J 2ag A   1      15.478  17.667  20.519  1.00  0.00      A    H  
ATOM     21  O   HOH B   1      13.505  19.632  13.908  1.00  0.00      B    O  
ATOM     22  H1  HOH B   1      13.237  18.847  14.357  1.00  0.00      B    H  
ATOM     23  H2  HOH B   1      13.064  20.441  14.238  1.00  0.00      B    H  
ATOM     24  O   HOH B   2      14.543  24.162  16.084  1.00  0.00      B    O  
ATOM     25  H1  HOH B   2      14.854  23.403  15.559  1.00  0.00      B    H  
ATOM     26  H2  HOH B   2      15.018  24.926  15.576  1.00  0.00      B    H  
ATOM     27  O   HOH B   3      13.812  25.113  19.467  1.00  0.00      B    O  
ATOM     28  H1  HOH B   3      13.681  25.572  20.332  1.00  0.00      B    H  
ATOM     29  H2  HOH B   3      13.848  25.866  18.808  1.00  0.00      B    H  
ATOM     30  O   HOH B   4      11.685  21.611  14.544  1.00  0.00      B    O  
ATOM     31  H1  HOH B   4      11.580  22.036  13.600  1.00  0.00      B    H  
ATOM     32  H2  HOH B   4      11.825  22.341  15.162  1.00  0.00      B    H  
ATOM     33  O   HOH B   5      13.817  21.986  20.695  1.00  0.00      B    O  
ATOM     34  H1  HOH B   5      14.793  22.088  20.915  1.00  0.00      B    H  
ATOM     35  H2  HOH B   5      13.384  22.722  21.169  1.00  0.00      B    H  
ATOM     36  O   HOH B   6      11.803  23.634  18.807  1.00  0.00      B    O  
ATOM     37  H1  HOH B   6      11.979  24.053  17.907  1.00  0.00      B    H  
ATOM     38  H2  HOH B   6      12.596  24.050  19.280  1.00  0.00      B    H  
ATOM     39  O   HOH B   7      15.953  23.349  18.639  1.00  0.00      B    O  
ATOM     40  H1  HOH B   7      15.860  23.767  17.759  1.00  0.00      B    H  
ATOM     41  H2  HOH B   7      15.475  23.956  19.294  1.00  0.00      B    H  
ATOM     42  O   HOH B   8      11.821  19.897  20.808  1.00  0.00      B    O  
ATOM     43  H1  HOH B   8      12.242  20.243  20.017  1.00  0.00      B    H  
ATOM     44  H2  HOH B   8      11.986  20.698  21.430  1.00  0.00      B    H  
ATOM     45  O   HOH B   9      12.011  24.003  16.221  1.00  0.00      B    O  
ATOM     46  H1  HOH B   9      11.688  24.656  15.615  1.00  0.00      B    H  
ATOM     47  H2  HOH B   9      13.032  24.109  16.257  1.00  0.00      B    H  
ATOM     48  O   HOH B  10      12.726  17.465  15.345  1.00  0.00      B    O  
ATOM     49  H1  HOH B  10      13.631  17.351  15.718  1.00  0.00      B    H  
ATOM     50  H2  HOH B  10      12.412  18.300  15.741  1.00  0.00      B    H  
ATOM     51  O   HOH B  11      11.218  19.566  16.337  1.00  0.00      B    O  
ATOM     52  H1  HOH B  11      11.316  20.222  15.618  1.00  0.00      B    H  
ATOM     53  H2  HOH B  11      11.453  20.082  17.149  1.00  0.00      B    H  
ATOM     54  O   HOH B  12      15.234  22.301  14.016  1.00  0.00      B    O  
ATOM     55  H1  HOH B  12      14.675  21.511  13.884  1.00  0.00      B    H  
ATOM     56  H2  HOH B  12      14.753  22.995  13.500  1.00  0.00      B    H  
ATOM     57  O   HOH B  13       1.796  16.919  29.252  1.00  0.00      B    O  
ATOM     58  H1  HOH B  13       1.660  17.834  29.778  1.00  0.00      B    H  
ATOM     59  H2  HOH B  13       1.828  16.166  29.956  1.00  0.00      B    H  
ATOM     60  O   HOH B  14      23.409   1.842  25.054  1.00  0.00      B    O  
ATOM     61  H1  HOH B  14      24.172   2.375  25.464  1.00  0.00      B    H  
ATOM     62  H2  HOH B  14      23.349   0.978  25.631  1.00  0.00      B    H  
ATOM     63  O   HOH B  15      13.845  15.218  17.226  1.00  0.00      B    O  
ATOM     64  H1  HOH B  15      14.007  14.281  17.626  1.00  0.00      B    H  
ATOM     65  H2  HOH B  15      13.204  15.779  17.760  1.00  0.00      B    H  
ATOM     66  O   HOH B  16      33.750  18.108  14.255  1.00  0.00      B    O  
ATOM     67  H1  HOH B  16      34.030  17.874  13.247  1.00  0.00      B    H  
ATOM     68  H2  HOH B  16      34.462  18.724  14.683  1.00  0.00      B    H  
ATOM     69  O   HOH B  17       7.851  21.740  18.100  1.00  0.00      B    O  
ATOM     70  H1  HOH B  17       7.315  22.379  18.669  1.00  0.00      B    H  
ATOM     71  H2  HOH B  17       8.480  21.397  18.765  1.00  0.00      B    H  
ATOM     72  O   HOH B  18      11.463   7.785  13.550  1.00  0.00      B    O  
ATOM     73  H1  HOH B  18      11.943   7.371  14.303  1.00  0.00      B    H  
ATOM     74  H2  HOH B  18      12.105   8.418  13.123  1.00  0.00      B    H  
ATOM     75  O   HOH B  19      12.741  36.028  30.082  1.00  0.00      B    O  
ATOM     76  H1  HOH B  19      12.773  36.631  29.276  1.00  0.00      B    H  
ATOM     77  H2  HOH B  19      13.702  35.938  30.498  1.00  0.00      B    H  
ATOM     78  O   HOH B  20      38.917  30.400  23.821  1.00  0.00      B    O  
ATOM     79  H1  HOH B  20      39.794  30.813  23.922  1.00  0.00      B    H  
ATOM     80  H2  HOH B  20      38.550  30.300  24.706  1.00  0.00      B    H  
ATOM     81  O   HOH B  21      13.856  23.277  30.096  1.00  0.00      B    O  
ATOM     82  H1  HOH B  21      14.698  23.831  30.074  1.00  0.00      B    H  
ATOM     83  H2  HOH B  21      13.837  22.884  29.177  1.00  0.00      B    H  
ATOM     84  O   HOH B  22      20.193  38.549   4.232  1.00  0.00      B    O  
ATOM     85  H1  HOH B  22      19.854  39.459   3.841  1.00  0.00      B    H  
ATOM     86  H2  HOH B  22      21.173  38.591   4.306  1.00  0.00      B    H  
ATOM     87  O   HOH B  23      21.470  15.059  32.981  1.00  0.00      B    O  
ATOM     88  H1  HOH B  23      21.393  15.622  33.829  1.00  0.00      B    H  
ATOM     89  H2  HOH B  23      22.390  15.333  32.528  1.00  0.00      B    H  
ATOM     90  O   HOH B  24      33.219  17.520  22.696  1.00  0.00      B    O  
ATOM     91  H1  HOH B  24      32.363  17.702  23.153  1.00  0.00      B    H  
ATOM     92  H2  HOH B  24      33.639  18.436  22.546  1.00  0.00      B    H  
ATOM     93  O   HOH B  25      16.123  10.477  24.373  1.00  0.00      B    O  
ATOM     94  H1  HOH B  25      17.034  10.145  24.566  1.00  0.00      B    H  
ATOM     95  H2  HOH B  25      15.418   9.724  24.468  1.00  0.00      B    H  
ATOM     96  O   HOH B  26       9.445   5.520  17.904  1.00  0.00      B    O  
ATOM     97  H1  HOH B  26       8.977   6.078  18.608  1.00  0.00      B    H  
ATOM     98  H2  HOH B  26       8.886   5.685  17.088  1.00  0.00      B    H  
ATOM     99  O   HOH B  27       4.893  11.869   7.477  1.00  0.00      B    O  
ATOM    100  H1  HOH B  27       4.419  11.106   7.946  1.00  0.00      B    H  
ATOM    101  H2  HOH B  27       4.701  12.751   8.004  1.00  0.00      B    H  
ATOM    102  O   HOH B  28      34.913  25.066  31.745  1.00  0.00      B    O  
ATOM    103  H1  HOH B  28      35.859  24.977  32.169  1.00  0.00      B    H  
ATOM    104  H2  HOH B  28      35.118  25.113  30.752  1.00  0.00      B    H  
ATOM    105  O   HOH B  29      32.779  38.721  30.220  1.00  0.00      B    O  
ATOM    106  H1  HOH B  29      31.878  39.007  30.617  1.00  0.00      B    H  
ATOM    107  H2  HOH B  29      32.923  39.089  29.267  1.00  0.00      B    H  
ATOM    108  O   HOH B  30       0.586  25.834   6.916  1.00  0.00      B    O  
ATOM    109  H1  HOH B  30       1.594  26.134   6.939  1.00  0.00      B    H  
ATOM    110  H2  HOH B  30       0.528  24.837   6.890  1.00  0.00      B    H  
ATOM    111  O   HOH B  31      36.189  19.726  32.986  1.00  0.00      B    O  
ATOM    112  H1  HOH B  31      35.284  19.335  33.327  1.00  0.00      B    H  
ATOM    113  H2  HOH B  31      35.883  20.607  32.534  1.00  0.00      B    H  
ATOM    114  O   HOH B  32       0.094  34.563   5.814  1.00  0.00      B    O  
ATOM    115  H1  HOH B  32       0.203  34.633   6.815  1.00  0.00      B    H  
ATOM    116  H2  HOH B  32       0.983  34.420   5.410  1.00  0.00      B    H  
ATOM    117  O   HOH B  33      12.706  19.366   4.890  1.00  0.00      B    O  
ATOM    118  H1  HOH B  33      12.150  20.009   5.522  1.00  0.00      B    H  
ATOM    119  H2  HOH B  33      13.000  18.590   5.428  1.00  0.00      B    H  
ATOM    120  O   HOH B  34      24.916  39.004   4.676  1.00  0.00      B    O  
ATOM    121  H1  HOH B  34      24.535  39.133   3.726  1.00  0.00      B    H  
ATOM    122  H2  HOH B  34      25.528  38.165   4.646  1.00  0.00      B    H  
ATOM    123  O   HOH B  35      19.505  12.208  35.416  1.00  0.00      B    O  
ATOM    124  H1  HOH B  35      18.669  11.703  35.149  1.00  0.00      B    H  
ATOM    125  H2  HOH B  35      19.206  13.019  35.958  1.00  0.00      B    H  
ATOM    126  O   HOH B  36      21.664  19.036  26.247  1.00  0.00      B    O  
ATOM    127  H1  HOH B  36      21.636  18.937  27.237  1.00  0.00      B    H  
ATOM    128  H2  HOH B  36      22.635  18.848  26.025  1.00  0.00      B    H  
ATOM    129  O   HOH B  37      32.177  25.362  15.074  1.00  0.00      B    O  
ATOM    130  H1  HOH B  37      32.486  24.369  15.231  1.00  0.00      B    H  
ATOM    131  H2  HOH B  37      31.626  25.701  15.904  1.00  0.00      B    H  
ATOM    132  O   HOH B  38       8.410  19.585  36.872  1.00  0.00      B    O  
ATOM    133  H1  HOH B  38       8.461  18.731  36.254  1.00  0.00      B    H  
ATOM    134  H2  HOH B  38       7.476  19.643  37.332  1.00  0.00      B    H  
ATOM    135  O   HOH B  39      22.157  30.042  29.810  1.00  0.00      B    O  
ATOM    136  H1  HOH B  39      22.110  30.342  30.733  1.00  0.00      B    H  
ATOM    137  H2  HOH B  39      21.253  29.948  29.424  1.00  0.00      B    H  
ATOM    138  O   HOH B  40      33.801   4.384  20.717  1.00  0.00      B    O  
ATOM    139  H1  HOH B  40      33.723   5.023  21.478  1.00  0.00      B    H  
ATOM    140  H2  HOH B  40      34.718   4.128  20.576  1.00  0.00      B    H  
ATOM    141  O   HOH B  41      16.347  21.617  21.484  1.00  0.00      B    O  
ATOM    142  H1  HOH B  41      16.552  20.727  21.971  1.00  0.00      B    H  
ATOM    143  H2  HOH B  41      17.198  21.895  21.070  1.00  0.00      B    H  
ATOM    144  O   HOH B  42      38.746  34.694  18.057  1.00  0.00      B    O  
ATOM    145  H1  HOH B  42      38.089  35.438  18.151  1.00  0.00      B    H  
ATOM    146  H2  HOH B  42      39.498  34.808  18.711  1.00  0.00      B    H  
ATOM    147  O   HOH B  43      25.832  37.698  24.103  1.00  0.00      B    O  
ATOM    148  H1  HOH B  43      24.818  37.501  24.112  1.00  0.00      B    H  
ATOM    149  H2  HOH B  43      26.075  38.573  24.556  1.00  0.00      B    H  
ATOM    150  O   HOH B  44      32.538  30.722   1.808  1.00  0.00      B    O  
ATOM    151  H1  HOH B  44      32.164  29.848   1.989  1.00  0.00      B    H  
ATOM    152  H2  HOH B  44      32.083  31.021   0.968  1.00  0.00      B    H  
ATOM    153  O   HOH B  45      35.008  23.178  24.141  1.00  0.00      B    O  
ATOM    154  H1  HOH B  45      35.149  24.170  23.831  1.00  0.00      B    H  
ATOM    155  H2  HOH B  45      35.947  22.763  24.132  1.00  0.00      B    H  
ATOM    156  O   HOH B  46      21.197  26.696  37.488  1.00  0.00      B    O  
ATOM    157  H1  HOH B  46      20.927  26.960  36.514  1.00  0.00      B    H  
ATOM    158  H2  HOH B  46      21.939  26.020  37.494  1.00  0.00      B    H  
ATOM    159  O   HOH B  47      37.591   3.069   1.904  1.00  0.00      B    O  
ATOM    160  H1  HOH B  47      37.028   2.276   2.201  1.00  0.00      B    H  
ATOM    161  H2  HOH B  47      38.522   2.756   1.801  1.00  0.00      B    H  
ATOM    162  O   HOH B  48      15.670  30.552  19.839  1.00  0.00      B    O  
ATOM    163  H1  HOH B  48      14.696  30.646  19.607  1.00  0.00      B    H  
ATOM    164  H2  HOH B  48      16.040  31.478  19.843  1.00  0.00      B    H  
ATOM    165  O   HOH B  49      23.107  25.087  21.058  1.00  0.00      B    O  
ATOM    166  H1  HOH B  49      23.503  25.725  20.290  1.00  0.00      B    H  
ATOM    167  H2  HOH B  49      23.425  24.137  20.875  1.00  0.00      B    H  
ATOM    168  O   HOH B  50      31.672  36.227  13.990  1.00  0.00      B    O  
ATOM    169  H1  HOH B  50      31.024  35.439  13.730  1.00  0.00      B    H  
ATOM    170  H2  HOH B  50      32.535  36.017  13.600  1.00  0.00      B    H  
ATOM    171  O   HOH B  51      11.757  33.697  30.333  1.00  0.00      B    O  
ATOM    172  H1  HOH B  51      12.483  33.015  30.541  1.00  0.00      B    H  
ATOM    173  H2  HOH B  51      12.230  34.568  30.118  1.00  0.00      B    H  
ATOM    174  O   HOH B  52      17.069  35.004   6.983  1.00  0.00      B    O  
ATOM    175  H1  HOH B  52      17.559  35.642   6.341  1.00  0.00      B    H  
ATOM    176  H2  HOH B  52      16.344  35.501   7.517  1.00  0.00      B    H  
ATOM    177  O   HOH B  53      20.551   3.997  10.576  1.00  0.00      B    O  
ATOM    178  H1  HOH B  53      21.315   4.443  11.066  1.00  0.00      B    H  
ATOM    179  H2  HOH B  53      20.409   3.045  10.969  1.00  0.00      B    H  
ATOM    180  O   HOH B  54      26.469  32.469  24.338  1.00  0.00      B    O  
ATOM    181  H1  HOH B  54      27.166  32.511  23.564  1.00  0.00      B    H  
ATOM    182  H2  HOH B  54      25.801  31.725  24.149  1.00  0.00      B    H  
ATOM    183  O   HOH B  55       8.301  32.915  22.206  1.00  0.00      B    O  
ATOM    184  H1  HOH B  55       7.298  32.865  22.469  1.00  0.00      B    H  
ATOM    185  H2  HOH B  55       8.848  32.883  23.057  1.00  0.00      B    H  
ATOM    186  O   HOH B  56      28.299  34.192  11.126  1.00  0.00      B    O  
ATOM    187  H1  HOH B  56      27.703  33.564  11.534  1.00  0.00      B    H  
ATOM    188  H2  HOH B  56      28.655  33.749  10.260  1.00  0.00      B    H  
ATOM    189  O   HOH B  57      31.592  22.477  31.083  1.00  0.00      B    O  
ATOM    190  H1  HOH B  57      31.637  23.191  31.800  1.00  0.00      B    H  
ATOM    191  H2  HOH B  57      30.959  22.803  30.353  1.00  0.00      B    H  
ATOM    192  O   HOH B  58      30.075  33.513  37.786  1.00  0.00      B    O  
ATOM    193  H1  HOH B  58      29.090  33.374  37.688  1.00  0.00      B    H  
ATOM    194  H2  HOH B  58      30.473  32.712  38.269  1.00  0.00      B    H  
ATOM    195  O   HOH B  59       5.144  37.752  18.274  1.00  0.00      B    O  
ATOM    196  H1  HOH B  59       5.059  37.670  19.258  1.00  0.00      B    H  
ATOM    197  H2  HOH B  59       4.486  37.075  17.909  1.00  0.00      B    H  
ATOM    198  O   HOH B  60       1.337   3.033  34.021  1.00  0.00      B    O  
ATOM    199  H1  HOH B  60       0.806   3.805  33.654  1.00  0.00      B    H  
ATOM    200  H2  HOH B  60       1.739   3.272  34.917  1.00  0.00      B    H  
ATOM    201  O   HOH B  61      28.799   5.264  18.408  1.00  0.00      B    O  
ATOM    202  H1  HOH B  61      27.865   4.855  18.638  1.00  0.00      B    H  
ATOM    203  H2  HOH B  61      29.511   4.719  18.946  1.00  0.00      B    H  
ATOM    204  O   HOH B  62      35.665   1.556  26.600  1.00  0.00      B    O  
ATOM    205  H1  HOH B  62      35.401   1.089  25.717  1.00  0.00      B    H  
ATOM    206  H2  HOH B  62      35.223   2.503  26.562  1.00  0.00      B    H  
ATOM    207  O   HOH B  63      29.432  39.178  21.655  1.00  0.00      B    O  
ATOM    208  H1  HOH B  63      29.789  38.984  20.762  1.00  0.00      B    H  
ATOM    209  H2  HOH B  63      28.491  38.687  21.689  1.00  0.00      B    H  
ATOM    210  O   HOH B  64       1.121  17.025  24.324  1.00  0.00      B    O  
ATOM    211  H1  HOH B  64       1.912  16.845  23.720  1.00  0.00      B    H  
ATOM    212  H2  HOH B  64       1.449  16.899  25.325  1.00  0.00      B    H  
ATOM    213  O   HOH B  65      17.501  13.419  24.539  1.00  0.00      B    O  
ATOM    214  H1  HOH B  65      16.637  13.045  24.900  1.00  0.00      B    H  
ATOM    215  H2  HOH B  65      18.294  12.926  24.982  1.00  0.00      B    H  
ATOM    216  O   HOH B  66      11.149   7.980  10.356  1.00  0.00      B    O  
ATOM    217  H1  HOH B  66      11.432   7.161  10.830  1.00  0.00      B    H  
ATOM    218  H2  HOH B  66      10.451   7.723   9.648  1.00  0.00      B    H  
ATOM    219  O   HOH B  67      33.384  25.830  35.462  1.00  0.00      B    O  
ATOM    220  H1  HOH B  67      33.223  26.721  34.981  1.00  0.00      B    H  
ATOM    221  H2  HOH B  67      34.392  25.593  35.416  1.00  0.00      B    H  
ATOM    222  O   HOH B  68      14.721   8.278  32.235  1.00  0.00      B    O  
ATOM    223  H1  HOH B  68      15.447   8.640  32.802  1.00  0.00      B    H  
ATOM    224  H2  HOH B  68      13.876   8.470  32.779  1.00  0.00      B    H  
ATOM    225  O   HOH B  69      27.728  12.500  14.755  1.00  0.00      B    O  
ATOM    226  H1  HOH B  69      26.817  12.452  14.324  1.00  0.00      B    H  
ATOM    227  H2  HOH B  69      27.735  11.699  15.432  1.00  0.00      B    H  
ATOM    228  O   HOH B  70       9.388  33.630  31.012  1.00  0.00      B    O  
ATOM    229  H1  HOH B  70      10.400  33.819  30.887  1.00  0.00      B    H  
ATOM    230  H2  HOH B  70       9.293  32.669  30.868  1.00  0.00      B    H  
ATOM    231  O   HOH B  71      26.209  24.872  19.368  1.00  0.00      B    O  
ATOM    232  H1  HOH B  71      26.756  24.635  18.551  1.00  0.00      B    H  
ATOM    233  H2  HOH B  71      25.643  24.063  19.676  1.00  0.00      B    H  
ATOM    234  O   HOH B  72      22.289  32.132   1.958  1.00  0.00      B    O  
ATOM    235  H1  HOH B  72      22.696  31.675   1.209  1.00  0.00      B    H  
ATOM    236  H2  HOH B  72      21.526  31.540   2.274  1.00  0.00      B    H  
ATOM    237  O   HOH B  73      11.074  32.482  33.966  1.00  0.00      B    O  
ATOM    238  H1  HOH B  73      10.885  31.517  34.057  1.00  0.00      B    H  
ATOM    239  H2  HOH B  73      10.196  33.038  34.101  1.00  0.00      B    H  
ATOM    240  O   HOH B  74      31.054  15.762  20.128  1.00  0.00      B    O  
ATOM    241  H1  HOH B  74      30.700  14.920  20.538  1.00  0.00      B    H  
ATOM    242  H2  HOH B  74      32.014  15.720  19.818  1.00  0.00      B    H  
ATOM    243  O   HOH B  75      34.490  10.462   9.610  1.00  0.00      B    O  
ATOM    244  H1  HOH B  75      34.397  11.498   9.547  1.00  0.00      B    H  
ATOM    245  H2  HOH B  75      34.522  10.060   8.727  1.00  0.00      B    H  
ATOM    246  O   HOH B  76      26.952  12.616   6.184  1.00  0.00      B    O  
ATOM    247  H1  HOH B  76      26.423  11.804   6.393  1.00  0.00      B    H  
ATOM    248  H2  HOH B  76      27.689  12.393   5.527  1.00  0.00      B    H  
ATOM    249  O   HOH B  77      30.483  37.660  11.114  1.00  0.00      B    O  
ATOM    250  H1  HOH B  77      30.894  36.774  10.972  1.00  0.00      B    H  
ATOM    251  H2  HOH B  77      29.474  37.476  11.171  1.00  0.00      B    H  
ATOM    252  O   HOH B  78       0.979  16.892   8.490  1.00  0.00      B    O  
ATOM    253  H1  HOH B  78       0.828  17.738   9.023  1.00  0.00      B    H  
ATOM    254  H2  HOH B  78       0.351  16.203   8.961  1.00  0.00      B    H  
ATOM    255  O   HOH B  79      19.220  23.068   9.260  1.00  0.00      B    O  
ATOM    256  H1  HOH B  79      18.475  22.460   9.611  1.00  0.00      B    H  
ATOM    257  H2  HOH B  79      20.090  22.502   9.394  1.00  0.00      B    H  
ATOM    258  O   HOH B  80      20.368  18.375  23.888  1.00  0.00      B    O  
ATOM    259  H1  HOH B  80      19.508  18.024  24.288  1.00  0.00      B    H  
ATOM    260  H2  HOH B  80      20.929  18.662  24.662  1.00  0.00      B    H  
ATOM    261  O   HOH B  81      25.616  39.044  14.668  1.00  0.00      B    O  
ATOM    262  H1  HOH B  81      26.274  39.008  13.898  1.00  0.00      B    H  
ATOM    263  H2  HOH B  81      26.125  39.108  15.541  1.00  0.00      B    H  
ATOM    264  O   HOH B  82      23.459  10.369  17.473  1.00  0.00      B    O  
ATOM    265  H1  HOH B  82      23.167   9.699  16.849  1.00  0.00      B    H  
ATOM    266  H2  HOH B  82      22.798  11.110  17.425  1.00  0.00      B    H  
ATOM    267  O   HOH B  83      32.179  28.528  20.430  1.00  0.00      B    O  
ATOM    268  H1  HOH B  83      32.827  27.753  20.173  1.00  0.00      B    H  
ATOM    269  H2  HOH B  83      31.623  28.774  19.595  1.00  0.00      B    H  
ATOM    270  O   HOH B  84      10.399   7.903   7.732  1.00  0.00      B    O  
ATOM    271  H1  HOH B  84       9.501   8.341   7.838  1.00  0.00      B    H  
ATOM    272  H2  HOH B  84      10.292   7.037   7.319  1.00  0.00      B    H  
ATOM    273  O   HOH B  85      32.173  38.915  25.364  1.00  0.00      B    O  
ATOM    274  H1  HOH B  85      32.849  39.386  24.826  1.00  0.00      B    H  
ATOM    275  H2  HOH B  85      31.675  38.433  24.651  1.00  0.00      B    H  
ATOM    276  O   HOH B  86      32.735  22.152  19.519  1.00  0.00      B    O  
ATOM    277  H1  HOH B  86      32.440  22.617  18.667  1.00  0.00      B    H  
ATOM    278  H2  HOH B  86      33.482  21.565  19.296  1.00  0.00      B    H  
ATOM    279  O   HOH B  87      32.090  36.392  27.229  1.00  0.00      B    O  
ATOM    280  H1  HOH B  87      32.188  37.333  26.979  1.00  0.00      B    H  
ATOM    281  H2  HOH B  87      31.091  36.190  26.964  1.00  0.00      B    H  
ATOM    282  O   HOH B  88      24.960  30.440  23.083  1.00  0.00      B    O  
ATOM    283  H1  HOH B  88      24.688  30.574  22.134  1.00  0.00      B    H  
ATOM    284  H2  HOH B  88      24.600  29.498  23.388  1.00  0.00      B    H  
ATOM    285  O   HOH B  89      31.994  34.788  10.984  1.00  0.00      B    O  
ATOM    286  H1  HOH B  89      32.863  34.435  11.323  1.00  0.00      B    H  
ATOM    287  H2  HOH B  89      31.410  33.994  10.816  1.00  0.00      B    H  
ATOM    288  O   HOH B  90      38.638  18.958  38.004  1.00  0.00      B    O  
ATOM    289  H1  HOH B  90      37.943  18.555  38.605  1.00  0.00      B    H  
ATOM    290  H2  HOH B  90      38.400  19.933  38.038  1.00  0.00      B    H  
ATOM    291  O   HOH B  91      27.133   6.669  26.637  1.00  0.00      B    O  
ATOM    292  H1  HOH B  91      26.765   6.326  25.736  1.00  0.00      B    H  
ATOM    293  H2  HOH B  91      27.631   7.564  26.512  1.00  0.00      B    H  
ATOM    294  O   HOH B  92       1.279   2.411   1.990  1.00  0.00      B    O  
ATOM    295  H1  HOH B  92       2.032   1.857   1.560  1.00  0.00      B    H  
ATOM    296  H2  HOH B  92       1.407   2.308   2.969  1.00  0.00      B    H  
ATOM    297  O   HOH B  93      19.129  33.955   4.448  1.00  0.00      B    O  
ATOM    298  H1  HOH B  93      19.597  34.085   5.328  1.00  0.00      B    H  
ATOM    299  H2  HOH B  93      19.092  32.926   4.352  1.00  0.00      B    H  
ATOM    300  O   HOH B  94      35.628  11.398  16.054  1.00  0.00      B    O  
ATOM    301  H1  HOH B  94      35.466  12.373  16.135  1.00  0.00      B    H  
ATOM    302  H2  HOH B  94      36.330  11.388  15.323  1.00  0.00      B    H  
ATOM    303  O   HOH B  95      20.945   1.458  28.349  1.00  0.00      B    O  
ATOM    304  H1  HOH B  95      20.539   0.653  27.854  1.00  0.00      B    H  
ATOM    305  H2  HOH B  95      20.251   1.765  28.953  1.00  0.00      B    H  
ATOM    306  O   HOH B  96      25.037  22.602  20.725  1.00  0.00      B    O  
ATOM    307  H1  HOH B  96      25.994  22.292  20.480  1.00  0.00      B    H  
ATOM    308  H2  HOH B  96      24.429  22.265  19.993  1.00  0.00      B    H  
ATOM    309  O   HOH B  97      18.745  22.562  15.377  1.00  0.00      B    O  
ATOM    310  H1  HOH B  97      18.610  21.940  16.170  1.00  0.00      B    H  
ATOM    311  H2  HOH B  97      18.389  23.426  15.682  1.00  0.00      B    H  
ATOM    312  O   HOH B  98       6.335   0.551  29.546  1.00  0.00      B    O  
ATOM    313  H1  HOH B  98       6.231   0.986  28.652  1.00  0.00      B    H  
ATOM    314  H2  HOH B  98       7.187   0.034  29.575  1.00  0.00      B    H  
ATOM    315  O   HOH B  99       2.786  27.248  14.428  1.00  0.00      B    O  
ATOM    316  H1  HOH B  99       3.237  26.603  13.789  1.00  0.00      B    H  
ATOM    317  H2  HOH B  99       2.966  28.166  14.118  1.00  0.00      B    H  
ATOM    318  O   HOH B 100      10.851   7.384  38.057  1.00  0.00      B    O  
ATOM    319  H1  HOH B 100      11.222   6.985  37.168  1.00  0.00      B    H  
ATOM    320  H2  HOH B 100      11.612   7.430  38.725  1.00  0.00      B    H  
ATOM    321  O   HOH B 101      19.798  31.495  13.678  1.00  0.00      B    O  
ATOM    322  H1  HOH B 101      19.167  30.849  14.262  1.00  0.00      B    H  
ATOM    323  H2  HOH B 101      20.769  31.337  13.993  1.00  0.00      B    H  
ATOM    324  O   HOH B 102       8.914  34.229  34.446  1.00  0.00      B    O  
ATOM    325  H1  HOH B 102       8.472  34.644  33.575  1.00  0.00      B    H  
ATOM    326  H2  HOH B 102       9.692  34.785  34.603  1.00  0.00      B    H  
ATOM    327  O   HOH B 103      23.255  19.342   4.388  1.00  0.00      B    O  
ATOM    328  H1  HOH B 103      23.531  19.779   5.241  1.00  0.00      B    H  
ATOM    329  H2  HOH B 103      23.389  18.336   4.444  1.00  0.00      B    H  
ATOM    330  O   HOH B 104      23.131  37.179  24.237  1.00  0.00      B    O  
ATOM    331  H1  HOH B 104      22.196  36.759  24.104  1.00  0.00      B    H  
ATOM    332  H2  HOH B 104      23.161  37.622  25.167  1.00  0.00      B    H  
ATOM    333  O   HOH B 105      17.545   7.334  32.774  1.00  0.00      B    O  
ATOM    334  H1  HOH B 105      17.060   6.629  32.187  1.00  0.00      B    H  
ATOM    335  H2  HOH B 105      18.554   7.167  32.766  1.00  0.00      B    H  
ATOM    336  O   HOH B 106      25.456  26.130  26.769  1.00  0.00      B    O  
ATOM    337  H1  HOH B 106      25.729  26.435  27.686  1.00  0.00      B    H  
ATOM    338  H2  HOH B 106      24.516  26.446  26.518  1.00  0.00      B    H  
ATOM    339  O   HOH B 107      20.212  36.119  26.887  1.00  0.00      B    O  
ATOM    340  H1  HOH B 107      20.902  35.363  26.882  1.00  0.00      B    H  
ATOM    341  H2  HOH B 107      19.333  35.765  27.377  1.00  0.00      B    H  
ATOM    342  O   HOH B 108       9.478  25.677   4.982  1.00  0.00      B    O  
ATOM    343  H1  HOH B 108      10.385  25.419   4.544  1.00  0.00      B    H  
ATOM    344  H2  HOH B 108       9.192  26.595   4.652  1.00  0.00      B    H  
ATOM    345  O   HOH B 109      12.735  30.722  19.579  1.00  0.00      B    O  
ATOM    346  H1  HOH B 109      12.302  30.479  20.466  1.00  0.00      B    H  
ATOM    347  H2  HOH B 109      12.068  30.604  18.808  1.00  0.00      B    H  
ATOM    348  O   HOH B 110      38.445  29.911   8.380  1.00  0.00      B    O  
ATOM    349  H1  HOH B 110      37.739  30.662   8.305  1.00  0.00      B    H  
ATOM    350  H2  HOH B 110      39.202  30.083   7.782  1.00  0.00      B    H  
ATOM    351  O   HOH B 111      20.602  28.909  27.732  1.00  0.00      B    O  
ATOM    352  H1  HOH B 111      20.455  27.931  28.026  1.00  0.00      B    H  
ATOM    353  H2  HOH B 111      19.638  29.351  27.715  1.00  0.00      B    H  
ATOM    354  O   HOH B 112      16.225  18.240  30.221  1.00  0.00      B    O  
ATOM    355  H1  HOH B 112      16.452  19.251  30.075  1.00  0.00      B    H  
ATOM    356  H2  HOH B 112      16.367  17.707  29.358  1.00  0.00      B    H  
ATOM    357  O   HOH B 113      37.192  19.499   6.018  1.00  0.00      B    O  
ATOM    358  H1  HOH B 113      38.064  19.276   5.493  1.00  0.00      B    H  
ATOM    359  H2  HOH B 113      36.410  19.298   5.413  1.00  0.00      B    H  
ATOM    360  O   HOH B 114      11.562  33.464   3.919  1.00  0.00      B    O  
ATOM    361  H1  HOH B 114      12.437  33.169   4.395  1.00  0.00      B    H  
ATOM    362  H2  HOH B 114      11.498  32.916   3.040  1.00  0.00      B    H  
ATOM    363  O   HOH B 115      11.151  13.718  36.794  1.00  0.00      B    O  
ATOM    364  H1  HOH B 115      10.961  12.951  36.153  1.00  0.00      B    H  
ATOM    365  H2  HOH B 115      11.697  14.448  36.347  1.00  0.00      B    H  
ATOM    366  O   HOH B 116       3.046  31.393   1.129  1.00  0.00      B    O  
ATOM    367  H1  HOH B 116       3.459  30.554   0.679  1.00  0.00      B    H  
ATOM    368  H2  HOH B 116       3.620  32.155   0.811  1.00  0.00      B    H  
ATOM    369  O   HOH B 117      18.094  17.282  25.090  1.00  0.00      B    O  
ATOM    370  H1  HOH B 117      17.694  16.647  24.391  1.00  0.00      B    H  
ATOM    371  H2  HOH B 117      18.493  16.775  25.873  1.00  0.00      B    H  
ATOM    372  O   HOH B 118      24.071   6.068  24.487  1.00  0.00      B    O  
ATOM    373  H1  HOH B 118      23.325   5.409  24.410  1.00  0.00      B    H  
ATOM    374  H2  HOH B 118      24.890   5.544  24.783  1.00  0.00      B    H  
ATOM    375  O   HOH B 119      30.279   3.616  27.263  1.00  0.00      B    O  
ATOM    376  H1  HOH B 119      30.225   4.482  27.765  1.00  0.00      B    H  
ATOM    377  H2  HOH B 119      30.379   2.892  27.999  1.00  0.00      B    H  
ATOM    378  O   HOH B 120      20.239  32.673  35.042  1.00  0.00      B    O  
ATOM    379  H1  HOH B 120      19.503  33.264  35.340  1.00  0.00      B    H  
ATOM    380  H2  HOH B 120      19.905  32.166  34.193  1.00  0.00      B    H  
ATOM    381  O   HOH B 121      29.969  29.148  28.677  1.00  0.00      B    O  
ATOM    382  H1  HOH B 121      29.489  29.316  29.533  1.00  0.00      B    H  
ATOM    383  H2  HOH B 121      29.344  28.568  28.083  1.00  0.00      B    H  
ATOM    384  O   HOH B 122      36.824  18.509  29.539  1.00  0.00      B    O  
ATOM    385  H1  HOH B 122      37.111  19.207  28.881  1.00  0.00      B    H  
ATOM    386  H2  HOH B 122      35.876  18.711  29.766  1.00  0.00      B    H  
ATOM    387  O   HOH B 123       1.323  15.435  18.740  1.00  0.00      B    O  
ATOM    388  H1  HOH B 123       1.054  16.443  18.710  1.00  0.00      B    H  
ATOM    389  H2  HOH B 123       0.466  14.923  18.751  1.00  0.00      B    H  
ATOM    390  O   HOH B 124       3.963   2.704  23.933  1.00  0.00      B    O  
ATOM    391  H1  HOH B 124       2.953   2.598  23.996  1.00  0.00      B    H  
ATOM    392  H2  HOH B 124       4.348   1.783  24.011  1.00  0.00      B    H  
ATOM    393  O   HOH B 125      22.749   3.510  27.587  1.00  0.00      B    O  
ATOM    394  H1  HOH B 125      21.981   2.846  27.823  1.00  0.00      B    H  
ATOM    395  H2  HOH B 125      23.550   2.880  27.405  1.00  0.00      B    H  
ATOM    396  O   HOH B 126      20.020  11.637  28.531  1.00  0.00      B    O  
ATOM    397  H1  HOH B 126      19.284  11.007  28.753  1.00  0.00      B    H  
ATOM    398  H2  HOH B 126      20.079  11.711  27.532  1.00  0.00      B    H  
ATOM    399  O   HOH B 127      17.901   5.325  35.689  1.00  0.00      B    O  
ATOM    400  H1  HOH B 127      18.636   5.979  35.986  1.00  0.00      B    H  
ATOM    401  H2  HOH B 127      17.330   5.774  34.985  1.00  0.00      B    H  
ATOM    402  O   HOH B 128      33.520  12.263  18.791  1.00  0.00      B    O  
ATOM    403  H1  HOH B 128      32.920  11.938  18.033  1.00  0.00      B    H  
ATOM    404  H2  HOH B 128      33.054  12.271  19.690  1.00  0.00      B    H  
ATOM    405  O   HOH B 129      32.329  30.074   6.281  1.00  0.00      B    O  
ATOM    406  H1  HOH B 129      31.489  30.623   6.427  1.00  0.00      B    H  
ATOM    407  H2  HOH B 129      32.316  29.280   6.933  1.00  0.00      B    H  
ATOM    408  O   HOH B 130       5.825  33.790   3.276  1.00  0.00      B    O  
ATOM    409  H1  HOH B 130       5.084  34.402   3.447  1.00  0.00      B    H  
ATOM    410  H2  HOH B 130       6.300  33.718   4.134  1.00  0.00      B    H  
ATOM    411  O   HOH B 131      10.078  38.564  16.756  1.00  0.00      B    O  
ATOM    412  H1  HOH B 131      10.751  38.097  16.122  1.00  0.00      B    H  
ATOM    413  H2  HOH B 131      10.590  39.438  17.035  1.00  0.00      B    H  
ATOM    414  O   HOH B 132      14.687  16.079  22.295  1.00  0.00      B    O  
ATOM    415  H1  HOH B 132      13.902  16.679  22.218  1.00  0.00      B    H  
ATOM    416  H2  HOH B 132      14.477  15.180  21.800  1.00  0.00      B    H  
ATOM    417  O   HOH B 133       9.175  22.938  23.967  1.00  0.00      B    O  
ATOM    418  H1  HOH B 133       9.276  23.537  24.711  1.00  0.00      B    H  
ATOM    419  H2  HOH B 133       8.291  22.423  24.117  1.00  0.00      B    H  
ATOM    420  O   HOH B 134      16.449  10.883   4.722  1.00  0.00      B    O  
ATOM    421  H1  HOH B 134      16.945  11.232   3.913  1.00  0.00      B    H  
ATOM    422  H2  HOH B 134      16.881  11.303   5.516  1.00  0.00      B    H  
ATOM    423  O   HOH B 135      18.513   5.993  22.913  1.00  0.00      B    O  
ATOM    424  H1  HOH B 135      17.815   6.652  22.548  1.00  0.00      B    H  
ATOM    425  H2  HOH B 135      19.363   6.589  22.967  1.00  0.00      B    H  
ATOM    426  O   HOH B 136       5.650  23.626   8.987  1.00  0.00      B    O  
ATOM    427  H1  HOH B 136       5.843  22.685   9.146  1.00  0.00      B    H  
ATOM    428  H2  HOH B 136       4.667  23.731   8.852  1.00  0.00      B    H  
ATOM    429  O   HOH B 137      10.445  16.635  31.633  1.00  0.00      B    O  
ATOM    430  H1  HOH B 137      10.065  16.293  32.527  1.00  0.00      B    H  
ATOM    431  H2  HOH B 137      11.185  17.330  31.847  1.00  0.00      B    H  
ATOM    432  O   HOH B 138       8.615   6.111  20.608  1.00  0.00      B    O  
ATOM    433  H1  HOH B 138       8.241   5.193  20.828  1.00  0.00      B    H  
ATOM    434  H2  HOH B 138       7.920   6.838  20.619  1.00  0.00      B    H  
ATOM    435  O   HOH B 139       3.734   2.915   7.061  1.00  0.00      B    O  
ATOM    436  H1  HOH B 139       3.495   3.063   6.085  1.00  0.00      B    H  
ATOM    437  H2  HOH B 139       4.047   1.904   7.180  1.00  0.00      B    H  
ATOM    438  O   HOH B 140      30.364  13.389  30.675  1.00  0.00      B    O  
ATOM    439  H1  HOH B 140      30.713  14.248  30.244  1.00  0.00      B    H  
ATOM    440  H2  HOH B 140      30.607  12.606  30.152  1.00  0.00      B    H  
ATOM    441  O   HOH B 141       3.615  38.370  29.872  1.00  0.00      B    O  
ATOM    442  H1  HOH B 141       4.568  38.238  29.549  1.00  0.00      B    H  
ATOM    443  H2  HOH B 141       3.262  39.225  29.441  1.00  0.00      B    H  
ATOM    444  O   HOH B 142      30.457  34.742   6.630  1.00  0.00      B    O  
ATOM    445  H1  HOH B 142      30.623  35.660   6.987  1.00  0.00      B    H  
ATOM    446  H2  HOH B 142      29.427  34.689   6.492  1.00  0.00      B    H  
ATOM    447  O   HOH B 143      13.402  11.658  31.641  1.00  0.00      B    O  
ATOM    448  H1  HOH B 143      12.918  10.982  32.210  1.00  0.00      B    H  
ATOM    449  H2  HOH B 143      13.281  11.363  30.643  1.00  0.00      B    H  
ATOM    450  O   HOH B 144      15.999  30.503  16.628  1.00  0.00      B    O  
ATOM    451  H1  HOH B 144      16.224  29.607  17.021  1.00  0.00      B    H  
ATOM    452  H2  HOH B 144      16.715  31.176  16.858  1.00  0.00      B    H  
ATOM    453  O   HOH B 145      31.422  27.357  23.031  1.00  0.00      B    O  
ATOM    454  H1  HOH B 145      32.117  27.448  23.782  1.00  0.00      B    H  
ATOM    455  H2  HOH B 145      31.720  27.947  22.229  1.00  0.00      B    H  
ATOM    456  O   HOH B 146      37.766  19.187  17.016  1.00  0.00      B    O  
ATOM    457  H1  HOH B 146      37.166  18.317  17.036  1.00  0.00      B    H  
ATOM    458  H2  HOH B 146      37.390  19.837  16.281  1.00  0.00      B    H  
ATOM    459  O   HOH B 147      12.337  31.539  13.399  1.00  0.00      B    O  
ATOM    460  H1  HOH B 147      12.186  30.651  12.951  1.00  0.00      B    H  
ATOM    461  H2  HOH B 147      12.802  31.393  14.293  1.00  0.00      B    H  
ATOM    462  O   HOH B 148      26.431  23.711   7.382  1.00  0.00      B    O  
ATOM    463  H1  HOH B 148      26.547  24.405   6.637  1.00  0.00      B    H  
ATOM    464  H2  HOH B 148      25.457  23.791   7.696  1.00  0.00      B    H  
ATOM    465  O   HOH B 149      34.596  19.955  23.055  1.00  0.00      B    O  
ATOM    466  H1  HOH B 149      34.417  19.608  23.989  1.00  0.00      B    H  
ATOM    467  H2  HOH B 149      34.193  20.893  22.898  1.00  0.00      B    H  
ATOM    468  O   HOH B 150       7.432  24.731  13.721  1.00  0.00      B    O  
ATOM    469  H1  HOH B 150       7.355  23.915  14.356  1.00  0.00      B    H  
ATOM    470  H2  HOH B 150       7.549  24.391  12.751  1.00  0.00      B    H  
ATOM    471  O   HOH B 151      23.478   9.973  22.175  1.00  0.00      B    O  
ATOM    472  H1  HOH B 151      22.583   9.690  21.879  1.00  0.00      B    H  
ATOM    473  H2  HOH B 151      24.120  10.047  21.373  1.00  0.00      B    H  
ATOM    474  O   HOH B 152       5.877  14.878   6.165  1.00  0.00      B    O  
ATOM    475  H1  HOH B 152       6.419  14.946   7.018  1.00  0.00      B    H  
ATOM    476  H2  HOH B 152       6.092  13.969   5.728  1.00  0.00      B    H  
ATOM    477  O   HOH B 153      17.403  10.795  16.389  1.00  0.00      B    O  
ATOM    478  H1  HOH B 153      17.210  11.764  16.653  1.00  0.00      B    H  
ATOM    479  H2  HOH B 153      18.372  10.688  16.232  1.00  0.00      B    H  
ATOM    480  O   HOH B 154      31.952   5.268  23.153  1.00  0.00      B    O  
ATOM    481  H1  HOH B 154      31.357   5.129  22.348  1.00  0.00      B    H  
ATOM    482  H2  HOH B 154      32.229   6.249  23.202  1.00  0.00      B    H  
ATOM    483  O   HOH B 155      18.774  16.065  34.195  1.00  0.00      B    O  
ATOM    484  H1  HOH B 155      18.358  17.005  34.055  1.00  0.00      B    H  
ATOM    485  H2  HOH B 155      18.381  15.480  33.496  1.00  0.00      B    H  
ATOM    486  O   HOH B 156      33.936  10.854   2.615  1.00  0.00      B    O  
ATOM    487  H1  HOH B 156      34.356  11.138   1.722  1.00  0.00      B    H  
ATOM    488  H2  HOH B 156      34.649  10.953   3.341  1.00  0.00      B    H  
ATOM    489  O   HOH B 157      35.690  24.472  35.863  1.00  0.00      B    O  
ATOM    490  H1  HOH B 157      35.399  24.434  36.804  1.00  0.00      B    H  
ATOM    491  H2  HOH B 157      36.648  24.647  35.911  1.00  0.00      B    H  
ATOM    492  O   HOH B 158      16.425   0.075  36.908  1.00  0.00      B    O  
ATOM    493  H1  HOH B 158      16.218   0.967  37.300  1.00  0.00      B    H  
ATOM    494  H2  HOH B 158      15.622  -0.538  37.210  1.00  0.00      B    H  
ATOM    495  O   HOH B 159      37.226  15.441  23.687  1.00  0.00      B    O  
ATOM    496  H1  HOH B 159      36.277  15.407  24.005  1.00  0.00      B    H  
ATOM    497  H2  HOH B 159      37.795  16.051  24.207  1.00  0.00      B    H  
ATOM    498  O   HOH B 160      19.371   7.878  19.840  1.00  0.00      B    O  
ATOM    499  H1  HOH B 160      20.120   8.278  19.330  1.00  0.00      B    H  
ATOM    500  H2  HOH B 160      18.994   7.168  19.214  1.00  0.00      B    H  
ATOM    501  O   HOH B 161      17.860  10.872  11.290  1.00  0.00      B    O  
ATOM    502  H1  HOH B 161      17.805  10.055  11.823  1.00  0.00      B    H  
ATOM    503  H2  HOH B 161      17.127  11.511  11.597  1.00  0.00      B    H  
ATOM    504  O   HOH B 162      37.739  28.808  18.275  1.00  0.00      B    O  
ATOM    505  H1  HOH B 162      37.256  28.366  17.439  1.00  0.00      B    H  
ATOM    506  H2  HOH B 162      38.599  29.298  17.911  1.00  0.00      B    H  
ATOM    507  O   HOH B 163      17.258  25.878  12.131  1.00  0.00      B    O  
ATOM    508  H1  HOH B 163      18.127  25.536  11.756  1.00  0.00      B    H  
ATOM    509  H2  HOH B 163      16.621  26.161  11.341  1.00  0.00      B    H  
ATOM    510  O   HOH B 164       8.457   0.782  33.052  1.00  0.00      B    O  
ATOM    511  H1  HOH B 164       7.512   1.119  32.746  1.00  0.00      B    H  
ATOM    512  H2  HOH B 164       8.313  -0.113  33.538  1.00  0.00      B    H  
ATOM    513  O   HOH B 165       2.742  13.663  29.046  1.00  0.00      B    O  
ATOM    514  H1  HOH B 165       1.869  13.725  28.457  1.00  0.00      B    H  
ATOM    515  H2  HOH B 165       2.779  12.654  29.094  1.00  0.00      B    H  
ATOM    516  O   HOH B 166      27.861  34.054   5.754  1.00  0.00      B    O  
ATOM    517  H1  HOH B 166      28.198  33.365   5.061  1.00  0.00      B    H  
ATOM    518  H2  HOH B 166      26.853  34.075   5.713  1.00  0.00      B    H  
ATOM    519  O   HOH B 167      21.619  22.905   3.019  1.00  0.00      B    O  
ATOM    520  H1  HOH B 167      22.267  22.508   3.685  1.00  0.00      B    H  
ATOM    521  H2  HOH B 167      20.931  22.178   2.858  1.00  0.00      B    H  
ATOM    522  O   HOH B 168      -0.051   2.292  37.588  1.00  0.00      B    O  
ATOM    523  H1  HOH B 168       0.144   3.302  37.532  1.00  0.00      B    H  
ATOM    524  H2  HOH B 168       0.792   1.797  37.266  1.00  0.00      B    H  
ATOM    525  O   HOH B 169      38.390  33.913  32.003  1.00  0.00      B    O  
ATOM    526  H1  HOH B 169      39.095  33.686  31.357  1.00  0.00      B    H  
ATOM    527  H2  HOH B 169      37.922  33.010  32.203  1.00  0.00      B    H  
ATOM    528  O   HOH B 170      35.254  24.231   8.164  1.00  0.00      B    O  
ATOM    529  H1  HOH B 170      35.502  23.671   7.369  1.00  0.00      B    H  
ATOM    530  H2  HOH B 170      35.934  24.922   8.208  1.00  0.00      B    H  
ATOM    531  O   HOH B 171       2.886  33.806  10.077  1.00  0.00      B    O  
ATOM    532  H1  HOH B 171       2.675  34.783   9.722  1.00  0.00      B    H  
ATOM    533  H2  HOH B 171       3.553  33.468   9.422  1.00  0.00      B    H  
ATOM    534  O   HOH B 172      30.970  11.272  38.330  1.00  0.00      B    O  
ATOM    535  H1  HOH B 172      31.297  10.795  37.497  1.00  0.00      B    H  
ATOM    536  H2  HOH B 172      30.288  10.616  38.730  1.00  0.00      B    H  
ATOM    537  O   HOH B 173       7.496   2.583   7.762  1.00  0.00      B    O  
ATOM    538  H1  HOH B 173       7.738   3.346   7.133  1.00  0.00      B    H  
ATOM    539  H2  HOH B 173       8.102   1.809   7.463  1.00  0.00      B    H  
ATOM    540  O   HOH B 174       1.735  13.289   2.716  1.00  0.00      B    O  
ATOM    541  H1  HOH B 174       1.211  12.770   3.392  1.00  0.00      B    H  
ATOM    542  H2  HOH B 174       1.386  14.222   2.714  1.00  0.00      B    H  
ATOM    543  O   HOH B 175      32.066  26.516  12.624  1.00  0.00      B    O  
ATOM    544  H1  HOH B 175      33.038  26.471  12.422  1.00  0.00      B    H  
ATOM    545  H2  HOH B 175      31.941  26.065  13.560  1.00  0.00      B    H  
ATOM    546  O   HOH B 176       5.776   2.606  17.960  1.00  0.00      B    O  
ATOM    547  H1  HOH B 176       6.366   2.580  17.138  1.00  0.00      B    H  
ATOM    548  H2  HOH B 176       6.333   2.422  18.763  1.00  0.00      B    H  
ATOM    549  O   HOH B 177      23.810  38.596  26.510  1.00  0.00      B    O  
ATOM    550  H1  HOH B 177      24.474  37.805  26.579  1.00  0.00      B    H  
ATOM    551  H2  HOH B 177      23.552  38.750  27.466  1.00  0.00      B    H  
ATOM    552  O   HOH B 178      35.754  19.701  20.572  1.00  0.00      B    O  
ATOM    553  H1  HOH B 178      35.406  19.622  21.527  1.00  0.00      B    H  
ATOM    554  H2  HOH B 178      34.986  19.394  19.934  1.00  0.00      B    H  
ATOM    555  O   HOH B 179      35.443  30.614  19.299  1.00  0.00      B    O  
ATOM    556  H1  HOH B 179      36.183  30.094  18.885  1.00  0.00      B    H  
ATOM    557  H2  HOH B 179      35.191  30.106  20.148  1.00  0.00      B    H  
ATOM    558  O   HOH B 180      28.987  33.175  26.975  1.00  0.00      B    O  
ATOM    559  H1  HOH B 180      28.105  33.583  27.119  1.00  0.00      B    H  
ATOM    560  H2  HOH B 180      29.483  33.264  27.848  1.00  0.00      B    H  
ATOM    561  O   HOH B 181       8.670  19.426  25.153  1.00  0.00      B    O  
ATOM    562  H1  HOH B 181       8.301  18.818  25.854  1.00  0.00      B    H  
ATOM    563  H2  HOH B 181       7.926  19.817  24.616  1.00  0.00      B    H  
ATOM    564  O   HOH B 182      23.243  27.364   7.226  1.00  0.00      B    O  
ATOM    565  H1  HOH B 182      23.098  26.476   7.662  1.00  0.00      B    H  
ATOM    566  H2  HOH B 182      23.929  27.201   6.549  1.00  0.00      B    H  
ATOM    567  O   HOH B 183       1.252   3.573  17.711  1.00  0.00      B    O  
ATOM    568  H1  HOH B 183       2.161   3.121  17.724  1.00  0.00      B    H  
ATOM    569  H2  HOH B 183       1.247   4.090  18.624  1.00  0.00      B    H  
ATOM    570  O   HOH B 184      33.090  16.932  17.261  1.00  0.00      B    O  
ATOM    571  H1  HOH B 184      32.520  17.002  16.408  1.00  0.00      B    H  
ATOM    572  H2  HOH B 184      32.786  16.031  17.746  1.00  0.00      B    H  
ATOM    573  O   HOH B 185       7.141   6.165  36.219  1.00  0.00      B    O  
ATOM    574  H1  HOH B 185       6.429   6.870  36.026  1.00  0.00      B    H  
ATOM    575  H2  HOH B 185       7.530   5.880  35.388  1.00  0.00      B    H  
ATOM    576  O   HOH B 186      28.844  38.710  33.264  1.00  0.00      B    O  
ATOM    577  H1  HOH B 186      28.019  38.243  33.662  1.00  0.00      B    H  
ATOM    578  H2  HOH B 186      29.585  37.961  33.194  1.00  0.00      B    H  
ATOM    579  O   HOH B 187      16.640   8.132  17.327  1.00  0.00      B    O  
ATOM    580  H1  HOH B 187      15.609   8.297  17.331  1.00  0.00      B    H  
ATOM    581  H2  HOH B 187      17.055   8.984  17.032  1.00  0.00      B    H  
ATOM    582  O   HOH B 188      33.858   2.138  16.745  1.00  0.00      B    O  
ATOM    583  H1  HOH B 188      34.595   2.827  16.809  1.00  0.00      B    H  
ATOM    584  H2  HOH B 188      34.274   1.180  16.595  1.00  0.00      B    H  
ATOM    585  O   HOH B 189       7.159   8.207  26.657  1.00  0.00      B    O  
ATOM    586  H1  HOH B 189       7.575   9.140  26.549  1.00  0.00      B    H  
ATOM    587  H2  HOH B 189       7.163   7.809  25.714  1.00  0.00      B    H  
ATOM    588  O   HOH B 190      23.829  37.467  21.391  1.00  0.00      B    O  
ATOM    589  H1  HOH B 190      23.276  37.320  22.217  1.00  0.00      B    H  
ATOM    590  H2  HOH B 190      24.369  38.345  21.510  1.00  0.00      B    H  
ATOM    591  O   HOH B 191      35.028  35.140  16.105  1.00  0.00      B    O  
ATOM    592  H1  HOH B 191      35.463  35.762  16.719  1.00  0.00      B    H  
ATOM    593  H2  HOH B 191      34.768  35.646  15.258  1.00  0.00      B    H  
ATOM    594  O   HOH B 192      23.728  22.047  15.064  1.00  0.00      B    O  
ATOM    595  H1  HOH B 192      23.870  21.188  15.616  1.00  0.00      B    H  
ATOM    596  H2  HOH B 192      22.754  21.985  14.771  1.00  0.00      B    H  
ATOM    597  O   HOH B 193       5.210  27.557  11.058  1.00  0.00      B    O  
ATOM    598  H1  HOH B 193       4.897  27.075  10.247  1.00  0.00      B    H  
ATOM    599  H2  HOH B 193       4.945  28.539  10.887  1.00  0.00      B    H  
ATOM    600  O   HOH B 194      21.215  36.925  29.424  1.00  0.00      B    O  
ATOM    601  H1  HOH B 194      21.799  37.733  29.195  1.00  0.00      B    H  
ATOM    602  H2  HOH B 194      20.357  37.096  29.001  1.00  0.00      B    H  
ATOM    603  O   HOH B 195       7.171  30.184  17.141  1.00  0.00      B    O  
ATOM    604  H1  HOH B 195       8.076  30.066  17.577  1.00  0.00      B    H  
ATOM    605  H2  HOH B 195       7.149  29.681  16.266  1.00  0.00      B    H  
ATOM    606  O   HOH B 196      33.719  32.999   2.828  1.00  0.00      B    O  
ATOM    607  H1  HOH B 196      33.226  32.096   2.648  1.00  0.00      B    H  
ATOM    608  H2  HOH B 196      33.410  33.233   3.768  1.00  0.00      B    H  
ATOM    609  O   HOH B 197      14.815  32.497  30.508  1.00  0.00      B    O  
ATOM    610  H1  HOH B 197      14.225  32.660  31.317  1.00  0.00      B    H  
ATOM    611  H2  HOH B 197      15.780  32.502  30.725  1.00  0.00      B    H  
ATOM    612  O   HOH B 198       5.463  12.017   0.582  1.00  0.00      B    O  
ATOM    613  H1  HOH B 198       5.033  12.966   0.559  1.00  0.00      B    H  
ATOM    614  H2  HOH B 198       6.488  12.146   0.685  1.00  0.00      B    H  
ATOM    615  O   HOH B 199      35.934  20.161  25.825  1.00  0.00      B    O  
ATOM    616  H1  HOH B 199      36.489  19.665  26.485  1.00  0.00      B    H  
ATOM    617  H2  HOH B 199      36.209  21.099  25.895  1.00  0.00      B    H  
ATOM    618  O   HOH B 200      18.601   9.386  24.588  1.00  0.00      B    O  
ATOM    619  H1  HOH B 200      19.542   9.722  24.680  1.00  0.00      B    H  
ATOM    620  H2  HOH B 200      18.349   8.850  25.429  1.00  0.00      B    H  
ATOM    621  O   HOH B 201       3.105  23.845   3.186  1.00  0.00      B    O  
ATOM    622  H1  HOH B 201       2.946  22.903   3.526  1.00  0.00      B    H  
ATOM    623  H2  HOH B 201       2.190  24.180   2.920  1.00  0.00      B    H  
ATOM    624  O   HOH B 202      37.863  36.771  31.719  1.00  0.00      B    O  
ATOM    625  H1  HOH B 202      37.851  35.793  31.611  1.00  0.00      B    H  
ATOM    626  H2  HOH B 202      36.967  37.096  32.140  1.00  0.00      B    H  
ATOM    627  O   HOH B 203       2.124  35.697  31.046  1.00  0.00      B    O  
ATOM    628  H1  HOH B 203       2.072  36.268  30.248  1.00  0.00      B    H  
ATOM    629  H2  HOH B 203       1.814  34.751  30.805  1.00  0.00      B    H  
ATOM    630  O   HOH B 204      38.188  38.752  16.932  1.00  0.00      B    O  
ATOM    631  H1  HOH B 204      38.340  39.074  15.994  1.00  0.00      B    H  
ATOM    632  H2  HOH B 204      39.087  38.541  17.372  1.00  0.00      B    H  
ATOM    633  O   HOH B 205      22.538  31.357   6.171  1.00  0.00      B    O  
ATOM    634  H1  HOH B 205      23.273  31.529   6.839  1.00  0.00      B    H  
ATOM    635  H2  HOH B 205      22.404  30.337   6.123  1.00  0.00      B    H  
ATOM    636  O   HOH B 206      36.994   7.474  18.138  1.00  0.00      B    O  
ATOM    637  H1  HOH B 206      36.301   8.074  17.855  1.00  0.00      B    H  
ATOM    638  H2  HOH B 206      37.786   7.650  17.538  1.00  0.00      B    H  
ATOM    639  O   HOH B 207      17.332  28.932  31.133  1.00  0.00      B    O  
ATOM    640  H1  HOH B 207      17.827  29.815  30.911  1.00  0.00      B    H  
ATOM    641  H2  HOH B 207      17.981  28.212  30.821  1.00  0.00      B    H  
ATOM    642  O   HOH B 208      15.980  16.835  13.815  1.00  0.00      B    O  
ATOM    643  H1  HOH B 208      15.867  17.680  13.230  1.00  0.00      B    H  
ATOM    644  H2  HOH B 208      16.895  16.730  14.280  1.00  0.00      B    H  
ATOM    645  O   HOH B 209      32.252  33.455  35.019  1.00  0.00      B    O  
ATOM    646  H1  HOH B 209      31.927  32.756  35.683  1.00  0.00      B    H  
ATOM    647  H2  HOH B 209      32.179  33.110  34.079  1.00  0.00      B    H  
ATOM    648  O   HOH B 210       8.950  37.446  29.491  1.00  0.00      B    O  
ATOM    649  H1  HOH B 210       8.485  36.553  29.663  1.00  0.00      B    H  
ATOM    650  H2  HOH B 210       9.307  37.494  28.561  1.00  0.00      B    H  
ATOM    651  O   HOH B 211      26.213  39.051   1.373  1.00  0.00      B    O  
ATOM    652  H1  HOH B 211      26.665  38.529   2.117  1.00  0.00      B    H  
ATOM    653  H2  HOH B 211      26.899  39.511   0.721  1.00  0.00      B    H  
ATOM    654  O   HOH B 212       5.978  26.931  13.711  1.00  0.00      B    O  
ATOM    655  H1  HOH B 212       6.470  26.037  13.722  1.00  0.00      B    H  
ATOM    656  H2  HOH B 212       5.785  27.265  12.754  1.00  0.00      B    H  
ATOM    657  O   HOH B 213      33.133  34.567  29.014  1.00  0.00      B    O  
ATOM    658  H1  HOH B 213      32.908  35.441  28.486  1.00  0.00      B    H  
ATOM    659  H2  HOH B 213      33.597  33.984  28.349  1.00  0.00      B    H  
ATOM    660  O   HOH B 214       6.329  21.073   9.170  1.00  0.00      B    O  
ATOM    661  H1  HOH B 214       6.123  20.405   9.867  1.00  0.00      B    H  
ATOM    662  H2  HOH B 214       5.929  20.676   8.314  1.00  0.00      B    H  
ATOM    663  O   HOH B 215      27.901  21.697  20.632  1.00  0.00      B    O  
ATOM    664  H1  HOH B 215      28.265  20.975  19.959  1.00  0.00      B    H  
ATOM    665  H2  HOH B 215      28.737  22.245  20.867  1.00  0.00      B    H  
ATOM    666  O   HOH B 216       5.755  31.452  30.366  1.00  0.00      B    O  
ATOM    667  H1  HOH B 216       5.485  30.694  29.697  1.00  0.00      B    H  
ATOM    668  H2  HOH B 216       6.721  31.611  30.365  1.00  0.00      B    H  
ATOM    669  O   HOH B 217      29.670   2.723  20.538  1.00  0.00      B    O  
ATOM    670  H1  HOH B 217      30.439   2.348  20.000  1.00  0.00      B    H  
ATOM    671  H2  HOH B 217      29.442   2.029  21.278  1.00  0.00      B    H  
ATOM    672  O   HOH B 218      21.375  25.775   8.819  1.00  0.00      B    O  
ATOM    673  H1  HOH B 218      20.867  25.063   9.323  1.00  0.00      B    H  
ATOM    674  H2  HOH B 218      20.883  26.597   9.120  1.00  0.00      B    H  
ATOM    675  O   HOH B 219      10.340  20.990  38.324  1.00  0.00      B    O  
ATOM    676  H1  HOH B 219       9.607  20.448  37.811  1.00  0.00      B    H  
ATOM    677  H2  HOH B 219       9.935  21.884  38.660  1.00  0.00      B    H  
ATOM    678  O   HOH B 220      10.986  -0.034  36.322  1.00  0.00      B    O  
ATOM    679  H1  HOH B 220      11.278   0.784  36.835  1.00  0.00      B    H  
ATOM    680  H2  HOH B 220      11.810  -0.629  36.181  1.00  0.00      B    H  
ATOM    681  O   HOH B 221      13.535  38.122   6.906  1.00  0.00      B    O  
ATOM    682  H1  HOH B 221      13.279  37.361   7.512  1.00  0.00      B    H  
ATOM    683  H2  HOH B 221      12.651  38.310   6.355  1.00  0.00      B    H  
ATOM    684  O   HOH B 222      20.783  17.638   6.272  1.00  0.00      B    O  
ATOM    685  H1  HOH B 222      19.991  16.990   6.141  1.00  0.00      B    H  
ATOM    686  H2  HOH B 222      21.506  17.379   5.635  1.00  0.00      B    H  
ATOM    687  O   HOH B 223      15.733  28.657  34.962  1.00  0.00      B    O  
ATOM    688  H1  HOH B 223      14.980  29.396  35.061  1.00  0.00      B    H  
ATOM    689  H2  HOH B 223      16.545  29.091  34.498  1.00  0.00      B    H  
ATOM    690  O   HOH B 224      26.078  32.254   0.850  1.00  0.00      B    O  
ATOM    691  H1  HOH B 224      25.265  32.063   0.264  1.00  0.00      B    H  
ATOM    692  H2  HOH B 224      26.038  31.597   1.597  1.00  0.00      B    H  
ATOM    693  O   HOH B 225      38.439  27.992  20.696  1.00  0.00      B    O  
ATOM    694  H1  HOH B 225      37.940  28.219  19.854  1.00  0.00      B    H  
ATOM    695  H2  HOH B 225      39.299  28.512  20.744  1.00  0.00      B    H  
ATOM    696  O   HOH B 226      15.826  12.919  13.025  1.00  0.00      B    O  
ATOM    697  H1  HOH B 226      15.139  13.581  13.384  1.00  0.00      B    H  
ATOM    698  H2  HOH B 226      15.707  12.034  13.499  1.00  0.00      B    H  
ATOM    699  O   HOH B 227      10.155  35.078  37.643  1.00  0.00      B    O  
ATOM    700  H1  HOH B 227       9.708  35.640  36.932  1.00  0.00      B    H  
ATOM    701  H2  HOH B 227       9.778  34.110  37.672  1.00  0.00      B    H  
ATOM    702  O   HOH B 228      22.226  31.311  14.804  1.00  0.00      B    O  
ATOM    703  H1  HOH B 228      22.445  30.403  15.079  1.00  0.00      B    H  
ATOM    704  H2  HOH B 228      23.128  31.834  14.829  1.00  0.00      B    H  
ATOM    705  O   HOH B 229      25.242   0.315  20.370  1.00  0.00      B    O  
ATOM    706  H1  HOH B 229      26.235   0.566  20.282  1.00  0.00      B    H  
ATOM    707  H2  HOH B 229      24.799   0.979  20.991  1.00  0.00      B    H  
ATOM    708  O   HOH B 230      19.026  27.095  17.787  1.00  0.00      B    O  
ATOM    709  H1  HOH B 230      19.818  26.918  18.427  1.00  0.00      B    H  
ATOM    710  H2  HOH B 230      18.285  27.595  18.291  1.00  0.00      B    H  
ATOM    711  O   HOH B 231      29.307  15.368   2.322  1.00  0.00      B    O  
ATOM    712  H1  HOH B 231      28.692  15.526   3.054  1.00  0.00      B    H  
ATOM    713  H2  HOH B 231      29.186  14.461   2.015  1.00  0.00      B    H  
ATOM    714  O   HOH B 232      35.845  23.357  18.073  1.00  0.00      B    O  
ATOM    715  H1  HOH B 232      36.155  23.591  19.017  1.00  0.00      B    H  
ATOM    716  H2  HOH B 232      36.489  23.745  17.387  1.00  0.00      B    H  
ATOM    717  O   HOH B 233      25.140  11.327  35.207  1.00  0.00      B    O  
ATOM    718  H1  HOH B 233      24.692  10.612  34.640  1.00  0.00      B    H  
ATOM    719  H2  HOH B 233      26.026  10.967  35.583  1.00  0.00      B    H  
ATOM    720  O   HOH B 234      25.749  37.205  17.196  1.00  0.00      B    O  
ATOM    721  H1  HOH B 234      24.869  37.717  17.302  1.00  0.00      B    H  
ATOM    722  H2  HOH B 234      26.461  37.908  16.979  1.00  0.00      B    H  
ATOM    723  O   HOH B 235      24.063   2.762   0.737  1.00  0.00      B    O  
ATOM    724  H1  HOH B 235      23.528   2.755   1.553  1.00  0.00      B    H  
ATOM    725  H2  HOH B 235      24.989   3.008   1.118  1.00  0.00      B    H  
ATOM    726  O   HOH B 236      11.952   8.843  22.907  1.00  0.00      B    O  
ATOM    727  H1  HOH B 236      11.309   8.048  23.004  1.00  0.00      B    H  
ATOM    728  H2  HOH B 236      12.871   8.319  22.787  1.00  0.00      B    H  
ATOM    729  O   HOH B 237       7.369  35.211  28.836  1.00  0.00      B    O  
ATOM    730  H1  HOH B 237       6.665  35.223  29.552  1.00  0.00      B    H  
ATOM    731  H2  HOH B 237       6.917  35.840  28.189  1.00  0.00      B    H  
ATOM    732  O   HOH B 238      38.825   8.563  31.049  1.00  0.00      B    O  
ATOM    733  H1  HOH B 238      38.501   8.427  32.000  1.00  0.00      B    H  
ATOM    734  H2  HOH B 238      38.025   8.216  30.431  1.00  0.00      B    H  
ATOM    735  O   HOH B 239      35.788  11.147  20.014  1.00  0.00      B    O  
ATOM    736  H1  HOH B 239      35.899  11.899  20.628  1.00  0.00      B    H  
ATOM    737  H2  HOH B 239      34.992  11.409  19.487  1.00  0.00      B    H  
ATOM    738  O   HOH B 240       6.869   1.562  26.802  1.00  0.00      B    O  
ATOM    739  H1  HOH B 240       7.705   1.477  26.301  1.00  0.00      B    H  
ATOM    740  H2  HOH B 240       6.055   1.106  26.358  1.00  0.00      B    H  
ATOM    741  O   HOH B 241       8.949  16.768   4.472  1.00  0.00      B    O  
ATOM    742  H1  HOH B 241       9.232  15.881   4.880  1.00  0.00      B    H  
ATOM    743  H2  HOH B 241       9.095  16.664   3.477  1.00  0.00      B    H  
ATOM    744  O   HOH B 242      23.374   1.032  11.711  1.00  0.00      B    O  
ATOM    745  H1  HOH B 242      23.259   0.446  12.566  1.00  0.00      B    H  
ATOM    746  H2  HOH B 242      24.411   1.273  11.573  1.00  0.00      B    H  
ATOM    747  O   HOH B 243       6.631  12.236  28.408  1.00  0.00      B    O  
ATOM    748  H1  HOH B 243       7.135  11.760  27.693  1.00  0.00      B    H  
ATOM    749  H2  HOH B 243       7.341  12.887  28.835  1.00  0.00      B    H  
ATOM    750  O   HOH B 244       3.936  35.673   2.448  1.00  0.00      B    O  
ATOM    751  H1  HOH B 244       3.967  35.857   1.441  1.00  0.00      B    H  
ATOM    752  H2  HOH B 244       4.226  36.494   2.912  1.00  0.00      B    H  
ATOM    753  O   HOH B 245       1.067   1.488  24.255  1.00  0.00      B    O  
ATOM    754  H1  HOH B 245       1.194   2.105  23.470  1.00  0.00      B    H  
ATOM    755  H2  HOH B 245       0.665   0.666  23.845  1.00  0.00      B    H  
ATOM    756  O   HOH B 246       3.404   1.467  18.593  1.00  0.00      B    O  
ATOM    757  H1  HOH B 246       4.376   1.737  18.271  1.00  0.00      B    H  
ATOM    758  H2  HOH B 246       3.060   0.674  18.090  1.00  0.00      B    H  
ATOM    759  O   HOH B 247       6.490  22.162  24.690  1.00  0.00      B    O  
ATOM    760  H1  HOH B 247       6.023  22.980  24.224  1.00  0.00      B    H  
ATOM    761  H2  HOH B 247       5.886  21.338  24.690  1.00  0.00      B    H  
ATOM    762  O   HOH B 248      38.183  12.198   1.509  1.00  0.00      B    O  
ATOM    763  H1  HOH B 248      38.466  12.663   2.317  1.00  0.00      B    H  
ATOM    764  H2  HOH B 248      38.878  12.325   0.738  1.00  0.00      B    H  
ATOM    765  O   HOH B 249      13.680  35.896  12.673  1.00  0.00      B    O  
ATOM    766  H1  HOH B 249      13.279  36.631  12.077  1.00  0.00      B    H  
ATOM    767  H2  HOH B 249      14.139  36.411  13.405  1.00  0.00      B    H  
ATOM    768  O   HOH B 250       9.523   2.807  19.034  1.00  0.00      B    O  
ATOM    769  H1  HOH B 250      10.093   2.343  18.344  1.00  0.00      B    H  
ATOM    770  H2  HOH B 250       9.551   3.791  18.820  1.00  0.00      B    H  
ATOM    771  O   HOH B 251      17.779  21.622  12.651  1.00  0.00      B    O  
ATOM    772  H1  HOH B 251      18.633  21.166  12.897  1.00  0.00      B    H  
ATOM    773  H2  HOH B 251      17.515  22.185  13.434  1.00  0.00      B    H  
ATOM    774  O   HOH B 252       1.694  31.677  20.213  1.00  0.00      B    O  
ATOM    775  H1  HOH B 252       1.963  30.729  19.882  1.00  0.00      B    H  
ATOM    776  H2  HOH B 252       0.647  31.642  20.286  1.00  0.00      B    H  
ATOM    777  O   HOH B 253       5.973  28.094  -0.111  1.00  0.00      B    O  
ATOM    778  H1  HOH B 253       6.948  27.871   0.092  1.00  0.00      B    H  
ATOM    779  H2  HOH B 253       5.537  28.219   0.757  1.00  0.00      B    H  
ATOM    780  O   HOH B 254      17.736   9.828  39.322  1.00  0.00      B    O  
ATOM    781  H1  HOH B 254      18.557  10.347  39.004  1.00  0.00      B    H  
ATOM    782  H2  HOH B 254      16.968  10.038  38.680  1.00  0.00      B    H  
ATOM    783  O   HOH B 255       4.021  23.689  35.835  1.00  0.00      B    O  
ATOM    784  H1  HOH B 255       3.725  23.589  36.798  1.00  0.00      B    H  
ATOM    785  H2  HOH B 255       4.504  24.537  35.743  1.00  0.00      B    H  
ATOM    786  O   HOH B 256      21.395  14.864  16.221  1.00  0.00      B    O  
ATOM    787  H1  HOH B 256      21.326  13.859  16.331  1.00  0.00      B    H  
ATOM    788  H2  HOH B 256      21.004  15.210  17.106  1.00  0.00      B    H  
ATOM    789  O   HOH B 257      26.249  17.592   8.356  1.00  0.00      B    O  
ATOM    790  H1  HOH B 257      26.865  17.165   9.071  1.00  0.00      B    H  
ATOM    791  H2  HOH B 257      25.707  18.271   8.723  1.00  0.00      B    H  
ATOM    792  O   HOH B 258      27.078   8.705   1.354  1.00  0.00      B    O  
ATOM    793  H1  HOH B 258      27.185   7.710   1.128  1.00  0.00      B    H  
ATOM    794  H2  HOH B 258      26.096   8.852   1.343  1.00  0.00      B    H  
ATOM    795  O   HOH B 259      24.084  26.721  19.217  1.00  0.00      B    O  
ATOM    796  H1  HOH B 259      24.924  26.211  19.002  1.00  0.00      B    H  
ATOM    797  H2  HOH B 259      23.799  27.079  18.291  1.00  0.00      B    H  
ATOM    798  O   HOH B 260      38.790   6.711   2.762  1.00  0.00      B    O  
ATOM    799  H1  HOH B 260      39.557   6.562   3.450  1.00  0.00      B    H  
ATOM    800  H2  HOH B 260      38.873   7.670   2.582  1.00  0.00      B    H  
ATOM    801  O   HOH B 261       5.398   2.709  36.323  1.00  0.00      B    O  
ATOM    802  H1  HOH B 261       5.984   2.820  35.487  1.00  0.00      B    H  
ATOM    803  H2  HOH B 261       5.524   1.729  36.633  1.00  0.00      B    H  
ATOM    804  O   HOH B 262       2.506   6.685  25.612  1.00  0.00      B    O  
ATOM    805  H1  HOH B 262       1.891   6.258  24.988  1.00  0.00      B    H  
ATOM    806  H2  HOH B 262       1.993   7.147  26.314  1.00  0.00      B    H  
ATOM    807  O   HOH B 263      11.038  35.184   8.806  1.00  0.00      B    O  
ATOM    808  H1  HOH B 263      10.390  35.912   9.017  1.00  0.00      B    H  
ATOM    809  H2  HOH B 263      10.905  34.951   7.836  1.00  0.00      B    H  
ATOM    810  O   HOH B 264      26.990  23.898  26.651  1.00  0.00      B    O  
ATOM    811  H1  HOH B 264      27.318  23.507  25.769  1.00  0.00      B    H  
ATOM    812  H2  HOH B 264      26.317  24.603  26.474  1.00  0.00      B    H  
ATOM    813  O   HOH B 265      25.139   4.569  21.991  1.00  0.00      B    O  
ATOM    814  H1  HOH B 265      24.208   4.997  22.012  1.00  0.00      B    H  
ATOM    815  H2  HOH B 265      25.038   3.571  22.162  1.00  0.00      B    H  
ATOM    816  O   HOH B 266      23.032  34.095  37.720  1.00  0.00      B    O  
ATOM    817  H1  HOH B 266      22.547  34.736  38.291  1.00  0.00      B    H  
ATOM    818  H2  HOH B 266      22.997  34.299  36.717  1.00  0.00      B    H  
ATOM    819  O   HOH B 267      10.574   2.482  21.568  1.00  0.00      B    O  
ATOM    820  H1  HOH B 267      10.157   1.581  21.726  1.00  0.00      B    H  
ATOM    821  H2  HOH B 267      10.374   2.670  20.597  1.00  0.00      B    H  
ATOM    822  O   HOH B 268      30.314   8.414  12.132  1.00  0.00      B    O  
ATOM    823  H1  HOH B 268      31.188   8.536  11.585  1.00  0.00      B    H  
ATOM    824  H2  HOH B 268      30.576   8.166  13.127  1.00  0.00      B    H  
ATOM    825  O   HOH B 269      24.145  12.722  31.925  1.00  0.00      B    O  
ATOM    826  H1  HOH B 269      24.090  13.255  32.759  1.00  0.00      B    H  
ATOM    827  H2  HOH B 269      23.306  12.966  31.385  1.00  0.00      B    H  
ATOM    828  O   HOH B 270      17.959   9.424  29.219  1.00  0.00      B    O  
ATOM    829  H1  HOH B 270      17.971   9.732  30.179  1.00  0.00      B    H  
ATOM    830  H2  HOH B 270      17.234   9.860  28.697  1.00  0.00      B    H  
ATOM    831  O   HOH B 271      32.255   2.886   2.756  1.00  0.00      B    O  
ATOM    832  H1  HOH B 271      31.934   2.637   3.727  1.00  0.00      B    H  
ATOM    833  H2  HOH B 271      33.035   3.538   2.716  1.00  0.00      B    H  
ATOM    834  O   HOH B 272       5.118  20.787  32.231  1.00  0.00      B    O  
ATOM    835  H1  HOH B 272       6.035  20.464  32.100  1.00  0.00      B    H  
ATOM    836  H2  HOH B 272       4.539  20.044  31.990  1.00  0.00      B    H  
ATOM    837  O   HOH B 273      34.900  38.747  19.259  1.00  0.00      B    O  
ATOM    838  H1  HOH B 273      34.442  38.348  20.092  1.00  0.00      B    H  
ATOM    839  H2  HOH B 273      34.330  38.569  18.441  1.00  0.00      B    H  
ATOM    840  O   HOH B 274      37.478  27.291   7.952  1.00  0.00      B    O  
ATOM    841  H1  HOH B 274      37.796  28.227   8.197  1.00  0.00      B    H  
ATOM    842  H2  HOH B 274      38.257  26.797   7.472  1.00  0.00      B    H  
ATOM    843  O   HOH B 275      22.391  14.596   1.310  1.00  0.00      B    O  
ATOM    844  H1  HOH B 275      21.880  13.753   1.124  1.00  0.00      B    H  
ATOM    845  H2  HOH B 275      23.138  14.423   2.000  1.00  0.00      B    H  
ATOM    846  O   HOH B 276       9.320  37.100   9.435  1.00  0.00      B    O  
ATOM    847  H1  HOH B 276       9.248  36.861  10.432  1.00  0.00      B    H  
ATOM    848  H2  HOH B 276       8.509  36.749   9.034  1.00  0.00      B    H  
ATOM    849  O   HOH B 277      20.131  31.189  37.410  1.00  0.00      B    O  
ATOM    850  H1  HOH B 277      20.529  32.021  36.903  1.00  0.00      B    H  
ATOM    851  H2  HOH B 277      19.503  30.728  36.790  1.00  0.00      B    H  
ATOM    852  O   HOH B 278      33.606  28.747  35.702  1.00  0.00      B    O  
ATOM    853  H1  HOH B 278      33.627  29.234  36.618  1.00  0.00      B    H  
ATOM    854  H2  HOH B 278      34.552  28.723  35.361  1.00  0.00      B    H  
ATOM    855  O   HOH B 279       2.496  28.731   8.145  1.00  0.00      B    O  
ATOM    856  H1  HOH B 279       2.947  27.949   7.719  1.00  0.00      B    H  
ATOM    857  H2  HOH B 279       1.976  29.160   7.398  1.00  0.00      B    H  
ATOM    858  O   HOH B 280      34.423  14.790   0.463  1.00  0.00      B    O  
ATOM    859  H1  HOH B 280      33.875  14.898   1.298  1.00  0.00      B    H  
ATOM    860  H2  HOH B 280      33.885  14.243  -0.229  1.00  0.00      B    H  
ATOM    861  O   HOH B 281      25.807  22.081   0.753  1.00  0.00      B    O  
ATOM    862  H1  HOH B 281      25.888  21.615  -0.180  1.00  0.00      B    H  
ATOM    863  H2  HOH B 281      25.196  21.496   1.326  1.00  0.00      B    H  
ATOM    864  O   HOH B 282      32.279  32.862  15.972  1.00  0.00      B    O  
ATOM    865  H1  HOH B 282      32.864  32.427  16.665  1.00  0.00      B    H  
ATOM    866  H2  HOH B 282      32.398  32.340  15.128  1.00  0.00      B    H  
ATOM    867  O   HOH B 283      28.257  28.250  11.573  1.00  0.00      B    O  
ATOM    868  H1  HOH B 283      29.199  28.670  11.616  1.00  0.00      B    H  
ATOM    869  H2  HOH B 283      28.368  27.264  11.898  1.00  0.00      B    H  
ATOM    870  O   HOH B 284      12.434  17.994   2.441  1.00  0.00      B    O  
ATOM    871  H1  HOH B 284      12.308  18.285   3.403  1.00  0.00      B    H  
ATOM    872  H2  HOH B 284      12.159  17.039   2.305  1.00  0.00      B    H  
ATOM    873  O   HOH B 285      -0.263   3.238   8.269  1.00  0.00      B    O  
ATOM    874  H1  HOH B 285       0.223   2.393   8.502  1.00  0.00      B    H  
ATOM    875  H2  HOH B 285       0.300   3.761   7.589  1.00  0.00      B    H  
ATOM    876  O   HOH B 286      19.148  20.156  17.597  1.00  0.00      B    O  
ATOM    877  H1  HOH B 286      20.009  20.395  18.121  1.00  0.00      B    H  
ATOM    878  H2  HOH B 286      19.317  19.344  17.003  1.00  0.00      B    H  
ATOM    879  O   HOH B 287      13.495   3.701  36.126  1.00  0.00      B    O  
ATOM    880  H1  HOH B 287      12.766   3.251  36.652  1.00  0.00      B    H  
ATOM    881  H2  HOH B 287      14.407   3.482  36.560  1.00  0.00      B    H  
ATOM    882  O   HOH B 288      38.508  30.492   3.826  1.00  0.00      B    O  
ATOM    883  H1  HOH B 288      37.701  30.783   3.188  1.00  0.00      B    H  
ATOM    884  H2  HOH B 288      38.129  29.707   4.305  1.00  0.00      B    H  
ATOM    885  O   HOH B 289       5.700  34.927  24.955  1.00  0.00      B    O  
ATOM    886  H1  HOH B 289       4.833  34.768  25.522  1.00  0.00      B    H  
ATOM    887  H2  HOH B 289       5.951  35.949  24.994  1.00  0.00      B    H  
ATOM    888  O   HOH B 290      17.879  33.757  35.668  1.00  0.00      B    O  
ATOM    889  H1  HOH B 290      17.180  34.217  35.074  1.00  0.00      B    H  
ATOM    890  H2  HOH B 290      17.411  33.050  36.197  1.00  0.00      B    H  
ATOM    891  O   HOH B 291      38.612   6.832  14.670  1.00  0.00      B    O  
ATOM    892  H1  HOH B 291      38.515   5.859  14.931  1.00  0.00      B    H  
ATOM    893  H2  HOH B 291      38.944   7.381  15.449  1.00  0.00      B    H  
ATOM    894  O   HOH B 292      28.244  28.728   7.812  1.00  0.00      B    O  
ATOM    895  H1  HOH B 292      27.770  29.097   7.026  1.00  0.00      B    H  
ATOM    896  H2  HOH B 292      28.398  29.461   8.495  1.00  0.00      B    H  
ATOM    897  O   HOH B 293      37.053  30.826   0.569  1.00  0.00      B    O  
ATOM    898  H1  HOH B 293      37.975  31.286   0.549  1.00  0.00      B    H  
ATOM    899  H2  HOH B 293      36.276  31.482   0.521  1.00  0.00      B    H  
ATOM    900  O   HOH B 294       4.755  17.589   5.778  1.00  0.00      B    O  
ATOM    901  H1  HOH B 294       5.160  16.695   5.971  1.00  0.00      B    H  
ATOM    902  H2  HOH B 294       3.751  17.479   5.970  1.00  0.00      B    H  
ATOM    903  O   HOH B 295      20.721   9.507  15.201  1.00  0.00      B    O  
ATOM    904  H1  HOH B 295      20.169   8.614  15.230  1.00  0.00      B    H  
ATOM    905  H2  HOH B 295      21.626   9.248  14.824  1.00  0.00      B    H  
ATOM    906  O   HOH B 296       7.507  13.104  32.442  1.00  0.00      B    O  
ATOM    907  H1  HOH B 296       7.354  14.028  32.766  1.00  0.00      B    H  
ATOM    908  H2  HOH B 296       6.656  12.570  32.451  1.00  0.00      B    H  
ATOM    909  O   HOH B 297      31.039  18.876  20.089  1.00  0.00      B    O  
ATOM    910  H1  HOH B 297      31.189  17.921  20.186  1.00  0.00      B    H  
ATOM    911  H2  HOH B 297      30.206  19.080  19.469  1.00  0.00      B    H  
ATOM    912  O   HOH B 298      16.236  15.529   3.148  1.00  0.00      B    O  
ATOM    913  H1  HOH B 298      16.274  16.269   3.801  1.00  0.00      B    H  
ATOM    914  H2  HOH B 298      15.744  14.775   3.668  1.00  0.00      B    H  
ATOM    915  O   HOH B 299      33.235  22.634  14.699  1.00  0.00      B    O  
ATOM    916  H1  HOH B 299      32.876  21.912  14.108  1.00  0.00      B    H  
ATOM    917  H2  HOH B 299      34.198  22.819  14.397  1.00  0.00      B    H  
ATOM    918  O   HOH B 300       4.051  10.450  19.927  1.00  0.00      B    O  
ATOM    919  H1  HOH B 300       3.245  10.184  19.387  1.00  0.00      B    H  
ATOM    920  H2  HOH B 300       4.403   9.630  20.375  1.00  0.00      B    H  
ATOM    921  O   HOH B 301      36.441  23.977   5.588  1.00  0.00      B    O  
ATOM    922  H1  HOH B 301      36.176  24.932   5.698  1.00  0.00      B    H  
ATOM    923  H2  HOH B 301      36.278  23.709   4.582  1.00  0.00      B    H  
ATOM    924  O   HOH B 302       4.957   6.736  28.060  1.00  0.00      B    O  
ATOM    925  H1  HOH B 302       5.830   7.169  27.741  1.00  0.00      B    H  
ATOM    926  H2  HOH B 302       5.136   5.716  27.952  1.00  0.00      B    H  
ATOM    927  O   HOH B 303      19.909   2.114  32.630  1.00  0.00      B    O  
ATOM    928  H1  HOH B 303      19.796   1.740  33.560  1.00  0.00      B    H  
ATOM    929  H2  HOH B 303      20.806   2.552  32.518  1.00  0.00      B    H  
ATOM    930  O   HOH B 304      10.147  17.255  23.330  1.00  0.00      B    O  
ATOM    931  H1  HOH B 304       9.379  16.944  22.765  1.00  0.00      B    H  
ATOM    932  H2  HOH B 304       9.726  17.873  24.041  1.00  0.00      B    H  
ATOM    933  O   HOH B 305      38.031  22.962   9.648  1.00  0.00      B    O  
ATOM    934  H1  HOH B 305      38.014  22.949   8.616  1.00  0.00      B    H  
ATOM    935  H2  HOH B 305      37.054  22.927   9.998  1.00  0.00      B    H  
ATOM    936  O   HOH B 306      33.844  25.054  18.408  1.00  0.00      B    O  
ATOM    937  H1  HOH B 306      34.622  24.466  18.032  1.00  0.00      B    H  
ATOM    938  H2  HOH B 306      33.010  24.497  18.112  1.00  0.00      B    H  
ATOM    939  O   HOH B 307      39.223  17.444  35.985  1.00  0.00      B    O  
ATOM    940  H1  HOH B 307      39.031  18.049  36.786  1.00  0.00      B    H  
ATOM    941  H2  HOH B 307      38.397  17.509  35.333  1.00  0.00      B    H  
ATOM    942  O   HOH B 308       7.193  12.589  16.366  1.00  0.00      B    O  
ATOM    943  H1  HOH B 308       6.395  12.037  16.526  1.00  0.00      B    H  
ATOM    944  H2  HOH B 308       7.144  12.932  15.399  1.00  0.00      B    H  
ATOM    945  O   HOH B 309      33.282  37.103  38.298  1.00  0.00      B    O  
ATOM    946  H1  HOH B 309      32.316  37.040  38.619  1.00  0.00      B    H  
ATOM    947  H2  HOH B 309      33.717  37.971  38.610  1.00  0.00      B    H  
ATOM    948  O   HOH B 310      28.264  37.720  26.951  1.00  0.00      B    O  
ATOM    949  H1  HOH B 310      28.510  37.098  26.234  1.00  0.00      B    H  
ATOM    950  H2  HOH B 310      29.126  37.961  27.438  1.00  0.00      B    H  
ATOM    951  O   HOH B 311      21.214   5.457   1.906  1.00  0.00      B    O  
ATOM    952  H1  HOH B 311      20.206   5.395   1.566  1.00  0.00      B    H  
ATOM    953  H2  HOH B 311      21.400   6.262   2.553  1.00  0.00      B    H  
ATOM    954  O   HOH B 312       5.686  38.188   1.771  1.00  0.00      B    O  
ATOM    955  H1  HOH B 312       6.161  38.908   1.255  1.00  0.00      B    H  
ATOM    956  H2  HOH B 312       5.240  37.588   1.141  1.00  0.00      B    H  
ATOM    957  O   HOH B 313       8.718  15.996   1.578  1.00  0.00      B    O  
ATOM    958  H1  HOH B 313       7.787  15.577   1.804  1.00  0.00      B    H  
ATOM    959  H2  HOH B 313       8.897  15.756   0.610  1.00  0.00      B    H  
ATOM    960  O   HOH B 314       6.308  17.588  20.620  1.00  0.00      B    O  
ATOM    961  H1  HOH B 314       6.434  18.424  20.028  1.00  0.00      B    H  
ATOM    962  H2  HOH B 314       5.438  17.150  20.297  1.00  0.00      B    H  
ATOM    963  O   HOH B 315      18.195  13.857  13.702  1.00  0.00      B    O  
ATOM    964  H1  HOH B 315      17.365  13.376  13.417  1.00  0.00      B    H  
ATOM    965  H2  HOH B 315      18.778  13.138  14.204  1.00  0.00      B    H  
ATOM    966  O   HOH B 316       6.178   1.588  32.030  1.00  0.00      B    O  
ATOM    967  H1  HOH B 316       5.178   1.640  32.255  1.00  0.00      B    H  
ATOM    968  H2  HOH B 316       6.243   1.111  31.146  1.00  0.00      B    H  
ATOM    969  O   HOH B 317      22.713  32.641  12.182  1.00  0.00      B    O  
ATOM    970  H1  HOH B 317      21.976  33.347  12.231  1.00  0.00      B    H  
ATOM    971  H2  HOH B 317      22.202  31.752  12.174  1.00  0.00      B    H  
ATOM    972  O   HOH B 318      34.711  35.393  22.541  1.00  0.00      B    O  
ATOM    973  H1  HOH B 318      34.191  35.232  23.366  1.00  0.00      B    H  
ATOM    974  H2  HOH B 318      34.329  34.842  21.802  1.00  0.00      B    H  
ATOM    975  O   HOH B 319       1.703  23.923  20.836  1.00  0.00      B    O  
ATOM    976  H1  HOH B 319       0.938  23.934  21.462  1.00  0.00      B    H  
ATOM    977  H2  HOH B 319       1.337  23.962  19.906  1.00  0.00      B    H  
ATOM    978  O   HOH B 320      13.240  12.832  34.583  1.00  0.00      B    O  
ATOM    979  H1  HOH B 320      13.406  12.594  33.651  1.00  0.00      B    H  
ATOM    980  H2  HOH B 320      13.044  12.001  35.107  1.00  0.00      B    H  
ATOM    981  O   HOH B 321       3.814  35.050  26.868  1.00  0.00      B    O  
ATOM    982  H1  HOH B 321       3.762  34.371  27.634  1.00  0.00      B    H  
ATOM    983  H2  HOH B 321       2.876  35.405  26.683  1.00  0.00      B    H  
ATOM    984  O   HOH B 322      10.004  27.665  29.362  1.00  0.00      B    O  
ATOM    985  H1  HOH B 322       9.062  27.413  29.671  1.00  0.00      B    H  
ATOM    986  H2  HOH B 322      10.571  26.861  29.262  1.00  0.00      B    H  
ATOM    987  O   HOH B 323      11.174  10.878  10.027  1.00  0.00      B    O  
ATOM    988  H1  HOH B 323      11.288   9.890  10.072  1.00  0.00      B    H  
ATOM    989  H2  HOH B 323      11.142  11.140  11.018  1.00  0.00      B    H  
ATOM    990  O   HOH B 324      23.959   4.690  10.864  1.00  0.00      B    O  
ATOM    991  H1  HOH B 324      24.969   4.616  11.136  1.00  0.00      B    H  
ATOM    992  H2  HOH B 324      23.708   4.014  10.143  1.00  0.00      B    H  
ATOM    993  O   HOH B 325      25.633  16.198  38.309  1.00  0.00      B    O  
ATOM    994  H1  HOH B 325      25.269  17.033  38.718  1.00  0.00      B    H  
ATOM    995  H2  HOH B 325      25.678  15.470  39.112  1.00  0.00      B    H  
ATOM    996  O   HOH B 326      30.253  10.375  23.213  1.00  0.00      B    O  
ATOM    997  H1  HOH B 326      30.775  10.058  22.451  1.00  0.00      B    H  
ATOM    998  H2  HOH B 326      29.271  10.335  22.925  1.00  0.00      B    H  
ATOM    999  O   HOH B 327      12.350  27.212  26.079  1.00  0.00      B    O  
ATOM   1000  H1  HOH B 327      12.276  27.602  25.185  1.00  0.00      B    H  
ATOM   1001  H2  HOH B 327      11.675  26.449  26.152  1.00  0.00      B    H  
ATOM   1002  O   HOH B 328       8.560  25.909  31.600  1.00  0.00      B    O  
ATOM   1003  H1  HOH B 328       8.307  24.955  31.250  1.00  0.00      B    H  
ATOM   1004  H2  HOH B 328       9.373  25.805  32.170  1.00  0.00      B    H  
ATOM   1005  O   HOH B 329      34.208   6.374   9.557  1.00  0.00      B    O  
ATOM   1006  H1  HOH B 329      33.862   5.570   9.082  1.00  0.00      B    H  
ATOM   1007  H2  HOH B 329      33.404   6.744  10.032  1.00  0.00      B    H  
ATOM   1008  O   HOH B 330      30.913  37.476   0.496  1.00  0.00      B    O  
ATOM   1009  H1  HOH B 330      29.929  37.249   0.735  1.00  0.00      B    H  
ATOM   1010  H2  HOH B 330      31.161  38.389   0.801  1.00  0.00      B    H  
ATOM   1011  O   HOH B 331       7.576  35.018  32.312  1.00  0.00      B    O  
ATOM   1012  H1  HOH B 331       8.158  34.378  31.774  1.00  0.00      B    H  
ATOM   1013  H2  HOH B 331       6.772  35.034  31.668  1.00  0.00      B    H  
ATOM   1014  O   HOH B 332      13.505  31.013  15.928  1.00  0.00      B    O  
ATOM   1015  H1  HOH B 332      12.931  30.355  16.416  1.00  0.00      B    H  
ATOM   1016  H2  HOH B 332      14.484  30.836  16.155  1.00  0.00      B    H  
ATOM   1017  O   HOH B 333       2.195  38.557   5.625  1.00  0.00      B    O  
ATOM   1018  H1  HOH B 333       2.404  37.603   5.789  1.00  0.00      B    H  
ATOM   1019  H2  HOH B 333       1.312  38.585   5.162  1.00  0.00      B    H  
ATOM   1020  O   HOH B 334       9.751  25.378  22.031  1.00  0.00      B    O  
ATOM   1021  H1  HOH B 334       9.742  24.538  21.496  1.00  0.00      B    H  
ATOM   1022  H2  HOH B 334       8.806  25.784  21.983  1.00  0.00      B    H  
ATOM   1023  O   HOH B 335      30.203   9.394  15.419  1.00  0.00      B    O  
ATOM   1024  H1  HOH B 335      30.188   8.479  15.815  1.00  0.00      B    H  
ATOM   1025  H2  HOH B 335      29.278   9.699  15.611  1.00  0.00      B    H  
ATOM   1026  O   HOH B 336       3.689  13.520  32.332  1.00  0.00      B    O  
ATOM   1027  H1  HOH B 336       3.808  12.532  32.134  1.00  0.00      B    H  
ATOM   1028  H2  HOH B 336       4.608  13.919  32.606  1.00  0.00      B    H  
ATOM   1029  O   HOH B 337      34.133  25.255   2.734  1.00  0.00      B    O  
ATOM   1030  H1  HOH B 337      33.590  24.930   1.949  1.00  0.00      B    H  
ATOM   1031  H2  HOH B 337      33.639  25.125   3.553  1.00  0.00      B    H  
ATOM   1032  O   HOH B 338      19.232  36.393   3.294  1.00  0.00      B    O  
ATOM   1033  H1  HOH B 338      19.211  35.584   3.871  1.00  0.00      B    H  
ATOM   1034  H2  HOH B 338      19.576  37.124   3.894  1.00  0.00      B    H  
ATOM   1035  O   HOH B 339      21.054  21.412   9.836  1.00  0.00      B    O  
ATOM   1036  H1  HOH B 339      21.106  20.751   9.121  1.00  0.00      B    H  
ATOM   1037  H2  HOH B 339      22.054  21.711   9.835  1.00  0.00      B    H  
ATOM   1038  O   HOH B 340      23.146  14.168  13.820  1.00  0.00      B    O  
ATOM   1039  H1  HOH B 340      22.874  13.909  12.889  1.00  0.00      B    H  
ATOM   1040  H2  HOH B 340      22.259  14.508  14.276  1.00  0.00      B    H  
ATOM   1041  O   HOH B 341      10.582  13.185  21.208  1.00  0.00      B    O  
ATOM   1042  H1  HOH B 341       9.957  13.920  20.875  1.00  0.00      B    H  
ATOM   1043  H2  HOH B 341      10.506  12.982  22.170  1.00  0.00      B    H  
ATOM   1044  O   HOH B 342      16.451   5.382   9.029  1.00  0.00      B    O  
ATOM   1045  H1  HOH B 342      15.737   5.792   8.417  1.00  0.00      B    H  
ATOM   1046  H2  HOH B 342      16.691   4.431   8.747  1.00  0.00      B    H  
ATOM   1047  O   HOH B 343      19.992  15.275  21.594  1.00  0.00      B    O  
ATOM   1048  H1  HOH B 343      19.079  15.553  21.799  1.00  0.00      B    H  
ATOM   1049  H2  HOH B 343      20.532  15.488  22.413  1.00  0.00      B    H  
ATOM   1050  O   HOH B 344      15.346   6.309  34.501  1.00  0.00      B    O  
ATOM   1051  H1  HOH B 344      15.371   6.267  33.480  1.00  0.00      B    H  
ATOM   1052  H2  HOH B 344      14.648   5.573  34.792  1.00  0.00      B    H  
ATOM   1053  O   HOH B 345      32.323  21.649   3.493  1.00  0.00      B    O  
ATOM   1054  H1  HOH B 345      32.447  22.650   3.773  1.00  0.00      B    H  
ATOM   1055  H2  HOH B 345      31.493  21.644   2.942  1.00  0.00      B    H  
ATOM   1056  O   HOH B 346      17.231  22.821  36.059  1.00  0.00      B    O  
ATOM   1057  H1  HOH B 346      17.665  23.410  36.704  1.00  0.00      B    H  
ATOM   1058  H2  HOH B 346      16.475  23.307  35.514  1.00  0.00      B    H  
ATOM   1059  O   HOH B 347       2.978  33.266  35.536  1.00  0.00      B    O  
ATOM   1060  H1  HOH B 347       2.703  33.766  36.399  1.00  0.00      B    H  
ATOM   1061  H2  HOH B 347       2.710  33.819  34.733  1.00  0.00      B    H  
ATOM   1062  O   HOH B 348      25.097  20.552  28.922  1.00  0.00      B    O  
ATOM   1063  H1  HOH B 348      24.298  21.183  28.918  1.00  0.00      B    H  
ATOM   1064  H2  HOH B 348      25.347  20.469  27.967  1.00  0.00      B    H  
ATOM   1065  O   HOH B 349       7.132  18.033  14.329  1.00  0.00      B    O  
ATOM   1066  H1  HOH B 349       7.802  18.297  14.987  1.00  0.00      B    H  
ATOM   1067  H2  HOH B 349       6.757  18.884  13.867  1.00  0.00      B    H  
ATOM   1068  O   HOH B 350       6.116  30.472   5.979  1.00  0.00      B    O  
ATOM   1069  H1  HOH B 350       5.537  31.251   6.229  1.00  0.00      B    H  
ATOM   1070  H2  HOH B 350       7.100  30.717   6.149  1.00  0.00      B    H  
ATOM   1071  O   HOH B 351       9.005   4.005  37.469  1.00  0.00      B    O  
ATOM   1072  H1  HOH B 351       8.828   4.471  36.563  1.00  0.00      B    H  
ATOM   1073  H2  HOH B 351       8.902   4.688  38.165  1.00  0.00      B    H  
ATOM   1074  O   HOH B 352       5.317   4.490  38.593  1.00  0.00      B    O  
ATOM   1075  H1  HOH B 352       6.252   4.451  38.920  1.00  0.00      B    H  
ATOM   1076  H2  HOH B 352       5.278   4.005  37.691  1.00  0.00      B    H  
ATOM   1077  O   HOH B 353      16.686   2.775   7.940  1.00  0.00      B    O  
ATOM   1078  H1  HOH B 353      17.606   2.372   8.210  1.00  0.00      B    H  
ATOM   1079  H2  HOH B 353      16.766   3.066   6.957  1.00  0.00      B    H  
ATOM   1080  O   HOH B 354      20.270   4.048  17.609  1.00  0.00      B    O  
ATOM   1081  H1  HOH B 354      19.306   3.796  17.326  1.00  0.00      B    H  
ATOM   1082  H2  HOH B 354      20.375   4.996  17.343  1.00  0.00      B    H  
ATOM   1083  O   HOH B 355      36.299  16.699  39.021  1.00  0.00      B    O  
ATOM   1084  H1  HOH B 355      37.055  16.265  38.515  1.00  0.00      B    H  
ATOM   1085  H2  HOH B 355      35.599  15.967  39.249  1.00  0.00      B    H  
ATOM   1086  O   HOH B 356       0.105  27.475  13.490  1.00  0.00      B    O  
ATOM   1087  H1  HOH B 356       1.102  27.723  13.629  1.00  0.00      B    H  
ATOM   1088  H2  HOH B 356      -0.369  28.337  13.663  1.00  0.00      B    H  
ATOM   1089  O   HOH B 357      23.029   7.865  15.087  1.00  0.00      B    O  
ATOM   1090  H1  HOH B 357      22.441   7.356  15.814  1.00  0.00      B    H  
ATOM   1091  H2  HOH B 357      23.090   7.354  14.201  1.00  0.00      B    H  
ATOM   1092  O   HOH B 358      19.159   2.758  29.933  1.00  0.00      B    O  
ATOM   1093  H1  HOH B 358      19.606   3.713  29.973  1.00  0.00      B    H  
ATOM   1094  H2  HOH B 358      18.812   2.369  30.840  1.00  0.00      B    H  
ATOM   1095  O   HOH B 359      33.601  21.635   5.936  1.00  0.00      B    O  
ATOM   1096  H1  HOH B 359      34.489  21.528   5.522  1.00  0.00      B    H  
ATOM   1097  H2  HOH B 359      32.895  21.433   5.273  1.00  0.00      B    H  
ATOM   1098  O   HOH B 360      31.888   6.522  29.117  1.00  0.00      B    O  
ATOM   1099  H1  HOH B 360      32.247   5.687  29.572  1.00  0.00      B    H  
ATOM   1100  H2  HOH B 360      30.983   6.189  28.827  1.00  0.00      B    H  
ATOM   1101  O   HOH B 361      15.069  13.130  25.867  1.00  0.00      B    O  
ATOM   1102  H1  HOH B 361      14.251  13.008  25.355  1.00  0.00      B    H  
ATOM   1103  H2  HOH B 361      15.165  14.145  25.844  1.00  0.00      B    H  
ATOM   1104  O   HOH B 362      13.331  28.726  27.957  1.00  0.00      B    O  
ATOM   1105  H1  HOH B 362      13.050  28.187  27.115  1.00  0.00      B    H  
ATOM   1106  H2  HOH B 362      13.477  28.141  28.776  1.00  0.00      B    H  
ATOM   1107  O   HOH B 363      19.227   9.349   3.937  1.00  0.00      B    O  
ATOM   1108  H1  HOH B 363      18.659   8.624   4.416  1.00  0.00      B    H  
ATOM   1109  H2  HOH B 363      18.665  10.070   3.489  1.00  0.00      B    H  
ATOM   1110  O   HOH B 364      34.700  13.152   9.104  1.00  0.00      B    O  
ATOM   1111  H1  HOH B 364      35.587  13.558   9.488  1.00  0.00      B    H  
ATOM   1112  H2  HOH B 364      33.964  13.837   8.974  1.00  0.00      B    H  
ATOM   1113  O   HOH B 365      18.781  30.607  24.043  1.00  0.00      B    O  
ATOM   1114  H1  HOH B 365      19.468  29.909  24.499  1.00  0.00      B    H  
ATOM   1115  H2  HOH B 365      18.435  30.179  23.134  1.00  0.00      B    H  
ATOM   1116  O   HOH B 366       0.608  23.924  18.428  1.00  0.00      B    O  
ATOM   1117  H1  HOH B 366       0.836  24.374  17.576  1.00  0.00      B    H  
ATOM   1118  H2  HOH B 366       0.618  22.942  18.256  1.00  0.00      B    H  
ATOM   1119  O   HOH B 367      37.735   3.843  10.695  1.00  0.00      B    O  
ATOM   1120  H1  HOH B 367      38.607   4.253  11.110  1.00  0.00      B    H  
ATOM   1121  H2  HOH B 367      37.957   3.499   9.733  1.00  0.00      B    H  
ATOM   1122  O   HOH B 368      29.832   6.935   5.679  1.00  0.00      B    O  
ATOM   1123  H1  HOH B 368      30.413   6.175   6.009  1.00  0.00      B    H  
ATOM   1124  H2  HOH B 368      30.556   7.617   5.453  1.00  0.00      B    H  
ATOM   1125  O   HOH B 369       3.069   2.250  15.419  1.00  0.00      B    O  
ATOM   1126  H1  HOH B 369       3.428   1.441  14.863  1.00  0.00      B    H  
ATOM   1127  H2  HOH B 369       2.797   2.978  14.865  1.00  0.00      B    H  
ATOM   1128  O   HOH B 370      30.105  18.324   9.060  1.00  0.00      B    O  
ATOM   1129  H1  HOH B 370      30.139  17.329   9.364  1.00  0.00      B    H  
ATOM   1130  H2  HOH B 370      29.600  18.719   9.808  1.00  0.00      B    H  
ATOM   1131  O   HOH B 371      30.902  31.058  13.689  1.00  0.00      B    O  
ATOM   1132  H1  HOH B 371      30.455  30.375  13.123  1.00  0.00      B    H  
ATOM   1133  H2  HOH B 371      30.506  31.029  14.629  1.00  0.00      B    H  
ATOM   1134  O   HOH B 372      26.292  28.214   9.910  1.00  0.00      B    O  
ATOM   1135  H1  HOH B 372      26.764  28.529   9.079  1.00  0.00      B    H  
ATOM   1136  H2  HOH B 372      27.092  28.175  10.623  1.00  0.00      B    H  
ATOM   1137  O   HOH B 373      27.797  14.665  30.423  1.00  0.00      B    O  
ATOM   1138  H1  HOH B 373      27.546  14.825  29.446  1.00  0.00      B    H  
ATOM   1139  H2  HOH B 373      28.774  14.399  30.471  1.00  0.00      B    H  
ATOM   1140  O   HOH B 374      22.517  11.233   6.592  1.00  0.00      B    O  
ATOM   1141  H1  HOH B 374      22.102  12.106   6.972  1.00  0.00      B    H  
ATOM   1142  H2  HOH B 374      23.250  10.942   7.251  1.00  0.00      B    H  
ATOM   1143  O   HOH B 375      31.396  26.863  32.646  1.00  0.00      B    O  
ATOM   1144  H1  HOH B 375      30.397  26.764  32.838  1.00  0.00      B    H  
ATOM   1145  H2  HOH B 375      31.644  26.023  32.135  1.00  0.00      B    H  
ATOM   1146  O   HOH B 376      19.599  22.528  31.698  1.00  0.00      B    O  
ATOM   1147  H1  HOH B 376      19.503  22.065  30.824  1.00  0.00      B    H  
ATOM   1148  H2  HOH B 376      18.871  22.286  32.343  1.00  0.00      B    H  
ATOM   1149  O   HOH B 377      11.947  20.506  33.422  1.00  0.00      B    O  
ATOM   1150  H1  HOH B 377      11.811  21.408  33.022  1.00  0.00      B    H  
ATOM   1151  H2  HOH B 377      12.715  20.546  34.103  1.00  0.00      B    H  
ATOM   1152  O   HOH B 378       1.833   9.902  31.752  1.00  0.00      B    O  
ATOM   1153  H1  HOH B 378       1.565   9.756  32.686  1.00  0.00      B    H  
ATOM   1154  H2  HOH B 378       0.977   9.829  31.210  1.00  0.00      B    H  
ATOM   1155  O   HOH B 379      14.240  10.658   3.084  1.00  0.00      B    O  
ATOM   1156  H1  HOH B 379      14.296  11.453   2.441  1.00  0.00      B    H  
ATOM   1157  H2  HOH B 379      14.988  10.783   3.708  1.00  0.00      B    H  
ATOM   1158  O   HOH B 380      32.836  33.997  37.979  1.00  0.00      B    O  
ATOM   1159  H1  HOH B 380      32.983  35.000  37.810  1.00  0.00      B    H  
ATOM   1160  H2  HOH B 380      31.854  33.842  37.794  1.00  0.00      B    H  
ATOM   1161  O   HOH B 381      30.294  26.186   0.905  1.00  0.00      B    O  
ATOM   1162  H1  HOH B 381      30.639  26.478  -0.035  1.00  0.00      B    H  
ATOM   1163  H2  HOH B 381      29.305  26.264   0.924  1.00  0.00      B    H  
ATOM   1164  O   HOH B 382      13.681  30.643  35.586  1.00  0.00      B    O  
ATOM   1165  H1  HOH B 382      13.563  31.265  36.388  1.00  0.00      B    H  
ATOM   1166  H2  HOH B 382      12.762  30.424  35.180  1.00  0.00      B    H  
ATOM   1167  O   HOH B 383       9.528  13.925   5.353  1.00  0.00      B    O  
ATOM   1168  H1  HOH B 383       9.010  13.198   4.903  1.00  0.00      B    H  
ATOM   1169  H2  HOH B 383       9.749  13.582   6.332  1.00  0.00      B    H  
ATOM   1170  O   HOH B 384       9.294  19.591   4.293  1.00  0.00      B    O  
ATOM   1171  H1  HOH B 384       9.528  19.532   3.316  1.00  0.00      B    H  
ATOM   1172  H2  HOH B 384       9.134  18.681   4.583  1.00  0.00      B    H  
ATOM   1173  O   HOH B 385      12.825  33.398  17.415  1.00  0.00      B    O  
ATOM   1174  H1  HOH B 385      13.113  32.591  16.824  1.00  0.00      B    H  
ATOM   1175  H2  HOH B 385      13.658  33.854  17.728  1.00  0.00      B    H  
ATOM   1176  O   HOH B 386      10.234  25.430  33.791  1.00  0.00      B    O  
ATOM   1177  H1  HOH B 386       9.559  26.147  34.032  1.00  0.00      B    H  
ATOM   1178  H2  HOH B 386      10.107  24.662  34.442  1.00  0.00      B    H  
ATOM   1179  O   HOH B 387      31.611  25.006  27.716  1.00  0.00      B    O  
ATOM   1180  H1  HOH B 387      32.072  24.426  26.997  1.00  0.00      B    H  
ATOM   1181  H2  HOH B 387      31.967  25.963  27.824  1.00  0.00      B    H  
ATOM   1182  O   HOH B 388      22.830  22.350  37.808  1.00  0.00      B    O  
ATOM   1183  H1  HOH B 388      23.260  22.393  38.690  1.00  0.00      B    H  
ATOM   1184  H2  HOH B 388      22.953  21.456  37.373  1.00  0.00      B    H  
ATOM   1185  O   HOH B 389      36.515  20.906  36.223  1.00  0.00      B    O  
ATOM   1186  H1  HOH B 389      35.757  21.486  35.826  1.00  0.00      B    H  
ATOM   1187  H2  HOH B 389      36.149  19.964  36.375  1.00  0.00      B    H  
ATOM   1188  O   HOH B 390       0.112  12.110   4.706  1.00  0.00      B    O  
ATOM   1189  H1  HOH B 390      -0.237  12.932   5.212  1.00  0.00      B    H  
ATOM   1190  H2  HOH B 390       0.241  11.358   5.378  1.00  0.00      B    H  
ATOM   1191  O   HOH B 391       8.442  19.132  16.456  1.00  0.00      B    O  
ATOM   1192  H1  HOH B 391       7.910  19.356  17.279  1.00  0.00      B    H  
ATOM   1193  H2  HOH B 391       9.413  19.490  16.449  1.00  0.00      B    H  
ATOM   1194  O   HOH B 392      10.500  12.762  16.287  1.00  0.00      B    O  
ATOM   1195  H1  HOH B 392      11.002  12.638  17.139  1.00  0.00      B    H  
ATOM   1196  H2  HOH B 392       9.653  12.230  16.291  1.00  0.00      B    H  
ATOM   1197  O   HOH B 393       5.687   8.395  35.632  1.00  0.00      B    O  
ATOM   1198  H1  HOH B 393       6.075   8.986  34.952  1.00  0.00      B    H  
ATOM   1199  H2  HOH B 393       5.227   8.965  36.295  1.00  0.00      B    H  
ATOM   1200  O   HOH B 394       2.501  30.903  30.682  1.00  0.00      B    O  
ATOM   1201  H1  HOH B 394       3.079  31.375  31.400  1.00  0.00      B    H  
ATOM   1202  H2  HOH B 394       3.137  30.602  29.968  1.00  0.00      B    H  
ATOM   1203  O   HOH B 395       9.851  25.812  12.664  1.00  0.00      B    O  
ATOM   1204  H1  HOH B 395       9.858  25.338  11.775  1.00  0.00      B    H  
ATOM   1205  H2  HOH B 395       9.083  25.425  13.264  1.00  0.00      B    H  
ATOM   1206  O   HOH B 396      28.030  37.561   8.778  1.00  0.00      B    O  
ATOM   1207  H1  HOH B 396      27.598  37.092   9.540  1.00  0.00      B    H  
ATOM   1208  H2  HOH B 396      27.343  38.194   8.395  1.00  0.00      B    H  
ATOM   1209  O   HOH B 397      27.842  28.682  33.349  1.00  0.00      B    O  
ATOM   1210  H1  HOH B 397      28.328  27.879  33.009  1.00  0.00      B    H  
ATOM   1211  H2  HOH B 397      26.868  28.396  33.363  1.00  0.00      B    H  
ATOM   1212  O   HOH B 398       6.844   2.288  15.332  1.00  0.00      B    O  
ATOM   1213  H1  HOH B 398       7.701   1.809  15.003  1.00  0.00      B    H  
ATOM   1214  H2  HOH B 398       6.828   3.143  14.840  1.00  0.00      B    H  
ATOM   1215  O   HOH B 399       8.916  10.165  19.726  1.00  0.00      B    O  
ATOM   1216  H1  HOH B 399       8.387   9.300  19.934  1.00  0.00      B    H  
ATOM   1217  H2  HOH B 399       9.122  10.254  18.715  1.00  0.00      B    H  
ATOM   1218  O   HOH B 400      28.266  29.615  30.792  1.00  0.00      B    O  
ATOM   1219  H1  HOH B 400      28.064  29.519  31.722  1.00  0.00      B    H  
ATOM   1220  H2  HOH B 400      27.600  30.273  30.416  1.00  0.00      B    H  
ATOM   1221  O   HOH B 401      34.271  15.852  24.343  1.00  0.00      B    O  
ATOM   1222  H1  HOH B 401      33.760  16.443  23.701  1.00  0.00      B    H  
ATOM   1223  H2  HOH B 401      34.334  16.312  25.226  1.00  0.00      B    H  
ATOM   1224  O   HOH B 402       6.092  31.217   2.232  1.00  0.00      B    O  
ATOM   1225  H1  HOH B 402       7.022  31.136   1.849  1.00  0.00      B    H  
ATOM   1226  H2  HOH B 402       5.976  32.160   2.646  1.00  0.00      B    H  
ATOM   1227  O   HOH B 403      19.782  12.560  26.038  1.00  0.00      B    O  
ATOM   1228  H1  HOH B 403      20.384  13.328  25.903  1.00  0.00      B    H  
ATOM   1229  H2  HOH B 403      20.113  11.776  25.395  1.00  0.00      B    H  
ATOM   1230  O   HOH B 404      11.268  31.768  24.922  1.00  0.00      B    O  
ATOM   1231  H1  HOH B 404      10.342  31.634  25.107  1.00  0.00      B    H  
ATOM   1232  H2  HOH B 404      11.548  32.765  24.771  1.00  0.00      B    H  
ATOM   1233  O   HOH B 405      26.007  10.611  26.675  1.00  0.00      B    O  
ATOM   1234  H1  HOH B 405      25.494   9.814  27.104  1.00  0.00      B    H  
ATOM   1235  H2  HOH B 405      26.829  10.863  27.231  1.00  0.00      B    H  
ATOM   1236  O   HOH B 406       2.225  27.667  10.491  1.00  0.00      B    O  
ATOM   1237  H1  HOH B 406       2.068  28.014   9.572  1.00  0.00      B    H  
ATOM   1238  H2  HOH B 406       2.107  28.395  11.159  1.00  0.00      B    H  
ATOM   1239  O   HOH B 407      33.863  27.837  17.991  1.00  0.00      B    O  
ATOM   1240  H1  HOH B 407      34.548  28.193  18.579  1.00  0.00      B    H  
ATOM   1241  H2  HOH B 407      33.796  26.839  18.227  1.00  0.00      B    H  
ATOM   1242  O   HOH B 408      18.275   8.971  35.780  1.00  0.00      B    O  
ATOM   1243  H1  HOH B 408      18.863   9.421  35.054  1.00  0.00      B    H  
ATOM   1244  H2  HOH B 408      18.943   8.272  36.124  1.00  0.00      B    H  
ATOM   1245  O   HOH B 409      30.271  25.346  19.435  1.00  0.00      B    O  
ATOM   1246  H1  HOH B 409      29.488  25.910  19.732  1.00  0.00      B    H  
ATOM   1247  H2  HOH B 409      29.970  24.404  19.349  1.00  0.00      B    H  
ATOM   1248  O   HOH B 410       5.837  17.920  23.243  1.00  0.00      B    O  
ATOM   1249  H1  HOH B 410       5.954  17.587  22.232  1.00  0.00      B    H  
ATOM   1250  H2  HOH B 410       6.463  17.421  23.819  1.00  0.00      B    H  
ATOM   1251  O   HOH B 411      29.748  35.450  25.797  1.00  0.00      B    O  
ATOM   1252  H1  HOH B 411      29.281  35.475  24.923  1.00  0.00      B    H  
ATOM   1253  H2  HOH B 411      29.584  34.536  26.264  1.00  0.00      B    H  
ATOM   1254  O   HOH B 412      24.273  13.726  34.583  1.00  0.00      B    O  
ATOM   1255  H1  HOH B 412      24.894  14.429  34.920  1.00  0.00      B    H  
ATOM   1256  H2  HOH B 412      24.750  12.806  34.764  1.00  0.00      B    H  
ATOM   1257  O   HOH B 413      32.631   8.354  10.385  1.00  0.00      B    O  
ATOM   1258  H1  HOH B 413      33.398   8.974  10.269  1.00  0.00      B    H  
ATOM   1259  H2  HOH B 413      31.987   8.567   9.699  1.00  0.00      B    H  
ATOM   1260  O   HOH B 414      13.180  16.037  38.574  1.00  0.00      B    O  
ATOM   1261  H1  HOH B 414      12.825  15.134  38.860  1.00  0.00      B    H  
ATOM   1262  H2  HOH B 414      13.471  15.866  37.623  1.00  0.00      B    H  
ATOM   1263  O   HOH B 415      26.821  31.648   7.050  1.00  0.00      B    O  
ATOM   1264  H1  HOH B 415      25.915  31.342   7.260  1.00  0.00      B    H  
ATOM   1265  H2  HOH B 415      26.666  32.624   6.802  1.00  0.00      B    H  
ATOM   1266  O   HOH B 416      37.792  14.913  15.639  1.00  0.00      B    O  
ATOM   1267  H1  HOH B 416      38.349  14.451  16.288  1.00  0.00      B    H  
ATOM   1268  H2  HOH B 416      37.942  14.546  14.738  1.00  0.00      B    H  
ATOM   1269  O   HOH B 417      13.507  36.073   8.790  1.00  0.00      B    O  
ATOM   1270  H1  HOH B 417      12.558  36.121   9.104  1.00  0.00      B    H  
ATOM   1271  H2  HOH B 417      13.570  35.200   8.279  1.00  0.00      B    H  
ATOM   1272  O   HOH B 418      29.948  25.005  23.538  1.00  0.00      B    O  
ATOM   1273  H1  HOH B 418      30.582  25.739  23.303  1.00  0.00      B    H  
ATOM   1274  H2  HOH B 418      29.656  25.127  24.530  1.00  0.00      B    H  
ATOM   1275  O   HOH B 419      11.636  27.296  35.577  1.00  0.00      B    O  
ATOM   1276  H1  HOH B 419      10.985  27.100  36.263  1.00  0.00      B    H  
ATOM   1277  H2  HOH B 419      12.512  26.917  35.830  1.00  0.00      B    H  
ATOM   1278  O   HOH B 420      29.069   3.543   2.336  1.00  0.00      B    O  
ATOM   1279  H1  HOH B 420      30.084   3.450   2.326  1.00  0.00      B    H  
ATOM   1280  H2  HOH B 420      28.840   4.208   3.048  1.00  0.00      B    H  
ATOM   1281  O   HOH B 421       5.194   5.588  21.471  1.00  0.00      B    O  
ATOM   1282  H1  HOH B 421       5.187   5.384  22.501  1.00  0.00      B    H  
ATOM   1283  H2  HOH B 421       4.771   4.900  20.972  1.00  0.00      B    H  
ATOM   1284  O   HOH B 422       1.303  16.784  15.038  1.00  0.00      B    O  
ATOM   1285  H1  HOH B 422       2.137  16.497  15.476  1.00  0.00      B    H  
ATOM   1286  H2  HOH B 422       0.575  16.346  15.558  1.00  0.00      B    H  
ATOM   1287  O   HOH B 423      34.721  31.625  29.286  1.00  0.00      B    O  
ATOM   1288  H1  HOH B 423      34.440  32.069  30.131  1.00  0.00      B    H  
ATOM   1289  H2  HOH B 423      34.375  30.677  29.318  1.00  0.00      B    H  
ATOM   1290  O   HOH B 424       1.047  33.225  30.087  1.00  0.00      B    O  
ATOM   1291  H1  HOH B 424       1.762  32.443  30.111  1.00  0.00      B    H  
ATOM   1292  H2  HOH B 424       0.667  33.233  29.129  1.00  0.00      B    H  
ATOM   1293  O   HOH B 425       6.977  29.174  14.822  1.00  0.00      B    O  
ATOM   1294  H1  HOH B 425       7.835  29.167  14.294  1.00  0.00      B    H  
ATOM   1295  H2  HOH B 425       6.576  28.244  14.613  1.00  0.00      B    H  
ATOM   1296  O   HOH B 426      16.552   7.781  26.515  1.00  0.00      B    O  
ATOM   1297  H1  HOH B 426      16.672   7.570  27.505  1.00  0.00      B    H  
ATOM   1298  H2  HOH B 426      16.563   6.954  26.003  1.00  0.00      B    H  
ATOM   1299  O   HOH B 427       4.285  20.906  27.629  1.00  0.00      B    O  
ATOM   1300  H1  HOH B 427       4.830  20.793  26.770  1.00  0.00      B    H  
ATOM   1301  H2  HOH B 427       4.266  21.864  27.744  1.00  0.00      B    H  
ATOM   1302  O   HOH B 428       0.723   0.950  14.734  1.00  0.00      B    O  
ATOM   1303  H1  HOH B 428       1.403   0.874  15.443  1.00  0.00      B    H  
ATOM   1304  H2  HOH B 428       1.060   0.414  13.943  1.00  0.00      B    H  
ATOM   1305  O   HOH B 429      29.887   4.480  37.914  1.00  0.00      B    O  
ATOM   1306  H1  HOH B 429      29.693   4.503  38.926  1.00  0.00      B    H  
ATOM   1307  H2  HOH B 429      30.451   5.291  37.634  1.00  0.00      B    H  
ATOM   1308  O   HOH B 430      35.501   2.396   9.198  1.00  0.00      B    O  
ATOM   1309  H1  HOH B 430      35.629   3.256   9.624  1.00  0.00      B    H  
ATOM   1310  H2  HOH B 430      35.418   1.711   9.932  1.00  0.00      B    H  
ATOM   1311  O   HOH B 431      10.705  38.226  24.241  1.00  0.00      B    O  
ATOM   1312  H1  HOH B 431      10.319  38.379  23.332  1.00  0.00      B    H  
ATOM   1313  H2  HOH B 431      10.755  37.217  24.432  1.00  0.00      B    H  
ATOM   1314  O   HOH B 432      29.546  24.437   6.116  1.00  0.00      B    O  
ATOM   1315  H1  HOH B 432      29.614  23.445   6.255  1.00  0.00      B    H  
ATOM   1316  H2  HOH B 432      29.015  24.611   5.297  1.00  0.00      B    H  
ATOM   1317  O   HOH B 433       5.713  20.707   2.667  1.00  0.00      B    O  
ATOM   1318  H1  HOH B 433       6.087  19.751   2.799  1.00  0.00      B    H  
ATOM   1319  H2  HOH B 433       4.737  20.639   2.812  1.00  0.00      B    H  
ATOM   1320  O   HOH B 434       3.160   8.663  28.186  1.00  0.00      B    O  
ATOM   1321  H1  HOH B 434       3.833   7.881  28.045  1.00  0.00      B    H  
ATOM   1322  H2  HOH B 434       2.463   8.295  28.828  1.00  0.00      B    H  
ATOM   1323  O   HOH B 435       3.350  11.645   5.255  1.00  0.00      B    O  
ATOM   1324  H1  HOH B 435       4.001  11.604   6.088  1.00  0.00      B    H  
ATOM   1325  H2  HOH B 435       2.831  10.773   5.223  1.00  0.00      B    H  
ATOM   1326  O   HOH B 436       8.896  20.012  20.047  1.00  0.00      B    O  
ATOM   1327  H1  HOH B 436       9.723  19.777  20.607  1.00  0.00      B    H  
ATOM   1328  H2  HOH B 436       8.105  20.242  20.680  1.00  0.00      B    H  
ATOM   1329  O   HOH B 437      27.674  26.618  37.734  1.00  0.00      B    O  
ATOM   1330  H1  HOH B 437      28.393  27.138  37.311  1.00  0.00      B    H  
ATOM   1331  H2  HOH B 437      28.058  25.714  37.970  1.00  0.00      B    H  
ATOM   1332  O   HOH B 438      38.579  23.112  30.126  1.00  0.00      B    O  
ATOM   1333  H1  HOH B 438      38.791  22.581  29.247  1.00  0.00      B    H  
ATOM   1334  H2  HOH B 438      38.287  24.024  29.924  1.00  0.00      B    H  
ATOM   1335  O   HOH B 439       1.870  25.692  27.518  1.00  0.00      B    O  
ATOM   1336  H1  HOH B 439       2.281  26.578  27.858  1.00  0.00      B    H  
ATOM   1337  H2  HOH B 439       2.011  25.693  26.510  1.00  0.00      B    H  
ATOM   1338  O   HOH B 440      22.311  31.954  27.906  1.00  0.00      B    O  
ATOM   1339  H1  HOH B 440      22.296  31.107  28.534  1.00  0.00      B    H  
ATOM   1340  H2  HOH B 440      23.323  32.229  27.853  1.00  0.00      B    H  
ATOM   1341  O   HOH B 441      27.560  23.401  14.379  1.00  0.00      B    O  
ATOM   1342  H1  HOH B 441      27.091  22.959  13.612  1.00  0.00      B    H  
ATOM   1343  H2  HOH B 441      28.562  23.204  14.260  1.00  0.00      B    H  
ATOM   1344  O   HOH B 442      37.577  12.956  10.531  1.00  0.00      B    O  
ATOM   1345  H1  HOH B 442      37.673  11.959  10.283  1.00  0.00      B    H  
ATOM   1346  H2  HOH B 442      36.939  13.012  11.373  1.00  0.00      B    H  
ATOM   1347  O   HOH B 443      18.254   3.963  38.137  1.00  0.00      B    O  
ATOM   1348  H1  HOH B 443      17.904   4.477  37.334  1.00  0.00      B    H  
ATOM   1349  H2  HOH B 443      19.256   3.987  38.090  1.00  0.00      B    H  
ATOM   1350  O   HOH B 444      23.987  31.762   3.955  1.00  0.00      B    O  
ATOM   1351  H1  HOH B 444      23.316  32.063   3.207  1.00  0.00      B    H  
ATOM   1352  H2  HOH B 444      23.424  31.309   4.636  1.00  0.00      B    H  
ATOM   1353  O   HOH B 445      33.713  16.949  34.472  1.00  0.00      B    O  
ATOM   1354  H1  HOH B 445      33.978  16.438  33.618  1.00  0.00      B    H  
ATOM   1355  H2  HOH B 445      34.485  16.804  35.119  1.00  0.00      B    H  
ATOM   1356  O   HOH B 446      20.487  35.698  23.873  1.00  0.00      B    O  
ATOM   1357  H1  HOH B 446      21.148  35.139  23.406  1.00  0.00      B    H  
ATOM   1358  H2  HOH B 446      20.453  35.355  24.818  1.00  0.00      B    H  
ATOM   1359  O   HOH B 447      27.719  19.354  37.157  1.00  0.00      B    O  
ATOM   1360  H1  HOH B 447      27.026  19.367  37.869  1.00  0.00      B    H  
ATOM   1361  H2  HOH B 447      27.998  18.407  36.934  1.00  0.00      B    H  
ATOM   1362  O   HOH B 448      25.529  13.937   0.774  1.00  0.00      B    O  
ATOM   1363  H1  HOH B 448      24.469  13.732   0.782  1.00  0.00      B    H  
ATOM   1364  H2  HOH B 448      25.982  13.094   0.534  1.00  0.00      B    H  
ATOM   1365  O   HOH B 449       9.144  14.766  14.951  1.00  0.00      B    O  
ATOM   1366  H1  HOH B 449       9.681  15.544  14.504  1.00  0.00      B    H  
ATOM   1367  H2  HOH B 449       9.795  14.165  15.490  1.00  0.00      B    H  
ATOM   1368  O   HOH B 450      11.024  34.241  13.007  1.00  0.00      B    O  
ATOM   1369  H1  HOH B 450      11.576  33.415  12.829  1.00  0.00      B    H  
ATOM   1370  H2  HOH B 450      11.291  34.486  13.947  1.00  0.00      B    H  
ATOM   1371  O   HOH B 451       8.415  36.464   0.653  1.00  0.00      B    O  
ATOM   1372  H1  HOH B 451       9.204  36.078   0.148  1.00  0.00      B    H  
ATOM   1373  H2  HOH B 451       7.666  35.739   0.707  1.00  0.00      B    H  
ATOM   1374  O   HOH B 452      15.583  34.574  25.621  1.00  0.00      B    O  
ATOM   1375  H1  HOH B 452      15.133  34.245  26.525  1.00  0.00      B    H  
ATOM   1376  H2  HOH B 452      15.625  35.606  25.706  1.00  0.00      B    H  
ATOM   1377  O   HOH B 453      22.982   3.645   5.277  1.00  0.00      B    O  
ATOM   1378  H1  HOH B 453      22.117   3.544   5.820  1.00  0.00      B    H  
ATOM   1379  H2  HOH B 453      23.267   4.603   5.368  1.00  0.00      B    H  
ATOM   1380  O   HOH B 454      25.392   2.838  26.944  1.00  0.00      B    O  
ATOM   1381  H1  HOH B 454      25.471   3.608  27.598  1.00  0.00      B    H  
ATOM   1382  H2  HOH B 454      25.973   2.092  27.408  1.00  0.00      B    H  
ATOM   1383  O   HOH B 455       1.792   8.584  14.094  1.00  0.00      B    O  
ATOM   1384  H1  HOH B 455       0.818   8.576  14.339  1.00  0.00      B    H  
ATOM   1385  H2  HOH B 455       2.291   9.475  14.271  1.00  0.00      B    H  
ATOM   1386  O   HOH B 456      37.204   6.221  23.896  1.00  0.00      B    O  
ATOM   1387  H1  HOH B 456      37.172   7.212  23.574  1.00  0.00      B    H  
ATOM   1388  H2  HOH B 456      36.251   5.916  24.064  1.00  0.00      B    H  
ATOM   1389  O   HOH B 457       7.444  23.996  10.957  1.00  0.00      B    O  
ATOM   1390  H1  HOH B 457       6.704  23.826  10.328  1.00  0.00      B    H  
ATOM   1391  H2  HOH B 457       8.387  23.942  10.549  1.00  0.00      B    H  
ATOM   1392  O   HOH B 458       1.686  23.913  34.295  1.00  0.00      B    O  
ATOM   1393  H1  HOH B 458       2.589  24.033  34.718  1.00  0.00      B    H  
ATOM   1394  H2  HOH B 458       1.525  22.930  34.125  1.00  0.00      B    H  
ATOM   1395  O   HOH B 459      39.038   4.107  15.300  1.00  0.00      B    O  
ATOM   1396  H1  HOH B 459      39.679   4.073  16.061  1.00  0.00      B    H  
ATOM   1397  H2  HOH B 459      38.228   3.495  15.523  1.00  0.00      B    H  
ATOM   1398  O   HOH B 460      24.948  19.690  38.114  1.00  0.00      B    O  
ATOM   1399  H1  HOH B 460      24.367  19.698  37.277  1.00  0.00      B    H  
ATOM   1400  H2  HOH B 460      24.391  19.912  38.915  1.00  0.00      B    H  
ATOM   1401  O   HOH B 461       8.011  11.017  26.394  1.00  0.00      B    O  
ATOM   1402  H1  HOH B 461       8.976  10.757  26.686  1.00  0.00      B    H  
ATOM   1403  H2  HOH B 461       8.003  11.258  25.431  1.00  0.00      B    H  
ATOM   1404  O   HOH B 462      28.866  26.137  32.393  1.00  0.00      B    O  
ATOM   1405  H1  HOH B 462      28.625  26.094  31.381  1.00  0.00      B    H  
ATOM   1406  H2  HOH B 462      28.134  25.565  32.864  1.00  0.00      B    H  
ATOM   1407  O   HOH B 463       0.664   8.432  34.088  1.00  0.00      B    O  
ATOM   1408  H1  HOH B 463       1.338   7.683  34.184  1.00  0.00      B    H  
ATOM   1409  H2  HOH B 463       0.004   8.366  34.804  1.00  0.00      B    H  
ATOM   1410  O   HOH B 464      23.677  10.604  29.503  1.00  0.00      B    O  
ATOM   1411  H1  HOH B 464      23.154  11.454  29.804  1.00  0.00      B    H  
ATOM   1412  H2  HOH B 464      24.571  10.874  29.090  1.00  0.00      B    H  
ATOM   1413  O   HOH B 465       4.057  14.258   1.060  1.00  0.00      B    O  
ATOM   1414  H1  HOH B 465       3.532  13.863   1.818  1.00  0.00      B    H  
ATOM   1415  H2  HOH B 465       3.404  14.640   0.407  1.00  0.00      B    H  
ATOM   1416  O   HOH B 466      13.936   9.394  11.988  1.00  0.00      B    O  
ATOM   1417  H1  HOH B 466      13.982  10.389  12.034  1.00  0.00      B    H  
ATOM   1418  H2  HOH B 466      14.101   9.045  11.050  1.00  0.00      B    H  
ATOM   1419  O   HOH B 467       4.005  25.220  21.465  1.00  0.00      B    O  
ATOM   1420  H1  HOH B 467       3.155  24.748  21.065  1.00  0.00      B    H  
ATOM   1421  H2  HOH B 467       4.787  24.923  20.883  1.00  0.00      B    H  
ATOM   1422  O   HOH B 468       4.777  37.015  20.818  1.00  0.00      B    O  
ATOM   1423  H1  HOH B 468       3.998  37.476  21.347  1.00  0.00      B    H  
ATOM   1424  H2  HOH B 468       4.940  36.135  21.304  1.00  0.00      B    H  
ATOM   1425  O   HOH B 469      26.006  22.785   4.032  1.00  0.00      B    O  
ATOM   1426  H1  HOH B 469      25.964  23.034   3.055  1.00  0.00      B    H  
ATOM   1427  H2  HOH B 469      25.140  23.098   4.419  1.00  0.00      B    H  
ATOM   1428  O   HOH B 470      27.347  16.726  20.054  1.00  0.00      B    O  
ATOM   1429  H1  HOH B 470      27.472  17.221  19.183  1.00  0.00      B    H  
ATOM   1430  H2  HOH B 470      28.250  16.664  20.520  1.00  0.00      B    H  
ATOM   1431  O   HOH B 471      25.692  35.652  38.408  1.00  0.00      B    O  
ATOM   1432  H1  HOH B 471      24.847  35.109  38.189  1.00  0.00      B    H  
ATOM   1433  H2  HOH B 471      25.369  36.403  39.032  1.00  0.00      B    H  
ATOM   1434  O   HOH B 472       8.621  33.181  11.922  1.00  0.00      B    O  
ATOM   1435  H1  HOH B 472       9.317  33.763  12.357  1.00  0.00      B    H  
ATOM   1436  H2  HOH B 472       8.154  32.623  12.634  1.00  0.00      B    H  
ATOM   1437  O   HOH B 473      13.327  36.846  27.418  1.00  0.00      B    O  
ATOM   1438  H1  HOH B 473      14.114  36.357  27.777  1.00  0.00      B    H  
ATOM   1439  H2  HOH B 473      12.787  36.218  26.812  1.00  0.00      B    H  
ATOM   1440  O   HOH B 474      28.871  35.673  23.328  1.00  0.00      B    O  
ATOM   1441  H1  HOH B 474      28.030  36.323  23.184  1.00  0.00      B    H  
ATOM   1442  H2  HOH B 474      28.772  34.908  22.657  1.00  0.00      B    H  
ATOM   1443  O   HOH B 475      11.641  31.785   1.782  1.00  0.00      B    O  
ATOM   1444  H1  HOH B 475      11.898  32.530   1.080  1.00  0.00      B    H  
ATOM   1445  H2  HOH B 475      12.234  30.952   1.679  1.00  0.00      B    H  
ATOM   1446  O   HOH B 476       8.483  34.418  16.273  1.00  0.00      B    O  
ATOM   1447  H1  HOH B 476       8.514  34.534  17.294  1.00  0.00      B    H  
ATOM   1448  H2  HOH B 476       7.528  34.046  16.098  1.00  0.00      B    H  
ATOM   1449  O   HOH B 477      12.523  21.747   1.946  1.00  0.00      B    O  
ATOM   1450  H1  HOH B 477      11.638  21.939   2.414  1.00  0.00      B    H  
ATOM   1451  H2  HOH B 477      12.966  20.909   2.373  1.00  0.00      B    H  
ATOM   1452  O   HOH B 478      21.678   8.514  37.596  1.00  0.00      B    O  
ATOM   1453  H1  HOH B 478      22.622   8.196  37.856  1.00  0.00      B    H  
ATOM   1454  H2  HOH B 478      21.887   9.439  37.227  1.00  0.00      B    H  
ATOM   1455  O   HOH B 479      25.844   7.749  20.156  1.00  0.00      B    O  
ATOM   1456  H1  HOH B 479      25.688   7.765  21.150  1.00  0.00      B    H  
ATOM   1457  H2  HOH B 479      25.014   7.392  19.703  1.00  0.00      B    H  
ATOM   1458  O   HOH B 480      14.354  37.547  33.443  1.00  0.00      B    O  
ATOM   1459  H1  HOH B 480      14.718  38.251  32.763  1.00  0.00      B    H  
ATOM   1460  H2  HOH B 480      13.372  37.337  33.138  1.00  0.00      B    H  
ATOM   1461  O   HOH B 481      15.090   7.095  13.523  1.00  0.00      B    O  
ATOM   1462  H1  HOH B 481      14.252   7.009  14.178  1.00  0.00      B    H  
ATOM   1463  H2  HOH B 481      14.954   7.903  13.002  1.00  0.00      B    H  
ATOM   1464  O   HOH B 482       2.585  26.496  37.085  1.00  0.00      B    O  
ATOM   1465  H1  HOH B 482       2.803  26.160  36.148  1.00  0.00      B    H  
ATOM   1466  H2  HOH B 482       3.116  26.037  37.797  1.00  0.00      B    H  
ATOM   1467  O   HOH B 483      19.078  30.263  11.303  1.00  0.00      B    O  
ATOM   1468  H1  HOH B 483      19.376  31.052  10.782  1.00  0.00      B    H  
ATOM   1469  H2  HOH B 483      19.326  30.403  12.298  1.00  0.00      B    H  
ATOM   1470  O   HOH B 484      16.638   0.750  17.061  1.00  0.00      B    O  
ATOM   1471  H1  HOH B 484      16.908   1.725  17.002  1.00  0.00      B    H  
ATOM   1472  H2  HOH B 484      17.534   0.263  17.129  1.00  0.00      B    H  
ATOM   1473  O   HOH B 485      13.090  24.423   7.208  1.00  0.00      B    O  
ATOM   1474  H1  HOH B 485      14.095  24.573   7.463  1.00  0.00      B    H  
ATOM   1475  H2  HOH B 485      13.017  24.068   6.237  1.00  0.00      B    H  
ATOM   1476  O   HOH B 486      31.371  16.139   4.313  1.00  0.00      B    O  
ATOM   1477  H1  HOH B 486      32.347  15.699   4.215  1.00  0.00      B    H  
ATOM   1478  H2  HOH B 486      30.696  15.647   3.601  1.00  0.00      B    H  
ATOM   1479  O   HOH B 487      22.641  28.097  33.273  1.00  0.00      B    O  
ATOM   1480  H1  HOH B 487      23.622  28.163  33.580  1.00  0.00      B    H  
ATOM   1481  H2  HOH B 487      22.384  28.867  32.686  1.00  0.00      B    H  
ATOM   1482  O   HOH B 488      24.266   3.880  30.386  1.00  0.00      B    O  
ATOM   1483  H1  HOH B 488      24.804   4.555  29.746  1.00  0.00      B    H  
ATOM   1484  H2  HOH B 488      23.401   3.621  29.884  1.00  0.00      B    H  
ATOM   1485  O   HOH B 489      33.454  15.956  11.490  1.00  0.00      B    O  
ATOM   1486  H1  HOH B 489      32.867  15.794  12.287  1.00  0.00      B    H  
ATOM   1487  H2  HOH B 489      33.104  15.398  10.701  1.00  0.00      B    H  
ATOM   1488  O   HOH B 490      21.079   0.064   7.086  1.00  0.00      B    O  
ATOM   1489  H1  HOH B 490      20.311  -0.396   7.587  1.00  0.00      B    H  
ATOM   1490  H2  HOH B 490      20.600   0.656   6.390  1.00  0.00      B    H  
ATOM   1491  O   HOH B 491       3.045  15.461  16.836  1.00  0.00      B    O  
ATOM   1492  H1  HOH B 491       3.940  15.467  17.375  1.00  0.00      B    H  
ATOM   1493  H2  HOH B 491       2.274  15.257  17.532  1.00  0.00      B    H  
ATOM   1494  O   HOH B 492       9.145  27.500  25.291  1.00  0.00      B    O  
ATOM   1495  H1  HOH B 492       8.143  27.350  25.165  1.00  0.00      B    H  
ATOM   1496  H2  HOH B 492       9.639  26.600  25.442  1.00  0.00      B    H  
ATOM   1497  O   HOH B 493      12.719  34.156  24.325  1.00  0.00      B    O  
ATOM   1498  H1  HOH B 493      13.646  34.340  24.688  1.00  0.00      B    H  
ATOM   1499  H2  HOH B 493      12.827  33.516  23.555  1.00  0.00      B    H  
ATOM   1500  O   HOH B 494      25.194  14.714  19.483  1.00  0.00      B    O  
ATOM   1501  H1  HOH B 494      24.662  14.976  18.653  1.00  0.00      B    H  
ATOM   1502  H2  HOH B 494      25.947  15.346  19.587  1.00  0.00      B    H  
ATOM   1503  O   HOH B 495      23.984  37.858   0.211  1.00  0.00      B    O  
ATOM   1504  H1  HOH B 495      24.516  38.643   0.575  1.00  0.00      B    H  
ATOM   1505  H2  HOH B 495      23.238  37.642   0.840  1.00  0.00      B    H  
ATOM   1506  O   HOH B 496      14.808   2.086  10.940  1.00  0.00      B    O  
ATOM   1507  H1  HOH B 496      15.116   3.029  11.243  1.00  0.00      B    H  
ATOM   1508  H2  HOH B 496      14.359   2.175  10.040  1.00  0.00      B    H  
ATOM   1509  O   HOH B 497      36.880  25.052  25.818  1.00  0.00      B    O  
ATOM   1510  H1  HOH B 497      37.426  25.889  25.953  1.00  0.00      B    H  
ATOM   1511  H2  HOH B 497      36.243  25.156  25.072  1.00  0.00      B    H  
ATOM   1512  O   HOH B 498      32.402   2.215  19.201  1.00  0.00      B    O  
ATOM   1513  H1  HOH B 498      32.936   1.809  18.444  1.00  0.00      B    H  
ATOM   1514  H2  HOH B 498      33.119   2.744  19.728  1.00  0.00      B    H  
ATOM   1515  O   HOH B 499       5.253  11.020  17.284  1.00  0.00      B    O  
ATOM   1516  H1  HOH B 499       4.933  10.154  16.973  1.00  0.00      B    H  
ATOM   1517  H2  HOH B 499       5.173  11.065  18.296  1.00  0.00      B    H  
ATOM   1518  O   HOH B 500      25.863   1.450  10.451  1.00  0.00      B    O  
ATOM   1519  H1  HOH B 500      25.772   1.071   9.560  1.00  0.00      B    H  
ATOM   1520  H2  HOH B 500      25.849   2.487  10.395  1.00  0.00      B    H  
ATOM   1521  O   HOH B 501      17.001  18.240  34.105  1.00  0.00      B    O  
ATOM   1522  H1  HOH B 501      16.994  18.956  34.865  1.00  0.00      B    H  
ATOM   1523  H2  HOH B 501      17.585  18.575  33.394  1.00  0.00      B    H  
ATOM   1524  O   HOH B 502      35.486  23.018  10.552  1.00  0.00      B    O  
ATOM   1525  H1  HOH B 502      35.394  23.262   9.569  1.00  0.00      B    H  
ATOM   1526  H2  HOH B 502      34.582  23.166  10.994  1.00  0.00      B    H  
ATOM   1527  O   HOH B 503       4.278   8.241  21.292  1.00  0.00      B    O  
ATOM   1528  H1  HOH B 503       4.606   7.279  21.274  1.00  0.00      B    H  
ATOM   1529  H2  HOH B 503       4.024   8.414  22.244  1.00  0.00      B    H  
ATOM   1530  O   HOH B 504      36.206  22.982   2.971  1.00  0.00      B    O  
ATOM   1531  H1  HOH B 504      36.390  22.436   2.136  1.00  0.00      B    H  
ATOM   1532  H2  HOH B 504      35.545  23.716   2.629  1.00  0.00      B    H  
ATOM   1533  O   HOH B 505      28.997   8.965  26.771  1.00  0.00      B    O  
ATOM   1534  H1  HOH B 505      29.981   8.934  26.547  1.00  0.00      B    H  
ATOM   1535  H2  HOH B 505      28.791   9.574  27.535  1.00  0.00      B    H  
ATOM   1536  O   HOH B 506      37.838  21.885  23.234  1.00  0.00      B    O  
ATOM   1537  H1  HOH B 506      37.906  21.861  22.250  1.00  0.00      B    H  
ATOM   1538  H2  HOH B 506      38.170  21.024  23.445  1.00  0.00      B    H  
ATOM   1539  O   HOH B 507       9.229   3.727  31.319  1.00  0.00      B    O  
ATOM   1540  H1  HOH B 507       9.116   2.757  31.403  1.00  0.00      B    H  
ATOM   1541  H2  HOH B 507      10.162   3.834  30.849  1.00  0.00      B    H  
ATOM   1542  O   HOH B 508      25.039  17.053   2.536  1.00  0.00      B    O  
ATOM   1543  H1  HOH B 508      25.645  17.639   1.919  1.00  0.00      B    H  
ATOM   1544  H2  HOH B 508      24.077  17.207   2.301  1.00  0.00      B    H  
ATOM   1545  O   HOH B 509      23.386  33.864  32.545  1.00  0.00      B    O  
ATOM   1546  H1  HOH B 509      24.091  34.293  31.957  1.00  0.00      B    H  
ATOM   1547  H2  HOH B 509      22.492  34.222  32.256  1.00  0.00      B    H  
ATOM   1548  O   HOH B 510      22.228  26.216  28.332  1.00  0.00      B    O  
ATOM   1549  H1  HOH B 510      21.254  26.030  28.270  1.00  0.00      B    H  
ATOM   1550  H2  HOH B 510      22.478  26.656  27.532  1.00  0.00      B    H  
ATOM   1551  O   HOH B 511      21.936  28.622   5.496  1.00  0.00      B    O  
ATOM   1552  H1  HOH B 511      21.009  28.352   5.438  1.00  0.00      B    H  
ATOM   1553  H2  HOH B 511      22.422  28.117   6.259  1.00  0.00      B    H  
ATOM   1554  O   HOH B 512      38.450  21.181  14.506  1.00  0.00      B    O  
ATOM   1555  H1  HOH B 512      37.653  21.395  13.931  1.00  0.00      B    H  
ATOM   1556  H2  HOH B 512      38.713  22.135  14.737  1.00  0.00      B    H  
ATOM   1557  O   HOH B 513      16.621  38.805  22.129  1.00  0.00      B    O  
ATOM   1558  H1  HOH B 513      17.534  38.329  21.954  1.00  0.00      B    H  
ATOM   1559  H2  HOH B 513      16.572  39.655  21.526  1.00  0.00      B    H  
ATOM   1560  O   HOH B 514      38.762   5.942  33.074  1.00  0.00      B    O  
ATOM   1561  H1  HOH B 514      38.636   6.556  33.895  1.00  0.00      B    H  
ATOM   1562  H2  HOH B 514      39.754   5.718  32.972  1.00  0.00      B    H  
ATOM   1563  O   HOH B 515      35.798  30.838   3.171  1.00  0.00      B    O  
ATOM   1564  H1  HOH B 515      35.441  31.496   2.433  1.00  0.00      B    H  
ATOM   1565  H2  HOH B 515      35.021  30.335   3.590  1.00  0.00      B    H  
ATOM   1566  O   HOH B 516      13.192  14.006   7.125  1.00  0.00      B    O  
ATOM   1567  H1  HOH B 516      12.306  13.533   7.262  1.00  0.00      B    H  
ATOM   1568  H2  HOH B 516      13.035  14.912   6.711  1.00  0.00      B    H  
ATOM   1569  O   HOH B 517       8.271   6.460   4.185  1.00  0.00      B    O  
ATOM   1570  H1  HOH B 517       9.217   6.609   3.911  1.00  0.00      B    H  
ATOM   1571  H2  HOH B 517       7.756   6.477   3.305  1.00  0.00      B    H  
ATOM   1572  O   HOH B 518       0.049  30.281  30.091  1.00  0.00      B    O  
ATOM   1573  H1  HOH B 518       1.018  30.382  30.383  1.00  0.00      B    H  
ATOM   1574  H2  HOH B 518      -0.350  29.455  30.571  1.00  0.00      B    H  
ATOM   1575  O   HOH B 519       6.681  20.691  13.515  1.00  0.00      B    O  
ATOM   1576  H1  HOH B 519       6.968  21.120  14.356  1.00  0.00      B    H  
ATOM   1577  H2  HOH B 519       5.691  20.867  13.382  1.00  0.00      B    H  
ATOM   1578  O   HOH B 520       6.669  36.160   9.071  1.00  0.00      B    O  
ATOM   1579  H1  HOH B 520       6.548  36.903   8.397  1.00  0.00      B    H  
ATOM   1580  H2  HOH B 520       6.200  35.380   8.643  1.00  0.00      B    H  
ATOM   1581  O   HOH B 521       1.467   0.783  21.222  1.00  0.00      B    O  
ATOM   1582  H1  HOH B 521       0.457   0.703  21.166  1.00  0.00      B    H  
ATOM   1583  H2  HOH B 521       1.678   1.649  20.696  1.00  0.00      B    H  
ATOM   1584  O   HOH B 522       9.354  18.263  12.693  1.00  0.00      B    O  
ATOM   1585  H1  HOH B 522       8.618  18.184  13.423  1.00  0.00      B    H  
ATOM   1586  H2  HOH B 522      10.093  17.598  12.938  1.00  0.00      B    H  
ATOM   1587  O   HOH B 523      17.553  35.193  14.518  1.00  0.00      B    O  
ATOM   1588  H1  HOH B 523      17.530  34.200  14.198  1.00  0.00      B    H  
ATOM   1589  H2  HOH B 523      18.418  35.658  14.203  1.00  0.00      B    H  
ATOM   1590  O   HOH B 524      31.484  31.138  29.641  1.00  0.00      B    O  
ATOM   1591  H1  HOH B 524      31.112  32.061  29.616  1.00  0.00      B    H  
ATOM   1592  H2  HOH B 524      30.775  30.626  29.120  1.00  0.00      B    H  
ATOM   1593  O   HOH B 525       5.734   6.291  12.184  1.00  0.00      B    O  
ATOM   1594  H1  HOH B 525       5.003   6.674  12.828  1.00  0.00      B    H  
ATOM   1595  H2  HOH B 525       5.306   6.413  11.250  1.00  0.00      B    H  
ATOM   1596  O   HOH B 526      24.708  19.555  19.046  1.00  0.00      B    O  
ATOM   1597  H1  HOH B 526      25.426  18.851  18.881  1.00  0.00      B    H  
ATOM   1598  H2  HOH B 526      24.359  19.443  19.993  1.00  0.00      B    H  
ATOM   1599  O   HOH B 527       6.052  20.488  37.860  1.00  0.00      B    O  
ATOM   1600  H1  HOH B 527       5.312  20.574  37.153  1.00  0.00      B    H  
ATOM   1601  H2  HOH B 527       5.593  19.914  38.586  1.00  0.00      B    H  
ATOM   1602  O   HOH B 528      11.482  15.350   1.878  1.00  0.00      B    O  
ATOM   1603  H1  HOH B 528      10.478  15.563   1.634  1.00  0.00      B    H  
ATOM   1604  H2  HOH B 528      11.671  14.429   1.542  1.00  0.00      B    H  
ATOM   1605  O   HOH B 529       9.584  20.656   8.552  1.00  0.00      B    O  
ATOM   1606  H1  HOH B 529       8.742  20.475   8.033  1.00  0.00      B    H  
ATOM   1607  H2  HOH B 529       9.205  20.722   9.462  1.00  0.00      B    H  
ATOM   1608  O   HOH B 530      15.248  24.921   4.233  1.00  0.00      B    O  
ATOM   1609  H1  HOH B 530      15.964  24.434   3.694  1.00  0.00      B    H  
ATOM   1610  H2  HOH B 530      15.489  24.929   5.179  1.00  0.00      B    H  
ATOM   1611  O   HOH B 531      37.601  31.482  32.550  1.00  0.00      B    O  
ATOM   1612  H1  HOH B 531      38.018  31.129  31.699  1.00  0.00      B    H  
ATOM   1613  H2  HOH B 531      38.047  31.181  33.438  1.00  0.00      B    H  
ATOM   1614  O   HOH B 532      18.046  -0.108  24.514  1.00  0.00      B    O  
ATOM   1615  H1  HOH B 532      17.560  -0.451  23.721  1.00  0.00      B    H  
ATOM   1616  H2  HOH B 532      18.618   0.660  24.223  1.00  0.00      B    H  
ATOM   1617  O   HOH B 533      25.789  38.661  34.675  1.00  0.00      B    O  
ATOM   1618  H1  HOH B 533      25.064  38.042  34.372  1.00  0.00      B    H  
ATOM   1619  H2  HOH B 533      26.158  38.304  35.586  1.00  0.00      B    H  
ATOM   1620  O   HOH B 534      27.081  35.149  33.987  1.00  0.00      B    O  
ATOM   1621  H1  HOH B 534      27.919  34.607  34.336  1.00  0.00      B    H  
ATOM   1622  H2  HOH B 534      26.779  35.869  34.628  1.00  0.00      B    H  
ATOM   1623  O   HOH B 535      14.507   6.620   7.452  1.00  0.00      B    O  
ATOM   1624  H1  HOH B 535      13.873   6.610   6.656  1.00  0.00      B    H  
ATOM   1625  H2  HOH B 535      15.054   7.500   7.331  1.00  0.00      B    H  
ATOM   1626  O   HOH B 536       8.673  16.473  21.236  1.00  0.00      B    O  
ATOM   1627  H1  HOH B 536       9.292  16.736  20.468  1.00  0.00      B    H  
ATOM   1628  H2  HOH B 536       7.711  16.727  20.940  1.00  0.00      B    H  
ATOM   1629  O   HOH B 537      23.603  26.754   0.410  1.00  0.00      B    O  
ATOM   1630  H1  HOH B 537      24.451  27.241   0.115  1.00  0.00      B    H  
ATOM   1631  H2  HOH B 537      23.348  27.191   1.309  1.00  0.00      B    H  
ATOM   1632  O   HOH B 538       4.168  12.132  22.209  1.00  0.00      B    O  
ATOM   1633  H1  HOH B 538       4.515  11.539  22.976  1.00  0.00      B    H  
ATOM   1634  H2  HOH B 538       3.964  11.522  21.472  1.00  0.00      B    H  
ATOM   1635  O   HOH B 539      30.339  38.807  28.302  1.00  0.00      B    O  
ATOM   1636  H1  HOH B 539      29.745  39.374  28.811  1.00  0.00      B    H  
ATOM   1637  H2  HOH B 539      31.269  39.194  28.181  1.00  0.00      B    H  
ATOM   1638  O   HOH B 540       0.906  34.262  13.236  1.00  0.00      B    O  
ATOM   1639  H1  HOH B 540       0.555  34.574  14.141  1.00  0.00      B    H  
ATOM   1640  H2  HOH B 540       1.058  35.090  12.639  1.00  0.00      B    H  
ATOM   1641  O   HOH B 541      18.004  32.737  22.642  1.00  0.00      B    O  
ATOM   1642  H1  HOH B 541      18.482  32.640  21.789  1.00  0.00      B    H  
ATOM   1643  H2  HOH B 541      18.151  31.907  23.236  1.00  0.00      B    H  
ATOM   1644  O   HOH B 542      36.018  12.412  24.406  1.00  0.00      B    O  
ATOM   1645  H1  HOH B 542      36.699  11.672  24.255  1.00  0.00      B    H  
ATOM   1646  H2  HOH B 542      36.372  13.059  25.076  1.00  0.00      B    H  
ATOM   1647  O   HOH B 543      23.778  19.857  16.458  1.00  0.00      B    O  
ATOM   1648  H1  HOH B 543      24.352  19.900  17.304  1.00  0.00      B    H  
ATOM   1649  H2  HOH B 543      22.839  19.962  16.684  1.00  0.00      B    H  
ATOM   1650  O   HOH B 544      10.770   2.519   1.006  1.00  0.00      B    O  
ATOM   1651  H1  HOH B 544      10.530   3.522   1.000  1.00  0.00      B    H  
ATOM   1652  H2  HOH B 544       9.920   2.016   0.826  1.00  0.00      B    H  
ATOM   1653  O   HOH B 545      36.444  34.039  36.140  1.00  0.00      B    O  
ATOM   1654  H1  HOH B 545      37.327  34.045  35.569  1.00  0.00      B    H  
ATOM   1655  H2  HOH B 545      36.572  34.556  37.003  1.00  0.00      B    H  
ATOM   1656  O   HOH B 546       2.325   8.997   4.399  1.00  0.00      B    O  
ATOM   1657  H1  HOH B 546       2.643   8.560   3.521  1.00  0.00      B    H  
ATOM   1658  H2  HOH B 546       1.329   8.965   4.425  1.00  0.00      B    H  
ATOM   1659  O   HOH B 547      30.298  36.423  30.057  1.00  0.00      B    O  
ATOM   1660  H1  HOH B 547      31.115  36.727  29.573  1.00  0.00      B    H  
ATOM   1661  H2  HOH B 547      30.329  36.804  30.991  1.00  0.00      B    H  
ATOM   1662  O   HOH B 548       7.707  11.598  23.823  1.00  0.00      B    O  
ATOM   1663  H1  HOH B 548       8.433  11.365  23.246  1.00  0.00      B    H  
ATOM   1664  H2  HOH B 548       7.466  12.578  23.572  1.00  0.00      B    H  
ATOM   1665  O   HOH B 549      16.178  30.293   3.265  1.00  0.00      B    O  
ATOM   1666  H1  HOH B 549      16.648  29.559   2.761  1.00  0.00      B    H  
ATOM   1667  H2  HOH B 549      15.423  30.696   2.658  1.00  0.00      B    H  
ATOM   1668  O   HOH B 550      22.486   7.900  33.204  1.00  0.00      B    O  
ATOM   1669  H1  HOH B 550      22.776   7.538  34.025  1.00  0.00      B    H  
ATOM   1670  H2  HOH B 550      23.003   8.725  33.012  1.00  0.00      B    H  
ATOM   1671  O   HOH B 551       1.983  29.063  19.769  1.00  0.00      B    O  
ATOM   1672  H1  HOH B 551       2.036  28.799  18.755  1.00  0.00      B    H  
ATOM   1673  H2  HOH B 551       2.756  28.607  20.253  1.00  0.00      B    H  
ATOM   1674  O   HOH B 552      32.323   4.207  25.495  1.00  0.00      B    O  
ATOM   1675  H1  HOH B 552      32.241   4.358  24.459  1.00  0.00      B    H  
ATOM   1676  H2  HOH B 552      31.390   4.084  25.862  1.00  0.00      B    H  
ATOM   1677  O   HOH B 553      30.689   9.118   8.274  1.00  0.00      B    O  
ATOM   1678  H1  HOH B 553      30.389  10.116   8.483  1.00  0.00      B    H  
ATOM   1679  H2  HOH B 553      30.765   8.966   7.269  1.00  0.00      B    H  
ATOM   1680  O   HOH B 554      21.002  38.020   1.088  1.00  0.00      B    O  
ATOM   1681  H1  HOH B 554      20.104  38.256   0.750  1.00  0.00      B    H  
ATOM   1682  H2  HOH B 554      20.889  37.325   1.773  1.00  0.00      B    H  
ATOM   1683  O   HOH B 555       5.070  11.196  31.669  1.00  0.00      B    O  
ATOM   1684  H1  HOH B 555       4.306  11.096  30.972  1.00  0.00      B    H  
ATOM   1685  H2  HOH B 555       5.897  11.035  31.122  1.00  0.00      B    H  
ATOM   1686  O   HOH B 556      27.705  32.433  18.518  1.00  0.00      B    O  
ATOM   1687  H1  HOH B 556      27.306  33.189  17.902  1.00  0.00      B    H  
ATOM   1688  H2  HOH B 556      28.643  32.663  18.739  1.00  0.00      B    H  
ATOM   1689  O   HOH B 557      22.550   4.582  36.482  1.00  0.00      B    O  
ATOM   1690  H1  HOH B 557      23.354   4.004  36.803  1.00  0.00      B    H  
ATOM   1691  H2  HOH B 557      21.760   4.461  37.096  1.00  0.00      B    H  
ATOM   1692  O   HOH B 558      26.305   1.267  24.632  1.00  0.00      B    O  
ATOM   1693  H1  HOH B 558      26.625   1.435  25.555  1.00  0.00      B    H  
ATOM   1694  H2  HOH B 558      26.645   2.042  24.109  1.00  0.00      B    H  
ATOM   1695  O   HOH B 559      20.679   5.044  34.624  1.00  0.00      B    O  
ATOM   1696  H1  HOH B 559      20.240   4.188  34.474  1.00  0.00      B    H  
ATOM   1697  H2  HOH B 559      21.561   4.813  35.089  1.00  0.00      B    H  
ATOM   1698  O   HOH B 560      17.356  21.088  25.957  1.00  0.00      B    O  
ATOM   1699  H1  HOH B 560      18.251  21.304  26.418  1.00  0.00      B    H  
ATOM   1700  H2  HOH B 560      17.292  21.741  25.204  1.00  0.00      B    H  
ATOM   1701  O   HOH B 561       8.248  17.582  34.648  1.00  0.00      B    O  
ATOM   1702  H1  HOH B 561       7.354  17.102  34.792  1.00  0.00      B    H  
ATOM   1703  H2  HOH B 561       8.329  17.635  33.661  1.00  0.00      B    H  
ATOM   1704  O   HOH B 562      35.228   9.585  17.852  1.00  0.00      B    O  
ATOM   1705  H1  HOH B 562      35.593   9.894  18.765  1.00  0.00      B    H  
ATOM   1706  H2  HOH B 562      35.519  10.245  17.117  1.00  0.00      B    H  
ATOM   1707  O   HOH B 563      27.509   3.174  37.230  1.00  0.00      B    O  
ATOM   1708  H1  HOH B 563      27.691   2.689  36.345  1.00  0.00      B    H  
ATOM   1709  H2  HOH B 563      28.380   3.778  37.460  1.00  0.00      B    H  
ATOM   1710  O   HOH B 564       5.074  32.629  38.422  1.00  0.00      B    O  
ATOM   1711  H1  HOH B 564       5.431  31.940  37.789  1.00  0.00      B    H  
ATOM   1712  H2  HOH B 564       4.294  33.098  38.017  1.00  0.00      B    H  
ATOM   1713  O   HOH B 565      13.320  29.566   8.361  1.00  0.00      B    O  
ATOM   1714  H1  HOH B 565      14.030  30.158   7.988  1.00  0.00      B    H  
ATOM   1715  H2  HOH B 565      13.396  28.691   7.946  1.00  0.00      B    H  
ATOM   1716  O   HOH B 566      23.080  38.620  13.969  1.00  0.00      B    O  
ATOM   1717  H1  HOH B 566      22.489  38.616  14.806  1.00  0.00      B    H  
ATOM   1718  H2  HOH B 566      24.028  38.492  14.259  1.00  0.00      B    H  
ATOM   1719  O   HOH B 567      27.941  28.439  25.521  1.00  0.00      B    O  
ATOM   1720  H1  HOH B 567      27.821  27.583  26.037  1.00  0.00      B    H  
ATOM   1721  H2  HOH B 567      27.071  28.879  25.567  1.00  0.00      B    H  
ATOM   1722  O   HOH B 568      14.531  36.449  17.490  1.00  0.00      B    O  
ATOM   1723  H1  HOH B 568      14.017  36.232  18.317  1.00  0.00      B    H  
ATOM   1724  H2  HOH B 568      15.281  35.758  17.416  1.00  0.00      B    H  
ATOM   1725  O   HOH B 569       5.344  26.046  35.381  1.00  0.00      B    O  
ATOM   1726  H1  HOH B 569       5.174  26.887  35.895  1.00  0.00      B    H  
ATOM   1727  H2  HOH B 569       5.661  26.331  34.405  1.00  0.00      B    H  
ATOM   1728  O   HOH B 570       1.536  38.156  18.324  1.00  0.00      B    O  
ATOM   1729  H1  HOH B 570       1.604  38.120  19.346  1.00  0.00      B    H  
ATOM   1730  H2  HOH B 570       2.023  37.281  18.085  1.00  0.00      B    H  
ATOM   1731  O   HOH B 571      38.145  38.263   1.430  1.00  0.00      B    O  
ATOM   1732  H1  HOH B 571      37.845  39.090   2.027  1.00  0.00      B    H  
ATOM   1733  H2  HOH B 571      37.439  37.559   1.542  1.00  0.00      B    H  
ATOM   1734  O   HOH B 572      17.746  15.654  15.726  1.00  0.00      B    O  
ATOM   1735  H1  HOH B 572      17.223  15.071  16.406  1.00  0.00      B    H  
ATOM   1736  H2  HOH B 572      18.106  15.040  14.967  1.00  0.00      B    H  
ATOM   1737  O   HOH B 573      20.656   2.999  20.185  1.00  0.00      B    O  
ATOM   1738  H1  HOH B 573      19.763   3.047  20.661  1.00  0.00      B    H  
ATOM   1739  H2  HOH B 573      20.561   3.426  19.296  1.00  0.00      B    H  
ATOM   1740  O   HOH B 574      22.974   0.133   2.513  1.00  0.00      B    O  
ATOM   1741  H1  HOH B 574      22.331  -0.325   1.856  1.00  0.00      B    H  
ATOM   1742  H2  HOH B 574      22.861   1.115   2.406  1.00  0.00      B    H  
ATOM   1743  O   HOH B 575      18.108  24.205   6.683  1.00  0.00      B    O  
ATOM   1744  H1  HOH B 575      18.527  23.806   7.521  1.00  0.00      B    H  
ATOM   1745  H2  HOH B 575      18.035  23.447   6.018  1.00  0.00      B    H  
ATOM   1746  O   HOH B 576       9.012  17.764  29.436  1.00  0.00      B    O  
ATOM   1747  H1  HOH B 576       9.532  17.427  30.187  1.00  0.00      B    H  
ATOM   1748  H2  HOH B 576       9.209  18.700  29.327  1.00  0.00      B    H  
ATOM   1749  O   HOH B 577       5.479  30.514  22.161  1.00  0.00      B    O  
ATOM   1750  H1  HOH B 577       4.858  29.785  21.767  1.00  0.00      B    H  
ATOM   1751  H2  HOH B 577       5.079  31.462  22.041  1.00  0.00      B    H  
ATOM   1752  O   HOH B 578      10.841  37.121  19.469  1.00  0.00      B    O  
ATOM   1753  H1  HOH B 578      11.706  36.634  19.678  1.00  0.00      B    H  
ATOM   1754  H2  HOH B 578      10.966  37.540  18.565  1.00  0.00      B    H  
ATOM   1755  O   HOH B 579      38.482  38.197  20.277  1.00  0.00      B    O  
ATOM   1756  H1  HOH B 579      38.431  38.182  19.264  1.00  0.00      B    H  
ATOM   1757  H2  HOH B 579      39.150  37.517  20.595  1.00  0.00      B    H  
ATOM   1758  O   HOH B 580      13.437   9.638  17.003  1.00  0.00      B    O  
ATOM   1759  H1  HOH B 580      13.924  10.510  17.200  1.00  0.00      B    H  
ATOM   1760  H2  HOH B 580      12.419   9.823  16.862  1.00  0.00      B    H  
ATOM   1761  O   HOH B 581       3.154  19.100  31.331  1.00  0.00      B    O  
ATOM   1762  H1  HOH B 581       2.139  19.153  31.223  1.00  0.00      B    H  
ATOM   1763  H2  HOH B 581       3.577  18.849  30.466  1.00  0.00      B    H  
ATOM   1764  O   HOH B 582      14.721   8.512  20.369  1.00  0.00      B    O  
ATOM   1765  H1  HOH B 582      14.447   8.008  21.196  1.00  0.00      B    H  
ATOM   1766  H2  HOH B 582      15.694   8.348  20.209  1.00  0.00      B    H  
ATOM   1767  O   HOH B 583       8.752  35.960   3.683  1.00  0.00      B    O  
ATOM   1768  H1  HOH B 583       9.413  36.610   4.028  1.00  0.00      B    H  
ATOM   1769  H2  HOH B 583       8.811  35.985   2.689  1.00  0.00      B    H  
ATOM   1770  O   HOH B 584      10.564  15.920  34.251  1.00  0.00      B    O  
ATOM   1771  H1  HOH B 584      11.440  15.727  34.770  1.00  0.00      B    H  
ATOM   1772  H2  HOH B 584      10.015  16.599  34.825  1.00  0.00      B    H  
ATOM   1773  O   HOH B 585      39.196  35.463  22.646  1.00  0.00      B    O  
ATOM   1774  H1  HOH B 585      38.333  35.049  22.964  1.00  0.00      B    H  
ATOM   1775  H2  HOH B 585      39.772  35.555  23.453  1.00  0.00      B    H  
ATOM   1776  O   HOH B 586      22.734  16.214   4.706  1.00  0.00      B    O  
ATOM   1777  H1  HOH B 586      23.045  16.247   3.757  1.00  0.00      B    H  
ATOM   1778  H2  HOH B 586      23.411  15.789   5.266  1.00  0.00      B    H  
ATOM   1779  O   HOH B 587      20.020  30.377  17.834  1.00  0.00      B    O  
ATOM   1780  H1  HOH B 587      19.550  29.727  17.148  1.00  0.00      B    H  
ATOM   1781  H2  HOH B 587      20.348  31.157  17.328  1.00  0.00      B    H  
ATOM   1782  O   HOH B 588       2.594  -0.006  12.997  1.00  0.00      B    O  
ATOM   1783  H1  HOH B 588       3.221  -0.560  12.449  1.00  0.00      B    H  
ATOM   1784  H2  HOH B 588       2.205   0.691  12.405  1.00  0.00      B    H  
ATOM   1785  O   HOH B 589       2.304  16.421  34.882  1.00  0.00      B    O  
ATOM   1786  H1  HOH B 589       2.266  15.413  34.933  1.00  0.00      B    H  
ATOM   1787  H2  HOH B 589       1.480  16.770  35.390  1.00  0.00      B    H  
ATOM   1788  O   HOH B 590      15.670   2.690  38.051  1.00  0.00      B    O  
ATOM   1789  H1  HOH B 590      16.680   2.826  38.154  1.00  0.00      B    H  
ATOM   1790  H2  HOH B 590      15.199   2.767  38.968  1.00  0.00      B    H  
ATOM   1791  O   HOH B 591      15.947  25.759  14.589  1.00  0.00      B    O  
ATOM   1792  H1  HOH B 591      15.516  26.681  14.661  1.00  0.00      B    H  
ATOM   1793  H2  HOH B 591      16.406  25.634  13.645  1.00  0.00      B    H  
ATOM   1794  O   HOH B 592      17.303  14.103   1.167  1.00  0.00      B    O  
ATOM   1795  H1  HOH B 592      18.154  14.493   0.876  1.00  0.00      B    H  
ATOM   1796  H2  HOH B 592      16.974  14.662   1.924  1.00  0.00      B    H  
ATOM   1797  O   HOH B 593      13.037  24.030  22.760  1.00  0.00      B    O  
ATOM   1798  H1  HOH B 593      12.093  24.324  22.990  1.00  0.00      B    H  
ATOM   1799  H2  HOH B 593      13.687  24.799  22.974  1.00  0.00      B    H  
ATOM   1800  O   HOH B 594       6.063  38.735  15.750  1.00  0.00      B    O  
ATOM   1801  H1  HOH B 594       5.638  38.516  16.664  1.00  0.00      B    H  
ATOM   1802  H2  HOH B 594       5.943  39.719  15.508  1.00  0.00      B    H  
ATOM   1803  O   HOH B 595      31.506  11.159   4.240  1.00  0.00      B    O  
ATOM   1804  H1  HOH B 595      31.688  11.884   4.848  1.00  0.00      B    H  
ATOM   1805  H2  HOH B 595      32.176  11.196   3.486  1.00  0.00      B    H  
ATOM   1806  O   HOH B 596      25.785   2.155  31.794  1.00  0.00      B    O  
ATOM   1807  H1  HOH B 596      25.411   2.991  31.289  1.00  0.00      B    H  
ATOM   1808  H2  HOH B 596      26.006   2.463  32.735  1.00  0.00      B    H  
ATOM   1809  O   HOH B 597      38.757  31.882  15.515  1.00  0.00      B    O  
ATOM   1810  H1  HOH B 597      37.904  32.438  15.414  1.00  0.00      B    H  
ATOM   1811  H2  HOH B 597      39.398  32.237  14.841  1.00  0.00      B    H  
ATOM   1812  O   HOH B 598      14.787  36.150   2.783  1.00  0.00      B    O  
ATOM   1813  H1  HOH B 598      15.128  37.026   3.198  1.00  0.00      B    H  
ATOM   1814  H2  HOH B 598      15.203  35.418   3.332  1.00  0.00      B    H  
ATOM   1815  O   HOH B 599      11.150  34.651  15.792  1.00  0.00      B    O  
ATOM   1816  H1  HOH B 599      10.131  34.632  15.856  1.00  0.00      B    H  
ATOM   1817  H2  HOH B 599      11.593  34.093  16.523  1.00  0.00      B    H  
ATOM   1818  O   HOH B 600       2.825  34.077   4.433  1.00  0.00      B    O  
ATOM   1819  H1  HOH B 600       2.615  33.095   4.179  1.00  0.00      B    H  
ATOM   1820  H2  HOH B 600       2.997  34.569   3.556  1.00  0.00      B    H  
ATOM   1821  O   HOH B 601      30.173   5.378  20.962  1.00  0.00      B    O  
ATOM   1822  H1  HOH B 601      29.503   5.994  21.458  1.00  0.00      B    H  
ATOM   1823  H2  HOH B 601      29.714   4.557  20.721  1.00  0.00      B    H  
ATOM   1824  O   HOH B 602       0.597  36.322  11.598  1.00  0.00      B    O  
ATOM   1825  H1  HOH B 602       1.169  37.100  11.829  1.00  0.00      B    H  
ATOM   1826  H2  HOH B 602      -0.253  36.301  12.169  1.00  0.00      B    H  
ATOM   1827  O   HOH B 603       8.549  13.798  11.144  1.00  0.00      B    O  
ATOM   1828  H1  HOH B 603       8.147  12.930  10.679  1.00  0.00      B    H  
ATOM   1829  H2  HOH B 603       8.126  14.642  10.822  1.00  0.00      B    H  
ATOM   1830  O   HOH B 604       7.040  18.765   7.274  1.00  0.00      B    O  
ATOM   1831  H1  HOH B 604       7.786  18.069   7.305  1.00  0.00      B    H  
ATOM   1832  H2  HOH B 604       6.269  18.305   6.706  1.00  0.00      B    H  
ATOM   1833  O   HOH B 605      38.458  33.709  27.552  1.00  0.00      B    O  
ATOM   1834  H1  HOH B 605      37.862  32.881  27.660  1.00  0.00      B    H  
ATOM   1835  H2  HOH B 605      38.006  34.461  28.051  1.00  0.00      B    H  
ATOM   1836  O   HOH B 606      13.455  33.587  20.149  1.00  0.00      B    O  
ATOM   1837  H1  HOH B 606      13.346  32.812  20.791  1.00  0.00      B    H  
ATOM   1838  H2  HOH B 606      12.971  33.360  19.280  1.00  0.00      B    H  
ATOM   1839  O   HOH B 607       4.273   5.084   3.731  1.00  0.00      B    O  
ATOM   1840  H1  HOH B 607       4.434   4.352   3.069  1.00  0.00      B    H  
ATOM   1841  H2  HOH B 607       4.398   6.045   3.267  1.00  0.00      B    H  
ATOM   1842  O   HOH B 608       8.328   7.408  12.249  1.00  0.00      B    O  
ATOM   1843  H1  HOH B 608       7.526   6.802  12.334  1.00  0.00      B    H  
ATOM   1844  H2  HOH B 608       7.967   8.314  12.076  1.00  0.00      B    H  
ATOM   1845  O   HOH B 609      20.333  33.788  12.116  1.00  0.00      B    O  
ATOM   1846  H1  HOH B 609      19.812  34.000  11.291  1.00  0.00      B    H  
ATOM   1847  H2  HOH B 609      19.996  32.994  12.620  1.00  0.00      B    H  
ATOM   1848  O   HOH B 610      36.499   1.721  29.309  1.00  0.00      B    O  
ATOM   1849  H1  HOH B 610      36.140   1.956  28.346  1.00  0.00      B    H  
ATOM   1850  H2  HOH B 610      35.932   2.072  30.033  1.00  0.00      B    H  
ATOM   1851  O   HOH B 611      36.001   0.807   7.066  1.00  0.00      B    O  
ATOM   1852  H1  HOH B 611      36.712   0.149   7.373  1.00  0.00      B    H  
ATOM   1853  H2  HOH B 611      35.743   1.368   7.817  1.00  0.00      B    H  
ATOM   1854  O   HOH B 612      17.766  13.972  32.477  1.00  0.00      B    O  
ATOM   1855  H1  HOH B 612      17.078  13.250  32.241  1.00  0.00      B    H  
ATOM   1856  H2  HOH B 612      18.618  13.368  32.629  1.00  0.00      B    H  
ATOM   1857  O   HOH B 613      33.488  19.818  26.951  1.00  0.00      B    O  
ATOM   1858  H1  HOH B 613      33.557  20.234  27.850  1.00  0.00      B    H  
ATOM   1859  H2  HOH B 613      34.355  20.030  26.431  1.00  0.00      B    H  
ATOM   1860  O   HOH B 614      14.178   9.249  37.979  1.00  0.00      B    O  
ATOM   1861  H1  HOH B 614      14.673   8.476  37.583  1.00  0.00      B    H  
ATOM   1862  H2  HOH B 614      14.908  10.009  37.898  1.00  0.00      B    H  
ATOM   1863  O   HOH B 615      10.395  32.375   9.908  1.00  0.00      B    O  
ATOM   1864  H1  HOH B 615      10.770  33.237   9.596  1.00  0.00      B    H  
ATOM   1865  H2  HOH B 615       9.570  32.500  10.507  1.00  0.00      B    H  
ATOM   1866  O   HOH B 616       1.238  21.224  34.583  1.00  0.00      B    O  
ATOM   1867  H1  HOH B 616       0.476  20.862  33.982  1.00  0.00      B    H  
ATOM   1868  H2  HOH B 616       2.080  20.660  34.500  1.00  0.00      B    H  
ATOM   1869  O   HOH B 617       8.643   5.489  10.382  1.00  0.00      B    O  
ATOM   1870  H1  HOH B 617       9.071   4.623  10.779  1.00  0.00      B    H  
ATOM   1871  H2  HOH B 617       8.973   6.340  10.884  1.00  0.00      B    H  
ATOM   1872  O   HOH B 618      11.569  12.089  18.736  1.00  0.00      B    O  
ATOM   1873  H1  HOH B 618      11.398  11.098  18.584  1.00  0.00      B    H  
ATOM   1874  H2  HOH B 618      11.237  12.383  19.649  1.00  0.00      B    H  
ATOM   1875  O   HOH B 619      10.312   3.311  10.740  1.00  0.00      B    O  
ATOM   1876  H1  HOH B 619       9.889   2.453  11.129  1.00  0.00      B    H  
ATOM   1877  H2  HOH B 619      10.919   3.079   9.994  1.00  0.00      B    H  
ATOM   1878  O   HOH B 620      19.181  22.970  38.456  1.00  0.00      B    O  
ATOM   1879  H1  HOH B 620      19.252  23.883  38.946  1.00  0.00      B    H  
ATOM   1880  H2  HOH B 620      19.330  23.230  37.498  1.00  0.00      B    H  
ATOM   1881  O   HOH B 621      16.678  26.369  27.702  1.00  0.00      B    O  
ATOM   1882  H1  HOH B 621      16.332  26.177  28.643  1.00  0.00      B    H  
ATOM   1883  H2  HOH B 621      16.327  27.317  27.466  1.00  0.00      B    H  
ATOM   1884  O   HOH B 622      12.400  27.527   0.720  1.00  0.00      B    O  
ATOM   1885  H1  HOH B 622      12.114  26.645   0.357  1.00  0.00      B    H  
ATOM   1886  H2  HOH B 622      11.982  27.647   1.612  1.00  0.00      B    H  
ATOM   1887  O   HOH B 623       6.909   8.272  20.193  1.00  0.00      B    O  
ATOM   1888  H1  HOH B 623       6.224   8.262  20.980  1.00  0.00      B    H  
ATOM   1889  H2  HOH B 623       6.404   8.165  19.289  1.00  0.00      B    H  
ATOM   1890  O   HOH B 624      38.258  15.301  37.807  1.00  0.00      B    O  
ATOM   1891  H1  HOH B 624      38.944  15.767  37.365  1.00  0.00      B    H  
ATOM   1892  H2  HOH B 624      38.718  14.548  38.364  1.00  0.00      B    H  
ATOM   1893  O   HOH B 625      15.824  10.894  27.705  1.00  0.00      B    O  
ATOM   1894  H1  HOH B 625      16.012  10.275  26.912  1.00  0.00      B    H  
ATOM   1895  H2  HOH B 625      15.582  11.813  27.336  1.00  0.00      B    H  
ATOM   1896  O   HOH B 626      28.914  12.438   2.269  1.00  0.00      B    O  
ATOM   1897  H1  HOH B 626      28.232  12.251   1.560  1.00  0.00      B    H  
ATOM   1898  H2  HOH B 626      28.618  11.883   3.069  1.00  0.00      B    H  
ATOM   1899  O   HOH B 627      25.734  25.556  13.373  1.00  0.00      B    O  
ATOM   1900  H1  HOH B 627      26.659  25.632  13.794  1.00  0.00      B    H  
ATOM   1901  H2  HOH B 627      25.281  24.701  13.623  1.00  0.00      B    H  
ATOM   1902  O   HOH B 628      19.927   9.583  33.667  1.00  0.00      B    O  
ATOM   1903  H1  HOH B 628      20.656  10.198  33.407  1.00  0.00      B    H  
ATOM   1904  H2  HOH B 628      20.399   8.729  33.906  1.00  0.00      B    H  
ATOM   1905  O   HOH B 629       5.691   0.370  22.842  1.00  0.00      B    O  
ATOM   1906  H1  HOH B 629       6.453  -0.050  22.346  1.00  0.00      B    H  
ATOM   1907  H2  HOH B 629       4.796  -0.096  22.645  1.00  0.00      B    H  
ATOM   1908  O   HOH B 630      16.163  31.994  36.672  1.00  0.00      B    O  
ATOM   1909  H1  HOH B 630      16.495  31.094  37.060  1.00  0.00      B    H  
ATOM   1910  H2  HOH B 630      15.247  32.156  37.039  1.00  0.00      B    H  
ATOM   1911  O   HOH B 631      31.361  20.502  32.961  1.00  0.00      B    O  
ATOM   1912  H1  HOH B 631      31.614  21.118  32.206  1.00  0.00      B    H  
ATOM   1913  H2  HOH B 631      30.338  20.426  32.882  1.00  0.00      B    H  
ATOM   1914  O   HOH B 632      33.801  17.165   7.133  1.00  0.00      B    O  
ATOM   1915  H1  HOH B 632      34.613  17.622   7.552  1.00  0.00      B    H  
ATOM   1916  H2  HOH B 632      32.995  17.775   7.223  1.00  0.00      B    H  
ATOM   1917  O   HOH B 633      11.346  14.507  30.079  1.00  0.00      B    O  
ATOM   1918  H1  HOH B 633      10.979  15.285  30.579  1.00  0.00      B    H  
ATOM   1919  H2  HOH B 633      11.016  13.700  30.555  1.00  0.00      B    H  
ATOM   1920  O   HOH B 634       6.800  20.211  21.671  1.00  0.00      B    O  
ATOM   1921  H1  HOH B 634       6.590  19.542  22.359  1.00  0.00      B    H  
ATOM   1922  H2  HOH B 634       5.990  20.701  21.389  1.00  0.00      B    H  
ATOM   1923  O   HOH B 635      30.705   6.840  35.990  1.00  0.00      B    O  
ATOM   1924  H1  HOH B 635      30.838   7.085  36.968  1.00  0.00      B    H  
ATOM   1925  H2  HOH B 635      31.555   6.979  35.522  1.00  0.00      B    H  
ATOM   1926  O   HOH B 636      20.214   7.184  12.035  1.00  0.00      B    O  
ATOM   1927  H1  HOH B 636      19.722   6.934  11.227  1.00  0.00      B    H  
ATOM   1928  H2  HOH B 636      20.809   6.383  12.387  1.00  0.00      B    H  
ATOM   1929  O   HOH B 637      13.268   8.021  29.845  1.00  0.00      B    O  
ATOM   1930  H1  HOH B 637      12.449   7.490  30.151  1.00  0.00      B    H  
ATOM   1931  H2  HOH B 637      13.863   8.078  30.641  1.00  0.00      B    H  
ATOM   1932  O   HOH B 638      21.693  11.033  36.775  1.00  0.00      B    O  
ATOM   1933  H1  HOH B 638      20.912  11.370  36.193  1.00  0.00      B    H  
ATOM   1934  H2  HOH B 638      22.193  11.862  37.060  1.00  0.00      B    H  
ATOM   1935  O   HOH B 639       6.358  22.920  33.408  1.00  0.00      B    O  
ATOM   1936  H1  HOH B 639       6.941  22.525  34.136  1.00  0.00      B    H  
ATOM   1937  H2  HOH B 639       5.949  22.141  32.872  1.00  0.00      B    H  
ATOM   1938  O   HOH B 640       3.115  11.100  13.841  1.00  0.00      B    O  
ATOM   1939  H1  HOH B 640       2.160  11.404  13.582  1.00  0.00      B    H  
ATOM   1940  H2  HOH B 640       3.330  11.416  14.742  1.00  0.00      B    H  
ATOM   1941  O   HOH B 641      13.458  37.835  35.983  1.00  0.00      B    O  
ATOM   1942  H1  HOH B 641      13.614  37.769  34.994  1.00  0.00      B    H  
ATOM   1943  H2  HOH B 641      14.028  37.137  36.425  1.00  0.00      B    H  
ATOM   1944  O   HOH B 642       3.643   6.367  10.223  1.00  0.00      B    O  
ATOM   1945  H1  HOH B 642       3.534   5.371  10.384  1.00  0.00      B    H  
ATOM   1946  H2  HOH B 642       2.927   6.841  10.785  1.00  0.00      B    H  
ATOM   1947  O   HOH B 643      27.036  20.503   4.960  1.00  0.00      B    O  
ATOM   1948  H1  HOH B 643      26.569  21.390   4.711  1.00  0.00      B    H  
ATOM   1949  H2  HOH B 643      27.680  20.654   5.702  1.00  0.00      B    H  
ATOM   1950  O   HOH B 644       0.552  12.810  16.790  1.00  0.00      B    O  
ATOM   1951  H1  HOH B 644       0.552  12.702  17.773  1.00  0.00      B    H  
ATOM   1952  H2  HOH B 644       1.582  12.823  16.446  1.00  0.00      B    H  
ATOM   1953  O   HOH B 645      11.547   0.495  28.707  1.00  0.00      B    O  
ATOM   1954  H1  HOH B 645      11.296   0.280  29.667  1.00  0.00      B    H  
ATOM   1955  H2  HOH B 645      11.123  -0.174  28.133  1.00  0.00      B    H  
ATOM   1956  O   HOH B 646      11.308  29.887  11.169  1.00  0.00      B    O  
ATOM   1957  H1  HOH B 646      11.290  30.872  10.932  1.00  0.00      B    H  
ATOM   1958  H2  HOH B 646      10.419  29.458  10.906  1.00  0.00      B    H  
ATOM   1959  O   HOH B 647      38.994  24.267  22.900  1.00  0.00      B    O  
ATOM   1960  H1  HOH B 647      38.566  24.527  22.022  1.00  0.00      B    H  
ATOM   1961  H2  HOH B 647      38.526  23.385  23.220  1.00  0.00      B    H  
ATOM   1962  O   HOH B 648      30.931  15.468  29.270  1.00  0.00      B    O  
ATOM   1963  H1  HOH B 648      30.343  16.289  29.135  1.00  0.00      B    H  
ATOM   1964  H2  HOH B 648      31.836  15.722  29.760  1.00  0.00      B    H  
ATOM   1965  O   HOH B 649       5.655  15.248  33.024  1.00  0.00      B    O  
ATOM   1966  H1  HOH B 649       5.635  15.520  34.026  1.00  0.00      B    H  
ATOM   1967  H2  HOH B 649       5.783  16.114  32.437  1.00  0.00      B    H  
ATOM   1968  O   HOH B 650      33.996  34.758   7.790  1.00  0.00      B    O  
ATOM   1969  H1  HOH B 650      34.030  35.641   8.226  1.00  0.00      B    H  
ATOM   1970  H2  HOH B 650      33.219  34.259   8.151  1.00  0.00      B    H  
ATOM   1971  O   HOH B 651      12.594  19.598  37.989  1.00  0.00      B    O  
ATOM   1972  H1  HOH B 651      11.811  20.223  38.246  1.00  0.00      B    H  
ATOM   1973  H2  HOH B 651      13.118  19.421  38.830  1.00  0.00      B    H  
ATOM   1974  O   HOH B 652      33.068  17.675  38.462  1.00  0.00      B    O  
ATOM   1975  H1  HOH B 652      32.390  17.532  37.718  1.00  0.00      B    H  
ATOM   1976  H2  HOH B 652      33.484  16.798  38.752  1.00  0.00      B    H  
ATOM   1977  O   HOH B 653      32.305  27.231  28.650  1.00  0.00      B    O  
ATOM   1978  H1  HOH B 653      32.708  27.887  29.237  1.00  0.00      B    H  
ATOM   1979  H2  HOH B 653      31.376  27.437  28.732  1.00  0.00      B    H  
ATOM   1980  O   HOH B 654       2.361  38.340  25.146  1.00  0.00      B    O  
ATOM   1981  H1  HOH B 654       2.227  37.605  25.863  1.00  0.00      B    H  
ATOM   1982  H2  HOH B 654       1.619  39.061  25.279  1.00  0.00      B    H  
ATOM   1983  O   HOH B 655       2.745  34.459  37.876  1.00  0.00      B    O  
ATOM   1984  H1  HOH B 655       2.034  34.459  38.650  1.00  0.00      B    H  
ATOM   1985  H2  HOH B 655       3.446  35.165  38.075  1.00  0.00      B    H  
ATOM   1986  O   HOH B 656      30.558  11.726  27.563  1.00  0.00      B    O  
ATOM   1987  H1  HOH B 656      30.941  12.114  26.706  1.00  0.00      B    H  
ATOM   1988  H2  HOH B 656      31.254  10.973  27.829  1.00  0.00      B    H  
ATOM   1989  O   HOH B 657      16.602  36.363  28.178  1.00  0.00      B    O  
ATOM   1990  H1  HOH B 657      17.283  35.631  28.280  1.00  0.00      B    H  
ATOM   1991  H2  HOH B 657      16.391  36.584  27.156  1.00  0.00      B    H  
ATOM   1992  O   HOH B 658      29.658  16.891   6.307  1.00  0.00      B    O  
ATOM   1993  H1  HOH B 658      28.742  17.264   6.065  1.00  0.00      B    H  
ATOM   1994  H2  HOH B 658      30.082  16.704   5.421  1.00  0.00      B    H  
ATOM   1995  O   HOH B 659      18.241  22.158  19.074  1.00  0.00      B    O  
ATOM   1996  H1  HOH B 659      18.424  21.280  18.544  1.00  0.00      B    H  
ATOM   1997  H2  HOH B 659      17.347  22.541  18.744  1.00  0.00      B    H  
ATOM   1998  O   HOH B 660       8.223   1.140  36.848  1.00  0.00      B    O  
ATOM   1999  H1  HOH B 660       8.328   2.107  37.170  1.00  0.00      B    H  
ATOM   2000  H2  HOH B 660       9.065   0.796  36.373  1.00  0.00      B    H  
ATOM   2001  O   HOH B 661      26.499  27.693  29.366  1.00  0.00      B    O  
ATOM   2002  H1  HOH B 661      27.055  28.478  29.675  1.00  0.00      B    H  
ATOM   2003  H2  HOH B 661      25.543  27.844  29.712  1.00  0.00      B    H  
ATOM   2004  O   HOH B 662       6.673  31.306  36.493  1.00  0.00      B    O  
ATOM   2005  H1  HOH B 662       6.455  30.354  36.219  1.00  0.00      B    H  
ATOM   2006  H2  HOH B 662       7.707  31.405  36.555  1.00  0.00      B    H  
ATOM   2007  O   HOH B 663       2.032  35.880  34.131  1.00  0.00      B    O  
ATOM   2008  H1  HOH B 663       2.967  36.234  34.104  1.00  0.00      B    H  
ATOM   2009  H2  HOH B 663       1.616  35.894  33.208  1.00  0.00      B    H  
ATOM   2010  O   HOH B 664      37.791  32.502  22.457  1.00  0.00      B    O  
ATOM   2011  H1  HOH B 664      37.853  32.552  21.444  1.00  0.00      B    H  
ATOM   2012  H2  HOH B 664      38.450  31.860  22.798  1.00  0.00      B    H  
ATOM   2013  O   HOH B 665       6.535   7.965  32.127  1.00  0.00      B    O  
ATOM   2014  H1  HOH B 665       6.666   8.653  31.372  1.00  0.00      B    H  
ATOM   2015  H2  HOH B 665       5.886   7.319  31.784  1.00  0.00      B    H  
ATOM   2016  O   HOH B 666      10.670  30.145  21.366  1.00  0.00      B    O  
ATOM   2017  H1  HOH B 666      10.029  30.036  22.084  1.00  0.00      B    H  
ATOM   2018  H2  HOH B 666      10.260  30.872  20.760  1.00  0.00      B    H  
ATOM   2019  O   HOH B 667      21.815  12.302  30.324  1.00  0.00      B    O  
ATOM   2020  H1  HOH B 667      21.202  12.313  31.126  1.00  0.00      B    H  
ATOM   2021  H2  HOH B 667      21.255  11.950  29.564  1.00  0.00      B    H  
ATOM   2022  O   HOH B 668      36.337  21.859  13.045  1.00  0.00      B    O  
ATOM   2023  H1  HOH B 668      36.357  21.477  12.100  1.00  0.00      B    H  
ATOM   2024  H2  HOH B 668      36.243  22.866  12.993  1.00  0.00      B    H  
ATOM   2025  O   HOH B 669      37.696  38.830  26.987  1.00  0.00      B    O  
ATOM   2026  H1  HOH B 669      37.753  38.582  28.017  1.00  0.00      B    H  
ATOM   2027  H2  HOH B 669      36.986  39.496  26.867  1.00  0.00      B    H  
ATOM   2028  O   HOH B 670      24.180   2.006  18.355  1.00  0.00      B    O  
ATOM   2029  H1  HOH B 670      23.412   1.455  17.967  1.00  0.00      B    H  
ATOM   2030  H2  HOH B 670      24.817   1.357  18.875  1.00  0.00      B    H  
ATOM   2031  O   HOH B 671      37.581  22.425  26.442  1.00  0.00      B    O  
ATOM   2032  H1  HOH B 671      38.476  22.110  26.853  1.00  0.00      B    H  
ATOM   2033  H2  HOH B 671      37.490  23.390  26.603  1.00  0.00      B    H  
ATOM   2034  O   HOH B 672      28.560  14.592  25.750  1.00  0.00      B    O  
ATOM   2035  H1  HOH B 672      28.205  15.057  24.901  1.00  0.00      B    H  
ATOM   2036  H2  HOH B 672      28.572  13.544  25.586  1.00  0.00      B    H  
ATOM   2037  O   HOH B 673      35.708  19.777  14.984  1.00  0.00      B    O  
ATOM   2038  H1  HOH B 673      35.848  20.612  14.472  1.00  0.00      B    H  
ATOM   2039  H2  HOH B 673      35.575  20.012  15.956  1.00  0.00      B    H  
ATOM   2040  O   HOH B 674      30.939   4.612  12.779  1.00  0.00      B    O  
ATOM   2041  H1  HOH B 674      31.437   4.321  11.965  1.00  0.00      B    H  
ATOM   2042  H2  HOH B 674      31.444   5.449  13.180  1.00  0.00      B    H  
ATOM   2043  O   HOH B 675      13.903   4.897  19.662  1.00  0.00      B    O  
ATOM   2044  H1  HOH B 675      13.358   4.688  20.428  1.00  0.00      B    H  
ATOM   2045  H2  HOH B 675      13.357   5.271  18.908  1.00  0.00      B    H  
ATOM   2046  O   HOH B 676      36.390  26.514  38.007  1.00  0.00      B    O  
ATOM   2047  H1  HOH B 676      35.931  25.662  38.315  1.00  0.00      B    H  
ATOM   2048  H2  HOH B 676      36.174  27.247  38.681  1.00  0.00      B    H  
ATOM   2049  O   HOH B 677      21.666  20.372  19.120  1.00  0.00      B    O  
ATOM   2050  H1  HOH B 677      22.170  21.208  18.739  1.00  0.00      B    H  
ATOM   2051  H2  HOH B 677      21.366  20.489  20.074  1.00  0.00      B    H  
ATOM   2052  O   HOH B 678      26.153  23.931  32.046  1.00  0.00      B    O  
ATOM   2053  H1  HOH B 678      25.469  24.673  32.173  1.00  0.00      B    H  
ATOM   2054  H2  HOH B 678      26.280  23.818  31.043  1.00  0.00      B    H  
ATOM   2055  O   HOH B 679      32.646  24.653   0.479  1.00  0.00      B    O  
ATOM   2056  H1  HOH B 679      31.822  24.029   0.536  1.00  0.00      B    H  
ATOM   2057  H2  HOH B 679      32.380  25.549   0.029  1.00  0.00      B    H  
ATOM   2058  O   HOH B 680       5.748  16.290  35.668  1.00  0.00      B    O  
ATOM   2059  H1  HOH B 680       6.245  15.538  36.144  1.00  0.00      B    H  
ATOM   2060  H2  HOH B 680       5.069  16.710  36.323  1.00  0.00      B    H  
ATOM   2061  O   HOH B 681      36.786   7.607  29.658  1.00  0.00      B    O  
ATOM   2062  H1  HOH B 681      36.092   7.698  28.932  1.00  0.00      B    H  
ATOM   2063  H2  HOH B 681      36.517   6.829  30.308  1.00  0.00      B    H  
ATOM   2064  O   HOH B 682      33.709  38.628   5.807  1.00  0.00      B    O  
ATOM   2065  H1  HOH B 682      33.632  38.122   6.670  1.00  0.00      B    H  
ATOM   2066  H2  HOH B 682      34.273  39.425   6.059  1.00  0.00      B    H  
ATOM   2067  O   HOH B 683      17.347   7.989  21.611  1.00  0.00      B    O  
ATOM   2068  H1  HOH B 683      18.049   8.093  20.961  1.00  0.00      B    H  
ATOM   2069  H2  HOH B 683      17.387   8.848  22.142  1.00  0.00      B    H  
ATOM   2070  O   HOH B 684      34.124  27.843  15.021  1.00  0.00      B    O  
ATOM   2071  H1  HOH B 684      33.896  28.021  16.025  1.00  0.00      B    H  
ATOM   2072  H2  HOH B 684      33.647  27.029  14.681  1.00  0.00      B    H  
ATOM   2073  O   HOH B 685      18.933  11.221   6.491  1.00  0.00      B    O  
ATOM   2074  H1  HOH B 685      19.320  10.527   5.884  1.00  0.00      B    H  
ATOM   2075  H2  HOH B 685      18.721  10.770   7.353  1.00  0.00      B    H  
ATOM   2076  O   HOH B 686      11.841  25.519  30.084  1.00  0.00      B    O  
ATOM   2077  H1  HOH B 686      12.245  25.711  31.017  1.00  0.00      B    H  
ATOM   2078  H2  HOH B 686      12.142  24.605  29.792  1.00  0.00      B    H  
ATOM   2079  O   HOH B 687      10.720   7.787   2.792  1.00  0.00      B    O  
ATOM   2080  H1  HOH B 687      11.358   7.785   1.988  1.00  0.00      B    H  
ATOM   2081  H2  HOH B 687      11.167   8.170   3.589  1.00  0.00      B    H  
ATOM   2082  O   HOH B 688      20.958  20.808   0.414  1.00  0.00      B    O  
ATOM   2083  H1  HOH B 688      20.952  20.156  -0.342  1.00  0.00      B    H  
ATOM   2084  H2  HOH B 688      20.379  21.546   0.104  1.00  0.00      B    H  
ATOM   2085  O   HOH B 689      22.792  24.596  13.749  1.00  0.00      B    O  
ATOM   2086  H1  HOH B 689      22.133  24.785  14.519  1.00  0.00      B    H  
ATOM   2087  H2  HOH B 689      22.767  23.701  13.453  1.00  0.00      B    H  
ATOM   2088  O   HOH B 690       8.424  27.943   4.033  1.00  0.00      B    O  
ATOM   2089  H1  HOH B 690       8.665  28.418   4.883  1.00  0.00      B    H  
ATOM   2090  H2  HOH B 690       7.560  28.362   3.616  1.00  0.00      B    H  
ATOM   2091  O   HOH B 691      30.947  31.362  39.037  1.00  0.00      B    O  
ATOM   2092  H1  HOH B 691      31.663  31.001  38.410  1.00  0.00      B    H  
ATOM   2093  H2  HOH B 691      30.107  30.793  38.891  1.00  0.00      B    H  
ATOM   2094  O   HOH B 692      19.069  28.550   5.545  1.00  0.00      B    O  
ATOM   2095  H1  HOH B 692      18.688  28.716   6.481  1.00  0.00      B    H  
ATOM   2096  H2  HOH B 692      18.872  27.601   5.276  1.00  0.00      B    H  
ATOM   2097  O   HOH B 693      32.909   8.801  19.094  1.00  0.00      B    O  
ATOM   2098  H1  HOH B 693      32.756   7.796  18.968  1.00  0.00      B    H  
ATOM   2099  H2  HOH B 693      33.626   9.087  18.467  1.00  0.00      B    H  
ATOM   2100  O   HOH B 694      34.162  18.943  30.222  1.00  0.00      B    O  
ATOM   2101  H1  HOH B 694      34.071  18.893  31.216  1.00  0.00      B    H  
ATOM   2102  H2  HOH B 694      33.750  19.837  29.890  1.00  0.00      B    H  
ATOM   2103  O   HOH B 695      19.823   6.890  36.420  1.00  0.00      B    O  
ATOM   2104  H1  HOH B 695      20.414   7.325  37.057  1.00  0.00      B    H  
ATOM   2105  H2  HOH B 695      20.491   6.344  35.902  1.00  0.00      B    H  
ATOM   2106  O   HOH B 696      13.594   8.478   9.375  1.00  0.00      B    O  
ATOM   2107  H1  HOH B 696      13.939   7.629   8.945  1.00  0.00      B    H  
ATOM   2108  H2  HOH B 696      12.666   8.286   9.770  1.00  0.00      B    H  
ATOM   2109  O   HOH B 697      29.718  36.474   4.299  1.00  0.00      B    O  
ATOM   2110  H1  HOH B 697      30.353  36.273   3.526  1.00  0.00      B    H  
ATOM   2111  H2  HOH B 697      30.037  35.863   5.033  1.00  0.00      B    H  
ATOM   2112  O   HOH B 698      36.583   4.832  38.746  1.00  0.00      B    O  
ATOM   2113  H1  HOH B 698      37.332   5.465  38.470  1.00  0.00      B    H  
ATOM   2114  H2  HOH B 698      36.966   4.297  39.533  1.00  0.00      B    H  
ATOM   2115  O   HOH B 699      34.346  22.328  34.969  1.00  0.00      B    O  
ATOM   2116  H1  HOH B 699      34.113  22.238  33.957  1.00  0.00      B    H  
ATOM   2117  H2  HOH B 699      34.686  23.232  35.214  1.00  0.00      B    H  
ATOM   2118  O   HOH B 700      32.323  20.989  12.513  1.00  0.00      B    O  
ATOM   2119  H1  HOH B 700      32.947  20.292  12.233  1.00  0.00      B    H  
ATOM   2120  H2  HOH B 700      32.614  21.743  11.928  1.00  0.00      B    H  
ATOM   2121  O   HOH B 701      35.307  25.794  22.960  1.00  0.00      B    O  
ATOM   2122  H1  HOH B 701      35.830  26.617  23.035  1.00  0.00      B    H  
ATOM   2123  H2  HOH B 701      34.749  25.873  22.078  1.00  0.00      B    H  
ATOM   2124  O   HOH B 702      38.553  27.040   2.583  1.00  0.00      B    O  
ATOM   2125  H1  HOH B 702      37.596  27.142   2.361  1.00  0.00      B    H  
ATOM   2126  H2  HOH B 702      39.030  27.584   1.877  1.00  0.00      B    H  
ATOM   2127  O   HOH B 703      24.376   7.976   2.058  1.00  0.00      B    O  
ATOM   2128  H1  HOH B 703      24.617   8.823   2.562  1.00  0.00      B    H  
ATOM   2129  H2  HOH B 703      23.416   7.759   2.359  1.00  0.00      B    H  
ATOM   2130  O   HOH B 704      36.402  28.170  23.733  1.00  0.00      B    O  
ATOM   2131  H1  HOH B 704      37.314  28.407  23.648  1.00  0.00      B    H  
ATOM   2132  H2  HOH B 704      36.023  28.758  24.479  1.00  0.00      B    H  
ATOM   2133  O   HOH B 705      28.780   7.627  22.445  1.00  0.00      B    O  
ATOM   2134  H1  HOH B 705      28.163   8.301  22.748  1.00  0.00      B    H  
ATOM   2135  H2  HOH B 705      29.002   7.760  21.483  1.00  0.00      B    H  
ATOM   2136  O   HOH B 706      24.856  22.118  33.770  1.00  0.00      B    O  
ATOM   2137  H1  HOH B 706      25.609  21.888  34.414  1.00  0.00      B    H  
ATOM   2138  H2  HOH B 706      25.339  22.830  33.174  1.00  0.00      B    H  
ATOM   2139  O   HOH B 707       7.248  22.973   2.967  1.00  0.00      B    O  
ATOM   2140  H1  HOH B 707       6.640  22.947   3.769  1.00  0.00      B    H  
ATOM   2141  H2  HOH B 707       6.990  22.225   2.407  1.00  0.00      B    H  
ATOM   2142  O   HOH B 708      23.273  35.161   7.364  1.00  0.00      B    O  
ATOM   2143  H1  HOH B 708      23.028  35.990   6.822  1.00  0.00      B    H  
ATOM   2144  H2  HOH B 708      23.851  35.435   8.164  1.00  0.00      B    H  
ATOM   2145  O   HOH B 709      12.504  16.891  18.773  1.00  0.00      B    O  
ATOM   2146  H1  HOH B 709      12.407  17.077  19.772  1.00  0.00      B    H  
ATOM   2147  H2  HOH B 709      11.607  17.081  18.322  1.00  0.00      B    H  
ATOM   2148  O   HOH B 710      19.851  11.894  15.167  1.00  0.00      B    O  
ATOM   2149  H1  HOH B 710      20.050  12.305  16.047  1.00  0.00      B    H  
ATOM   2150  H2  HOH B 710      20.257  10.997  15.208  1.00  0.00      B    H  
ATOM   2151  O   HOH B 711      19.856  21.438  27.101  1.00  0.00      B    O  
ATOM   2152  H1  HOH B 711      20.569  20.765  26.739  1.00  0.00      B    H  
ATOM   2153  H2  HOH B 711      19.527  21.153  28.024  1.00  0.00      B    H  
ATOM   2154  O   HOH B 712      31.554  28.201   2.844  1.00  0.00      B    O  
ATOM   2155  H1  HOH B 712      30.935  27.897   3.604  1.00  0.00      B    H  
ATOM   2156  H2  HOH B 712      31.278  27.635   2.030  1.00  0.00      B    H  
ATOM   2157  O   HOH B 713      35.145  28.869   0.591  1.00  0.00      B    O  
ATOM   2158  H1  HOH B 713      35.845  29.590   0.724  1.00  0.00      B    H  
ATOM   2159  H2  HOH B 713      35.156  28.223   1.377  1.00  0.00      B    H  
ATOM   2160  O   HOH B 714       4.763  36.644  33.835  1.00  0.00      B    O  
ATOM   2161  H1  HOH B 714       5.681  36.492  33.343  1.00  0.00      B    H  
ATOM   2162  H2  HOH B 714       4.359  37.506  33.499  1.00  0.00      B    H  
ATOM   2163  O   HOH B 715       6.696   4.008  30.413  1.00  0.00      B    O  
ATOM   2164  H1  HOH B 715       6.306   3.202  30.901  1.00  0.00      B    H  
ATOM   2165  H2  HOH B 715       7.653   4.140  30.701  1.00  0.00      B    H  
ATOM   2166  O   HOH B 716      18.879  14.292  37.089  1.00  0.00      B    O  
ATOM   2167  H1  HOH B 716      18.351  15.019  36.546  1.00  0.00      B    H  
ATOM   2168  H2  HOH B 716      19.450  14.813  37.758  1.00  0.00      B    H  
ATOM   2169  O   HOH B 717      17.762  38.834   5.907  1.00  0.00      B    O  
ATOM   2170  H1  HOH B 717      17.316  38.711   4.989  1.00  0.00      B    H  
ATOM   2171  H2  HOH B 717      18.120  39.751   5.916  1.00  0.00      B    H  
ATOM   2172  O   HOH B 718      23.163   6.722  19.903  1.00  0.00      B    O  
ATOM   2173  H1  HOH B 718      22.707   6.509  20.793  1.00  0.00      B    H  
ATOM   2174  H2  HOH B 718      23.342   5.846  19.420  1.00  0.00      B    H  
ATOM   2175  O   HOH B 719      35.432   2.244  19.489  1.00  0.00      B    O  
ATOM   2176  H1  HOH B 719      36.305   2.445  19.104  1.00  0.00      B    H  
ATOM   2177  H2  HOH B 719      35.317   1.250  19.474  1.00  0.00      B    H  
ATOM   2178  O   HOH B 720      17.866   9.803  31.937  1.00  0.00      B    O  
ATOM   2179  H1  HOH B 720      18.552  10.123  32.599  1.00  0.00      B    H  
ATOM   2180  H2  HOH B 720      17.746   8.757  32.050  1.00  0.00      B    H  
ATOM   2181  O   HOH B 721      19.739  15.397   0.290  1.00  0.00      B    O  
ATOM   2182  H1  HOH B 721      19.690  16.182   0.844  1.00  0.00      B    H  
ATOM   2183  H2  HOH B 721      20.604  15.546  -0.251  1.00  0.00      B    H  
ATOM   2184  O   HOH B 722       8.657  27.778  34.097  1.00  0.00      B    O  
ATOM   2185  H1  HOH B 722       7.660  28.132  33.981  1.00  0.00      B    H  
ATOM   2186  H2  HOH B 722       9.146  28.029  33.198  1.00  0.00      B    H  
ATOM   2187  O   HOH B 723      37.613  34.165   3.173  1.00  0.00      B    O  
ATOM   2188  H1  HOH B 723      36.828  33.568   3.234  1.00  0.00      B    H  
ATOM   2189  H2  HOH B 723      38.012  34.252   4.076  1.00  0.00      B    H  
ATOM   2190  O   HOH B 724      32.267  26.805  37.875  1.00  0.00      B    O  
ATOM   2191  H1  HOH B 724      32.711  27.608  37.385  1.00  0.00      B    H  
ATOM   2192  H2  HOH B 724      32.815  26.005  37.537  1.00  0.00      B    H  
ATOM   2193  O   HOH B 725      33.524  21.361  29.239  1.00  0.00      B    O  
ATOM   2194  H1  HOH B 725      33.984  22.069  28.680  1.00  0.00      B    H  
ATOM   2195  H2  HOH B 725      32.818  21.839  29.794  1.00  0.00      B    H  
ATOM   2196  O   HOH B 726      13.177   4.168  33.295  1.00  0.00      B    O  
ATOM   2197  H1  HOH B 726      13.793   3.502  32.832  1.00  0.00      B    H  
ATOM   2198  H2  HOH B 726      13.062   3.903  34.263  1.00  0.00      B    H  
ATOM   2199  O   HOH B 727       0.231  29.656  34.843  1.00  0.00      B    O  
ATOM   2200  H1  HOH B 727       1.219  29.400  34.916  1.00  0.00      B    H  
ATOM   2201  H2  HOH B 727       0.065  30.287  35.659  1.00  0.00      B    H  
ATOM   2202  O   HOH B 728       7.372  31.157  33.218  1.00  0.00      B    O  
ATOM   2203  H1  HOH B 728       7.071  32.063  33.710  1.00  0.00      B    H  
ATOM   2204  H2  HOH B 728       7.298  30.394  33.766  1.00  0.00      B    H  
ATOM   2205  O   HOH B 729      18.791  17.736  28.634  1.00  0.00      B    O  
ATOM   2206  H1  HOH B 729      18.031  17.048  28.518  1.00  0.00      B    H  
ATOM   2207  H2  HOH B 729      19.570  17.558  28.068  1.00  0.00      B    H  
ATOM   2208  O   HOH B 730      33.692   8.842  38.173  1.00  0.00      B    O  
ATOM   2209  H1  HOH B 730      33.140   8.569  38.996  1.00  0.00      B    H  
ATOM   2210  H2  HOH B 730      33.084   9.355  37.515  1.00  0.00      B    H  
ATOM   2211  O   HOH B 731      29.357  25.496  26.341  1.00  0.00      B    O  
ATOM   2212  H1  HOH B 731      28.625  24.951  26.731  1.00  0.00      B    H  
ATOM   2213  H2  HOH B 731      30.251  25.176  26.728  1.00  0.00      B    H  
ATOM   2214  O   HOH B 732       5.966  18.187   0.126  1.00  0.00      B    O  
ATOM   2215  H1  HOH B 732       6.847  17.751  -0.180  1.00  0.00      B    H  
ATOM   2216  H2  HOH B 732       5.923  18.070   1.147  1.00  0.00      B    H  
ATOM   2217  O   HOH B 733      18.326  30.432  27.806  1.00  0.00      B    O  
ATOM   2218  H1  HOH B 733      18.458  31.277  27.212  1.00  0.00      B    H  
ATOM   2219  H2  HOH B 733      17.438  29.934  27.611  1.00  0.00      B    H  
ATOM   2220  O   HOH B 734       6.504  23.218  20.458  1.00  0.00      B    O  
ATOM   2221  H1  HOH B 734       5.823  22.743  20.994  1.00  0.00      B    H  
ATOM   2222  H2  HOH B 734       7.250  23.640  20.970  1.00  0.00      B    H  
ATOM   2223  O   HOH B 735      21.938   1.540  22.045  1.00  0.00      B    O  
ATOM   2224  H1  HOH B 735      21.678   2.204  21.293  1.00  0.00      B    H  
ATOM   2225  H2  HOH B 735      21.358   1.723  22.861  1.00  0.00      B    H  
ATOM   2226  O   HOH B 736      23.577  20.292   1.595  1.00  0.00      B    O  
ATOM   2227  H1  HOH B 736      23.721  20.050   2.543  1.00  0.00      B    H  
ATOM   2228  H2  HOH B 736      22.599  20.340   1.443  1.00  0.00      B    H  
ATOM   2229  O   HOH B 737       2.073  11.007   9.599  1.00  0.00      B    O  
ATOM   2230  H1  HOH B 737       1.227  11.151  10.097  1.00  0.00      B    H  
ATOM   2231  H2  HOH B 737       1.801  10.388   8.814  1.00  0.00      B    H  
ATOM   2232  O   HOH B 738       3.047  17.462  20.000  1.00  0.00      B    O  
ATOM   2233  H1  HOH B 738       2.232  17.960  19.732  1.00  0.00      B    H  
ATOM   2234  H2  HOH B 738       3.200  16.783  19.278  1.00  0.00      B    H  
ATOM   2235  O   HOH B 739       1.988  29.649  13.124  1.00  0.00      B    O  
ATOM   2236  H1  HOH B 739       2.327  30.447  13.606  1.00  0.00      B    H  
ATOM   2237  H2  HOH B 739       1.355  29.916  12.394  1.00  0.00      B    H  
ATOM   2238  O   HOH B 740      10.512  20.623  28.816  1.00  0.00      B    O  
ATOM   2239  H1  HOH B 740      11.336  20.067  29.125  1.00  0.00      B    H  
ATOM   2240  H2  HOH B 740      10.705  20.882  27.852  1.00  0.00      B    H  
ATOM   2241  O   HOH B 741      32.586  24.370  33.051  1.00  0.00      B    O  
ATOM   2242  H1  HOH B 741      32.550  24.731  33.993  1.00  0.00      B    H  
ATOM   2243  H2  HOH B 741      33.444  24.737  32.624  1.00  0.00      B    H  
ATOM   2244  O   HOH B 742      20.382  11.717  12.402  1.00  0.00      B    O  
ATOM   2245  H1  HOH B 742      19.418  11.596  12.057  1.00  0.00      B    H  
ATOM   2246  H2  HOH B 742      20.216  11.817  13.434  1.00  0.00      B    H  
ATOM   2247  O   HOH B 743       6.334  26.035   7.468  1.00  0.00      B    O  
ATOM   2248  H1  HOH B 743       6.067  25.243   8.045  1.00  0.00      B    H  
ATOM   2249  H2  HOH B 743       5.418  26.447   7.433  1.00  0.00      B    H  
ATOM   2250  O   HOH B 744       9.032  29.793  39.001  1.00  0.00      B    O  
ATOM   2251  H1  HOH B 744       8.559  28.883  38.883  1.00  0.00      B    H  
ATOM   2252  H2  HOH B 744       9.489  30.031  38.107  1.00  0.00      B    H  
ATOM   2253  O   HOH B 745       3.662   2.224  32.486  1.00  0.00      B    O  
ATOM   2254  H1  HOH B 745       3.695   2.658  31.541  1.00  0.00      B    H  
ATOM   2255  H2  HOH B 745       2.823   2.561  32.936  1.00  0.00      B    H  
ATOM   2256  O   HOH B 746      33.126  32.027  12.808  1.00  0.00      B    O  
ATOM   2257  H1  HOH B 746      33.101  31.616  11.903  1.00  0.00      B    H  
ATOM   2258  H2  HOH B 746      32.259  31.783  13.325  1.00  0.00      B    H  
ATOM   2259  O   HOH B 747      28.914  30.804  35.167  1.00  0.00      B    O  
ATOM   2260  H1  HOH B 747      29.874  30.436  35.248  1.00  0.00      B    H  
ATOM   2261  H2  HOH B 747      28.475  30.278  34.395  1.00  0.00      B    H  
ATOM   2262  O   HOH B 748       5.873   4.241  27.869  1.00  0.00      B    O  
ATOM   2263  H1  HOH B 748       6.107   3.401  27.362  1.00  0.00      B    H  
ATOM   2264  H2  HOH B 748       6.189   4.111  28.824  1.00  0.00      B    H  
ATOM   2265  O   HOH B 749      36.257  11.436  27.906  1.00  0.00      B    O  
ATOM   2266  H1  HOH B 749      35.537  11.257  27.241  1.00  0.00      B    H  
ATOM   2267  H2  HOH B 749      37.141  11.088  27.509  1.00  0.00      B    H  
ATOM   2268  O   HOH B 750      25.915   5.222  28.682  1.00  0.00      B    O  
ATOM   2269  H1  HOH B 750      26.339   5.650  29.424  1.00  0.00      B    H  
ATOM   2270  H2  HOH B 750      26.320   5.680  27.893  1.00  0.00      B    H  
ATOM   2271  O   HOH B 751      29.532   9.455   0.456  1.00  0.00      B    O  
ATOM   2272  H1  HOH B 751      30.088   9.666   1.259  1.00  0.00      B    H  
ATOM   2273  H2  HOH B 751      28.491   9.613   0.699  1.00  0.00      B    H  
ATOM   2274  O   HOH B 752       6.234  33.703   7.624  1.00  0.00      B    O  
ATOM   2275  H1  HOH B 752       6.465  32.750   7.915  1.00  0.00      B    H  
ATOM   2276  H2  HOH B 752       6.771  33.952   6.779  1.00  0.00      B    H  
ATOM   2277  O   HOH B 753       3.223  12.618  16.212  1.00  0.00      B    O  
ATOM   2278  H1  HOH B 753       3.868  11.988  16.746  1.00  0.00      B    H  
ATOM   2279  H2  HOH B 753       3.584  13.503  15.949  1.00  0.00      B    H  
ATOM   2280  O   HOH B 754       1.181  37.735  36.124  1.00  0.00      B    O  
ATOM   2281  H1  HOH B 754       1.459  37.111  35.315  1.00  0.00      B    H  
ATOM   2282  H2  HOH B 754       0.189  37.852  36.089  1.00  0.00      B    H  
ATOM   2283  O   HOH B 755      32.121   1.779  22.123  1.00  0.00      B    O  
ATOM   2284  H1  HOH B 755      31.342   1.173  22.312  1.00  0.00      B    H  
ATOM   2285  H2  HOH B 755      32.431   2.148  22.977  1.00  0.00      B    H  
ATOM   2286  O   HOH B 756      34.534   0.436  34.644  1.00  0.00      B    O  
ATOM   2287  H1  HOH B 756      34.939   1.152  35.181  1.00  0.00      B    H  
ATOM   2288  H2  HOH B 756      35.241  -0.152  34.176  1.00  0.00      B    H  
ATOM   2289  O   HOH B 757      33.640  13.417  23.214  1.00  0.00      B    O  
ATOM   2290  H1  HOH B 757      33.774  14.381  23.508  1.00  0.00      B    H  
ATOM   2291  H2  HOH B 757      34.561  13.027  23.331  1.00  0.00      B    H  
ATOM   2292  O   HOH B 758       3.906  21.271  13.399  1.00  0.00      B    O  
ATOM   2293  H1  HOH B 758       4.082  22.205  13.012  1.00  0.00      B    H  
ATOM   2294  H2  HOH B 758       3.622  20.680  12.589  1.00  0.00      B    H  
ATOM   2295  O   HOH B 759       3.162  14.534   5.211  1.00  0.00      B    O  
ATOM   2296  H1  HOH B 759       3.000  13.606   5.097  1.00  0.00      B    H  
ATOM   2297  H2  HOH B 759       4.136  14.546   5.499  1.00  0.00      B    H  
ATOM   2298  O   HOH B 760      25.308  19.851  25.890  1.00  0.00      B    O  
ATOM   2299  H1  HOH B 760      25.217  20.591  25.186  1.00  0.00      B    H  
ATOM   2300  H2  HOH B 760      26.264  19.597  26.016  1.00  0.00      B    H  
ATOM   2301  O   HOH B 761      15.384   2.645  32.521  1.00  0.00      B    O  
ATOM   2302  H1  HOH B 761      15.577   1.695  32.265  1.00  0.00      B    H  
ATOM   2303  H2  HOH B 761      16.136   2.887  33.138  1.00  0.00      B    H  
ATOM   2304  O   HOH B 762      30.461   2.406  29.816  1.00  0.00      B    O  
ATOM   2305  H1  HOH B 762      30.235   3.119  30.494  1.00  0.00      B    H  
ATOM   2306  H2  HOH B 762      30.892   1.752  30.465  1.00  0.00      B    H  
ATOM   2307  O   HOH B 763      11.136  38.113   5.219  1.00  0.00      B    O  
ATOM   2308  H1  HOH B 763      11.870  37.481   4.831  1.00  0.00      B    H  
ATOM   2309  H2  HOH B 763      10.440  38.328   4.500  1.00  0.00      B    H  
ATOM   2310  O   HOH B 764      11.914  23.118  25.439  1.00  0.00      B    O  
ATOM   2311  H1  HOH B 764      11.465  22.226  25.534  1.00  0.00      B    H  
ATOM   2312  H2  HOH B 764      12.762  23.167  25.984  1.00  0.00      B    H  
ATOM   2313  O   HOH B 765      33.716  11.874  35.226  1.00  0.00      B    O  
ATOM   2314  H1  HOH B 765      34.271  12.482  35.837  1.00  0.00      B    H  
ATOM   2315  H2  HOH B 765      33.989  12.127  34.287  1.00  0.00      B    H  
ATOM   2316  O   HOH B 766      34.266   7.499  14.605  1.00  0.00      B    O  
ATOM   2317  H1  HOH B 766      35.228   7.586  14.224  1.00  0.00      B    H  
ATOM   2318  H2  HOH B 766      33.928   8.367  14.950  1.00  0.00      B    H  
ATOM   2319  O   HOH B 767      24.241  35.206  15.497  1.00  0.00      B    O  
ATOM   2320  H1  HOH B 767      23.283  35.489  15.648  1.00  0.00      B    H  
ATOM   2321  H2  HOH B 767      24.826  35.857  16.008  1.00  0.00      B    H  
ATOM   2322  O   HOH B 768       0.294  13.249  28.073  1.00  0.00      B    O  
ATOM   2323  H1  HOH B 768       0.115  12.227  28.013  1.00  0.00      B    H  
ATOM   2324  H2  HOH B 768      -0.099  13.641  27.283  1.00  0.00      B    H  
ATOM   2325  O   HOH B 769      27.034  23.025  36.969  1.00  0.00      B    O  
ATOM   2326  H1  HOH B 769      27.032  22.249  36.267  1.00  0.00      B    H  
ATOM   2327  H2  HOH B 769      26.389  23.717  36.662  1.00  0.00      B    H  
ATOM   2328  O   HOH B 770      21.089  33.910   6.672  1.00  0.00      B    O  
ATOM   2329  H1  HOH B 770      21.448  33.143   6.144  1.00  0.00      B    H  
ATOM   2330  H2  HOH B 770      21.924  34.470   6.901  1.00  0.00      B    H  
ATOM   2331  O   HOH B 771      10.133   4.623  13.949  1.00  0.00      B    O  
ATOM   2332  H1  HOH B 771       9.448   3.956  13.696  1.00  0.00      B    H  
ATOM   2333  H2  HOH B 771       9.758   5.533  13.688  1.00  0.00      B    H  
ATOM   2334  O   HOH B 772      12.908   9.571   1.171  1.00  0.00      B    O  
ATOM   2335  H1  HOH B 772      13.411   9.798   2.017  1.00  0.00      B    H  
ATOM   2336  H2  HOH B 772      13.498   9.628   0.259  1.00  0.00      B    H  
ATOM   2337  O   HOH B 773      30.650  22.439   0.191  1.00  0.00      B    O  
ATOM   2338  H1  HOH B 773      29.864  22.617   0.776  1.00  0.00      B    H  
ATOM   2339  H2  HOH B 773      30.563  21.405  -0.162  1.00  0.00      B    H  
ATOM   2340  O   HOH B 774      29.803  31.383   6.325  1.00  0.00      B    O  
ATOM   2341  H1  HOH B 774      28.975  31.616   6.792  1.00  0.00      B    H  
ATOM   2342  H2  HOH B 774      29.674  31.504   5.356  1.00  0.00      B    H  
ATOM   2343  O   HOH B 775      23.758  32.557  18.242  1.00  0.00      B    O  
ATOM   2344  H1  HOH B 775      23.085  33.312  18.315  1.00  0.00      B    H  
ATOM   2345  H2  HOH B 775      24.536  32.782  18.815  1.00  0.00      B    H  
ATOM   2346  O   HOH B 776      31.657   8.886   5.449  1.00  0.00      B    O  
ATOM   2347  H1  HOH B 776      32.511   8.407   5.175  1.00  0.00      B    H  
ATOM   2348  H2  HOH B 776      31.602   9.831   4.974  1.00  0.00      B    H  
ATOM   2349  O   HOH B 777      18.648  38.803  38.988  1.00  0.00      B    O  
ATOM   2350  H1  HOH B 777      18.529  39.423  38.185  1.00  0.00      B    H  
ATOM   2351  H2  HOH B 777      18.049  38.015  38.954  1.00  0.00      B    H  
ATOM   2352  O   HOH B 778      36.178   9.981   4.060  1.00  0.00      B    O  
ATOM   2353  H1  HOH B 778      36.421  10.682   4.747  1.00  0.00      B    H  
ATOM   2354  H2  HOH B 778      35.488   9.375   4.510  1.00  0.00      B    H  
ATOM   2355  O   HOH B 779      22.824  38.454  36.950  1.00  0.00      B    O  
ATOM   2356  H1  HOH B 779      23.174  37.967  36.139  1.00  0.00      B    H  
ATOM   2357  H2  HOH B 779      23.467  38.336  37.734  1.00  0.00      B    H  
ATOM   2358  O   HOH B 780      14.415  22.765  26.465  1.00  0.00      B    O  
ATOM   2359  H1  HOH B 780      14.387  21.973  27.074  1.00  0.00      B    H  
ATOM   2360  H2  HOH B 780      14.441  22.362  25.494  1.00  0.00      B    H  
ATOM   2361  O   HOH B 781      17.510  26.540  35.961  1.00  0.00      B    O  
ATOM   2362  H1  HOH B 781      16.801  27.036  35.457  1.00  0.00      B    H  
ATOM   2363  H2  HOH B 781      18.221  26.218  35.293  1.00  0.00      B    H  
ATOM   2364  O   HOH B 782      36.183  36.278   2.055  1.00  0.00      B    O  
ATOM   2365  H1  HOH B 782      35.423  36.511   2.743  1.00  0.00      B    H  
ATOM   2366  H2  HOH B 782      36.854  35.638   2.577  1.00  0.00      B    H  
ATOM   2367  O   HOH B 783      26.058  12.358  29.925  1.00  0.00      B    O  
ATOM   2368  H1  HOH B 783      25.340  12.273  30.653  1.00  0.00      B    H  
ATOM   2369  H2  HOH B 783      26.793  12.974  30.275  1.00  0.00      B    H  
ATOM   2370  O   HOH B 784      17.822   3.245  27.707  1.00  0.00      B    O  
ATOM   2371  H1  HOH B 784      18.425   3.747  27.086  1.00  0.00      B    H  
ATOM   2372  H2  HOH B 784      18.333   3.122  28.576  1.00  0.00      B    H  
ATOM   2373  O   HOH B 785      19.555  38.747  27.063  1.00  0.00      B    O  
ATOM   2374  H1  HOH B 785      19.948  37.847  26.815  1.00  0.00      B    H  
ATOM   2375  H2  HOH B 785      19.178  39.046  26.184  1.00  0.00      B    H  
ATOM   2376  O   HOH B 786       9.657  23.127  20.471  1.00  0.00      B    O  
ATOM   2377  H1  HOH B 786      10.005  22.362  20.938  1.00  0.00      B    H  
ATOM   2378  H2  HOH B 786      10.337  23.383  19.741  1.00  0.00      B    H  
ATOM   2379  O   HOH B 787       8.279   7.610  15.898  1.00  0.00      B    O  
ATOM   2380  H1  HOH B 787       7.714   7.435  15.097  1.00  0.00      B    H  
ATOM   2381  H2  HOH B 787       9.103   8.097  15.534  1.00  0.00      B    H  
ATOM   2382  O   HOH B 788       1.770  20.492   6.971  1.00  0.00      B    O  
ATOM   2383  H1  HOH B 788       1.483  19.715   6.383  1.00  0.00      B    H  
ATOM   2384  H2  HOH B 788       2.803  20.507   6.984  1.00  0.00      B    H  
ATOM   2385  O   HOH B 789      20.512  23.751  28.329  1.00  0.00      B    O  
ATOM   2386  H1  HOH B 789      21.282  23.546  28.954  1.00  0.00      B    H  
ATOM   2387  H2  HOH B 789      20.298  22.949  27.714  1.00  0.00      B    H  
ATOM   2388  O   HOH B 790      29.333  17.673  28.290  1.00  0.00      B    O  
ATOM   2389  H1  HOH B 790      28.742  18.425  28.691  1.00  0.00      B    H  
ATOM   2390  H2  HOH B 790      30.051  18.144  27.699  1.00  0.00      B    H  
ATOM   2391  O   HOH B 791       8.748   0.454   6.421  1.00  0.00      B    O  
ATOM   2392  H1  HOH B 791       9.578  -0.039   6.723  1.00  0.00      B    H  
ATOM   2393  H2  HOH B 791       8.961   0.915   5.509  1.00  0.00      B    H  
ATOM   2394  O   HOH B 792      26.843  34.524   2.599  1.00  0.00      B    O  
ATOM   2395  H1  HOH B 792      27.618  33.927   2.669  1.00  0.00      B    H  
ATOM   2396  H2  HOH B 792      26.071  33.988   2.214  1.00  0.00      B    H  
ATOM   2397  O   HOH B 793      14.279  12.784  18.184  1.00  0.00      B    O  
ATOM   2398  H1  HOH B 793      14.783  12.196  18.863  1.00  0.00      B    H  
ATOM   2399  H2  HOH B 793      13.272  12.542  18.232  1.00  0.00      B    H  
ATOM   2400  O   HOH B 794       1.257  21.906   9.634  1.00  0.00      B    O  
ATOM   2401  H1  HOH B 794       1.427  21.486   8.723  1.00  0.00      B    H  
ATOM   2402  H2  HOH B 794       0.222  22.248   9.620  1.00  0.00      B    H  
ATOM   2403  O   HOH B 795      24.810  14.666   5.911  1.00  0.00      B    O  
ATOM   2404  H1  HOH B 795      25.666  14.240   5.750  1.00  0.00      B    H  
ATOM   2405  H2  HOH B 795      24.604  14.643   6.871  1.00  0.00      B    H  
ATOM   2406  O   HOH B 796       2.152  22.339  30.508  1.00  0.00      B    O  
ATOM   2407  H1  HOH B 796       2.550  21.486  30.868  1.00  0.00      B    H  
ATOM   2408  H2  HOH B 796       1.136  22.295  30.437  1.00  0.00      B    H  
ATOM   2409  O   HOH B 797      24.327  35.922   9.701  1.00  0.00      B    O  
ATOM   2410  H1  HOH B 797      25.049  36.471  10.152  1.00  0.00      B    H  
ATOM   2411  H2  HOH B 797      23.553  36.241  10.209  1.00  0.00      B    H  
ATOM   2412  O   HOH B 798      35.890  26.884   5.544  1.00  0.00      B    O  
ATOM   2413  H1  HOH B 798      35.250  27.611   5.121  1.00  0.00      B    H  
ATOM   2414  H2  HOH B 798      36.277  27.165   6.461  1.00  0.00      B    H  
ATOM   2415  O   HOH B 799       6.211  23.955  28.632  1.00  0.00      B    O  
ATOM   2416  H1  HOH B 799       5.166  23.754  28.720  1.00  0.00      B    H  
ATOM   2417  H2  HOH B 799       6.609  23.690  29.523  1.00  0.00      B    H  
ATOM   2418  O   HOH B 800      26.959  36.748  36.404  1.00  0.00      B    O  
ATOM   2419  H1  HOH B 800      26.497  36.558  37.256  1.00  0.00      B    H  
ATOM   2420  H2  HOH B 800      27.983  36.803  36.541  1.00  0.00      B    H  
ATOM   2421  O   HOH B 801      22.378  17.286   1.677  1.00  0.00      B    O  
ATOM   2422  H1  HOH B 801      22.268  16.299   1.424  1.00  0.00      B    H  
ATOM   2423  H2  HOH B 801      21.496  17.756   1.679  1.00  0.00      B    H  
ATOM   2424  O   HOH B 802      19.062  37.567   8.142  1.00  0.00      B    O  
ATOM   2425  H1  HOH B 802      18.345  37.566   8.845  1.00  0.00      B    H  
ATOM   2426  H2  HOH B 802      18.688  37.829   7.212  1.00  0.00      B    H  
ATOM   2427  O   HOH B 803      28.748  19.652  32.962  1.00  0.00      B    O  
ATOM   2428  H1  HOH B 803      28.140  19.122  32.301  1.00  0.00      B    H  
ATOM   2429  H2  HOH B 803      29.184  18.945  33.569  1.00  0.00      B    H  
ATOM   2430  O   HOH B 804      11.020  27.853  17.618  1.00  0.00      B    O  
ATOM   2431  H1  HOH B 804      10.707  28.767  17.765  1.00  0.00      B    H  
ATOM   2432  H2  HOH B 804      10.737  27.370  18.508  1.00  0.00      B    H  
ATOM   2433  O   HOH B 805       8.648   4.246   5.866  1.00  0.00      B    O  
ATOM   2434  H1  HOH B 805       8.465   5.129   5.329  1.00  0.00      B    H  
ATOM   2435  H2  HOH B 805       9.256   4.537   6.618  1.00  0.00      B    H  
ATOM   2436  O   HOH B 806      21.527  12.974  22.125  1.00  0.00      B    O  
ATOM   2437  H1  HOH B 806      22.003  12.828  21.257  1.00  0.00      B    H  
ATOM   2438  H2  HOH B 806      20.791  13.660  22.067  1.00  0.00      B    H  
ATOM   2439  O   HOH B 807      29.381  12.771  18.670  1.00  0.00      B    O  
ATOM   2440  H1  HOH B 807      29.178  11.771  18.909  1.00  0.00      B    H  
ATOM   2441  H2  HOH B 807      28.804  13.298  19.306  1.00  0.00      B    H  
ATOM   2442  O   HOH B 808      35.893  24.672  13.296  1.00  0.00      B    O  
ATOM   2443  H1  HOH B 808      36.816  24.852  12.902  1.00  0.00      B    H  
ATOM   2444  H2  HOH B 808      35.868  25.094  14.208  1.00  0.00      B    H  
ATOM   2445  O   HOH B 809      30.166  20.039  38.144  1.00  0.00      B    O  
ATOM   2446  H1  HOH B 809      29.201  19.819  38.000  1.00  0.00      B    H  
ATOM   2447  H2  HOH B 809      30.470  20.537  37.328  1.00  0.00      B    H  
ATOM   2448  O   HOH B 810      29.337   6.240  28.195  1.00  0.00      B    O  
ATOM   2449  H1  HOH B 810      28.670   6.234  27.430  1.00  0.00      B    H  
ATOM   2450  H2  HOH B 810      28.896   6.747  28.909  1.00  0.00      B    H  
ATOM   2451  O   HOH B 811      30.225  21.827  14.738  1.00  0.00      B    O  
ATOM   2452  H1  HOH B 811      30.657  22.198  13.879  1.00  0.00      B    H  
ATOM   2453  H2  HOH B 811      30.532  20.849  14.770  1.00  0.00      B    H  
ATOM   2454  O   HOH B 812      23.020  27.059  25.699  1.00  0.00      B    O  
ATOM   2455  H1  HOH B 812      22.456  27.813  25.336  1.00  0.00      B    H  
ATOM   2456  H2  HOH B 812      23.076  26.358  24.987  1.00  0.00      B    H  
ATOM   2457  O   HOH B 813      19.207  24.683   2.021  1.00  0.00      B    O  
ATOM   2458  H1  HOH B 813      19.965  24.184   2.459  1.00  0.00      B    H  
ATOM   2459  H2  HOH B 813      18.335  24.101   2.032  1.00  0.00      B    H  
ATOM   2460  O   HOH B 814      35.294   4.964  14.342  1.00  0.00      B    O  
ATOM   2461  H1  HOH B 814      35.287   4.505  15.263  1.00  0.00      B    H  
ATOM   2462  H2  HOH B 814      34.800   5.822  14.340  1.00  0.00      B    H  
ATOM   2463  O   HOH B 815      25.853   5.003   6.592  1.00  0.00      B    O  
ATOM   2464  H1  HOH B 815      25.533   4.558   7.426  1.00  0.00      B    H  
ATOM   2465  H2  HOH B 815      25.035   5.274   6.104  1.00  0.00      B    H  
ATOM   2466  O   HOH B 816      17.044   7.102  39.336  1.00  0.00      B    O  
ATOM   2467  H1  HOH B 816      17.253   8.101  39.451  1.00  0.00      B    H  
ATOM   2468  H2  HOH B 816      16.796   6.949  38.344  1.00  0.00      B    H  
ATOM   2469  O   HOH B 817      26.681  29.314   5.666  1.00  0.00      B    O  
ATOM   2470  H1  HOH B 817      26.185  29.342   4.785  1.00  0.00      B    H  
ATOM   2471  H2  HOH B 817      26.823  30.245   6.005  1.00  0.00      B    H  
ATOM   2472  O   HOH B 818      11.017  16.281  13.642  1.00  0.00      B    O  
ATOM   2473  H1  HOH B 818      11.761  16.717  14.203  1.00  0.00      B    H  
ATOM   2474  H2  HOH B 818      11.374  15.381  13.216  1.00  0.00      B    H  
ATOM   2475  O   HOH B 819       6.044  21.835   5.177  1.00  0.00      B    O  
ATOM   2476  H1  HOH B 819       6.844  22.143   5.736  1.00  0.00      B    H  
ATOM   2477  H2  HOH B 819       6.273  21.572   4.208  1.00  0.00      B    H  
ATOM   2478  O   HOH B 820      34.603  36.523   4.139  1.00  0.00      B    O  
ATOM   2479  H1  HOH B 820      34.418  37.324   4.679  1.00  0.00      B    H  
ATOM   2480  H2  HOH B 820      34.004  35.737   4.462  1.00  0.00      B    H  
ATOM   2481  O   HOH B 821      25.206   7.376  12.311  1.00  0.00      B    O  
ATOM   2482  H1  HOH B 821      26.187   7.772  12.289  1.00  0.00      B    H  
ATOM   2483  H2  HOH B 821      25.372   6.417  12.528  1.00  0.00      B    H  
ATOM   2484  O   HOH B 822       5.087   5.342   6.575  1.00  0.00      B    O  
ATOM   2485  H1  HOH B 822       5.032   4.467   7.110  1.00  0.00      B    H  
ATOM   2486  H2  HOH B 822       4.623   5.186   5.649  1.00  0.00      B    H  
ATOM   2487  O   HOH B 823      18.467   5.297  13.617  1.00  0.00      B    O  
ATOM   2488  H1  HOH B 823      18.568   5.843  12.812  1.00  0.00      B    H  
ATOM   2489  H2  HOH B 823      18.433   4.258  13.376  1.00  0.00      B    H  
ATOM   2490  O   HOH B 824      19.131  15.310   5.882  1.00  0.00      B    O  
ATOM   2491  H1  HOH B 824      19.331  14.923   4.996  1.00  0.00      B    H  
ATOM   2492  H2  HOH B 824      18.329  14.801   6.230  1.00  0.00      B    H  
ATOM   2493  O   HOH B 825      23.362  38.506  17.311  1.00  0.00      B    O  
ATOM   2494  H1  HOH B 825      22.572  38.989  16.937  1.00  0.00      B    H  
ATOM   2495  H2  HOH B 825      22.995  37.872  17.991  1.00  0.00      B    H  
ATOM   2496  O   HOH B 826      20.879  29.533   1.800  1.00  0.00      B    O  
ATOM   2497  H1  HOH B 826      20.035  30.071   1.996  1.00  0.00      B    H  
ATOM   2498  H2  HOH B 826      20.591  28.626   1.494  1.00  0.00      B    H  
ATOM   2499  O   HOH B 827       4.783  29.108  24.360  1.00  0.00      B    O  
ATOM   2500  H1  HOH B 827       4.809  29.826  23.624  1.00  0.00      B    H  
ATOM   2501  H2  HOH B 827       3.807  28.822  24.501  1.00  0.00      B    H  
ATOM   2502  O   HOH B 828       9.608  36.784  12.081  1.00  0.00      B    O  
ATOM   2503  H1  HOH B 828       8.957  36.880  12.871  1.00  0.00      B    H  
ATOM   2504  H2  HOH B 828      10.309  36.176  12.356  1.00  0.00      B    H  
ATOM   2505  O   HOH B 829      25.288  29.932  12.204  1.00  0.00      B    O  
ATOM   2506  H1  HOH B 829      24.957  29.109  12.658  1.00  0.00      B    H  
ATOM   2507  H2  HOH B 829      25.724  29.638  11.365  1.00  0.00      B    H  
ATOM   2508  O   HOH B 830       1.241  29.819   6.130  1.00  0.00      B    O  
ATOM   2509  H1  HOH B 830       0.880  29.013   5.564  1.00  0.00      B    H  
ATOM   2510  H2  HOH B 830       1.611  30.562   5.599  1.00  0.00      B    H  
ATOM   2511  O   HOH B 831       4.789  18.617  29.179  1.00  0.00      B    O  
ATOM   2512  H1  HOH B 831       4.497  19.484  28.631  1.00  0.00      B    H  
ATOM   2513  H2  HOH B 831       4.529  17.795  28.671  1.00  0.00      B    H  
ATOM   2514  O   HOH B 832       7.347  15.962  24.869  1.00  0.00      B    O  
ATOM   2515  H1  HOH B 832       7.812  15.563  25.685  1.00  0.00      B    H  
ATOM   2516  H2  HOH B 832       7.500  15.393  24.087  1.00  0.00      B    H  
ATOM   2517  O   HOH B 833       6.158  34.842   0.491  1.00  0.00      B    O  
ATOM   2518  H1  HOH B 833       5.744  34.090  -0.014  1.00  0.00      B    H  
ATOM   2519  H2  HOH B 833       5.667  34.957   1.363  1.00  0.00      B    H  
ATOM   2520  O   HOH B 834      28.504  10.396  19.282  1.00  0.00      B    O  
ATOM   2521  H1  HOH B 834      28.266  10.682  20.223  1.00  0.00      B    H  
ATOM   2522  H2  HOH B 834      28.587   9.351  19.218  1.00  0.00      B    H  
ATOM   2523  O   HOH B 835       4.786   5.976  34.129  1.00  0.00      B    O  
ATOM   2524  H1  HOH B 835       5.752   5.940  33.734  1.00  0.00      B    H  
ATOM   2525  H2  HOH B 835       4.677   6.883  34.608  1.00  0.00      B    H  
ATOM   2526  O   HOH B 836      27.823  14.843  13.263  1.00  0.00      B    O  
ATOM   2527  H1  HOH B 836      27.979  13.966  13.743  1.00  0.00      B    H  
ATOM   2528  H2  HOH B 836      27.983  14.759  12.259  1.00  0.00      B    H  
ATOM   2529  O   HOH B 837      35.987   4.443  27.712  1.00  0.00      B    O  
ATOM   2530  H1  HOH B 837      36.454   4.147  28.541  1.00  0.00      B    H  
ATOM   2531  H2  HOH B 837      35.345   5.212  27.927  1.00  0.00      B    H  
ATOM   2532  O   HOH B 838      18.018  21.920   4.941  1.00  0.00      B    O  
ATOM   2533  H1  HOH B 838      18.829  21.451   4.554  1.00  0.00      B    H  
ATOM   2534  H2  HOH B 838      17.499  21.279   5.487  1.00  0.00      B    H  
ATOM   2535  O   HOH B 839       3.688  26.841  31.667  1.00  0.00      B    O  
ATOM   2536  H1  HOH B 839       3.033  26.071  31.724  1.00  0.00      B    H  
ATOM   2537  H2  HOH B 839       4.540  26.445  32.045  1.00  0.00      B    H  
ATOM   2538  O   HOH B 840      10.050  24.424  10.209  1.00  0.00      B    O  
ATOM   2539  H1  HOH B 840      10.908  23.963  10.083  1.00  0.00      B    H  
ATOM   2540  H2  HOH B 840       9.736  24.769   9.305  1.00  0.00      B    H  
ATOM   2541  O   HOH B 841      26.448   3.733  19.419  1.00  0.00      B    O  
ATOM   2542  H1  HOH B 841      25.560   3.559  19.053  1.00  0.00      B    H  
ATOM   2543  H2  HOH B 841      26.266   4.251  20.315  1.00  0.00      B    H  
ATOM   2544  O   HOH B 842       3.228  10.963  29.540  1.00  0.00      B    O  
ATOM   2545  H1  HOH B 842       3.452  10.066  29.139  1.00  0.00      B    H  
ATOM   2546  H2  HOH B 842       2.469  10.792  30.230  1.00  0.00      B    H  
ATOM   2547  O   HOH B 843      27.563  36.818  29.732  1.00  0.00      B    O  
ATOM   2548  H1  HOH B 843      28.517  36.516  29.612  1.00  0.00      B    H  
ATOM   2549  H2  HOH B 843      27.610  37.764  29.578  1.00  0.00      B    H  
ATOM   2550  O   HOH B 844      21.059   0.953  38.273  1.00  0.00      B    O  
ATOM   2551  H1  HOH B 844      21.717   0.221  37.943  1.00  0.00      B    H  
ATOM   2552  H2  HOH B 844      20.527   0.610  39.074  1.00  0.00      B    H  
ATOM   2553  O   HOH B 845       0.672   4.448  12.740  1.00  0.00      B    O  
ATOM   2554  H1  HOH B 845       0.853   3.497  12.435  1.00  0.00      B    H  
ATOM   2555  H2  HOH B 845       0.475   4.272  13.767  1.00  0.00      B    H  
ATOM   2556  O   HOH B 846      23.336  19.667  35.769  1.00  0.00      B    O  
ATOM   2557  H1  HOH B 846      23.873  18.923  35.421  1.00  0.00      B    H  
ATOM   2558  H2  HOH B 846      23.175  20.234  34.973  1.00  0.00      B    H  
ATOM   2559  O   HOH B 847      38.205   7.474   7.242  1.00  0.00      B    O  
ATOM   2560  H1  HOH B 847      38.472   6.514   6.878  1.00  0.00      B    H  
ATOM   2561  H2  HOH B 847      38.434   7.428   8.204  1.00  0.00      B    H  
ATOM   2562  O   HOH B 848      24.705  18.975  31.200  1.00  0.00      B    O  
ATOM   2563  H1  HOH B 848      24.885  19.591  30.387  1.00  0.00      B    H  
ATOM   2564  H2  HOH B 848      23.723  18.986  31.395  1.00  0.00      B    H  
ATOM   2565  O   HOH B 849      14.747  13.554   4.637  1.00  0.00      B    O  
ATOM   2566  H1  HOH B 849      14.995  12.628   4.964  1.00  0.00      B    H  
ATOM   2567  H2  HOH B 849      13.807  13.739   4.784  1.00  0.00      B    H  
ATOM   2568  O   HOH B 850      10.287   4.915   7.894  1.00  0.00      B    O  
ATOM   2569  H1  HOH B 850       9.638   4.723   8.670  1.00  0.00      B    H  
ATOM   2570  H2  HOH B 850      11.237   5.060   8.236  1.00  0.00      B    H  
ATOM   2571  O   HOH B 851      14.906   5.745   1.451  1.00  0.00      B    O  
ATOM   2572  H1  HOH B 851      15.652   6.397   1.419  1.00  0.00      B    H  
ATOM   2573  H2  HOH B 851      15.205   4.883   0.959  1.00  0.00      B    H  
ATOM   2574  O   HOH B 852      39.145  12.203  19.671  1.00  0.00      B    O  
ATOM   2575  H1  HOH B 852      39.248  12.806  20.467  1.00  0.00      B    H  
ATOM   2576  H2  HOH B 852      38.208  11.793  19.687  1.00  0.00      B    H  
ATOM   2577  O   HOH B 853       7.180   2.021  20.519  1.00  0.00      B    O  
ATOM   2578  H1  HOH B 853       7.985   2.027  19.895  1.00  0.00      B    H  
ATOM   2579  H2  HOH B 853       6.801   1.050  20.611  1.00  0.00      B    H  
ATOM   2580  O   HOH B 854       4.269   7.835   2.741  1.00  0.00      B    O  
ATOM   2581  H1  HOH B 854       4.490   8.062   1.776  1.00  0.00      B    H  
ATOM   2582  H2  HOH B 854       4.658   8.535   3.399  1.00  0.00      B    H  
ATOM   2583  O   HOH B 855       4.747  13.922   9.251  1.00  0.00      B    O  
ATOM   2584  H1  HOH B 855       4.185  14.778   9.211  1.00  0.00      B    H  
ATOM   2585  H2  HOH B 855       4.608  13.495  10.123  1.00  0.00      B    H  
ATOM   2586  O   HOH B 856      37.836  10.752  35.998  1.00  0.00      B    O  
ATOM   2587  H1  HOH B 856      37.753  10.728  36.957  1.00  0.00      B    H  
ATOM   2588  H2  HOH B 856      37.440  11.617  35.677  1.00  0.00      B    H  
ATOM   2589  O   HOH B 857      35.591   9.591  34.546  1.00  0.00      B    O  
ATOM   2590  H1  HOH B 857      34.961  10.329  34.775  1.00  0.00      B    H  
ATOM   2591  H2  HOH B 857      36.510   9.769  34.920  1.00  0.00      B    H  
ATOM   2592  O   HOH B 858      16.275  13.618   9.827  1.00  0.00      B    O  
ATOM   2593  H1  HOH B 858      16.378  14.007  10.792  1.00  0.00      B    H  
ATOM   2594  H2  HOH B 858      15.939  14.383   9.175  1.00  0.00      B    H  
ATOM   2595  O   HOH B 859       4.032  22.029  16.297  1.00  0.00      B    O  
ATOM   2596  H1  HOH B 859       3.793  22.996  16.167  1.00  0.00      B    H  
ATOM   2597  H2  HOH B 859       3.917  21.564  15.395  1.00  0.00      B    H  
ATOM   2598  O   HOH B 860      28.273  36.683   1.031  1.00  0.00      B    O  
ATOM   2599  H1  HOH B 860      28.052  36.160   1.869  1.00  0.00      B    H  
ATOM   2600  H2  HOH B 860      27.923  36.238   0.149  1.00  0.00      B    H  
ATOM   2601  O   HOH B 861      22.713  31.005  32.428  1.00  0.00      B    O  
ATOM   2602  H1  HOH B 861      23.346  30.872  33.193  1.00  0.00      B    H  
ATOM   2603  H2  HOH B 861      22.935  31.946  32.142  1.00  0.00      B    H  
ATOM   2604  O   HOH B 862      27.307  34.136  30.886  1.00  0.00      B    O  
ATOM   2605  H1  HOH B 862      28.125  34.328  31.482  1.00  0.00      B    H  
ATOM   2606  H2  HOH B 862      27.044  35.018  30.513  1.00  0.00      B    H  
ATOM   2607  O   HOH B 863      29.734  36.968  36.703  1.00  0.00      B    O  
ATOM   2608  H1  HOH B 863      30.243  37.512  37.401  1.00  0.00      B    H  
ATOM   2609  H2  HOH B 863      30.422  36.912  35.955  1.00  0.00      B    H  
ATOM   2610  O   HOH B 864      13.866   1.816  13.689  1.00  0.00      B    O  
ATOM   2611  H1  HOH B 864      13.889   2.089  12.723  1.00  0.00      B    H  
ATOM   2612  H2  HOH B 864      14.782   1.486  13.978  1.00  0.00      B    H  
ATOM   2613  O   HOH B 865      34.677  26.553  11.811  1.00  0.00      B    O  
ATOM   2614  H1  HOH B 865      35.308  27.279  12.140  1.00  0.00      B    H  
ATOM   2615  H2  HOH B 865      35.063  25.676  12.170  1.00  0.00      B    H  
ATOM   2616  O   HOH B 866       1.434  10.411  38.414  1.00  0.00      B    O  
ATOM   2617  H1  HOH B 866       1.785  10.461  39.364  1.00  0.00      B    H  
ATOM   2618  H2  HOH B 866       0.594   9.852  38.486  1.00  0.00      B    H  
ATOM   2619  O   HOH B 867      16.153   0.395  14.273  1.00  0.00      B    O  
ATOM   2620  H1  HOH B 867      16.348   0.340  15.266  1.00  0.00      B    H  
ATOM   2621  H2  HOH B 867      15.720  -0.463  14.031  1.00  0.00      B    H  
ATOM   2622  O   HOH B 868      30.017  11.629   9.047  1.00  0.00      B    O  
ATOM   2623  H1  HOH B 868      30.593  11.748   9.887  1.00  0.00      B    H  
ATOM   2624  H2  HOH B 868      29.211  12.242   8.974  1.00  0.00      B    H  
ATOM   2625  O   HOH B 869      35.680  17.998   2.127  1.00  0.00      B    O  
ATOM   2626  H1  HOH B 869      35.948  17.384   1.312  1.00  0.00      B    H  
ATOM   2627  H2  HOH B 869      34.957  18.643   1.764  1.00  0.00      B    H  
ATOM   2628  O   HOH B 870      23.535  25.021  37.262  1.00  0.00      B    O  
ATOM   2629  H1  HOH B 870      23.182  24.054  37.417  1.00  0.00      B    H  
ATOM   2630  H2  HOH B 870      23.572  25.520  38.163  1.00  0.00      B    H  
ATOM   2631  O   HOH B 871      33.599  18.853  19.031  1.00  0.00      B    O  
ATOM   2632  H1  HOH B 871      32.783  18.963  19.639  1.00  0.00      B    H  
ATOM   2633  H2  HOH B 871      33.351  18.003  18.483  1.00  0.00      B    H  
ATOM   2634  O   HOH B 872       2.267  36.036   9.034  1.00  0.00      B    O  
ATOM   2635  H1  HOH B 872       1.324  36.170   9.360  1.00  0.00      B    H  
ATOM   2636  H2  HOH B 872       2.760  36.917   9.153  1.00  0.00      B    H  
ATOM   2637  O   HOH B 873      22.054  37.212  19.362  1.00  0.00      B    O  
ATOM   2638  H1  HOH B 873      21.223  37.825  19.380  1.00  0.00      B    H  
ATOM   2639  H2  HOH B 873      22.619  37.423  20.130  1.00  0.00      B    H  
ATOM   2640  O   HOH B 874       5.622  19.413  17.812  1.00  0.00      B    O  
ATOM   2641  H1  HOH B 874       5.395  19.048  16.867  1.00  0.00      B    H  
ATOM   2642  H2  HOH B 874       6.151  20.252  17.627  1.00  0.00      B    H  
ATOM   2643  O   HOH B 875      20.207  38.926  20.065  1.00  0.00      B    O  
ATOM   2644  H1  HOH B 875      20.709  39.533  20.613  1.00  0.00      B    H  
ATOM   2645  H2  HOH B 875      19.809  38.252  20.671  1.00  0.00      B    H  
ATOM   2646  O   HOH B 876      17.876   9.919   8.608  1.00  0.00      B    O  
ATOM   2647  H1  HOH B 876      17.964  10.442   9.535  1.00  0.00      B    H  
ATOM   2648  H2  HOH B 876      18.056   8.953   8.699  1.00  0.00      B    H  
ATOM   2649  O   HOH B 877      14.042   1.559   7.399  1.00  0.00      B    O  
ATOM   2650  H1  HOH B 877      15.061   1.713   7.415  1.00  0.00      B    H  
ATOM   2651  H2  HOH B 877      13.826   0.630   7.102  1.00  0.00      B    H  
ATOM   2652  O   HOH B 878      36.580  24.863  16.097  1.00  0.00      B    O  
ATOM   2653  H1  HOH B 878      36.688  25.837  16.338  1.00  0.00      B    H  
ATOM   2654  H2  HOH B 878      37.379  24.434  15.652  1.00  0.00      B    H  
ATOM   2655  O   HOH B 879      34.504  30.601  32.278  1.00  0.00      B    O  
ATOM   2656  H1  HOH B 879      35.223  31.058  32.747  1.00  0.00      B    H  
ATOM   2657  H2  HOH B 879      34.577  29.576  32.377  1.00  0.00      B    H  
ATOM   2658  O   HOH B 880      34.680  15.294  32.676  1.00  0.00      B    O  
ATOM   2659  H1  HOH B 880      34.517  14.288  32.608  1.00  0.00      B    H  
ATOM   2660  H2  HOH B 880      35.484  15.634  32.134  1.00  0.00      B    H  
ATOM   2661  O   HOH B 881      27.355  -0.233  12.316  1.00  0.00      B    O  
ATOM   2662  H1  HOH B 881      26.748   0.185  11.627  1.00  0.00      B    H  
ATOM   2663  H2  HOH B 881      28.193   0.383  12.283  1.00  0.00      B    H  
ATOM   2664  O   HOH B 882      19.251  25.513  33.900  1.00  0.00      B    O  
ATOM   2665  H1  HOH B 882      18.362  25.541  33.325  1.00  0.00      B    H  
ATOM   2666  H2  HOH B 882      20.052  25.293  33.251  1.00  0.00      B    H  
ATOM   2667  O   HOH B 883       0.587  18.991  30.761  1.00  0.00      B    O  
ATOM   2668  H1  HOH B 883       0.265  19.794  31.273  1.00  0.00      B    H  
ATOM   2669  H2  HOH B 883      -0.244  18.770  30.167  1.00  0.00      B    H  
ATOM   2670  O   HOH B 884       5.964  35.389  11.613  1.00  0.00      B    O  
ATOM   2671  H1  HOH B 884       6.231  35.685  10.669  1.00  0.00      B    H  
ATOM   2672  H2  HOH B 884       6.754  34.937  12.013  1.00  0.00      B    H  
ATOM   2673  O   HOH B 885      17.284  19.083   9.320  1.00  0.00      B    O  
ATOM   2674  H1  HOH B 885      16.443  18.545   9.273  1.00  0.00      B    H  
ATOM   2675  H2  HOH B 885      17.090  19.989   9.854  1.00  0.00      B    H  
ATOM   2676  O   HOH B 886      30.260  26.479   7.816  1.00  0.00      B    O  
ATOM   2677  H1  HOH B 886      29.525  27.255   7.962  1.00  0.00      B    H  
ATOM   2678  H2  HOH B 886      29.905  25.715   7.239  1.00  0.00      B    H  
ATOM   2679  O   HOH B 887      27.265  28.790  14.426  1.00  0.00      B    O  
ATOM   2680  H1  HOH B 887      26.707  29.669  14.560  1.00  0.00      B    H  
ATOM   2681  H2  HOH B 887      27.562  28.741  13.502  1.00  0.00      B    H  
ATOM   2682  O   HOH B 888      31.681  15.346  13.276  1.00  0.00      B    O  
ATOM   2683  H1  HOH B 888      31.322  16.051  13.956  1.00  0.00      B    H  
ATOM   2684  H2  HOH B 888      31.392  14.473  13.693  1.00  0.00      B    H  
ATOM   2685  O   HOH B 889      11.752  26.397   8.228  1.00  0.00      B    O  
ATOM   2686  H1  HOH B 889      10.858  26.060   7.896  1.00  0.00      B    H  
ATOM   2687  H2  HOH B 889      12.494  26.064   7.667  1.00  0.00      B    H  
ATOM   2688  O   HOH B 890       2.959   9.085  23.969  1.00  0.00      B    O  
ATOM   2689  H1  HOH B 890       3.756   9.730  24.123  1.00  0.00      B    H  
ATOM   2690  H2  HOH B 890       2.628   8.695  24.808  1.00  0.00      B    H  
ATOM   2691  O   HOH B 891       7.894  11.711  36.032  1.00  0.00      B    O  
ATOM   2692  H1  HOH B 891       8.571  12.204  35.415  1.00  0.00      B    H  
ATOM   2693  H2  HOH B 891       7.175  11.246  35.436  1.00  0.00      B    H  
ATOM   2694  O   HOH B 892       6.584  17.610  31.218  1.00  0.00      B    O  
ATOM   2695  H1  HOH B 892       5.987  17.779  30.427  1.00  0.00      B    H  
ATOM   2696  H2  HOH B 892       7.154  18.455  31.367  1.00  0.00      B    H  
ATOM   2697  O   HOH B 893      32.975   9.764  21.566  1.00  0.00      B    O  
ATOM   2698  H1  HOH B 893      32.975   9.201  20.683  1.00  0.00      B    H  
ATOM   2699  H2  HOH B 893      32.400  10.578  21.428  1.00  0.00      B    H  
ATOM   2700  O   HOH B 894      25.809   8.068  31.777  1.00  0.00      B    O  
ATOM   2701  H1  HOH B 894      26.429   8.558  32.460  1.00  0.00      B    H  
ATOM   2702  H2  HOH B 894      25.474   7.323  32.310  1.00  0.00      B    H  
ATOM   2703  O   HOH B 895      34.247  36.175  13.356  1.00  0.00      B    O  
ATOM   2704  H1  HOH B 895      34.406  35.434  12.663  1.00  0.00      B    H  
ATOM   2705  H2  HOH B 895      34.930  36.878  13.150  1.00  0.00      B    H  
ATOM   2706  O   HOH B 896       1.660  25.226  15.967  1.00  0.00      B    O  
ATOM   2707  H1  HOH B 896       1.560  26.110  15.562  1.00  0.00      B    H  
ATOM   2708  H2  HOH B 896       2.630  24.954  15.825  1.00  0.00      B    H  
ATOM   2709  O   HOH B 897       1.441  36.259  26.560  1.00  0.00      B    O  
ATOM   2710  H1  HOH B 897       1.031  36.666  27.398  1.00  0.00      B    H  
ATOM   2711  H2  HOH B 897       0.789  36.152  25.822  1.00  0.00      B    H  
ATOM   2712  O   HOH B 898       2.219  13.674  34.943  1.00  0.00      B    O  
ATOM   2713  H1  HOH B 898       2.302  13.685  33.929  1.00  0.00      B    H  
ATOM   2714  H2  HOH B 898       1.932  12.724  35.197  1.00  0.00      B    H  
ATOM   2715  O   HOH B 899       4.236  27.940  21.388  1.00  0.00      B    O  
ATOM   2716  H1  HOH B 899       5.100  27.593  20.955  1.00  0.00      B    H  
ATOM   2717  H2  HOH B 899       3.792  27.179  21.884  1.00  0.00      B    H  
ATOM   2718  O   HOH B 900       9.785   9.530  14.701  1.00  0.00      B    O  
ATOM   2719  H1  HOH B 900       8.897   9.677  14.169  1.00  0.00      B    H  
ATOM   2720  H2  HOH B 900      10.311   8.822  14.202  1.00  0.00      B    H  
ATOM   2721  O   HOH B 901      26.653  31.093  15.148  1.00  0.00      B    O  
ATOM   2722  H1  HOH B 901      26.298  30.933  16.082  1.00  0.00      B    H  
ATOM   2723  H2  HOH B 901      26.011  31.728  14.735  1.00  0.00      B    H  
ATOM   2724  O   HOH B 902      31.325  29.664  17.898  1.00  0.00      B    O  
ATOM   2725  H1  HOH B 902      30.642  30.171  17.303  1.00  0.00      B    H  
ATOM   2726  H2  HOH B 902      32.224  30.077  17.897  1.00  0.00      B    H  
ATOM   2727  O   HOH B 903      38.326   8.874  -0.197  1.00  0.00      B    O  
ATOM   2728  H1  HOH B 903      37.586   9.483  -0.425  1.00  0.00      B    H  
ATOM   2729  H2  HOH B 903      38.449   8.976   0.805  1.00  0.00      B    H  
ATOM   2730  O   HOH B 904      11.095   4.074  29.432  1.00  0.00      B    O  
ATOM   2731  H1  HOH B 904      10.734   4.247  28.443  1.00  0.00      B    H  
ATOM   2732  H2  HOH B 904      12.009   3.586  29.333  1.00  0.00      B    H  
ATOM   2733  O   HOH B 905      15.995   9.630  34.288  1.00  0.00      B    O  
ATOM   2734  H1  HOH B 905      16.757   9.160  34.726  1.00  0.00      B    H  
ATOM   2735  H2  HOH B 905      16.174  10.646  34.384  1.00  0.00      B    H  
ATOM   2736  O   HOH B 906      11.607   1.746  26.277  1.00  0.00      B    O  
ATOM   2737  H1  HOH B 906      11.517   1.490  27.247  1.00  0.00      B    H  
ATOM   2738  H2  HOH B 906      12.597   1.876  26.076  1.00  0.00      B    H  
ATOM   2739  O   HOH B 907       9.820  10.684  22.230  1.00  0.00      B    O  
ATOM   2740  H1  HOH B 907       9.544  10.626  21.232  1.00  0.00      B    H  
ATOM   2741  H2  HOH B 907      10.591  10.048  22.442  1.00  0.00      B    H  
ATOM   2742  O   HOH B 908      32.057   5.024   6.037  1.00  0.00      B    O  
ATOM   2743  H1  HOH B 908      31.636   4.181   5.643  1.00  0.00      B    H  
ATOM   2744  H2  HOH B 908      32.460   4.746   6.961  1.00  0.00      B    H  
ATOM   2745  O   HOH B 909      28.346  27.022  19.332  1.00  0.00      B    O  
ATOM   2746  H1  HOH B 909      28.081  27.998  19.365  1.00  0.00      B    H  
ATOM   2747  H2  HOH B 909      28.207  26.663  18.425  1.00  0.00      B    H  
ATOM   2748  O   HOH B 910      34.436   6.133  37.201  1.00  0.00      B    O  
ATOM   2749  H1  HOH B 910      34.157   7.074  37.475  1.00  0.00      B    H  
ATOM   2750  H2  HOH B 910      35.265   5.841  37.781  1.00  0.00      B    H  
ATOM   2751  O   HOH B 911       4.574  28.347   5.177  1.00  0.00      B    O  
ATOM   2752  H1  HOH B 911       5.317  29.008   5.461  1.00  0.00      B    H  
ATOM   2753  H2  HOH B 911       4.804  28.166   4.223  1.00  0.00      B    H  
ATOM   2754  O   HOH B 912      32.782   7.765  23.676  1.00  0.00      B    O  
ATOM   2755  H1  HOH B 912      32.850   8.360  22.873  1.00  0.00      B    H  
ATOM   2756  H2  HOH B 912      33.683   7.811  24.159  1.00  0.00      B    H  
ATOM   2757  O   HOH B 913      26.748  20.051  22.532  1.00  0.00      B    O  
ATOM   2758  H1  HOH B 913      27.201  20.612  21.786  1.00  0.00      B    H  
ATOM   2759  H2  HOH B 913      26.507  20.679  23.292  1.00  0.00      B    H  
ATOM   2760  O   HOH B 914       5.383  27.037  17.174  1.00  0.00      B    O  
ATOM   2761  H1  HOH B 914       6.166  27.234  16.605  1.00  0.00      B    H  
ATOM   2762  H2  HOH B 914       5.665  27.202  18.113  1.00  0.00      B    H  
ATOM   2763  O   HOH B 915      34.427  13.659  14.752  1.00  0.00      B    O  
ATOM   2764  H1  HOH B 915      34.091  14.514  14.387  1.00  0.00      B    H  
ATOM   2765  H2  HOH B 915      33.767  12.926  14.501  1.00  0.00      B    H  
ATOM   2766  O   HOH B 916      12.969   7.166  15.649  1.00  0.00      B    O  
ATOM   2767  H1  HOH B 916      13.102   8.123  16.128  1.00  0.00      B    H  
ATOM   2768  H2  HOH B 916      12.672   6.552  16.408  1.00  0.00      B    H  
ATOM   2769  O   HOH B 917      21.142  17.429  13.654  1.00  0.00      B    O  
ATOM   2770  H1  HOH B 917      20.378  16.939  13.206  1.00  0.00      B    H  
ATOM   2771  H2  HOH B 917      20.922  17.561  14.606  1.00  0.00      B    H  
ATOM   2772  O   HOH B 918      10.910  20.731  26.248  1.00  0.00      B    O  
ATOM   2773  H1  HOH B 918      10.044  20.279  25.925  1.00  0.00      B    H  
ATOM   2774  H2  HOH B 918      11.673  20.161  25.869  1.00  0.00      B    H  
ATOM   2775  O   HOH B 919       5.221  34.694  22.433  1.00  0.00      B    O  
ATOM   2776  H1  HOH B 919       5.396  34.832  23.456  1.00  0.00      B    H  
ATOM   2777  H2  HOH B 919       4.489  34.024  22.407  1.00  0.00      B    H  
ATOM   2778  O   HOH B 920      34.821   7.025  27.908  1.00  0.00      B    O  
ATOM   2779  H1  HOH B 920      34.712   7.401  26.926  1.00  0.00      B    H  
ATOM   2780  H2  HOH B 920      33.902   6.751  28.304  1.00  0.00      B    H  
ATOM   2781  O   HOH B 921      15.553  34.076  17.934  1.00  0.00      B    O  
ATOM   2782  H1  HOH B 921      16.244  33.660  17.274  1.00  0.00      B    H  
ATOM   2783  H2  HOH B 921      15.997  34.322  18.847  1.00  0.00      B    H  
ATOM   2784  O   HOH B 922       8.568  32.819  38.477  1.00  0.00      B    O  
ATOM   2785  H1  HOH B 922       8.782  31.846  38.640  1.00  0.00      B    H  
ATOM   2786  H2  HOH B 922       8.523  33.292  39.327  1.00  0.00      B    H  
ATOM   2787  O   HOH B 923      20.778   1.362  11.257  1.00  0.00      B    O  
ATOM   2788  H1  HOH B 923      20.510   0.372  11.137  1.00  0.00      B    H  
ATOM   2789  H2  HOH B 923      21.695   1.315  11.691  1.00  0.00      B    H  
ATOM   2790  O   HOH B 924      14.342  33.705  27.865  1.00  0.00      B    O  
ATOM   2791  H1  HOH B 924      13.908  32.848  27.568  1.00  0.00      B    H  
ATOM   2792  H2  HOH B 924      14.579  33.512  28.829  1.00  0.00      B    H  
ATOM   2793  O   HOH B 925      17.720   3.331  17.285  1.00  0.00      B    O  
ATOM   2794  H1  HOH B 925      17.333   3.871  16.514  1.00  0.00      B    H  
ATOM   2795  H2  HOH B 925      17.237   3.520  18.171  1.00  0.00      B    H  
ATOM   2796  O   HOH B 926       9.536  29.642   6.006  1.00  0.00      B    O  
ATOM   2797  H1  HOH B 926       9.548  30.467   5.442  1.00  0.00      B    H  
ATOM   2798  H2  HOH B 926      10.020  29.866   6.869  1.00  0.00      B    H  
ATOM   2799  O   HOH B 927      31.362  15.467   0.292  1.00  0.00      B    O  
ATOM   2800  H1  HOH B 927      31.180  16.302   0.840  1.00  0.00      B    H  
ATOM   2801  H2  HOH B 927      31.328  14.652   0.900  1.00  0.00      B    H  
ATOM   2802  O   HOH B 928      33.603  38.441  16.837  1.00  0.00      B    O  
ATOM   2803  H1  HOH B 928      33.227  38.898  15.958  1.00  0.00      B    H  
ATOM   2804  H2  HOH B 928      33.064  37.532  17.048  1.00  0.00      B    H  
ATOM   2805  O   HOH B 929      12.965  16.941  28.480  1.00  0.00      B    O  
ATOM   2806  H1  HOH B 929      13.752  16.533  28.956  1.00  0.00      B    H  
ATOM   2807  H2  HOH B 929      12.254  16.267  28.518  1.00  0.00      B    H  
ATOM   2808  O   HOH B 930      28.354  22.236   1.770  1.00  0.00      B    O  
ATOM   2809  H1  HOH B 930      27.402  22.250   1.518  1.00  0.00      B    H  
ATOM   2810  H2  HOH B 930      28.567  21.342   2.270  1.00  0.00      B    H  
ATOM   2811  O   HOH B 931      15.389  35.579  30.683  1.00  0.00      B    O  
ATOM   2812  H1  HOH B 931      15.935  35.933  29.957  1.00  0.00      B    H  
ATOM   2813  H2  HOH B 931      15.762  34.692  30.946  1.00  0.00      B    H  
ATOM   2814  O   HOH B 932      18.269  36.161  17.435  1.00  0.00      B    O  
ATOM   2815  H1  HOH B 932      18.252  35.505  18.221  1.00  0.00      B    H  
ATOM   2816  H2  HOH B 932      18.108  35.751  16.570  1.00  0.00      B    H  
ATOM   2817  O   HOH B 933      19.932   5.384  30.052  1.00  0.00      B    O  
ATOM   2818  H1  HOH B 933      20.558   5.680  29.311  1.00  0.00      B    H  
ATOM   2819  H2  HOH B 933      20.135   5.893  30.820  1.00  0.00      B    H  
ATOM   2820  O   HOH B 934       7.606   8.738   8.261  1.00  0.00      B    O  
ATOM   2821  H1  HOH B 934       7.176   8.218   7.479  1.00  0.00      B    H  
ATOM   2822  H2  HOH B 934       7.129   8.473   9.152  1.00  0.00      B    H  
ATOM   2823  O   HOH B 935       5.815   9.479   4.277  1.00  0.00      B    O  
ATOM   2824  H1  HOH B 935       5.894   9.161   5.224  1.00  0.00      B    H  
ATOM   2825  H2  HOH B 935       6.692   9.314   3.771  1.00  0.00      B    H  
ATOM   2826  O   HOH B 936      27.827  17.599  17.544  1.00  0.00      B    O  
ATOM   2827  H1  HOH B 936      27.064  17.447  16.875  1.00  0.00      B    H  
ATOM   2828  H2  HOH B 936      28.542  16.937  17.292  1.00  0.00      B    H  
ATOM   2829  O   HOH B 937      26.368  20.876   8.356  1.00  0.00      B    O  
ATOM   2830  H1  HOH B 937      26.629  21.839   8.072  1.00  0.00      B    H  
ATOM   2831  H2  HOH B 937      27.121  20.251   8.141  1.00  0.00      B    H  
ATOM   2832  O   HOH B 938      38.393  14.846   5.886  1.00  0.00      B    O  
ATOM   2833  H1  HOH B 938      39.017  14.831   6.712  1.00  0.00      B    H  
ATOM   2834  H2  HOH B 938      37.405  14.988   6.202  1.00  0.00      B    H  
ATOM   2835  O   HOH B 939      36.501  11.376   6.775  1.00  0.00      B    O  
ATOM   2836  H1  HOH B 939      36.425  12.348   7.093  1.00  0.00      B    H  
ATOM   2837  H2  HOH B 939      35.588  10.948   7.012  1.00  0.00      B    H  
ATOM   2838  O   HOH B 940      28.045  29.722   2.574  1.00  0.00      B    O  
ATOM   2839  H1  HOH B 940      27.026  29.617   2.804  1.00  0.00      B    H  
ATOM   2840  H2  HOH B 940      28.571  28.903   2.915  1.00  0.00      B    H  
ATOM   2841  O   HOH B 941      32.983  34.130   5.154  1.00  0.00      B    O  
ATOM   2842  H1  HOH B 941      33.441  34.200   6.068  1.00  0.00      B    H  
ATOM   2843  H2  HOH B 941      31.941  34.120   5.307  1.00  0.00      B    H  
ATOM   2844  O   HOH B 942       6.558  37.777   6.762  1.00  0.00      B    O  
ATOM   2845  H1  HOH B 942       6.251  37.280   5.930  1.00  0.00      B    H  
ATOM   2846  H2  HOH B 942       7.355  38.346   6.555  1.00  0.00      B    H  
ATOM   2847  O   HOH B 943      27.382  13.587  20.572  1.00  0.00      B    O  
ATOM   2848  H1  HOH B 943      26.537  13.843  20.035  1.00  0.00      B    H  
ATOM   2849  H2  HOH B 943      27.453  14.220  21.356  1.00  0.00      B    H  
ATOM   2850  O   HOH B 944      27.204  26.807  21.663  1.00  0.00      B    O  
ATOM   2851  H1  HOH B 944      27.878  27.359  22.106  1.00  0.00      B    H  
ATOM   2852  H2  HOH B 944      27.496  26.679  20.681  1.00  0.00      B    H  
ATOM   2853  O   HOH B 945      38.618   8.056  27.501  1.00  0.00      B    O  
ATOM   2854  H1  HOH B 945      38.722   7.257  26.807  1.00  0.00      B    H  
ATOM   2855  H2  HOH B 945      37.907   7.936  28.257  1.00  0.00      B    H  
ATOM   2856  O   HOH B 946      36.215  12.822  30.270  1.00  0.00      B    O  
ATOM   2857  H1  HOH B 946      36.414  12.295  29.420  1.00  0.00      B    H  
ATOM   2858  H2  HOH B 946      36.951  13.523  30.308  1.00  0.00      B    H  
ATOM   2859  O   HOH B 947       7.685  10.115  12.720  1.00  0.00      B    O  
ATOM   2860  H1  HOH B 947       8.175  10.600  11.986  1.00  0.00      B    H  
ATOM   2861  H2  HOH B 947       6.688  10.255  12.486  1.00  0.00      B    H  
ATOM   2862  O   HOH B 948      10.425  35.700  24.777  1.00  0.00      B    O  
ATOM   2863  H1  HOH B 948      11.356  35.317  24.631  1.00  0.00      B    H  
ATOM   2864  H2  HOH B 948       9.818  34.882  24.861  1.00  0.00      B    H  
ATOM   2865  O   HOH B 949      12.209  33.751  39.132  1.00  0.00      B    O  
ATOM   2866  H1  HOH B 949      11.528  34.257  38.513  1.00  0.00      B    H  
ATOM   2867  H2  HOH B 949      12.985  34.280  39.248  1.00  0.00      B    H  
ATOM   2868  O   HOH B 950       5.048   0.004  25.513  1.00  0.00      B    O  
ATOM   2869  H1  HOH B 950       5.322   0.518  24.699  1.00  0.00      B    H  
ATOM   2870  H2  HOH B 950       4.113  -0.342  25.329  1.00  0.00      B    H  
ATOM   2871  O   HOH B 951      12.012  14.834   4.496  1.00  0.00      B    O  
ATOM   2872  H1  HOH B 951      11.780  15.082   3.534  1.00  0.00      B    H  
ATOM   2873  H2  HOH B 951      11.158  14.416   4.912  1.00  0.00      B    H  
ATOM   2874  O   HOH B 952      20.071  23.504  35.638  1.00  0.00      B    O  
ATOM   2875  H1  HOH B 952      21.088  23.381  35.529  1.00  0.00      B    H  
ATOM   2876  H2  HOH B 952      19.740  24.091  34.875  1.00  0.00      B    H  
ATOM   2877  O   HOH B 953       7.346  13.672  13.647  1.00  0.00      B    O  
ATOM   2878  H1  HOH B 953       7.768  13.435  12.692  1.00  0.00      B    H  
ATOM   2879  H2  HOH B 953       8.184  14.192  14.132  1.00  0.00      B    H  
ATOM   2880  O   HOH B 954      20.877  27.389  12.959  1.00  0.00      B    O  
ATOM   2881  H1  HOH B 954      21.192  28.178  12.456  1.00  0.00      B    H  
ATOM   2882  H2  HOH B 954      20.187  26.938  12.320  1.00  0.00      B    H  
ATOM   2883  O   HOH B 955      13.495   3.354  28.609  1.00  0.00      B    O  
ATOM   2884  H1  HOH B 955      14.039   4.153  28.856  1.00  0.00      B    H  
ATOM   2885  H2  HOH B 955      14.019   2.556  28.912  1.00  0.00      B    H  
ATOM   2886  O   HOH B 956      21.284  35.407  31.714  1.00  0.00      B    O  
ATOM   2887  H1  HOH B 956      21.145  36.128  30.988  1.00  0.00      B    H  
ATOM   2888  H2  HOH B 956      20.729  35.693  32.542  1.00  0.00      B    H  
ATOM   2889  O   HOH B 957      18.787  14.053  28.871  1.00  0.00      B    O  
ATOM   2890  H1  HOH B 957      19.214  13.126  28.875  1.00  0.00      B    H  
ATOM   2891  H2  HOH B 957      17.858  14.020  29.306  1.00  0.00      B    H  
ATOM   2892  O   HOH B 958      29.672  37.393  17.647  1.00  0.00      B    O  
ATOM   2893  H1  HOH B 958      30.476  36.856  17.310  1.00  0.00      B    H  
ATOM   2894  H2  HOH B 958      29.982  37.703  18.585  1.00  0.00      B    H  
ATOM   2895  O   HOH B 959      12.693  22.737  36.042  1.00  0.00      B    O  
ATOM   2896  H1  HOH B 959      11.739  23.168  36.175  1.00  0.00      B    H  
ATOM   2897  H2  HOH B 959      12.942  22.474  36.970  1.00  0.00      B    H  
ATOM   2898  O   HOH B 960      35.647  21.555  39.135  1.00  0.00      B    O  
ATOM   2899  H1  HOH B 960      35.096  20.971  39.700  1.00  0.00      B    H  
ATOM   2900  H2  HOH B 960      35.681  21.184  38.188  1.00  0.00      B    H  
ATOM   2901  O   HOH B 961      19.175  11.401  18.663  1.00  0.00      B    O  
ATOM   2902  H1  HOH B 961      18.296  11.044  18.361  1.00  0.00      B    H  
ATOM   2903  H2  HOH B 961      18.978  11.901  19.515  1.00  0.00      B    H  
ATOM   2904  O   HOH B 962      19.573  17.705  10.216  1.00  0.00      B    O  
ATOM   2905  H1  HOH B 962      18.725  18.146   9.763  1.00  0.00      B    H  
ATOM   2906  H2  HOH B 962      19.323  17.124  11.013  1.00  0.00      B    H  
ATOM   2907  O   HOH B 963      11.887  19.168  11.575  1.00  0.00      B    O  
ATOM   2908  H1  HOH B 963      12.603  19.633  12.178  1.00  0.00      B    H  
ATOM   2909  H2  HOH B 963      10.977  19.098  12.015  1.00  0.00      B    H  
ATOM   2910  O   HOH B 964       0.004  31.647  36.822  1.00  0.00      B    O  
ATOM   2911  H1  HOH B 964       0.119  32.507  36.283  1.00  0.00      B    H  
ATOM   2912  H2  HOH B 964       0.203  31.845  37.787  1.00  0.00      B    H  
ATOM   2913  O   HOH B 965      34.715  34.181  11.911  1.00  0.00      B    O  
ATOM   2914  H1  HOH B 965      35.342  33.612  11.335  1.00  0.00      B    H  
ATOM   2915  H2  HOH B 965      34.334  33.556  12.591  1.00  0.00      B    H  
ATOM   2916  O   HOH B 966      24.456  31.430   8.449  1.00  0.00      B    O  
ATOM   2917  H1  HOH B 966      23.968  30.621   8.817  1.00  0.00      B    H  
ATOM   2918  H2  HOH B 966      24.831  32.007   9.261  1.00  0.00      B    H  
ATOM   2919  O   HOH B 967      14.726  34.459  34.962  1.00  0.00      B    O  
ATOM   2920  H1  HOH B 967      14.899  35.361  34.515  1.00  0.00      B    H  
ATOM   2921  H2  HOH B 967      14.447  34.566  35.968  1.00  0.00      B    H  
ATOM   2922  O   HOH B 968      13.502  13.535  21.760  1.00  0.00      B    O  
ATOM   2923  H1  HOH B 968      12.799  13.617  21.026  1.00  0.00      B    H  
ATOM   2924  H2  HOH B 968      13.044  13.289  22.648  1.00  0.00      B    H  
ATOM   2925  O   HOH B 969       2.271  16.605  26.559  1.00  0.00      B    O  
ATOM   2926  H1  HOH B 969       2.069  16.547  27.547  1.00  0.00      B    H  
ATOM   2927  H2  HOH B 969       3.231  16.617  26.384  1.00  0.00      B    H  
ATOM   2928  O   HOH B 970      20.533   6.505   6.647  1.00  0.00      B    O  
ATOM   2929  H1  HOH B 970      20.029   7.232   7.182  1.00  0.00      B    H  
ATOM   2930  H2  HOH B 970      21.401   6.955   6.206  1.00  0.00      B    H  
ATOM   2931  O   HOH B 971      19.809  18.055   1.926  1.00  0.00      B    O  
ATOM   2932  H1  HOH B 971      19.584  18.924   1.398  1.00  0.00      B    H  
ATOM   2933  H2  HOH B 971      19.370  18.117   2.828  1.00  0.00      B    H  
ATOM   2934  O   HOH B 972      12.275   9.889   7.139  1.00  0.00      B    O  
ATOM   2935  H1  HOH B 972      13.105   9.801   7.736  1.00  0.00      B    H  
ATOM   2936  H2  HOH B 972      11.575   9.245   7.452  1.00  0.00      B    H  
ATOM   2937  O   HOH B 973      14.555  18.001   9.807  1.00  0.00      B    O  
ATOM   2938  H1  HOH B 973      13.800  18.547   9.452  1.00  0.00      B    H  
ATOM   2939  H2  HOH B 973      14.812  18.446  10.667  1.00  0.00      B    H  
ATOM   2940  O   HOH B 974      18.351  18.470   4.155  1.00  0.00      B    O  
ATOM   2941  H1  HOH B 974      17.524  18.782   3.699  1.00  0.00      B    H  
ATOM   2942  H2  HOH B 974      18.102  17.702   4.724  1.00  0.00      B    H  
ATOM   2943  O   HOH B 975       2.101  29.217  37.701  1.00  0.00      B    O  
ATOM   2944  H1  HOH B 975       2.189  28.273  37.375  1.00  0.00      B    H  
ATOM   2945  H2  HOH B 975       2.531  29.871  37.042  1.00  0.00      B    H  
ATOM   2946  O   HOH B 976      10.799  27.048  20.070  1.00  0.00      B    O  
ATOM   2947  H1  HOH B 976      10.690  27.994  20.443  1.00  0.00      B    H  
ATOM   2948  H2  HOH B 976      10.529  26.401  20.826  1.00  0.00      B    H  
ATOM   2949  O   HOH B 977      16.132   3.265   5.322  1.00  0.00      B    O  
ATOM   2950  H1  HOH B 977      15.569   2.705   4.658  1.00  0.00      B    H  
ATOM   2951  H2  HOH B 977      16.036   4.211   5.051  1.00  0.00      B    H  
ATOM   2952  O   HOH B 978      19.595  15.808  26.813  1.00  0.00      B    O  
ATOM   2953  H1  HOH B 978      19.297  15.209  27.582  1.00  0.00      B    H  
ATOM   2954  H2  HOH B 978      20.394  15.400  26.380  1.00  0.00      B    H  
ATOM   2955  O   HOH B 979      30.218   6.790  16.742  1.00  0.00      B    O  
ATOM   2956  H1  HOH B 979      29.412   6.332  17.139  1.00  0.00      B    H  
ATOM   2957  H2  HOH B 979      30.934   6.694  17.440  1.00  0.00      B    H  
ATOM   2958  O   HOH B 980      14.593  20.602  28.424  1.00  0.00      B    O  
ATOM   2959  H1  HOH B 980      14.862  19.900  27.749  1.00  0.00      B    H  
ATOM   2960  H2  HOH B 980      13.802  20.181  28.981  1.00  0.00      B    H  
ATOM   2961  O   HOH B 981      14.699  25.501  24.675  1.00  0.00      B    O  
ATOM   2962  H1  HOH B 981      15.357  24.771  24.895  1.00  0.00      B    H  
ATOM   2963  H2  HOH B 981      14.379  25.913  25.589  1.00  0.00      B    H  
ATOM   2964  O   HOH B 982       0.122  23.060   6.939  1.00  0.00      B    O  
ATOM   2965  H1  HOH B 982      -0.590  23.148   6.256  1.00  0.00      B    H  
ATOM   2966  H2  HOH B 982       0.618  22.205   6.814  1.00  0.00      B    H  
ATOM   2967  O   HOH B 983       4.746  10.645  37.247  1.00  0.00      B    O  
ATOM   2968  H1  HOH B 983       5.147  11.081  38.070  1.00  0.00      B    H  
ATOM   2969  H2  HOH B 983       4.644  11.387  36.515  1.00  0.00      B    H  
ATOM   2970  O   HOH B 984       7.623  36.888  14.198  1.00  0.00      B    O  
ATOM   2971  H1  HOH B 984       6.941  37.632  14.415  1.00  0.00      B    H  
ATOM   2972  H2  HOH B 984       7.953  36.455  15.063  1.00  0.00      B    H  
ATOM   2973  O   HOH B 985       9.304  32.265   4.714  1.00  0.00      B    O  
ATOM   2974  H1  HOH B 985       9.210  31.617   3.883  1.00  0.00      B    H  
ATOM   2975  H2  HOH B 985      10.224  32.764   4.688  1.00  0.00      B    H  
ATOM   2976  O   HOH B 986      15.513   1.490  19.854  1.00  0.00      B    O  
ATOM   2977  H1  HOH B 986      15.650   0.963  19.025  1.00  0.00      B    H  
ATOM   2978  H2  HOH B 986      14.513   1.584  19.993  1.00  0.00      B    H  
ATOM   2979  O   HOH B 987      39.124  23.750  39.022  1.00  0.00      B    O  
ATOM   2980  H1  HOH B 987      39.068  22.995  38.353  1.00  0.00      B    H  
ATOM   2981  H2  HOH B 987      39.197  24.590  38.417  1.00  0.00      B    H  
ATOM   2982  O   HOH B 988      38.816  14.973  12.608  1.00  0.00      B    O  
ATOM   2983  H1  HOH B 988      37.918  15.220  12.238  1.00  0.00      B    H  
ATOM   2984  H2  HOH B 988      39.547  15.673  12.402  1.00  0.00      B    H  
ATOM   2985  O   HOH B 989      38.446  19.258  27.123  1.00  0.00      B    O  
ATOM   2986  H1  HOH B 989      38.532  19.491  26.105  1.00  0.00      B    H  
ATOM   2987  H2  HOH B 989      38.065  18.291  27.219  1.00  0.00      B    H  
ATOM   2988  O   HOH B 990       8.509   4.254  24.797  1.00  0.00      B    O  
ATOM   2989  H1  HOH B 990       8.197   4.206  23.813  1.00  0.00      B    H  
ATOM   2990  H2  HOH B 990       8.591   3.273  25.059  1.00  0.00      B    H  
ATOM   2991  O   HOH B 991      15.591  27.178  10.227  1.00  0.00      B    O  
ATOM   2992  H1  HOH B 991      14.590  26.964  10.253  1.00  0.00      B    H  
ATOM   2993  H2  HOH B 991      15.749  28.177  10.510  1.00  0.00      B    H  
ATOM   2994  O   HOH B 992      24.980  10.270  19.735  1.00  0.00      B    O  
ATOM   2995  H1  HOH B 992      24.439  10.190  18.860  1.00  0.00      B    H  
ATOM   2996  H2  HOH B 992      25.593   9.472  19.679  1.00  0.00      B    H  
ATOM   2997  O   HOH B 993      24.448  32.838  14.471  1.00  0.00      B    O  
ATOM   2998  H1  HOH B 993      24.374  33.805  14.852  1.00  0.00      B    H  
ATOM   2999  H2  HOH B 993      24.511  32.902  13.543  1.00  0.00      B    H  
ATOM   3000  O   HOH B 994       0.809  12.020  13.068  1.00  0.00      B    O  
ATOM   3001  H1  HOH B 994       0.770  13.018  13.163  1.00  0.00      B    H  
ATOM   3002  H2  HOH B 994       0.043  11.655  12.474  1.00  0.00      B    H  
ATOM   3003  O   HOH B 995      26.395   6.303  37.146  1.00  0.00      B    O  
ATOM   3004  H1  HOH B 995      25.895   5.404  37.039  1.00  0.00      B    H  
ATOM   3005  H2  HOH B 995      26.426   6.435  38.168  1.00  0.00      B    H  
ATOM   3006  O   HOH B 996      37.836   2.492  17.743  1.00  0.00      B    O  
ATOM   3007  H1  HOH B 996      38.025   1.695  17.176  1.00  0.00      B    H  
ATOM   3008  H2  HOH B 996      38.646   3.087  17.691  1.00  0.00      B    H  
ATOM   3009  O   HOH B 997      21.786  16.051  23.510  1.00  0.00      B    O  
ATOM   3010  H1  HOH B 997      21.499  17.019  23.366  1.00  0.00      B    H  
ATOM   3011  H2  HOH B 997      22.786  16.120  23.814  1.00  0.00      B    H  
ATOM   3012  O   HOH B 998       0.498  32.262   0.295  1.00  0.00      B    O  
ATOM   3013  H1  HOH B 998       0.499  33.278   0.563  1.00  0.00      B    H  
ATOM   3014  H2  HOH B 998       1.394  31.918   0.609  1.00  0.00      B    H  
ATOM   3015  O   HOH B 999      28.782  25.820  12.838  1.00  0.00      B    O  
ATOM   3016  H1  HOH B 999      29.635  25.365  12.653  1.00  0.00      B    H  
ATOM   3017  H2  HOH B 999      28.841  26.032  13.837  1.00  0.00      B    H  
ATOM   3018  O   HOH B1000      19.843  38.064  11.611  1.00  0.00      B    O  
ATOM   3019  H1  HOH B1000      19.573  37.301  12.316  1.00  0.00      B    H  
ATOM   3020  H2  HOH B1000      18.936  38.326  11.267  1.00  0.00      B    H  
ATOM   3021  O   HOH B1001      18.910  26.001   4.699  1.00  0.00      B    O  
ATOM   3022  H1  HOH B1001      18.718  25.670   3.795  1.00  0.00      B    H  
ATOM   3023  H2  HOH B1001      18.461  25.247   5.295  1.00  0.00      B    H  
ATOM   3024  O   HOH B1002      34.734  23.111  27.461  1.00  0.00      B    O  
ATOM   3025  H1  HOH B1002      33.956  23.241  26.791  1.00  0.00      B    H  
ATOM   3026  H2  HOH B1002      35.568  22.808  26.976  1.00  0.00      B    H  
ATOM   3027  O   HOH B1003       9.002  30.169  28.312  1.00  0.00      B    O  
ATOM   3028  H1  HOH B1003       9.540  29.335  28.267  1.00  0.00      B    H  
ATOM   3029  H2  HOH B1003       8.698  30.365  29.288  1.00  0.00      B    H  
ATOM   3030  O   HOH B1004      32.901  15.115   8.770  1.00  0.00      B    O  
ATOM   3031  H1  HOH B1004      33.227  15.885   8.162  1.00  0.00      B    H  
ATOM   3032  H2  HOH B1004      31.893  15.263   8.934  1.00  0.00      B    H  
ATOM   3033  O   HOH B1005       0.576  32.930  10.973  1.00  0.00      B    O  
ATOM   3034  H1  HOH B1005       0.350  33.422  11.800  1.00  0.00      B    H  
ATOM   3035  H2  HOH B1005       1.522  33.236  10.644  1.00  0.00      B    H  
ATOM   3036  O   HOH B1006      10.481   9.989  31.182  1.00  0.00      B    O  
ATOM   3037  H1  HOH B1006      10.586   9.191  30.573  1.00  0.00      B    H  
ATOM   3038  H2  HOH B1006      11.097   9.878  31.992  1.00  0.00      B    H  
ATOM   3039  O   HOH B1007      18.583  32.440  26.055  1.00  0.00      B    O  
ATOM   3040  H1  HOH B1007      18.485  31.846  25.225  1.00  0.00      B    H  
ATOM   3041  H2  HOH B1007      19.460  32.870  25.971  1.00  0.00      B    H  
ATOM   3042  O   HOH B1008      13.465   4.642  25.035  1.00  0.00      B    O  
ATOM   3043  H1  HOH B1008      12.970   5.001  25.835  1.00  0.00      B    H  
ATOM   3044  H2  HOH B1008      12.773   4.401  24.338  1.00  0.00      B    H  
ATOM   3045  O   HOH B1009      14.201   8.418  25.766  1.00  0.00      B    O  
ATOM   3046  H1  HOH B1009      13.586   7.865  26.434  1.00  0.00      B    H  
ATOM   3047  H2  HOH B1009      15.208   8.275  26.045  1.00  0.00      B    H  
ATOM   3048  O   HOH B1010       3.411  33.375  19.080  1.00  0.00      B    O  
ATOM   3049  H1  HOH B1010       3.978  32.686  18.644  1.00  0.00      B    H  
ATOM   3050  H2  HOH B1010       2.571  32.925  19.451  1.00  0.00      B    H  
ATOM   3051  O   HOH B1011      19.548  24.439  11.733  1.00  0.00      B    O  
ATOM   3052  H1  HOH B1011      19.703  23.844  12.451  1.00  0.00      B    H  
ATOM   3053  H2  HOH B1011      19.091  23.911  11.012  1.00  0.00      B    H  
ATOM   3054  O   HOH B1012      38.431  25.277  12.266  1.00  0.00      B    O  
ATOM   3055  H1  HOH B1012      38.787  26.242  12.448  1.00  0.00      B    H  
ATOM   3056  H2  HOH B1012      39.143  24.782  11.726  1.00  0.00      B    H  
ATOM   3057  O   HOH B1013       8.192  16.650  10.748  1.00  0.00      B    O  
ATOM   3058  H1  HOH B1013       8.804  17.187  11.369  1.00  0.00      B    H  
ATOM   3059  H2  HOH B1013       7.330  17.161  10.619  1.00  0.00      B    H  
ATOM   3060  O   HOH B1014       1.225   9.075  21.840  1.00  0.00      B    O  
ATOM   3061  H1  HOH B1014       0.573   9.676  22.280  1.00  0.00      B    H  
ATOM   3062  H2  HOH B1014       2.114   9.108  22.389  1.00  0.00      B    H  
ATOM   3063  O   HOH B1015      20.989  16.914  35.451  1.00  0.00      B    O  
ATOM   3064  H1  HOH B1015      20.096  16.463  35.178  1.00  0.00      B    H  
ATOM   3065  H2  HOH B1015      20.972  17.792  34.942  1.00  0.00      B    H  
ATOM   3066  O   HOH B1016       7.299   3.483  34.279  1.00  0.00      B    O  
ATOM   3067  H1  HOH B1016       7.523   4.419  33.957  1.00  0.00      B    H  
ATOM   3068  H2  HOH B1016       7.869   2.789  33.746  1.00  0.00      B    H  
ATOM   3069  O   HOH B1017       4.368  21.696  21.396  1.00  0.00      B    O  
ATOM   3070  H1  HOH B1017       4.220  21.546  20.372  1.00  0.00      B    H  
ATOM   3071  H2  HOH B1017       3.460  21.656  21.770  1.00  0.00      B    H  
ATOM   3072  O   HOH B1018       1.208  13.835  25.128  1.00  0.00      B    O  
ATOM   3073  H1  HOH B1018       1.512  14.160  24.200  1.00  0.00      B    H  
ATOM   3074  H2  HOH B1018       1.483  14.538  25.841  1.00  0.00      B    H  
ATOM   3075  O   HOH B1019      36.747  20.099  10.856  1.00  0.00      B    O  
ATOM   3076  H1  HOH B1019      36.137  20.672  10.288  1.00  0.00      B    H  
ATOM   3077  H2  HOH B1019      36.196  19.503  11.467  1.00  0.00      B    H  
ATOM   3078  O   HOH B1020      35.076   8.449  25.483  1.00  0.00      B    O  
ATOM   3079  H1  HOH B1020      34.800   9.352  25.725  1.00  0.00      B    H  
ATOM   3080  H2  HOH B1020      35.947   8.493  24.976  1.00  0.00      B    H  
ATOM   3081  O   HOH B1021      10.285   8.306  34.296  1.00  0.00      B    O  
ATOM   3082  H1  HOH B1021      10.482   7.707  33.495  1.00  0.00      B    H  
ATOM   3083  H2  HOH B1021       9.565   7.884  34.826  1.00  0.00      B    H  
ATOM   3084  O   HOH B1022      33.426  18.897  32.778  1.00  0.00      B    O  
ATOM   3085  H1  HOH B1022      33.297  18.191  33.544  1.00  0.00      B    H  
ATOM   3086  H2  HOH B1022      32.582  19.542  32.834  1.00  0.00      B    H  
ATOM   3087  O   HOH B1023      32.538  22.868  10.678  1.00  0.00      B    O  
ATOM   3088  H1  HOH B1023      32.936  22.384   9.841  1.00  0.00      B    H  
ATOM   3089  H2  HOH B1023      32.389  23.847  10.394  1.00  0.00      B    H  
ATOM   3090  O   HOH B1024      24.869  14.820  22.932  1.00  0.00      B    O  
ATOM   3091  H1  HOH B1024      24.461  13.834  22.872  1.00  0.00      B    H  
ATOM   3092  H2  HOH B1024      24.680  15.145  23.896  1.00  0.00      B    H  
ATOM   3093  O   HOH B1025      33.118   9.728  32.263  1.00  0.00      B    O  
ATOM   3094  H1  HOH B1025      33.601   9.420  31.458  1.00  0.00      B    H  
ATOM   3095  H2  HOH B1025      33.280   9.024  33.027  1.00  0.00      B    H  
ATOM   3096  O   HOH B1026      20.880   9.384  21.852  1.00  0.00      B    O  
ATOM   3097  H1  HOH B1026      20.275   9.689  21.056  1.00  0.00      B    H  
ATOM   3098  H2  HOH B1026      20.516   8.513  22.230  1.00  0.00      B    H  
ATOM   3099  O   HOH B1027       1.512  24.888  31.591  1.00  0.00      B    O  
ATOM   3100  H1  HOH B1027       1.814  24.004  31.215  1.00  0.00      B    H  
ATOM   3101  H2  HOH B1027       1.470  24.740  32.605  1.00  0.00      B    H  
ATOM   3102  O   HOH B1028      17.592  32.873  16.599  1.00  0.00      B    O  
ATOM   3103  H1  HOH B1028      17.443  32.859  15.610  1.00  0.00      B    H  
ATOM   3104  H2  HOH B1028      18.520  33.178  16.782  1.00  0.00      B    H  
ATOM   3105  O   HOH B1029       8.341   6.263  38.596  1.00  0.00      B    O  
ATOM   3106  H1  HOH B1029       7.724   6.221  37.755  1.00  0.00      B    H  
ATOM   3107  H2  HOH B1029       9.102   6.988  38.445  1.00  0.00      B    H  
ATOM   3108  O   HOH B1030      21.869  13.800  11.437  1.00  0.00      B    O  
ATOM   3109  H1  HOH B1030      21.362  14.267  10.744  1.00  0.00      B    H  
ATOM   3110  H2  HOH B1030      21.271  13.127  11.839  1.00  0.00      B    H  
ATOM   3111  O   HOH B1031      35.430  12.312   0.942  1.00  0.00      B    O  
ATOM   3112  H1  HOH B1031      35.004  13.220   0.667  1.00  0.00      B    H  
ATOM   3113  H2  HOH B1031      36.402  12.503   1.182  1.00  0.00      B    H  
ATOM   3114  O   HOH B1032      18.009  25.155  16.239  1.00  0.00      B    O  
ATOM   3115  H1  HOH B1032      18.202  25.914  16.860  1.00  0.00      B    H  
ATOM   3116  H2  HOH B1032      17.261  25.539  15.644  1.00  0.00      B    H  
ATOM   3117  O   HOH B1033      18.681  12.011  21.488  1.00  0.00      B    O  
ATOM   3118  H1  HOH B1033      19.366  11.936  22.189  1.00  0.00      B    H  
ATOM   3119  H2  HOH B1033      17.814  12.240  21.939  1.00  0.00      B    H  
ATOM   3120  O   HOH B1034      38.725   7.566   9.993  1.00  0.00      B    O  
ATOM   3121  H1  HOH B1034      37.960   6.933  10.258  1.00  0.00      B    H  
ATOM   3122  H2  HOH B1034      39.531   7.449  10.649  1.00  0.00      B    H  
ATOM   3123  O   HOH B1035       0.003   8.295  16.925  1.00  0.00      B    O  
ATOM   3124  H1  HOH B1035      -0.051   9.114  16.377  1.00  0.00      B    H  
ATOM   3125  H2  HOH B1035       0.547   8.592  17.753  1.00  0.00      B    H  
ATOM   3126  O   HOH B1036      10.589  20.951   6.032  1.00  0.00      B    O  
ATOM   3127  H1  HOH B1036      10.219  20.878   6.997  1.00  0.00      B    H  
ATOM   3128  H2  HOH B1036      10.042  20.361   5.446  1.00  0.00      B    H  
ATOM   3129  O   HOH B1037      12.212  14.313  12.551  1.00  0.00      B    O  
ATOM   3130  H1  HOH B1037      12.545  13.546  12.011  1.00  0.00      B    H  
ATOM   3131  H2  HOH B1037      12.994  14.845  12.929  1.00  0.00      B    H  
ATOM   3132  O   HOH B1038      37.283   0.442  38.137  1.00  0.00      B    O  
ATOM   3133  H1  HOH B1038      37.620  -0.053  38.921  1.00  0.00      B    H  
ATOM   3134  H2  HOH B1038      37.974   1.151  37.902  1.00  0.00      B    H  
ATOM   3135  O   HOH B1039      30.301  33.705  17.601  1.00  0.00      B    O  
ATOM   3136  H1  HOH B1039      31.223  33.722  17.149  1.00  0.00      B    H  
ATOM   3137  H2  HOH B1039      29.827  34.557  17.419  1.00  0.00      B    H  
ATOM   3138  O   HOH B1040      29.974  34.283  13.489  1.00  0.00      B    O  
ATOM   3139  H1  HOH B1040      30.435  33.463  13.140  1.00  0.00      B    H  
ATOM   3140  H2  HOH B1040      29.283  34.634  12.789  1.00  0.00      B    H  
ATOM   3141  O   HOH B1041      31.890   0.942   0.796  1.00  0.00      B    O  
ATOM   3142  H1  HOH B1041      31.708   1.585   1.597  1.00  0.00      B    H  
ATOM   3143  H2  HOH B1041      32.642   1.340   0.272  1.00  0.00      B    H  
ATOM   3144  O   HOH B1042       9.805  34.760  27.702  1.00  0.00      B    O  
ATOM   3145  H1  HOH B1042       8.922  34.722  28.279  1.00  0.00      B    H  
ATOM   3146  H2  HOH B1042      10.548  34.266  28.197  1.00  0.00      B    H  
ATOM   3147  O   HOH B1043       3.630  30.430  35.604  1.00  0.00      B    O  
ATOM   3148  H1  HOH B1043       3.630  30.060  34.627  1.00  0.00      B    H  
ATOM   3149  H2  HOH B1043       3.583  31.510  35.563  1.00  0.00      B    H  
ATOM   3150  O   HOH B1044      31.357  18.187  35.878  1.00  0.00      B    O  
ATOM   3151  H1  HOH B1044      31.641  19.175  35.958  1.00  0.00      B    H  
ATOM   3152  H2  HOH B1044      31.894  17.778  35.074  1.00  0.00      B    H  
ATOM   3153  O   HOH B1045      37.437   2.173   5.398  1.00  0.00      B    O  
ATOM   3154  H1  HOH B1045      36.821   1.675   6.040  1.00  0.00      B    H  
ATOM   3155  H2  HOH B1045      37.592   3.106   5.822  1.00  0.00      B    H  
ATOM   3156  O   HOH B1046      20.482  27.589  35.129  1.00  0.00      B    O  
ATOM   3157  H1  HOH B1046      20.119  26.823  34.538  1.00  0.00      B    H  
ATOM   3158  H2  HOH B1046      21.309  27.971  34.659  1.00  0.00      B    H  
ATOM   3159  O   HOH B1047       6.268  28.760  34.093  1.00  0.00      B    O  
ATOM   3160  H1  HOH B1047       5.874  28.825  35.028  1.00  0.00      B    H  
ATOM   3161  H2  HOH B1047       5.465  28.951  33.523  1.00  0.00      B    H  
ATOM   3162  O   HOH B1048      11.072   5.955  35.838  1.00  0.00      B    O  
ATOM   3163  H1  HOH B1048      11.185   5.004  35.897  1.00  0.00      B    H  
ATOM   3164  H2  HOH B1048      11.321   6.307  34.883  1.00  0.00      B    H  
ATOM   3165  O   HOH B1049      39.068  28.567  38.990  1.00  0.00      B    O  
ATOM   3166  H1  HOH B1049      39.878  29.063  38.663  1.00  0.00      B    H  
ATOM   3167  H2  HOH B1049      38.298  29.124  38.853  1.00  0.00      B    H  
ATOM   3168  O   HOH B1050      38.848  13.792  22.224  1.00  0.00      B    O  
ATOM   3169  H1  HOH B1050      38.332  14.453  22.832  1.00  0.00      B    H  
ATOM   3170  H2  HOH B1050      39.766  14.170  22.122  1.00  0.00      B    H  
ATOM   3171  O   HOH B1051      11.230  29.658  34.131  1.00  0.00      B    O  
ATOM   3172  H1  HOH B1051      11.245  29.499  33.153  1.00  0.00      B    H  
ATOM   3173  H2  HOH B1051      11.372  28.760  34.579  1.00  0.00      B    H  
ATOM   3174  O   HOH B1052       7.749  12.681  19.266  1.00  0.00      B    O  
ATOM   3175  H1  HOH B1052       7.607  12.613  18.269  1.00  0.00      B    H  
ATOM   3176  H2  HOH B1052       8.144  11.761  19.479  1.00  0.00      B    H  
ATOM   3177  O   HOH B1053      10.771  17.484  37.194  1.00  0.00      B    O  
ATOM   3178  H1  HOH B1053      10.943  18.435  36.916  1.00  0.00      B    H  
ATOM   3179  H2  HOH B1053      11.659  17.074  37.412  1.00  0.00      B    H  
ATOM   3180  O   HOH B1054      35.139   4.952  24.970  1.00  0.00      B    O  
ATOM   3181  H1  HOH B1054      34.227   4.456  24.941  1.00  0.00      B    H  
ATOM   3182  H2  HOH B1054      35.667   4.714  25.800  1.00  0.00      B    H  
ATOM   3183  O   HOH B1055      11.135   5.315   4.242  1.00  0.00      B    O  
ATOM   3184  H1  HOH B1055      11.261   5.240   3.252  1.00  0.00      B    H  
ATOM   3185  H2  HOH B1055      10.592   4.502   4.526  1.00  0.00      B    H  
ATOM   3186  O   HOH B1056      35.807  13.063  12.606  1.00  0.00      B    O  
ATOM   3187  H1  HOH B1056      35.359  13.139  13.507  1.00  0.00      B    H  
ATOM   3188  H2  HOH B1056      35.955  13.997  12.235  1.00  0.00      B    H  
ATOM   3189  O   HOH B1057      22.087  17.184   8.728  1.00  0.00      B    O  
ATOM   3190  H1  HOH B1057      22.158  17.509   7.779  1.00  0.00      B    H  
ATOM   3191  H2  HOH B1057      21.184  17.471   9.143  1.00  0.00      B    H  
ATOM   3192  O   HOH B1058      11.445   1.637  17.483  1.00  0.00      B    O  
ATOM   3193  H1  HOH B1058      12.349   1.165  17.561  1.00  0.00      B    H  
ATOM   3194  H2  HOH B1058      11.520   2.312  16.674  1.00  0.00      B    H  
ATOM   3195  O   HOH B1059      17.830   6.791  28.855  1.00  0.00      B    O  
ATOM   3196  H1  HOH B1059      18.136   7.736  29.042  1.00  0.00      B    H  
ATOM   3197  H2  HOH B1059      18.529   6.174  29.175  1.00  0.00      B    H  
ATOM   3198  O   HOH B1060      14.180  12.603   0.804  1.00  0.00      B    O  
ATOM   3199  H1  HOH B1060      14.667  12.994   0.018  1.00  0.00      B    H  
ATOM   3200  H2  HOH B1060      13.165  12.662   0.615  1.00  0.00      B    H  
ATOM   3201  O   HOH B1061       1.281   4.896   0.728  1.00  0.00      B    O  
ATOM   3202  H1  HOH B1061       1.172   3.967   1.099  1.00  0.00      B    H  
ATOM   3203  H2  HOH B1061       1.046   5.506   1.487  1.00  0.00      B    H  
ATOM   3204  O   HOH B1062       0.349   6.309  22.159  1.00  0.00      B    O  
ATOM   3205  H1  HOH B1062       0.706   7.290  22.262  1.00  0.00      B    H  
ATOM   3206  H2  HOH B1062      -0.642   6.326  21.949  1.00  0.00      B    H  
ATOM   3207  O   HOH B1063       7.533   4.068  22.101  1.00  0.00      B    O  
ATOM   3208  H1  HOH B1063       6.773   4.619  21.737  1.00  0.00      B    H  
ATOM   3209  H2  HOH B1063       7.276   3.106  21.843  1.00  0.00      B    H  
ATOM   3210  O   HOH B1064      10.336  24.056  36.310  1.00  0.00      B    O  
ATOM   3211  H1  HOH B1064      10.732  24.489  37.071  1.00  0.00      B    H  
ATOM   3212  H2  HOH B1064       9.420  24.423  36.315  1.00  0.00      B    H  
ATOM   3213  O   HOH B1065      25.848  24.719  22.566  1.00  0.00      B    O  
ATOM   3214  H1  HOH B1065      25.623  24.245  21.719  1.00  0.00      B    H  
ATOM   3215  H2  HOH B1065      26.608  25.306  22.347  1.00  0.00      B    H  
ATOM   3216  O   HOH B1066      25.992  15.513  35.601  1.00  0.00      B    O  
ATOM   3217  H1  HOH B1066      25.855  15.556  36.614  1.00  0.00      B    H  
ATOM   3218  H2  HOH B1066      25.491  16.363  35.289  1.00  0.00      B    H  
ATOM   3219  O   HOH B1067       4.731  13.127  11.925  1.00  0.00      B    O  
ATOM   3220  H1  HOH B1067       5.220  13.071  12.807  1.00  0.00      B    H  
ATOM   3221  H2  HOH B1067       3.786  12.715  12.043  1.00  0.00      B    H  
ATOM   3222  O   HOH B1068      26.088   8.310  28.921  1.00  0.00      B    O  
ATOM   3223  H1  HOH B1068      25.978   8.002  29.888  1.00  0.00      B    H  
ATOM   3224  H2  HOH B1068      26.935   8.790  28.900  1.00  0.00      B    H  
ATOM   3225  O   HOH B1069      14.386   2.908   1.473  1.00  0.00      B    O  
ATOM   3226  H1  HOH B1069      13.412   2.795   1.387  1.00  0.00      B    H  
ATOM   3227  H2  HOH B1069      14.657   2.385   2.267  1.00  0.00      B    H  
ATOM   3228  O   HOH B1070      15.162  34.706  10.600  1.00  0.00      B    O  
ATOM   3229  H1  HOH B1070      14.773  35.277   9.878  1.00  0.00      B    H  
ATOM   3230  H2  HOH B1070      14.683  34.980  11.492  1.00  0.00      B    H  
ATOM   3231  O   HOH B1071      25.238  33.651   5.778  1.00  0.00      B    O  
ATOM   3232  H1  HOH B1071      24.707  33.117   5.113  1.00  0.00      B    H  
ATOM   3233  H2  HOH B1071      24.603  34.056   6.451  1.00  0.00      B    H  
ATOM   3234  O   HOH B1072       4.388  17.766  15.772  1.00  0.00      B    O  
ATOM   3235  H1  HOH B1072       4.922  17.367  14.984  1.00  0.00      B    H  
ATOM   3236  H2  HOH B1072       4.004  17.001  16.171  1.00  0.00      B    H  
ATOM   3237  O   HOH B1073      11.994  28.063  15.082  1.00  0.00      B    O  
ATOM   3238  H1  HOH B1073      12.102  27.243  14.563  1.00  0.00      B    H  
ATOM   3239  H2  HOH B1073      11.838  27.769  16.030  1.00  0.00      B    H  
ATOM   3240  O   HOH B1074      15.954  29.769  13.883  1.00  0.00      B    O  
ATOM   3241  H1  HOH B1074      16.089  29.791  12.881  1.00  0.00      B    H  
ATOM   3242  H2  HOH B1074      16.217  30.652  14.213  1.00  0.00      B    H  
ATOM   3243  O   HOH B1075      36.017  18.052   8.158  1.00  0.00      B    O  
ATOM   3244  H1  HOH B1075      36.672  18.244   7.378  1.00  0.00      B    H  
ATOM   3245  H2  HOH B1075      36.413  18.430   8.966  1.00  0.00      B    H  
ATOM   3246  O   HOH B1076      14.726  34.826   0.443  1.00  0.00      B    O  
ATOM   3247  H1  HOH B1076      14.706  35.413   1.291  1.00  0.00      B    H  
ATOM   3248  H2  HOH B1076      15.619  34.302   0.530  1.00  0.00      B    H  
ATOM   3249  O   HOH B1077      21.718  17.366  28.579  1.00  0.00      B    O  
ATOM   3250  H1  HOH B1077      22.611  16.992  28.307  1.00  0.00      B    H  
ATOM   3251  H2  HOH B1077      21.065  16.637  28.987  1.00  0.00      B    H  
ATOM   3252  O   HOH B1078      30.835  13.235  14.763  1.00  0.00      B    O  
ATOM   3253  H1  HOH B1078      30.137  12.815  14.143  1.00  0.00      B    H  
ATOM   3254  H2  HOH B1078      30.993  12.667  15.568  1.00  0.00      B    H  
ATOM   3255  O   HOH B1079      31.582  12.985   1.422  1.00  0.00      B    O  
ATOM   3256  H1  HOH B1079      30.671  12.646   1.659  1.00  0.00      B    H  
ATOM   3257  H2  HOH B1079      31.758  12.549   0.513  1.00  0.00      B    H  
ATOM   3258  O   HOH B1080       8.327  22.980   5.881  1.00  0.00      B    O  
ATOM   3259  H1  HOH B1080       9.299  22.630   5.904  1.00  0.00      B    H  
ATOM   3260  H2  HOH B1080       8.331  23.872   5.463  1.00  0.00      B    H  
ATOM   3261  O   HOH B1081       9.391  30.054  36.068  1.00  0.00      B    O  
ATOM   3262  H1  HOH B1081       8.965  29.122  36.028  1.00  0.00      B    H  
ATOM   3263  H2  HOH B1081      10.162  30.046  35.420  1.00  0.00      B    H  
ATOM   3264  O   HOH B1082      27.259  35.666  13.679  1.00  0.00      B    O  
ATOM   3265  H1  HOH B1082      27.319  36.594  13.955  1.00  0.00      B    H  
ATOM   3266  H2  HOH B1082      26.885  35.151  14.433  1.00  0.00      B    H  
ATOM   3267  O   HOH B1083       0.192  30.270  11.005  1.00  0.00      B    O  
ATOM   3268  H1  HOH B1083       0.234  29.921  10.061  1.00  0.00      B    H  
ATOM   3269  H2  HOH B1083       0.377  31.282  10.977  1.00  0.00      B    H  
ATOM   3270  O   HOH B1084      29.870  27.647  36.417  1.00  0.00      B    O  
ATOM   3271  H1  HOH B1084      30.287  28.106  35.651  1.00  0.00      B    H  
ATOM   3272  H2  HOH B1084      30.637  27.261  36.996  1.00  0.00      B    H  
ATOM   3273  O   HOH B1085      18.678  26.427  30.650  1.00  0.00      B    O  
ATOM   3274  H1  HOH B1085      19.556  26.425  31.210  1.00  0.00      B    H  
ATOM   3275  H2  HOH B1085      18.886  26.397  29.651  1.00  0.00      B    H  
ATOM   3276  O   HOH B1086      11.731  24.934  38.612  1.00  0.00      B    O  
ATOM   3277  H1  HOH B1086      12.572  24.377  38.510  1.00  0.00      B    H  
ATOM   3278  H2  HOH B1086      11.157  24.450  39.274  1.00  0.00      B    H  
ATOM   3279  O   HOH B1087       5.613  12.828   4.318  1.00  0.00      B    O  
ATOM   3280  H1  HOH B1087       6.207  12.083   3.986  1.00  0.00      B    H  
ATOM   3281  H2  HOH B1087       4.677  12.445   4.579  1.00  0.00      B    H  
ATOM   3282  O   HOH B1088      22.918  28.088   3.010  1.00  0.00      B    O  
ATOM   3283  H1  HOH B1088      22.680  28.160   3.947  1.00  0.00      B    H  
ATOM   3284  H2  HOH B1088      22.316  28.717   2.435  1.00  0.00      B    H  
ATOM   3285  O   HOH B1089      31.911  35.906   2.535  1.00  0.00      B    O  
ATOM   3286  H1  HOH B1089      32.852  36.037   2.800  1.00  0.00      B    H  
ATOM   3287  H2  HOH B1089      31.779  36.476   1.680  1.00  0.00      B    H  
ATOM   3288  O   HOH B1090       0.776  30.091  17.206  1.00  0.00      B    O  
ATOM   3289  H1  HOH B1090       1.835  30.246  17.224  1.00  0.00      B    H  
ATOM   3290  H2  HOH B1090       0.411  30.735  16.535  1.00  0.00      B    H  
ATOM   3291  O   HOH B1091       2.184   6.615  17.639  1.00  0.00      B    O  
ATOM   3292  H1  HOH B1091       1.914   6.095  18.499  1.00  0.00      B    H  
ATOM   3293  H2  HOH B1091       1.364   6.988  17.224  1.00  0.00      B    H  
ATOM   3294  O   HOH B1092      22.352  27.485  17.207  1.00  0.00      B    O  
ATOM   3295  H1  HOH B1092      21.938  26.673  16.817  1.00  0.00      B    H  
ATOM   3296  H2  HOH B1092      21.764  27.790  17.976  1.00  0.00      B    H  
ATOM   3297  O   HOH B1093      21.234  38.594  32.029  1.00  0.00      B    O  
ATOM   3298  H1  HOH B1093      20.450  39.283  31.992  1.00  0.00      B    H  
ATOM   3299  H2  HOH B1093      22.110  39.021  31.724  1.00  0.00      B    H  
ATOM   3300  O   HOH B1094      13.515  26.894  21.438  1.00  0.00      B    O  
ATOM   3301  H1  HOH B1094      14.292  27.405  21.793  1.00  0.00      B    H  
ATOM   3302  H2  HOH B1094      12.740  27.005  22.129  1.00  0.00      B    H  
ATOM   3303  O   HOH B1095      33.019  30.947  23.051  1.00  0.00      B    O  
ATOM   3304  H1  HOH B1095      32.505  31.543  23.651  1.00  0.00      B    H  
ATOM   3305  H2  HOH B1095      32.729  31.179  22.072  1.00  0.00      B    H  
ATOM   3306  O   HOH B1096      18.843  29.709  35.589  1.00  0.00      B    O  
ATOM   3307  H1  HOH B1096      19.406  28.863  35.749  1.00  0.00      B    H  
ATOM   3308  H2  HOH B1096      19.242  30.120  34.746  1.00  0.00      B    H  
ATOM   3309  O   HOH B1097       8.351  27.158   0.327  1.00  0.00      B    O  
ATOM   3310  H1  HOH B1097       9.177  26.675   0.050  1.00  0.00      B    H  
ATOM   3311  H2  HOH B1097       7.855  26.628   1.026  1.00  0.00      B    H  
ATOM   3312  O   HOH B1098      21.633  23.179  25.027  1.00  0.00      B    O  
ATOM   3313  H1  HOH B1098      21.003  23.403  25.710  1.00  0.00      B    H  
ATOM   3314  H2  HOH B1098      22.367  23.866  24.926  1.00  0.00      B    H  
ATOM   3315  O   HOH B1099      12.558  12.881  24.336  1.00  0.00      B    O  
ATOM   3316  H1  HOH B1099      11.775  13.180  24.846  1.00  0.00      B    H  
ATOM   3317  H2  HOH B1099      12.558  11.875  24.391  1.00  0.00      B    H  
ATOM   3318  O   HOH B1100      21.445  12.480  17.481  1.00  0.00      B    O  
ATOM   3319  H1  HOH B1100      20.593  12.135  17.979  1.00  0.00      B    H  
ATOM   3320  H2  HOH B1100      22.064  12.786  18.271  1.00  0.00      B    H  
ATOM   3321  O   HOH B1101      15.954  15.184  35.031  1.00  0.00      B    O  
ATOM   3322  H1  HOH B1101      15.387  15.689  34.375  1.00  0.00      B    H  
ATOM   3323  H2  HOH B1101      16.696  15.800  35.205  1.00  0.00      B    H  
ATOM   3324  O   HOH B1102      36.495  30.331  36.133  1.00  0.00      B    O  
ATOM   3325  H1  HOH B1102      37.305  30.904  36.485  1.00  0.00      B    H  
ATOM   3326  H2  HOH B1102      35.655  30.796  36.437  1.00  0.00      B    H  
ATOM   3327  O   HOH B1103      17.130  33.232  32.051  1.00  0.00      B    O  
ATOM   3328  H1  HOH B1103      16.694  32.649  32.772  1.00  0.00      B    H  
ATOM   3329  H2  HOH B1103      17.221  34.207  32.347  1.00  0.00      B    H  
ATOM   3330  O   HOH B1104      16.647  32.300  13.859  1.00  0.00      B    O  
ATOM   3331  H1  HOH B1104      15.633  32.488  13.840  1.00  0.00      B    H  
ATOM   3332  H2  HOH B1104      16.979  32.584  12.939  1.00  0.00      B    H  
ATOM   3333  O   HOH B1105      24.338  10.169  12.562  1.00  0.00      B    O  
ATOM   3334  H1  HOH B1105      23.369  10.011  12.491  1.00  0.00      B    H  
ATOM   3335  H2  HOH B1105      24.778   9.248  12.560  1.00  0.00      B    H  
ATOM   3336  O   HOH B1106      23.804  16.128  32.123  1.00  0.00      B    O  
ATOM   3337  H1  HOH B1106      24.036  16.088  31.167  1.00  0.00      B    H  
ATOM   3338  H2  HOH B1106      24.380  15.465  32.643  1.00  0.00      B    H  
ATOM   3339  O   HOH B1107      25.478  12.611  13.406  1.00  0.00      B    O  
ATOM   3340  H1  HOH B1107      24.655  13.236  13.517  1.00  0.00      B    H  
ATOM   3341  H2  HOH B1107      25.152  11.686  13.082  1.00  0.00      B    H  
ATOM   3342  O   HOH B1108      21.577  34.776   1.178  1.00  0.00      B    O  
ATOM   3343  H1  HOH B1108      21.968  35.472   1.792  1.00  0.00      B    H  
ATOM   3344  H2  HOH B1108      22.067  33.890   1.444  1.00  0.00      B    H  
ATOM   3345  O   HOH B1109       7.919   5.884  33.337  1.00  0.00      B    O  
ATOM   3346  H1  HOH B1109       8.716   5.767  32.667  1.00  0.00      B    H  
ATOM   3347  H2  HOH B1109       7.376   6.642  32.989  1.00  0.00      B    H  
ATOM   3348  O   HOH B1110      38.666  11.168  23.109  1.00  0.00      B    O  
ATOM   3349  H1  HOH B1110      39.422  11.114  23.820  1.00  0.00      B    H  
ATOM   3350  H2  HOH B1110      38.726  12.170  22.834  1.00  0.00      B    H  
ATOM   3351  O   HOH B1111      35.328  32.924   0.684  1.00  0.00      B    O  
ATOM   3352  H1  HOH B1111      34.606  32.976   1.424  1.00  0.00      B    H  
ATOM   3353  H2  HOH B1111      34.912  33.476  -0.046  1.00  0.00      B    H  
ATOM   3354  O   HOH B1112      22.037   2.686  16.179  1.00  0.00      B    O  
ATOM   3355  H1  HOH B1112      21.541   2.030  15.681  1.00  0.00      B    H  
ATOM   3356  H2  HOH B1112      21.403   3.190  16.799  1.00  0.00      B    H  
ATOM   3357  O   HOH B1113      38.900  10.374  10.959  1.00  0.00      B    O  
ATOM   3358  H1  HOH B1113      38.158  10.258  11.725  1.00  0.00      B    H  
ATOM   3359  H2  HOH B1113      39.104   9.458  10.428  1.00  0.00      B    H  
ATOM   3360  O   HOH B1114       2.353   6.430   7.078  1.00  0.00      B    O  
ATOM   3361  H1  HOH B1114       2.140   6.873   7.969  1.00  0.00      B    H  
ATOM   3362  H2  HOH B1114       3.331   6.088   7.145  1.00  0.00      B    H  
ATOM   3363  O   HOH B1115      18.587  38.383  35.337  1.00  0.00      B    O  
ATOM   3364  H1  HOH B1115      18.294  37.679  35.975  1.00  0.00      B    H  
ATOM   3365  H2  HOH B1115      17.835  38.975  35.042  1.00  0.00      B    H  
ATOM   3366  O   HOH B1116       7.053  22.676  15.506  1.00  0.00      B    O  
ATOM   3367  H1  HOH B1116       6.177  22.523  15.946  1.00  0.00      B    H  
ATOM   3368  H2  HOH B1116       7.732  22.663  16.294  1.00  0.00      B    H  
ATOM   3369  O   HOH B1117       2.222   1.151  36.836  1.00  0.00      B    O  
ATOM   3370  H1  HOH B1117       3.067   1.329  36.382  1.00  0.00      B    H  
ATOM   3371  H2  HOH B1117       1.904   0.195  36.663  1.00  0.00      B    H  
ATOM   3372  O   HOH B1118      29.993  24.198   2.682  1.00  0.00      B    O  
ATOM   3373  H1  HOH B1118      30.142  24.929   2.002  1.00  0.00      B    H  
ATOM   3374  H2  HOH B1118      29.312  23.463   2.298  1.00  0.00      B    H  
ATOM   3375  O   HOH B1119      25.898  28.058  39.054  1.00  0.00      B    O  
ATOM   3376  H1  HOH B1119      26.567  27.368  38.690  1.00  0.00      B    H  
ATOM   3377  H2  HOH B1119      25.889  28.788  38.344  1.00  0.00      B    H  
ATOM   3378  O   HOH B1120       3.332  16.801  22.800  1.00  0.00      B    O  
ATOM   3379  H1  HOH B1120       3.132  17.214  21.882  1.00  0.00      B    H  
ATOM   3380  H2  HOH B1120       4.183  17.266  23.064  1.00  0.00      B    H  
ATOM   3381  O   HOH B1121      32.717  25.206  20.948  1.00  0.00      B    O  
ATOM   3382  H1  HOH B1121      33.393  24.972  20.210  1.00  0.00      B    H  
ATOM   3383  H2  HOH B1121      31.773  25.153  20.553  1.00  0.00      B    H  
ATOM   3384  O   HOH B1122       1.350   1.167  29.548  1.00  0.00      B    O  
ATOM   3385  H1  HOH B1122       0.496   1.672  29.455  1.00  0.00      B    H  
ATOM   3386  H2  HOH B1122       1.471   0.914  30.549  1.00  0.00      B    H  
ATOM   3387  O   HOH B1123      29.998  34.002  32.327  1.00  0.00      B    O  
ATOM   3388  H1  HOH B1123      29.592  33.954  33.314  1.00  0.00      B    H  
ATOM   3389  H2  HOH B1123      30.504  33.152  32.147  1.00  0.00      B    H  
ATOM   3390  O   HOH B1124      36.330  15.760  12.005  1.00  0.00      B    O  
ATOM   3391  H1  HOH B1124      35.349  15.970  11.700  1.00  0.00      B    H  
ATOM   3392  H2  HOH B1124      36.729  16.592  12.458  1.00  0.00      B    H  
ATOM   3393  O   HOH B1125      32.503  30.689  10.416  1.00  0.00      B    O  
ATOM   3394  H1  HOH B1125      33.414  30.302  10.501  1.00  0.00      B    H  
ATOM   3395  H2  HOH B1125      32.394  31.125   9.463  1.00  0.00      B    H  
ATOM   3396  O   HOH B1126      14.017  39.141  17.331  1.00  0.00      B    O  
ATOM   3397  H1  HOH B1126      14.083  38.132  17.387  1.00  0.00      B    H  
ATOM   3398  H2  HOH B1126      14.938  39.440  17.108  1.00  0.00      B    H  
ATOM   3399  O   HOH B1127      38.425  24.756  35.017  1.00  0.00      B    O  
ATOM   3400  H1  HOH B1127      38.560  25.390  35.813  1.00  0.00      B    H  
ATOM   3401  H2  HOH B1127      39.322  24.305  34.911  1.00  0.00      B    H  
ATOM   3402  O   HOH B1128      20.808  25.321  22.508  1.00  0.00      B    O  
ATOM   3403  H1  HOH B1128      20.361  24.429  22.427  1.00  0.00      B    H  
ATOM   3404  H2  HOH B1128      21.738  25.227  22.127  1.00  0.00      B    H  
ATOM   3405  O   HOH B1129      -0.059  14.627  30.370  1.00  0.00      B    O  
ATOM   3406  H1  HOH B1129       0.428  14.293  29.552  1.00  0.00      B    H  
ATOM   3407  H2  HOH B1129       0.643  14.884  30.989  1.00  0.00      B    H  
ATOM   3408  O   HOH B1130      14.815  21.762  32.383  1.00  0.00      B    O  
ATOM   3409  H1  HOH B1130      14.510  21.340  33.261  1.00  0.00      B    H  
ATOM   3410  H2  HOH B1130      14.101  21.960  31.687  1.00  0.00      B    H  
ATOM   3411  O   HOH B1131      31.826  25.400  10.077  1.00  0.00      B    O  
ATOM   3412  H1  HOH B1131      31.638  25.787  11.014  1.00  0.00      B    H  
ATOM   3413  H2  HOH B1131      31.118  25.756   9.426  1.00  0.00      B    H  
ATOM   3414  O   HOH B1132       1.334  30.969  26.840  1.00  0.00      B    O  
ATOM   3415  H1  HOH B1132       1.117  30.019  27.067  1.00  0.00      B    H  
ATOM   3416  H2  HOH B1132       0.494  31.543  26.967  1.00  0.00      B    H  
ATOM   3417  O   HOH B1133      19.509  12.195   0.068  1.00  0.00      B    O  
ATOM   3418  H1  HOH B1133      19.541  12.955  -0.598  1.00  0.00      B    H  
ATOM   3419  H2  HOH B1133      19.215  12.695   0.915  1.00  0.00      B    H  
ATOM   3420  O   HOH B1134       1.769  21.347  22.418  1.00  0.00      B    O  
ATOM   3421  H1  HOH B1134       1.334  20.625  21.833  1.00  0.00      B    H  
ATOM   3422  H2  HOH B1134       1.611  22.242  21.971  1.00  0.00      B    H  
ATOM   3423  O   HOH B1135      11.434  21.836  22.820  1.00  0.00      B    O  
ATOM   3424  H1  HOH B1135      12.019  22.589  23.085  1.00  0.00      B    H  
ATOM   3425  H2  HOH B1135      10.483  22.039  23.131  1.00  0.00      B    H  
ATOM   3426  O   HOH B1136      24.214  14.033   3.271  1.00  0.00      B    O  
ATOM   3427  H1  HOH B1136      24.527  14.371   4.240  1.00  0.00      B    H  
ATOM   3428  H2  HOH B1136      25.019  13.575   2.858  1.00  0.00      B    H  
ATOM   3429  O   HOH B1137      16.506  16.374  28.105  1.00  0.00      B    O  
ATOM   3430  H1  HOH B1137      16.122  15.988  27.221  1.00  0.00      B    H  
ATOM   3431  H2  HOH B1137      16.246  15.785  28.927  1.00  0.00      B    H  
ATOM   3432  O   HOH B1138      27.887  20.005  26.134  1.00  0.00      B    O  
ATOM   3433  H1  HOH B1138      28.269  20.565  25.398  1.00  0.00      B    H  
ATOM   3434  H2  HOH B1138      28.424  20.260  26.938  1.00  0.00      B    H  
ATOM   3435  O   HOH B1139       7.421  13.882   8.515  1.00  0.00      B    O  
ATOM   3436  H1  HOH B1139       6.497  13.709   8.926  1.00  0.00      B    H  
ATOM   3437  H2  HOH B1139       7.647  13.083   8.005  1.00  0.00      B    H  
ATOM   3438  O   HOH B1140      26.656  10.452  24.202  1.00  0.00      B    O  
ATOM   3439  H1  HOH B1140      26.357  10.447  25.210  1.00  0.00      B    H  
ATOM   3440  H2  HOH B1140      26.107   9.689  23.778  1.00  0.00      B    H  
ATOM   3441  O   HOH B1141      14.321  26.796  36.344  1.00  0.00      B    O  
ATOM   3442  H1  HOH B1141      14.872  27.503  35.853  1.00  0.00      B    H  
ATOM   3443  H2  HOH B1141      14.551  26.841  37.315  1.00  0.00      B    H  
ATOM   3444  O   HOH B1142      24.998  16.184  29.199  1.00  0.00      B    O  
ATOM   3445  H1  HOH B1142      25.939  16.046  28.903  1.00  0.00      B    H  
ATOM   3446  H2  HOH B1142      24.475  15.287  29.101  1.00  0.00      B    H  
ATOM   3447  O   HOH B1143      18.765  36.948  22.219  1.00  0.00      B    O  
ATOM   3448  H1  HOH B1143      19.501  36.652  22.852  1.00  0.00      B    H  
ATOM   3449  H2  HOH B1143      18.007  36.346  22.443  1.00  0.00      B    H  
ATOM   3450  O   HOH B1144      28.882  19.982  18.731  1.00  0.00      B    O  
ATOM   3451  H1  HOH B1144      28.451  19.373  18.122  1.00  0.00      B    H  
ATOM   3452  H2  HOH B1144      29.179  20.821  18.193  1.00  0.00      B    H  
ATOM   3453  O   HOH B1145      15.088  27.848  32.317  1.00  0.00      B    O  
ATOM   3454  H1  HOH B1145      15.122  28.100  33.288  1.00  0.00      B    H  
ATOM   3455  H2  HOH B1145      15.832  28.341  31.855  1.00  0.00      B    H  
ATOM   3456  O   HOH B1146      11.974   3.143  15.332  1.00  0.00      B    O  
ATOM   3457  H1  HOH B1146      11.248   3.666  14.851  1.00  0.00      B    H  
ATOM   3458  H2  HOH B1146      12.589   2.731  14.588  1.00  0.00      B    H  
ATOM   3459  O   HOH B1147      33.298  37.353   8.314  1.00  0.00      B    O  
ATOM   3460  H1  HOH B1147      33.426  37.869   9.168  1.00  0.00      B    H  
ATOM   3461  H2  HOH B1147      32.311  37.423   8.164  1.00  0.00      B    H  
ATOM   3462  O   HOH B1148      31.003  15.307  26.476  1.00  0.00      B    O  
ATOM   3463  H1  HOH B1148      30.137  15.025  25.986  1.00  0.00      B    H  
ATOM   3464  H2  HOH B1148      30.813  15.335  27.494  1.00  0.00      B    H  
ATOM   3465  O   HOH B1149      25.455  29.302   3.287  1.00  0.00      B    O  
ATOM   3466  H1  HOH B1149      24.666  28.673   3.054  1.00  0.00      B    H  
ATOM   3467  H2  HOH B1149      24.985  30.228   3.390  1.00  0.00      B    H  
ATOM   3468  O   HOH B1150      23.563   0.405   8.236  1.00  0.00      B    O  
ATOM   3469  H1  HOH B1150      22.731   0.379   7.705  1.00  0.00      B    H  
ATOM   3470  H2  HOH B1150      23.211   0.251   9.154  1.00  0.00      B    H  
ATOM   3471  O   HOH B1151      39.114  19.027   9.962  1.00  0.00      B    O  
ATOM   3472  H1  HOH B1151      38.223  19.467  10.225  1.00  0.00      B    H  
ATOM   3473  H2  HOH B1151      39.746  19.817   9.958  1.00  0.00      B    H  
ATOM   3474  O   HOH B1152      34.240   3.974  35.315  1.00  0.00      B    O  
ATOM   3475  H1  HOH B1152      34.489   4.780  35.825  1.00  0.00      B    H  
ATOM   3476  H2  HOH B1152      35.072   3.421  35.233  1.00  0.00      B    H  
ATOM   3477  O   HOH B1153      21.553  15.870  37.771  1.00  0.00      B    O  
ATOM   3478  H1  HOH B1153      21.826  14.954  37.538  1.00  0.00      B    H  
ATOM   3479  H2  HOH B1153      21.366  16.352  36.916  1.00  0.00      B    H  
ATOM   3480  O   HOH B1154      27.852  23.596  10.309  1.00  0.00      B    O  
ATOM   3481  H1  HOH B1154      27.739  24.564  10.562  1.00  0.00      B    H  
ATOM   3482  H2  HOH B1154      27.683  23.533   9.281  1.00  0.00      B    H  
ATOM   3483  O   HOH B1155      32.100  23.177  17.166  1.00  0.00      B    O  
ATOM   3484  H1  HOH B1155      32.710  22.700  16.533  1.00  0.00      B    H  
ATOM   3485  H2  HOH B1155      31.191  22.880  17.022  1.00  0.00      B    H  
ATOM   3486  O   HOH B1156      14.371  27.246  18.099  1.00  0.00      B    O  
ATOM   3487  H1  HOH B1156      14.817  27.955  18.683  1.00  0.00      B    H  
ATOM   3488  H2  HOH B1156      14.391  27.597  17.182  1.00  0.00      B    H  
ATOM   3489  O   HOH B1157      15.773  37.208  25.598  1.00  0.00      B    O  
ATOM   3490  H1  HOH B1157      15.188  37.960  25.922  1.00  0.00      B    H  
ATOM   3491  H2  HOH B1157      16.449  37.559  24.914  1.00  0.00      B    H  
ATOM   3492  O   HOH B1158      37.058  17.023  26.776  1.00  0.00      B    O  
ATOM   3493  H1  HOH B1158      37.261  16.055  26.802  1.00  0.00      B    H  
ATOM   3494  H2  HOH B1158      36.086  17.054  26.752  1.00  0.00      B    H  
ATOM   3495  O   HOH B1159      29.459  32.318  24.380  1.00  0.00      B    O  
ATOM   3496  H1  HOH B1159      29.302  31.331  24.409  1.00  0.00      B    H  
ATOM   3497  H2  HOH B1159      29.296  32.688  25.339  1.00  0.00      B    H  
ATOM   3498  O   HOH B1160      18.119   6.196  18.222  1.00  0.00      B    O  
ATOM   3499  H1  HOH B1160      17.660   5.339  18.508  1.00  0.00      B    H  
ATOM   3500  H2  HOH B1160      17.420   6.879  17.899  1.00  0.00      B    H  
ATOM   3501  O   HOH B1161       9.877  31.615  15.745  1.00  0.00      B    O  
ATOM   3502  H1  HOH B1161       8.910  31.843  15.629  1.00  0.00      B    H  
ATOM   3503  H2  HOH B1161      10.442  31.832  14.945  1.00  0.00      B    H  
ATOM   3504  O   HOH B1162      20.122   1.574  14.031  1.00  0.00      B    O  
ATOM   3505  H1  HOH B1162      20.287   1.226  13.085  1.00  0.00      B    H  
ATOM   3506  H2  HOH B1162      19.224   2.108  13.905  1.00  0.00      B    H  
ATOM   3507  O   HOH B1163       6.379  15.149   2.389  1.00  0.00      B    O  
ATOM   3508  H1  HOH B1163       5.605  14.835   1.797  1.00  0.00      B    H  
ATOM   3509  H2  HOH B1163       6.233  14.726   3.252  1.00  0.00      B    H  
ATOM   3510  O   HOH B1164      18.472  17.903  31.673  1.00  0.00      B    O  
ATOM   3511  H1  HOH B1164      17.764  17.687  30.927  1.00  0.00      B    H  
ATOM   3512  H2  HOH B1164      19.330  17.541  31.326  1.00  0.00      B    H  
ATOM   3513  O   HOH B1165      10.643   9.851  17.162  1.00  0.00      B    O  
ATOM   3514  H1  HOH B1165      10.265   9.627  16.225  1.00  0.00      B    H  
ATOM   3515  H2  HOH B1165      10.751   9.007  17.745  1.00  0.00      B    H  
ATOM   3516  O   HOH B1166      20.402  15.337  18.821  1.00  0.00      B    O  
ATOM   3517  H1  HOH B1166      20.196  15.034  19.757  1.00  0.00      B    H  
ATOM   3518  H2  HOH B1166      20.963  16.188  18.957  1.00  0.00      B    H  
ATOM   3519  O   HOH B1167      28.426  12.069  24.947  1.00  0.00      B    O  
ATOM   3520  H1  HOH B1167      29.296  11.580  25.095  1.00  0.00      B    H  
ATOM   3521  H2  HOH B1167      27.846  11.376  24.553  1.00  0.00      B    H  
ATOM   3522  O   HOH B1168      12.483  26.252  12.934  1.00  0.00      B    O  
ATOM   3523  H1  HOH B1168      11.467  26.167  12.877  1.00  0.00      B    H  
ATOM   3524  H2  HOH B1168      12.757  26.883  12.167  1.00  0.00      B    H  
ATOM   3525  O   HOH B1169      37.885  20.467   3.426  1.00  0.00      B    O  
ATOM   3526  H1  HOH B1169      36.928  20.682   3.691  1.00  0.00      B    H  
ATOM   3527  H2  HOH B1169      38.158  20.736   2.485  1.00  0.00      B    H  
ATOM   3528  O   HOH B1170      30.548  33.759  29.328  1.00  0.00      B    O  
ATOM   3529  H1  HOH B1170      31.457  34.127  29.109  1.00  0.00      B    H  
ATOM   3530  H2  HOH B1170      30.110  34.594  29.725  1.00  0.00      B    H  
ATOM   3531  O   HOH B1171      18.221   8.667  12.988  1.00  0.00      B    O  
ATOM   3532  H1  HOH B1171      18.143   8.232  13.872  1.00  0.00      B    H  
ATOM   3533  H2  HOH B1171      18.770   8.087  12.406  1.00  0.00      B    H  
ATOM   3534  O   HOH B1172      17.009  28.445  18.805  1.00  0.00      B    O  
ATOM   3535  H1  HOH B1172      16.615  29.305  19.152  1.00  0.00      B    H  
ATOM   3536  H2  HOH B1172      17.060  27.762  19.599  1.00  0.00      B    H  
ATOM   3537  O   HOH B1173      32.143  37.523  34.955  1.00  0.00      B    O  
ATOM   3538  H1  HOH B1173      32.844  36.802  34.859  1.00  0.00      B    H  
ATOM   3539  H2  HOH B1173      32.554  38.415  35.182  1.00  0.00      B    H  
ATOM   3540  O   HOH B1174       7.657   3.314   1.321  1.00  0.00      B    O  
ATOM   3541  H1  HOH B1174       7.903   3.049   2.314  1.00  0.00      B    H  
ATOM   3542  H2  HOH B1174       7.365   2.526   0.831  1.00  0.00      B    H  
ATOM   3543  O   HOH B1175      30.331  23.158  12.377  1.00  0.00      B    O  
ATOM   3544  H1  HOH B1175      31.129  22.860  11.861  1.00  0.00      B    H  
ATOM   3545  H2  HOH B1175      29.562  22.827  11.826  1.00  0.00      B    H  
ATOM   3546  O   HOH B1176      30.966  39.009  19.552  1.00  0.00      B    O  
ATOM   3547  H1  HOH B1176      31.668  38.379  19.829  1.00  0.00      B    H  
ATOM   3548  H2  HOH B1176      31.509  39.854  19.384  1.00  0.00      B    H  
ATOM   3549  O   HOH B1177      25.349  27.875  33.937  1.00  0.00      B    O  
ATOM   3550  H1  HOH B1177      25.519  27.237  34.759  1.00  0.00      B    H  
ATOM   3551  H2  HOH B1177      25.283  28.778  34.399  1.00  0.00      B    H  
ATOM   3552  O   HOH B1178      33.580  26.748  25.257  1.00  0.00      B    O  
ATOM   3553  H1  HOH B1178      34.007  26.863  26.164  1.00  0.00      B    H  
ATOM   3554  H2  HOH B1178      34.257  26.690  24.512  1.00  0.00      B    H  
ATOM   3555  O   HOH B1179      19.892  30.592  32.931  1.00  0.00      B    O  
ATOM   3556  H1  HOH B1179      19.252  30.615  32.124  1.00  0.00      B    H  
ATOM   3557  H2  HOH B1179      20.795  30.956  32.593  1.00  0.00      B    H  
ATOM   3558  O   HOH B1180      16.482  17.007   5.958  1.00  0.00      B    O  
ATOM   3559  H1  HOH B1180      17.252  16.546   6.405  1.00  0.00      B    H  
ATOM   3560  H2  HOH B1180      15.602  16.804   6.495  1.00  0.00      B    H  
ATOM   3561  O   HOH B1181      21.374  33.717  26.224  1.00  0.00      B    O  
ATOM   3562  H1  HOH B1181      21.807  33.464  25.344  1.00  0.00      B    H  
ATOM   3563  H2  HOH B1181      21.729  33.084  26.915  1.00  0.00      B    H  
ATOM   3564  O   HOH B1182       8.660  30.815  30.826  1.00  0.00      B    O  
ATOM   3565  H1  HOH B1182       7.957  30.856  31.554  1.00  0.00      B    H  
ATOM   3566  H2  HOH B1182       9.513  30.363  31.231  1.00  0.00      B    H  
ATOM   3567  O   HOH B1183       8.265  19.666  32.849  1.00  0.00      B    O  
ATOM   3568  H1  HOH B1183       8.364  19.573  33.866  1.00  0.00      B    H  
ATOM   3569  H2  HOH B1183       8.743  20.476  32.655  1.00  0.00      B    H  
ATOM   3570  O   HOH B1184      29.528  27.730   4.898  1.00  0.00      B    O  
ATOM   3571  H1  HOH B1184      28.541  27.622   4.945  1.00  0.00      B    H  
ATOM   3572  H2  HOH B1184      30.001  27.180   5.572  1.00  0.00      B    H  
ATOM   3573  O   HOH B1185      31.744  12.180  21.313  1.00  0.00      B    O  
ATOM   3574  H1  HOH B1185      30.934  12.692  21.579  1.00  0.00      B    H  
ATOM   3575  H2  HOH B1185      32.512  12.595  21.856  1.00  0.00      B    H  
ATOM   3576  O   HOH B1186       1.397  11.186  25.014  1.00  0.00      B    O  
ATOM   3577  H1  HOH B1186       2.195  10.658  24.729  1.00  0.00      B    H  
ATOM   3578  H2  HOH B1186       1.624  12.166  25.028  1.00  0.00      B    H  
ATOM   3579  O   HOH B1187      24.325  26.078  31.977  1.00  0.00      B    O  
ATOM   3580  H1  HOH B1187      23.742  26.827  31.484  1.00  0.00      B    H  
ATOM   3581  H2  HOH B1187      24.909  26.543  32.677  1.00  0.00      B    H  
ATOM   3582  O   HOH B1188      10.895   8.075  19.266  1.00  0.00      B    O  
ATOM   3583  H1  HOH B1188      10.234   7.807  20.021  1.00  0.00      B    H  
ATOM   3584  H2  HOH B1188      11.737   7.511  19.335  1.00  0.00      B    H  
ATOM   3585  O   HOH B1189      34.985  30.112  13.839  1.00  0.00      B    O  
ATOM   3586  H1  HOH B1189      34.289  30.666  13.330  1.00  0.00      B    H  
ATOM   3587  H2  HOH B1189      34.563  29.250  14.275  1.00  0.00      B    H  
ATOM   3588  O   HOH B1190      15.033   4.336  22.554  1.00  0.00      B    O  
ATOM   3589  H1  HOH B1190      14.456   3.474  22.475  1.00  0.00      B    H  
ATOM   3590  H2  HOH B1190      15.516   4.458  21.685  1.00  0.00      B    H  
ATOM   3591  O   HOH B1191      38.145   5.080   5.913  1.00  0.00      B    O  
ATOM   3592  H1  HOH B1191      37.476   5.440   5.226  1.00  0.00      B    H  
ATOM   3593  H2  HOH B1191      38.973   4.864   5.356  1.00  0.00      B    H  
ATOM   3594  O   HOH B1192       7.511  23.522  30.975  1.00  0.00      B    O  
ATOM   3595  H1  HOH B1192       8.210  22.790  30.745  1.00  0.00      B    H  
ATOM   3596  H2  HOH B1192       7.155  23.253  31.903  1.00  0.00      B    H  
ATOM   3597  O   HOH B1193      30.930   0.720  31.728  1.00  0.00      B    O  
ATOM   3598  H1  HOH B1193      31.605   1.306  32.265  1.00  0.00      B    H  
ATOM   3599  H2  HOH B1193      30.217   0.342  32.375  1.00  0.00      B    H  
ATOM   3600  O   HOH B1194       1.683   7.342  29.796  1.00  0.00      B    O  
ATOM   3601  H1  HOH B1194       1.340   6.425  29.523  1.00  0.00      B    H  
ATOM   3602  H2  HOH B1194       1.028   7.798  30.433  1.00  0.00      B    H  
ATOM   3603  O   HOH B1195      21.172  36.218  15.776  1.00  0.00      B    O  
ATOM   3604  H1  HOH B1195      21.266  36.012  16.779  1.00  0.00      B    H  
ATOM   3605  H2  HOH B1195      21.252  37.247  15.672  1.00  0.00      B    H  
ATOM   3606  O   HOH B1196       8.244  11.126  10.124  1.00  0.00      B    O  
ATOM   3607  H1  HOH B1196       9.239  11.043  10.053  1.00  0.00      B    H  
ATOM   3608  H2  HOH B1196       7.758  10.873   9.252  1.00  0.00      B    H  
ATOM   3609  O   HOH B1197      23.502  13.921  28.660  1.00  0.00      B    O  
ATOM   3610  H1  HOH B1197      23.477  13.486  27.767  1.00  0.00      B    H  
ATOM   3611  H2  HOH B1197      22.749  13.467  29.159  1.00  0.00      B    H  
ATOM   3612  O   HOH B1198      18.960  34.730  19.757  1.00  0.00      B    O  
ATOM   3613  H1  HOH B1198      18.042  34.684  20.102  1.00  0.00      B    H  
ATOM   3614  H2  HOH B1198      19.303  33.827  19.953  1.00  0.00      B    H  
ATOM   3615  O   HOH B1199      33.399  34.952  25.011  1.00  0.00      B    O  
ATOM   3616  H1  HOH B1199      33.960  34.361  25.511  1.00  0.00      B    H  
ATOM   3617  H2  HOH B1199      32.942  35.510  25.705  1.00  0.00      B    H  
ATOM   3618  O   HOH B1200      12.361  17.448  21.725  1.00  0.00      B    O  
ATOM   3619  H1  HOH B1200      11.566  17.233  22.420  1.00  0.00      B    H  
ATOM   3620  H2  HOH B1200      12.333  18.466  21.634  1.00  0.00      B    H  
ATOM   3621  O   HOH B1201      36.974  18.101  13.090  1.00  0.00      B    O  
ATOM   3622  H1  HOH B1201      36.421  18.728  13.738  1.00  0.00      B    H  
ATOM   3623  H2  HOH B1201      37.934  18.490  13.122  1.00  0.00      B    H  
ATOM   3624  O   HOH B1202      27.098  17.740   5.961  1.00  0.00      B    O  
ATOM   3625  H1  HOH B1202      26.943  18.641   5.678  1.00  0.00      B    H  
ATOM   3626  H2  HOH B1202      26.605  17.615   6.861  1.00  0.00      B    H  
ATOM   3627  O   HOH B1203      24.365  10.651   8.512  1.00  0.00      B    O  
ATOM   3628  H1  HOH B1203      24.130   9.840   9.124  1.00  0.00      B    H  
ATOM   3629  H2  HOH B1203      24.273  11.540   9.032  1.00  0.00      B    H  
ATOM   3630  O   HOH B1204      15.978   7.628  36.788  1.00  0.00      B    O  
ATOM   3631  H1  HOH B1204      15.501   7.144  35.986  1.00  0.00      B    H  
ATOM   3632  H2  HOH B1204      16.719   8.215  36.441  1.00  0.00      B    H  
ATOM   3633  O   HOH B1205      19.828  22.466  22.889  1.00  0.00      B    O  
ATOM   3634  H1  HOH B1205      19.957  21.511  22.563  1.00  0.00      B    H  
ATOM   3635  H2  HOH B1205      20.452  22.674  23.673  1.00  0.00      B    H  
ATOM   3636  O   HOH B1206       8.210   2.210   4.009  1.00  0.00      B    O  
ATOM   3637  H1  HOH B1206       7.198   1.878   4.170  1.00  0.00      B    H  
ATOM   3638  H2  HOH B1206       8.404   2.865   4.731  1.00  0.00      B    H  
ATOM   3639  O   HOH B1207      29.897  23.727  29.489  1.00  0.00      B    O  
ATOM   3640  H1  HOH B1207      29.218  24.470  29.700  1.00  0.00      B    H  
ATOM   3641  H2  HOH B1207      30.600  24.138  28.877  1.00  0.00      B    H  
ATOM   3642  O   HOH B1208      25.895   4.877  13.008  1.00  0.00      B    O  
ATOM   3643  H1  HOH B1208      26.588   4.149  13.123  1.00  0.00      B    H  
ATOM   3644  H2  HOH B1208      25.077   4.460  13.431  1.00  0.00      B    H  
ATOM   3645  O   HOH B1209      20.093  12.526  32.814  1.00  0.00      B    O  
ATOM   3646  H1  HOH B1209      20.513  13.401  32.813  1.00  0.00      B    H  
ATOM   3647  H2  HOH B1209      19.951  12.233  33.761  1.00  0.00      B    H  
ATOM   3648  O   HOH B1210      10.765  12.896   7.687  1.00  0.00      B    O  
ATOM   3649  H1  HOH B1210      10.758  13.538   8.470  1.00  0.00      B    H  
ATOM   3650  H2  HOH B1210      10.904  11.995   8.138  1.00  0.00      B    H  
ATOM   3651  O   HOH B1211      10.832  14.609  10.043  1.00  0.00      B    O  
ATOM   3652  H1  HOH B1211       9.944  14.212  10.207  1.00  0.00      B    H  
ATOM   3653  H2  HOH B1211      11.395  14.634  10.946  1.00  0.00      B    H  
ATOM   3654  O   HOH B1212       7.815  38.909  18.424  1.00  0.00      B    O  
ATOM   3655  H1  HOH B1212       6.956  38.337  18.233  1.00  0.00      B    H  
ATOM   3656  H2  HOH B1212       8.390  38.832  17.623  1.00  0.00      B    H  
ATOM   3657  O   HOH B1213      11.480  22.265  12.109  1.00  0.00      B    O  
ATOM   3658  H1  HOH B1213      10.693  21.674  11.835  1.00  0.00      B    H  
ATOM   3659  H2  HOH B1213      11.770  22.805  11.272  1.00  0.00      B    H  
ATOM   3660  O   HOH B1214       4.135  24.235   5.825  1.00  0.00      B    O  
ATOM   3661  H1  HOH B1214       4.708  23.390   5.938  1.00  0.00      B    H  
ATOM   3662  H2  HOH B1214       3.739  24.188   4.849  1.00  0.00      B    H  
ATOM   3663  O   HOH B1215       3.787  21.094  18.779  1.00  0.00      B    O  
ATOM   3664  H1  HOH B1215       3.855  21.655  17.910  1.00  0.00      B    H  
ATOM   3665  H2  HOH B1215       4.445  20.345  18.738  1.00  0.00      B    H  
ATOM   3666  O   HOH B1216      13.460  31.439  26.770  1.00  0.00      B    O  
ATOM   3667  H1  HOH B1216      12.521  31.641  26.384  1.00  0.00      B    H  
ATOM   3668  H2  HOH B1216      13.601  30.474  26.899  1.00  0.00      B    H  
ATOM   3669  O   HOH B1217      12.499   6.949   0.870  1.00  0.00      B    O  
ATOM   3670  H1  HOH B1217      13.065   7.817   0.867  1.00  0.00      B    H  
ATOM   3671  H2  HOH B1217      13.132   6.158   0.986  1.00  0.00      B    H  
ATOM   3672  O   HOH B1218      24.014  36.593  34.742  1.00  0.00      B    O  
ATOM   3673  H1  HOH B1218      24.555  36.381  33.912  1.00  0.00      B    H  
ATOM   3674  H2  HOH B1218      23.411  35.786  34.959  1.00  0.00      B    H  
ATOM   3675  O   HOH B1219      23.831  31.702  38.610  1.00  0.00      B    O  
ATOM   3676  H1  HOH B1219      23.472  30.965  38.014  1.00  0.00      B    H  
ATOM   3677  H2  HOH B1219      23.445  32.669  38.340  1.00  0.00      B    H  
ATOM   3678  O   HOH B1220       4.549  20.304   6.767  1.00  0.00      B    O  
ATOM   3679  H1  HOH B1220       4.649  19.432   6.272  1.00  0.00      B    H  
ATOM   3680  H2  HOH B1220       5.138  20.956   6.251  1.00  0.00      B    H  
ATOM   3681  O   HOH B1221       2.630  21.271   3.358  1.00  0.00      B    O  
ATOM   3682  H1  HOH B1221       2.376  20.662   2.525  1.00  0.00      B    H  
ATOM   3683  H2  HOH B1221       1.981  20.970   4.101  1.00  0.00      B    H  
ATOM   3684  O   HOH B1222      10.426  10.653   0.875  1.00  0.00      B    O  
ATOM   3685  H1  HOH B1222      11.314  10.244   1.136  1.00  0.00      B    H  
ATOM   3686  H2  HOH B1222      10.221  10.510  -0.104  1.00  0.00      B    H  
ATOM   3687  O   HOH B1223      31.393  12.236  24.961  1.00  0.00      B    O  
ATOM   3688  H1  HOH B1223      31.062  11.522  24.301  1.00  0.00      B    H  
ATOM   3689  H2  HOH B1223      32.007  12.887  24.452  1.00  0.00      B    H  
ATOM   3690  O   HOH B1224      32.534  23.453  25.605  1.00  0.00      B    O  
ATOM   3691  H1  HOH B1224      31.801  22.920  25.186  1.00  0.00      B    H  
ATOM   3692  H2  HOH B1224      33.259  23.640  24.926  1.00  0.00      B    H  
ATOM   3693  O   HOH B1225       5.615  26.631  27.707  1.00  0.00      B    O  
ATOM   3694  H1  HOH B1225       6.321  26.872  27.038  1.00  0.00      B    H  
ATOM   3695  H2  HOH B1225       5.830  25.710  28.054  1.00  0.00      B    H  
ATOM   3696  O   HOH B1226       7.182   3.981  13.167  1.00  0.00      B    O  
ATOM   3697  H1  HOH B1226       6.439   4.633  12.778  1.00  0.00      B    H  
ATOM   3698  H2  HOH B1226       7.141   3.058  12.644  1.00  0.00      B    H  
ATOM   3699  O   HOH B1227      21.553   8.664   2.793  1.00  0.00      B    O  
ATOM   3700  H1  HOH B1227      21.712   9.370   2.058  1.00  0.00      B    H  
ATOM   3701  H2  HOH B1227      20.559   8.774   3.073  1.00  0.00      B    H  
ATOM   3702  O   HOH B1228      14.136  14.930  14.452  1.00  0.00      B    O  
ATOM   3703  H1  HOH B1228      13.834  15.113  15.373  1.00  0.00      B    H  
ATOM   3704  H2  HOH B1228      14.814  15.614  14.164  1.00  0.00      B    H  
ATOM   3705  O   HOH B1229      12.120  11.040  14.417  1.00  0.00      B    O  
ATOM   3706  H1  HOH B1229      11.951  11.818  15.021  1.00  0.00      B    H  
ATOM   3707  H2  HOH B1229      11.279  10.499  14.351  1.00  0.00      B    H  
ATOM   3708  O   HOH B1230      10.581   4.893  26.795  1.00  0.00      B    O  
ATOM   3709  H1  HOH B1230      10.815   4.024  26.342  1.00  0.00      B    H  
ATOM   3710  H2  HOH B1230       9.807   5.276  26.298  1.00  0.00      B    H  
ATOM   3711  O   HOH B1231      23.608  28.922  15.505  1.00  0.00      B    O  
ATOM   3712  H1  HOH B1231      23.062  28.307  16.131  1.00  0.00      B    H  
ATOM   3713  H2  HOH B1231      23.806  28.377  14.709  1.00  0.00      B    H  
ATOM   3714  O   HOH B1232       2.180  23.834  24.798  1.00  0.00      B    O  
ATOM   3715  H1  HOH B1232       1.926  23.085  25.355  1.00  0.00      B    H  
ATOM   3716  H2  HOH B1232       1.490  23.953  24.062  1.00  0.00      B    H  
ATOM   3717  O   HOH B1233      14.317  19.175   0.960  1.00  0.00      B    O  
ATOM   3718  H1  HOH B1233      15.007  18.459   0.833  1.00  0.00      B    H  
ATOM   3719  H2  HOH B1233      13.573  18.798   1.561  1.00  0.00      B    H  
ATOM   3720  O   HOH B1234      10.160  37.807  26.996  1.00  0.00      B    O  
ATOM   3721  H1  HOH B1234      10.205  38.271  26.140  1.00  0.00      B    H  
ATOM   3722  H2  HOH B1234       9.984  36.854  26.742  1.00  0.00      B    H  
ATOM   3723  O   HOH B1235      26.437  31.948  29.499  1.00  0.00      B    O  
ATOM   3724  H1  HOH B1235      26.655  32.872  29.875  1.00  0.00      B    H  
ATOM   3725  H2  HOH B1235      25.808  32.190  28.733  1.00  0.00      B    H  
ATOM   3726  O   HOH B1236      18.039  24.715  25.420  1.00  0.00      B    O  
ATOM   3727  H1  HOH B1236      17.503  23.937  24.995  1.00  0.00      B    H  
ATOM   3728  H2  HOH B1236      17.319  25.154  25.929  1.00  0.00      B    H  
ATOM   3729  O   HOH B1237      27.035  20.983  35.061  1.00  0.00      B    O  
ATOM   3730  H1  HOH B1237      27.276  20.453  35.945  1.00  0.00      B    H  
ATOM   3731  H2  HOH B1237      27.713  20.685  34.349  1.00  0.00      B    H  
ATOM   3732  O   HOH B1238      20.855   3.598  38.492  1.00  0.00      B    O  
ATOM   3733  H1  HOH B1238      20.954   3.981  39.428  1.00  0.00      B    H  
ATOM   3734  H2  HOH B1238      21.117   2.617  38.514  1.00  0.00      B    H  
ATOM   3735  O   HOH B1239       4.155  10.110  11.435  1.00  0.00      B    O  
ATOM   3736  H1  HOH B1239       3.753  10.473  12.323  1.00  0.00      B    H  
ATOM   3737  H2  HOH B1239       3.536  10.453  10.692  1.00  0.00      B    H  
ATOM   3738  O   HOH B1240      31.674  12.809   7.338  1.00  0.00      B    O  
ATOM   3739  H1  HOH B1240      31.985  13.467   8.055  1.00  0.00      B    H  
ATOM   3740  H2  HOH B1240      31.083  12.175   7.897  1.00  0.00      B    H  
ATOM   3741  O   HOH B1241       0.630  21.397  17.200  1.00  0.00      B    O  
ATOM   3742  H1  HOH B1241       0.975  21.414  16.304  1.00  0.00      B    H  
ATOM   3743  H2  HOH B1241      -0.084  20.647  17.289  1.00  0.00      B    H  
ATOM   3744  O   HOH B1242       2.862  10.917   1.563  1.00  0.00      B    O  
ATOM   3745  H1  HOH B1242       3.820  11.114   1.296  1.00  0.00      B    H  
ATOM   3746  H2  HOH B1242       2.523  11.735   2.094  1.00  0.00      B    H  
ATOM   3747  O   HOH B1243      19.754  17.886  16.467  1.00  0.00      B    O  
ATOM   3748  H1  HOH B1243      19.166  17.061  16.499  1.00  0.00      B    H  
ATOM   3749  H2  HOH B1243      20.585  17.772  16.981  1.00  0.00      B    H  
ATOM   3750  O   HOH B1244      22.538  20.811  33.300  1.00  0.00      B    O  
ATOM   3751  H1  HOH B1244      22.678  20.434  32.305  1.00  0.00      B    H  
ATOM   3752  H2  HOH B1244      23.459  21.230  33.522  1.00  0.00      B    H  
ATOM   3753  O   HOH B1245      37.250  16.330  31.213  1.00  0.00      B    O  
ATOM   3754  H1  HOH B1245      37.403  17.171  30.591  1.00  0.00      B    H  
ATOM   3755  H2  HOH B1245      37.833  15.549  30.912  1.00  0.00      B    H  
ATOM   3756  O   HOH B1246       3.052   4.392  35.598  1.00  0.00      B    O  
ATOM   3757  H1  HOH B1246       3.668   3.698  35.938  1.00  0.00      B    H  
ATOM   3758  H2  HOH B1246       3.448   4.978  34.910  1.00  0.00      B    H  
ATOM   3759  O   HOH B1247      19.145  15.828  12.092  1.00  0.00      B    O  
ATOM   3760  H1  HOH B1247      19.152  15.260  11.213  1.00  0.00      B    H  
ATOM   3761  H2  HOH B1247      18.731  15.288  12.822  1.00  0.00      B    H  
ATOM   3762  O   HOH B1248      15.974  27.402  22.719  1.00  0.00      B    O  
ATOM   3763  H1  HOH B1248      16.102  28.160  23.400  1.00  0.00      B    H  
ATOM   3764  H2  HOH B1248      15.773  26.564  23.272  1.00  0.00      B    H  
ATOM   3765  O   HOH B1249       5.258  35.158  30.517  1.00  0.00      B    O  
ATOM   3766  H1  HOH B1249       4.559  35.101  31.204  1.00  0.00      B    H  
ATOM   3767  H2  HOH B1249       4.993  35.753  29.784  1.00  0.00      B    H  
ATOM   3768  O   HOH B1250      21.252  19.921  21.718  1.00  0.00      B    O  
ATOM   3769  H1  HOH B1250      22.296  20.032  21.745  1.00  0.00      B    H  
ATOM   3770  H2  HOH B1250      21.063  19.481  22.661  1.00  0.00      B    H  
ATOM   3771  O   HOH B1251       2.696  27.896   1.357  1.00  0.00      B    O  
ATOM   3772  H1  HOH B1251       2.059  28.586   0.883  1.00  0.00      B    H  
ATOM   3773  H2  HOH B1251       2.437  26.964   1.129  1.00  0.00      B    H  
ATOM   3774  O   HOH B1252      16.799  21.635   9.887  1.00  0.00      B    O  
ATOM   3775  H1  HOH B1252      15.834  21.679   9.559  1.00  0.00      B    H  
ATOM   3776  H2  HOH B1252      16.826  21.503  10.900  1.00  0.00      B    H  
ATOM   3777  O   HOH B1253      23.526   8.612  10.057  1.00  0.00      B    O  
ATOM   3778  H1  HOH B1253      22.809   8.889  10.741  1.00  0.00      B    H  
ATOM   3779  H2  HOH B1253      24.144   7.897  10.407  1.00  0.00      B    H  
ATOM   3780  O   HOH B1254      27.411  15.838  27.976  1.00  0.00      B    O  
ATOM   3781  H1  HOH B1254      28.239  16.528  28.064  1.00  0.00      B    H  
ATOM   3782  H2  HOH B1254      27.582  15.203  27.203  1.00  0.00      B    H  
ATOM   3783  O   HOH B1255      10.750   6.586  30.252  1.00  0.00      B    O  
ATOM   3784  H1  HOH B1255      10.248   7.175  29.541  1.00  0.00      B    H  
ATOM   3785  H2  HOH B1255      10.775   5.622  29.958  1.00  0.00      B    H  
ATOM   3786  O   HOH B1256      14.458  21.026  24.187  1.00  0.00      B    O  
ATOM   3787  H1  HOH B1256      15.015  20.426  23.699  1.00  0.00      B    H  
ATOM   3788  H2  HOH B1256      13.558  20.565  24.253  1.00  0.00      B    H  
ATOM   3789  O   HOH B1257      37.663  15.577  19.040  1.00  0.00      B    O  
ATOM   3790  H1  HOH B1257      36.959  15.675  19.798  1.00  0.00      B    H  
ATOM   3791  H2  HOH B1257      37.297  15.918  18.168  1.00  0.00      B    H  
ATOM   3792  O   HOH B1258      18.138  24.018  21.088  1.00  0.00      B    O  
ATOM   3793  H1  HOH B1258      18.618  23.516  21.820  1.00  0.00      B    H  
ATOM   3794  H2  HOH B1258      18.135  23.389  20.300  1.00  0.00      B    H  
ATOM   3795  O   HOH B1259      31.021   2.596  36.376  1.00  0.00      B    O  
ATOM   3796  H1  HOH B1259      30.385   2.307  35.651  1.00  0.00      B    H  
ATOM   3797  H2  HOH B1259      30.559   3.199  37.072  1.00  0.00      B    H  
ATOM   3798  O   HOH B1260      16.701  20.182  36.457  1.00  0.00      B    O  
ATOM   3799  H1  HOH B1260      16.955  21.179  36.314  1.00  0.00      B    H  
ATOM   3800  H2  HOH B1260      17.273  19.888  37.211  1.00  0.00      B    H  
ATOM   3801  O   HOH B1261      37.304   1.920  14.878  1.00  0.00      B    O  
ATOM   3802  H1  HOH B1261      36.649   1.943  14.149  1.00  0.00      B    H  
ATOM   3803  H2  HOH B1261      38.197   1.702  14.526  1.00  0.00      B    H  
ATOM   3804  O   HOH B1262       0.695  38.936  32.509  1.00  0.00      B    O  
ATOM   3805  H1  HOH B1262       1.731  39.034  32.697  1.00  0.00      B    H  
ATOM   3806  H2  HOH B1262       0.468  37.966  32.264  1.00  0.00      B    H  
ATOM   3807  O   HOH B1263      25.193   7.939  22.884  1.00  0.00      B    O  
ATOM   3808  H1  HOH B1263      25.216   7.224  23.590  1.00  0.00      B    H  
ATOM   3809  H2  HOH B1263      24.376   8.490  22.974  1.00  0.00      B    H  
ATOM   3810  O   HOH B1264      24.471  10.371   3.425  1.00  0.00      B    O  
ATOM   3811  H1  HOH B1264      24.949  10.640   4.272  1.00  0.00      B    H  
ATOM   3812  H2  HOH B1264      23.607  10.890   3.393  1.00  0.00      B    H  
ATOM   3813  O   HOH B1265      16.707  19.329  22.845  1.00  0.00      B    O  
ATOM   3814  H1  HOH B1265      16.976  19.162  23.818  1.00  0.00      B    H  
ATOM   3815  H2  HOH B1265      17.415  18.936  22.274  1.00  0.00      B    H  
ATOM   3816  O   HOH B1266      34.109  17.037  26.898  1.00  0.00      B    O  
ATOM   3817  H1  HOH B1266      33.850  16.665  27.789  1.00  0.00      B    H  
ATOM   3818  H2  HOH B1266      33.618  17.970  26.777  1.00  0.00      B    H  
ATOM   3819  O   HOH B1267      17.553  21.468  33.701  1.00  0.00      B    O  
ATOM   3820  H1  HOH B1267      16.567  21.731  33.453  1.00  0.00      B    H  
ATOM   3821  H2  HOH B1267      17.820  21.970  34.523  1.00  0.00      B    H  
ATOM   3822  O   HOH B1268      23.718  12.989   9.707  1.00  0.00      B    O  
ATOM   3823  H1  HOH B1268      23.878  13.885   9.265  1.00  0.00      B    H  
ATOM   3824  H2  HOH B1268      22.903  13.209  10.368  1.00  0.00      B    H  
ATOM   3825  O   HOH B1269       4.997   8.284  39.097  1.00  0.00      B    O  
ATOM   3826  H1  HOH B1269       4.376   7.463  38.955  1.00  0.00      B    H  
ATOM   3827  H2  HOH B1269       4.917   8.965  38.411  1.00  0.00      B    H  
ATOM   3828  O   HOH B1270      24.356  15.227  25.685  1.00  0.00      B    O  
ATOM   3829  H1  HOH B1270      24.742  14.464  26.260  1.00  0.00      B    H  
ATOM   3830  H2  HOH B1270      24.315  16.057  26.331  1.00  0.00      B    H  
ATOM   3831  O   HOH B1271      28.866   1.860  34.924  1.00  0.00      B    O  
ATOM   3832  H1  HOH B1271      29.074   1.014  34.338  1.00  0.00      B    H  
ATOM   3833  H2  HOH B1271      28.264   2.489  34.467  1.00  0.00      B    H  
ATOM   3834  O   HOH B1272      22.216  11.998   3.640  1.00  0.00      B    O  
ATOM   3835  H1  HOH B1272      22.128  11.581   4.537  1.00  0.00      B    H  
ATOM   3836  H2  HOH B1272      22.667  12.854   3.680  1.00  0.00      B    H  
ATOM   3837  O   HOH B1273      24.028  20.413   6.659  1.00  0.00      B    O  
ATOM   3838  H1  HOH B1273      24.798  20.329   7.325  1.00  0.00      B    H  
ATOM   3839  H2  HOH B1273      23.292  20.792   7.175  1.00  0.00      B    H  
ATOM   3840  O   HOH B1274       3.075  19.179  33.878  1.00  0.00      B    O  
ATOM   3841  H1  HOH B1274       3.018  18.226  34.185  1.00  0.00      B    H  
ATOM   3842  H2  HOH B1274       3.143  19.101  32.856  1.00  0.00      B    H  
ATOM   3843  O   HOH B1275      28.049  13.300   8.759  1.00  0.00      B    O  
ATOM   3844  H1  HOH B1275      27.447  13.413   7.960  1.00  0.00      B    H  
ATOM   3845  H2  HOH B1275      27.420  13.270   9.564  1.00  0.00      B    H  
ATOM   3846  O   HOH B1276      12.148   5.132  17.341  1.00  0.00      B    O  
ATOM   3847  H1  HOH B1276      12.051   4.611  16.464  1.00  0.00      B    H  
ATOM   3848  H2  HOH B1276      11.198   5.357  17.579  1.00  0.00      B    H  
ATOM   3849  O   HOH B1277       4.540   5.240  24.231  1.00  0.00      B    O  
ATOM   3850  H1  HOH B1277       4.338   4.276  24.502  1.00  0.00      B    H  
ATOM   3851  H2  HOH B1277       3.768   5.803  24.632  1.00  0.00      B    H  
ATOM   3852  O   HOH B1278      24.151  15.897  17.064  1.00  0.00      B    O  
ATOM   3853  H1  HOH B1278      24.771  16.659  16.680  1.00  0.00      B    H  
ATOM   3854  H2  HOH B1278      23.644  15.491  16.271  1.00  0.00      B    H  
ATOM   3855  O   HOH B1279      39.364  15.636   3.258  1.00  0.00      B    O  
ATOM   3856  H1  HOH B1279      39.043  15.528   4.181  1.00  0.00      B    H  
ATOM   3857  H2  HOH B1279      38.495  15.864   2.681  1.00  0.00      B    H  
ATOM   3858  O   HOH B1280      24.701  17.763  34.042  1.00  0.00      B    O  
ATOM   3859  H1  HOH B1280      24.060  17.375  33.376  1.00  0.00      B    H  
ATOM   3860  H2  HOH B1280      25.414  18.239  33.512  1.00  0.00      B    H  
ATOM   3861  O   HOH B1281      22.215   3.051   2.670  1.00  0.00      B    O  
ATOM   3862  H1  HOH B1281      22.717   3.314   3.539  1.00  0.00      B    H  
ATOM   3863  H2  HOH B1281      21.816   3.931   2.279  1.00  0.00      B    H  
ATOM   3864  O   HOH B1282      27.962  24.652  16.828  1.00  0.00      B    O  
ATOM   3865  H1  HOH B1282      27.540  24.234  15.973  1.00  0.00      B    H  
ATOM   3866  H2  HOH B1282      28.404  25.484  16.583  1.00  0.00      B    H  
ATOM   3867  O   HOH B1283      31.952   3.187  10.366  1.00  0.00      B    O  
ATOM   3868  H1  HOH B1283      32.051   2.280  10.832  1.00  0.00      B    H  
ATOM   3869  H2  HOH B1283      31.269   3.003   9.599  1.00  0.00      B    H  
ATOM   3870  O   HOH B1284      31.805  31.231  20.545  1.00  0.00      B    O  
ATOM   3871  H1  HOH B1284      30.778  31.206  20.590  1.00  0.00      B    H  
ATOM   3872  H2  HOH B1284      32.096  30.270  20.723  1.00  0.00      B    H  
ATOM   3873  O   HOH B1285      30.557  21.141  24.892  1.00  0.00      B    O  
ATOM   3874  H1  HOH B1285      31.018  20.692  24.049  1.00  0.00      B    H  
ATOM   3875  H2  HOH B1285      30.777  20.542  25.668  1.00  0.00      B    H  
ATOM   3876  O   HOH B1286      31.072  37.330  22.741  1.00  0.00      B    O  
ATOM   3877  H1  HOH B1286      30.642  36.580  23.248  1.00  0.00      B    H  
ATOM   3878  H2  HOH B1286      30.304  37.866  22.304  1.00  0.00      B    H  
ATOM   3879  O   HOH B1287      33.800  10.414   6.761  1.00  0.00      B    O  
ATOM   3880  H1  HOH B1287      32.991  10.976   6.547  1.00  0.00      B    H  
ATOM   3881  H2  HOH B1287      33.564   9.444   6.624  1.00  0.00      B    H  
ATOM   3882  O   HOH B1288      23.589  28.772   9.485  1.00  0.00      B    O  
ATOM   3883  H1  HOH B1288      23.501  27.967   8.842  1.00  0.00      B    H  
ATOM   3884  H2  HOH B1288      24.551  28.725   9.944  1.00  0.00      B    H  
ATOM   3885  O   HOH B1289      10.510  10.340  27.170  1.00  0.00      B    O  
ATOM   3886  H1  HOH B1289      10.779  11.230  27.571  1.00  0.00      B    H  
ATOM   3887  H2  HOH B1289      11.084  10.284  26.337  1.00  0.00      B    H  
ATOM   3888  O   HOH B1290      31.803  33.509  23.215  1.00  0.00      B    O  
ATOM   3889  H1  HOH B1290      32.173  33.866  24.102  1.00  0.00      B    H  
ATOM   3890  H2  HOH B1290      30.823  33.383  23.281  1.00  0.00      B    H  
ATOM   3891  O   HOH B1291      32.543   1.977  33.610  1.00  0.00      B    O  
ATOM   3892  H1  HOH B1291      33.294   1.431  34.045  1.00  0.00      B    H  
ATOM   3893  H2  HOH B1291      32.009   2.295  34.395  1.00  0.00      B    H  
ATOM   3894  O   HOH B1292      36.489   7.791  13.356  1.00  0.00      B    O  
ATOM   3895  H1  HOH B1292      36.386   7.290  12.461  1.00  0.00      B    H  
ATOM   3896  H2  HOH B1292      37.261   7.402  13.762  1.00  0.00      B    H  
ATOM   3897  O   HOH B1293       6.004  25.694  32.691  1.00  0.00      B    O  
ATOM   3898  H1  HOH B1293       5.985  24.737  33.080  1.00  0.00      B    H  
ATOM   3899  H2  HOH B1293       6.903  25.925  32.353  1.00  0.00      B    H  
ATOM   3900  O   HOH B1294      35.148  28.863  21.169  1.00  0.00      B    O  
ATOM   3901  H1  HOH B1294      35.652  28.452  21.938  1.00  0.00      B    H  
ATOM   3902  H2  HOH B1294      34.265  29.225  21.576  1.00  0.00      B    H  
ATOM   3903  O   HOH B1295      12.045  16.200  24.796  1.00  0.00      B    O  
ATOM   3904  H1  HOH B1295      11.246  16.335  24.208  1.00  0.00      B    H  
ATOM   3905  H2  HOH B1295      12.083  15.211  24.970  1.00  0.00      B    H  
ATOM   3906  O   HOH B1296      29.186   7.334   9.754  1.00  0.00      B    O  
ATOM   3907  H1  HOH B1296      29.825   7.979   9.284  1.00  0.00      B    H  
ATOM   3908  H2  HOH B1296      29.465   7.452  10.692  1.00  0.00      B    H  
ATOM   3909  O   HOH B1297      25.441  26.768   5.928  1.00  0.00      B    O  
ATOM   3910  H1  HOH B1297      25.876  26.136   5.310  1.00  0.00      B    H  
ATOM   3911  H2  HOH B1297      26.107  27.502   6.160  1.00  0.00      B    H  
ATOM   3912  O   HOH B1298       0.552   5.074  37.169  1.00  0.00      B    O  
ATOM   3913  H1  HOH B1298       1.458   4.946  36.694  1.00  0.00      B    H  
ATOM   3914  H2  HOH B1298       0.695   5.021  38.170  1.00  0.00      B    H  
ATOM   3915  O   HOH B1299       3.864  36.995  39.159  1.00  0.00      B    O  
ATOM   3916  H1  HOH B1299       2.873  37.126  39.118  1.00  0.00      B    H  
ATOM   3917  H2  HOH B1299       4.144  36.784  38.214  1.00  0.00      B    H  
ATOM   3918  O   HOH B1300      20.589  35.450   9.765  1.00  0.00      B    O  
ATOM   3919  H1  HOH B1300      20.371  36.069   8.998  1.00  0.00      B    H  
ATOM   3920  H2  HOH B1300      21.274  35.969  10.337  1.00  0.00      B    H  
ATOM   3921  O   HOH B1301      38.762  19.308  24.367  1.00  0.00      B    O  
ATOM   3922  H1  HOH B1301      37.814  18.932  24.347  1.00  0.00      B    H  
ATOM   3923  H2  HOH B1301      39.373  18.486  24.345  1.00  0.00      B    H  
ATOM   3924  O   HOH B1302      15.019  15.924  25.884  1.00  0.00      B    O  
ATOM   3925  H1  HOH B1302      14.588  16.657  26.426  1.00  0.00      B    H  
ATOM   3926  H2  HOH B1302      14.985  16.174  24.892  1.00  0.00      B    H  
ATOM   3927  O   HOH B1303      34.861  33.331  26.980  1.00  0.00      B    O  
ATOM   3928  H1  HOH B1303      34.744  32.713  27.778  1.00  0.00      B    H  
ATOM   3929  H2  HOH B1303      35.224  32.725  26.245  1.00  0.00      B    H  
ATOM   3930  O   HOH B1304      16.077  14.005  29.405  1.00  0.00      B    O  
ATOM   3931  H1  HOH B1304      16.024  12.991  29.370  1.00  0.00      B    H  
ATOM   3932  H2  HOH B1304      15.331  14.287  30.114  1.00  0.00      B    H  
ATOM   3933  O   HOH B1305      21.487  10.315   0.581  1.00  0.00      B    O  
ATOM   3934  H1  HOH B1305      20.891  11.099   0.479  1.00  0.00      B    H  
ATOM   3935  H2  HOH B1305      21.114   9.636  -0.087  1.00  0.00      B    H  
ATOM   3936  O   HOH B1306      29.434   1.376  11.308  1.00  0.00      B    O  
ATOM   3937  H1  HOH B1306      29.990   0.570  11.453  1.00  0.00      B    H  
ATOM   3938  H2  HOH B1306      29.393   1.723  10.353  1.00  0.00      B    H  
ATOM   3939  O   HOH B1307      35.522  15.231   5.983  1.00  0.00      B    O  
ATOM   3940  H1  HOH B1307      34.944  16.038   6.201  1.00  0.00      B    H  
ATOM   3941  H2  HOH B1307      35.877  15.448   5.050  1.00  0.00      B    H  
ATOM   3942  O   HOH B1308      38.592  10.738  26.885  1.00  0.00      B    O  
ATOM   3943  H1  HOH B1308      39.302  10.922  26.235  1.00  0.00      B    H  
ATOM   3944  H2  HOH B1308      38.703   9.795  27.175  1.00  0.00      B    H  
ATOM   3945  O   HOH B1309      39.031  10.393  15.518  1.00  0.00      B    O  
ATOM   3946  H1  HOH B1309      38.756  10.571  14.532  1.00  0.00      B    H  
ATOM   3947  H2  HOH B1309      39.445  11.194  15.920  1.00  0.00      B    H  
ATOM   3948  O   HOH B1310      17.333   0.887  10.964  1.00  0.00      B    O  
ATOM   3949  H1  HOH B1310      17.253   0.014  10.518  1.00  0.00      B    H  
ATOM   3950  H2  HOH B1310      16.448   1.440  10.825  1.00  0.00      B    H  
ATOM   3951  O   HOH B1311      19.062  14.252  10.038  1.00  0.00      B    O  
ATOM   3952  H1  HOH B1311      19.725  14.024   9.290  1.00  0.00      B    H  
ATOM   3953  H2  HOH B1311      18.155  13.881   9.796  1.00  0.00      B    H  
ATOM   3954  O   HOH B1312      -0.260  21.054   0.880  1.00  0.00      B    O  
ATOM   3955  H1  HOH B1312       0.456  20.365   1.016  1.00  0.00      B    H  
ATOM   3956  H2  HOH B1312       0.152  21.965   0.778  1.00  0.00      B    H  
ATOM   3957  O   HOH B1313      24.970  22.668  12.631  1.00  0.00      B    O  
ATOM   3958  H1  HOH B1313      24.443  22.307  11.837  1.00  0.00      B    H  
ATOM   3959  H2  HOH B1313      24.491  22.499  13.469  1.00  0.00      B    H  
ATOM   3960  O   HOH B1314       4.974   6.135  31.095  1.00  0.00      B    O  
ATOM   3961  H1  HOH B1314       4.097   6.269  30.515  1.00  0.00      B    H  
ATOM   3962  H2  HOH B1314       5.396   5.244  30.942  1.00  0.00      B    H  
ATOM   3963  O   HOH B1315       2.329  20.536  24.937  1.00  0.00      B    O  
ATOM   3964  H1  HOH B1315       1.988  21.022  24.157  1.00  0.00      B    H  
ATOM   3965  H2  HOH B1315       1.692  19.774  25.088  1.00  0.00      B    H  
ATOM   3966  O   HOH B1316       1.311  11.107  35.532  1.00  0.00      B    O  
ATOM   3967  H1  HOH B1316       1.711  10.662  36.364  1.00  0.00      B    H  
ATOM   3968  H2  HOH B1316       0.408  10.800  35.497  1.00  0.00      B    H  
ATOM   3969  O   HOH B1317      26.111  39.002   7.579  1.00  0.00      B    O  
ATOM   3970  H1  HOH B1317      25.163  39.202   7.928  1.00  0.00      B    H  
ATOM   3971  H2  HOH B1317      26.105  39.067   6.565  1.00  0.00      B    H  
ATOM   3972  O   HOH B1318      36.774  31.089   6.016  1.00  0.00      B    O  
ATOM   3973  H1  HOH B1318      37.789  30.974   6.084  1.00  0.00      B    H  
ATOM   3974  H2  HOH B1318      36.395  31.197   5.033  1.00  0.00      B    H  
ATOM   3975  O   HOH B1319      27.646  15.324  23.007  1.00  0.00      B    O  
ATOM   3976  H1  HOH B1319      27.637  16.312  23.061  1.00  0.00      B    H  
ATOM   3977  H2  HOH B1319      26.715  15.038  23.176  1.00  0.00      B    H  
ATOM   3978  O   HOH B1320      38.669  38.151  24.389  1.00  0.00      B    O  
ATOM   3979  H1  HOH B1320      37.967  38.514  25.029  1.00  0.00      B    H  
ATOM   3980  H2  HOH B1320      38.149  37.615  23.714  1.00  0.00      B    H  
ATOM   3981  O   HOH B1321      35.093  29.833  10.613  1.00  0.00      B    O  
ATOM   3982  H1  HOH B1321      35.383  30.151   9.631  1.00  0.00      B    H  
ATOM   3983  H2  HOH B1321      35.808  29.171  10.912  1.00  0.00      B    H  
ATOM   3984  O   HOH B1322       3.185  28.593  17.111  1.00  0.00      B    O  
ATOM   3985  H1  HOH B1322       2.582  28.225  16.406  1.00  0.00      B    H  
ATOM   3986  H2  HOH B1322       4.055  28.065  17.129  1.00  0.00      B    H  
ATOM   3987  O   HOH B1323      13.530  22.523  38.526  1.00  0.00      B    O  
ATOM   3988  H1  HOH B1323      14.380  21.921  38.529  1.00  0.00      B    H  
ATOM   3989  H2  HOH B1323      13.195  22.426  39.500  1.00  0.00      B    H  
ATOM   3990  O   HOH B1324      30.935   2.550   4.968  1.00  0.00      B    O  
ATOM   3991  H1  HOH B1324      31.201   1.574   5.082  1.00  0.00      B    H  
ATOM   3992  H2  HOH B1324      29.971   2.701   5.164  1.00  0.00      B    H  
ATOM   3993  O   HOH B1325       9.040   1.357  25.191  1.00  0.00      B    O  
ATOM   3994  H1  HOH B1325       9.154   0.755  24.425  1.00  0.00      B    H  
ATOM   3995  H2  HOH B1325       9.952   1.400  25.697  1.00  0.00      B    H  
ATOM   3996  O   HOH B1326      16.460  13.400  16.548  1.00  0.00      B    O  
ATOM   3997  H1  HOH B1326      15.813  13.305  17.255  1.00  0.00      B    H  
ATOM   3998  H2  HOH B1326      16.234  12.865  15.690  1.00  0.00      B    H  
ATOM   3999  O   HOH B1327      12.366  18.146  32.260  1.00  0.00      B    O  
ATOM   4000  H1  HOH B1327      12.258  19.034  32.736  1.00  0.00      B    H  
ATOM   4001  H2  HOH B1327      13.279  17.743  32.525  1.00  0.00      B    H  
ATOM   4002  O   HOH B1328      38.161  25.195  20.266  1.00  0.00      B    O  
ATOM   4003  H1  HOH B1328      38.759  24.812  19.568  1.00  0.00      B    H  
ATOM   4004  H2  HOH B1328      38.280  26.223  20.360  1.00  0.00      B    H  
ATOM   4005  O   HOH B1329       1.645   7.168  11.764  1.00  0.00      B    O  
ATOM   4006  H1  HOH B1329       1.708   7.954  12.362  1.00  0.00      B    H  
ATOM   4007  H2  HOH B1329       1.513   6.284  12.247  1.00  0.00      B    H  
ATOM   4008  O   HOH B1330      33.252  33.743  20.995  1.00  0.00      B    O  
ATOM   4009  H1  HOH B1330      32.617  33.607  21.824  1.00  0.00      B    H  
ATOM   4010  H2  HOH B1330      32.897  33.226  20.189  1.00  0.00      B    H  
ATOM   4011  O   HOH B1331      30.480  37.486   7.206  1.00  0.00      B    O  
ATOM   4012  H1  HOH B1331      29.833  37.416   7.949  1.00  0.00      B    H  
ATOM   4013  H2  HOH B1331      30.137  38.203   6.660  1.00  0.00      B    H  
ATOM   4014  O   HOH B1332      14.320  18.133  35.961  1.00  0.00      B    O  
ATOM   4015  H1  HOH B1332      13.856  18.557  36.747  1.00  0.00      B    H  
ATOM   4016  H2  HOH B1332      14.884  18.856  35.478  1.00  0.00      B    H  
ATOM   4017  O   HOH B1333      29.643   4.240  31.694  1.00  0.00      B    O  
ATOM   4018  H1  HOH B1333      28.748   4.004  32.169  1.00  0.00      B    H  
ATOM   4019  H2  HOH B1333      30.038   5.028  32.190  1.00  0.00      B    H  
ATOM   4020  O   HOH B1334      10.366  25.282  26.125  1.00  0.00      B    O  
ATOM   4021  H1  HOH B1334      11.017  24.603  25.753  1.00  0.00      B    H  
ATOM   4022  H2  HOH B1334       9.546  24.771  26.517  1.00  0.00      B    H  
ATOM   4023  O   HOH B1335      38.884   9.847   6.416  1.00  0.00      B    O  
ATOM   4024  H1  HOH B1335      38.637   8.928   6.795  1.00  0.00      B    H  
ATOM   4025  H2  HOH B1335      38.008  10.464   6.408  1.00  0.00      B    H  
ATOM   4026  O   HOH B1336       3.319  35.769  17.820  1.00  0.00      B    O  
ATOM   4027  H1  HOH B1336       3.456  35.414  16.896  1.00  0.00      B    H  
ATOM   4028  H2  HOH B1336       3.486  34.983  18.421  1.00  0.00      B    H  
ATOM   4029  O   HOH B1337      33.890  20.694   8.891  1.00  0.00      B    O  
ATOM   4030  H1  HOH B1337      33.099  20.332   8.447  1.00  0.00      B    H  
ATOM   4031  H2  HOH B1337      34.577  20.915   8.166  1.00  0.00      B    H  
ATOM   4032  O   HOH B1338      28.114  25.504  29.945  1.00  0.00      B    O  
ATOM   4033  H1  HOH B1338      27.494  24.745  29.681  1.00  0.00      B    H  
ATOM   4034  H2  HOH B1338      27.551  26.296  29.557  1.00  0.00      B    H  
ATOM   4035  O   HOH B1339       7.808  21.782  35.246  1.00  0.00      B    O  
ATOM   4036  H1  HOH B1339       7.775  20.906  35.767  1.00  0.00      B    H  
ATOM   4037  H2  HOH B1339       8.455  22.336  35.745  1.00  0.00      B    H  
ATOM   4038  O   HOH B1340       9.357  23.357   0.597  1.00  0.00      B    O  
ATOM   4039  H1  HOH B1340       8.411  23.303   0.404  1.00  0.00      B    H  
ATOM   4040  H2  HOH B1340       9.570  22.938   1.517  1.00  0.00      B    H  
ATOM   4041  O   HOH B1341      19.771   1.676  35.682  1.00  0.00      B    O  
ATOM   4042  H1  HOH B1341      20.243   1.655  36.553  1.00  0.00      B    H  
ATOM   4043  H2  HOH B1341      19.287   0.789  35.584  1.00  0.00      B    H  
ATOM   4044  O   HOH B1342      28.558  22.884  24.515  1.00  0.00      B    O  
ATOM   4045  H1  HOH B1342      29.290  22.219  24.818  1.00  0.00      B    H  
ATOM   4046  H2  HOH B1342      29.072  23.408  23.820  1.00  0.00      B    H  
ATOM   4047  O   HOH B1343       2.039  16.964  12.156  1.00  0.00      B    O  
ATOM   4048  H1  HOH B1343       1.453  17.783  12.055  1.00  0.00      B    H  
ATOM   4049  H2  HOH B1343       2.114  16.856  13.171  1.00  0.00      B    H  
ATOM   4050  O   HOH B1344      35.967   4.262  17.003  1.00  0.00      B    O  
ATOM   4051  H1  HOH B1344      36.289   5.142  17.426  1.00  0.00      B    H  
ATOM   4052  H2  HOH B1344      36.412   3.503  17.471  1.00  0.00      B    H  
ATOM   4053  O   HOH B1345      17.397   2.894  34.536  1.00  0.00      B    O  
ATOM   4054  H1  HOH B1345      17.216   3.845  34.852  1.00  0.00      B    H  
ATOM   4055  H2  HOH B1345      18.133   2.548  35.121  1.00  0.00      B    H  
ATOM   4056  O   HOH B1346      19.595   2.166  24.093  1.00  0.00      B    O  
ATOM   4057  H1  HOH B1346      19.731   2.789  24.843  1.00  0.00      B    H  
ATOM   4058  H2  HOH B1346      19.208   2.692  23.305  1.00  0.00      B    H  
ATOM   4059  O   HOH B1347      36.181  21.597   7.304  1.00  0.00      B    O  
ATOM   4060  H1  HOH B1347      36.644  20.713   6.999  1.00  0.00      B    H  
ATOM   4061  H2  HOH B1347      36.569  22.327   6.714  1.00  0.00      B    H  
ATOM   4062  O   HOH B1348      34.684  20.932  17.311  1.00  0.00      B    O  
ATOM   4063  H1  HOH B1348      35.181  21.645  17.775  1.00  0.00      B    H  
ATOM   4064  H2  HOH B1348      34.298  20.245  17.986  1.00  0.00      B    H  
ATOM   4065  O   HOH B1349      15.800   5.019  31.493  1.00  0.00      B    O  
ATOM   4066  H1  HOH B1349      15.913   4.788  30.493  1.00  0.00      B    H  
ATOM   4067  H2  HOH B1349      15.478   4.157  31.893  1.00  0.00      B    H  
ATOM   4068  O   HOH B1350      25.804  36.476  19.680  1.00  0.00      B    O  
ATOM   4069  H1  HOH B1350      25.105  37.055  20.117  1.00  0.00      B    H  
ATOM   4070  H2  HOH B1350      25.770  36.624  18.654  1.00  0.00      B    H  
ATOM   4071  O   HOH B1351       5.043  19.802  25.235  1.00  0.00      B    O  
ATOM   4072  H1  HOH B1351       4.053  19.934  25.026  1.00  0.00      B    H  
ATOM   4073  H2  HOH B1351       5.305  19.029  24.653  1.00  0.00      B    H  
ATOM   4074  O   HOH B1352      15.981  11.813  31.985  1.00  0.00      B    O  
ATOM   4075  H1  HOH B1352      14.987  11.690  31.854  1.00  0.00      B    H  
ATOM   4076  H2  HOH B1352      16.318  10.846  31.992  1.00  0.00      B    H  
ATOM   4077  O   HOH B1353      13.964  32.495   9.662  1.00  0.00      B    O  
ATOM   4078  H1  HOH B1353      13.532  32.110  10.472  1.00  0.00      B    H  
ATOM   4079  H2  HOH B1353      14.461  33.378   9.909  1.00  0.00      B    H  
ATOM   4080  O   HOH B1354      38.817  34.205  34.684  1.00  0.00      B    O  
ATOM   4081  H1  HOH B1354      38.476  34.196  33.726  1.00  0.00      B    H  
ATOM   4082  H2  HOH B1354      39.505  34.911  34.773  1.00  0.00      B    H  
ATOM   4083  O   HOH B1355      31.741   6.682  14.268  1.00  0.00      B    O  
ATOM   4084  H1  HOH B1355      31.467   6.597  15.238  1.00  0.00      B    H  
ATOM   4085  H2  HOH B1355      32.681   7.131  14.296  1.00  0.00      B    H  
ATOM   4086  O   HOH B1356      23.867   6.678  35.420  1.00  0.00      B    O  
ATOM   4087  H1  HOH B1356      24.428   7.010  36.155  1.00  0.00      B    H  
ATOM   4088  H2  HOH B1356      23.309   5.877  35.742  1.00  0.00      B    H  
ATOM   4089  O   HOH B1357      21.836   9.569  11.912  1.00  0.00      B    O  
ATOM   4090  H1  HOH B1357      21.286  10.440  11.907  1.00  0.00      B    H  
ATOM   4091  H2  HOH B1357      21.228   8.819  12.086  1.00  0.00      B    H  
ATOM   4092  O   HOH B1358      14.221   7.384  22.980  1.00  0.00      B    O  
ATOM   4093  H1  HOH B1358      14.454   7.643  23.962  1.00  0.00      B    H  
ATOM   4094  H2  HOH B1358      14.040   6.415  22.939  1.00  0.00      B    H  
ATOM   4095  O   HOH B1359      26.972   8.907   8.797  1.00  0.00      B    O  
ATOM   4096  H1  HOH B1359      27.599   8.287   9.342  1.00  0.00      B    H  
ATOM   4097  H2  HOH B1359      26.419   9.500   9.383  1.00  0.00      B    H  
ATOM   4098  O   HOH B1360      23.083  -0.113  29.068  1.00  0.00      B    O  
ATOM   4099  H1  HOH B1360      22.567   0.731  29.089  1.00  0.00      B    H  
ATOM   4100  H2  HOH B1360      23.505  -0.176  29.999  1.00  0.00      B    H  
ATOM   4101  O   HOH B1361      30.885  18.812   4.458  1.00  0.00      B    O  
ATOM   4102  H1  HOH B1361      31.495  19.266   3.827  1.00  0.00      B    H  
ATOM   4103  H2  HOH B1361      31.118  17.836   4.518  1.00  0.00      B    H  
ATOM   4104  O   HOH B1362      15.755  25.087   7.956  1.00  0.00      B    O  
ATOM   4105  H1  HOH B1362      16.755  24.958   7.781  1.00  0.00      B    H  
ATOM   4106  H2  HOH B1362      15.701  25.557   8.835  1.00  0.00      B    H  
ATOM   4107  O   HOH B1363      25.053  27.375  23.227  1.00  0.00      B    O  
ATOM   4108  H1  HOH B1363      24.694  26.570  23.659  1.00  0.00      B    H  
ATOM   4109  H2  HOH B1363      25.918  27.192  22.736  1.00  0.00      B    H  
ATOM   4110  O   HOH B1364       8.592  30.057  25.498  1.00  0.00      B    O  
ATOM   4111  H1  HOH B1364       8.722  29.080  25.457  1.00  0.00      B    H  
ATOM   4112  H2  HOH B1364       8.759  30.346  26.438  1.00  0.00      B    H  
ATOM   4113  O   HOH B1365      11.430   6.187  33.028  1.00  0.00      B    O  
ATOM   4114  H1  HOH B1365      11.389   6.433  32.079  1.00  0.00      B    H  
ATOM   4115  H2  HOH B1365      12.145   5.465  33.138  1.00  0.00      B    H  
ATOM   4116  O   HOH B1366      13.670  33.794   7.300  1.00  0.00      B    O  
ATOM   4117  H1  HOH B1366      14.062  33.440   6.439  1.00  0.00      B    H  
ATOM   4118  H2  HOH B1366      13.638  33.054   7.971  1.00  0.00      B    H  
ATOM   4119  O   HOH B1367      37.461  37.459  36.451  1.00  0.00      B    O  
ATOM   4120  H1  HOH B1367      37.193  38.370  36.666  1.00  0.00      B    H  
ATOM   4121  H2  HOH B1367      37.089  36.866  37.164  1.00  0.00      B    H  
ATOM   4122  O   HOH B1368      21.638  14.338  25.475  1.00  0.00      B    O  
ATOM   4123  H1  HOH B1368      21.553  14.926  24.650  1.00  0.00      B    H  
ATOM   4124  H2  HOH B1368      22.643  14.378  25.774  1.00  0.00      B    H  
ATOM   4125  O   HOH B1369       7.537  24.583  36.815  1.00  0.00      B    O  
ATOM   4126  H1  HOH B1369       6.858  24.832  36.106  1.00  0.00      B    H  
ATOM   4127  H2  HOH B1369       7.019  24.192  37.624  1.00  0.00      B    H  
ATOM   4128  O   HOH B1370       9.730  12.530  31.091  1.00  0.00      B    O  
ATOM   4129  H1  HOH B1370       8.882  12.767  31.582  1.00  0.00      B    H  
ATOM   4130  H2  HOH B1370       9.856  11.539  31.071  1.00  0.00      B    H  
ATOM   4131  O   HOH B1371      27.308  16.943  10.692  1.00  0.00      B    O  
ATOM   4132  H1  HOH B1371      26.662  16.546  11.315  1.00  0.00      B    H  
ATOM   4133  H2  HOH B1371      27.933  17.649  11.162  1.00  0.00      B    H  
ATOM   4134  O   HOH B1372       9.842  36.838  35.651  1.00  0.00      B    O  
ATOM   4135  H1  HOH B1372      10.241  37.814  35.784  1.00  0.00      B    H  
ATOM   4136  H2  HOH B1372      10.586  36.186  35.402  1.00  0.00      B    H  
ATOM   4137  O   HOH B1373      24.026  12.308  26.321  1.00  0.00      B    O  
ATOM   4138  H1  HOH B1373      23.909  12.286  25.283  1.00  0.00      B    H  
ATOM   4139  H2  HOH B1373      24.884  11.813  26.534  1.00  0.00      B    H  
ATOM   4140  O   HOH B1374      29.332   1.952  25.312  1.00  0.00      B    O  
ATOM   4141  H1  HOH B1374      29.474   2.504  26.143  1.00  0.00      B    H  
ATOM   4142  H2  HOH B1374      29.637   1.030  25.544  1.00  0.00      B    H  
ATOM   4143  O   HOH B1375      16.523  12.224  34.707  1.00  0.00      B    O  
ATOM   4144  H1  HOH B1375      16.597  13.169  35.062  1.00  0.00      B    H  
ATOM   4145  H2  HOH B1375      16.377  12.297  33.712  1.00  0.00      B    H  
ATOM   4146  O   HOH B1376      36.398  33.160  14.698  1.00  0.00      B    O  
ATOM   4147  H1  HOH B1376      35.734  32.493  14.413  1.00  0.00      B    H  
ATOM   4148  H2  HOH B1376      35.913  33.981  15.027  1.00  0.00      B    H  
ATOM   4149  O   HOH B1377       0.544  21.743  27.940  1.00  0.00      B    O  
ATOM   4150  H1  HOH B1377       0.146  20.829  27.798  1.00  0.00      B    H  
ATOM   4151  H2  HOH B1377       1.536  21.545  27.964  1.00  0.00      B    H  
ATOM   4152  O   HOH B1378       4.652   3.082   1.781  1.00  0.00      B    O  
ATOM   4153  H1  HOH B1378       3.901   2.535   1.366  1.00  0.00      B    H  
ATOM   4154  H2  HOH B1378       5.038   3.667   1.060  1.00  0.00      B    H  
ATOM   4155  O   HOH B1379      27.943  10.915  28.511  1.00  0.00      B    O  
ATOM   4156  H1  HOH B1379      28.745  11.479  28.306  1.00  0.00      B    H  
ATOM   4157  H2  HOH B1379      27.226  11.453  29.079  1.00  0.00      B    H  
ATOM   4158  O   HOH B1380      29.977  33.510   2.004  1.00  0.00      B    O  
ATOM   4159  H1  HOH B1380      30.743  32.904   1.700  1.00  0.00      B    H  
ATOM   4160  H2  HOH B1380      30.264  34.485   1.870  1.00  0.00      B    H  
ATOM   4161  O   HOH B1381      22.429  29.518  37.710  1.00  0.00      B    O  
ATOM   4162  H1  HOH B1381      21.586  30.100  37.900  1.00  0.00      B    H  
ATOM   4163  H2  HOH B1381      22.285  28.510  37.947  1.00  0.00      B    H  
ATOM   4164  O   HOH B1382      36.681   5.302   3.165  1.00  0.00      B    O  
ATOM   4165  H1  HOH B1382      37.467   6.005   2.877  1.00  0.00      B    H  
ATOM   4166  H2  HOH B1382      36.823   4.445   2.591  1.00  0.00      B    H  
ATOM   4167  O   HOH B1383       2.372  14.243  22.723  1.00  0.00      B    O  
ATOM   4168  H1  HOH B1383       2.810  15.164  22.609  1.00  0.00      B    H  
ATOM   4169  H2  HOH B1383       2.958  13.564  22.371  1.00  0.00      B    H  
ATOM   4170  O   HOH B1384      12.961  18.981  25.577  1.00  0.00      B    O  
ATOM   4171  H1  HOH B1384      13.962  18.912  25.807  1.00  0.00      B    H  
ATOM   4172  H2  HOH B1384      12.738  18.050  25.223  1.00  0.00      B    H  
ATOM   4173  O   HOH B1385      22.180   4.127  24.707  1.00  0.00      B    O  
ATOM   4174  H1  HOH B1385      22.548   3.136  24.771  1.00  0.00      B    H  
ATOM   4175  H2  HOH B1385      21.608   4.232  25.535  1.00  0.00      B    H  
ATOM   4176  O   HOH B1386      11.508  17.478   7.469  1.00  0.00      B    O  
ATOM   4177  H1  HOH B1386      10.638  17.021   7.664  1.00  0.00      B    H  
ATOM   4178  H2  HOH B1386      11.836  17.947   8.285  1.00  0.00      B    H  
ATOM   4179  O   HOH B1387       3.134   1.212   0.394  1.00  0.00      B    O  
ATOM   4180  H1  HOH B1387       2.840   1.311  -0.592  1.00  0.00      B    H  
ATOM   4181  H2  HOH B1387       3.718   0.417   0.482  1.00  0.00      B    H  
ATOM   4182  O   HOH B1388       1.881   5.228  20.085  1.00  0.00      B    O  
ATOM   4183  H1  HOH B1388       1.185   5.345  20.809  1.00  0.00      B    H  
ATOM   4184  H2  HOH B1388       2.653   4.654  20.437  1.00  0.00      B    H  
ATOM   4185  O   HOH B1389      16.328   4.871  15.339  1.00  0.00      B    O  
ATOM   4186  H1  HOH B1389      15.950   5.778  15.477  1.00  0.00      B    H  
ATOM   4187  H2  HOH B1389      17.013   4.870  14.599  1.00  0.00      B    H  
ATOM   4188  O   HOH B1390      27.677  17.688   1.059  1.00  0.00      B    O  
ATOM   4189  H1  HOH B1390      28.145  16.889   0.810  1.00  0.00      B    H  
ATOM   4190  H2  HOH B1390      28.148  18.078   1.940  1.00  0.00      B    H  
ATOM   4191  O   HOH B1391      33.263  31.709  18.221  1.00  0.00      B    O  
ATOM   4192  H1  HOH B1391      34.140  31.263  18.508  1.00  0.00      B    H  
ATOM   4193  H2  HOH B1391      32.652  31.709  18.996  1.00  0.00      B    H  
ATOM   4194  O   HOH B1392       4.183   7.082  14.283  1.00  0.00      B    O  
ATOM   4195  H1  HOH B1392       4.258   6.202  14.807  1.00  0.00      B    H  
ATOM   4196  H2  HOH B1392       3.259   7.452  14.281  1.00  0.00      B    H  
ATOM   4197  O   HOH B1393      24.027  17.579  27.143  1.00  0.00      B    O  
ATOM   4198  H1  HOH B1393      24.521  17.214  27.960  1.00  0.00      B    H  
ATOM   4199  H2  HOH B1393      24.412  18.493  26.940  1.00  0.00      B    H  
ATOM   4200  O   HOH B1394      14.845  29.883   5.632  1.00  0.00      B    O  
ATOM   4201  H1  HOH B1394      15.487  30.296   6.362  1.00  0.00      B    H  
ATOM   4202  H2  HOH B1394      15.501  29.756   4.825  1.00  0.00      B    H  
ATOM   4203  O   HOH B1395      17.012  13.860   6.442  1.00  0.00      B    O  
ATOM   4204  H1  HOH B1395      16.462  14.115   5.677  1.00  0.00      B    H  
ATOM   4205  H2  HOH B1395      16.574  13.065   6.948  1.00  0.00      B    H  
ATOM   4206  O   HOH B1396      15.685  11.031  19.926  1.00  0.00      B    O  
ATOM   4207  H1  HOH B1396      15.300  10.110  20.227  1.00  0.00      B    H  
ATOM   4208  H2  HOH B1396      15.821  11.575  20.792  1.00  0.00      B    H  
ATOM   4209  O   HOH B1397      25.809   5.800  16.105  1.00  0.00      B    O  
ATOM   4210  H1  HOH B1397      25.534   6.800  16.262  1.00  0.00      B    H  
ATOM   4211  H2  HOH B1397      26.679   5.738  15.567  1.00  0.00      B    H  
ATOM   4212  O   HOH B1398      15.617  18.896  26.446  1.00  0.00      B    O  
ATOM   4213  H1  HOH B1398      16.376  18.274  26.744  1.00  0.00      B    H  
ATOM   4214  H2  HOH B1398      16.069  19.750  26.139  1.00  0.00      B    H  
ATOM   4215  O   HOH B1399      25.086  30.254  17.238  1.00  0.00      B    O  
ATOM   4216  H1  HOH B1399      24.453  29.850  16.570  1.00  0.00      B    H  
ATOM   4217  H2  HOH B1399      24.626  31.047  17.716  1.00  0.00      B    H  
ATOM   4218  O   HOH B1400       9.904  38.762  21.606  1.00  0.00      B    O  
ATOM   4219  H1  HOH B1400       9.184  38.166  21.977  1.00  0.00      B    H  
ATOM   4220  H2  HOH B1400      10.247  38.311  20.733  1.00  0.00      B    H  
ATOM   4221  O   HOH B1401      23.685  11.685   0.822  1.00  0.00      B    O  
ATOM   4222  H1  HOH B1401      22.827  11.185   0.618  1.00  0.00      B    H  
ATOM   4223  H2  HOH B1401      24.267  11.155   1.432  1.00  0.00      B    H  
ATOM   4224  O   HOH B1402      16.364  21.239   1.085  1.00  0.00      B    O  
ATOM   4225  H1  HOH B1402      15.522  20.667   1.276  1.00  0.00      B    H  
ATOM   4226  H2  HOH B1402      17.105  20.664   0.603  1.00  0.00      B    H  
ATOM   4227  O   HOH B1403      15.795  32.486  23.888  1.00  0.00      B    O  
ATOM   4228  H1  HOH B1403      15.567  32.919  24.765  1.00  0.00      B    H  
ATOM   4229  H2  HOH B1403      16.694  32.901  23.631  1.00  0.00      B    H  
ATOM   4230  O   HOH B1404      34.162   5.162  32.821  1.00  0.00      B    O  
ATOM   4231  H1  HOH B1404      34.742   5.795  33.330  1.00  0.00      B    H  
ATOM   4232  H2  HOH B1404      33.768   4.484  33.471  1.00  0.00      B    H  
ATOM   4233  O   HOH B1405      36.596  29.530  26.470  1.00  0.00      B    O  
ATOM   4234  H1  HOH B1405      37.032  30.307  26.995  1.00  0.00      B    H  
ATOM   4235  H2  HOH B1405      36.056  28.989  27.161  1.00  0.00      B    H  
ATOM   4236  O   HOH B1406      15.114  15.511   8.388  1.00  0.00      B    O  
ATOM   4237  H1  HOH B1406      14.325  15.159   7.810  1.00  0.00      B    H  
ATOM   4238  H2  HOH B1406      14.862  16.409   8.721  1.00  0.00      B    H  
ATOM   4239  O   HOH B1407      30.810   7.235  38.854  1.00  0.00      B    O  
ATOM   4240  H1  HOH B1407      31.553   7.434  39.551  1.00  0.00      B    H  
ATOM   4241  H2  HOH B1407      30.084   7.926  38.974  1.00  0.00      B    H  
ATOM   4242  O   HOH B1408      30.963  26.876  17.277  1.00  0.00      B    O  
ATOM   4243  H1  HOH B1408      31.617  27.596  17.532  1.00  0.00      B    H  
ATOM   4244  H2  HOH B1408      30.739  26.427  18.171  1.00  0.00      B    H  
ATOM   4245  O   HOH B1409      17.939  38.688  29.751  1.00  0.00      B    O  
ATOM   4246  H1  HOH B1409      17.441  37.899  29.378  1.00  0.00      B    H  
ATOM   4247  H2  HOH B1409      18.116  39.159  28.861  1.00  0.00      B    H  
ATOM   4248  O   HOH B1410       9.512  17.155  18.490  1.00  0.00      B    O  
ATOM   4249  H1  HOH B1410       9.276  18.142  18.427  1.00  0.00      B    H  
ATOM   4250  H2  HOH B1410       8.967  16.670  17.790  1.00  0.00      B    H  
ATOM   4251  O   HOH B1411      11.920  36.903  32.494  1.00  0.00      B    O  
ATOM   4252  H1  HOH B1411      11.055  37.493  32.332  1.00  0.00      B    H  
ATOM   4253  H2  HOH B1411      12.256  36.627  31.600  1.00  0.00      B    H  
ATOM   4254  O   HOH B1412      28.861  26.843  15.399  1.00  0.00      B    O  
ATOM   4255  H1  HOH B1412      28.280  27.655  15.191  1.00  0.00      B    H  
ATOM   4256  H2  HOH B1412      29.677  27.164  15.914  1.00  0.00      B    H  
ATOM   4257  O   HOH B1413      29.859  23.152  21.575  1.00  0.00      B    O  
ATOM   4258  H1  HOH B1413      29.816  23.916  22.245  1.00  0.00      B    H  
ATOM   4259  H2  HOH B1413      30.767  22.811  21.561  1.00  0.00      B    H  
ATOM   4260  O   HOH B1414      20.271  15.809  30.487  1.00  0.00      B    O  
ATOM   4261  H1  HOH B1414      19.571  15.186  30.059  1.00  0.00      B    H  
ATOM   4262  H2  HOH B1414      20.460  15.474  31.386  1.00  0.00      B    H  
ATOM   4263  O   HOH B1415       4.707  38.066  11.579  1.00  0.00      B    O  
ATOM   4264  H1  HOH B1415       5.173  37.204  11.734  1.00  0.00      B    H  
ATOM   4265  H2  HOH B1415       5.339  38.858  11.750  1.00  0.00      B    H  
ATOM   4266  O   HOH B1416      27.360  29.711  18.985  1.00  0.00      B    O  
ATOM   4267  H1  HOH B1416      26.528  29.320  18.552  1.00  0.00      B    H  
ATOM   4268  H2  HOH B1416      27.638  30.524  18.414  1.00  0.00      B    H  
ATOM   4269  O   HOH B1417      28.484   7.750  19.563  1.00  0.00      B    O  
ATOM   4270  H1  HOH B1417      28.882   6.872  19.217  1.00  0.00      B    H  
ATOM   4271  H2  HOH B1417      27.505   7.619  19.695  1.00  0.00      B    H  
ATOM   4272  O   HOH B1418      20.245  13.806   3.948  1.00  0.00      B    O  
ATOM   4273  H1  HOH B1418      20.730  12.917   4.002  1.00  0.00      B    H  
ATOM   4274  H2  HOH B1418      20.765  14.387   3.304  1.00  0.00      B    H  
ATOM   4275  O   HOH B1419      37.946   6.968  36.066  1.00  0.00      B    O  
ATOM   4276  H1  HOH B1419      38.529   6.221  36.460  1.00  0.00      B    H  
ATOM   4277  H2  HOH B1419      38.007   7.802  36.636  1.00  0.00      B    H  
ATOM   4278  O   HOH B1420      18.711   5.390   1.202  1.00  0.00      B    O  
ATOM   4279  H1  HOH B1420      18.249   6.281   0.983  1.00  0.00      B    H  
ATOM   4280  H2  HOH B1420      18.505   4.835   0.363  1.00  0.00      B    H  
ATOM   4281  O   HOH B1421      20.235  28.307   9.731  1.00  0.00      B    O  
ATOM   4282  H1  HOH B1421      19.714  28.902  10.376  1.00  0.00      B    H  
ATOM   4283  H2  HOH B1421      20.796  28.943   9.177  1.00  0.00      B    H  
ATOM   4284  O   HOH B1422      13.238  38.148  11.668  1.00  0.00      B    O  
ATOM   4285  H1  HOH B1422      14.093  38.592  11.476  1.00  0.00      B    H  
ATOM   4286  H2  HOH B1422      12.536  38.603  11.019  1.00  0.00      B    H  
ATOM   4287  O   HOH B1423       9.348  38.796   3.174  1.00  0.00      B    O  
ATOM   4288  H1  HOH B1423       8.806  39.649   3.467  1.00  0.00      B    H  
ATOM   4289  H2  HOH B1423       9.488  38.908   2.164  1.00  0.00      B    H  
ATOM   4290  O   HOH B1424       4.398  24.885  15.878  1.00  0.00      B    O  
ATOM   4291  H1  HOH B1424       5.099  24.636  15.191  1.00  0.00      B    H  
ATOM   4292  H2  HOH B1424       4.682  25.703  16.400  1.00  0.00      B    H  
ATOM   4293  O   HOH B1425      30.172  15.543   8.846  1.00  0.00      B    O  
ATOM   4294  H1  HOH B1425      30.115  16.093   8.054  1.00  0.00      B    H  
ATOM   4295  H2  HOH B1425      29.297  14.948   8.928  1.00  0.00      B    H  
ATOM   4296  O   HOH B1426      17.419  28.266   2.199  1.00  0.00      B    O  
ATOM   4297  H1  HOH B1426      18.253  27.828   1.920  1.00  0.00      B    H  
ATOM   4298  H2  HOH B1426      16.804  27.505   2.435  1.00  0.00      B    H  
ATOM   4299  O   HOH B1427      10.430   5.000   1.588  1.00  0.00      B    O  
ATOM   4300  H1  HOH B1427      10.984   5.695   1.108  1.00  0.00      B    H  
ATOM   4301  H2  HOH B1427       9.481   5.230   1.429  1.00  0.00      B    H  
ATOM   4302  O   HOH B1428      20.948  25.757  15.338  1.00  0.00      B    O  
ATOM   4303  H1  HOH B1428      21.037  26.338  14.492  1.00  0.00      B    H  
ATOM   4304  H2  HOH B1428      19.955  25.579  15.396  1.00  0.00      B    H  
ATOM   4305  O   HOH B1429      37.271  31.337  28.319  1.00  0.00      B    O  
ATOM   4306  H1  HOH B1429      37.859  31.279  29.170  1.00  0.00      B    H  
ATOM   4307  H2  HOH B1429      36.352  31.538  28.678  1.00  0.00      B    H  
ATOM   4308  O   HOH B1430      13.394  32.114  22.465  1.00  0.00      B    O  
ATOM   4309  H1  HOH B1430      13.031  31.249  22.722  1.00  0.00      B    H  
ATOM   4310  H2  HOH B1430      14.351  32.084  22.832  1.00  0.00      B    H  
ATOM   4311  O   HOH B1431      10.458   6.582  22.703  1.00  0.00      B    O  
ATOM   4312  H1  HOH B1431      10.850   5.679  22.889  1.00  0.00      B    H  
ATOM   4313  H2  HOH B1431       9.726   6.476  22.030  1.00  0.00      B    H  
ATOM   4314  O   HOH B1432      25.831  26.165  35.911  1.00  0.00      B    O  
ATOM   4315  H1  HOH B1432      26.445  26.370  36.680  1.00  0.00      B    H  
ATOM   4316  H2  HOH B1432      24.953  25.783  36.299  1.00  0.00      B    H  
ATOM   4317  O   HOH B1433      28.123   8.809  33.606  1.00  0.00      B    O  
ATOM   4318  H1  HOH B1433      29.085   9.157  33.644  1.00  0.00      B    H  
ATOM   4319  H2  HOH B1433      28.044   7.964  34.221  1.00  0.00      B    H  
ATOM   4320  O   HOH B1434      30.719  16.318  15.715  1.00  0.00      B    O  
ATOM   4321  H1  HOH B1434      29.988  16.986  15.605  1.00  0.00      B    H  
ATOM   4322  H2  HOH B1434      30.215  15.462  15.945  1.00  0.00      B    H  
ATOM   4323  O   HOH B1435      36.639   5.297  31.229  1.00  0.00      B    O  
ATOM   4324  H1  HOH B1435      35.697   5.000  31.503  1.00  0.00      B    H  
ATOM   4325  H2  HOH B1435      37.224   5.247  32.070  1.00  0.00      B    H  
ATOM   4326  O   HOH B1436      36.462  33.657   7.346  1.00  0.00      B    O  
ATOM   4327  H1  HOH B1436      36.451  32.806   6.853  1.00  0.00      B    H  
ATOM   4328  H2  HOH B1436      35.570  34.130   7.172  1.00  0.00      B    H  
ATOM   4329  O   HOH B1437      16.836  16.597  37.450  1.00  0.00      B    O  
ATOM   4330  H1  HOH B1437      16.143  17.002  36.951  1.00  0.00      B    H  
ATOM   4331  H2  HOH B1437      16.532  16.608  38.406  1.00  0.00      B    H  
ATOM   4332  O   HOH B1438       2.969  36.083   6.288  1.00  0.00      B    O  
ATOM   4333  H1  HOH B1438       2.906  35.818   7.293  1.00  0.00      B    H  
ATOM   4334  H2  HOH B1438       3.235  35.273   5.718  1.00  0.00      B    H  
ATOM   4335  O   HOH B1439      26.712  36.394  10.918  1.00  0.00      B    O  
ATOM   4336  H1  HOH B1439      27.224  35.478  11.102  1.00  0.00      B    H  
ATOM   4337  H2  HOH B1439      26.792  36.953  11.739  1.00  0.00      B    H  
ATOM   4338  O   HOH B1440      38.194  15.097   9.047  1.00  0.00      B    O  
ATOM   4339  H1  HOH B1440      38.020  14.332   9.715  1.00  0.00      B    H  
ATOM   4340  H2  HOH B1440      37.312  15.286   8.630  1.00  0.00      B    H  
ATOM   4341  O   HOH B1441      37.672  36.828   5.639  1.00  0.00      B    O  
ATOM   4342  H1  HOH B1441      38.279  35.993   5.729  1.00  0.00      B    H  
ATOM   4343  H2  HOH B1441      36.833  36.500   5.136  1.00  0.00      B    H  
ATOM   4344  O   HOH B1442      37.402  24.143  32.477  1.00  0.00      B    O  
ATOM   4345  H1  HOH B1442      38.151  24.045  31.831  1.00  0.00      B    H  
ATOM   4346  H2  HOH B1442      37.776  24.451  33.380  1.00  0.00      B    H  
ATOM   4347  O   HOH B1443       6.401  10.794  34.092  1.00  0.00      B    O  
ATOM   4348  H1  HOH B1443       6.062  10.629  33.191  1.00  0.00      B    H  
ATOM   4349  H2  HOH B1443       5.728  11.435  34.529  1.00  0.00      B    H  
ATOM   4350  O   HOH B1444       4.958  36.763  36.824  1.00  0.00      B    O  
ATOM   4351  H1  HOH B1444       4.885  36.992  35.863  1.00  0.00      B    H  
ATOM   4352  H2  HOH B1444       5.808  36.152  36.917  1.00  0.00      B    H  
ATOM   4353  O   HOH B1445      11.448  23.237  32.368  1.00  0.00      B    O  
ATOM   4354  H1  HOH B1445      12.198  23.604  31.788  1.00  0.00      B    H  
ATOM   4355  H2  HOH B1445      11.226  23.872  33.047  1.00  0.00      B    H  
ATOM   4356  O   HOH B1446      35.410   7.767   7.169  1.00  0.00      B    O  
ATOM   4357  H1  HOH B1446      36.446   7.680   7.188  1.00  0.00      B    H  
ATOM   4358  H2  HOH B1446      34.996   7.137   7.866  1.00  0.00      B    H  
ATOM   4359  O   HOH B1447      12.516  29.519  24.279  1.00  0.00      B    O  
ATOM   4360  H1  HOH B1447      11.905  29.025  23.702  1.00  0.00      B    H  
ATOM   4361  H2  HOH B1447      11.996  30.356  24.627  1.00  0.00      B    H  
ATOM   4362  O   HOH B1448       2.040   9.380   7.497  1.00  0.00      B    O  
ATOM   4363  H1  HOH B1448       1.076   9.373   7.079  1.00  0.00      B    H  
ATOM   4364  H2  HOH B1448       2.527   8.553   7.147  1.00  0.00      B    H  
ATOM   4365  O   HOH B1449       5.900  33.400  16.217  1.00  0.00      B    O  
ATOM   4366  H1  HOH B1449       5.234  32.635  16.501  1.00  0.00      B    H  
ATOM   4367  H2  HOH B1449       5.319  34.251  16.015  1.00  0.00      B    H  
ATOM   4368  O   HOH B1450       5.089  28.594   2.431  1.00  0.00      B    O  
ATOM   4369  H1  HOH B1450       4.187  28.293   2.043  1.00  0.00      B    H  
ATOM   4370  H2  HOH B1450       5.162  29.594   2.437  1.00  0.00      B    H  
ATOM   4371  O   HOH B1451       8.400  14.304  29.150  1.00  0.00      B    O  
ATOM   4372  H1  HOH B1451       7.983  15.207  29.397  1.00  0.00      B    H  
ATOM   4373  H2  HOH B1451       8.917  13.931  29.943  1.00  0.00      B    H  
ATOM   4374  O   HOH B1452      14.901  24.299  35.267  1.00  0.00      B    O  
ATOM   4375  H1  HOH B1452      14.166  23.641  35.544  1.00  0.00      B    H  
ATOM   4376  H2  HOH B1452      14.698  25.183  35.713  1.00  0.00      B    H  
ATOM   4377  O   HOH B1453      19.368   2.052   5.998  1.00  0.00      B    O  
ATOM   4378  H1  HOH B1453      19.708   2.703   6.726  1.00  0.00      B    H  
ATOM   4379  H2  HOH B1453      19.150   2.598   5.166  1.00  0.00      B    H  
ATOM   4380  O   HOH B1454      10.367  11.770  12.319  1.00  0.00      B    O  
ATOM   4381  H1  HOH B1454      10.961  11.846  13.101  1.00  0.00      B    H  
ATOM   4382  H2  HOH B1454      10.062  12.700  12.212  1.00  0.00      B    H  
ATOM   4383  O   HOH B1455       9.083  27.052  36.595  1.00  0.00      B    O  
ATOM   4384  H1  HOH B1455       8.838  27.154  35.593  1.00  0.00      B    H  
ATOM   4385  H2  HOH B1455       8.293  26.582  37.039  1.00  0.00      B    H  
ATOM   4386  O   HOH B1456      38.343   2.858  26.268  1.00  0.00      B    O  
ATOM   4387  H1  HOH B1456      38.952   2.239  25.769  1.00  0.00      B    H  
ATOM   4388  H2  HOH B1456      37.400   2.530  26.163  1.00  0.00      B    H  
ATOM   4389  O   HOH B1457      35.037  -0.187  13.172  1.00  0.00      B    O  
ATOM   4390  H1  HOH B1457      35.005   0.786  13.059  1.00  0.00      B    H  
ATOM   4391  H2  HOH B1457      34.145  -0.363  13.557  1.00  0.00      B    H  
ATOM   4392  O   HOH B1458       3.806  29.269  33.162  1.00  0.00      B    O  
ATOM   4393  H1  HOH B1458       4.030  30.164  32.671  1.00  0.00      B    H  
ATOM   4394  H2  HOH B1458       3.397  28.562  32.515  1.00  0.00      B    H  
ATOM   4395  O   HOH B1459      24.187  38.980  31.488  1.00  0.00      B    O  
ATOM   4396  H1  HOH B1459      24.897  39.694  31.632  1.00  0.00      B    H  
ATOM   4397  H2  HOH B1459      24.559  38.017  31.620  1.00  0.00      B    H  
ATOM   4398  O   HOH B1460      26.193  23.538  29.298  1.00  0.00      B    O  
ATOM   4399  H1  HOH B1460      25.731  22.661  29.341  1.00  0.00      B    H  
ATOM   4400  H2  HOH B1460      26.541  23.655  28.357  1.00  0.00      B    H  
ATOM   4401  O   HOH B1461      22.781  37.343   5.925  1.00  0.00      B    O  
ATOM   4402  H1  HOH B1461      22.197  37.944   6.453  1.00  0.00      B    H  
ATOM   4403  H2  HOH B1461      23.595  37.874   5.526  1.00  0.00      B    H  
ATOM   4404  O   HOH B1462      27.564   8.480  12.179  1.00  0.00      B    O  
ATOM   4405  H1  HOH B1462      27.384   9.450  11.843  1.00  0.00      B    H  
ATOM   4406  H2  HOH B1462      28.535   8.426  12.433  1.00  0.00      B    H  
ATOM   4407  O   HOH B1463      33.016   4.325  30.338  1.00  0.00      B    O  
ATOM   4408  H1  HOH B1463      33.412   4.752  31.163  1.00  0.00      B    H  
ATOM   4409  H2  HOH B1463      32.866   3.344  30.565  1.00  0.00      B    H  
ATOM   4410  O   HOH B1464      37.615  32.488  19.811  1.00  0.00      B    O  
ATOM   4411  H1  HOH B1464      37.796  33.267  19.156  1.00  0.00      B    H  
ATOM   4412  H2  HOH B1464      36.716  32.097  19.546  1.00  0.00      B    H  
ATOM   4413  O   HOH B1465      20.454  24.248  18.716  1.00  0.00      B    O  
ATOM   4414  H1  HOH B1465      19.755  23.603  18.954  1.00  0.00      B    H  
ATOM   4415  H2  HOH B1465      20.008  24.919  18.102  1.00  0.00      B    H  
ATOM   4416  O   HOH B1466       8.873  15.859  27.220  1.00  0.00      B    O  
ATOM   4417  H1  HOH B1466       8.696  15.300  28.060  1.00  0.00      B    H  
ATOM   4418  H2  HOH B1466       8.991  16.855  27.525  1.00  0.00      B    H  
ATOM   4419  O   HOH B1467      15.759   8.798   7.077  1.00  0.00      B    O  
ATOM   4420  H1  HOH B1467      16.229   9.443   7.751  1.00  0.00      B    H  
ATOM   4421  H2  HOH B1467      15.414   9.291   6.247  1.00  0.00      B    H  
ATOM   4422  O   HOH B1468      13.940  29.759   0.632  1.00  0.00      B    O  
ATOM   4423  H1  HOH B1468      14.748  29.304   0.278  1.00  0.00      B    H  
ATOM   4424  H2  HOH B1468      13.172  29.073   0.613  1.00  0.00      B    H  
ATOM   4425  O   HOH B1469      30.111  22.477   8.261  1.00  0.00      B    O  
ATOM   4426  H1  HOH B1469      29.621  22.729   9.113  1.00  0.00      B    H  
ATOM   4427  H2  HOH B1469      31.062  22.866   8.267  1.00  0.00      B    H  
ATOM   4428  O   HOH B1470      34.333  27.972  32.041  1.00  0.00      B    O  
ATOM   4429  H1  HOH B1470      35.061  27.282  31.815  1.00  0.00      B    H  
ATOM   4430  H2  HOH B1470      33.577  27.474  32.426  1.00  0.00      B    H  
ATOM   4431  O   HOH B1471      20.764  20.339   7.235  1.00  0.00      B    O  
ATOM   4432  H1  HOH B1471      20.746  19.302   7.019  1.00  0.00      B    H  
ATOM   4433  H2  HOH B1471      20.402  20.824   6.420  1.00  0.00      B    H  
ATOM   4434  O   HOH B1472       9.390  21.738  31.099  1.00  0.00      B    O  
ATOM   4435  H1  HOH B1472      10.119  22.315  31.416  1.00  0.00      B    H  
ATOM   4436  H2  HOH B1472       9.810  21.138  30.389  1.00  0.00      B    H  
ATOM   4437  O   HOH B1473      23.413   2.978   8.520  1.00  0.00      B    O  
ATOM   4438  H1  HOH B1473      22.482   3.234   8.165  1.00  0.00      B    H  
ATOM   4439  H2  HOH B1473      23.547   1.963   8.485  1.00  0.00      B    H  
ATOM   4440  O   HOH B1474      16.258   1.026  27.063  1.00  0.00      B    O  
ATOM   4441  H1  HOH B1474      16.684   0.707  26.235  1.00  0.00      B    H  
ATOM   4442  H2  HOH B1474      16.887   1.600  27.529  1.00  0.00      B    H  
ATOM   4443  O   HOH B1475      38.499   2.922  30.518  1.00  0.00      B    O  
ATOM   4444  H1  HOH B1475      37.742   2.439  30.055  1.00  0.00      B    H  
ATOM   4445  H2  HOH B1475      38.310   2.889  31.484  1.00  0.00      B    H  
ATOM   4446  O   HOH B1476       0.274   3.376  22.093  1.00  0.00      B    O  
ATOM   4447  H1  HOH B1476      -0.703   3.353  22.085  1.00  0.00      B    H  
ATOM   4448  H2  HOH B1476       0.541   4.363  22.155  1.00  0.00      B    H  
ATOM   4449  O   HOH B1477      15.547   4.777  11.817  1.00  0.00      B    O  
ATOM   4450  H1  HOH B1477      15.460   5.600  12.462  1.00  0.00      B    H  
ATOM   4451  H2  HOH B1477      15.778   5.177  10.929  1.00  0.00      B    H  
ATOM   4452  O   HOH B1478      33.557  13.496   5.275  1.00  0.00      B    O  
ATOM   4453  H1  HOH B1478      32.808  13.650   5.948  1.00  0.00      B    H  
ATOM   4454  H2  HOH B1478      34.395  14.060   5.595  1.00  0.00      B    H  
ATOM   4455  O   HOH B1479       0.739  12.929  38.741  1.00  0.00      B    O  
ATOM   4456  H1  HOH B1479       1.238  12.063  38.534  1.00  0.00      B    H  
ATOM   4457  H2  HOH B1479       1.325  13.708  38.533  1.00  0.00      B    H  
ATOM   4458  O   HOH B1480       9.148   8.244  28.694  1.00  0.00      B    O  
ATOM   4459  H1  HOH B1480       9.692   8.994  28.330  1.00  0.00      B    H  
ATOM   4460  H2  HOH B1480       8.443   7.921  27.969  1.00  0.00      B    H  
ATOM   4461  O   HOH B1481       5.629  36.878  27.416  1.00  0.00      B    O  
ATOM   4462  H1  HOH B1481       4.852  36.194  27.215  1.00  0.00      B    H  
ATOM   4463  H2  HOH B1481       5.560  37.759  26.847  1.00  0.00      B    H  
ATOM   4464  O   HOH B1482       7.538  11.208   7.095  1.00  0.00      B    O  
ATOM   4465  H1  HOH B1482       7.736  10.295   7.411  1.00  0.00      B    H  
ATOM   4466  H2  HOH B1482       6.501  11.346   7.048  1.00  0.00      B    H  
ATOM   4467  O   HOH B1483      28.663  19.051  12.001  1.00  0.00      B    O  
ATOM   4468  H1  HOH B1483      28.301  20.019  11.955  1.00  0.00      B    H  
ATOM   4469  H2  HOH B1483      29.581  19.135  12.412  1.00  0.00      B    H  
ATOM   4470  O   HOH B1484      29.584  22.248  17.266  1.00  0.00      B    O  
ATOM   4471  H1  HOH B1484      28.950  23.071  17.217  1.00  0.00      B    H  
ATOM   4472  H2  HOH B1484      29.721  21.870  16.316  1.00  0.00      B    H  
ATOM   4473  O   HOH B1485      26.298   3.507   2.020  1.00  0.00      B    O  
ATOM   4474  H1  HOH B1485      25.880   3.276   2.932  1.00  0.00      B    H  
ATOM   4475  H2  HOH B1485      27.280   3.250   2.083  1.00  0.00      B    H  
ATOM   4476  O   HOH B1486       4.213  29.955  28.830  1.00  0.00      B    O  
ATOM   4477  H1  HOH B1486       4.465  30.285  27.898  1.00  0.00      B    H  
ATOM   4478  H2  HOH B1486       3.844  28.986  28.778  1.00  0.00      B    H  
ATOM   4479  O   HOH B1487       3.807   8.799  16.587  1.00  0.00      B    O  
ATOM   4480  H1  HOH B1487       3.038   8.241  16.897  1.00  0.00      B    H  
ATOM   4481  H2  HOH B1487       4.268   8.329  15.809  1.00  0.00      B    H  
ATOM   4482  O   HOH B1488       7.456  16.346  16.738  1.00  0.00      B    O  
ATOM   4483  H1  HOH B1488       7.163  17.078  16.134  1.00  0.00      B    H  
ATOM   4484  H2  HOH B1488       7.808  15.648  16.070  1.00  0.00      B    H  
ATOM   4485  O   HOH B1489      22.065  33.705  22.091  1.00  0.00      B    O  
ATOM   4486  H1  HOH B1489      22.384  33.881  21.110  1.00  0.00      B    H  
ATOM   4487  H2  HOH B1489      21.338  32.997  22.065  1.00  0.00      B    H  
ATOM   4488  O   HOH B1490      18.367  34.430  28.237  1.00  0.00      B    O  
ATOM   4489  H1  HOH B1490      18.154  33.713  27.567  1.00  0.00      B    H  
ATOM   4490  H2  HOH B1490      19.227  34.093  28.658  1.00  0.00      B    H  
ATOM   4491  O   HOH B1491      27.384   0.412  30.828  1.00  0.00      B    O  
ATOM   4492  H1  HOH B1491      26.920   1.211  31.170  1.00  0.00      B    H  
ATOM   4493  H2  HOH B1491      28.003   0.138  31.581  1.00  0.00      B    H  
ATOM   4494  O   HOH B1492      14.224  33.455  14.371  1.00  0.00      B    O  
ATOM   4495  H1  HOH B1492      14.081  34.469  14.514  1.00  0.00      B    H  
ATOM   4496  H2  HOH B1492      13.395  33.131  13.947  1.00  0.00      B    H  
ATOM   4497  O   HOH B1493      26.812   0.673  27.975  1.00  0.00      B    O  
ATOM   4498  H1  HOH B1493      27.331  -0.121  27.522  1.00  0.00      B    H  
ATOM   4499  H2  HOH B1493      27.012   0.757  28.933  1.00  0.00      B    H  
ATOM   4500  O   HOH B1494      24.879  26.008  10.387  1.00  0.00      B    O  
ATOM   4501  H1  HOH B1494      25.426  26.831  10.300  1.00  0.00      B    H  
ATOM   4502  H2  HOH B1494      24.637  25.866  11.342  1.00  0.00      B    H  
ATOM   4503  O   HOH B1495       5.538   1.588   3.991  1.00  0.00      B    O  
ATOM   4504  H1  HOH B1495       5.146   2.171   3.283  1.00  0.00      B    H  
ATOM   4505  H2  HOH B1495       4.865   0.899   4.215  1.00  0.00      B    H  
ATOM   4506  O   HOH B1496       3.222  32.293  22.203  1.00  0.00      B    O  
ATOM   4507  H1  HOH B1496       2.711  32.054  23.008  1.00  0.00      B    H  
ATOM   4508  H2  HOH B1496       2.655  32.155  21.437  1.00  0.00      B    H  
ATOM   4509  O   HOH B1497      22.726  34.189  35.191  1.00  0.00      B    O  
ATOM   4510  H1  HOH B1497      21.835  33.690  35.257  1.00  0.00      B    H  
ATOM   4511  H2  HOH B1497      23.065  34.024  34.249  1.00  0.00      B    H  
ATOM   4512  O   HOH B1498      34.019  35.449  34.535  1.00  0.00      B    O  
ATOM   4513  H1  HOH B1498      33.184  34.821  34.595  1.00  0.00      B    H  
ATOM   4514  H2  HOH B1498      34.700  35.096  35.150  1.00  0.00      B    H  
ATOM   4515  O   HOH B1499      25.688  36.540  27.684  1.00  0.00      B    O  
ATOM   4516  H1  HOH B1499      26.063  36.098  26.817  1.00  0.00      B    H  
ATOM   4517  H2  HOH B1499      26.523  36.703  28.224  1.00  0.00      B    H  
ATOM   4518  O   HOH B1500      35.965  14.081  26.808  1.00  0.00      B    O  
ATOM   4519  H1  HOH B1500      36.213  13.183  27.193  1.00  0.00      B    H  
ATOM   4520  H2  HOH B1500      34.989  14.144  26.848  1.00  0.00      B    H  
ATOM   4521  O   HOH B1501      19.935  27.089   1.015  1.00  0.00      B    O  
ATOM   4522  H1  HOH B1501      20.474  27.006   0.150  1.00  0.00      B    H  
ATOM   4523  H2  HOH B1501      19.780  26.155   1.484  1.00  0.00      B    H  
ATOM   4524  O   HOH B1502      24.434   8.579  37.901  1.00  0.00      B    O  
ATOM   4525  H1  HOH B1502      24.766   9.500  37.663  1.00  0.00      B    H  
ATOM   4526  H2  HOH B1502      24.524   8.403  38.902  1.00  0.00      B    H  
ATOM   4527  O   HOH B1503       9.056  15.581  38.066  1.00  0.00      B    O  
ATOM   4528  H1  HOH B1503       9.670  14.787  37.868  1.00  0.00      B    H  
ATOM   4529  H2  HOH B1503       9.359  16.228  37.346  1.00  0.00      B    H  
ATOM   4530  O   HOH B1504      38.201  38.178   8.137  1.00  0.00      B    O  
ATOM   4531  H1  HOH B1504      38.182  37.497   7.340  1.00  0.00      B    H  
ATOM   4532  H2  HOH B1504      37.743  37.812   8.962  1.00  0.00      B    H  
ATOM   4533  O   HOH B1505       4.840  12.750  35.616  1.00  0.00      B    O  
ATOM   4534  H1  HOH B1505       5.580  13.409  35.753  1.00  0.00      B    H  
ATOM   4535  H2  HOH B1505       4.005  13.247  35.603  1.00  0.00      B    H  
ATOM   4536  O   HOH B1506       4.582  31.251  17.341  1.00  0.00      B    O  
ATOM   4537  H1  HOH B1506       5.535  30.887  17.335  1.00  0.00      B    H  
ATOM   4538  H2  HOH B1506       3.954  30.467  17.443  1.00  0.00      B    H  
ATOM   4539  O   HOH B1507      35.753  27.238   2.573  1.00  0.00      B    O  
ATOM   4540  H1  HOH B1507      36.074  27.416   3.531  1.00  0.00      B    H  
ATOM   4541  H2  HOH B1507      35.140  26.418   2.686  1.00  0.00      B    H  
ATOM   4542  O   HOH B1508      18.937   7.378  15.449  1.00  0.00      B    O  
ATOM   4543  H1  HOH B1508      18.685   7.071  16.413  1.00  0.00      B    H  
ATOM   4544  H2  HOH B1508      19.004   6.538  14.839  1.00  0.00      B    H  
ATOM   4545  O   HOH B1509       7.456  10.145  30.433  1.00  0.00      B    O  
ATOM   4546  H1  HOH B1509       8.355   9.727  30.234  1.00  0.00      B    H  
ATOM   4547  H2  HOH B1509       7.125  10.569  29.606  1.00  0.00      B    H  
ATOM   4548  O   HOH B1510      39.238  22.639   4.090  1.00  0.00      B    O  
ATOM   4549  H1  HOH B1510      39.114  23.440   3.485  1.00  0.00      B    H  
ATOM   4550  H2  HOH B1510      38.680  21.908   3.646  1.00  0.00      B    H  
ATOM   4551  O   HOH B1511      34.420  11.057  26.050  1.00  0.00      B    O  
ATOM   4552  H1  HOH B1511      33.629  11.412  26.553  1.00  0.00      B    H  
ATOM   4553  H2  HOH B1511      34.715  11.775  25.427  1.00  0.00      B    H  
ATOM   4554  O   HOH B1512      15.730  39.258  31.716  1.00  0.00      B    O  
ATOM   4555  H1  HOH B1512      14.940  39.141  31.034  1.00  0.00      B    H  
ATOM   4556  H2  HOH B1512      16.580  38.985  31.233  1.00  0.00      B    H  
ATOM   4557  O   HOH B1513      21.126  26.161  31.966  1.00  0.00      B    O  
ATOM   4558  H1  HOH B1513      21.670  25.419  31.505  1.00  0.00      B    H  
ATOM   4559  H2  HOH B1513      21.749  26.832  32.330  1.00  0.00      B    H  
ATOM   4560  O   HOH B1514      28.858  20.344   7.130  1.00  0.00      B    O  
ATOM   4561  H1  HOH B1514      29.528  21.063   7.311  1.00  0.00      B    H  
ATOM   4562  H2  HOH B1514      29.025  19.616   7.816  1.00  0.00      B    H  
ATOM   4563  O   HOH B1515      36.807  35.524  28.599  1.00  0.00      B    O  
ATOM   4564  H1  HOH B1515      36.874  36.465  28.928  1.00  0.00      B    H  
ATOM   4565  H2  HOH B1515      35.846  35.395  28.323  1.00  0.00      B    H  
ATOM   4566  O   HOH B1516      30.855  28.920  11.876  1.00  0.00      B    O  
ATOM   4567  H1  HOH B1516      31.452  28.076  11.960  1.00  0.00      B    H  
ATOM   4568  H2  HOH B1516      31.447  29.606  11.373  1.00  0.00      B    H  
ATOM   4569  O   HOH B1517       7.212  38.170  20.957  1.00  0.00      B    O  
ATOM   4570  H1  HOH B1517       7.768  38.169  20.132  1.00  0.00      B    H  
ATOM   4571  H2  HOH B1517       6.367  37.644  20.808  1.00  0.00      B    H  
ATOM   4572  O   HOH B1518      29.655  13.371  22.686  1.00  0.00      B    O  
ATOM   4573  H1  HOH B1518      29.563  12.552  23.344  1.00  0.00      B    H  
ATOM   4574  H2  HOH B1518      28.956  14.061  22.933  1.00  0.00      B    H  
ATOM   4575  O   HOH B1519       0.747  24.740   2.195  1.00  0.00      B    O  
ATOM   4576  H1  HOH B1519       0.396  24.439   1.297  1.00  0.00      B    H  
ATOM   4577  H2  HOH B1519       0.315  25.634   2.400  1.00  0.00      B    H  
ATOM   4578  O   HOH B1520      36.505   6.318  11.100  1.00  0.00      B    O  
ATOM   4579  H1  HOH B1520      36.838   5.365  11.079  1.00  0.00      B    H  
ATOM   4580  H2  HOH B1520      35.647   6.439  10.561  1.00  0.00      B    H  
ATOM   4581  O   HOH B1521       2.287  28.343  24.621  1.00  0.00      B    O  
ATOM   4582  H1  HOH B1521       1.772  28.420  25.498  1.00  0.00      B    H  
ATOM   4583  H2  HOH B1521       1.600  28.144  23.890  1.00  0.00      B    H  
ATOM   4584  O   HOH B1522      16.419  35.673  23.210  1.00  0.00      B    O  
ATOM   4585  H1  HOH B1522      16.142  35.174  24.040  1.00  0.00      B    H  
ATOM   4586  H2  HOH B1522      15.609  36.050  22.728  1.00  0.00      B    H  
ATOM   4587  O   HOH B1523      22.154  23.472  31.332  1.00  0.00      B    O  
ATOM   4588  H1  HOH B1523      21.170  23.094  31.426  1.00  0.00      B    H  
ATOM   4589  H2  HOH B1523      22.570  23.392  32.232  1.00  0.00      B    H  
ATOM   4590  O   HOH B1524      36.490  27.901  16.026  1.00  0.00      B    O  
ATOM   4591  H1  HOH B1524      35.549  27.833  15.673  1.00  0.00      B    H  
ATOM   4592  H2  HOH B1524      37.123  28.373  15.343  1.00  0.00      B    H  
ATOM   4593  O   HOH B1525      33.697  28.987   4.248  1.00  0.00      B    O  
ATOM   4594  H1  HOH B1525      33.083  29.351   5.019  1.00  0.00      B    H  
ATOM   4595  H2  HOH B1525      33.084  28.679   3.540  1.00  0.00      B    H  
ATOM   4596  O   HOH B1526       9.158  34.761  18.926  1.00  0.00      B    O  
ATOM   4597  H1  HOH B1526       9.597  35.647  19.123  1.00  0.00      B    H  
ATOM   4598  H2  HOH B1526       8.153  34.788  19.189  1.00  0.00      B    H  
ATOM   4599  O   HOH B1527      13.287   2.456  21.667  1.00  0.00      B    O  
ATOM   4600  H1  HOH B1527      12.338   2.513  21.200  1.00  0.00      B    H  
ATOM   4601  H2  HOH B1527      13.239   1.722  22.386  1.00  0.00      B    H  
ATOM   4602  O   HOH B1528      20.556  32.809  16.615  1.00  0.00      B    O  
ATOM   4603  H1  HOH B1528      21.347  32.643  15.978  1.00  0.00      B    H  
ATOM   4604  H2  HOH B1528      20.908  33.546  17.271  1.00  0.00      B    H  
ATOM   4605  O   HOH B1529      33.863   7.513   4.820  1.00  0.00      B    O  
ATOM   4606  H1  HOH B1529      34.572   7.787   5.534  1.00  0.00      B    H  
ATOM   4607  H2  HOH B1529      33.764   6.506   4.851  1.00  0.00      B    H  
ATOM   4608  O   HOH B1530      25.001   3.931  37.506  1.00  0.00      B    O  
ATOM   4609  H1  HOH B1530      24.605   3.480  38.308  1.00  0.00      B    H  
ATOM   4610  H2  HOH B1530      25.978   3.599  37.565  1.00  0.00      B    H  
ATOM   4611  O   HOH B1531       6.191   3.347   9.852  1.00  0.00      B    O  
ATOM   4612  H1  HOH B1531       6.749   4.073  10.323  1.00  0.00      B    H  
ATOM   4613  H2  HOH B1531       6.719   2.919   9.064  1.00  0.00      B    H  
ATOM   4614  O   HOH B1532       7.441  14.116  22.541  1.00  0.00      B    O  
ATOM   4615  H1  HOH B1532       8.226  14.671  22.286  1.00  0.00      B    H  
ATOM   4616  H2  HOH B1532       6.721  14.378  21.885  1.00  0.00      B    H  
ATOM   4617  O   HOH B1533      28.664  19.434   3.060  1.00  0.00      B    O  
ATOM   4618  H1  HOH B1533      27.865  19.730   3.622  1.00  0.00      B    H  
ATOM   4619  H2  HOH B1533      29.488  19.223   3.665  1.00  0.00      B    H  
ATOM   4620  O   HOH B1534       1.365   9.704  18.778  1.00  0.00      B    O  
ATOM   4621  H1  HOH B1534       0.973  10.616  18.965  1.00  0.00      B    H  
ATOM   4622  H2  HOH B1534       1.421   9.209  19.647  1.00  0.00      B    H  
ATOM   4623  O   HOH B1535      12.891  26.017  32.514  1.00  0.00      B    O  
ATOM   4624  H1  HOH B1535      12.268  26.300  33.278  1.00  0.00      B    H  
ATOM   4625  H2  HOH B1535      13.702  26.626  32.539  1.00  0.00      B    H  
ATOM   4626  O   HOH B1536      16.408  20.882  30.420  1.00  0.00      B    O  
ATOM   4627  H1  HOH B1536      15.673  20.805  29.727  1.00  0.00      B    H  
ATOM   4628  H2  HOH B1536      15.997  21.360  31.221  1.00  0.00      B    H  
ATOM   4629  O   HOH B1537      16.983  37.942   3.476  1.00  0.00      B    O  
ATOM   4630  H1  HOH B1537      17.002  38.783   2.884  1.00  0.00      B    H  
ATOM   4631  H2  HOH B1537      17.704  37.279   3.204  1.00  0.00      B    H  
ATOM   4632  O   HOH B1538      32.496  39.096  14.480  1.00  0.00      B    O  
ATOM   4633  H1  HOH B1538      31.848  39.871  14.676  1.00  0.00      B    H  
ATOM   4634  H2  HOH B1538      31.923  38.305  14.246  1.00  0.00      B    H  
ATOM   4635  O   HOH B1539      38.863   5.712  25.904  1.00  0.00      B    O  
ATOM   4636  H1  HOH B1539      38.266   5.937  25.063  1.00  0.00      B    H  
ATOM   4637  H2  HOH B1539      38.651   4.760  26.100  1.00  0.00      B    H  
ATOM   4638  O   HOH B1540      20.238  20.464   4.345  1.00  0.00      B    O  
ATOM   4639  H1  HOH B1540      21.212  20.290   4.199  1.00  0.00      B    H  
ATOM   4640  H2  HOH B1540      19.686  19.624   4.251  1.00  0.00      B    H  
ATOM   4641  O   HOH B1541      28.162   2.914   6.233  1.00  0.00      B    O  
ATOM   4642  H1  HOH B1541      28.081   3.661   5.480  1.00  0.00      B    H  
ATOM   4643  H2  HOH B1541      27.282   2.377   6.161  1.00  0.00      B    H  
ATOM   4644  O   HOH B1542      37.139   8.806  23.449  1.00  0.00      B    O  
ATOM   4645  H1  HOH B1542      36.610   8.722  22.589  1.00  0.00      B    H  
ATOM   4646  H2  HOH B1542      37.852   9.508  23.264  1.00  0.00      B    H  
ATOM   4647  O   HOH B1543      38.826  26.080  37.297  1.00  0.00      B    O  
ATOM   4648  H1  HOH B1543      39.363  26.920  37.464  1.00  0.00      B    H  
ATOM   4649  H2  HOH B1543      37.881  26.243  37.643  1.00  0.00      B    H  
ATOM   4650  O   HOH B1544      15.747  19.201  12.157  1.00  0.00      B    O  
ATOM   4651  H1  HOH B1544      16.521  19.559  12.693  1.00  0.00      B    H  
ATOM   4652  H2  HOH B1544      14.880  19.557  12.481  1.00  0.00      B    H  
ATOM   4653  O   HOH B1545      28.849  33.120   8.687  1.00  0.00      B    O  
ATOM   4654  H1  HOH B1545      28.662  33.539   7.819  1.00  0.00      B    H  
ATOM   4655  H2  HOH B1545      28.312  32.233   8.689  1.00  0.00      B    H  
ATOM   4656  O   HOH B1546      30.587  12.623  33.280  1.00  0.00      B    O  
ATOM   4657  H1  HOH B1546      30.487  12.841  32.359  1.00  0.00      B    H  
ATOM   4658  H2  HOH B1546      29.988  13.179  33.769  1.00  0.00      B    H  
ATOM   4659  O   HOH B1547      21.932  19.303  30.890  1.00  0.00      B    O  
ATOM   4660  H1  HOH B1547      21.107  19.851  30.937  1.00  0.00      B    H  
ATOM   4661  H2  HOH B1547      21.806  18.662  30.086  1.00  0.00      B    H  
ATOM   4662  O   HOH B1548      27.143  37.659  21.697  1.00  0.00      B    O  
ATOM   4663  H1  HOH B1548      26.651  37.343  20.920  1.00  0.00      B    H  
ATOM   4664  H2  HOH B1548      26.507  37.783  22.530  1.00  0.00      B    H  
ATOM   4665  O   HOH B1549       6.547   7.414   6.143  1.00  0.00      B    O  
ATOM   4666  H1  HOH B1549       7.187   7.183   5.407  1.00  0.00      B    H  
ATOM   4667  H2  HOH B1549       5.957   6.606   6.214  1.00  0.00      B    H  
ATOM   4668  O   HOH B1550      35.353  22.237  32.188  1.00  0.00      B    O  
ATOM   4669  H1  HOH B1550      34.501  22.506  31.730  1.00  0.00      B    H  
ATOM   4670  H2  HOH B1550      35.924  23.057  32.130  1.00  0.00      B    H  
ATOM   4671  O   HOH B1551      23.715   4.697  14.820  1.00  0.00      B    O  
ATOM   4672  H1  HOH B1551      24.514   5.034  15.294  1.00  0.00      B    H  
ATOM   4673  H2  HOH B1551      23.323   3.989  15.331  1.00  0.00      B    H  
ATOM   4674  O   HOH B1552      18.699  25.672  38.115  1.00  0.00      B    O  
ATOM   4675  H1  HOH B1552      19.658  25.965  38.001  1.00  0.00      B    H  
ATOM   4676  H2  HOH B1552      18.148  26.010  37.331  1.00  0.00      B    H  
ATOM   4677  O   HOH B1553      32.659  37.132  20.628  1.00  0.00      B    O  
ATOM   4678  H1  HOH B1553      32.641  36.146  20.416  1.00  0.00      B    H  
ATOM   4679  H2  HOH B1553      32.181  37.291  21.524  1.00  0.00      B    H  
ATOM   4680  O   HOH B1554      19.401  26.054  28.127  1.00  0.00      B    O  
ATOM   4681  H1  HOH B1554      19.658  25.023  28.217  1.00  0.00      B    H  
ATOM   4682  H2  HOH B1554      18.525  26.194  27.619  1.00  0.00      B    H  
ATOM   4683  O   HOH B1555      28.869  30.793  10.182  1.00  0.00      B    O  
ATOM   4684  H1  HOH B1555      28.504  31.193  11.039  1.00  0.00      B    H  
ATOM   4685  H2  HOH B1555      29.875  30.633  10.260  1.00  0.00      B    H  
ATOM   4686  O   HOH B1556      24.116  27.656  13.163  1.00  0.00      B    O  
ATOM   4687  H1  HOH B1556      23.143  27.367  13.061  1.00  0.00      B    H  
ATOM   4688  H2  HOH B1556      24.655  26.789  13.424  1.00  0.00      B    H  
ATOM   4689  O   HOH B1557      38.480  21.050  32.433  1.00  0.00      B    O  
ATOM   4690  H1  HOH B1557      38.198  21.949  32.146  1.00  0.00      B    H  
ATOM   4691  H2  HOH B1557      37.746  20.629  33.035  1.00  0.00      B    H  
ATOM   4692  O   HOH B1558      33.329  14.446   2.880  1.00  0.00      B    O  
ATOM   4693  H1  HOH B1558      32.739  13.737   2.385  1.00  0.00      B    H  
ATOM   4694  H2  HOH B1558      33.542  13.975   3.722  1.00  0.00      B    H  
ATOM   4695  O   HOH B1559      37.883  29.690  14.108  1.00  0.00      B    O  
ATOM   4696  H1  HOH B1559      36.898  29.999  14.062  1.00  0.00      B    H  
ATOM   4697  H2  HOH B1559      38.464  30.359  14.656  1.00  0.00      B    H  
ATOM   4698  O   HOH B1560      27.771   0.963  19.419  1.00  0.00      B    O  
ATOM   4699  H1  HOH B1560      27.572   0.990  18.434  1.00  0.00      B    H  
ATOM   4700  H2  HOH B1560      28.264   1.848  19.708  1.00  0.00      B    H  
ATOM   4701  O   HOH B1561      21.600  30.456  22.102  1.00  0.00      B    O  
ATOM   4702  H1  HOH B1561      21.447  29.939  22.953  1.00  0.00      B    H  
ATOM   4703  H2  HOH B1561      22.100  29.886  21.457  1.00  0.00      B    H  
ATOM   4704  O   HOH B1562       5.535  32.901  34.551  1.00  0.00      B    O  
ATOM   4705  H1  HOH B1562       5.732  32.305  35.329  1.00  0.00      B    H  
ATOM   4706  H2  HOH B1562       5.225  33.738  35.095  1.00  0.00      B    H  
ATOM   4707  O   HOH B1563      25.338  33.450  20.403  1.00  0.00      B    O  
ATOM   4708  H1  HOH B1563      26.067  32.765  20.322  1.00  0.00      B    H  
ATOM   4709  H2  HOH B1563      25.696  34.345  20.174  1.00  0.00      B    H  
ATOM   4710  O   HOH B1564      29.014  30.639  20.833  1.00  0.00      B    O  
ATOM   4711  H1  HOH B1564      28.304  30.276  20.150  1.00  0.00      B    H  
ATOM   4712  H2  HOH B1564      28.920  30.130  21.712  1.00  0.00      B    H  
ATOM   4713  O   HOH B1565      35.465   8.755  21.400  1.00  0.00      B    O  
ATOM   4714  H1  HOH B1565      35.844   9.529  20.779  1.00  0.00      B    H  
ATOM   4715  H2  HOH B1565      34.505   9.010  21.488  1.00  0.00      B    H  
ATOM   4716  O   HOH B1566      24.040  19.616  21.876  1.00  0.00      B    O  
ATOM   4717  H1  HOH B1566      24.879  20.118  22.101  1.00  0.00      B    H  
ATOM   4718  H2  HOH B1566      24.310  18.636  21.691  1.00  0.00      B    H  
ATOM   4719  O   HOH B1567      28.263  14.850  34.098  1.00  0.00      B    O  
ATOM   4720  H1  HOH B1567      27.791  14.940  33.183  1.00  0.00      B    H  
ATOM   4721  H2  HOH B1567      27.787  15.491  34.749  1.00  0.00      B    H  
ATOM   4722  O   HOH B1568       7.151   6.471   1.802  1.00  0.00      B    O  
ATOM   4723  H1  HOH B1568       7.560   6.536   0.838  1.00  0.00      B    H  
ATOM   4724  H2  HOH B1568       6.285   6.980   1.774  1.00  0.00      B    H  
ATOM   4725  O   HOH B1569      31.357  19.972  22.687  1.00  0.00      B    O  
ATOM   4726  H1  HOH B1569      31.619  20.973  22.620  1.00  0.00      B    H  
ATOM   4727  H2  HOH B1569      31.226  19.563  21.769  1.00  0.00      B    H  
ATOM   4728  O   HOH B1570      35.180  30.313   7.937  1.00  0.00      B    O  
ATOM   4729  H1  HOH B1570      35.596  30.786   7.130  1.00  0.00      B    H  
ATOM   4730  H2  HOH B1570      34.850  29.384   7.599  1.00  0.00      B    H  
ATOM   4731  O   HOH B1571      24.453  21.463  10.197  1.00  0.00      B    O  
ATOM   4732  H1  HOH B1571      25.244  21.326   9.533  1.00  0.00      B    H  
ATOM   4733  H2  HOH B1571      23.919  20.612  10.182  1.00  0.00      B    H  
ATOM   4734  O   HOH B1572      17.097  37.405  10.112  1.00  0.00      B    O  
ATOM   4735  H1  HOH B1572      16.978  36.455  10.530  1.00  0.00      B    H  
ATOM   4736  H2  HOH B1572      16.411  37.426   9.387  1.00  0.00      B    H  
ATOM   4737  O   HOH B1573      28.283   5.545  14.942  1.00  0.00      B    O  
ATOM   4738  H1  HOH B1573      29.073   5.981  15.469  1.00  0.00      B    H  
ATOM   4739  H2  HOH B1573      28.619   5.105  14.102  1.00  0.00      B    H  
ATOM   4740  O   HOH B1574      20.983   7.181  23.572  1.00  0.00      B    O  
ATOM   4741  H1  HOH B1574      21.373   7.810  24.259  1.00  0.00      B    H  
ATOM   4742  H2  HOH B1574      21.709   6.640  23.117  1.00  0.00      B    H  
ATOM   4743  O   HOH B1575      17.446  26.594  20.679  1.00  0.00      B    O  
ATOM   4744  H1  HOH B1575      17.805  25.604  20.715  1.00  0.00      B    H  
ATOM   4745  H2  HOH B1575      16.926  26.782  21.559  1.00  0.00      B    H  
ATOM   4746  O   HOH B1576      29.731   2.514   8.890  1.00  0.00      B    O  
ATOM   4747  H1  HOH B1576      29.313   2.086   8.066  1.00  0.00      B    H  
ATOM   4748  H2  HOH B1576      29.716   3.465   8.588  1.00  0.00      B    H  
ATOM   4749  O   HOH B1577      30.977  18.906  26.687  1.00  0.00      B    O  
ATOM   4750  H1  HOH B1577      31.945  19.294  26.762  1.00  0.00      B    H  
ATOM   4751  H2  HOH B1577      30.937  18.496  25.723  1.00  0.00      B    H  
ATOM   4752  O   HOH B1578      31.704  18.962   7.094  1.00  0.00      B    O  
ATOM   4753  H1  HOH B1578      31.142  18.989   6.255  1.00  0.00      B    H  
ATOM   4754  H2  HOH B1578      31.136  18.541   7.807  1.00  0.00      B    H  
ATOM   4755  O   HOH B1579       6.510  34.511  19.752  1.00  0.00      B    O  
ATOM   4756  H1  HOH B1579       5.836  34.201  19.079  1.00  0.00      B    H  
ATOM   4757  H2  HOH B1579       6.331  34.176  20.700  1.00  0.00      B    H  
ATOM   4758  O   HOH B1580       0.628  18.178  18.566  1.00  0.00      B    O  
ATOM   4759  H1  HOH B1580       0.137  18.532  17.727  1.00  0.00      B    H  
ATOM   4760  H2  HOH B1580      -0.109  18.024  19.268  1.00  0.00      B    H  
ATOM   4761  O   HOH B1581      15.748  18.930   3.475  1.00  0.00      B    O  
ATOM   4762  H1  HOH B1581      14.945  19.345   3.945  1.00  0.00      B    H  
ATOM   4763  H2  HOH B1581      15.598  19.076   2.487  1.00  0.00      B    H  
ATOM   4764  O   HOH B1582      23.725  18.900  10.488  1.00  0.00      B    O  
ATOM   4765  H1  HOH B1582      22.985  18.267  10.091  1.00  0.00      B    H  
ATOM   4766  H2  HOH B1582      23.999  18.657  11.465  1.00  0.00      B    H  
ATOM   4767  O   HOH B1583      28.896   1.691  15.074  1.00  0.00      B    O  
ATOM   4768  H1  HOH B1583      28.358   2.393  14.606  1.00  0.00      B    H  
ATOM   4769  H2  HOH B1583      29.880   1.876  14.955  1.00  0.00      B    H  
ATOM   4770  O   HOH B1584       1.252  20.311  19.824  1.00  0.00      B    O  
ATOM   4771  H1  HOH B1584       2.002  20.770  19.351  1.00  0.00      B    H  
ATOM   4772  H2  HOH B1584       1.045  19.442  19.315  1.00  0.00      B    H  
ATOM   4773  O   HOH B1585      26.596  36.979   4.242  1.00  0.00      B    O  
ATOM   4774  H1  HOH B1585      26.428  36.115   3.764  1.00  0.00      B    H  
ATOM   4775  H2  HOH B1585      27.429  36.829   4.793  1.00  0.00      B    H  
ATOM   4776  O   HOH B1586      19.091  35.660   0.583  1.00  0.00      B    O  
ATOM   4777  H1  HOH B1586      18.813  36.060   1.446  1.00  0.00      B    H  
ATOM   4778  H2  HOH B1586      20.034  35.249   0.653  1.00  0.00      B    H  
ATOM   4779  O   HOH B1587      38.654  25.488  28.921  1.00  0.00      B    O  
ATOM   4780  H1  HOH B1587      39.612  25.334  28.612  1.00  0.00      B    H  
ATOM   4781  H2  HOH B1587      38.710  26.176  29.691  1.00  0.00      B    H  
ATOM   4782  O   HOH B1588      24.387  24.395  16.666  1.00  0.00      B    O  
ATOM   4783  H1  HOH B1588      24.231  23.733  15.893  1.00  0.00      B    H  
ATOM   4784  H2  HOH B1588      24.363  25.319  16.283  1.00  0.00      B    H  
ATOM   4785  O   HOH B1589      12.179  19.570   9.016  1.00  0.00      B    O  
ATOM   4786  H1  HOH B1589      12.124  19.436  10.053  1.00  0.00      B    H  
ATOM   4787  H2  HOH B1589      11.400  20.155   8.714  1.00  0.00      B    H  
ATOM   4788  O   HOH B1590       8.126  23.620  26.635  1.00  0.00      B    O  
ATOM   4789  H1  HOH B1590       7.695  23.912  27.501  1.00  0.00      B    H  
ATOM   4790  H2  HOH B1590       7.363  23.137  26.106  1.00  0.00      B    H  
ATOM   4791  O   HOH B1591      13.509  16.799   5.833  1.00  0.00      B    O  
ATOM   4792  H1  HOH B1591      13.103  16.142   5.165  1.00  0.00      B    H  
ATOM   4793  H2  HOH B1591      12.764  17.056   6.427  1.00  0.00      B    H  
ATOM   4794  O   HOH B1592      27.856  11.092  21.727  1.00  0.00      B    O  
ATOM   4795  H1  HOH B1592      27.759  12.029  21.314  1.00  0.00      B    H  
ATOM   4796  H2  HOH B1592      27.181  10.971  22.436  1.00  0.00      B    H  
ATOM   4797  O   HOH B1593      23.807  27.893  29.864  1.00  0.00      B    O  
ATOM   4798  H1  HOH B1593      23.109  28.618  29.594  1.00  0.00      B    H  
ATOM   4799  H2  HOH B1593      23.480  27.020  29.365  1.00  0.00      B    H  
ATOM   4800  O   HOH B1594       6.128  18.442  10.098  1.00  0.00      B    O  
ATOM   4801  H1  HOH B1594       5.313  17.854  10.213  1.00  0.00      B    H  
ATOM   4802  H2  HOH B1594       6.361  18.510   9.086  1.00  0.00      B    H  
ATOM   4803  O   HOH B1595      16.644  25.024  33.209  1.00  0.00      B    O  
ATOM   4804  H1  HOH B1595      15.985  24.766  33.925  1.00  0.00      B    H  
ATOM   4805  H2  HOH B1595      16.217  25.836  32.889  1.00  0.00      B    H  
ATOM   4806  O   HOH B1596      30.490  10.009  33.214  1.00  0.00      B    O  
ATOM   4807  H1  HOH B1596      31.297   9.979  32.669  1.00  0.00      B    H  
ATOM   4808  H2  HOH B1596      30.441  11.042  33.463  1.00  0.00      B    H  
ATOM   4809  O   HOH B1597      27.700   4.175  33.799  1.00  0.00      B    O  
ATOM   4810  H1  HOH B1597      26.681   4.420  33.532  1.00  0.00      B    H  
ATOM   4811  H2  HOH B1597      28.137   4.994  34.136  1.00  0.00      B    H  
ATOM   4812  O   HOH B1598      20.612  28.822  24.977  1.00  0.00      B    O  
ATOM   4813  H1  HOH B1598      20.804  28.767  25.982  1.00  0.00      B    H  
ATOM   4814  H2  HOH B1598      19.907  28.147  24.747  1.00  0.00      B    H  
ATOM   4815  O   HOH B1599      15.543  16.892   0.704  1.00  0.00      B    O  
ATOM   4816  H1  HOH B1599      15.706  16.375   1.518  1.00  0.00      B    H  
ATOM   4817  H2  HOH B1599      14.677  16.524   0.191  1.00  0.00      B    H  
ATOM   4818  O   HOH B1600       2.485  32.003  14.068  1.00  0.00      B    O  
ATOM   4819  H1  HOH B1600       3.371  31.994  13.495  1.00  0.00      B    H  
ATOM   4820  H2  HOH B1600       1.970  32.816  13.701  1.00  0.00      B    H  
ATOM   4821  O   HOH B1601      18.119  33.072   8.625  1.00  0.00      B    O  
ATOM   4822  H1  HOH B1601      19.074  32.811   8.275  1.00  0.00      B    H  
ATOM   4823  H2  HOH B1601      17.782  33.726   7.903  1.00  0.00      B    H  
ATOM   4824  O   HOH B1602      36.446  32.130  10.727  1.00  0.00      B    O  
ATOM   4825  H1  HOH B1602      35.916  31.280  10.865  1.00  0.00      B    H  
ATOM   4826  H2  HOH B1602      37.437  31.859  10.828  1.00  0.00      B    H  
ATOM   4827  O   HOH B1603       8.945  16.338   8.075  1.00  0.00      B    O  
ATOM   4828  H1  HOH B1603       8.668  15.397   7.913  1.00  0.00      B    H  
ATOM   4829  H2  HOH B1603       8.966  16.440   9.070  1.00  0.00      B    H  
ATOM   4830  O   HOH B1604      25.535  10.285   6.078  1.00  0.00      B    O  
ATOM   4831  H1  HOH B1604      24.998  10.211   6.906  1.00  0.00      B    H  
ATOM   4832  H2  HOH B1604      26.294   9.630   6.233  1.00  0.00      B    H  
ATOM   4833  O   HOH B1605       2.094  16.937   6.046  1.00  0.00      B    O  
ATOM   4834  H1  HOH B1605       2.309  16.031   5.693  1.00  0.00      B    H  
ATOM   4835  H2  HOH B1605       1.663  16.849   7.002  1.00  0.00      B    H  
ATOM   4836  O   HOH B1606       1.921  19.583   1.583  1.00  0.00      B    O  
ATOM   4837  H1  HOH B1606       2.201  18.758   2.133  1.00  0.00      B    H  
ATOM   4838  H2  HOH B1606       2.142  19.401   0.571  1.00  0.00      B    H  
ATOM   4839  O   HOH B1607      28.563   3.710  12.572  1.00  0.00      B    O  
ATOM   4840  H1  HOH B1607      29.483   4.097  12.769  1.00  0.00      B    H  
ATOM   4841  H2  HOH B1607      28.780   2.776  12.228  1.00  0.00      B    H  
ATOM   4842  O   HOH B1608      26.169   8.504  15.703  1.00  0.00      B    O  
ATOM   4843  H1  HOH B1608      25.255   8.429  15.211  1.00  0.00      B    H  
ATOM   4844  H2  HOH B1608      26.830   8.080  15.120  1.00  0.00      B    H  
ATOM   4845  O   HOH B1609      22.140   8.663   5.771  1.00  0.00      B    O  
ATOM   4846  H1  HOH B1609      21.847   8.838   4.828  1.00  0.00      B    H  
ATOM   4847  H2  HOH B1609      22.365   9.598   6.176  1.00  0.00      B    H  
ATOM   4848  O   HOH B1610      27.085  33.132  37.444  1.00  0.00      B    O  
ATOM   4849  H1  HOH B1610      26.931  32.475  38.185  1.00  0.00      B    H  
ATOM   4850  H2  HOH B1610      26.888  34.000  37.875  1.00  0.00      B    H  
ATOM   4851  O   HOH B1611      29.022  33.506  34.745  1.00  0.00      B    O  
ATOM   4852  H1  HOH B1611      28.654  32.619  34.970  1.00  0.00      B    H  
ATOM   4853  H2  HOH B1611      29.487  33.799  35.575  1.00  0.00      B    H  
ATOM   4854  O   HOH B1612       7.200  25.783   2.427  1.00  0.00      B    O  
ATOM   4855  H1  HOH B1612       7.484  26.488   3.165  1.00  0.00      B    H  
ATOM   4856  H2  HOH B1612       7.268  24.839   2.730  1.00  0.00      B    H  
ATOM   4857  O   HOH B1613       2.543  14.985  37.707  1.00  0.00      B    O  
ATOM   4858  H1  HOH B1613       2.548  14.731  36.762  1.00  0.00      B    H  
ATOM   4859  H2  HOH B1613       3.167  15.776  37.864  1.00  0.00      B    H  
ATOM   4860  O   HOH B1614      19.674   4.673  25.880  1.00  0.00      B    O  
ATOM   4861  H1  HOH B1614      20.243   5.229  26.508  1.00  0.00      B    H  
ATOM   4862  H2  HOH B1614      19.297   5.218  25.164  1.00  0.00      B    H  
ATOM   4863  O   HOH B1615      15.326  12.197   7.710  1.00  0.00      B    O  
ATOM   4864  H1  HOH B1615      15.660  12.433   8.655  1.00  0.00      B    H  
ATOM   4865  H2  HOH B1615      14.438  12.643   7.585  1.00  0.00      B    H  
ATOM   4866  O   HOH B1616      23.805  34.082  24.238  1.00  0.00      B    O  
ATOM   4867  H1  HOH B1616      24.103  35.001  24.191  1.00  0.00      B    H  
ATOM   4868  H2  HOH B1616      23.389  33.800  23.364  1.00  0.00      B    H  
ATOM   4869  O   HOH B1617      28.308  20.147  28.884  1.00  0.00      B    O  
ATOM   4870  H1  HOH B1617      27.362  20.114  29.245  1.00  0.00      B    H  
ATOM   4871  H2  HOH B1617      28.698  21.023  29.201  1.00  0.00      B    H  
ATOM   4872  O   HOH B1618       3.491  16.496   9.875  1.00  0.00      B    O  
ATOM   4873  H1  HOH B1618       3.160  16.564  10.880  1.00  0.00      B    H  
ATOM   4874  H2  HOH B1618       2.717  16.629   9.206  1.00  0.00      B    H  
ATOM   4875  O   HOH B1619       8.661  39.289   0.751  1.00  0.00      B    O  
ATOM   4876  H1  HOH B1619       8.851  39.493  -0.253  1.00  0.00      B    H  
ATOM   4877  H2  HOH B1619       8.422  38.285   0.782  1.00  0.00      B    H  
ATOM   4878  O   HOH B1620      12.665   5.203   8.986  1.00  0.00      B    O  
ATOM   4879  H1  HOH B1620      13.392   5.603   8.409  1.00  0.00      B    H  
ATOM   4880  H2  HOH B1620      12.714   5.526   9.903  1.00  0.00      B    H  
ATOM   4881  O   HOH B1621      29.606  31.263  16.221  1.00  0.00      B    O  
ATOM   4882  H1  HOH B1621      29.768  32.246  16.481  1.00  0.00      B    H  
ATOM   4883  H2  HOH B1621      28.611  31.038  16.061  1.00  0.00      B    H  
ATOM   4884  O   HOH B1622      14.185  21.443   8.688  1.00  0.00      B    O  
ATOM   4885  H1  HOH B1622      13.425  20.730   8.583  1.00  0.00      B    H  
ATOM   4886  H2  HOH B1622      14.393  21.795   7.752  1.00  0.00      B    H  
ATOM   4887  O   HOH B1623       0.806   0.620   9.314  1.00  0.00      B    O  
ATOM   4888  H1  HOH B1623       0.140  -0.024   8.845  1.00  0.00      B    H  
ATOM   4889  H2  HOH B1623       1.769   0.282   9.156  1.00  0.00      B    H  
ATOM   4890  O   HOH B1624       4.520  30.148   9.967  1.00  0.00      B    O  
ATOM   4891  H1  HOH B1624       5.301  30.592   9.483  1.00  0.00      B    H  
ATOM   4892  H2  HOH B1624       3.770  30.051   9.230  1.00  0.00      B    H  
ATOM   4893  O   HOH B1625      38.988  34.167  25.168  1.00  0.00      B    O  
ATOM   4894  H1  HOH B1625      38.068  34.376  24.724  1.00  0.00      B    H  
ATOM   4895  H2  HOH B1625      38.764  34.050  26.148  1.00  0.00      B    H  
ATOM   4896  O   HOH B1626       6.057   1.359  11.427  1.00  0.00      B    O  
ATOM   4897  H1  HOH B1626       5.767   2.123  10.862  1.00  0.00      B    H  
ATOM   4898  H2  HOH B1626       7.003   1.055  11.155  1.00  0.00      B    H  
ATOM   4899  O   HOH B1627      18.559   5.045   5.692  1.00  0.00      B    O  
ATOM   4900  H1  HOH B1627      19.482   5.419   5.965  1.00  0.00      B    H  
ATOM   4901  H2  HOH B1627      17.999   5.875   5.502  1.00  0.00      B    H  
ATOM   4902  O   HOH B1628      18.434  19.979  38.638  1.00  0.00      B    O  
ATOM   4903  H1  HOH B1628      18.685  20.890  38.207  1.00  0.00      B    H  
ATOM   4904  H2  HOH B1628      19.229  19.400  38.476  1.00  0.00      B    H  
ATOM   4905  O   HOH B1629      26.581  35.070  25.555  1.00  0.00      B    O  
ATOM   4906  H1  HOH B1629      26.582  34.244  25.004  1.00  0.00      B    H  
ATOM   4907  H2  HOH B1629      26.583  35.863  24.943  1.00  0.00      B    H  
ATOM   4908  O   HOH B1630      33.670  14.859  18.940  1.00  0.00      B    O  
ATOM   4909  H1  HOH B1630      34.555  15.007  19.407  1.00  0.00      B    H  
ATOM   4910  H2  HOH B1630      33.560  13.841  18.934  1.00  0.00      B    H  
ATOM   4911  O   HOH B1631      28.102   0.948  38.943  1.00  0.00      B    O  
ATOM   4912  H1  HOH B1631      27.618   1.582  38.337  1.00  0.00      B    H  
ATOM   4913  H2  HOH B1631      29.122   1.082  38.988  1.00  0.00      B    H  
ATOM   4914  O   HOH B1632       1.911   7.574  36.490  1.00  0.00      B    O  
ATOM   4915  H1  HOH B1632       2.259   6.920  37.167  1.00  0.00      B    H  
ATOM   4916  H2  HOH B1632       2.370   8.470  36.588  1.00  0.00      B    H  
ATOM   4917  O   HOH B1633      19.053   1.869   9.008  1.00  0.00      B    O  
ATOM   4918  H1  HOH B1633      18.434   1.573   9.769  1.00  0.00      B    H  
ATOM   4919  H2  HOH B1633      19.967   1.575   9.228  1.00  0.00      B    H  
ATOM   4920  O   HOH B1634      10.142  10.163  37.256  1.00  0.00      B    O  
ATOM   4921  H1  HOH B1634      10.277   9.260  37.720  1.00  0.00      B    H  
ATOM   4922  H2  HOH B1634       9.164  10.339  37.098  1.00  0.00      B    H  
ATOM   4923  O   HOH B1635      13.509  12.238  10.943  1.00  0.00      B    O  
ATOM   4924  H1  HOH B1635      12.860  12.115  10.180  1.00  0.00      B    H  
ATOM   4925  H2  HOH B1635      14.462  12.393  10.597  1.00  0.00      B    H  
ATOM   4926  O   HOH B1636       4.596  10.699  26.874  1.00  0.00      B    O  
ATOM   4927  H1  HOH B1636       4.008  10.029  27.324  1.00  0.00      B    H  
ATOM   4928  H2  HOH B1636       5.197  11.097  27.533  1.00  0.00      B    H  
ATOM   4929  O   HOH B1637      12.076   9.193   4.512  1.00  0.00      B    O  
ATOM   4930  H1  HOH B1637      12.075   9.692   5.403  1.00  0.00      B    H  
ATOM   4931  H2  HOH B1637      12.542   9.750   3.766  1.00  0.00      B    H  
ATOM   4932  O   HOH B1638       2.121  20.288  11.598  1.00  0.00      B    O  
ATOM   4933  H1  HOH B1638       1.742  20.920  10.900  1.00  0.00      B    H  
ATOM   4934  H2  HOH B1638       1.567  20.308  12.429  1.00  0.00      B    H  
ATOM   4935  O   HOH B1639      12.834   6.878   5.332  1.00  0.00      B    O  
ATOM   4936  H1  HOH B1639      12.373   7.764   5.081  1.00  0.00      B    H
[truncated: 87,809 more chars]
