# Supplementary material for: ECE vs DISP Mechanisms in Anodic Electrolysis of Benzyl Alcohols: Computational Prediction of Microscopic Rate Constants
Source: J Phys Chem C Nanomater Interfaces. 2025 Aug 28;129(36):16076–96. doi: 10.1021/acs.jpcc.5c04347 (PMC12434723; doi:10.1021/acs.jpcc.5c04347)
Supplement: Supplementary file 2 [file jp5c04347_si_002.zip › example_simulation_inputs/QMMM_simulation_bulk_H2O_base_H2O/start_25_0.941_coords.pdb]

TITLE     MDANALYSIS FRAME 0: Created by PDBWriter
CRYST1   39.149   39.149   39.149  90.00  90.00  90.00 P 1           1
ATOM      1  C00 2ag A   1      14.873  14.297  20.535  1.00  0.00      A    C  
ATOM      2  O01 2ag A   1      15.618  15.426  20.216  1.00  0.00      A    O  
ATOM      3  C02 2ag A   1      15.063  16.448  19.515  1.00  0.00      A    C  
ATOM      4  C03 2ag A   1      15.945  17.538  19.271  1.00  0.00      A    C  
ATOM      5  C04 2ag A   1      15.605  18.646  18.529  1.00  0.00      A    C  
ATOM      6  C05 2ag A   1      14.225  18.765  18.071  1.00  0.00      A    C  
ATOM      7  C06 2ag A   1      13.625  19.920  17.524  1.00  0.00      A    C  
ATOM      8  O07 2ag A   1      12.338  20.028  17.144  1.00  0.00      A    O  
ATOM      9  C08 2ag A   1      13.331  17.645  18.281  1.00  0.00      A    C  
ATOM     10  C09 2ag A   1      13.718  16.513  18.939  1.00  0.00      A    C  
ATOM     11  H0A 2ag A   1      14.592  13.741  19.666  1.00  0.00      A    H  
ATOM     12  H0B 2ag A   1      15.508  13.692  21.199  1.00  0.00      A    H  
ATOM     13  H0C 2ag A   1      13.973  14.500  21.098  1.00  0.00      A    H  
ATOM     14  H0D 2ag A   1      16.879  17.418  19.915  1.00  0.00      A    H  
ATOM     15  H0E 2ag A   1      16.208  19.493  18.341  1.00  0.00      A    H  
ATOM     16  H0F 2ag A   1      14.626  20.768  15.885  1.00  0.00      A    H  
ATOM     17  H0G 2ag A   1      14.243  20.840  17.484  1.00  0.00      A    H  
ATOM     18  H0H 2ag A   1      12.143  20.939  16.832  1.00  0.00      A    H  
ATOM     19  H0I 2ag A   1      12.345  17.876  17.913  1.00  0.00      A    H  
ATOM     20  H0J 2ag A   1      13.029  15.696  19.063  1.00  0.00      A    H  
ATOM     21  O   HOH B   1      14.968  20.502  14.962  1.00  0.00      B    O  
ATOM     22  H1  HOH B   1      14.597  19.494  14.772  1.00  0.00      B    H  
ATOM     23  H2  HOH B   1      14.356  21.166  14.408  1.00  0.00      B    H  
ATOM     24  O   HOH B   2      14.523  24.281  13.834  1.00  0.00      B    O  
ATOM     25  H1  HOH B   2      14.081  25.205  13.645  1.00  0.00      B    H  
ATOM     26  H2  HOH B   2      15.361  24.227  13.294  1.00  0.00      B    H  
ATOM     27  O   HOH B   3      14.610  22.957  16.573  1.00  0.00      B    O  
ATOM     28  H1  HOH B   3      15.085  23.678  16.060  1.00  0.00      B    H  
ATOM     29  H2  HOH B   3      13.669  22.997  16.297  1.00  0.00      B    H  
ATOM     30  O   HOH B   4      11.073  21.131  14.065  1.00  0.00      B    O  
ATOM     31  H1  HOH B   4      10.154  21.523  13.864  1.00  0.00      B    H  
ATOM     32  H2  HOH B   4      11.824  21.628  13.545  1.00  0.00      B    H  
ATOM     33  O   HOH B   5      17.415  21.616  18.856  1.00  0.00      B    O  
ATOM     34  H1  HOH B   5      17.578  21.913  17.915  1.00  0.00      B    H  
ATOM     35  H2  HOH B   5      18.296  21.833  19.281  1.00  0.00      B    H  
ATOM     36  O   HOH B   6      11.902  22.382  16.355  1.00  0.00      B    O  
ATOM     37  H1  HOH B   6      11.614  22.130  15.417  1.00  0.00      B    H  
ATOM     38  H2  HOH B   6      11.154  22.864  16.765  1.00  0.00      B    H  
ATOM     39  O   HOH B   7      17.794  22.450  16.173  1.00  0.00      B    O  
ATOM     40  H1  HOH B   7      17.423  22.208  15.279  1.00  0.00      B    H  
ATOM     41  H2  HOH B   7      17.465  23.413  16.269  1.00  0.00      B    H  
ATOM     42  O   HOH B   8      14.760  22.570  19.270  1.00  0.00      B    O  
ATOM     43  H1  HOH B   8      14.530  22.979  18.324  1.00  0.00      B    H  
ATOM     44  H2  HOH B   8      15.719  22.314  19.209  1.00  0.00      B    H  
ATOM     45  O   HOH B   9      13.434  22.139  13.619  1.00  0.00      B    O  
ATOM     46  H1  HOH B   9      13.362  22.079  12.650  1.00  0.00      B    H  
ATOM     47  H2  HOH B   9      13.959  23.094  13.728  1.00  0.00      B    H  
ATOM     48  O   HOH B  10      13.976  18.300  14.518  1.00  0.00      B    O  
ATOM     49  H1  HOH B  10      14.192  17.443  14.898  1.00  0.00      B    H  
ATOM     50  H2  HOH B  10      12.991  18.388  14.592  1.00  0.00      B    H  
ATOM     51  O   HOH B  11      11.431  18.649  14.754  1.00  0.00      B    O  
ATOM     52  H1  HOH B  11      11.233  19.506  14.341  1.00  0.00      B    H  
ATOM     53  H2  HOH B  11      11.376  18.922  15.701  1.00  0.00      B    H  
ATOM     54  O   HOH B  12      16.966  22.873  13.530  1.00  0.00      B    O  
ATOM     55  H1  HOH B  12      17.403  22.334  12.745  1.00  0.00      B    H  
ATOM     56  H2  HOH B  12      17.590  23.673  13.413  1.00  0.00      B    H  
ATOM     57  O   HOH B  13      37.295  14.632  29.646  1.00  0.00      B    O  
ATOM     58  H1  HOH B  13      37.925  13.845  29.444  1.00  0.00      B    H  
ATOM     59  H2  HOH B  13      37.076  15.110  28.799  1.00  0.00      B    H  
ATOM     60  O   HOH B  14      20.445   5.657  26.237  1.00  0.00      B    O  
ATOM     61  H1  HOH B  14      21.125   5.272  26.840  1.00  0.00      B    H  
ATOM     62  H2  HOH B  14      19.755   4.894  26.043  1.00  0.00      B    H  
ATOM     63  O   HOH B  15      14.401  15.839  16.059  1.00  0.00      B    O  
ATOM     64  H1  HOH B  15      14.027  14.957  15.760  1.00  0.00      B    H  
ATOM     65  H2  HOH B  15      15.012  15.738  16.877  1.00  0.00      B    H  
ATOM     66  O   HOH B  16      35.329  17.331  15.503  1.00  0.00      B    O  
ATOM     67  H1  HOH B  16      35.149  16.340  15.365  1.00  0.00      B    H  
ATOM     68  H2  HOH B  16      35.200  17.742  14.612  1.00  0.00      B    H  
ATOM     69  O   HOH B  17       8.588  19.214  18.005  1.00  0.00      B    O  
ATOM     70  H1  HOH B  17       9.373  19.611  18.513  1.00  0.00      B    H  
ATOM     71  H2  HOH B  17       7.738  19.364  18.462  1.00  0.00      B    H  
ATOM     72  O   HOH B  18       7.432   8.915  16.950  1.00  0.00      B    O  
ATOM     73  H1  HOH B  18       8.035   8.419  17.554  1.00  0.00      B    H  
ATOM     74  H2  HOH B  18       8.011   9.591  16.444  1.00  0.00      B    H  
ATOM     75  O   HOH B  19      14.914   2.163  34.510  1.00  0.00      B    O  
ATOM     76  H1  HOH B  19      15.070   1.682  35.329  1.00  0.00      B    H  
ATOM     77  H2  HOH B  19      15.058   1.425  33.781  1.00  0.00      B    H  
ATOM     78  O   HOH B  20       0.142  34.222  23.663  1.00  0.00      B    O  
ATOM     79  H1  HOH B  20      -0.209  35.145  23.916  1.00  0.00      B    H  
ATOM     80  H2  HOH B  20       0.420  34.218  22.630  1.00  0.00      B    H  
ATOM     81  O   HOH B  21      13.457  27.206  26.972  1.00  0.00      B    O  
ATOM     82  H1  HOH B  21      13.643  26.647  27.808  1.00  0.00      B    H  
ATOM     83  H2  HOH B  21      14.383  27.487  26.610  1.00  0.00      B    H  
ATOM     84  O   HOH B  22      17.903   2.491   1.589  1.00  0.00      B    O  
ATOM     85  H1  HOH B  22      18.674   1.856   1.354  1.00  0.00      B    H  
ATOM     86  H2  HOH B  22      18.080   2.592   2.567  1.00  0.00      B    H  
ATOM     87  O   HOH B  23      24.930  14.835  36.128  1.00  0.00      B    O  
ATOM     88  H1  HOH B  23      25.710  14.417  35.745  1.00  0.00      B    H  
ATOM     89  H2  HOH B  23      25.113  15.410  36.957  1.00  0.00      B    H  
ATOM     90  O   HOH B  24      34.626  18.134  22.479  1.00  0.00      B    O  
ATOM     91  H1  HOH B  24      34.298  18.903  21.930  1.00  0.00      B    H  
ATOM     92  H2  HOH B  24      34.941  17.540  21.700  1.00  0.00      B    H  
ATOM     93  O   HOH B  25      16.677   8.008  22.703  1.00  0.00      B    O  
ATOM     94  H1  HOH B  25      16.013   7.227  22.764  1.00  0.00      B    H  
ATOM     95  H2  HOH B  25      17.459   7.693  23.327  1.00  0.00      B    H  
ATOM     96  O   HOH B  26      11.068   0.547  16.340  1.00  0.00      B    O  
ATOM     97  H1  HOH B  26      12.028   0.303  16.453  1.00  0.00      B    H  
ATOM     98  H2  HOH B  26      10.554  -0.151  15.762  1.00  0.00      B    H  
ATOM     99  O   HOH B  27       2.120  12.986   9.855  1.00  0.00      B    O  
ATOM    100  H1  HOH B  27       3.148  12.936   9.854  1.00  0.00      B    H  
ATOM    101  H2  HOH B  27       1.877  12.198  10.478  1.00  0.00      B    H  
ATOM    102  O   HOH B  28      35.492  26.092  34.354  1.00  0.00      B    O  
ATOM    103  H1  HOH B  28      34.874  26.736  33.931  1.00  0.00      B    H  
ATOM    104  H2  HOH B  28      35.961  26.608  35.070  1.00  0.00      B    H  
ATOM    105  O   HOH B  29      30.098  36.046  33.291  1.00  0.00      B    O  
ATOM    106  H1  HOH B  29      30.036  36.297  32.278  1.00  0.00      B    H  
ATOM    107  H2  HOH B  29      29.179  35.570  33.561  1.00  0.00      B    H  
ATOM    108  O   HOH B  30      38.951  28.653   5.474  1.00  0.00      B    O  
ATOM    109  H1  HOH B  30      39.254  27.877   4.879  1.00  0.00      B    H  
ATOM    110  H2  HOH B  30      38.892  29.432   4.858  1.00  0.00      B    H  
ATOM    111  O   HOH B  31      35.617  21.498  37.835  1.00  0.00      B    O  
ATOM    112  H1  HOH B  31      35.755  22.069  36.992  1.00  0.00      B    H  
ATOM    113  H2  HOH B  31      36.353  20.821  37.976  1.00  0.00      B    H  
ATOM    114  O   HOH B  32       3.001  33.291   7.796  1.00  0.00      B    O  
ATOM    115  H1  HOH B  32       2.191  32.809   7.442  1.00  0.00      B    H  
ATOM    116  H2  HOH B  32       3.887  32.968   7.392  1.00  0.00      B    H  
ATOM    117  O   HOH B  33      15.505  17.790   9.151  1.00  0.00      B    O  
ATOM    118  H1  HOH B  33      16.219  17.372   8.636  1.00  0.00      B    H  
ATOM    119  H2  HOH B  33      14.663  17.215   9.145  1.00  0.00      B    H  
ATOM    120  O   HOH B  34      23.591  38.023   4.257  1.00  0.00      B    O  
ATOM    121  H1  HOH B  34      23.921  38.669   4.966  1.00  0.00      B    H  
ATOM    122  H2  HOH B  34      23.432  37.126   4.663  1.00  0.00      B    H  
ATOM    123  O   HOH B  35      18.011  12.301  33.439  1.00  0.00      B    O  
ATOM    124  H1  HOH B  35      18.056  11.727  32.646  1.00  0.00      B    H  
ATOM    125  H2  HOH B  35      18.815  12.138  33.980  1.00  0.00      B    H  
ATOM    126  O   HOH B  36      19.339  18.323  22.704  1.00  0.00      B    O  
ATOM    127  H1  HOH B  36      18.619  18.939  23.046  1.00  0.00      B    H  
ATOM    128  H2  HOH B  36      20.184  18.762  23.093  1.00  0.00      B    H  
ATOM    129  O   HOH B  37      31.458  24.364  18.903  1.00  0.00      B    O  
ATOM    130  H1  HOH B  37      32.118  25.002  18.400  1.00  0.00      B    H  
ATOM    131  H2  HOH B  37      31.547  24.536  19.918  1.00  0.00      B    H  
ATOM    132  O   HOH B  38       6.627  24.797  33.664  1.00  0.00      B    O  
ATOM    133  H1  HOH B  38       7.226  25.575  33.304  1.00  0.00      B    H  
ATOM    134  H2  HOH B  38       6.291  25.150  34.555  1.00  0.00      B    H  
ATOM    135  O   HOH B  39      19.507  29.892  28.984  1.00  0.00      B    O  
ATOM    136  H1  HOH B  39      19.318  30.799  29.428  1.00  0.00      B    H  
ATOM    137  H2  HOH B  39      18.781  29.696  28.333  1.00  0.00      B    H  
ATOM    138  O   HOH B  40      37.795   1.662  20.003  1.00  0.00      B    O  
ATOM    139  H1  HOH B  40      38.293   2.319  20.625  1.00  0.00      B    H  
ATOM    140  H2  HOH B  40      36.808   1.778  20.059  1.00  0.00      B    H  
ATOM    141  O   HOH B  41      18.693  30.997  20.399  1.00  0.00      B    O  
ATOM    142  H1  HOH B  41      19.006  30.716  19.491  1.00  0.00      B    H  
ATOM    143  H2  HOH B  41      17.901  30.302  20.560  1.00  0.00      B    H  
ATOM    144  O   HOH B  42      35.983  32.611  19.220  1.00  0.00      B    O  
ATOM    145  H1  HOH B  42      36.700  32.428  19.938  1.00  0.00      B    H  
ATOM    146  H2  HOH B  42      36.451  32.785  18.328  1.00  0.00      B    H  
ATOM    147  O   HOH B  43      27.943  36.746  25.840  1.00  0.00      B    O  
ATOM    148  H1  HOH B  43      27.283  36.514  25.059  1.00  0.00      B    H  
ATOM    149  H2  HOH B  43      27.484  37.367  26.505  1.00  0.00      B    H  
ATOM    150  O   HOH B  44      30.647  31.592   3.665  1.00  0.00      B    O  
ATOM    151  H1  HOH B  44      29.877  31.967   3.160  1.00  0.00      B    H  
ATOM    152  H2  HOH B  44      30.410  31.487   4.639  1.00  0.00      B    H  
ATOM    153  O   HOH B  45      33.666  23.217  22.102  1.00  0.00      B    O  
ATOM    154  H1  HOH B  45      32.681  23.139  22.395  1.00  0.00      B    H  
ATOM    155  H2  HOH B  45      34.207  23.742  22.798  1.00  0.00      B    H  
ATOM    156  O   HOH B  46      23.999  32.165  34.030  1.00  0.00      B    O  
ATOM    157  H1  HOH B  46      23.824  31.779  34.946  1.00  0.00      B    H  
ATOM    158  H2  HOH B  46      23.254  32.795  33.873  1.00  0.00      B    H  
ATOM    159  O   HOH B  47       0.118   4.656  38.621  1.00  0.00      B    O  
ATOM    160  H1  HOH B  47       0.870   4.063  39.003  1.00  0.00      B    H  
ATOM    161  H2  HOH B  47      -0.740   4.189  38.838  1.00  0.00      B    H  
ATOM    162  O   HOH B  48      17.239  35.244  17.449  1.00  0.00      B    O  
ATOM    163  H1  HOH B  48      18.002  35.882  17.234  1.00  0.00      B    H  
ATOM    164  H2  HOH B  48      16.419  35.627  16.899  1.00  0.00      B    H  
ATOM    165  O   HOH B  49      34.508  23.690  16.908  1.00  0.00      B    O  
ATOM    166  H1  HOH B  49      34.643  23.694  17.937  1.00  0.00      B    H  
ATOM    167  H2  HOH B  49      35.096  24.482  16.606  1.00  0.00      B    H  
ATOM    168  O   HOH B  50      22.731  36.554  15.443  1.00  0.00      B    O  
ATOM    169  H1  HOH B  50      22.284  36.263  14.576  1.00  0.00      B    H  
ATOM    170  H2  HOH B  50      23.363  35.806  15.719  1.00  0.00      B    H  
ATOM    171  O   HOH B  51      15.681  34.988  26.576  1.00  0.00      B    O  
ATOM    172  H1  HOH B  51      16.008  34.275  27.262  1.00  0.00      B    H  
ATOM    173  H2  HOH B  51      14.767  35.278  26.897  1.00  0.00      B    H  
ATOM    174  O   HOH B  52      19.698  30.861   3.721  1.00  0.00      B    O  
ATOM    175  H1  HOH B  52      18.732  31.192   3.666  1.00  0.00      B    H  
ATOM    176  H2  HOH B  52      19.784  30.380   4.547  1.00  0.00      B    H  
ATOM    177  O   HOH B  53      21.697   5.564  10.082  1.00  0.00      B    O  
ATOM    178  H1  HOH B  53      21.444   4.725   9.558  1.00  0.00      B    H  
ATOM    179  H2  HOH B  53      21.841   5.238  11.028  1.00  0.00      B    H  
ATOM    180  O   HOH B  54      27.751  32.285  27.472  1.00  0.00      B    O  
ATOM    181  H1  HOH B  54      28.592  31.750  27.212  1.00  0.00      B    H  
ATOM    182  H2  HOH B  54      27.067  31.610  27.875  1.00  0.00      B    H  
ATOM    183  O   HOH B  55       7.547  34.297  24.997  1.00  0.00      B    O  
ATOM    184  H1  HOH B  55       7.623  34.271  24.021  1.00  0.00      B    H  
ATOM    185  H2  HOH B  55       7.200  35.203  25.239  1.00  0.00      B    H  
ATOM    186  O   HOH B  56      28.156  35.419  16.625  1.00  0.00      B    O  
ATOM    187  H1  HOH B  56      29.132  35.073  16.688  1.00  0.00      B    H  
ATOM    188  H2  HOH B  56      27.698  34.774  16.018  1.00  0.00      B    H  
ATOM    189  O   HOH B  57      29.081  23.904  34.073  1.00  0.00      B    O  
ATOM    190  H1  HOH B  57      28.629  23.158  33.532  1.00  0.00      B    H  
ATOM    191  H2  HOH B  57      28.286  24.498  34.480  1.00  0.00      B    H  
ATOM    192  O   HOH B  58      32.076  33.493  35.965  1.00  0.00      B    O  
ATOM    193  H1  HOH B  58      32.165  32.959  36.820  1.00  0.00      B    H  
ATOM    194  H2  HOH B  58      32.509  32.889  35.249  1.00  0.00      B    H  
ATOM    195  O   HOH B  59      10.626  38.614  18.769  1.00  0.00      B    O  
ATOM    196  H1  HOH B  59      10.661  38.915  17.811  1.00  0.00      B    H  
ATOM    197  H2  HOH B  59      10.688  37.581  18.779  1.00  0.00      B    H  
ATOM    198  O   HOH B  60      37.807   3.062  29.401  1.00  0.00      B    O  
ATOM    199  H1  HOH B  60      38.375   3.910  29.549  1.00  0.00      B    H  
ATOM    200  H2  HOH B  60      37.224   2.852  30.184  1.00  0.00      B    H  
ATOM    201  O   HOH B  61      28.027   9.227  19.454  1.00  0.00      B    O  
ATOM    202  H1  HOH B  61      28.780   8.543  19.625  1.00  0.00      B    H  
ATOM    203  H2  HOH B  61      28.499  10.085  19.504  1.00  0.00      B    H  
ATOM    204  O   HOH B  62      36.717   7.827  27.388  1.00  0.00      B    O  
ATOM    205  H1  HOH B  62      36.042   8.493  26.948  1.00  0.00      B    H  
ATOM    206  H2  HOH B  62      37.065   7.210  26.682  1.00  0.00      B    H  
ATOM    207  O   HOH B  63      26.299   1.549  23.886  1.00  0.00      B    O  
ATOM    208  H1  HOH B  63      25.563   1.097  24.384  1.00  0.00      B    H  
ATOM    209  H2  HOH B  63      26.281   1.212  22.921  1.00  0.00      B    H  
ATOM    210  O   HOH B  64       2.707  10.095  24.035  1.00  0.00      B    O  
ATOM    211  H1  HOH B  64       2.407   9.367  23.412  1.00  0.00      B    H  
ATOM    212  H2  HOH B  64       2.342  10.981  23.673  1.00  0.00      B    H  
ATOM    213  O   HOH B  65      15.723  11.115  29.182  1.00  0.00      B    O  
ATOM    214  H1  HOH B  65      15.174  11.706  29.716  1.00  0.00      B    H  
ATOM    215  H2  HOH B  65      15.078  10.496  28.683  1.00  0.00      B    H  
ATOM    216  O   HOH B  66       7.781   5.579   9.970  1.00  0.00      B    O  
ATOM    217  H1  HOH B  66       7.302   6.452  10.060  1.00  0.00      B    H  
ATOM    218  H2  HOH B  66       7.848   5.348   8.982  1.00  0.00      B    H  
ATOM    219  O   HOH B  67      31.382  28.544  34.782  1.00  0.00      B    O  
ATOM    220  H1  HOH B  67      31.230  28.888  35.688  1.00  0.00      B    H  
ATOM    221  H2  HOH B  67      31.383  27.549  34.750  1.00  0.00      B    H  
ATOM    222  O   HOH B  68      20.009   6.914  33.295  1.00  0.00      B    O  
ATOM    223  H1  HOH B  68      19.227   6.891  32.667  1.00  0.00      B    H  
ATOM    224  H2  HOH B  68      20.396   5.988  33.553  1.00  0.00      B    H  
ATOM    225  O   HOH B  69      31.410   8.230  13.154  1.00  0.00      B    O  
ATOM    226  H1  HOH B  69      31.194   7.651  13.970  1.00  0.00      B    H  
ATOM    227  H2  HOH B  69      30.602   8.810  13.032  1.00  0.00      B    H  
ATOM    228  O   HOH B  70       2.862  31.193  31.538  1.00  0.00      B    O  
ATOM    229  H1  HOH B  70       3.557  30.774  32.119  1.00  0.00      B    H  
ATOM    230  H2  HOH B  70       2.475  30.419  31.067  1.00  0.00      B    H  
ATOM    231  O   HOH B  71      30.507  17.624  22.342  1.00  0.00      B    O  
ATOM    232  H1  HOH B  71      30.444  18.535  21.930  1.00  0.00      B    H  
ATOM    233  H2  HOH B  71      30.058  16.991  21.696  1.00  0.00      B    H  
ATOM    234  O   HOH B  72      26.855  28.859   1.000  1.00  0.00      B    O  
ATOM    235  H1  HOH B  72      27.799  28.576   0.970  1.00  0.00      B    H  
ATOM    236  H2  HOH B  72      26.359  28.208   1.586  1.00  0.00      B    H  
ATOM    237  O   HOH B  73       9.334  32.512  34.894  1.00  0.00      B    O  
ATOM    238  H1  HOH B  73       8.635  31.794  34.950  1.00  0.00      B    H  
ATOM    239  H2  HOH B  73       9.344  33.036  35.801  1.00  0.00      B    H  
ATOM    240  O   HOH B  74      29.201  11.898  20.146  1.00  0.00      B    O  
ATOM    241  H1  HOH B  74      29.318  12.520  20.915  1.00  0.00      B    H  
ATOM    242  H2  HOH B  74      29.737  12.276  19.427  1.00  0.00      B    H  
ATOM    243  O   HOH B  75      38.731   8.167  11.820  1.00  0.00      B    O  
ATOM    244  H1  HOH B  75      39.452   7.775  12.429  1.00  0.00      B    H  
ATOM    245  H2  HOH B  75      38.209   8.940  12.308  1.00  0.00      B    H  
ATOM    246  O   HOH B  76      32.263  12.569  12.323  1.00  0.00      B    O  
ATOM    247  H1  HOH B  76      32.763  13.345  12.747  1.00  0.00      B    H  
ATOM    248  H2  HOH B  76      31.285  12.801  12.406  1.00  0.00      B    H  
ATOM    249  O   HOH B  77      29.375  38.357  12.018  1.00  0.00      B    O  
ATOM    250  H1  HOH B  77      30.237  38.260  12.537  1.00  0.00      B    H  
ATOM    251  H2  HOH B  77      29.629  38.179  11.031  1.00  0.00      B    H  
ATOM    252  O   HOH B  78       0.804  17.288   4.676  1.00  0.00      B    O  
ATOM    253  H1  HOH B  78      -0.142  17.239   5.117  1.00  0.00      B    H  
ATOM    254  H2  HOH B  78       0.640  16.846   3.824  1.00  0.00      B    H  
ATOM    255  O   HOH B  79      20.966  24.088  11.816  1.00  0.00      B    O  
ATOM    256  H1  HOH B  79      20.976  23.040  11.807  1.00  0.00      B    H  
ATOM    257  H2  HOH B  79      21.331  24.388  12.708  1.00  0.00      B    H  
ATOM    258  O   HOH B  80      24.363  14.001  26.486  1.00  0.00      B    O  
ATOM    259  H1  HOH B  80      23.670  13.242  26.341  1.00  0.00      B    H  
ATOM    260  H2  HOH B  80      24.055  14.555  27.339  1.00  0.00      B    H  
ATOM    261  O   HOH B  81      25.793   1.953  12.237  1.00  0.00      B    O  
ATOM    262  H1  HOH B  81      26.634   2.559  12.320  1.00  0.00      B    H  
ATOM    263  H2  HOH B  81      25.606   1.635  13.214  1.00  0.00      B    H  
ATOM    264  O   HOH B  82      26.128  16.003  20.753  1.00  0.00      B    O  
ATOM    265  H1  HOH B  82      25.576  15.599  21.549  1.00  0.00      B    H  
ATOM    266  H2  HOH B  82      26.118  16.999  20.784  1.00  0.00      B    H  
ATOM    267  O   HOH B  83      29.671  29.684  19.537  1.00  0.00      B    O  
ATOM    268  H1  HOH B  83      28.874  29.062  19.316  1.00  0.00      B    H  
ATOM    269  H2  HOH B  83      29.409  30.578  19.115  1.00  0.00      B    H  
ATOM    270  O   HOH B  84       7.379   8.183   9.341  1.00  0.00      B    O  
ATOM    271  H1  HOH B  84       6.449   7.972   9.007  1.00  0.00      B    H  
ATOM    272  H2  HOH B  84       7.957   8.387   8.489  1.00  0.00      B    H  
ATOM    273  O   HOH B  85      29.002  38.341  28.797  1.00  0.00      B    O  
ATOM    274  H1  HOH B  85      29.057  39.263  29.168  1.00  0.00      B    H  
ATOM    275  H2  HOH B  85      29.941  38.144  28.467  1.00  0.00      B    H  
ATOM    276  O   HOH B  86      28.970  15.572  20.780  1.00  0.00      B    O  
ATOM    277  H1  HOH B  86      27.941  15.676  20.673  1.00  0.00      B    H  
ATOM    278  H2  HOH B  86      29.388  15.859  19.922  1.00  0.00      B    H  
ATOM    279  O   HOH B  87      33.226   5.815  29.388  1.00  0.00      B    O  
ATOM    280  H1  HOH B  87      32.683   6.131  28.591  1.00  0.00      B    H  
ATOM    281  H2  HOH B  87      34.146   5.505  29.076  1.00  0.00      B    H  
ATOM    282  O   HOH B  88      28.054  31.629  17.205  1.00  0.00      B    O  
ATOM    283  H1  HOH B  88      28.150  30.662  16.831  1.00  0.00      B    H  
ATOM    284  H2  HOH B  88      27.612  32.204  16.450  1.00  0.00      B    H  
ATOM    285  O   HOH B  89      30.911  34.623  11.445  1.00  0.00      B    O  
ATOM    286  H1  HOH B  89      30.801  35.174  10.577  1.00  0.00      B    H  
ATOM    287  H2  HOH B  89      31.430  33.809  11.132  1.00  0.00      B    H  
ATOM    288  O   HOH B  90      -0.137  22.059  37.222  1.00  0.00      B    O  
ATOM    289  H1  HOH B  90       0.597  22.577  37.738  1.00  0.00      B    H  
ATOM    290  H2  HOH B  90      -0.092  22.389  36.236  1.00  0.00      B    H  
ATOM    291  O   HOH B  91      22.159   4.699  31.224  1.00  0.00      B    O  
ATOM    292  H1  HOH B  91      22.919   5.232  30.869  1.00  0.00      B    H  
ATOM    293  H2  HOH B  91      22.180   3.709  30.925  1.00  0.00      B    H  
ATOM    294  O   HOH B  92      39.024   2.010  36.157  1.00  0.00      B    O  
ATOM    295  H1  HOH B  92      38.275   1.566  36.553  1.00  0.00      B    H  
ATOM    296  H2  HOH B  92      39.476   1.395  35.499  1.00  0.00      B    H  
ATOM    297  O   HOH B  93      19.718  29.477  37.507  1.00  0.00      B    O  
ATOM    298  H1  HOH B  93      20.673  29.652  37.668  1.00  0.00      B    H  
ATOM    299  H2  HOH B  93      19.272  29.729  38.347  1.00  0.00      B    H  
ATOM    300  O   HOH B  94      38.589  14.476  17.266  1.00  0.00      B    O  
ATOM    301  H1  HOH B  94      38.798  14.691  16.264  1.00  0.00      B    H  
ATOM    302  H2  HOH B  94      38.790  15.361  17.732  1.00  0.00      B    H  
ATOM    303  O   HOH B  95      23.226  36.168  35.470  1.00  0.00      B    O  
ATOM    304  H1  HOH B  95      23.318  37.110  35.797  1.00  0.00      B    H  
ATOM    305  H2  HOH B  95      23.684  35.576  36.142  1.00  0.00      B    H  
ATOM    306  O   HOH B  96      25.007  25.385  20.617  1.00  0.00      B    O  
ATOM    307  H1  HOH B  96      24.001  25.287  20.923  1.00  0.00      B    H  
ATOM    308  H2  HOH B  96      25.557  24.655  20.906  1.00  0.00      B    H  
ATOM    309  O   HOH B  97      21.072  20.871  14.689  1.00  0.00      B    O  
ATOM    310  H1  HOH B  97      20.075  20.539  14.752  1.00  0.00      B    H  
ATOM    311  H2  HOH B  97      21.628  20.645  15.492  1.00  0.00      B    H  
ATOM    312  O   HOH B  98       3.953  38.040  26.014  1.00  0.00      B    O  
ATOM    313  H1  HOH B  98       4.659  37.828  26.681  1.00  0.00      B    H  
ATOM    314  H2  HOH B  98       4.341  38.686  25.302  1.00  0.00      B    H  
ATOM    315  O   HOH B  99       5.771  27.670  12.163  1.00  0.00      B    O  
ATOM    316  H1  HOH B  99       4.926  27.519  11.553  1.00  0.00      B    H  
ATOM    317  H2  HOH B  99       6.336  28.493  11.785  1.00  0.00      B    H  
ATOM    318  O   HOH B 100      11.299  10.206   0.783  1.00  0.00      B    O  
ATOM    319  H1  HOH B 100      11.139   9.742   1.667  1.00  0.00      B    H  
ATOM    320  H2  HOH B 100      11.819   9.553   0.175  1.00  0.00      B    H  
ATOM    321  O   HOH B 101      16.649  27.252  14.366  1.00  0.00      B    O  
ATOM    322  H1  HOH B 101      15.997  28.023  14.201  1.00  0.00      B    H  
ATOM    323  H2  HOH B 101      17.339  27.597  15.063  1.00  0.00      B    H  
ATOM    324  O   HOH B 102      11.896  33.306  37.505  1.00  0.00      B    O  
ATOM    325  H1  HOH B 102      12.234  33.979  36.811  1.00  0.00      B    H  
ATOM    326  H2  HOH B 102      11.031  33.689  37.843  1.00  0.00      B    H  
ATOM    327  O   HOH B 103      21.630  23.167   5.609  1.00  0.00      B    O  
ATOM    328  H1  HOH B 103      21.057  23.183   4.823  1.00  0.00      B    H  
ATOM    329  H2  HOH B 103      21.225  22.533   6.321  1.00  0.00      B    H  
ATOM    330  O   HOH B 104      28.610   0.471  19.505  1.00  0.00      B    O  
ATOM    331  H1  HOH B 104      29.577   0.540  19.794  1.00  0.00      B    H  
ATOM    332  H2  HOH B 104      28.499   1.154  18.755  1.00  0.00      B    H  
ATOM    333  O   HOH B 105      16.478   5.192  27.037  1.00  0.00      B    O  
ATOM    334  H1  HOH B 105      16.649   4.701  26.182  1.00  0.00      B    H  
ATOM    335  H2  HOH B 105      17.282   4.985  27.665  1.00  0.00      B    H  
ATOM    336  O   HOH B 106      26.517  33.506  25.319  1.00  0.00      B    O  
ATOM    337  H1  HOH B 106      27.230  33.025  25.815  1.00  0.00      B    H  
ATOM    338  H2  HOH B 106      26.860  33.677  24.381  1.00  0.00      B    H  
ATOM    339  O   HOH B 107      17.078  39.039  23.158  1.00  0.00      B    O  
ATOM    340  H1  HOH B 107      17.789  38.944  23.841  1.00  0.00      B    H  
ATOM    341  H2  HOH B 107      16.208  38.891  23.656  1.00  0.00      B    H  
ATOM    342  O   HOH B 108       9.460  18.587   5.655  1.00  0.00      B    O  
ATOM    343  H1  HOH B 108       8.793  19.302   5.811  1.00  0.00      B    H  
ATOM    344  H2  HOH B 108       9.447  18.103   6.519  1.00  0.00      B    H  
ATOM    345  O   HOH B 109      19.546  32.950  21.991  1.00  0.00      B    O  
ATOM    346  H1  HOH B 109      19.441  32.054  21.572  1.00  0.00      B    H  
ATOM    347  H2  HOH B 109      18.745  33.014  22.582  1.00  0.00      B    H  
ATOM    348  O   HOH B 110      34.749  27.403   4.425  1.00  0.00      B    O  
ATOM    349  H1  HOH B 110      34.684  26.462   4.147  1.00  0.00      B    H  
ATOM    350  H2  HOH B 110      35.769  27.657   4.390  1.00  0.00      B    H  
ATOM    351  O   HOH B 111      22.020  29.610  26.802  1.00  0.00      B    O  
ATOM    352  H1  HOH B 111      21.442  30.372  27.135  1.00  0.00      B    H  
ATOM    353  H2  HOH B 111      22.087  29.776  25.813  1.00  0.00      B    H  
ATOM    354  O   HOH B 112      11.552  21.076  34.731  1.00  0.00      B    O  
ATOM    355  H1  HOH B 112      11.606  22.048  34.943  1.00  0.00      B    H  
ATOM    356  H2  HOH B 112      11.608  21.108  33.743  1.00  0.00      B    H  
ATOM    357  O   HOH B 113      39.110  23.683   5.193  1.00  0.00      B    O  
ATOM    358  H1  HOH B 113      39.968  23.346   4.625  1.00  0.00      B    H  
ATOM    359  H2  HOH B 113      38.266  23.194   4.827  1.00  0.00      B    H  
ATOM    360  O   HOH B 114      15.218  32.392   4.960  1.00  0.00      B    O  
ATOM    361  H1  HOH B 114      14.944  31.373   5.013  1.00  0.00      B    H  
ATOM    362  H2  HOH B 114      14.671  32.832   4.190  1.00  0.00      B    H  
ATOM    363  O   HOH B 115      12.153  15.711   2.917  1.00  0.00      B    O  
ATOM    364  H1  HOH B 115      11.491  14.944   2.628  1.00  0.00      B    H  
ATOM    365  H2  HOH B 115      11.589  16.540   3.058  1.00  0.00      B    H  
ATOM    366  O   HOH B 116       5.535  27.494   1.381  1.00  0.00      B    O  
ATOM    367  H1  HOH B 116       6.428  27.921   1.336  1.00  0.00      B    H  
ATOM    368  H2  HOH B 116       5.131  27.915   2.239  1.00  0.00      B    H  
ATOM    369  O   HOH B 117      17.371  13.647  29.280  1.00  0.00      B    O  
ATOM    370  H1  HOH B 117      16.842  12.826  29.112  1.00  0.00      B    H  
ATOM    371  H2  HOH B 117      17.339  14.294  28.482  1.00  0.00      B    H  
ATOM    372  O   HOH B 118      25.861   4.229  23.933  1.00  0.00      B    O  
ATOM    373  H1  HOH B 118      26.196   4.791  23.172  1.00  0.00      B    H  
ATOM    374  H2  HOH B 118      26.237   3.244  23.755  1.00  0.00      B    H  
ATOM    375  O   HOH B 119      30.248   4.281  25.394  1.00  0.00      B    O  
ATOM    376  H1  HOH B 119      29.687   3.657  24.842  1.00  0.00      B    H  
ATOM    377  H2  HOH B 119      30.159   4.023  26.378  1.00  0.00      B    H  
ATOM    378  O   HOH B 120      18.334  34.297  35.482  1.00  0.00      B    O  
ATOM    379  H1  HOH B 120      18.923  33.530  35.239  1.00  0.00      B    H  
ATOM    380  H2  HOH B 120      18.904  35.057  35.833  1.00  0.00      B    H  
ATOM    381  O   HOH B 121      27.783  20.759  25.562  1.00  0.00      B    O  
ATOM    382  H1  HOH B 121      28.159  19.851  25.739  1.00  0.00      B    H  
ATOM    383  H2  HOH B 121      27.598  21.133  26.485  1.00  0.00      B    H  
ATOM    384  O   HOH B 122      31.552  18.127  33.263  1.00  0.00      B    O  
ATOM    385  H1  HOH B 122      32.277  17.471  33.392  1.00  0.00      B    H  
ATOM    386  H2  HOH B 122      31.953  19.027  33.126  1.00  0.00      B    H  
ATOM    387  O   HOH B 123       6.616  12.950  23.729  1.00  0.00      B    O  
ATOM    388  H1  HOH B 123       6.017  12.708  24.495  1.00  0.00      B    H  
ATOM    389  H2  HOH B 123       6.990  13.871  23.862  1.00  0.00      B    H  
ATOM    390  O   HOH B 124       4.806   4.127  25.034  1.00  0.00      B    O  
ATOM    391  H1  HOH B 124       5.408   4.763  25.583  1.00  0.00      B    H  
ATOM    392  H2  HOH B 124       4.442   4.602  24.243  1.00  0.00      B    H  
ATOM    393  O   HOH B 125      19.737   2.285  28.292  1.00  0.00      B    O  
ATOM    394  H1  HOH B 125      20.187   2.128  29.219  1.00  0.00      B    H  
ATOM    395  H2  HOH B 125      20.282   1.913  27.484  1.00  0.00      B    H  
ATOM    396  O   HOH B 126      18.260  10.323  30.094  1.00  0.00      B    O  
ATOM    397  H1  HOH B 126      18.671  11.227  30.059  1.00  0.00      B    H  
ATOM    398  H2  HOH B 126      17.232  10.488  30.005  1.00  0.00      B    H  
ATOM    399  O   HOH B 127      17.020   6.562  32.264  1.00  0.00      B    O  
ATOM    400  H1  HOH B 127      16.660   5.814  32.838  1.00  0.00      B    H  
ATOM    401  H2  HOH B 127      16.778   7.434  32.623  1.00  0.00      B    H  
ATOM    402  O   HOH B 128      23.746  12.317  23.019  1.00  0.00      B    O  
ATOM    403  H1  HOH B 128      23.750  11.514  22.410  1.00  0.00      B    H  
ATOM    404  H2  HOH B 128      23.168  12.091  23.813  1.00  0.00      B    H  
ATOM    405  O   HOH B 129      32.088  32.278  10.566  1.00  0.00      B    O  
ATOM    406  H1  HOH B 129      31.462  31.452  10.364  1.00  0.00      B    H  
ATOM    407  H2  HOH B 129      32.307  32.674   9.615  1.00  0.00      B    H  
ATOM    408  O   HOH B 130       4.802  30.105   5.513  1.00  0.00      B    O  
ATOM    409  H1  HOH B 130       5.585  29.509   5.746  1.00  0.00      B    H  
ATOM    410  H2  HOH B 130       5.115  30.848   4.905  1.00  0.00      B    H  
ATOM    411  O   HOH B 131       9.788  35.769  15.801  1.00  0.00      B    O  
ATOM    412  H1  HOH B 131      10.730  35.592  16.161  1.00  0.00      B    H  
ATOM    413  H2  HOH B 131       9.696  35.165  15.018  1.00  0.00      B    H  
ATOM    414  O   HOH B 132      12.989  10.036  24.837  1.00  0.00      B    O  
ATOM    415  H1  HOH B 132      13.662  10.683  25.255  1.00  0.00      B    H  
ATOM    416  H2  HOH B 132      12.154  10.161  25.368  1.00  0.00      B    H  
ATOM    417  O   HOH B 133       8.187  23.653  23.343  1.00  0.00      B    O  
ATOM    418  H1  HOH B 133       7.460  24.207  23.831  1.00  0.00      B    H  
ATOM    419  H2  HOH B 133       9.031  24.165  23.448  1.00  0.00      B    H  
ATOM    420  O   HOH B 134      14.473   6.323   7.871  1.00  0.00      B    O  
ATOM    421  H1  HOH B 134      14.645   5.971   6.904  1.00  0.00      B    H  
ATOM    422  H2  HOH B 134      15.350   6.137   8.344  1.00  0.00      B    H  
ATOM    423  O   HOH B 135      23.119   5.096  22.057  1.00  0.00      B    O  
ATOM    424  H1  HOH B 135      23.453   5.148  22.964  1.00  0.00      B    H  
ATOM    425  H2  HOH B 135      22.163   4.721  22.148  1.00  0.00      B    H  
ATOM    426  O   HOH B 136       6.952  20.792   8.695  1.00  0.00      B    O  
ATOM    427  H1  HOH B 136       6.399  21.478   9.186  1.00  0.00      B    H  
ATOM    428  H2  HOH B 136       6.435  19.919   8.760  1.00  0.00      B    H  
ATOM    429  O   HOH B 137       7.049  18.478  27.152  1.00  0.00      B    O  
ATOM    430  H1  HOH B 137       7.474  17.840  26.419  1.00  0.00      B    H  
ATOM    431  H2  HOH B 137       6.041  18.388  27.179  1.00  0.00      B    H  
ATOM    432  O   HOH B 138      10.416   6.798  20.315  1.00  0.00      B    O  
ATOM    433  H1  HOH B 138      10.634   6.132  19.590  1.00  0.00      B    H  
ATOM    434  H2  HOH B 138       9.417   6.774  20.339  1.00  0.00      B    H  
ATOM    435  O   HOH B 139       1.657   8.293  13.602  1.00  0.00      B    O  
ATOM    436  H1  HOH B 139       1.595   7.393  14.088  1.00  0.00      B    H  
ATOM    437  H2  HOH B 139       2.664   8.519  13.593  1.00  0.00      B    H  
ATOM    438  O   HOH B 140      30.891  12.908  27.698  1.00  0.00      B    O  
ATOM    439  H1  HOH B 140      31.303  12.830  26.764  1.00  0.00      B    H  
ATOM    440  H2  HOH B 140      30.175  12.205  27.853  1.00  0.00      B    H  
ATOM    441  O   HOH B 141       5.107  37.420  28.389  1.00  0.00      B    O  
ATOM    442  H1  HOH B 141       5.853  37.149  28.995  1.00  0.00      B    H  
ATOM    443  H2  HOH B 141       4.583  38.174  28.853  1.00  0.00      B    H  
ATOM    444  O   HOH B 142      29.891  37.397   4.305  1.00  0.00      B    O  
ATOM    445  H1  HOH B 142      29.675  37.510   3.282  1.00  0.00      B    H  
ATOM    446  H2  HOH B 142      30.868  37.232   4.363  1.00  0.00      B    H  
ATOM    447  O   HOH B 143       8.636  17.043  32.636  1.00  0.00      B    O  
ATOM    448  H1  HOH B 143       7.779  16.868  33.154  1.00  0.00      B    H  
ATOM    449  H2  HOH B 143       9.379  16.992  33.345  1.00  0.00      B    H  
ATOM    450  O   HOH B 144      17.070  32.640  17.829  1.00  0.00      B    O  
ATOM    451  H1  HOH B 144      17.428  32.382  18.775  1.00  0.00      B    H  
ATOM    452  H2  HOH B 144      17.049  33.608  17.729  1.00  0.00      B    H  
ATOM    453  O   HOH B 145      34.538  24.957  23.787  1.00  0.00      B    O  
ATOM    454  H1  HOH B 145      33.730  25.522  23.696  1.00  0.00      B    H  
ATOM    455  H2  HOH B 145      35.160  25.560  24.305  1.00  0.00      B    H  
ATOM    456  O   HOH B 146      35.905  14.773  17.424  1.00  0.00      B    O  
ATOM    457  H1  HOH B 146      35.609  14.506  16.501  1.00  0.00      B    H  
ATOM    458  H2  HOH B 146      36.924  14.733  17.489  1.00  0.00      B    H  
ATOM    459  O   HOH B 147      11.962  32.809  13.870  1.00  0.00      B    O  
ATOM    460  H1  HOH B 147      11.030  33.297  13.838  1.00  0.00      B    H  
ATOM    461  H2  HOH B 147      12.472  32.921  12.979  1.00  0.00      B    H  
ATOM    462  O   HOH B 148      24.595  25.416   8.497  1.00  0.00      B    O  
ATOM    463  H1  HOH B 148      25.419  25.882   8.947  1.00  0.00      B    H  
ATOM    464  H2  HOH B 148      23.799  25.903   8.937  1.00  0.00      B    H  
ATOM    465  O   HOH B 149      31.567  20.195  23.988  1.00  0.00      B    O  
ATOM    466  H1  HOH B 149      30.860  19.696  24.429  1.00  0.00      B    H  
ATOM    467  H2  HOH B 149      32.092  20.765  24.666  1.00  0.00      B    H  
ATOM    468  O   HOH B 150       6.581  20.870  14.076  1.00  0.00      B    O  
ATOM    469  H1  HOH B 150       6.835  20.085  14.649  1.00  0.00      B    H  
ATOM    470  H2  HOH B 150       6.349  20.501  13.126  1.00  0.00      B    H  
ATOM    471  O   HOH B 151      23.635  10.280  29.578  1.00  0.00      B    O  
ATOM    472  H1  HOH B 151      23.950  11.238  29.379  1.00  0.00      B    H  
ATOM    473  H2  HOH B 151      23.190  10.300  30.486  1.00  0.00      B    H  
ATOM    474  O   HOH B 152       5.328  15.137   9.605  1.00  0.00      B    O  
ATOM    475  H1  HOH B 152       6.114  15.585  10.050  1.00  0.00      B    H  
ATOM    476  H2  HOH B 152       5.055  14.306  10.073  1.00  0.00      B    H  
ATOM    477  O   HOH B 153      22.267  14.939  17.356  1.00  0.00      B    O  
ATOM    478  H1  HOH B 153      23.281  14.725  17.371  1.00  0.00      B    H  
ATOM    479  H2  HOH B 153      21.838  14.308  18.086  1.00  0.00      B    H  
ATOM    480  O   HOH B 154      32.463   0.967  17.244  1.00  0.00      B    O  
ATOM    481  H1  HOH B 154      32.653   1.301  16.319  1.00  0.00      B    H  
ATOM    482  H2  HOH B 154      32.791   0.012  17.227  1.00  0.00      B    H  
ATOM    483  O   HOH B 155      15.732  16.569  36.011  1.00  0.00      B    O  
ATOM    484  H1  HOH B 155      15.047  15.826  36.093  1.00  0.00      B    H  
ATOM    485  H2  HOH B 155      16.505  16.203  35.441  1.00  0.00      B    H  
ATOM    486  O   HOH B 156       0.292   9.264  35.762  1.00  0.00      B    O  
ATOM    487  H1  HOH B 156       0.265  10.266  35.818  1.00  0.00      B    H  
ATOM    488  H2  HOH B 156       1.073   9.046  36.425  1.00  0.00      B    H  
ATOM    489  O   HOH B 157      31.672  27.059  31.608  1.00  0.00      B    O  
ATOM    490  H1  HOH B 157      31.374  27.576  30.765  1.00  0.00      B    H  
ATOM    491  H2  HOH B 157      32.458  27.523  32.015  1.00  0.00      B    H  
ATOM    492  O   HOH B 158      14.781  34.251   0.517  1.00  0.00      B    O  
ATOM    493  H1  HOH B 158      15.007  35.261   0.612  1.00  0.00      B    H  
ATOM    494  H2  HOH B 158      15.326  33.917  -0.330  1.00  0.00      B    H  
ATOM    495  O   HOH B 159      37.247  20.517  28.362  1.00  0.00      B    O  
ATOM    496  H1  HOH B 159      38.130  20.905  28.093  1.00  0.00      B    H  
ATOM    497  H2  HOH B 159      37.049  19.678  27.786  1.00  0.00      B    H  
ATOM    498  O   HOH B 160      17.477   7.646  20.119  1.00  0.00      B    O  
ATOM    499  H1  HOH B 160      17.556   7.751  21.134  1.00  0.00      B    H  
ATOM    500  H2  HOH B 160      17.904   8.469  19.650  1.00  0.00      B    H  
ATOM    501  O   HOH B 161      19.675  15.244   6.830  1.00  0.00      B    O  
ATOM    502  H1  HOH B 161      20.428  15.527   7.495  1.00  0.00      B    H  
ATOM    503  H2  HOH B 161      19.912  14.302   6.477  1.00  0.00      B    H  
ATOM    504  O   HOH B 162       0.452  32.353  25.337  1.00  0.00      B    O  
ATOM    505  H1  HOH B 162       1.365  32.035  25.186  1.00  0.00      B    H  
ATOM    506  H2  HOH B 162       0.336  32.994  24.519  1.00  0.00      B    H  
ATOM    507  O   HOH B 163      15.607  26.114  18.244  1.00  0.00      B    O  
ATOM    508  H1  HOH B 163      15.008  25.846  19.026  1.00  0.00      B    H  
ATOM    509  H2  HOH B 163      16.535  26.261  18.559  1.00  0.00      B    H  
ATOM    510  O   HOH B 164       9.419  38.633  31.782  1.00  0.00      B    O  
ATOM    511  H1  HOH B 164      10.287  38.922  31.383  1.00  0.00      B    H  
ATOM    512  H2  HOH B 164       9.613  37.817  32.368  1.00  0.00      B    H  
ATOM    513  O   HOH B 165      35.329  19.936  30.354  1.00  0.00      B    O  
ATOM    514  H1  HOH B 165      36.128  19.898  29.710  1.00  0.00      B    H  
ATOM    515  H2  HOH B 165      34.581  19.417  29.885  1.00  0.00      B    H  
ATOM    516  O   HOH B 166      28.601  36.864   7.096  1.00  0.00      B    O  
ATOM    517  H1  HOH B 166      28.620  37.784   7.549  1.00  0.00      B    H  
ATOM    518  H2  HOH B 166      28.927  36.915   6.128  1.00  0.00      B    H  
ATOM    519  O   HOH B 167      19.533  22.885   4.095  1.00  0.00      B    O  
ATOM    520  H1  HOH B 167      19.580  22.249   3.242  1.00  0.00      B    H  
ATOM    521  H2  HOH B 167      19.200  22.408   4.966  1.00  0.00      B    H  
ATOM    522  O   HOH B 168       1.930   2.390  33.477  1.00  0.00      B    O  
ATOM    523  H1  HOH B 168       1.551   3.211  33.819  1.00  0.00      B    H  
ATOM    524  H2  HOH B 168       1.194   1.622  33.589  1.00  0.00      B    H  
ATOM    525  O   HOH B 169       5.439  34.355  31.301  1.00  0.00      B    O  
ATOM    526  H1  HOH B 169       5.070  33.843  32.120  1.00  0.00      B    H  
ATOM    527  H2  HOH B 169       5.880  35.093  31.735  1.00  0.00      B    H  
ATOM    528  O   HOH B 170       0.439  22.930  12.152  1.00  0.00      B    O  
ATOM    529  H1  HOH B 170       0.485  23.106  11.130  1.00  0.00      B    H  
ATOM    530  H2  HOH B 170       0.696  21.996  12.366  1.00  0.00      B    H  
ATOM    531  O   HOH B 171       7.512  26.444   7.716  1.00  0.00      B    O  
ATOM    532  H1  HOH B 171       6.911  27.069   8.255  1.00  0.00      B    H  
ATOM    533  H2  HOH B 171       8.276  26.230   8.325  1.00  0.00      B    H  
ATOM    534  O   HOH B 172      32.298  11.381   4.660  1.00  0.00      B    O  
ATOM    535  H1  HOH B 172      32.122  10.428   4.962  1.00  0.00      B    H  
ATOM    536  H2  HOH B 172      32.430  11.346   3.676  1.00  0.00      B    H  
ATOM    537  O   HOH B 173       7.328   4.688   3.113  1.00  0.00      B    O  
ATOM    538  H1  HOH B 173       6.611   5.047   3.744  1.00  0.00      B    H  
ATOM    539  H2  HOH B 173       7.217   3.693   3.047  1.00  0.00      B    H  
ATOM    540  O   HOH B 174       2.018  14.976   1.288  1.00  0.00      B    O  
ATOM    541  H1  HOH B 174       1.810  14.189   1.864  1.00  0.00      B    H  
ATOM    542  H2  HOH B 174       1.810  14.789   0.316  1.00  0.00      B    H  
ATOM    543  O   HOH B 175      38.183  25.662  14.886  1.00  0.00      B    O  
ATOM    544  H1  HOH B 175      39.158  25.363  14.793  1.00  0.00      B    H  
ATOM    545  H2  HOH B 175      37.976  26.079  13.995  1.00  0.00      B    H  
ATOM    546  O   HOH B 176       6.621  38.910  15.382  1.00  0.00      B    O  
ATOM    547  H1  HOH B 176       6.531  39.033  16.405  1.00  0.00      B    H  
ATOM    548  H2  HOH B 176       7.622  38.800  15.265  1.00  0.00      B    H  
ATOM    549  O   HOH B 177      22.992  36.801  24.401  1.00  0.00      B    O  
ATOM    550  H1  HOH B 177      23.893  36.509  24.096  1.00  0.00      B    H  
ATOM    551  H2  HOH B 177      22.470  35.946  24.415  1.00  0.00      B    H  
ATOM    552  O   HOH B 178      32.996  12.539  21.883  1.00  0.00      B    O  
ATOM    553  H1  HOH B 178      33.234  13.383  22.419  1.00  0.00      B    H  
ATOM    554  H2  HOH B 178      31.979  12.438  21.812  1.00  0.00      B    H  
ATOM    555  O   HOH B 179      38.450  25.253  17.626  1.00  0.00      B    O  
ATOM    556  H1  HOH B 179      37.803  25.560  16.898  1.00  0.00      B    H  
ATOM    557  H2  HOH B 179      38.959  26.092  17.804  1.00  0.00      B    H  
ATOM    558  O   HOH B 180      27.697  21.628  28.149  1.00  0.00      B    O  
ATOM    559  H1  HOH B 180      28.686  21.618  28.206  1.00  0.00      B    H  
ATOM    560  H2  HOH B 180      27.359  22.359  28.792  1.00  0.00      B    H  
ATOM    561  O   HOH B 181       5.926  19.023  23.844  1.00  0.00      B    O  
ATOM    562  H1  HOH B 181       5.330  18.187  23.670  1.00  0.00      B    H  
ATOM    563  H2  HOH B 181       6.893  18.768  23.598  1.00  0.00      B    H  
ATOM    564  O   HOH B 182      28.249  24.531   4.716  1.00  0.00      B    O  
ATOM    565  H1  HOH B 182      28.503  23.784   5.271  1.00  0.00      B    H  
ATOM    566  H2  HOH B 182      28.823  24.513   3.887  1.00  0.00      B    H  
ATOM    567  O   HOH B 183       1.756   5.555  14.546  1.00  0.00      B    O  
ATOM    568  H1  HOH B 183       2.403   4.945  14.080  1.00  0.00      B    H  
ATOM    569  H2  HOH B 183       0.985   5.008  14.802  1.00  0.00      B    H  
ATOM    570  O   HOH B 184      35.774  19.486  18.074  1.00  0.00      B    O  
ATOM    571  H1  HOH B 184      34.924  19.736  17.578  1.00  0.00      B    H  
ATOM    572  H2  HOH B 184      36.442  18.985  17.504  1.00  0.00      B    H  
ATOM    573  O   HOH B 185       8.804  10.262  36.867  1.00  0.00      B    O  
ATOM    574  H1  HOH B 185       9.766  10.524  36.788  1.00  0.00      B    H  
ATOM    575  H2  HOH B 185       8.310  10.519  36.046  1.00  0.00      B    H  
ATOM    576  O   HOH B 186      28.823  35.923  30.499  1.00  0.00      B    O  
ATOM    577  H1  HOH B 186      28.806  36.813  29.946  1.00  0.00      B    H  
ATOM    578  H2  HOH B 186      28.708  35.267  29.782  1.00  0.00      B    H  
ATOM    579  O   HOH B 187      13.729  10.635  16.511  1.00  0.00      B    O  
ATOM    580  H1  HOH B 187      13.679  10.569  17.524  1.00  0.00      B    H  
ATOM    581  H2  HOH B 187      14.730  10.459  16.220  1.00  0.00      B    H  
ATOM    582  O   HOH B 188      34.264   4.431  14.285  1.00  0.00      B    O  
ATOM    583  H1  HOH B 188      34.494   5.075  13.529  1.00  0.00      B    H  
ATOM    584  H2  HOH B 188      33.735   4.915  15.001  1.00  0.00      B    H  
ATOM    585  O   HOH B 189       8.230   4.667  23.988  1.00  0.00      B    O  
ATOM    586  H1  HOH B 189       7.706   5.562  23.912  1.00  0.00      B    H  
ATOM    587  H2  HOH B 189       9.086   4.752  23.523  1.00  0.00      B    H  
ATOM    588  O   HOH B 190      17.218   2.624  22.784  1.00  0.00      B    O  
ATOM    589  H1  HOH B 190      16.746   1.865  23.223  1.00  0.00      B    H  
ATOM    590  H2  HOH B 190      18.161   2.401  22.769  1.00  0.00      B    H  
ATOM    591  O   HOH B 191      32.477  36.039  18.350  1.00  0.00      B    O  
ATOM    592  H1  HOH B 191      33.372  35.991  18.887  1.00  0.00      B    H  
ATOM    593  H2  HOH B 191      31.726  36.123  19.034  1.00  0.00      B    H  
ATOM    594  O   HOH B 192      25.616  21.543  19.147  1.00  0.00      B    O  
ATOM    595  H1  HOH B 192      24.755  21.443  19.707  1.00  0.00      B    H  
ATOM    596  H2  HOH B 192      26.306  20.894  19.453  1.00  0.00      B    H  
ATOM    597  O   HOH B 193       5.471  25.093  12.826  1.00  0.00      B    O  
ATOM    598  H1  HOH B 193       5.479  26.082  12.468  1.00  0.00      B    H  
ATOM    599  H2  HOH B 193       5.657  25.198  13.823  1.00  0.00      B    H  
ATOM    600  O   HOH B 194      24.631  37.049  33.097  1.00  0.00      B    O  
ATOM    601  H1  HOH B 194      23.957  36.568  32.466  1.00  0.00      B    H  
ATOM    602  H2  HOH B 194      24.469  36.783  34.032  1.00  0.00      B    H  
ATOM    603  O   HOH B 195       6.365  25.495  15.311  1.00  0.00      B    O  
ATOM    604  H1  HOH B 195       6.830  26.058  16.040  1.00  0.00      B    H  
ATOM    605  H2  HOH B 195       6.595  24.513  15.518  1.00  0.00      B    H  
ATOM    606  O   HOH B 196      34.636  31.039   5.510  1.00  0.00      B    O  
ATOM    607  H1  HOH B 196      34.533  32.081   5.389  1.00  0.00      B    H  
ATOM    608  H2  HOH B 196      35.444  30.786   6.034  1.00  0.00      B    H  
ATOM    609  O   HOH B 197      16.874  31.162  33.768  1.00  0.00      B    O  
ATOM    610  H1  HOH B 197      17.611  30.493  33.930  1.00  0.00      B    H  
ATOM    611  H2  HOH B 197      16.046  30.638  33.640  1.00  0.00      B    H  
ATOM    612  O   HOH B 198       6.815   9.332   2.036  1.00  0.00      B    O  
ATOM    613  H1  HOH B 198       7.497   9.743   1.460  1.00  0.00      B    H  
ATOM    614  H2  HOH B 198       6.817   8.349   1.908  1.00  0.00      B    H  
ATOM    615  O   HOH B 199      31.096  20.077  30.251  1.00  0.00      B    O  
ATOM    616  H1  HOH B 199      31.506  20.346  31.157  1.00  0.00      B    H  
ATOM    617  H2  HOH B 199      31.808  19.492  29.776  1.00  0.00      B    H  
ATOM    618  O   HOH B 200      21.045   9.340  24.425  1.00  0.00      B    O  
ATOM    619  H1  HOH B 200      20.561   8.648  23.871  1.00  0.00      B    H  
ATOM    620  H2  HOH B 200      21.863   8.927  24.894  1.00  0.00      B    H  
ATOM    621  O   HOH B 201       7.188  21.809  35.705  1.00  0.00      B    O  
ATOM    622  H1  HOH B 201       7.021  21.859  34.699  1.00  0.00      B    H  
ATOM    623  H2  HOH B 201       8.083  21.369  35.953  1.00  0.00      B    H  
ATOM    624  O   HOH B 202      36.140  39.162  31.539  1.00  0.00      B    O  
ATOM    625  H1  HOH B 202      35.728  38.269  31.341  1.00  0.00      B    H  
ATOM    626  H2  HOH B 202      36.098  39.725  30.683  1.00  0.00      B    H  
ATOM    627  O   HOH B 203       6.529  32.268  29.317  1.00  0.00      B    O  
ATOM    628  H1  HOH B 203       6.711  32.495  28.329  1.00  0.00      B    H  
ATOM    629  H2  HOH B 203       6.359  33.121  29.860  1.00  0.00      B    H  
ATOM    630  O   HOH B 204       0.865   2.113  15.756  1.00  0.00      B    O  
ATOM    631  H1  HOH B 204       0.062   2.585  15.334  1.00  0.00      B    H  
ATOM    632  H2  HOH B 204       0.476   1.478  16.442  1.00  0.00      B    H  
ATOM    633  O   HOH B 205      25.707  33.501   4.110  1.00  0.00      B    O  
ATOM    634  H1  HOH B 205      26.332  32.741   4.412  1.00  0.00      B    H  
ATOM    635  H2  HOH B 205      24.858  33.093   3.700  1.00  0.00      B    H  
ATOM    636  O   HOH B 206      38.776   8.651  17.888  1.00  0.00      B    O  
ATOM    637  H1  HOH B 206      38.059   9.177  17.424  1.00  0.00      B    H  
ATOM    638  H2  HOH B 206      39.678   9.130  17.626  1.00  0.00      B    H  
ATOM    639  O   HOH B 207      12.058  30.691  26.076  1.00  0.00      B    O  
ATOM    640  H1  HOH B 207      11.802  31.614  25.806  1.00  0.00      B    H  
ATOM    641  H2  HOH B 207      12.311  30.144  25.268  1.00  0.00      B    H  
ATOM    642  O   HOH B 208      18.792  16.877  16.065  1.00  0.00      B    O  
ATOM    643  H1  HOH B 208      18.991  16.216  15.331  1.00  0.00      B    H  
ATOM    644  H2  HOH B 208      18.180  16.410  16.754  1.00  0.00      B    H  
ATOM    645  O   HOH B 209      37.793  33.818  36.065  1.00  0.00      B    O  
ATOM    646  H1  HOH B 209      38.591  33.783  36.665  1.00  0.00      B    H  
ATOM    647  H2  HOH B 209      38.003  34.455  35.259  1.00  0.00      B    H  
ATOM    648  O   HOH B 210       3.946  34.880  28.910  1.00  0.00      B    O  
ATOM    649  H1  HOH B 210       4.401  35.617  28.381  1.00  0.00      B    H  
ATOM    650  H2  HOH B 210       4.485  34.871  29.763  1.00  0.00      B    H  
ATOM    651  O   HOH B 211      23.073   4.874   1.662  1.00  0.00      B    O  
ATOM    652  H1  HOH B 211      23.417   5.413   2.491  1.00  0.00      B    H  
ATOM    653  H2  HOH B 211      23.023   3.897   1.870  1.00  0.00      B    H  
ATOM    654  O   HOH B 212       2.387  23.175  15.803  1.00  0.00      B    O  
ATOM    655  H1  HOH B 212       1.948  23.739  15.064  1.00  0.00      B    H  
ATOM    656  H2  HOH B 212       1.687  22.594  16.221  1.00  0.00      B    H  
ATOM    657  O   HOH B 213      31.568  38.284  31.175  1.00  0.00      B    O  
ATOM    658  H1  HOH B 213      31.957  37.481  30.781  1.00  0.00      B    H  
ATOM    659  H2  HOH B 213      31.828  39.143  30.687  1.00  0.00      B    H  
ATOM    660  O   HOH B 214      10.680  18.082   9.408  1.00  0.00      B    O  
ATOM    661  H1  HOH B 214      10.199  17.191   9.467  1.00  0.00      B    H  
ATOM    662  H2  HOH B 214      11.359  18.180  10.139  1.00  0.00      B    H  
ATOM    663  O   HOH B 215      32.626  16.958  23.809  1.00  0.00      B    O  
ATOM    664  H1  HOH B 215      31.780  17.191  23.234  1.00  0.00      B    H  
ATOM    665  H2  HOH B 215      33.374  17.373  23.324  1.00  0.00      B    H  
ATOM    666  O   HOH B 216       0.988  29.985  26.580  1.00  0.00      B    O  
ATOM    667  H1  HOH B 216       0.452  30.689  26.060  1.00  0.00      B    H  
ATOM    668  H2  HOH B 216       0.778  30.094  27.564  1.00  0.00      B    H  
ATOM    669  O   HOH B 217      32.501   9.794  26.668  1.00  0.00      B    O  
ATOM    670  H1  HOH B 217      31.876  10.191  25.952  1.00  0.00      B    H  
ATOM    671  H2  HOH B 217      32.522  10.430  27.476  1.00  0.00      B    H  
ATOM    672  O   HOH B 218      19.587  26.972  11.578  1.00  0.00      B    O  
ATOM    673  H1  HOH B 218      18.854  27.522  12.006  1.00  0.00      B    H  
ATOM    674  H2  HOH B 218      19.198  26.177  11.100  1.00  0.00      B    H  
ATOM    675  O   HOH B 219       9.649  25.787  35.687  1.00  0.00      B    O  
ATOM    676  H1  HOH B 219      10.183  24.981  35.404  1.00  0.00      B    H  
ATOM    677  H2  HOH B 219      10.267  26.341  36.186  1.00  0.00      B    H  
ATOM    678  O   HOH B 220       8.506  37.432  36.629  1.00  0.00      B    O  
ATOM    679  H1  HOH B 220       9.370  37.100  36.195  1.00  0.00      B    H  
ATOM    680  H2  HOH B 220       7.929  37.958  35.923  1.00  0.00      B    H  
ATOM    681  O   HOH B 221      12.342   2.249   6.618  1.00  0.00      B    O  
ATOM    682  H1  HOH B 221      11.348   2.423   6.726  1.00  0.00      B    H  
ATOM    683  H2  HOH B 221      12.839   2.499   7.477  1.00  0.00      B    H  
ATOM    684  O   HOH B 222      20.404  14.204   2.057  1.00  0.00      B    O  
ATOM    685  H1  HOH B 222      19.769  14.492   1.370  1.00  0.00      B    H  
ATOM    686  H2  HOH B 222      20.169  14.717   2.892  1.00  0.00      B    H  
ATOM    687  O   HOH B 223      12.660  27.976  34.157  1.00  0.00      B    O  
ATOM    688  H1  HOH B 223      12.713  27.623  35.113  1.00  0.00      B    H  
ATOM    689  H2  HOH B 223      11.965  28.701  34.123  1.00  0.00      B    H  
ATOM    690  O   HOH B 224      30.060  31.705   6.522  1.00  0.00      B    O  
ATOM    691  H1  HOH B 224      29.871  32.157   7.423  1.00  0.00      B    H  
ATOM    692  H2  HOH B 224      30.876  31.136   6.742  1.00  0.00      B    H  
ATOM    693  O   HOH B 225       3.532  30.653  18.728  1.00  0.00      B    O  
ATOM    694  H1  HOH B 225       2.647  30.876  19.153  1.00  0.00      B    H  
ATOM    695  H2  HOH B 225       3.972  31.542  18.534  1.00  0.00      B    H  
ATOM    696  O   HOH B 226      11.926   6.496   8.826  1.00  0.00      B    O  
ATOM    697  H1  HOH B 226      11.837   6.016   9.720  1.00  0.00      B    H  
ATOM    698  H2  HOH B 226      12.896   6.330   8.463  1.00  0.00      B    H  
ATOM    699  O   HOH B 227       6.366  37.096  38.324  1.00  0.00      B    O  
ATOM    700  H1  HOH B 227       5.721  36.364  38.030  1.00  0.00      B    H  
ATOM    701  H2  HOH B 227       7.070  37.121  37.580  1.00  0.00      B    H  
ATOM    702  O   HOH B 228      20.749  32.144  11.228  1.00  0.00      B    O  
ATOM    703  H1  HOH B 228      21.738  31.885  11.037  1.00  0.00      B    H  
ATOM    704  H2  HOH B 228      20.707  32.340  12.220  1.00  0.00      B    H  
ATOM    705  O   HOH B 229      25.252   3.219  16.045  1.00  0.00      B    O  
ATOM    706  H1  HOH B 229      25.826   3.940  15.595  1.00  0.00      B    H  
ATOM    707  H2  HOH B 229      25.415   2.356  15.528  1.00  0.00      B    H  
ATOM    708  O   HOH B 230      17.920  27.118  18.928  1.00  0.00      B    O  
ATOM    709  H1  HOH B 230      18.628  26.637  19.477  1.00  0.00      B    H  
ATOM    710  H2  HOH B 230      17.683  27.929  19.527  1.00  0.00      B    H  
ATOM    711  O   HOH B 231      30.656  20.203   2.151  1.00  0.00      B    O  
ATOM    712  H1  HOH B 231      29.868  20.640   1.601  1.00  0.00      B    H  
ATOM    713  H2  HOH B 231      30.254  19.850   3.008  1.00  0.00      B    H  
ATOM    714  O   HOH B 232       0.434  23.485  21.512  1.00  0.00      B    O  
ATOM    715  H1  HOH B 232      -0.094  24.266  21.907  1.00  0.00      B    H  
ATOM    716  H2  HOH B 232       0.782  23.744  20.595  1.00  0.00      B    H  
ATOM    717  O   HOH B 233      17.866  13.929  35.937  1.00  0.00      B    O  
ATOM    718  H1  HOH B 233      17.826  14.258  34.966  1.00  0.00      B    H  
ATOM    719  H2  HOH B 233      18.771  13.501  36.121  1.00  0.00      B    H  
ATOM    720  O   HOH B 234      21.979  38.844  11.670  1.00  0.00      B    O  
ATOM    721  H1  HOH B 234      21.827  38.587  10.709  1.00  0.00      B    H  
ATOM    722  H2  HOH B 234      21.437  39.719  11.784  1.00  0.00      B    H  
ATOM    723  O   HOH B 235      21.354   5.246  38.693  1.00  0.00      B    O  
ATOM    724  H1  HOH B 235      21.926   5.399  39.477  1.00  0.00      B    H  
ATOM    725  H2  HOH B 235      21.523   4.302  38.325  1.00  0.00      B    H  
ATOM    726  O   HOH B 236      14.071   3.161  24.179  1.00  0.00      B    O  
ATOM    727  H1  HOH B 236      13.164   2.916  24.567  1.00  0.00      B    H  
ATOM    728  H2  HOH B 236      14.842   2.859  24.752  1.00  0.00      B    H  
ATOM    729  O   HOH B 237       4.443  30.578  28.569  1.00  0.00      B    O  
ATOM    730  H1  HOH B 237       5.274  31.045  29.053  1.00  0.00      B    H  
ATOM    731  H2  HOH B 237       3.688  31.241  28.571  1.00  0.00      B    H  
ATOM    732  O   HOH B 238       3.919   8.607  31.572  1.00  0.00      B    O  
ATOM    733  H1  HOH B 238       4.358   8.246  30.754  1.00  0.00      B    H  
ATOM    734  H2  HOH B 238       3.451   7.811  31.941  1.00  0.00      B    H  
ATOM    735  O   HOH B 239       4.305  13.665  22.028  1.00  0.00      B    O  
ATOM    736  H1  HOH B 239       4.206  13.057  22.842  1.00  0.00      B    H  
ATOM    737  H2  HOH B 239       4.100  13.083  21.253  1.00  0.00      B    H  
ATOM    738  O   HOH B 240       8.181   0.987  27.275  1.00  0.00      B    O  
ATOM    739  H1  HOH B 240       8.599   1.858  27.091  1.00  0.00      B    H  
ATOM    740  H2  HOH B 240       7.154   1.250  27.316  1.00  0.00      B    H  
ATOM    741  O   HOH B 241       7.106  16.820  10.781  1.00  0.00      B    O  
ATOM    742  H1  HOH B 241       6.720  16.995  11.706  1.00  0.00      B    H  
ATOM    743  H2  HOH B 241       8.097  16.668  10.942  1.00  0.00      B    H  
ATOM    744  O   HOH B 242      18.883   2.603   6.172  1.00  0.00      B    O  
ATOM    745  H1  HOH B 242      17.987   2.822   6.612  1.00  0.00      B    H  
ATOM    746  H2  HOH B 242      19.494   2.418   6.960  1.00  0.00      B    H  
ATOM    747  O   HOH B 243       6.325  12.076  34.671  1.00  0.00      B    O  
ATOM    748  H1  HOH B 243       7.122  12.582  34.262  1.00  0.00      B    H  
ATOM    749  H2  HOH B 243       5.998  11.378  33.968  1.00  0.00      B    H  
ATOM    750  O   HOH B 244       0.915  38.060   4.747  1.00  0.00      B    O  
ATOM    751  H1  HOH B 244       1.759  37.749   5.159  1.00  0.00      B    H  
ATOM    752  H2  HOH B 244       1.221  38.824   4.104  1.00  0.00      B    H  
ATOM    753  O   HOH B 245       1.662   4.143  22.954  1.00  0.00      B    O  
ATOM    754  H1  HOH B 245       2.682   4.392  22.956  1.00  0.00      B    H  
ATOM    755  H2  HOH B 245       1.551   3.154  22.682  1.00  0.00      B    H  
ATOM    756  O   HOH B 246       4.799   1.849  19.575  1.00  0.00      B    O  
ATOM    757  H1  HOH B 246       5.499   1.350  19.050  1.00  0.00      B    H  
ATOM    758  H2  HOH B 246       3.884   1.756  19.167  1.00  0.00      B    H  
ATOM    759  O   HOH B 247       1.176  22.436  25.464  1.00  0.00      B    O  
ATOM    760  H1  HOH B 247       1.128  22.158  26.484  1.00  0.00      B    H  
ATOM    761  H2  HOH B 247       2.103  22.529  25.153  1.00  0.00      B    H  
ATOM    762  O   HOH B 248      38.781  13.529   4.731  1.00  0.00      B    O  
ATOM    763  H1  HOH B 248      38.501  12.696   5.279  1.00  0.00      B    H  
ATOM    764  H2  HOH B 248      39.759  13.713   4.684  1.00  0.00      B    H  
ATOM    765  O   HOH B 249      15.621   0.602  15.075  1.00  0.00      B    O  
ATOM    766  H1  HOH B 249      16.278  -0.009  14.613  1.00  0.00      B    H  
ATOM    767  H2  HOH B 249      15.804   0.666  16.049  1.00  0.00      B    H  
ATOM    768  O   HOH B 250      10.590   2.950  15.135  1.00  0.00      B    O  
ATOM    769  H1  HOH B 250       9.587   2.960  15.281  1.00  0.00      B    H  
ATOM    770  H2  HOH B 250      10.969   2.158  15.628  1.00  0.00      B    H  
ATOM    771  O   HOH B 251      18.749  19.302  14.915  1.00  0.00      B    O  
ATOM    772  H1  HOH B 251      17.733  19.222  14.734  1.00  0.00      B    H  
ATOM    773  H2  HOH B 251      19.045  18.385  15.376  1.00  0.00      B    H  
ATOM    774  O   HOH B 252       1.324  31.178  20.140  1.00  0.00      B    O  
ATOM    775  H1  HOH B 252       0.903  32.120  20.189  1.00  0.00      B    H  
ATOM    776  H2  HOH B 252       1.130  30.650  20.972  1.00  0.00      B    H  
ATOM    777  O   HOH B 253      16.198  27.763  38.496  1.00  0.00      B    O  
ATOM    778  H1  HOH B 253      16.036  27.765  39.517  1.00  0.00      B    H  
ATOM    779  H2  HOH B 253      16.782  27.009  38.271  1.00  0.00      B    H  
ATOM    780  O   HOH B 254      15.660  10.485   3.323  1.00  0.00      B    O  
ATOM    781  H1  HOH B 254      15.653   9.567   2.872  1.00  0.00      B    H  
ATOM    782  H2  HOH B 254      16.171  11.098   2.717  1.00  0.00      B    H  
ATOM    783  O   HOH B 255       5.662  26.200  35.682  1.00  0.00      B    O  
ATOM    784  H1  HOH B 255       6.444  26.808  35.473  1.00  0.00      B    H  
ATOM    785  H2  HOH B 255       5.501  26.059  36.660  1.00  0.00      B    H  
ATOM    786  O   HOH B 256      17.194  14.753  17.339  1.00  0.00      B    O  
ATOM    787  H1  HOH B 256      17.357  13.762  17.332  1.00  0.00      B    H  
ATOM    788  H2  HOH B 256      17.198  14.993  18.352  1.00  0.00      B    H  
ATOM    789  O   HOH B 257      30.612  15.866   9.325  1.00  0.00      B    O  
ATOM    790  H1  HOH B 257      30.576  16.929   9.362  1.00  0.00      B    H  
ATOM    791  H2  HOH B 257      30.462  15.515  10.239  1.00  0.00      B    H  
ATOM    792  O   HOH B 258      25.223   5.540  38.032  1.00  0.00      B    O  
ATOM    793  H1  HOH B 258      24.769   5.972  38.806  1.00  0.00      B    H  
ATOM    794  H2  HOH B 258      25.654   4.605  38.201  1.00  0.00      B    H  
ATOM    795  O   HOH B 259      21.206  31.630  16.818  1.00  0.00      B    O  
ATOM    796  H1  HOH B 259      22.204  31.684  17.022  1.00  0.00      B    H  
ATOM    797  H2  HOH B 259      21.062  31.976  15.860  1.00  0.00      B    H  
ATOM    798  O   HOH B 260       0.562   6.101   3.263  1.00  0.00      B    O  
ATOM    799  H1  HOH B 260       1.574   6.339   3.087  1.00  0.00      B    H  
ATOM    800  H2  HOH B 260       0.119   6.935   3.572  1.00  0.00      B    H  
ATOM    801  O   HOH B 261       7.707   3.176  32.226  1.00  0.00      B    O  
ATOM    802  H1  HOH B 261       6.753   3.419  32.341  1.00  0.00      B    H  
ATOM    803  H2  HOH B 261       7.936   2.558  32.986  1.00  0.00      B    H  
ATOM    804  O   HOH B 262       2.052   6.936  25.800  1.00  0.00      B    O  
ATOM    805  H1  HOH B 262       1.595   6.263  25.278  1.00  0.00      B    H  
ATOM    806  H2  HOH B 262       1.737   7.827  25.459  1.00  0.00      B    H  
ATOM    807  O   HOH B 263      11.885  31.480   4.745  1.00  0.00      B    O  
ATOM    808  H1  HOH B 263      11.457  30.771   4.180  1.00  0.00      B    H  
ATOM    809  H2  HOH B 263      12.617  31.939   4.170  1.00  0.00      B    H  
ATOM    810  O   HOH B 264      26.325  26.860  23.711  1.00  0.00      B    O  
ATOM    811  H1  HOH B 264      25.492  27.262  23.334  1.00  0.00      B    H  
ATOM    812  H2  HOH B 264      26.066  26.275  24.474  1.00  0.00      B    H  
ATOM    813  O   HOH B 265      24.662   0.564  25.694  1.00  0.00      B    O  
ATOM    814  H1  HOH B 265      25.397   0.364  26.389  1.00  0.00      B    H  
ATOM    815  H2  HOH B 265      24.225  -0.311  25.468  1.00  0.00      B    H  
ATOM    816  O   HOH B 266      24.640  34.448  37.335  1.00  0.00      B    O  
ATOM    817  H1  HOH B 266      24.889  34.566  38.318  1.00  0.00      B    H  
ATOM    818  H2  HOH B 266      25.311  33.899  36.831  1.00  0.00      B    H  
ATOM    819  O   HOH B 267      10.631   3.139  21.071  1.00  0.00      B    O  
ATOM    820  H1  HOH B 267       9.719   2.809  21.206  1.00  0.00      B    H  
ATOM    821  H2  HOH B 267      10.709   3.929  21.649  1.00  0.00      B    H  
ATOM    822  O   HOH B 268      34.368   6.264   9.312  1.00  0.00      B    O  
ATOM    823  H1  HOH B 268      33.550   6.786   9.343  1.00  0.00      B    H  
ATOM    824  H2  HOH B 268      34.246   5.601   8.523  1.00  0.00      B    H  
ATOM    825  O   HOH B 269      26.081   9.040  29.232  1.00  0.00      B    O  
ATOM    826  H1  HOH B 269      26.762   9.564  29.747  1.00  0.00      B    H  
ATOM    827  H2  HOH B 269      25.134   9.470  29.452  1.00  0.00      B    H  
ATOM    828  O   HOH B 270      14.205   9.273  28.018  1.00  0.00      B    O  
ATOM    829  H1  HOH B 270      14.086   8.652  28.802  1.00  0.00      B    H  
ATOM    830  H2  HOH B 270      14.827   8.821  27.344  1.00  0.00      B    H  
ATOM    831  O   HOH B 271      37.909   0.889   0.271  1.00  0.00      B    O  
ATOM    832  H1  HOH B 271      37.547   1.828   0.427  1.00  0.00      B    H  
ATOM    833  H2  HOH B 271      37.491   0.284   0.994  1.00  0.00      B    H  
ATOM    834  O   HOH B 272       1.430  19.737  32.299  1.00  0.00      B    O  
ATOM    835  H1  HOH B 272       1.464  18.717  32.011  1.00  0.00      B    H  
ATOM    836  H2  HOH B 272       0.823  19.767  33.136  1.00  0.00      B    H  
ATOM    837  O   HOH B 273       2.342   1.851  18.649  1.00  0.00      B    O  
ATOM    838  H1  HOH B 273       1.527   1.336  18.935  1.00  0.00      B    H  
ATOM    839  H2  HOH B 273       2.397   1.661  17.678  1.00  0.00      B    H  
ATOM    840  O   HOH B 274      36.268  30.502  10.999  1.00  0.00      B    O  
ATOM    841  H1  HOH B 274      35.323  30.481  11.329  1.00  0.00      B    H  
ATOM    842  H2  HOH B 274      36.637  29.500  10.949  1.00  0.00      B    H  
ATOM    843  O   HOH B 275      27.225  12.611   2.154  1.00  0.00      B    O  
ATOM    844  H1  HOH B 275      28.145  12.643   1.734  1.00  0.00      B    H  
ATOM    845  H2  HOH B 275      27.305  12.136   3.072  1.00  0.00      B    H  
ATOM    846  O   HOH B 276       9.123  34.954   7.013  1.00  0.00      B    O  
ATOM    847  H1  HOH B 276       8.547  35.412   6.293  1.00  0.00      B    H  
ATOM    848  H2  HOH B 276       9.738  35.635   7.480  1.00  0.00      B    H  
ATOM    849  O   HOH B 277      23.492  31.577   3.194  1.00  0.00      B    O  
ATOM    850  H1  HOH B 277      22.674  32.213   3.012  1.00  0.00      B    H  
ATOM    851  H2  HOH B 277      23.212  30.937   3.941  1.00  0.00      B    H  
ATOM    852  O   HOH B 278      33.564  31.890  33.966  1.00  0.00      B    O  
ATOM    853  H1  HOH B 278      34.449  31.821  34.370  1.00  0.00      B    H  
ATOM    854  H2  HOH B 278      33.705  31.998  33.001  1.00  0.00      B    H  
ATOM    855  O   HOH B 279       5.988  24.182   8.460  1.00  0.00      B    O  
ATOM    856  H1  HOH B 279       6.682  24.994   8.372  1.00  0.00      B    H  
ATOM    857  H2  HOH B 279       6.285  23.619   9.220  1.00  0.00      B    H  
ATOM    858  O   HOH B 280      32.870  17.357  36.633  1.00  0.00      B    O  
ATOM    859  H1  HOH B 280      32.128  17.585  37.260  1.00  0.00      B    H  
ATOM    860  H2  HOH B 280      33.257  18.211  36.302  1.00  0.00      B    H  
ATOM    861  O   HOH B 281      27.690  23.662  38.609  1.00  0.00      B    O  
ATOM    862  H1  HOH B 281      26.783  23.269  38.989  1.00  0.00      B    H  
ATOM    863  H2  HOH B 281      28.104  24.118  39.447  1.00  0.00      B    H  
ATOM    864  O   HOH B 282       0.707  34.237  20.933  1.00  0.00      B    O  
ATOM    865  H1  HOH B 282       1.689  34.532  21.145  1.00  0.00      B    H  
ATOM    866  H2  HOH B 282       0.311  34.783  20.167  1.00  0.00      B    H  
ATOM    867  O   HOH B 283      30.872  25.027  13.251  1.00  0.00      B    O  
ATOM    868  H1  HOH B 283      31.519  25.565  13.880  1.00  0.00      B    H  
ATOM    869  H2  HOH B 283      31.469  24.350  12.737  1.00  0.00      B    H  
ATOM    870  O   HOH B 284      14.855  18.565   2.685  1.00  0.00      B    O  
ATOM    871  H1  HOH B 284      14.058  18.511   1.999  1.00  0.00      B    H  
ATOM    872  H2  HOH B 284      15.669  18.246   2.161  1.00  0.00      B    H  
ATOM    873  O   HOH B 285      36.986   5.634   7.725  1.00  0.00      B    O  
ATOM    874  H1  HOH B 285      37.449   6.298   8.407  1.00  0.00      B    H  
ATOM    875  H2  HOH B 285      37.752   5.034   7.388  1.00  0.00      B    H  
ATOM    876  O   HOH B 286      20.475  23.671  16.377  1.00  0.00      B    O  
ATOM    877  H1  HOH B 286      19.556  23.241  16.174  1.00  0.00      B    H  
ATOM    878  H2  HOH B 286      21.121  22.998  15.962  1.00  0.00      B    H  
ATOM    879  O   HOH B 287      12.395   3.547  35.143  1.00  0.00      B    O  
ATOM    880  H1  HOH B 287      12.514   4.496  35.436  1.00  0.00      B    H  
ATOM    881  H2  HOH B 287      13.316   3.160  34.949  1.00  0.00      B    H  
ATOM    882  O   HOH B 288      34.070  33.601   5.215  1.00  0.00      B    O  
ATOM    883  H1  HOH B 288      33.298  33.481   4.523  1.00  0.00      B    H  
ATOM    884  H2  HOH B 288      34.445  34.558   5.192  1.00  0.00      B    H  
ATOM    885  O   HOH B 289       7.291  28.450  24.835  1.00  0.00      B    O  
ATOM    886  H1  HOH B 289       7.210  29.197  25.498  1.00  0.00      B    H  
ATOM    887  H2  HOH B 289       6.427  28.302  24.274  1.00  0.00      B    H  
ATOM    888  O   HOH B 290      17.547  38.611  33.669  1.00  0.00      B    O  
ATOM    889  H1  HOH B 290      18.485  39.012  33.738  1.00  0.00      B    H  
ATOM    890  H2  HOH B 290      17.541  37.695  33.240  1.00  0.00      B    H  
ATOM    891  O   HOH B 291      38.565  11.572  15.110  1.00  0.00      B    O  
ATOM    892  H1  HOH B 291      39.539  11.563  14.790  1.00  0.00      B    H  
ATOM    893  H2  HOH B 291      38.520  12.422  15.675  1.00  0.00      B    H  
ATOM    894  O   HOH B 292      28.912  26.214  11.536  1.00  0.00      B    O  
ATOM    895  H1  HOH B 292      28.149  26.476  12.094  1.00  0.00      B    H  
ATOM    896  H2  HOH B 292      29.680  25.905  12.123  1.00  0.00      B    H  
ATOM    897  O   HOH B 293       2.250  32.512  35.345  1.00  0.00      B    O  
ATOM    898  H1  HOH B 293       1.885  32.972  34.508  1.00  0.00      B    H  
ATOM    899  H2  HOH B 293       2.021  31.490  35.248  1.00  0.00      B    H  
ATOM    900  O   HOH B 294       4.461  15.410   2.458  1.00  0.00      B    O  
ATOM    901  H1  HOH B 294       4.003  15.729   3.303  1.00  0.00      B    H  
ATOM    902  H2  HOH B 294       3.663  15.153   1.840  1.00  0.00      B    H  
ATOM    903  O   HOH B 295      21.997   8.674  12.858  1.00  0.00      B    O  
ATOM    904  H1  HOH B 295      21.152   9.085  12.399  1.00  0.00      B    H  
ATOM    905  H2  HOH B 295      22.503   8.002  12.234  1.00  0.00      B    H  
ATOM    906  O   HOH B 296       4.198  16.216  32.698  1.00  0.00      B    O  
ATOM    907  H1  HOH B 296       3.777  17.020  33.237  1.00  0.00      B    H  
ATOM    908  H2  HOH B 296       4.862  15.814  33.329  1.00  0.00      B    H  
ATOM    909  O   HOH B 297      30.933   9.776  21.375  1.00  0.00      B    O  
ATOM    910  H1  HOH B 297      31.717   9.988  20.811  1.00  0.00      B    H  
ATOM    911  H2  HOH B 297      30.193  10.299  20.974  1.00  0.00      B    H  
ATOM    912  O   HOH B 298      14.758  14.039   3.027  1.00  0.00      B    O  
ATOM    913  H1  HOH B 298      14.979  14.070   3.987  1.00  0.00      B    H  
ATOM    914  H2  HOH B 298      13.794  14.382   3.014  1.00  0.00      B    H  
ATOM    915  O   HOH B 299      30.657  29.762  10.140  1.00  0.00      B    O  
ATOM    916  H1  HOH B 299      30.134  29.473   9.308  1.00  0.00      B    H  
ATOM    917  H2  HOH B 299      30.973  28.951  10.676  1.00  0.00      B    H  
ATOM    918  O   HOH B 300       4.807   8.272  22.778  1.00  0.00      B    O  
ATOM    919  H1  HOH B 300       5.251   9.049  22.308  1.00  0.00      B    H  
ATOM    920  H2  HOH B 300       4.294   8.603  23.577  1.00  0.00      B    H  
ATOM    921  O   HOH B 301      38.342  26.248   3.910  1.00  0.00      B    O  
ATOM    922  H1  HOH B 301      37.969  26.073   3.050  1.00  0.00      B    H  
ATOM    923  H2  HOH B 301      38.586  25.315   4.276  1.00  0.00      B    H  
ATOM    924  O   HOH B 302      10.665   6.134  32.066  1.00  0.00      B    O  
ATOM    925  H1  HOH B 302      11.474   5.636  31.811  1.00  0.00      B    H  
ATOM    926  H2  HOH B 302       9.963   5.837  31.431  1.00  0.00      B    H  
ATOM    927  O   HOH B 303      20.858   4.640  34.528  1.00  0.00      B    O  
ATOM    928  H1  HOH B 303      20.112   4.011  34.767  1.00  0.00      B    H  
ATOM    929  H2  HOH B 303      21.595   4.630  35.231  1.00  0.00      B    H  
ATOM    930  O   HOH B 304      10.005  14.786  26.298  1.00  0.00      B    O  
ATOM    931  H1  HOH B 304       9.483  14.398  27.137  1.00  0.00      B    H  
ATOM    932  H2  HOH B 304      10.089  14.110  25.530  1.00  0.00      B    H  
ATOM    933  O   HOH B 305      39.251  22.271  16.975  1.00  0.00      B    O  
ATOM    934  H1  HOH B 305      39.066  23.264  17.053  1.00  0.00      B    H  
ATOM    935  H2  HOH B 305      38.430  21.902  16.447  1.00  0.00      B    H  
ATOM    936  O   HOH B 306      31.914  22.162  17.409  1.00  0.00      B    O  
ATOM    937  H1  HOH B 306      32.005  23.070  17.895  1.00  0.00      B    H  
ATOM    938  H2  HOH B 306      31.322  22.343  16.617  1.00  0.00      B    H  
ATOM    939  O   HOH B 307      -0.027  22.885  34.647  1.00  0.00      B    O  
ATOM    940  H1  HOH B 307      -0.630  23.037  33.864  1.00  0.00      B    H  
ATOM    941  H2  HOH B 307       0.814  23.481  34.530  1.00  0.00      B    H  
ATOM    942  O   HOH B 308       4.807  10.282  17.408  1.00  0.00      B    O  
ATOM    943  H1  HOH B 308       5.454   9.587  17.118  1.00  0.00      B    H  
ATOM    944  H2  HOH B 308       5.131  11.150  17.018  1.00  0.00      B    H  
ATOM    945  O   HOH B 309      33.457  36.294   1.592  1.00  0.00      B    O  
ATOM    946  H1  HOH B 309      32.628  36.192   1.035  1.00  0.00      B    H  
ATOM    947  H2  HOH B 309      33.472  37.188   2.058  1.00  0.00      B    H  
ATOM    948  O   HOH B 310      26.592  38.227  27.600  1.00  0.00      B    O  
ATOM    949  H1  HOH B 310      25.833  38.436  28.266  1.00  0.00      B    H  
ATOM    950  H2  HOH B 310      27.476  38.270  28.077  1.00  0.00      B    H  
ATOM    951  O   HOH B 311      21.728   2.876  37.441  1.00  0.00      B    O  
ATOM    952  H1  HOH B 311      22.330   3.526  36.979  1.00  0.00      B    H  
ATOM    953  H2  HOH B 311      22.310   2.126  37.838  1.00  0.00      B    H  
ATOM    954  O   HOH B 312       1.822   1.154   3.613  1.00  0.00      B    O  
ATOM    955  H1  HOH B 312       1.526   2.125   3.614  1.00  0.00      B    H  
ATOM    956  H2  HOH B 312       2.012   0.959   2.609  1.00  0.00      B    H  
ATOM    957  O   HOH B 313       9.799  13.643   8.760  1.00  0.00      B    O  
ATOM    958  H1  HOH B 313       9.008  13.203   8.292  1.00  0.00      B    H  
ATOM    959  H2  HOH B 313      10.491  12.962   8.949  1.00  0.00      B    H  
ATOM    960  O   HOH B 314       7.163  16.687  19.461  1.00  0.00      B    O  
ATOM    961  H1  HOH B 314       7.157  15.748  19.692  1.00  0.00      B    H  
ATOM    962  H2  HOH B 314       7.032  16.777  18.458  1.00  0.00      B    H  
ATOM    963  O   HOH B 315      15.053  12.391  14.584  1.00  0.00      B    O  
ATOM    964  H1  HOH B 315      14.732  11.787  13.792  1.00  0.00      B    H  
ATOM    965  H2  HOH B 315      14.264  12.690  15.143  1.00  0.00      B    H  
ATOM    966  O   HOH B 316       7.467   0.737  30.040  1.00  0.00      B    O  
ATOM    967  H1  HOH B 316       8.404   0.714  30.451  1.00  0.00      B    H  
ATOM    968  H2  HOH B 316       7.508   0.938  29.025  1.00  0.00      B    H  
ATOM    969  O   HOH B 317      23.080  34.313  13.240  1.00  0.00      B    O  
ATOM    970  H1  HOH B 317      24.069  34.600  13.074  1.00  0.00      B    H  
ATOM    971  H2  HOH B 317      22.472  35.053  12.865  1.00  0.00      B    H  
ATOM    972  O   HOH B 318      33.053  38.793  21.245  1.00  0.00      B    O  
ATOM    973  H1  HOH B 318      33.257  39.277  22.107  1.00  0.00      B    H  
ATOM    974  H2  HOH B 318      33.954  38.455  20.879  1.00  0.00      B    H  
ATOM    975  O   HOH B 319       0.327  27.523  18.217  1.00  0.00      B    O  
ATOM    976  H1  HOH B 319       0.775  28.278  17.686  1.00  0.00      B    H  
ATOM    977  H2  HOH B 319       0.590  27.626  19.178  1.00  0.00      B    H  
ATOM    978  O   HOH B 320      11.594  11.352  36.023  1.00  0.00      B    O  
ATOM    979  H1  HOH B 320      12.396  11.036  36.445  1.00  0.00      B    H  
ATOM    980  H2  HOH B 320      11.513  12.325  36.185  1.00  0.00      B    H  
ATOM    981  O   HOH B 321       2.958  32.661  27.873  1.00  0.00      B    O  
ATOM    982  H1  HOH B 321       2.089  32.499  28.312  1.00  0.00      B    H  
ATOM    983  H2  HOH B 321       3.314  33.547  28.239  1.00  0.00      B    H  
ATOM    984  O   HOH B 322      10.288  29.099  31.720  1.00  0.00      B    O  
ATOM    985  H1  HOH B 322      10.546  29.710  32.502  1.00  0.00      B    H  
ATOM    986  H2  HOH B 322       9.551  29.563  31.168  1.00  0.00      B    H  
ATOM    987  O   HOH B 323      13.092  11.555  11.986  1.00  0.00      B    O  
ATOM    988  H1  HOH B 323      14.025  11.687  11.559  1.00  0.00      B    H  
ATOM    989  H2  HOH B 323      13.160  10.783  12.608  1.00  0.00      B    H  
ATOM    990  O   HOH B 324      21.414   3.757   8.128  1.00  0.00      B    O  
ATOM    991  H1  HOH B 324      22.211   3.985   7.518  1.00  0.00      B    H  
ATOM    992  H2  HOH B 324      21.403   2.738   8.165  1.00  0.00      B    H  
ATOM    993  O   HOH B 325      22.824  17.348   1.945  1.00  0.00      B    O  
ATOM    994  H1  HOH B 325      23.790  17.686   1.817  1.00  0.00      B    H  
ATOM    995  H2  HOH B 325      22.918  16.439   2.413  1.00  0.00      B    H  
ATOM    996  O   HOH B 326      30.098   6.853  24.574  1.00  0.00      B    O  
ATOM    997  H1  HOH B 326      30.211   5.905  24.888  1.00  0.00      B    H  
ATOM    998  H2  HOH B 326      29.625   7.367  25.336  1.00  0.00      B    H  
ATOM    999  O   HOH B 327      17.968  25.067  23.861  1.00  0.00      B    O  
ATOM   1000  H1  HOH B 327      17.112  24.584  24.140  1.00  0.00      B    H  
ATOM   1001  H2  HOH B 327      18.493  24.324  23.337  1.00  0.00      B    H  
ATOM   1002  O   HOH B 328       7.392  25.981  27.209  1.00  0.00      B    O  
ATOM   1003  H1  HOH B 328       7.705  25.038  27.094  1.00  0.00      B    H  
ATOM   1004  H2  HOH B 328       7.460  26.251  28.202  1.00  0.00      B    H  
ATOM   1005  O   HOH B 329      35.068   6.743   3.576  1.00  0.00      B    O  
ATOM   1006  H1  HOH B 329      34.952   7.003   4.528  1.00  0.00      B    H  
ATOM   1007  H2  HOH B 329      34.882   7.550   2.958  1.00  0.00      B    H  
ATOM   1008  O   HOH B 330      33.963  -0.132   1.857  1.00  0.00      B    O  
ATOM   1009  H1  HOH B 330      33.281   0.486   2.204  1.00  0.00      B    H  
ATOM   1010  H2  HOH B 330      33.982  -0.062   0.828  1.00  0.00      B    H  
ATOM   1011  O   HOH B 331      10.840  33.848  32.845  1.00  0.00      B    O  
ATOM   1012  H1  HOH B 331      11.051  33.152  32.177  1.00  0.00      B    H  
ATOM   1013  H2  HOH B 331      10.111  33.493  33.482  1.00  0.00      B    H  
ATOM   1014  O   HOH B 332      14.532  29.171  14.556  1.00  0.00      B    O  
ATOM   1015  H1  HOH B 332      13.718  29.596  14.059  1.00  0.00      B    H  
ATOM   1016  H2  HOH B 332      14.977  29.866  15.121  1.00  0.00      B    H  
ATOM   1017  O   HOH B 333       0.483   3.642   4.166  1.00  0.00      B    O  
ATOM   1018  H1  HOH B 333       0.278   3.606   5.137  1.00  0.00      B    H  
ATOM   1019  H2  HOH B 333       0.570   4.607   3.921  1.00  0.00      B    H  
ATOM   1020  O   HOH B 334       9.152  31.957  20.618  1.00  0.00      B    O  
ATOM   1021  H1  HOH B 334       9.726  31.116  20.543  1.00  0.00      B    H  
ATOM   1022  H2  HOH B 334       9.039  32.244  21.573  1.00  0.00      B    H  
ATOM   1023  O   HOH B 335      31.848   8.108  10.360  1.00  0.00      B    O  
ATOM   1024  H1  HOH B 335      31.524   8.206  11.373  1.00  0.00      B    H  
ATOM   1025  H2  HOH B 335      30.975   8.120   9.838  1.00  0.00      B    H  
ATOM   1026  O   HOH B 336       1.455   9.877  28.516  1.00  0.00      B    O  
ATOM   1027  H1  HOH B 336       1.003   9.715  27.594  1.00  0.00      B    H  
ATOM   1028  H2  HOH B 336       2.406  10.203  28.380  1.00  0.00      B    H  
ATOM   1029  O   HOH B 337      35.017  23.734   3.268  1.00  0.00      B    O  
ATOM   1030  H1  HOH B 337      34.785  22.723   3.351  1.00  0.00      B    H  
ATOM   1031  H2  HOH B 337      35.464  23.864   2.348  1.00  0.00      B    H  
ATOM   1032  O   HOH B 338      20.465  35.438   4.803  1.00  0.00      B    O  
ATOM   1033  H1  HOH B 338      19.888  35.585   5.599  1.00  0.00      B    H  
ATOM   1034  H2  HOH B 338      21.412  35.192   5.082  1.00  0.00      B    H  
ATOM   1035  O   HOH B 339      20.759  24.365   9.202  1.00  0.00      B    O  
ATOM   1036  H1  HOH B 339      21.747  24.122   9.010  1.00  0.00      B    H  
ATOM   1037  H2  HOH B 339      20.650  24.467  10.202  1.00  0.00      B    H  
ATOM   1038  O   HOH B 340      27.355  15.582  12.929  1.00  0.00      B    O  
ATOM   1039  H1  HOH B 340      26.864  14.937  13.541  1.00  0.00      B    H  
ATOM   1040  H2  HOH B 340      26.999  16.496  13.159  1.00  0.00      B    H  
ATOM   1041  O   HOH B 341       4.750  11.648  25.595  1.00  0.00      B    O  
ATOM   1042  H1  HOH B 341       4.327  11.609  26.507  1.00  0.00      B    H  
ATOM   1043  H2  HOH B 341       4.285  10.939  25.050  1.00  0.00      B    H  
ATOM   1044  O   HOH B 342      12.883   2.376   9.374  1.00  0.00      B    O  
ATOM   1045  H1  HOH B 342      12.797   3.295   9.861  1.00  0.00      B    H  
ATOM   1046  H2  HOH B 342      13.705   1.906   9.729  1.00  0.00      B    H  
ATOM   1047  O   HOH B 343      14.589  14.899  24.528  1.00  0.00      B    O  
ATOM   1048  H1  HOH B 343      13.661  14.973  24.114  1.00  0.00      B    H  
ATOM   1049  H2  HOH B 343      14.619  13.974  24.865  1.00  0.00      B    H  
ATOM   1050  O   HOH B 344      12.998   6.029  36.128  1.00  0.00      B    O  
ATOM   1051  H1  HOH B 344      12.770   5.751  37.095  1.00  0.00      B    H  
ATOM   1052  H2  HOH B 344      13.969   6.248  36.013  1.00  0.00      B    H  
ATOM   1053  O   HOH B 345      28.020  19.594   8.549  1.00  0.00      B    O  
ATOM   1054  H1  HOH B 345      27.420  19.761   9.324  1.00  0.00      B    H  
ATOM   1055  H2  HOH B 345      27.548  19.947   7.748  1.00  0.00      B    H  
ATOM   1056  O   HOH B 346      20.955  23.483  37.877  1.00  0.00      B    O  
ATOM   1057  H1  HOH B 346      21.409  24.410  37.722  1.00  0.00      B    H  
ATOM   1058  H2  HOH B 346      20.618  23.423  38.849  1.00  0.00      B    H  
ATOM   1059  O   HOH B 347      38.880  34.995  38.810  1.00  0.00      B    O  
ATOM   1060  H1  HOH B 347      39.199  35.777  38.298  1.00  0.00      B    H  
ATOM   1061  H2  HOH B 347      38.497  35.489  39.626  1.00  0.00      B    H  
ATOM   1062  O   HOH B 348      25.277  17.887  30.108  1.00  0.00      B    O  
ATOM   1063  H1  HOH B 348      25.964  17.839  30.861  1.00  0.00      B    H  
ATOM   1064  H2  HOH B 348      24.352  18.095  30.524  1.00  0.00      B    H  
ATOM   1065  O   HOH B 349       5.274  19.015  18.034  1.00  0.00      B    O  
ATOM   1066  H1  HOH B 349       4.900  19.731  17.409  1.00  0.00      B    H  
ATOM   1067  H2  HOH B 349       5.281  19.341  19.021  1.00  0.00      B    H  
ATOM   1068  O   HOH B 350       6.201  27.628   5.620  1.00  0.00      B    O  
ATOM   1069  H1  HOH B 350       5.445  26.946   5.434  1.00  0.00      B    H  
ATOM   1070  H2  HOH B 350       6.700  27.327   6.418  1.00  0.00      B    H  
ATOM   1071  O   HOH B 351      10.077   6.392  38.880  1.00  0.00      B    O  
ATOM   1072  H1  HOH B 351      10.475   7.148  39.438  1.00  0.00      B    H  
ATOM   1073  H2  HOH B 351      10.766   5.673  38.818  1.00  0.00      B    H  
ATOM   1074  O   HOH B 352       7.876   3.299  37.855  1.00  0.00      B    O  
ATOM   1075  H1  HOH B 352       7.796   4.308  37.903  1.00  0.00      B    H  
ATOM   1076  H2  HOH B 352       8.644   3.158  37.263  1.00  0.00      B    H  
ATOM   1077  O   HOH B 353      11.821   1.667  13.031  1.00  0.00      B    O  
ATOM   1078  H1  HOH B 353      11.131   2.115  13.672  1.00  0.00      B    H  
ATOM   1079  H2  HOH B 353      11.266   1.277  12.262  1.00  0.00      B    H  
ATOM   1080  O   HOH B 354      18.582   9.375  16.990  1.00  0.00      B    O  
ATOM   1081  H1  HOH B 354      19.307   9.708  16.325  1.00  0.00      B    H  
ATOM   1082  H2  HOH B 354      19.086   9.416  17.849  1.00  0.00      B    H  
ATOM   1083  O   HOH B 355      30.802  17.114   1.818  1.00  0.00      B    O  
ATOM   1084  H1  HOH B 355      31.388  17.637   1.174  1.00  0.00      B    H  
ATOM   1085  H2  HOH B 355      30.738  17.637   2.685  1.00  0.00      B    H  
ATOM   1086  O   HOH B 356       2.708  32.105  10.986  1.00  0.00      B    O  
ATOM   1087  H1  HOH B 356       2.825  33.075  10.776  1.00  0.00      B    H  
ATOM   1088  H2  HOH B 356       3.527  31.910  11.457  1.00  0.00      B    H  
ATOM   1089  O   HOH B 357      21.184   9.925  16.188  1.00  0.00      B    O  
ATOM   1090  H1  HOH B 357      22.119  10.245  16.531  1.00  0.00      B    H  
ATOM   1091  H2  HOH B 357      21.266   8.879  16.175  1.00  0.00      B    H  
ATOM   1092  O   HOH B 358      18.647   3.123  35.278  1.00  0.00      B    O  
ATOM   1093  H1  HOH B 358      18.119   2.931  36.093  1.00  0.00      B    H  
ATOM   1094  H2  HOH B 358      18.904   2.224  34.829  1.00  0.00      B    H  
ATOM   1095  O   HOH B 359      31.672  16.576  12.089  1.00  0.00      B    O  
ATOM   1096  H1  HOH B 359      31.762  17.574  12.299  1.00  0.00      B    H  
ATOM   1097  H2  HOH B 359      32.549  16.114  11.892  1.00  0.00      B    H  
ATOM   1098  O   HOH B 360      32.904   9.667  32.183  1.00  0.00      B    O  
ATOM   1099  H1  HOH B 360      32.271   9.355  32.904  1.00  0.00      B    H  
ATOM   1100  H2  HOH B 360      33.478   8.895  31.870  1.00  0.00      B    H  
ATOM   1101  O   HOH B 361      17.254  14.405  24.666  1.00  0.00      B    O  
ATOM   1102  H1  HOH B 361      17.667  14.613  25.561  1.00  0.00      B    H  
ATOM   1103  H2  HOH B 361      16.412  15.007  24.597  1.00  0.00      B    H  
ATOM   1104  O   HOH B 362       9.625  29.620  23.970  1.00  0.00      B    O  
ATOM   1105  H1  HOH B 362       8.751  29.130  24.110  1.00  0.00      B    H  
ATOM   1106  H2  HOH B 362      10.282  29.164  24.620  1.00  0.00      B    H  
ATOM   1107  O   HOH B 363      17.210  10.190   5.718  1.00  0.00      B    O  
ATOM   1108  H1  HOH B 363      17.174   9.163   5.971  1.00  0.00      B    H  
ATOM   1109  H2  HOH B 363      16.551  10.330   4.990  1.00  0.00      B    H  
ATOM   1110  O   HOH B 364      35.020  11.922   5.299  1.00  0.00      B    O  
ATOM   1111  H1  HOH B 364      34.048  11.696   5.278  1.00  0.00      B    H  
ATOM   1112  H2  HOH B 364      35.273  12.670   4.639  1.00  0.00      B    H  
ATOM   1113  O   HOH B 365      19.677  30.038  18.067  1.00  0.00      B    O  
ATOM   1114  H1  HOH B 365      20.090  29.170  18.344  1.00  0.00      B    H  
ATOM   1115  H2  HOH B 365      20.309  30.523  17.373  1.00  0.00      B    H  
ATOM   1116  O   HOH B 366      38.686  20.859  19.275  1.00  0.00      B    O  
ATOM   1117  H1  HOH B 366      37.689  20.957  19.420  1.00  0.00      B    H  
ATOM   1118  H2  HOH B 366      38.926  21.425  18.449  1.00  0.00      B    H  
ATOM   1119  O   HOH B 367      39.085   3.583   6.794  1.00  0.00      B    O  
ATOM   1120  H1  HOH B 367      38.600   2.707   6.848  1.00  0.00      B    H  
ATOM   1121  H2  HOH B 367      39.662   3.701   7.662  1.00  0.00      B    H  
ATOM   1122  O   HOH B 368      32.690   4.077   6.453  1.00  0.00      B    O  
ATOM   1123  H1  HOH B 368      32.219   4.787   7.014  1.00  0.00      B    H  
ATOM   1124  H2  HOH B 368      33.553   3.823   6.959  1.00  0.00      B    H  
ATOM   1125  O   HOH B 369       2.548   1.808  11.115  1.00  0.00      B    O  
ATOM   1126  H1  HOH B 369       2.230   0.941  10.630  1.00  0.00      B    H  
ATOM   1127  H2  HOH B 369       3.394   2.001  10.677  1.00  0.00      B    H  
ATOM   1128  O   HOH B 370      35.019  18.244  12.690  1.00  0.00      B    O  
ATOM   1129  H1  HOH B 370      34.064  18.494  12.510  1.00  0.00      B    H  
ATOM   1130  H2  HOH B 370      35.629  19.027  12.347  1.00  0.00      B    H  
ATOM   1131  O   HOH B 371      31.863  34.520  14.122  1.00  0.00      B    O  
ATOM   1132  H1  HOH B 371      31.447  34.444  13.181  1.00  0.00      B    H  
ATOM   1133  H2  HOH B 371      32.452  33.668  14.331  1.00  0.00      B    H  
ATOM   1134  O   HOH B 372      25.675  27.571   6.344  1.00  0.00      B    O  
ATOM   1135  H1  HOH B 372      26.339  26.833   6.759  1.00  0.00      B    H  
ATOM   1136  H2  HOH B 372      24.720  27.369   6.688  1.00  0.00      B    H  
ATOM   1137  O   HOH B 373      29.943   9.729  32.926  1.00  0.00      B    O  
ATOM   1138  H1  HOH B 373      29.599   8.837  33.208  1.00  0.00      B    H  
ATOM   1139  H2  HOH B 373      29.655   9.941  32.009  1.00  0.00      B    H  
ATOM   1140  O   HOH B 374      18.136   8.023   9.014  1.00  0.00      B    O  
ATOM   1141  H1  HOH B 374      18.930   8.108   9.682  1.00  0.00      B    H  
ATOM   1142  H2  HOH B 374      17.660   8.913   8.956  1.00  0.00      B    H  
ATOM   1143  O   HOH B 375      26.646  27.051  30.859  1.00  0.00      B    O  
ATOM   1144  H1  HOH B 375      27.457  26.391  31.001  1.00  0.00      B    H  
ATOM   1145  H2  HOH B 375      26.977  27.966  31.187  1.00  0.00      B    H  
ATOM   1146  O   HOH B 376      20.877  24.541  30.499  1.00  0.00      B    O  
ATOM   1147  H1  HOH B 376      20.954  24.087  29.624  1.00  0.00      B    H  
ATOM   1148  H2  HOH B 376      19.968  24.916  30.623  1.00  0.00      B    H  
ATOM   1149  O   HOH B 377      11.637  24.373  32.876  1.00  0.00      B    O  
ATOM   1150  H1  HOH B 377      11.231  23.685  32.264  1.00  0.00      B    H  
ATOM   1151  H2  HOH B 377      11.494  24.048  33.820  1.00  0.00      B    H  
ATOM   1152  O   HOH B 378       1.312   9.951  31.458  1.00  0.00      B    O  
ATOM   1153  H1  HOH B 378       2.272  10.175  31.472  1.00  0.00      B    H  
ATOM   1154  H2  HOH B 378       1.139   9.604  30.537  1.00  0.00      B    H  
ATOM   1155  O   HOH B 379      13.080   1.264  -0.263  1.00  0.00      B    O  
ATOM   1156  H1  HOH B 379      14.028   1.045   0.060  1.00  0.00      B    H  
ATOM   1157  H2  HOH B 379      12.581   1.694   0.413  1.00  0.00      B    H  
ATOM   1158  O   HOH B 380      31.056  36.060   0.303  1.00  0.00      B    O  
ATOM   1159  H1  HOH B 380      30.856  36.313  -0.672  1.00  0.00      B    H  
ATOM   1160  H2  HOH B 380      30.801  35.116   0.423  1.00  0.00      B    H  
ATOM   1161  O   HOH B 381      26.114  26.173  37.934  1.00  0.00      B    O  
ATOM   1162  H1  HOH B 381      26.812  26.838  37.532  1.00  0.00      B    H  
ATOM   1163  H2  HOH B 381      26.524  25.245  37.696  1.00  0.00      B    H  
ATOM   1164  O   HOH B 382      14.816  31.623  36.142  1.00  0.00      B    O  
ATOM   1165  H1  HOH B 382      14.815  32.581  36.501  1.00  0.00      B    H  
ATOM   1166  H2  HOH B 382      13.899  31.202  36.438  1.00  0.00      B    H  
ATOM   1167  O   HOH B 383      11.418  11.500   9.588  1.00  0.00      B    O  
ATOM   1168  H1  HOH B 383      11.906  11.616  10.499  1.00  0.00      B    H  
ATOM   1169  H2  HOH B 383      11.194  10.501   9.532  1.00  0.00      B    H  
ATOM   1170  O   HOH B 384       5.492  18.345   9.024  1.00  0.00      B    O  
ATOM   1171  H1  HOH B 384       6.327  17.848   9.373  1.00  0.00      B    H  
ATOM   1172  H2  HOH B 384       5.215  17.864   8.182  1.00  0.00      B    H  
ATOM   1173  O   HOH B 385      13.638  33.410  15.934  1.00  0.00      B    O  
ATOM   1174  H1  HOH B 385      12.907  33.357  15.233  1.00  0.00      B    H  
ATOM   1175  H2  HOH B 385      13.415  34.208  16.499  1.00  0.00      B    H  
ATOM   1176  O   HOH B 386       5.524  23.149  30.415  1.00  0.00      B    O  
ATOM   1177  H1  HOH B 386       5.619  23.069  31.399  1.00  0.00      B    H  
ATOM   1178  H2  HOH B 386       5.420  22.226  30.091  1.00  0.00      B    H  
ATOM   1179  O   HOH B 387      29.553  25.944  28.052  1.00  0.00      B    O  
ATOM   1180  H1  HOH B 387      29.432  25.146  27.524  1.00  0.00      B    H  
ATOM   1181  H2  HOH B 387      29.411  26.687  27.407  1.00  0.00      B    H  
ATOM   1182  O   HOH B 388      17.941  24.850   4.718  1.00  0.00      B    O  
ATOM   1183  H1  HOH B 388      18.571  24.154   4.313  1.00  0.00      B    H  
ATOM   1184  H2  HOH B 388      17.118  24.350   4.994  1.00  0.00      B    H  
ATOM   1185  O   HOH B 389      31.604  22.433  34.295  1.00  0.00      B    O  
ATOM   1186  H1  HOH B 389      30.623  22.570  34.583  1.00  0.00      B    H  
ATOM   1187  H2  HOH B 389      32.096  23.280  34.661  1.00  0.00      B    H  
ATOM   1188  O   HOH B 390      34.526  14.653  35.888  1.00  0.00      B    O  
ATOM   1189  H1  HOH B 390      33.551  14.380  35.791  1.00  0.00      B    H  
ATOM   1190  H2  HOH B 390      34.585  15.179  36.748  1.00  0.00      B    H  
ATOM   1191  O   HOH B 391       7.618  18.685  15.274  1.00  0.00      B    O  
ATOM   1192  H1  HOH B 391       8.333  18.025  14.966  1.00  0.00      B    H  
ATOM   1193  H2  HOH B 391       7.736  18.750  16.293  1.00  0.00      B    H  
ATOM   1194  O   HOH B 392      10.332  14.154  20.915  1.00  0.00      B    O  
ATOM   1195  H1  HOH B 392       9.753  14.353  21.733  1.00  0.00      B    H  
ATOM   1196  H2  HOH B 392      10.540  13.142  20.956  1.00  0.00      B    H  
ATOM   1197  O   HOH B 393       5.778   8.799  34.644  1.00  0.00      B    O  
ATOM   1198  H1  HOH B 393       5.381   9.285  33.821  1.00  0.00      B    H  
ATOM   1199  H2  HOH B 393       6.539   8.261  34.279  1.00  0.00      B    H  
ATOM   1200  O   HOH B 394       1.632  28.869  30.516  1.00  0.00      B    O  
ATOM   1201  H1  HOH B 394       1.805  28.210  29.750  1.00  0.00      B    H  
ATOM   1202  H2  HOH B 394       0.664  29.136  30.356  1.00  0.00      B    H  
ATOM   1203  O   HOH B 395       8.417  26.001  13.126  1.00  0.00      B    O  
ATOM   1204  H1  HOH B 395       8.746  25.808  14.046  1.00  0.00      B    H  
ATOM   1205  H2  HOH B 395       7.543  26.475  13.291  1.00  0.00      B    H  
ATOM   1206  O   HOH B 396      24.650  36.359   9.435  1.00  0.00      B    O  
ATOM   1207  H1  HOH B 396      25.231  36.948  10.045  1.00  0.00      B    H  
ATOM   1208  H2  HOH B 396      25.264  36.104   8.645  1.00  0.00      B    H  
ATOM   1209  O   HOH B 397      27.129  28.510  27.514  1.00  0.00      B    O  
ATOM   1210  H1  HOH B 397      26.834  27.749  28.094  1.00  0.00      B    H  
ATOM   1211  H2  HOH B 397      26.484  28.646  26.735  1.00  0.00      B    H  
ATOM   1212  O   HOH B 398       9.157  38.401  14.890  1.00  0.00      B    O  
ATOM   1213  H1  HOH B 398       9.293  37.370  15.035  1.00  0.00      B    H  
ATOM   1214  H2  HOH B 398       9.023  38.526  13.854  1.00  0.00      B    H  
ATOM   1215  O   HOH B 399       7.420  11.289  26.314  1.00  0.00      B    O  
ATOM   1216  H1  HOH B 399       6.496  11.164  25.911  1.00  0.00      B    H  
ATOM   1217  H2  HOH B 399       7.940  12.012  25.808  1.00  0.00      B    H  
ATOM   1218  O   HOH B 400      31.092  33.095  32.555  1.00  0.00      B    O  
ATOM   1219  H1  HOH B 400      31.876  32.585  32.899  1.00  0.00      B    H  
ATOM   1220  H2  HOH B 400      31.363  34.099  32.530  1.00  0.00      B    H  
ATOM   1221  O   HOH B 401      29.922  14.179  31.318  1.00  0.00      B    O  
ATOM   1222  H1  HOH B 401      30.005  14.553  30.345  1.00  0.00      B    H  
ATOM   1223  H2  HOH B 401      30.865  13.853  31.590  1.00  0.00      B    H  
ATOM   1224  O   HOH B 402      12.256  27.125  36.747  1.00  0.00      B    O  
ATOM   1225  H1  HOH B 402      12.401  28.017  37.241  1.00  0.00      B    H  
ATOM   1226  H2  HOH B 402      12.668  26.346  37.266  1.00  0.00      B    H  
ATOM   1227  O   HOH B 403      19.825  11.812  26.778  1.00  0.00      B    O  
ATOM   1228  H1  HOH B 403      20.458  11.155  27.193  1.00  0.00      B    H  
ATOM   1229  H2  HOH B 403      19.767  12.564  27.487  1.00  0.00      B    H  
ATOM   1230  O   HOH B 404       6.004  30.483  26.358  1.00  0.00      B    O  
ATOM   1231  H1  HOH B 404       5.282  30.493  27.080  1.00  0.00      B    H  
ATOM   1232  H2  HOH B 404       6.700  31.203  26.587  1.00  0.00      B    H  
ATOM   1233  O   HOH B 405      25.293  10.560  32.898  1.00  0.00      B    O  
ATOM   1234  H1  HOH B 405      25.922  10.438  33.699  1.00  0.00      B    H  
ATOM   1235  H2  HOH B 405      24.654   9.849  33.045  1.00  0.00      B    H  
ATOM   1236  O   HOH B 406      36.912  28.096  10.183  1.00  0.00      B    O  
ATOM   1237  H1  HOH B 406      37.811  28.104   9.722  1.00  0.00      B    H  
ATOM   1238  H2  HOH B 406      36.294  27.820   9.452  1.00  0.00      B    H  
ATOM   1239  O   HOH B 407      32.886  30.645  21.430  1.00  0.00      B    O  
ATOM   1240  H1  HOH B 407      33.494  29.873  21.693  1.00  0.00      B    H  
ATOM   1241  H2  HOH B 407      33.171  31.001  20.518  1.00  0.00      B    H  
ATOM   1242  O   HOH B 408      15.371   7.478  37.142  1.00  0.00      B    O  
ATOM   1243  H1  HOH B 408      15.799   8.380  36.987  1.00  0.00      B    H  
ATOM   1244  H2  HOH B 408      16.106   6.757  37.158  1.00  0.00      B    H  
ATOM   1245  O   HOH B 409      34.600  24.304  19.632  1.00  0.00      B    O  
ATOM   1246  H1  HOH B 409      34.326  24.046  20.578  1.00  0.00      B    H  
ATOM   1247  H2  HOH B 409      35.328  24.945  19.720  1.00  0.00      B    H  
ATOM   1248  O   HOH B 410       3.802  15.209  18.725  1.00  0.00      B    O  
ATOM   1249  H1  HOH B 410       4.775  14.983  18.929  1.00  0.00      B    H  
ATOM   1250  H2  HOH B 410       3.156  14.524  19.073  1.00  0.00      B    H  
ATOM   1251  O   HOH B 411      31.121  32.305  22.446  1.00  0.00      B    O  
ATOM   1252  H1  HOH B 411      31.736  31.570  22.139  1.00  0.00      B    H  
ATOM   1253  H2  HOH B 411      31.799  32.980  22.935  1.00  0.00      B    H  
ATOM   1254  O   HOH B 412      28.029  12.798  37.817  1.00  0.00      B    O  
ATOM   1255  H1  HOH B 412      27.877  11.884  38.307  1.00  0.00      B    H  
ATOM   1256  H2  HOH B 412      27.695  12.750  36.851  1.00  0.00      B    H  
ATOM   1257  O   HOH B 413       1.488   6.933   8.030  1.00  0.00      B    O  
ATOM   1258  H1  HOH B 413       1.648   5.953   8.398  1.00  0.00      B    H  
ATOM   1259  H2  HOH B 413       0.605   7.294   8.305  1.00  0.00      B    H  
ATOM   1260  O   HOH B 414      15.780  12.944  37.728  1.00  0.00      B    O  
ATOM   1261  H1  HOH B 414      16.678  13.176  37.348  1.00  0.00      B    H  
ATOM   1262  H2  HOH B 414      15.835  13.120  38.740  1.00  0.00      B    H  
ATOM   1263  O   HOH B 415      28.688  33.102   8.634  1.00  0.00      B    O  
ATOM   1264  H1  HOH B 415      28.748  33.235   9.621  1.00  0.00      B    H  
ATOM   1265  H2  HOH B 415      27.736  32.983   8.307  1.00  0.00      B    H  
ATOM   1266  O   HOH B 416      33.987  15.308  11.747  1.00  0.00      B    O  
ATOM   1267  H1  HOH B 416      34.298  16.003  11.094  1.00  0.00      B    H  
ATOM   1268  H2  HOH B 416      34.661  14.561  11.825  1.00  0.00      B    H  
ATOM   1269  O   HOH B 417      12.333  30.272  10.506  1.00  0.00      B    O  
ATOM   1270  H1  HOH B 417      12.375  29.317  10.284  1.00  0.00      B    H  
ATOM   1271  H2  HOH B 417      13.193  30.743  10.187  1.00  0.00      B    H  
ATOM   1272  O   HOH B 418      32.465  24.580  26.067  1.00  0.00      B    O  
ATOM   1273  H1  HOH B 418      32.749  23.619  25.983  1.00  0.00      B    H  
ATOM   1274  H2  HOH B 418      32.183  24.755  27.041  1.00  0.00      B    H  
ATOM   1275  O   HOH B 419      16.321  27.819  35.536  1.00  0.00      B    O  
ATOM   1276  H1  HOH B 419      16.402  26.810  35.681  1.00  0.00      B    H  
ATOM   1277  H2  HOH B 419      15.951  28.236  36.391  1.00  0.00      B    H  
ATOM   1278  O   HOH B 420      31.137   5.059   1.569  1.00  0.00      B    O  
ATOM   1279  H1  HOH B 420      30.625   4.217   1.678  1.00  0.00      B    H  
ATOM   1280  H2  HOH B 420      31.649   5.254   2.431  1.00  0.00      B    H  
ATOM   1281  O   HOH B 421       5.989   7.957  19.338  1.00  0.00      B    O  
ATOM   1282  H1  HOH B 421       5.019   8.256  19.486  1.00  0.00      B    H  
ATOM   1283  H2  HOH B 421       6.134   8.100  18.394  1.00  0.00      B    H  
ATOM   1284  O   HOH B 422      38.780  17.003  18.552  1.00  0.00      B    O  
ATOM   1285  H1  HOH B 422      38.776  17.443  19.458  1.00  0.00      B    H  
ATOM   1286  H2  HOH B 422      38.337  17.605  17.915  1.00  0.00      B    H  
ATOM   1287  O   HOH B 423      37.814  30.021  30.867  1.00  0.00      B    O  
ATOM   1288  H1  HOH B 423      37.249  30.873  30.888  1.00  0.00      B    H  
ATOM   1289  H2  HOH B 423      37.204  29.268  30.711  1.00  0.00      B    H  
ATOM   1290  O   HOH B 424      34.991  34.894  32.856  1.00  0.00      B    O  
ATOM   1291  H1  HOH B 424      34.020  34.891  33.181  1.00  0.00      B    H  
ATOM   1292  H2  HOH B 424      35.505  34.467  33.592  1.00  0.00      B    H  
ATOM   1293  O   HOH B 425       9.939  24.995  15.158  1.00  0.00      B    O  
ATOM   1294  H1  HOH B 425       9.886  24.506  16.041  1.00  0.00      B    H  
ATOM   1295  H2  HOH B 425      10.689  25.693  15.247  1.00  0.00      B    H  
ATOM   1296  O   HOH B 426      17.636   0.671  27.705  1.00  0.00      B    O  
ATOM   1297  H1  HOH B 426      17.343   0.281  28.579  1.00  0.00      B    H  
ATOM   1298  H2  HOH B 426      18.381   1.268  28.015  1.00  0.00      B    H  
ATOM   1299  O   HOH B 427       1.801  14.633  24.161  1.00  0.00      B    O  
ATOM   1300  H1  HOH B 427       1.949  15.311  23.428  1.00  0.00      B    H  
ATOM   1301  H2  HOH B 427       2.484  14.728  24.884  1.00  0.00      B    H  
ATOM   1302  O   HOH B 428      35.660  36.364  15.081  1.00  0.00      B    O  
ATOM   1303  H1  HOH B 428      34.894  36.365  14.429  1.00  0.00      B    H  
ATOM   1304  H2  HOH B 428      36.197  37.204  14.935  1.00  0.00      B    H  
ATOM   1305  O   HOH B 429      32.469   4.489  38.315  1.00  0.00      B    O  
ATOM   1306  H1  HOH B 429      31.891   4.692  39.168  1.00  0.00      B    H  
ATOM   1307  H2  HOH B 429      33.197   3.878  38.683  1.00  0.00      B    H  
ATOM   1308  O   HOH B 430      37.165  38.241   9.539  1.00  0.00      B    O  
ATOM   1309  H1  HOH B 430      37.579  37.405   9.860  1.00  0.00      B    H  
ATOM   1310  H2  HOH B 430      36.353  38.026   9.120  1.00  0.00      B    H  
ATOM   1311  O   HOH B 431       8.946  37.657  26.470  1.00  0.00      B    O  
ATOM   1312  H1  HOH B 431       9.941  37.533  26.414  1.00  0.00      B    H  
ATOM   1313  H2  HOH B 431       8.769  38.568  26.866  1.00  0.00      B    H  
ATOM   1314  O   HOH B 432      29.873  22.534   6.071  1.00  0.00      B    O  
ATOM   1315  H1  HOH B 432      29.649  21.650   5.567  1.00  0.00      B    H  
ATOM   1316  H2  HOH B 432      29.828  22.382   7.088  1.00  0.00      B    H  
ATOM   1317  O   HOH B 433       9.351  22.690   5.323  1.00  0.00      B    O  
ATOM   1318  H1  HOH B 433       8.912  23.616   5.029  1.00  0.00      B    H  
ATOM   1319  H2  HOH B 433       9.222  22.067   4.495  1.00  0.00      B    H  
ATOM   1320  O   HOH B 434       8.588  13.306  33.275  1.00  0.00      B    O  
ATOM   1321  H1  HOH B 434       8.638  12.719  32.486  1.00  0.00      B    H  
ATOM   1322  H2  HOH B 434       9.511  13.580  33.498  1.00  0.00      B    H  
ATOM   1323  O   HOH B 435       4.874  14.389   7.054  1.00  0.00      B    O  
ATOM   1324  H1  HOH B 435       5.078  15.175   6.471  1.00  0.00      B    H  
ATOM   1325  H2  HOH B 435       5.017  14.706   7.966  1.00  0.00      B    H  
ATOM   1326  O   HOH B 436       7.343  23.767  18.527  1.00  0.00      B    O  
ATOM   1327  H1  HOH B 436       6.570  23.882  17.907  1.00  0.00      B    H  
ATOM   1328  H2  HOH B 436       7.252  24.551  19.222  1.00  0.00      B    H  
ATOM   1329  O   HOH B 437      33.775  32.659  31.279  1.00  0.00      B    O  
ATOM   1330  H1  HOH B 437      33.453  33.380  30.608  1.00  0.00      B    H  
ATOM   1331  H2  HOH B 437      33.509  31.713  30.924  1.00  0.00      B    H  
ATOM   1332  O   HOH B 438      38.784  21.404  30.892  1.00  0.00      B    O  
ATOM   1333  H1  HOH B 438      39.513  20.901  31.443  1.00  0.00      B    H  
ATOM   1334  H2  HOH B 438      38.520  20.797  30.100  1.00  0.00      B    H  
ATOM   1335  O   HOH B 439       0.674  25.477  27.516  1.00  0.00      B    O  
ATOM   1336  H1  HOH B 439       0.303  24.936  28.298  1.00  0.00      B    H  
ATOM   1337  H2  HOH B 439       1.044  26.375  27.820  1.00  0.00      B    H  
ATOM   1338  O   HOH B 440      23.128   1.953  29.066  1.00  0.00      B    O  
ATOM   1339  H1  HOH B 440      22.345   1.639  29.623  1.00  0.00      B    H  
ATOM   1340  H2  HOH B 440      23.296   1.248  28.346  1.00  0.00      B    H  
ATOM   1341  O   HOH B 441      28.665  23.113  12.167  1.00  0.00      B    O  
ATOM   1342  H1  HOH B 441      28.563  23.882  12.822  1.00  0.00      B    H  
ATOM   1343  H2  HOH B 441      28.256  22.219  12.568  1.00  0.00      B    H  
ATOM   1344  O   HOH B 442      38.181  15.211   8.384  1.00  0.00      B    O  
ATOM   1345  H1  HOH B 442      38.026  15.194   9.405  1.00  0.00      B    H  
ATOM   1346  H2  HOH B 442      37.892  14.281   8.091  1.00  0.00      B    H  
ATOM   1347  O   HOH B 443      15.680  34.110  36.858  1.00  0.00      B    O  
ATOM   1348  H1  HOH B 443      15.576  35.128  37.133  1.00  0.00      B    H  
ATOM   1349  H2  HOH B 443      16.589  33.997  36.414  1.00  0.00      B    H  
ATOM   1350  O   HOH B 444      24.695  26.216   3.601  1.00  0.00      B    O  
ATOM   1351  H1  HOH B 444      23.955  26.742   4.088  1.00  0.00      B    H  
ATOM   1352  H2  HOH B 444      24.761  25.368   4.132  1.00  0.00      B    H  
ATOM   1353  O   HOH B 445      35.444  20.480  34.286  1.00  0.00      B    O  
ATOM   1354  H1  HOH B 445      35.131  21.232  33.689  1.00  0.00      B    H  
ATOM   1355  H2  HOH B 445      34.748  20.460  35.029  1.00  0.00      B    H  
ATOM   1356  O   HOH B 446      18.974  39.013  19.539  1.00  0.00      B    O  
ATOM   1357  H1  HOH B 446      19.553  39.407  20.267  1.00  0.00      B    H  
ATOM   1358  H2  HOH B 446      19.620  38.617  18.825  1.00  0.00      B    H  
ATOM   1359  O   HOH B 447      25.279  14.592   1.344  1.00  0.00      B    O  
ATOM   1360  H1  HOH B 447      24.296  14.568   1.732  1.00  0.00      B    H  
ATOM   1361  H2  HOH B 447      25.809  13.820   1.699  1.00  0.00      B    H  
ATOM   1362  O   HOH B 448      30.063  17.143   4.949  1.00  0.00      B    O  
ATOM   1363  H1  HOH B 448      30.087  16.185   4.673  1.00  0.00      B    H  
ATOM   1364  H2  HOH B 448      29.682  17.120   5.844  1.00  0.00      B    H  
ATOM   1365  O   HOH B 449       9.657  16.642  14.452  1.00  0.00      B    O  
ATOM   1366  H1  HOH B 449       9.892  16.047  15.184  1.00  0.00      B    H  
ATOM   1367  H2  HOH B 449      10.216  17.545  14.451  1.00  0.00      B    H  
ATOM   1368  O   HOH B 450      11.289  29.823  17.475  1.00  0.00      B    O  
ATOM   1369  H1  HOH B 450      12.185  29.361  17.472  1.00  0.00      B    H  
ATOM   1370  H2  HOH B 450      10.629  29.259  18.014  1.00  0.00      B    H  
ATOM   1371  O   HOH B 451       4.770  34.387   2.458  1.00  0.00      B    O  
ATOM   1372  H1  HOH B 451       4.279  33.593   2.794  1.00  0.00      B    H  
ATOM   1373  H2  HOH B 451       5.723  34.131   2.107  1.00  0.00      B    H  
ATOM   1374  O   HOH B 452      19.816  35.569  20.794  1.00  0.00      B    O  
ATOM   1375  H1  HOH B 452      19.804  34.600  21.073  1.00  0.00      B    H  
ATOM   1376  H2  HOH B 452      18.848  35.774  20.676  1.00  0.00      B    H  
ATOM   1377  O   HOH B 453      25.663   4.495   4.376  1.00  0.00      B    O  
ATOM   1378  H1  HOH B 453      25.310   3.749   3.765  1.00  0.00      B    H  
ATOM   1379  H2  HOH B 453      25.375   5.386   3.991  1.00  0.00      B    H  
ATOM   1380  O   HOH B 454      22.766   4.404  27.589  1.00  0.00      B    O  
ATOM   1381  H1  HOH B 454      22.538   3.465  27.954  1.00  0.00      B    H  
ATOM   1382  H2  HOH B 454      23.217   4.924  28.357  1.00  0.00      B    H  
ATOM   1383  O   HOH B 455       3.698   6.489  10.659  1.00  0.00      B    O  
ATOM   1384  H1  HOH B 455       3.543   6.708  11.637  1.00  0.00      B    H  
ATOM   1385  H2  HOH B 455       2.981   5.892  10.350  1.00  0.00      B    H  
ATOM   1386  O   HOH B 456      36.398   4.290  23.348  1.00  0.00      B    O  
ATOM   1387  H1  HOH B 456      35.427   4.156  23.155  1.00  0.00      B    H  
ATOM   1388  H2  HOH B 456      36.661   5.240  23.210  1.00  0.00      B    H  
ATOM   1389  O   HOH B 457       6.164  23.219   5.924  1.00  0.00      B    O  
ATOM   1390  H1  HOH B 457       6.896  23.798   5.461  1.00  0.00      B    H  
ATOM   1391  H2  HOH B 457       6.029  23.622   6.867  1.00  0.00      B    H  
ATOM   1392  O   HOH B 458       2.673  23.862  35.145  1.00  0.00      B    O  
ATOM   1393  H1  HOH B 458       3.019  23.943  34.211  1.00  0.00      B    H  
ATOM   1394  H2  HOH B 458       3.281  23.202  35.649  1.00  0.00      B    H  
ATOM   1395  O   HOH B 459       1.511  37.862   9.785  1.00  0.00      B    O  
ATOM   1396  H1  HOH B 459       1.002  37.570  10.637  1.00  0.00      B    H  
ATOM   1397  H2  HOH B 459       1.100  37.281   9.076  1.00  0.00      B    H  
ATOM   1398  O   HOH B 460      23.741  21.538   4.214  1.00  0.00      B    O  
ATOM   1399  H1  HOH B 460      22.958  21.415   3.548  1.00  0.00      B    H  
ATOM   1400  H2  HOH B 460      23.444  22.177   4.963  1.00  0.00      B    H  
ATOM   1401  O   HOH B 461       7.339  10.102  30.672  1.00  0.00      B    O  
ATOM   1402  H1  HOH B 461       6.960  10.228  29.764  1.00  0.00      B    H  
ATOM   1403  H2  HOH B 461       6.679  10.337  31.427  1.00  0.00      B    H  
ATOM   1404  O   HOH B 462      27.018  23.798  29.769  1.00  0.00      B    O  
ATOM   1405  H1  HOH B 462      26.086  23.717  30.144  1.00  0.00      B    H  
ATOM   1406  H2  HOH B 462      27.665  24.144  30.454  1.00  0.00      B    H  
ATOM   1407  O   HOH B 463       0.548  13.807  31.903  1.00  0.00      B    O  
ATOM   1408  H1  HOH B 463       0.559  12.991  31.317  1.00  0.00      B    H  
ATOM   1409  H2  HOH B 463      -0.278  14.340  31.709  1.00  0.00      B    H  
ATOM   1410  O   HOH B 464      22.266  12.867  30.729  1.00  0.00      B    O  
ATOM   1411  H1  HOH B 464      22.724  13.001  31.591  1.00  0.00      B    H  
ATOM   1412  H2  HOH B 464      22.057  11.872  30.673  1.00  0.00      B    H  
ATOM   1413  O   HOH B 465      36.776  13.012  35.534  1.00  0.00      B    O  
ATOM   1414  H1  HOH B 465      36.388  13.886  35.330  1.00  0.00      B    H  
ATOM   1415  H2  HOH B 465      36.231  12.604  36.297  1.00  0.00      B    H  
ATOM   1416  O   HOH B 466      17.382   9.065  13.640  1.00  0.00      B    O  
ATOM   1417  H1  HOH B 466      17.875   8.248  14.009  1.00  0.00      B    H  
ATOM   1418  H2  HOH B 466      17.064   8.829  12.717  1.00  0.00      B    H  
ATOM   1419  O   HOH B 467       1.243  26.792  21.181  1.00  0.00      B    O  
ATOM   1420  H1  HOH B 467       1.831  26.494  21.936  1.00  0.00      B    H  
ATOM   1421  H2  HOH B 467       1.458  26.199  20.375  1.00  0.00      B    H  
ATOM   1422  O   HOH B 468      38.672  34.294  27.246  1.00  0.00      B    O  
ATOM   1423  H1  HOH B 468      39.472  34.691  27.794  1.00  0.00      B    H  
ATOM   1424  H2  HOH B 468      39.130  33.596  26.616  1.00  0.00      B    H  
ATOM   1425  O   HOH B 469      29.208  19.726   4.774  1.00  0.00      B    O  
ATOM   1426  H1  HOH B 469      28.435  20.107   5.285  1.00  0.00      B    H  
ATOM   1427  H2  HOH B 469      29.128  18.723   4.669  1.00  0.00      B    H  
ATOM   1428  O   HOH B 470      27.878  20.565  20.312  1.00  0.00      B    O  
ATOM   1429  H1  HOH B 470      28.202  20.460  19.375  1.00  0.00      B    H  
ATOM   1430  H2  HOH B 470      28.656  20.440  20.992  1.00  0.00      B    H  
ATOM   1431  O   HOH B 471      28.131   0.415   2.672  1.00  0.00      B    O  
ATOM   1432  H1  HOH B 471      28.668  -0.205   2.079  1.00  0.00      B    H  
ATOM   1433  H2  HOH B 471      27.328  -0.163   3.013  1.00  0.00      B    H  
ATOM   1434  O   HOH B 472       5.401  33.503   6.670  1.00  0.00      B    O  
ATOM   1435  H1  HOH B 472       5.506  34.129   5.876  1.00  0.00      B    H  
ATOM   1436  H2  HOH B 472       6.039  32.782   6.607  1.00  0.00      B    H  
ATOM   1437  O   HOH B 473      16.242  -0.174  30.273  1.00  0.00      B    O  
ATOM   1438  H1  HOH B 473      16.540   0.412  30.994  1.00  0.00      B    H  
ATOM   1439  H2  HOH B 473      15.437   0.240  29.928  1.00  0.00      B    H  
ATOM   1440  O   HOH B 474      29.615  28.118  26.346  1.00  0.00      B    O  
ATOM   1441  H1  HOH B 474      28.661  28.332  26.577  1.00  0.00      B    H  
ATOM   1442  H2  HOH B 474      29.539  27.578  25.460  1.00  0.00      B    H  
ATOM   1443  O   HOH B 475      13.840  32.787   2.587  1.00  0.00      B    O  
ATOM   1444  H1  HOH B 475      14.547  33.161   1.959  1.00  0.00      B    H  
ATOM   1445  H2  HOH B 475      13.030  32.520   2.064  1.00  0.00      B    H  
ATOM   1446  O   HOH B 476      14.413  32.189  18.236  1.00  0.00      B    O  
ATOM   1447  H1  HOH B 476      14.046  32.353  17.286  1.00  0.00      B    H  
ATOM   1448  H2  HOH B 476      15.409  32.391  18.191  1.00  0.00      B    H  
ATOM   1449  O   HOH B 477      10.989  20.605   2.236  1.00  0.00      B    O  
ATOM   1450  H1  HOH B 477      10.075  20.905   2.630  1.00  0.00      B    H  
ATOM   1451  H2  HOH B 477      10.803  20.262   1.245  1.00  0.00      B    H  
ATOM   1452  O   HOH B 478      16.125   9.014  33.579  1.00  0.00      B    O  
ATOM   1453  H1  HOH B 478      15.714   9.843  33.918  1.00  0.00      B    H  
ATOM   1454  H2  HOH B 478      16.984   8.834  34.144  1.00  0.00      B    H  
ATOM   1455  O   HOH B 479      26.710   5.765  25.949  1.00  0.00      B    O  
ATOM   1456  H1  HOH B 479      27.312   5.113  26.476  1.00  0.00      B    H  
ATOM   1457  H2  HOH B 479      26.567   5.458  24.984  1.00  0.00      B    H  
ATOM   1458  O   HOH B 480      12.792  36.088  32.154  1.00  0.00      B    O  
ATOM   1459  H1  HOH B 480      13.609  35.716  31.743  1.00  0.00      B    H  
ATOM   1460  H2  HOH B 480      12.211  35.361  32.414  1.00  0.00      B    H  
ATOM   1461  O   HOH B 481      11.689   8.930  15.432  1.00  0.00      B    O  
ATOM   1462  H1  HOH B 481      11.953   8.033  15.816  1.00  0.00      B    H  
ATOM   1463  H2  HOH B 481      12.282   9.655  15.876  1.00  0.00      B    H  
ATOM   1464  O   HOH B 482      35.853  24.193  39.506  1.00  0.00      B    O  
ATOM   1465  H1  HOH B 482      35.796  24.929  38.800  1.00  0.00      B    H  
ATOM   1466  H2  HOH B 482      35.828  23.300  39.079  1.00  0.00      B    H  
ATOM   1467  O   HOH B 483      16.722  26.740   7.962  1.00  0.00      B    O  
ATOM   1468  H1  HOH B 483      17.680  26.482   7.837  1.00  0.00      B    H  
ATOM   1469  H2  HOH B 483      16.499  26.441   8.888  1.00  0.00      B    H  
ATOM   1470  O   HOH B 484      14.542   4.976  15.684  1.00  0.00      B    O  
ATOM   1471  H1  HOH B 484      14.193   4.083  15.373  1.00  0.00      B    H  
ATOM   1472  H2  HOH B 484      15.440   4.876  16.099  1.00  0.00      B    H  
ATOM   1473  O   HOH B 485      14.283  24.507  10.879  1.00  0.00      B    O  
ATOM   1474  H1  HOH B 485      13.318  24.883  10.847  1.00  0.00      B    H  
ATOM   1475  H2  HOH B 485      14.308  23.512  10.760  1.00  0.00      B    H  
ATOM   1476  O   HOH B 486      27.287  15.498   3.406  1.00  0.00      B    O  
ATOM   1477  H1  HOH B 486      26.550  15.758   4.080  1.00  0.00      B    H  
ATOM   1478  H2  HOH B 486      27.108  14.571   3.070  1.00  0.00      B    H  
ATOM   1479  O   HOH B 487      19.744  27.082  33.483  1.00  0.00      B    O  
ATOM   1480  H1  HOH B 487      19.397  27.743  34.132  1.00  0.00      B    H  
ATOM   1481  H2  HOH B 487      19.154  26.212  33.582  1.00  0.00      B    H  
ATOM   1482  O   HOH B 488      23.720  -0.042  36.011  1.00  0.00      B    O  
ATOM   1483  H1  HOH B 488      23.020  -0.015  35.278  1.00  0.00      B    H  
ATOM   1484  H2  HOH B 488      24.582   0.290  35.508  1.00  0.00      B    H  
ATOM   1485  O   HOH B 489      38.526  11.368   6.663  1.00  0.00      B    O  
ATOM   1486  H1  HOH B 489      37.800  11.818   7.200  1.00  0.00      B    H  
ATOM   1487  H2  HOH B 489      38.204  10.430   6.504  1.00  0.00      B    H  
ATOM   1488  O   HOH B 490      22.341  38.612   7.704  1.00  0.00      B    O  
ATOM   1489  H1  HOH B 490      22.266  37.757   8.311  1.00  0.00      B    H  
ATOM   1490  H2  HOH B 490      23.267  38.706   7.437  1.00  0.00      B    H  
ATOM   1491  O   HOH B 491       4.074  12.475  19.708  1.00  0.00      B    O  
ATOM   1492  H1  HOH B 491       4.668  12.220  18.963  1.00  0.00      B    H  
ATOM   1493  H2  HOH B 491       3.385  11.717  19.812  1.00  0.00      B    H  
ATOM   1494  O   HOH B 492       9.299  27.751  27.135  1.00  0.00      B    O  
ATOM   1495  H1  HOH B 492      10.054  27.244  26.695  1.00  0.00      B    H  
ATOM   1496  H2  HOH B 492       8.467  27.236  26.943  1.00  0.00      B    H  
ATOM   1497  O   HOH B 493       9.757  35.944  22.131  1.00  0.00      B    O  
ATOM   1498  H1  HOH B 493       9.327  36.777  22.381  1.00  0.00      B    H  
ATOM   1499  H2  HOH B 493       9.022  35.192  22.074  1.00  0.00      B    H  
ATOM   1500  O   HOH B 494      29.558  18.103  15.991  1.00  0.00      B    O  
ATOM   1501  H1  HOH B 494      30.348  18.275  15.377  1.00  0.00      B    H  
ATOM   1502  H2  HOH B 494      29.078  17.235  15.701  1.00  0.00      B    H  
ATOM   1503  O   HOH B 495      27.348  35.522   3.271  1.00  0.00      B    O  
ATOM   1504  H1  HOH B 495      28.054  35.772   4.000  1.00  0.00      B    H  
ATOM   1505  H2  HOH B 495      26.700  34.761   3.471  1.00  0.00      B    H  
ATOM   1506  O   HOH B 496      14.870  38.254   9.151  1.00  0.00      B    O  
ATOM   1507  H1  HOH B 496      15.341  38.482   8.268  1.00  0.00      B    H  
ATOM   1508  H2  HOH B 496      15.514  37.651   9.683  1.00  0.00      B    H  
ATOM   1509  O   HOH B 497      34.441  26.610  29.476  1.00  0.00      B    O  
ATOM   1510  H1  HOH B 497      33.722  27.262  29.086  1.00  0.00      B    H  
ATOM   1511  H2  HOH B 497      33.974  25.855  30.062  1.00  0.00      B    H  
ATOM   1512  O   HOH B 498      29.835   1.303  14.591  1.00  0.00      B    O  
ATOM   1513  H1  HOH B 498      29.577   1.257  15.579  1.00  0.00      B    H  
ATOM   1514  H2  HOH B 498      29.947   0.298  14.270  1.00  0.00      B    H  
ATOM   1515  O   HOH B 499       1.939  11.079  20.542  1.00  0.00      B    O  
ATOM   1516  H1  HOH B 499       1.638  11.504  21.455  1.00  0.00      B    H  
ATOM   1517  H2  HOH B 499       1.092  11.173  19.944  1.00  0.00      B    H  
ATOM   1518  O   HOH B 500      20.290   1.775  12.512  1.00  0.00      B    O  
ATOM   1519  H1  HOH B 500      20.968   2.406  12.879  1.00  0.00      B    H  
ATOM   1520  H2  HOH B 500      19.369   1.943  12.907  1.00  0.00      B    H  
ATOM   1521  O   HOH B 501      18.816  21.193  33.529  1.00  0.00      B    O  
ATOM   1522  H1  HOH B 501      17.909  21.627  33.535  1.00  0.00      B    H  
ATOM   1523  H2  HOH B 501      19.233  21.395  34.417  1.00  0.00      B    H  
ATOM   1524  O   HOH B 502      37.160  21.206  15.681  1.00  0.00      B    O  
ATOM   1525  H1  HOH B 502      36.595  21.820  15.135  1.00  0.00      B    H  
ATOM   1526  H2  HOH B 502      36.666  20.332  15.753  1.00  0.00      B    H  
ATOM   1527  O   HOH B 503       7.550   6.620  20.870  1.00  0.00      B    O  
ATOM   1528  H1  HOH B 503       6.839   7.241  20.482  1.00  0.00      B    H  
ATOM   1529  H2  HOH B 503       7.409   5.759  20.470  1.00  0.00      B    H  
ATOM   1530  O   HOH B 504      33.391  21.517   7.432  1.00  0.00      B    O  
ATOM   1531  H1  HOH B 504      33.285  22.364   6.834  1.00  0.00      B    H  
ATOM   1532  H2  HOH B 504      33.005  20.794   6.952  1.00  0.00      B    H  
ATOM   1533  O   HOH B 505      24.412   5.899  30.000  1.00  0.00      B    O  
ATOM   1534  H1  HOH B 505      24.802   6.224  30.870  1.00  0.00      B    H  
ATOM   1535  H2  HOH B 505      24.562   6.607  29.250  1.00  0.00      B    H  
ATOM   1536  O   HOH B 506      39.445  18.230  23.237  1.00  0.00      B    O  
ATOM   1537  H1  HOH B 506      39.026  18.271  22.299  1.00  0.00      B    H  
ATOM   1538  H2  HOH B 506      38.679  18.044  23.863  1.00  0.00      B    H  
ATOM   1539  O   HOH B 507      12.478  38.572  30.619  1.00  0.00      B    O  
ATOM   1540  H1  HOH B 507      12.474  37.586  30.580  1.00  0.00      B    H  
ATOM   1541  H2  HOH B 507      12.801  38.815  31.566  1.00  0.00      B    H  
ATOM   1542  O   HOH B 508      25.191  18.407   1.009  1.00  0.00      B    O  
ATOM   1543  H1  HOH B 508      25.414  17.513   0.465  1.00  0.00      B    H  
ATOM   1544  H2  HOH B 508      26.055  18.902   0.963  1.00  0.00      B    H  
ATOM   1545  O   HOH B 509      20.742  32.182  27.068  1.00  0.00      B    O  
ATOM   1546  H1  HOH B 509      21.067  33.066  27.490  1.00  0.00      B    H  
ATOM   1547  H2  HOH B 509      19.836  32.353  26.680  1.00  0.00      B    H  
ATOM   1548  O   HOH B 510      22.325  29.574  29.516  1.00  0.00      B    O  
ATOM   1549  H1  HOH B 510      21.365  29.483  29.796  1.00  0.00      B    H  
ATOM   1550  H2  HOH B 510      22.407  29.342  28.512  1.00  0.00      B    H  
ATOM   1551  O   HOH B 511      25.840  23.423   3.294  1.00  0.00      B    O  
ATOM   1552  H1  HOH B 511      26.557  24.028   3.636  1.00  0.00      B    H  
ATOM   1553  H2  HOH B 511      25.118  23.209   4.039  1.00  0.00      B    H  
ATOM   1554  O   HOH B 512      39.102  17.468  13.547  1.00  0.00      B    O  
ATOM   1555  H1  HOH B 512      39.773  17.125  14.273  1.00  0.00      B    H  
ATOM   1556  H2  HOH B 512      38.229  17.012  13.638  1.00  0.00      B    H  
ATOM   1557  O   HOH B 513      13.744  38.670  17.446  1.00  0.00      B    O  
ATOM   1558  H1  HOH B 513      13.802  38.073  18.297  1.00  0.00      B    H  
ATOM   1559  H2  HOH B 513      14.189  39.587  17.648  1.00  0.00      B    H  
ATOM   1560  O   HOH B 514      37.635   6.034  32.526  1.00  0.00      B    O  
ATOM   1561  H1  HOH B 514      37.169   6.144  31.639  1.00  0.00      B    H  
ATOM   1562  H2  HOH B 514      37.965   6.935  32.800  1.00  0.00      B    H  
ATOM   1563  O   HOH B 515      31.974  28.387   2.058  1.00  0.00      B    O  
ATOM   1564  H1  HOH B 515      32.654  27.712   1.941  1.00  0.00      B    H  
ATOM   1565  H2  HOH B 515      32.446  29.174   2.526  1.00  0.00      B    H  
ATOM   1566  O   HOH B 516      15.031  13.117   6.848  1.00  0.00      B    O  
ATOM   1567  H1  HOH B 516      14.241  12.827   6.271  1.00  0.00      B    H  
ATOM   1568  H2  HOH B 516      14.784  12.881   7.817  1.00  0.00      B    H  
ATOM   1569  O   HOH B 517       5.238   5.837   5.516  1.00  0.00      B    O  
ATOM   1570  H1  HOH B 517       4.934   6.722   5.147  1.00  0.00      B    H  
ATOM   1571  H2  HOH B 517       4.588   5.166   5.144  1.00  0.00      B    H  
ATOM   1572  O   HOH B 518      36.600  26.360  27.867  1.00  0.00      B    O  
ATOM   1573  H1  HOH B 518      36.950  25.493  28.228  1.00  0.00      B    H  
ATOM   1574  H2  HOH B 518      35.722  26.602  28.374  1.00  0.00      B    H  
ATOM   1575  O   HOH B 519       5.671  19.430  11.898  1.00  0.00      B    O  
ATOM   1576  H1  HOH B 519       5.247  18.729  12.530  1.00  0.00      B    H  
ATOM   1577  H2  HOH B 519       5.363  19.199  10.909  1.00  0.00      B    H  
ATOM   1578  O   HOH B 520       5.328  35.502   4.935  1.00  0.00      B    O  
ATOM   1579  H1  HOH B 520       4.996  35.151   4.028  1.00  0.00      B    H  
ATOM   1580  H2  HOH B 520       4.574  36.075   5.334  1.00  0.00      B    H  
ATOM   1581  O   HOH B 521       1.391   1.573  22.175  1.00  0.00      B    O  
ATOM   1582  H1  HOH B 521       0.650   0.893  21.991  1.00  0.00      B    H  
ATOM   1583  H2  HOH B 521       2.250   1.110  21.922  1.00  0.00      B    H  
ATOM   1584  O   HOH B 522       9.545  15.629  10.550  1.00  0.00      B    O  
ATOM   1585  H1  HOH B 522       9.448  14.696  10.028  1.00  0.00      B    H  
ATOM   1586  H2  HOH B 522      10.413  15.641  11.120  1.00  0.00      B    H  
ATOM   1587  O   HOH B 523      16.102  37.279  11.507  1.00  0.00      B    O  
ATOM   1588  H1  HOH B 523      16.735  37.582  12.231  1.00  0.00      B    H  
ATOM   1589  H2  HOH B 523      15.349  36.792  11.956  1.00  0.00      B    H  
ATOM   1590  O   HOH B 524      33.453  33.881  28.568  1.00  0.00      B    O  
ATOM   1591  H1  HOH B 524      33.066  33.219  27.907  1.00  0.00      B    H  
ATOM   1592  H2  HOH B 524      34.445  33.753  28.537  1.00  0.00      B    H  
ATOM   1593  O   HOH B 525       7.047   8.129  14.504  1.00  0.00      B    O  
ATOM   1594  H1  HOH B 525       7.778   8.525  13.951  1.00  0.00      B    H  
ATOM   1595  H2  HOH B 525       7.212   8.325  15.470  1.00  0.00      B    H  
ATOM   1596  O   HOH B 526      28.465  22.747  16.531  1.00  0.00      B    O  
ATOM   1597  H1  HOH B 526      28.569  23.386  17.245  1.00  0.00      B    H  
ATOM   1598  H2  HOH B 526      28.622  21.832  16.953  1.00  0.00      B    H  
ATOM   1599  O   HOH B 527       8.614  21.899   2.570  1.00  0.00      B    O  
ATOM   1600  H1  HOH B 527       9.024  22.676   2.033  1.00  0.00      B    H  
ATOM   1601  H2  HOH B 527       7.671  21.790   2.192  1.00  0.00      B    H  
ATOM   1602  O   HOH B 528      12.899  17.183   5.556  1.00  0.00      B    O  
ATOM   1603  H1  HOH B 528      12.313  16.570   6.138  1.00  0.00      B    H  
ATOM   1604  H2  HOH B 528      12.629  17.034   4.637  1.00  0.00      B    H  
ATOM   1605  O   HOH B 529       9.276  20.433  10.026  1.00  0.00      B    O  
ATOM   1606  H1  HOH B 529       8.329  20.359   9.633  1.00  0.00      B    H  
ATOM   1607  H2  HOH B 529       9.795  19.619   9.630  1.00  0.00      B    H  
ATOM   1608  O   HOH B 530      15.028  26.150   6.044  1.00  0.00      B    O  
ATOM   1609  H1  HOH B 530      14.471  25.374   6.307  1.00  0.00      B    H  
ATOM   1610  H2  HOH B 530      15.676  26.372   6.832  1.00  0.00      B    H  
ATOM   1611  O   HOH B 531      36.666  32.459  30.636  1.00  0.00      B    O  
ATOM   1612  H1  HOH B 531      36.740  32.759  29.681  1.00  0.00      B    H  
ATOM   1613  H2  HOH B 531      35.778  32.699  30.991  1.00  0.00      B    H  
ATOM   1614  O   HOH B 532      14.804  -0.151  24.497  1.00  0.00      B    O  
ATOM   1615  H1  HOH B 532      14.502  -0.559  25.385  1.00  0.00      B    H  
ATOM   1616  H2  HOH B 532      14.727   0.847  24.558  1.00  0.00      B    H  
ATOM   1617  O   HOH B 533      26.133   1.274  35.454  1.00  0.00      B    O  
ATOM   1618  H1  HOH B 533      27.125   0.942  35.416  1.00  0.00      B    H  
ATOM   1619  H2  HOH B 533      25.836   1.457  34.498  1.00  0.00      B    H  
ATOM   1620  O   HOH B 534      30.516  35.750  36.678  1.00  0.00      B    O  
ATOM   1621  H1  HOH B 534      31.022  34.904  36.322  1.00  0.00      B    H  
ATOM   1622  H2  HOH B 534      29.576  35.629  36.365  1.00  0.00      B    H  
ATOM   1623  O   HOH B 535      15.316   5.367   5.534  1.00  0.00      B    O  
ATOM   1624  H1  HOH B 535      14.682   5.436   4.773  1.00  0.00      B    H  
ATOM   1625  H2  HOH B 535      16.279   5.102   5.250  1.00  0.00      B    H  
ATOM   1626  O   HOH B 536       8.132  18.539  21.921  1.00  0.00      B    O  
ATOM   1627  H1  HOH B 536       8.599  19.296  21.448  1.00  0.00      B    H  
ATOM   1628  H2  HOH B 536       7.833  17.847  21.263  1.00  0.00      B    H  
ATOM   1629  O   HOH B 537      25.408  22.765   0.614  1.00  0.00      B    O  
ATOM   1630  H1  HOH B 537      25.584  22.866   1.634  1.00  0.00      B    H  
ATOM   1631  H2  HOH B 537      24.861  21.942   0.455  1.00  0.00      B    H  
ATOM   1632  O   HOH B 538       6.590  10.585  22.628  1.00  0.00      B    O  
ATOM   1633  H1  HOH B 538       6.728  11.437  23.119  1.00  0.00      B    H  
ATOM   1634  H2  HOH B 538       6.801  10.690  21.693  1.00  0.00      B    H  
ATOM   1635  O   HOH B 539      31.773   4.161  31.229  1.00  0.00      B    O  
ATOM   1636  H1  HOH B 539      32.247   4.935  30.860  1.00  0.00      B    H  
ATOM   1637  H2  HOH B 539      30.827   4.440  31.312  1.00  0.00      B    H  
ATOM   1638  O   HOH B 540      38.902   0.591  17.686  1.00  0.00      B    O  
ATOM   1639  H1  HOH B 540      38.263   0.858  18.380  1.00  0.00      B    H  
ATOM   1640  H2  HOH B 540      39.207  -0.322  17.949  1.00  0.00      B    H  
ATOM   1641  O   HOH B 541      18.883  37.315  16.785  1.00  0.00      B    O  
ATOM   1642  H1  HOH B 541      19.810  37.704  16.988  1.00  0.00      B    H  
ATOM   1643  H2  HOH B 541      18.702  37.632  15.843  1.00  0.00      B    H  
ATOM   1644  O   HOH B 542      35.777  16.462  20.602  1.00  0.00      B    O  
ATOM   1645  H1  HOH B 542      36.671  16.028  20.746  1.00  0.00      B    H  
ATOM   1646  H2  HOH B 542      35.111  15.759  20.325  1.00  0.00      B    H  
ATOM   1647  O   HOH B 543      25.065  21.645  16.520  1.00  0.00      B    O  
ATOM   1648  H1  HOH B 543      25.364  21.756  17.466  1.00  0.00      B    H  
ATOM   1649  H2  HOH B 543      25.599  22.285  15.950  1.00  0.00      B    H  
ATOM   1650  O   HOH B 544      12.683   2.356   3.551  1.00  0.00      B    O  
ATOM   1651  H1  HOH B 544      12.699   1.350   3.363  1.00  0.00      B    H  
ATOM   1652  H2  HOH B 544      12.497   2.453   4.545  1.00  0.00      B    H  
ATOM   1653  O   HOH B 545      38.568  35.353  34.118  1.00  0.00      B    O  
ATOM   1654  H1  HOH B 545      38.154  36.155  33.754  1.00  0.00      B    H  
ATOM   1655  H2  HOH B 545      38.383  34.615  33.370  1.00  0.00      B    H  
ATOM   1656  O   HOH B 546       4.585  11.822   0.636  1.00  0.00      B    O  
ATOM   1657  H1  HOH B 546       3.994  12.280   1.279  1.00  0.00      B    H  
ATOM   1658  H2  HOH B 546       5.549  11.808   0.984  1.00  0.00      B    H  
ATOM   1659  O   HOH B 547      28.873   1.924  28.778  1.00  0.00      B    O  
ATOM   1660  H1  HOH B 547      27.942   2.362  28.657  1.00  0.00      B    H  
ATOM   1661  H2  HOH B 547      29.506   2.635  28.471  1.00  0.00      B    H  
ATOM   1662  O   HOH B 548       8.838  13.708  28.529  1.00  0.00      B    O  
ATOM   1663  H1  HOH B 548       8.486  14.387  29.123  1.00  0.00      B    H  
ATOM   1664  H2  HOH B 548       9.600  13.255  29.021  1.00  0.00      B    H  
ATOM   1665  O   HOH B 549      17.918  27.431   4.082  1.00  0.00      B    O  
ATOM   1666  H1  HOH B 549      17.824  26.448   4.230  1.00  0.00      B    H  
ATOM   1667  H2  HOH B 549      18.652  27.601   3.497  1.00  0.00      B    H  
ATOM   1668  O   HOH B 550      21.446  16.231  33.977  1.00  0.00      B    O  
ATOM   1669  H1  HOH B 550      21.429  15.230  34.019  1.00  0.00      B    H  
ATOM   1670  H2  HOH B 550      22.381  16.517  34.270  1.00  0.00      B    H  
ATOM   1671  O   HOH B 551       4.281  33.335  18.429  1.00  0.00      B    O  
ATOM   1672  H1  HOH B 551       4.611  33.774  17.605  1.00  0.00      B    H  
ATOM   1673  H2  HOH B 551       4.430  34.024  19.165  1.00  0.00      B    H  
ATOM   1674  O   HOH B 552      30.929   0.961  24.598  1.00  0.00      B    O  
ATOM   1675  H1  HOH B 552      30.231   1.600  24.259  1.00  0.00      B    H  
ATOM   1676  H2  HOH B 552      30.614   0.534  25.473  1.00  0.00      B    H  
ATOM   1677  O   HOH B 553      31.620   6.539   7.606  1.00  0.00      B    O  
ATOM   1678  H1  HOH B 553      30.696   6.637   8.069  1.00  0.00      B    H  
ATOM   1679  H2  HOH B 553      31.770   7.304   6.914  1.00  0.00      B    H  
ATOM   1680  O   HOH B 554      19.682   0.962  34.168  1.00  0.00      B    O  
ATOM   1681  H1  HOH B 554      20.047   0.314  34.868  1.00  0.00      B    H  
ATOM   1682  H2  HOH B 554      20.496   1.467  33.833  1.00  0.00      B    H  
ATOM   1683  O   HOH B 555       6.730  15.265  33.878  1.00  0.00      B    O  
ATOM   1684  H1  HOH B 555       6.671  15.458  34.870  1.00  0.00      B    H  
ATOM   1685  H2  HOH B 555       7.451  14.585  33.703  1.00  0.00      B    H  
ATOM   1686  O   HOH B 556      25.281  34.920  18.640  1.00  0.00      B    O  
ATOM   1687  H1  HOH B 556      26.070  34.311  18.690  1.00  0.00      B    H  
ATOM   1688  H2  HOH B 556      25.036  35.028  19.632  1.00  0.00      B    H  
ATOM   1689  O   HOH B 557      16.856   5.293  37.280  1.00  0.00      B    O  
ATOM   1690  H1  HOH B 557      17.754   5.745  37.043  1.00  0.00      B    H  
ATOM   1691  H2  HOH B 557      16.910   5.045  38.236  1.00  0.00      B    H  
ATOM   1692  O   HOH B 558      19.927   2.073  23.449  1.00  0.00      B    O  
ATOM   1693  H1  HOH B 558      20.461   1.258  23.687  1.00  0.00      B    H  
ATOM   1694  H2  HOH B 558      20.617   2.478  22.782  1.00  0.00      B    H  
ATOM   1695  O   HOH B 559      21.395   8.713  34.820  1.00  0.00      B    O  
ATOM   1696  H1  HOH B 559      20.921   8.205  34.061  1.00  0.00      B    H  
ATOM   1697  H2  HOH B 559      21.332   8.097  35.605  1.00  0.00      B    H  
ATOM   1698  O   HOH B 560      15.401  20.077  25.848  1.00  0.00      B    O  
ATOM   1699  H1  HOH B 560      15.379  19.005  25.864  1.00  0.00      B    H  
ATOM   1700  H2  HOH B 560      15.670  20.372  26.804  1.00  0.00      B    H  
ATOM   1701  O   HOH B 561       9.209  15.272   0.236  1.00  0.00      B    O  
ATOM   1702  H1  HOH B 561       8.446  14.608   0.012  1.00  0.00      B    H  
ATOM   1703  H2  HOH B 561       9.928  14.819   0.839  1.00  0.00      B    H  
ATOM   1704  O   HOH B 562      30.448  12.475  17.852  1.00  0.00      B    O  
ATOM   1705  H1  HOH B 562      30.841  12.303  16.949  1.00  0.00      B    H  
ATOM   1706  H2  HOH B 562      30.689  13.501  18.145  1.00  0.00      B    H  
ATOM   1707  O   HOH B 563      28.970   6.290  36.779  1.00  0.00      B    O  
ATOM   1708  H1  HOH B 563      29.756   6.420  36.198  1.00  0.00      B    H  
ATOM   1709  H2  HOH B 563      28.685   5.328  36.642  1.00  0.00      B    H  
ATOM   1710  O   HOH B 564       3.623  -0.366  37.184  1.00  0.00      B    O  
ATOM   1711  H1  HOH B 564       3.477   0.359  36.462  1.00  0.00      B    H  
ATOM   1712  H2  HOH B 564       4.025   0.040  38.074  1.00  0.00      B    H  
ATOM   1713  O   HOH B 565      12.864  28.037   5.595  1.00  0.00      B    O  
ATOM   1714  H1  HOH B 565      13.642  27.493   5.945  1.00  0.00      B    H  
ATOM   1715  H2  HOH B 565      12.024  27.578   5.857  1.00  0.00      B    H  
ATOM   1716  O   HOH B 566      21.516  36.438  12.975  1.00  0.00      B    O  
ATOM   1717  H1  HOH B 566      20.608  35.961  12.961  1.00  0.00      B    H  
ATOM   1718  H2  HOH B 566      21.401  37.166  12.357  1.00  0.00      B    H  
ATOM   1719  O   HOH B 567      26.062  29.617  25.065  1.00  0.00      B    O  
ATOM   1720  H1  HOH B 567      26.726  30.300  24.763  1.00  0.00      B    H  
ATOM   1721  H2  HOH B 567      25.855  29.003  24.267  1.00  0.00      B    H  
ATOM   1722  O   HOH B 568      11.069  35.805  19.793  1.00  0.00      B    O  
ATOM   1723  H1  HOH B 568      10.645  36.124  20.653  1.00  0.00      B    H  
ATOM   1724  H2  HOH B 568      11.930  35.356  20.074  1.00  0.00      B    H  
ATOM   1725  O   HOH B 569       3.112  28.235  37.758  1.00  0.00      B    O  
ATOM   1726  H1  HOH B 569       3.370  27.374  38.266  1.00  0.00      B    H  
ATOM   1727  H2  HOH B 569       2.589  27.876  37.018  1.00  0.00      B    H  
ATOM   1728  O   HOH B 570       5.438  37.277  18.450  1.00  0.00      B    O  
ATOM   1729  H1  HOH B 570       5.769  38.167  18.208  1.00  0.00      B    H  
ATOM   1730  H2  HOH B 570       6.062  36.595  17.911  1.00  0.00      B    H  
ATOM   1731  O   HOH B 571      36.792  38.709   2.253  1.00  0.00      B    O  
ATOM   1732  H1  HOH B 571      37.076  39.487   2.838  1.00  0.00      B    H  
ATOM   1733  H2  HOH B 571      35.785  38.697   2.355  1.00  0.00      B    H  
ATOM   1734  O   HOH B 572      23.289  17.997  15.674  1.00  0.00      B    O  
ATOM   1735  H1  HOH B 572      22.422  18.153  16.210  1.00  0.00      B    H  
ATOM   1736  H2  HOH B 572      23.943  17.679  16.367  1.00  0.00      B    H  
ATOM   1737  O   HOH B 573      21.573   5.276  12.956  1.00  0.00      B    O  
ATOM   1738  H1  HOH B 573      20.707   5.785  13.164  1.00  0.00      B    H  
ATOM   1739  H2  HOH B 573      21.911   4.870  13.874  1.00  0.00      B    H  
ATOM   1740  O   HOH B 574      23.111   1.017   1.899  1.00  0.00      B    O  
ATOM   1741  H1  HOH B 574      23.038   0.612   0.953  1.00  0.00      B    H  
ATOM   1742  H2  HOH B 574      22.492   0.496   2.509  1.00  0.00      B    H  
ATOM   1743  O   HOH B 575      15.934  19.268  11.425  1.00  0.00      B    O  
ATOM   1744  H1  HOH B 575      16.333  18.751  12.215  1.00  0.00      B    H  
ATOM   1745  H2  HOH B 575      15.794  18.582  10.668  1.00  0.00      B    H  
ATOM   1746  O   HOH B 576       6.140  21.048  25.791  1.00  0.00      B    O  
ATOM   1747  H1  HOH B 576       6.535  20.515  26.527  1.00  0.00      B    H  
ATOM   1748  H2  HOH B 576       6.028  20.357  25.078  1.00  0.00      B    H  
ATOM   1749  O   HOH B 577       6.963  36.994  24.774  1.00  0.00      B    O  
ATOM   1750  H1  HOH B 577       6.644  37.953  24.749  1.00  0.00      B    H  
ATOM   1751  H2  HOH B 577       7.851  37.044  25.304  1.00  0.00      B    H  
ATOM   1752  O   HOH B 578      12.387   0.742  21.073  1.00  0.00      B    O  
ATOM   1753  H1  HOH B 578      12.254   0.221  20.163  1.00  0.00      B    H  
ATOM   1754  H2  HOH B 578      11.861   1.572  21.015  1.00  0.00      B    H  
ATOM   1755  O   HOH B 579       2.534   0.326  14.510  1.00  0.00      B    O  
ATOM   1756  H1  HOH B 579       2.842  -0.059  15.364  1.00  0.00      B    H  
ATOM   1757  H2  HOH B 579       1.796   0.985  14.736  1.00  0.00      B    H  
ATOM   1758  O   HOH B 580      11.221  14.290  18.124  1.00  0.00      B    O  
ATOM   1759  H1  HOH B 580      11.210  14.346  19.130  1.00  0.00      B    H  
ATOM   1760  H2  HOH B 580      10.574  15.003  17.745  1.00  0.00      B    H  
ATOM   1761  O   HOH B 581       2.879  18.459  25.732  1.00  0.00      B    O  
ATOM   1762  H1  HOH B 581       2.002  17.996  26.104  1.00  0.00      B    H  
ATOM   1763  H2  HOH B 581       2.683  19.051  24.910  1.00  0.00      B    H  
ATOM   1764  O   HOH B 582      13.937   5.171  20.551  1.00  0.00      B    O  
ATOM   1765  H1  HOH B 582      14.186   4.197  20.660  1.00  0.00      B    H  
ATOM   1766  H2  HOH B 582      13.527   5.282  19.612  1.00  0.00      B    H  
ATOM   1767  O   HOH B 583      37.664  36.505   4.534  1.00  0.00      B    O  
ATOM   1768  H1  HOH B 583      37.393  36.224   3.617  1.00  0.00      B    H  
ATOM   1769  H2  HOH B 583      38.491  37.077   4.584  1.00  0.00      B    H  
ATOM   1770  O   HOH B 584       9.539  17.688  35.273  1.00  0.00      B    O  
ATOM   1771  H1  HOH B 584       9.180  16.915  35.858  1.00  0.00      B    H  
ATOM   1772  H2  HOH B 584      10.535  17.468  35.215  1.00  0.00      B    H  
ATOM   1773  O   HOH B 585      38.733  35.358  18.803  1.00  0.00      B    O  
ATOM   1774  H1  HOH B 585      37.865  35.238  18.380  1.00  0.00      B    H  
ATOM   1775  H2  HOH B 585      39.380  34.724  18.303  1.00  0.00      B    H  
ATOM   1776  O   HOH B 586      24.871  16.842   9.285  1.00  0.00      B    O  
ATOM   1777  H1  HOH B 586      23.958  16.509   9.158  1.00  0.00      B    H  
ATOM   1778  H2  HOH B 586      25.626  16.308   8.877  1.00  0.00      B    H  
ATOM   1779  O   HOH B 587      17.959  27.976  16.567  1.00  0.00      B    O  
ATOM   1780  H1  HOH B 587      17.704  28.981  16.691  1.00  0.00      B    H  
ATOM   1781  H2  HOH B 587      17.666  27.521  17.448  1.00  0.00      B    H  
ATOM   1782  O   HOH B 588       6.901  36.621  12.064  1.00  0.00      B    O  
ATOM   1783  H1  HOH B 588       6.476  37.408  11.502  1.00  0.00      B    H  
ATOM   1784  H2  HOH B 588       7.013  35.864  11.490  1.00  0.00      B    H  
ATOM   1785  O   HOH B 589       4.185  13.288  32.689  1.00  0.00      B    O  
ATOM   1786  H1  HOH B 589       3.370  13.767  33.001  1.00  0.00      B    H  
ATOM   1787  H2  HOH B 589       4.982  13.466  33.283  1.00  0.00      B    H  
ATOM   1788  O   HOH B 590      11.962   4.522  38.239  1.00  0.00      B    O  
ATOM   1789  H1  HOH B 590      11.612   3.845  38.960  1.00  0.00      B    H  
ATOM   1790  H2  HOH B 590      11.774   4.146  37.313  1.00  0.00      B    H  
ATOM   1791  O   HOH B 591      16.528  24.884  15.969  1.00  0.00      B    O  
ATOM   1792  H1  HOH B 591      16.238  25.283  16.897  1.00  0.00      B    H  
ATOM   1793  H2  HOH B 591      16.493  25.690  15.339  1.00  0.00      B    H  
ATOM   1794  O   HOH B 592      22.920  14.776   2.536  1.00  0.00      B    O  
ATOM   1795  H1  HOH B 592      22.073  14.295   2.220  1.00  0.00      B    H  
ATOM   1796  H2  HOH B 592      22.997  14.541   3.502  1.00  0.00      B    H  
ATOM   1797  O   HOH B 593      12.261  21.556  20.073  1.00  0.00      B    O  
ATOM   1798  H1  HOH B 593      12.616  20.703  20.524  1.00  0.00      B    H  
ATOM   1799  H2  HOH B 593      13.070  21.997  19.686  1.00  0.00      B    H  
ATOM   1800  O   HOH B 594       4.908  34.455  15.953  1.00  0.00      B    O  
ATOM   1801  H1  HOH B 594       5.265  35.314  15.532  1.00  0.00      B    H  
ATOM   1802  H2  HOH B 594       3.965  34.328  15.576  1.00  0.00      B    H  
ATOM   1803  O   HOH B 595      28.602  13.867   7.043  1.00  0.00      B    O  
ATOM   1804  H1  HOH B 595      29.379  13.544   6.548  1.00  0.00      B    H  
ATOM   1805  H2  HOH B 595      28.485  13.165   7.807  1.00  0.00      B    H  
ATOM   1806  O   HOH B 596      27.525  37.495  37.793  1.00  0.00      B    O  
ATOM   1807  H1  HOH B 596      27.413  36.477  37.647  1.00  0.00      B    H  
ATOM   1808  H2  HOH B 596      27.821  37.929  36.918  1.00  0.00      B    H  
ATOM   1809  O   HOH B 597       2.359  34.740  15.132  1.00  0.00      B    O  
ATOM   1810  H1  HOH B 597       2.704  35.433  14.471  1.00  0.00      B    H  
ATOM   1811  H2  HOH B 597       1.809  34.058  14.584  1.00  0.00      B    H  
ATOM   1812  O   HOH B 598      17.408  31.865   3.145  1.00  0.00      B    O  
ATOM   1813  H1  HOH B 598      17.304  31.348   2.292  1.00  0.00      B    H  
ATOM   1814  H2  HOH B 598      16.559  32.100   3.495  1.00  0.00      B    H  
ATOM   1815  O   HOH B 599      12.188  30.176  13.249  1.00  0.00      B    O  
ATOM   1816  H1  HOH B 599      11.911  31.071  13.667  1.00  0.00      B    H  
ATOM   1817  H2  HOH B 599      12.487  30.343  12.263  1.00  0.00      B    H  
ATOM   1818  O   HOH B 600      37.885  36.299   1.750  1.00  0.00      B    O  
ATOM   1819  H1  HOH B 600      37.530  37.281   1.929  1.00  0.00      B    H  
ATOM   1820  H2  HOH B 600      38.792  36.225   2.150  1.00  0.00      B    H  
ATOM   1821  O   HOH B 601      28.393   9.194  26.910  1.00  0.00      B    O  
ATOM   1822  H1  HOH B 601      28.699   9.695  27.778  1.00  0.00      B    H  
ATOM   1823  H2  HOH B 601      27.432   8.892  26.964  1.00  0.00      B    H  
ATOM   1824  O   HOH B 602       3.152   3.304  13.568  1.00  0.00      B    O  
ATOM   1825  H1  HOH B 602       3.486   2.896  14.413  1.00  0.00      B    H  
ATOM   1826  H2  HOH B 602       3.179   2.662  12.855  1.00  0.00      B    H  
ATOM   1827  O   HOH B 603       6.906  11.966  11.776  1.00  0.00      B    O  
ATOM   1828  H1  HOH B 603       7.706  12.486  12.178  1.00  0.00      B    H  
ATOM   1829  H2  HOH B 603       7.142  11.058  11.792  1.00  0.00      B    H  
ATOM   1830  O   HOH B 604       4.426  21.689   4.317  1.00  0.00      B    O  
ATOM   1831  H1  HOH B 604       4.925  21.412   3.468  1.00  0.00      B    H  
ATOM   1832  H2  HOH B 604       5.132  22.098   4.911  1.00  0.00      B    H  
ATOM   1833  O   HOH B 605      34.955  34.051  24.790  1.00  0.00      B    O  
ATOM   1834  H1  HOH B 605      35.317  33.199  25.119  1.00  0.00      B    H  
ATOM   1835  H2  HOH B 605      35.568  34.802  25.114  1.00  0.00      B    H  
ATOM   1836  O   HOH B 606      13.387  34.305  20.093  1.00  0.00      B    O  
ATOM   1837  H1  HOH B 606      13.731  33.637  19.380  1.00  0.00      B    H  
ATOM   1838  H2  HOH B 606      13.193  33.805  20.958  1.00  0.00      B    H  
ATOM   1839  O   HOH B 607       5.227   2.881  38.086  1.00  0.00      B    O  
ATOM   1840  H1  HOH B 607       5.158   1.912  38.366  1.00  0.00      B    H  
ATOM   1841  H2  HOH B 607       6.207   3.074  37.951  1.00  0.00      B    H  
ATOM   1842  O   HOH B 608       6.139   2.924   7.291  1.00  0.00      B    O  
ATOM   1843  H1  HOH B 608       6.742   3.785   7.384  1.00  0.00      B    H  
ATOM   1844  H2  HOH B 608       6.295   2.460   6.389  1.00  0.00      B    H  
ATOM   1845  O   HOH B 609      23.180  31.410  10.164  1.00  0.00      B    O  
ATOM   1846  H1  HOH B 609      23.260  32.241   9.589  1.00  0.00      B    H  
ATOM   1847  H2  HOH B 609      23.250  30.619   9.567  1.00  0.00      B    H  
ATOM   1848  O   HOH B 610       2.441   2.260  30.859  1.00  0.00      B    O  
ATOM   1849  H1  HOH B 610       2.237   3.162  30.422  1.00  0.00      B    H  
ATOM   1850  H2  HOH B 610       2.114   2.229  31.832  1.00  0.00      B    H  
ATOM   1851  O   HOH B 611      32.933  39.046   7.821  1.00  0.00      B    O  
ATOM   1852  H1  HOH B 611      32.608  38.035   7.774  1.00  0.00      B    H  
ATOM   1853  H2  HOH B 611      33.833  39.127   7.283  1.00  0.00      B    H  
ATOM   1854  O   HOH B 612      20.757  17.763  32.038  1.00  0.00      B    O  
ATOM   1855  H1  HOH B 612      19.794  18.129  32.164  1.00  0.00      B    H  
ATOM   1856  H2  HOH B 612      20.852  17.028  32.752  1.00  0.00      B    H  
ATOM   1857  O   HOH B 613      33.521  20.278  36.118  1.00  0.00      B    O  
ATOM   1858  H1  HOH B 613      34.006  20.441  36.984  1.00  0.00      B    H  
ATOM   1859  H2  HOH B 613      32.710  20.861  36.210  1.00  0.00      B    H  
ATOM   1860  O   HOH B 614      12.886   8.256   0.157  1.00  0.00      B    O  
ATOM   1861  H1  HOH B 614      13.225   8.379  -0.757  1.00  0.00      B    H  
ATOM   1862  H2  HOH B 614      13.656   8.346   0.802  1.00  0.00      B    H  
ATOM   1863  O   HOH B 615      10.652  28.258   3.848  1.00  0.00      B    O  
ATOM   1864  H1  HOH B 615      11.667  28.120   3.772  1.00  0.00      B    H  
ATOM   1865  H2  HOH B 615      10.322  27.826   4.694  1.00  0.00      B    H  
ATOM   1866  O   HOH B 616      35.512  18.190  32.711  1.00  0.00      B    O  
ATOM   1867  H1  HOH B 616      35.498  18.612  31.798  1.00  0.00      B    H  
ATOM   1868  H2  HOH B 616      35.371  18.936  33.353  1.00  0.00      B    H  
ATOM   1869  O   HOH B 617       7.676   1.240   5.181  1.00  0.00      B    O  
ATOM   1870  H1  HOH B 617       7.188   0.384   5.450  1.00  0.00      B    H  
ATOM   1871  H2  HOH B 617       8.030   1.146   4.263  1.00  0.00      B    H  
ATOM   1872  O   HOH B 618      14.296   3.543  27.118  1.00  0.00      B    O  
ATOM   1873  H1  HOH B 618      13.447   3.823  27.550  1.00  0.00      B    H  
ATOM   1874  H2  HOH B 618      14.934   4.366  27.254  1.00  0.00      B    H  
ATOM   1875  O   HOH B 619       5.070   2.400  10.014  1.00  0.00      B    O  
ATOM   1876  H1  HOH B 619       5.469   3.006  10.691  1.00  0.00      B    H  
ATOM   1877  H2  HOH B 619       5.618   2.467   9.176  1.00  0.00      B    H  
ATOM   1878  O   HOH B 620      20.413  22.042  35.598  1.00  0.00      B    O  
ATOM   1879  H1  HOH B 620      20.714  22.667  36.317  1.00  0.00      B    H  
ATOM   1880  H2  HOH B 620      21.142  21.368  35.537  1.00  0.00      B    H  
ATOM   1881  O   HOH B 621      19.602  23.741  22.289  1.00  0.00      B    O  
ATOM   1882  H1  HOH B 621      20.290  23.356  22.910  1.00  0.00      B    H  
ATOM   1883  H2  HOH B 621      19.637  23.066  21.495  1.00  0.00      B    H  
ATOM   1884  O   HOH B 622      16.732  24.886  35.658  1.00  0.00      B    O  
ATOM   1885  H1  HOH B 622      16.900  24.639  34.721  1.00  0.00      B    H  
ATOM   1886  H2  HOH B 622      15.753  24.683  35.874  1.00  0.00      B    H  
ATOM   1887  O   HOH B 623      15.014   7.216  14.100  1.00  0.00      B    O  
ATOM   1888  H1  HOH B 623      14.802   6.377  14.657  1.00  0.00      B    H  
ATOM   1889  H2  HOH B 623      15.096   7.941  14.753  1.00  0.00      B    H  
ATOM   1890  O   HOH B 624       1.418  18.530  35.806  1.00  0.00      B    O  
ATOM   1891  H1  HOH B 624       0.730  19.273  35.809  1.00  0.00      B    H  
ATOM   1892  H2  HOH B 624       0.985  17.634  35.733  1.00  0.00      B    H  
ATOM   1893  O   HOH B 625      12.387  11.216  27.826  1.00  0.00      B    O  
ATOM   1894  H1  HOH B 625      11.598  10.907  27.241  1.00  0.00      B    H  
ATOM   1895  H2  HOH B 625      12.989  10.421  27.834  1.00  0.00      B    H  
ATOM   1896  O   HOH B 626      27.723   9.236   2.836  1.00  0.00      B    O  
ATOM   1897  H1  HOH B 626      28.057   9.492   3.741  1.00  0.00      B    H  
ATOM   1898  H2  HOH B 626      27.595  10.106   2.333  1.00  0.00      B    H  
ATOM   1899  O   HOH B 627      27.790  26.594  16.809  1.00  0.00      B    O  
ATOM   1900  H1  HOH B 627      28.712  26.304  16.518  1.00  0.00      B    H  
ATOM   1901  H2  HOH B 627      27.402  25.881  17.452  1.00  0.00      B    H  
ATOM   1902  O   HOH B 628      24.091   8.465  34.016  1.00  0.00      B    O  
ATOM   1903  H1  HOH B 628      24.565   8.326  34.911  1.00  0.00      B    H  
ATOM   1904  H2  HOH B 628      23.152   8.650  34.271  1.00  0.00      B    H  
ATOM   1905  O   HOH B 629       4.187   5.433  22.778  1.00  0.00      B    O  
ATOM   1906  H1  HOH B 629       4.439   6.429  22.898  1.00  0.00      B    H  
ATOM   1907  H2  HOH B 629       4.702   5.088  21.977  1.00  0.00      B    H  
ATOM   1908  O   HOH B 630      21.847  34.159  37.485  1.00  0.00      B    O  
ATOM   1909  H1  HOH B 630      21.524  33.971  38.458  1.00  0.00      B    H  
ATOM   1910  H2  HOH B 630      22.860  34.089  37.538  1.00  0.00      B    H  
ATOM   1911  O   HOH B 631      28.463  16.514  38.235  1.00  0.00      B    O  
ATOM   1912  H1  HOH B 631      28.422  16.803  37.258  1.00  0.00      B    H  
ATOM   1913  H2  HOH B 631      29.240  15.859  38.280  1.00  0.00      B    H  
ATOM   1914  O   HOH B 632      35.201  18.656   6.761  1.00  0.00      B    O  
ATOM   1915  H1  HOH B 632      34.390  18.229   7.241  1.00  0.00      B    H  
ATOM   1916  H2  HOH B 632      36.009  18.459   7.284  1.00  0.00      B    H  
ATOM   1917  O   HOH B 633      10.363  20.954  28.588  1.00  0.00      B    O  
ATOM   1918  H1  HOH B 633      10.629  21.915  28.544  1.00  0.00      B    H  
ATOM   1919  H2  HOH B 633       9.331  20.912  28.501  1.00  0.00      B    H  
ATOM   1920  O   HOH B 634       4.106  22.618  24.684  1.00  0.00      B    O  
ATOM   1921  H1  HOH B 634       4.294  23.566  24.633  1.00  0.00      B    H  
ATOM   1922  H2  HOH B 634       4.967  22.174  24.983  1.00  0.00      B    H  
ATOM   1923  O   HOH B 635      29.062   9.195  36.507  1.00  0.00      B    O  
ATOM   1924  H1  HOH B 635      28.893   8.211  36.259  1.00  0.00      B    H  
ATOM   1925  H2  HOH B 635      30.067   9.323  36.547  1.00  0.00      B    H  
ATOM   1926  O   HOH B 636      15.887   8.541  11.298  1.00  0.00      B    O  
ATOM   1927  H1  HOH B 636      15.748   7.543  11.198  1.00  0.00      B    H  
ATOM   1928  H2  HOH B 636      15.986   8.879  10.345  1.00  0.00      B    H  
ATOM   1929  O   HOH B 637      10.625  10.222  26.074  1.00  0.00      B    O  
ATOM   1930  H1  HOH B 637      10.134  11.055  26.009  1.00  0.00      B    H  
ATOM   1931  H2  HOH B 637      10.075   9.357  25.856  1.00  0.00      B    H  
ATOM   1932  O   HOH B 638      17.557  12.066   1.688  1.00  0.00      B    O  
ATOM   1933  H1  HOH B 638      17.323  13.043   1.585  1.00  0.00      B    H  
ATOM   1934  H2  HOH B 638      18.316  12.000   2.390  1.00  0.00      B    H  
ATOM   1935  O   HOH B 639       3.922  21.029  32.941  1.00  0.00      B    O  
ATOM   1936  H1  HOH B 639       3.954  20.622  31.985  1.00  0.00      B    H  
ATOM   1937  H2  HOH B 639       3.139  21.658  33.033  1.00  0.00      B    H  
ATOM   1938  O   HOH B 640      38.867  11.941  18.919  1.00  0.00      B    O  
ATOM   1939  H1  HOH B 640      37.954  11.799  19.281  1.00  0.00      B    H  
ATOM   1940  H2  HOH B 640      38.927  12.810  18.524  1.00  0.00      B    H  
ATOM   1941  O   HOH B 641      11.057  36.980  35.257  1.00  0.00      B    O  
ATOM   1942  H1  HOH B 641      11.481  37.756  35.845  1.00  0.00      B    H  
ATOM   1943  H2  HOH B 641      11.665  36.134  35.362  1.00  0.00      B    H  
ATOM   1944  O   HOH B 642       5.435   9.462  11.290  1.00  0.00      B    O  
ATOM   1945  H1  HOH B 642       6.129   8.789  11.132  1.00  0.00      B    H  
ATOM   1946  H2  HOH B 642       4.908   9.615  10.425  1.00  0.00      B    H  
ATOM   1947  O   HOH B 643      29.669  25.543   8.890  1.00  0.00      B    O  
ATOM   1948  H1  HOH B 643      30.219  26.393   8.611  1.00  0.00      B    H  
ATOM   1949  H2  HOH B 643      29.518  25.773   9.886  1.00  0.00      B    H  
ATOM   1950  O   HOH B 644       3.332  14.244  16.117  1.00  0.00      B    O  
ATOM   1951  H1  HOH B 644       3.495  14.708  17.022  1.00  0.00      B    H  
ATOM   1952  H2  HOH B 644       3.194  15.039  15.457  1.00  0.00      B    H  
ATOM   1953  O   HOH B 645       8.106  35.118  28.104  1.00  0.00      B    O  
ATOM   1954  H1  HOH B 645       8.459  35.975  27.646  1.00  0.00      B    H  
ATOM   1955  H2  HOH B 645       7.645  35.502  28.939  1.00  0.00      B    H  
ATOM   1956  O   HOH B 646       9.621  28.324   8.728  1.00  0.00      B    O  
ATOM   1957  H1  HOH B 646      10.372  28.019   9.369  1.00  0.00      B    H  
ATOM   1958  H2  HOH B 646       8.917  28.812   9.230  1.00  0.00      B    H  
ATOM   1959  O   HOH B 647      37.789  32.821  21.207  1.00  0.00      B    O  
ATOM   1960  H1  HOH B 647      37.856  32.022  21.846  1.00  0.00      B    H  
ATOM   1961  H2  HOH B 647      38.674  33.277  21.315  1.00  0.00      B    H  
ATOM   1962  O   HOH B 648      28.435  17.421  35.672  1.00  0.00      B    O  
ATOM   1963  H1  HOH B 648      29.012  16.778  35.054  1.00  0.00      B    H  
ATOM   1964  H2  HOH B 648      28.852  18.365  35.810  1.00  0.00      B    H  
ATOM   1965  O   HOH B 649       4.813  17.297   0.337  1.00  0.00      B    O  
ATOM   1966  H1  HOH B 649       4.713  16.510   1.018  1.00  0.00      B    H  
ATOM   1967  H2  HOH B 649       3.915  17.300  -0.201  1.00  0.00      B    H  
ATOM   1968  O   HOH B 650      36.819  29.686   6.888  1.00  0.00      B    O  
ATOM   1969  H1  HOH B 650      37.205  30.308   7.648  1.00  0.00      B    H  
ATOM   1970  H2  HOH B 650      37.529  29.283   6.315  1.00  0.00      B    H  
ATOM   1971  O   HOH B 651      11.730  23.453  35.627  1.00  0.00      B    O  
ATOM   1972  H1  HOH B 651      12.613  23.872  35.620  1.00  0.00      B    H  
ATOM   1973  H2  HOH B 651      11.401  23.626  36.568  1.00  0.00      B    H  
ATOM   1974  O   HOH B 652      30.923  18.332  38.394  1.00  0.00      B    O  
ATOM   1975  H1  HOH B 652      30.473  18.999  37.732  1.00  0.00      B    H  
ATOM   1976  H2  HOH B 652      30.379  18.145  39.203  1.00  0.00      B    H  
ATOM   1977  O   HOH B 653      28.829  25.385  31.581  1.00  0.00      B    O  
ATOM   1978  H1  HOH B 653      29.725  25.756  31.316  1.00  0.00      B    H  
ATOM   1979  H2  HOH B 653      28.867  24.989  32.497  1.00  0.00      B    H  
ATOM   1980  O   HOH B 654       0.525   4.200  25.516  1.00  0.00      B    O  
ATOM   1981  H1  HOH B 654       0.787   4.204  24.513  1.00  0.00      B    H  
ATOM   1982  H2  HOH B 654       1.321   3.941  26.023  1.00  0.00      B    H  
ATOM   1983  O   HOH B 655      38.006  32.362   0.345  1.00  0.00      B    O  
ATOM   1984  H1  HOH B 655      38.182  33.312   0.092  1.00  0.00      B    H  
ATOM   1985  H2  HOH B 655      37.023  32.350   0.647  1.00  0.00      B    H  
ATOM   1986  O   HOH B 656      26.966  10.334  35.335  1.00  0.00      B    O  
ATOM   1987  H1  HOH B 656      26.375   9.802  35.933  1.00  0.00      B    H  
ATOM   1988  H2  HOH B 656      27.948   9.983  35.492  1.00  0.00      B    H  
ATOM   1989  O   HOH B 657      14.550  37.769  27.049  1.00  0.00      B    O  
ATOM   1990  H1  HOH B 657      14.472  36.881  27.487  1.00  0.00      B    H  
ATOM   1991  H2  HOH B 657      14.699  38.510  27.705  1.00  0.00      B    H  
ATOM   1992  O   HOH B 658      30.703  19.012   8.870  1.00  0.00      B    O  
ATOM   1993  H1  HOH B 658      31.063  19.857   9.231  1.00  0.00      B    H  
ATOM   1994  H2  HOH B 658      29.734  19.171   8.642  1.00  0.00      B    H  
ATOM   1995  O   HOH B 659      17.649  20.782  22.534  1.00  0.00      B    O  
ATOM   1996  H1  HOH B 659      17.787  21.435  23.391  1.00  0.00      B    H  
ATOM   1997  H2  HOH B 659      16.666  20.724  22.279  1.00  0.00      B    H  
ATOM   1998  O   HOH B 660       4.048  36.218  36.333  1.00  0.00      B    O  
ATOM   1999  H1  HOH B 660       3.856  36.179  35.312  1.00  0.00      B    H  
ATOM   2000  H2  HOH B 660       3.852  37.119  36.739  1.00  0.00      B    H  
ATOM   2001  O   HOH B 661      24.806  31.846  26.431  1.00  0.00      B    O  
ATOM   2002  H1  HOH B 661      25.178  30.962  26.223  1.00  0.00      B    H  
ATOM   2003  H2  HOH B 661      25.380  32.592  26.033  1.00  0.00      B    H  
ATOM   2004  O   HOH B 662       2.368  33.545   4.513  1.00  0.00      B    O  
ATOM   2005  H1  HOH B 662       2.976  32.964   3.833  1.00  0.00      B    H  
ATOM   2006  H2  HOH B 662       1.670  32.895   4.896  1.00  0.00      B    H  
ATOM   2007  O   HOH B 663       4.083   0.501  29.728  1.00  0.00      B    O  
ATOM   2008  H1  HOH B 663       3.394   1.145  30.130  1.00  0.00      B    H  
ATOM   2009  H2  HOH B 663       4.864   0.756  30.356  1.00  0.00      B    H  
ATOM   2010  O   HOH B 664      35.314  35.749  18.871  1.00  0.00      B    O  
ATOM   2011  H1  HOH B 664      35.906  35.434  18.153  1.00  0.00      B    H  
ATOM   2012  H2  HOH B 664      34.972  34.981  19.423  1.00  0.00      B    H  
ATOM   2013  O   HOH B 665       9.534   3.029  30.028  1.00  0.00      B    O  
ATOM   2014  H1  HOH B 665       8.829   2.843  30.755  1.00  0.00      B    H  
ATOM   2015  H2  HOH B 665      10.407   2.741  30.485  1.00  0.00      B    H  
ATOM   2016  O   HOH B 666      13.003  28.754  24.375  1.00  0.00      B    O  
ATOM   2017  H1  HOH B 666      14.018  28.803  24.500  1.00  0.00      B    H  
ATOM   2018  H2  HOH B 666      12.742  27.968  24.956  1.00  0.00      B    H  
ATOM   2019  O   HOH B 667      20.022  13.578  28.672  1.00  0.00      B    O  
ATOM   2020  H1  HOH B 667      19.126  13.684  29.099  1.00  0.00      B    H  
ATOM   2021  H2  HOH B 667      20.719  13.505  29.408  1.00  0.00      B    H  
ATOM   2022  O   HOH B 668      34.820  21.098  14.106  1.00  0.00      B    O  
ATOM   2023  H1  HOH B 668      34.392  21.989  14.046  1.00  0.00      B    H  
ATOM   2024  H2  HOH B 668      35.186  20.880  13.161  1.00  0.00      B    H  
ATOM   2025  O   HOH B 669       2.338  37.617  23.663  1.00  0.00      B    O  
ATOM   2026  H1  HOH B 669       2.240  37.565  22.669  1.00  0.00      B    H  
ATOM   2027  H2  HOH B 669       2.585  38.546  23.899  1.00  0.00      B    H  
ATOM   2028  O   HOH B 670      28.324   3.245  13.043  1.00  0.00      B    O  
ATOM   2029  H1  HOH B 670      28.922   4.081  12.731  1.00  0.00      B    H  
ATOM   2030  H2  HOH B 670      28.881   2.648  13.647  1.00  0.00      B    H  
ATOM   2031  O   HOH B 671       0.878  21.499  28.205  1.00  0.00      B    O  
ATOM   2032  H1  HOH B 671       1.349  20.585  28.188  1.00  0.00      B    H  
ATOM   2033  H2  HOH B 671       1.300  22.057  28.975  1.00  0.00      B    H  
ATOM   2034  O   HOH B 672      26.045  13.552  24.296  1.00  0.00      B    O  
ATOM   2035  H1  HOH B 672      25.666  13.753  25.286  1.00  0.00      B    H  
ATOM   2036  H2  HOH B 672      25.443  12.952  23.786  1.00  0.00      B    H  
ATOM   2037  O   HOH B 673      36.686  16.076  13.256  1.00  0.00      B    O  
ATOM   2038  H1  HOH B 673      36.167  15.295  13.641  1.00  0.00      B    H  
ATOM   2039  H2  HOH B 673      35.999  16.858  13.039  1.00  0.00      B    H  
ATOM   2040  O   HOH B 674      29.777  38.680   9.246  1.00  0.00      B    O  
ATOM   2041  H1  HOH B 674      30.640  39.051   8.898  1.00  0.00      B    H  
ATOM   2042  H2  HOH B 674      29.105  39.463   9.344  1.00  0.00      B    H  
ATOM   2043  O   HOH B 675      14.406   5.706  23.221  1.00  0.00      B    O  
ATOM   2044  H1  HOH B 675      14.508   4.788  23.693  1.00  0.00      B    H  
ATOM   2045  H2  HOH B 675      14.400   5.566  22.206  1.00  0.00      B    H  
ATOM   2046  O   HOH B 676      36.171  23.138  35.529  1.00  0.00      B    O  
ATOM   2047  H1  HOH B 676      36.759  23.761  36.058  1.00  0.00      B    H  
ATOM   2048  H2  HOH B 676      36.335  23.368  34.531  1.00  0.00      B    H  
ATOM   2049  O   HOH B 677      28.374  22.198  23.377  1.00  0.00      B    O  
ATOM   2050  H1  HOH B 677      28.173  21.553  24.164  1.00  0.00      B    H  
ATOM   2051  H2  HOH B 677      29.355  22.387  23.326  1.00  0.00      B    H  
ATOM   2052  O   HOH B 678      25.061  22.483  32.706  1.00  0.00      B    O  
ATOM   2053  H1  HOH B 678      24.096  22.323  33.027  1.00  0.00      B    H  
ATOM   2054  H2  HOH B 678      25.526  23.104  33.322  1.00  0.00      B    H  
ATOM   2055  O   HOH B 679      33.156  25.811   1.495  1.00  0.00      B    O  
ATOM   2056  H1  HOH B 679      33.956  25.184   1.692  1.00  0.00      B    H  
ATOM   2057  H2  HOH B 679      32.295  25.274   1.465  1.00  0.00      B    H  
ATOM   2058  O   HOH B 680       7.179  18.511  38.202  1.00  0.00      B    O  
ATOM   2059  H1  HOH B 680       6.311  18.376  38.752  1.00  0.00      B    H  
ATOM   2060  H2  HOH B 680       8.012  18.165  38.765  1.00  0.00      B    H  
ATOM   2061  O   HOH B 681      35.372   9.505  29.379  1.00  0.00      B    O  
ATOM   2062  H1  HOH B 681      36.043   9.040  28.798  1.00  0.00      B    H  
ATOM   2063  H2  HOH B 681      35.055   8.855  30.062  1.00  0.00      B    H  
ATOM   2064  O   HOH B 682      36.596   0.802  11.834  1.00  0.00      B    O  
ATOM   2065  H1  HOH B 682      36.796   0.313  10.971  1.00  0.00      B    H  
ATOM   2066  H2  HOH B 682      36.139   1.637  11.546  1.00  0.00      B    H  
ATOM   2067  O   HOH B 683      12.344   6.647  24.608  1.00  0.00      B    O  
ATOM   2068  H1  HOH B 683      12.419   7.643  24.770  1.00  0.00      B    H  
ATOM   2069  H2  HOH B 683      13.183   6.461  24.059  1.00  0.00      B    H  
ATOM   2070  O   HOH B 684      33.271  28.707  17.685  1.00  0.00      B    O  
ATOM   2071  H1  HOH B 684      33.186  29.574  18.124  1.00  0.00      B    H  
ATOM   2072  H2  HOH B 684      33.144  28.853  16.719  1.00  0.00      B    H  
ATOM   2073  O   HOH B 685      16.324  10.191   8.646  1.00  0.00      B    O  
ATOM   2074  H1  HOH B 685      15.639   9.742   8.030  1.00  0.00      B    H  
ATOM   2075  H2  HOH B 685      16.840  10.885   8.100  1.00  0.00      B    H  
ATOM   2076  O   HOH B 686       5.180  20.793  29.389  1.00  0.00      B    O  
ATOM   2077  H1  HOH B 686       4.600  20.743  28.547  1.00  0.00      B    H  
ATOM   2078  H2  HOH B 686       5.008  19.996  30.040  1.00  0.00      B    H  
ATOM   2079  O   HOH B 687       4.631   4.947   0.667  1.00  0.00      B    O  
ATOM   2080  H1  HOH B 687       4.762   5.780   0.125  1.00  0.00      B    H  
ATOM   2081  H2  HOH B 687       4.755   4.168  -0.019  1.00  0.00      B    H  
ATOM   2082  O   HOH B 688      17.856  17.229  37.762  1.00  0.00      B    O  
ATOM   2083  H1  HOH B 688      17.028  17.102  37.226  1.00  0.00      B    H  
ATOM   2084  H2  HOH B 688      18.618  17.397  37.145  1.00  0.00      B    H  
ATOM   2085  O   HOH B 689      20.901  21.427  11.964  1.00  0.00      B    O  
ATOM   2086  H1  HOH B 689      20.883  21.138  12.943  1.00  0.00      B    H  
ATOM   2087  H2  HOH B 689      21.397  20.717  11.488  1.00  0.00      B    H  
ATOM   2088  O   HOH B 690       7.415  33.125   1.844  1.00  0.00      B    O  
ATOM   2089  H1  HOH B 690       7.278  32.347   2.551  1.00  0.00      B    H  
ATOM   2090  H2  HOH B 690       6.905  33.030   0.922  1.00  0.00      B    H  
ATOM   2091  O   HOH B 691      33.199  30.990  38.010  1.00  0.00      B    O  
ATOM   2092  H1  HOH B 691      33.741  30.412  37.337  1.00  0.00      B    H  
ATOM   2093  H2  HOH B 691      32.219  30.929  37.613  1.00  0.00      B    H  
ATOM   2094  O   HOH B 692      19.091  25.739   7.489  1.00  0.00      B    O  
ATOM   2095  H1  HOH B 692      18.961  25.267   6.604  1.00  0.00      B    H  
ATOM   2096  H2  HOH B 692      19.523  25.089   8.089  1.00  0.00      B    H  
ATOM   2097  O   HOH B 693      32.122   5.965  19.050  1.00  0.00      B    O  
ATOM   2098  H1  HOH B 693      32.687   6.328  19.842  1.00  0.00      B    H  
ATOM   2099  H2  HOH B 693      31.858   5.023  19.280  1.00  0.00      B    H  
ATOM   2100  O   HOH B 694      32.610  20.635  32.628  1.00  0.00      B    O  
ATOM   2101  H1  HOH B 694      33.484  21.069  32.374  1.00  0.00      B    H  
ATOM   2102  H2  HOH B 694      32.128  21.316  33.212  1.00  0.00      B    H  
ATOM   2103  O   HOH B 695      18.817   7.672  37.520  1.00  0.00      B    O  
ATOM   2104  H1  HOH B 695      18.694   8.642  37.855  1.00  0.00      B    H  
ATOM   2105  H2  HOH B 695      19.850   7.523  37.579  1.00  0.00      B    H  
ATOM   2106  O   HOH B 696      13.813   9.011   7.570  1.00  0.00      B    O  
ATOM   2107  H1  HOH B 696      12.830   9.075   7.883  1.00  0.00      B    H  
ATOM   2108  H2  HOH B 696      14.005   8.008   7.696  1.00  0.00      B    H  
ATOM   2109  O   HOH B 697      31.914   1.464   5.926  1.00  0.00      B    O  
ATOM   2110  H1  HOH B 697      32.236   0.881   6.690  1.00  0.00      B    H  
ATOM   2111  H2  HOH B 697      32.161   2.429   6.116  1.00  0.00      B    H  
ATOM   2112  O   HOH B 698      38.440   8.710  33.023  1.00  0.00      B    O  
ATOM   2113  H1  HOH B 698      38.979   9.354  32.452  1.00  0.00      B    H  
ATOM   2114  H2  HOH B 698      38.914   8.620  33.899  1.00  0.00      B    H  
ATOM   2115  O   HOH B 699      29.683  25.108  36.819  1.00  0.00      B    O  
ATOM   2116  H1  HOH B 699      28.861  24.542  36.930  1.00  0.00      B    H  
ATOM   2117  H2  HOH B 699      29.715  25.447  35.896  1.00  0.00      B    H  
ATOM   2118  O   HOH B 700      33.293  23.285  14.606  1.00  0.00      B    O  
ATOM   2119  H1  HOH B 700      33.737  23.903  13.953  1.00  0.00      B    H  
ATOM   2120  H2  HOH B 700      33.753  23.399  15.497  1.00  0.00      B    H  
ATOM   2121  O   HOH B 701      36.409  26.408  20.347  1.00  0.00      B    O  
ATOM   2122  H1  HOH B 701      36.891  27.002  19.726  1.00  0.00      B    H  
ATOM   2123  H2  HOH B 701      37.126  26.126  21.006  1.00  0.00      B    H  
ATOM   2124  O   HOH B 702      35.907  29.439   0.730  1.00  0.00      B    O  
ATOM   2125  H1  HOH B 702      35.932  29.743   1.669  1.00  0.00      B    H  
ATOM   2126  H2  HOH B 702      35.771  30.303   0.159  1.00  0.00      B    H  
ATOM   2127  O   HOH B 703      19.494   6.509   0.982  1.00  0.00      B    O  
ATOM   2128  H1  HOH B 703      19.672   7.512   0.931  1.00  0.00      B    H  
ATOM   2129  H2  HOH B 703      19.866   6.018   0.223  1.00  0.00      B    H  
ATOM   2130  O   HOH B 704      36.476  26.105  25.158  1.00  0.00      B    O  
ATOM   2131  H1  HOH B 704      37.296  25.542  24.899  1.00  0.00      B    H  
ATOM   2132  H2  HOH B 704      36.595  26.447  26.092  1.00  0.00      B    H  
ATOM   2133  O   HOH B 705      29.015   3.985  21.340  1.00  0.00      B    O  
ATOM   2134  H1  HOH B 705      29.157   4.954  21.663  1.00  0.00      B    H  
ATOM   2135  H2  HOH B 705      29.866   3.604  20.967  1.00  0.00      B    H  
ATOM   2136  O   HOH B 706      29.691  28.262  30.055  1.00  0.00      B    O  
ATOM   2137  H1  HOH B 706      29.231  27.492  29.571  1.00  0.00      B    H  
ATOM   2138  H2  HOH B 706      29.628  29.110  29.506  1.00  0.00      B    H  
ATOM   2139  O   HOH B 707      11.017  25.381   3.235  1.00  0.00      B    O  
ATOM   2140  H1  HOH B 707      11.396  24.814   3.998  1.00  0.00      B    H  
ATOM   2141  H2  HOH B 707      10.525  26.192   3.542  1.00  0.00      B    H  
ATOM   2142  O   HOH B 708      26.039  32.770   7.897  1.00  0.00      B    O  
ATOM   2143  H1  HOH B 708      25.175  33.302   7.724  1.00  0.00      B    H  
ATOM   2144  H2  HOH B 708      26.012  31.869   7.481  1.00  0.00      B    H  
ATOM   2145  O   HOH B 709      10.994  17.814  22.560  1.00  0.00      B    O  
ATOM   2146  H1  HOH B 709       9.956  17.611  22.532  1.00  0.00      B    H  
ATOM   2147  H2  HOH B 709      11.084  18.342  23.400  1.00  0.00      B    H  
ATOM   2148  O   HOH B 710      25.640  17.291  17.702  1.00  0.00      B    O  
ATOM   2149  H1  HOH B 710      25.286  16.795  18.487  1.00  0.00      B    H  
ATOM   2150  H2  HOH B 710      26.575  16.894  17.474  1.00  0.00      B    H  
ATOM   2151  O   HOH B 711      17.333  15.699  27.277  1.00  0.00      B    O  
ATOM   2152  H1  HOH B 711      18.098  16.364  27.394  1.00  0.00      B    H  
ATOM   2153  H2  HOH B 711      16.521  16.294  27.085  1.00  0.00      B    H  
ATOM   2154  O   HOH B 712      30.752  30.384  37.108  1.00  0.00      B    O  
ATOM   2155  H1  HOH B 712      29.882  30.855  36.841  1.00  0.00      B    H  
ATOM   2156  H2  HOH B 712      30.561  29.636  37.839  1.00  0.00      B    H  
ATOM   2157  O   HOH B 713      34.305  28.963  36.107  1.00  0.00      B    O  
ATOM   2158  H1  HOH B 713      35.306  28.841  35.908  1.00  0.00      B    H  
ATOM   2159  H2  HOH B 713      33.931  28.129  36.557  1.00  0.00      B    H  
ATOM   2160  O   HOH B 714       3.806  35.829  33.463  1.00  0.00      B    O  
ATOM   2161  H1  HOH B 714       3.789  36.793  33.104  1.00  0.00      B    H  
ATOM   2162  H2  HOH B 714       3.079  35.298  33.013  1.00  0.00      B    H  
ATOM   2163  O   HOH B 715       7.297  36.933  30.024  1.00  0.00      B    O  
ATOM   2164  H1  HOH B 715       7.816  37.782  29.874  1.00  0.00      B    H  
ATOM   2165  H2  HOH B 715       7.580  36.588  30.940  1.00  0.00      B    H  
ATOM   2166  O   HOH B 716      22.873  14.070  38.043  1.00  0.00      B    O  
ATOM   2167  H1  HOH B 716      23.592  14.151  37.357  1.00  0.00      B    H  
ATOM   2168  H2  HOH B 716      22.382  14.981  38.163  1.00  0.00      B    H  
ATOM   2169  O   HOH B 717      12.814  36.571   4.097  1.00  0.00      B    O  
ATOM   2170  H1  HOH B 717      12.279  36.149   4.903  1.00  0.00      B    H  
ATOM   2171  H2  HOH B 717      13.832  36.400   4.214  1.00  0.00      B    H  
ATOM   2172  O   HOH B 718      21.696   7.283  15.443  1.00  0.00      B    O  
ATOM   2173  H1  HOH B 718      22.583   6.949  15.871  1.00  0.00      B    H  
ATOM   2174  H2  HOH B 718      21.878   7.511  14.440  1.00  0.00      B    H  
ATOM   2175  O   HOH B 719      35.469   0.520  17.916  1.00  0.00      B    O  
ATOM   2176  H1  HOH B 719      34.764  -0.219  17.759  1.00  0.00      B    H  
ATOM   2177  H2  HOH B 719      35.385   1.168  17.198  1.00  0.00      B    H  
ATOM   2178  O   HOH B 720      21.567  13.613  34.460  1.00  0.00      B    O  
ATOM   2179  H1  HOH B 720      21.058  12.907  34.934  1.00  0.00      B    H  
ATOM   2180  H2  HOH B 720      22.373  13.129  34.139  1.00  0.00      B    H  
ATOM   2181  O   HOH B 721      24.757   9.995  38.607  1.00  0.00      B    O  
ATOM   2182  H1  HOH B 721      24.239  10.800  38.873  1.00  0.00      B    H  
ATOM   2183  H2  HOH B 721      25.792  10.155  38.688  1.00  0.00      B    H  
ATOM   2184  O   HOH B 722       3.074  24.172  32.620  1.00  0.00      B    O  
ATOM   2185  H1  HOH B 722       2.289  24.607  32.138  1.00  0.00      B    H  
ATOM   2186  H2  HOH B 722       3.830  24.885  32.570  1.00  0.00      B    H  
ATOM   2187  O   HOH B 723      38.358   0.743   5.846  1.00  0.00      B    O  
ATOM   2188  H1  HOH B 723      39.079   0.138   5.547  1.00  0.00      B    H  
ATOM   2189  H2  HOH B 723      38.107   1.232   5.022  1.00  0.00      B    H  
ATOM   2190  O   HOH B 724      32.691  21.884   3.374  1.00  0.00      B    O  
ATOM   2191  H1  HOH B 724      32.905  22.126   2.440  1.00  0.00      B    H  
ATOM   2192  H2  HOH B 724      31.967  21.140   3.327  1.00  0.00      B    H  
ATOM   2193  O   HOH B 725      31.603  24.398  28.865  1.00  0.00      B    O  
ATOM   2194  H1  HOH B 725      30.817  25.059  28.796  1.00  0.00      B    H  
ATOM   2195  H2  HOH B 725      31.240  23.431  28.800  1.00  0.00      B    H  
ATOM   2196  O   HOH B 726      10.121   2.126  35.772  1.00  0.00      B    O  
ATOM   2197  H1  HOH B 726      10.695   2.840  35.459  1.00  0.00      B    H  
ATOM   2198  H2  HOH B 726      10.706   1.436  36.215  1.00  0.00      B    H  
ATOM   2199  O   HOH B 727       0.561  26.041  -0.114  1.00  0.00      B    O  
ATOM   2200  H1  HOH B 727       0.283  27.005  -0.139  1.00  0.00      B    H  
ATOM   2201  H2  HOH B 727      -0.039  25.609   0.641  1.00  0.00      B    H  
ATOM   2202  O   HOH B 728       7.257  30.958  35.371  1.00  0.00      B    O  
ATOM   2203  H1  HOH B 728       6.564  31.596  34.993  1.00  0.00      B    H  
ATOM   2204  H2  HOH B 728       6.867  30.553  36.221  1.00  0.00      B    H  
ATOM   2205  O   HOH B 729      15.572  19.821  32.125  1.00  0.00      B    O  
ATOM   2206  H1  HOH B 729      15.783  20.660  32.622  1.00  0.00      B    H  
ATOM   2207  H2  HOH B 729      14.970  19.283  32.743  1.00  0.00      B    H  
ATOM   2208  O   HOH B 730      32.294   3.826  35.719  1.00  0.00      B    O  
ATOM   2209  H1  HOH B 730      33.210   3.390  35.487  1.00  0.00      B    H  
ATOM   2210  H2  HOH B 730      32.403   4.382  36.559  1.00  0.00      B    H  
ATOM   2211  O   HOH B 731      30.431  21.882  28.421  1.00  0.00      B    O  
ATOM   2212  H1  HOH B 731      30.559  21.152  29.154  1.00  0.00      B    H  
ATOM   2213  H2  HOH B 731      31.125  21.756  27.685  1.00  0.00      B    H  
ATOM   2214  O   HOH B 732      10.403  20.101  38.894  1.00  0.00      B    O  
ATOM   2215  H1  HOH B 732       9.829  19.321  39.071  1.00  0.00      B    H  
ATOM   2216  H2  HOH B 732      10.208  20.520  38.014  1.00  0.00      B    H  
ATOM   2217  O   HOH B 733      17.928  32.570  25.431  1.00  0.00      B    O  
ATOM   2218  H1  HOH B 733      17.616  33.105  26.282  1.00  0.00      B    H  
ATOM   2219  H2  HOH B 733      17.505  33.024  24.615  1.00  0.00      B    H  
ATOM   2220  O   HOH B 734       7.214  26.935  17.435  1.00  0.00      B    O  
ATOM   2221  H1  HOH B 734       8.167  27.033  17.745  1.00  0.00      B    H  
ATOM   2222  H2  HOH B 734       6.669  27.041  18.271  1.00  0.00      B    H  
ATOM   2223  O   HOH B 735      23.774   6.341  16.845  1.00  0.00      B    O  
ATOM   2224  H1  HOH B 735      24.734   6.149  16.774  1.00  0.00      B    H  
ATOM   2225  H2  HOH B 735      23.605   6.354  17.820  1.00  0.00      B    H  
ATOM   2226  O   HOH B 736      17.238  17.539   1.313  1.00  0.00      B    O  
ATOM   2227  H1  HOH B 736      17.644  17.479   0.327  1.00  0.00      B    H  
ATOM   2228  H2  HOH B 736      17.824  18.088   1.954  1.00  0.00      B    H  
ATOM   2229  O   HOH B 737       2.481  10.827  11.548  1.00  0.00      B    O  
ATOM   2230  H1  HOH B 737       2.877  10.266  10.833  1.00  0.00      B    H  
ATOM   2231  H2  HOH B 737       1.805  10.274  12.090  1.00  0.00      B    H  
ATOM   2232  O   HOH B 738       2.681  19.957  17.439  1.00  0.00      B    O  
ATOM   2233  H1  HOH B 738       2.358  20.031  18.413  1.00  0.00      B    H  
ATOM   2234  H2  HOH B 738       2.468  18.985  17.196  1.00  0.00      B    H  
ATOM   2235  O   HOH B 739       1.175  25.677  10.852  1.00  0.00      B    O  
ATOM   2236  H1  HOH B 739       1.298  26.587  10.429  1.00  0.00      B    H  
ATOM   2237  H2  HOH B 739       1.657  25.030  10.285  1.00  0.00      B    H  
ATOM   2238  O   HOH B 740       3.703  21.807  22.092  1.00  0.00      B    O  
ATOM   2239  H1  HOH B 740       3.752  22.065  23.113  1.00  0.00      B    H  
ATOM   2240  H2  HOH B 740       4.473  21.211  21.861  1.00  0.00      B    H  
ATOM   2241  O   HOH B 741      33.588  28.707  33.170  1.00  0.00      B    O  
ATOM   2242  H1  HOH B 741      32.712  28.575  33.723  1.00  0.00      B    H  
ATOM   2243  H2  HOH B 741      34.230  29.209  33.782  1.00  0.00      B    H  
ATOM   2244  O   HOH B 742      19.342  15.400  13.352  1.00  0.00      B    O  
ATOM   2245  H1  HOH B 742      18.418  15.023  13.594  1.00  0.00      B    H  
ATOM   2246  H2  HOH B 742      20.086  14.819  13.727  1.00  0.00      B    H  
ATOM   2247  O   HOH B 743       6.883  19.267   3.595  1.00  0.00      B    O  
ATOM   2248  H1  HOH B 743       7.352  20.075   3.984  1.00  0.00      B    H  
ATOM   2249  H2  HOH B 743       7.267  18.368   3.950  1.00  0.00      B    H  
ATOM   2250  O   HOH B 744      19.146  28.816   2.117  1.00  0.00      B    O  
ATOM   2251  H1  HOH B 744      20.098  28.766   1.697  1.00  0.00      B    H  
ATOM   2252  H2  HOH B 744      19.135  29.668   2.616  1.00  0.00      B    H  
ATOM   2253  O   HOH B 745       3.815   5.178  35.101  1.00  0.00      B    O  
ATOM   2254  H1  HOH B 745       4.522   5.755  35.547  1.00  0.00      B    H  
ATOM   2255  H2  HOH B 745       3.019   5.122  35.721  1.00  0.00      B    H  
ATOM   2256  O   HOH B 746      35.247  34.827  11.953  1.00  0.00      B    O  
ATOM   2257  H1  HOH B 746      35.649  33.994  12.388  1.00  0.00      B    H  
ATOM   2258  H2  HOH B 746      35.566  34.867  11.031  1.00  0.00      B    H  
ATOM   2259  O   HOH B 747      25.989  31.705  31.455  1.00  0.00      B    O  
ATOM   2260  H1  HOH B 747      25.210  31.653  32.092  1.00  0.00      B    H  
ATOM   2261  H2  HOH B 747      25.587  31.789  30.544  1.00  0.00      B    H  
ATOM   2262  O   HOH B 748       6.643   2.419  23.661  1.00  0.00      B    O  
ATOM   2263  H1  HOH B 748       7.179   3.297  23.749  1.00  0.00      B    H  
ATOM   2264  H2  HOH B 748       5.823   2.555  24.212  1.00  0.00      B    H  
ATOM   2265  O   HOH B 749       0.096  12.489  29.092  1.00  0.00      B    O  
ATOM   2266  H1  HOH B 749       0.356  11.506  28.924  1.00  0.00      B    H  
ATOM   2267  H2  HOH B 749       0.626  12.992  28.412  1.00  0.00      B    H  
ATOM   2268  O   HOH B 750      24.908   2.641  31.525  1.00  0.00      B    O  
ATOM   2269  H1  HOH B 750      25.833   2.989  31.614  1.00  0.00      B    H  
ATOM   2270  H2  HOH B 750      24.511   2.914  30.689  1.00  0.00      B    H  
ATOM   2271  O   HOH B 751      29.285   6.941   4.929  1.00  0.00      B    O  
ATOM   2272  H1  HOH B 751      29.835   6.169   5.115  1.00  0.00      B    H  
ATOM   2273  H2  HOH B 751      28.399   6.605   4.525  1.00  0.00      B    H  
ATOM   2274  O   HOH B 752       8.049  32.219   6.161  1.00  0.00      B    O  
ATOM   2275  H1  HOH B 752       8.511  33.070   6.506  1.00  0.00      B    H  
ATOM   2276  H2  HOH B 752       8.756  31.470   6.348  1.00  0.00      B    H  
ATOM   2277  O   HOH B 753       3.863  14.831  12.376  1.00  0.00      B    O  
ATOM   2278  H1  HOH B 753       4.060  13.895  12.727  1.00  0.00      B    H  
ATOM   2279  H2  HOH B 753       3.088  14.813  11.709  1.00  0.00      B    H  
ATOM   2280  O   HOH B 754       5.810   0.520  32.045  1.00  0.00      B    O  
ATOM   2281  H1  HOH B 754       6.446   0.548  31.258  1.00  0.00      B    H  
ATOM   2282  H2  HOH B 754       6.391   0.465  32.882  1.00  0.00      B    H  
ATOM   2283  O   HOH B 755      28.310   1.705  16.871  1.00  0.00      B    O  
ATOM   2284  H1  HOH B 755      27.485   1.130  17.073  1.00  0.00      B    H  
ATOM   2285  H2  HOH B 755      28.120   2.573  17.340  1.00  0.00      B    H  
ATOM   2286  O   HOH B 756      30.710   1.527  36.777  1.00  0.00      B    O  
ATOM   2287  H1  HOH B 756      31.408   0.840  36.858  1.00  0.00      B    H  
ATOM   2288  H2  HOH B 756      31.172   2.498  36.653  1.00  0.00      B    H  
ATOM   2289  O   HOH B 757      33.178  14.399  24.371  1.00  0.00      B    O  
ATOM   2290  H1  HOH B 757      33.670  14.349  25.289  1.00  0.00      B    H  
ATOM   2291  H2  HOH B 757      33.168  15.392  24.084  1.00  0.00      B    H  
ATOM   2292  O   HOH B 758       1.811  29.265  17.131  1.00  0.00      B    O  
ATOM   2293  H1  HOH B 758       2.298  28.570  16.559  1.00  0.00      B    H  
ATOM   2294  H2  HOH B 758       2.497  29.795  17.682  1.00  0.00      B    H  
ATOM   2295  O   HOH B 759      37.531  16.461   5.885  1.00  0.00      B    O  
ATOM   2296  H1  HOH B 759      37.923  15.608   6.081  1.00  0.00      B    H  
ATOM   2297  H2  HOH B 759      37.402  16.951   6.774  1.00  0.00      B    H  
ATOM   2298  O   HOH B 760      26.389  25.881  28.084  1.00  0.00      B    O  
ATOM   2299  H1  HOH B 760      25.829  25.394  27.359  1.00  0.00      B    H  
ATOM   2300  H2  HOH B 760      26.762  25.215  28.801  1.00  0.00      B    H  
ATOM   2301  O   HOH B 761      13.757   9.502  31.821  1.00  0.00      B    O  
ATOM   2302  H1  HOH B 761      14.756   9.481  31.945  1.00  0.00      B    H  
ATOM   2303  H2  HOH B 761      13.324   9.497  32.731  1.00  0.00      B    H  
ATOM   2304  O   HOH B 762      31.118   3.269  27.687  1.00  0.00      B    O  
ATOM   2305  H1  HOH B 762      31.746   4.021  27.946  1.00  0.00      B    H  
ATOM   2306  H2  HOH B 762      31.712   2.496  27.475  1.00  0.00      B    H  
ATOM   2307  O   HOH B 763      10.124  34.779  13.220  1.00  0.00      B    O  
ATOM   2308  H1  HOH B 763      10.376  35.760  13.012  1.00  0.00      B    H  
ATOM   2309  H2  HOH B 763       9.706  34.460  12.318  1.00  0.00      B    H  
ATOM   2310  O   HOH B 764      11.331  23.527  22.328  1.00  0.00      B    O  
ATOM   2311  H1  HOH B 764      12.306  23.589  22.105  1.00  0.00      B    H  
ATOM   2312  H2  HOH B 764      11.058  22.631  22.079  1.00  0.00      B    H  
ATOM   2313  O   HOH B 765      31.893  14.875  35.704  1.00  0.00      B    O  
ATOM   2314  H1  HOH B 765      31.523  15.142  34.833  1.00  0.00      B    H  
ATOM   2315  H2  HOH B 765      32.196  15.672  36.228  1.00  0.00      B    H  
ATOM   2316  O   HOH B 766      37.913   7.964   8.952  1.00  0.00      B    O  
ATOM   2317  H1  HOH B 766      37.078   8.583   8.957  1.00  0.00      B    H  
ATOM   2318  H2  HOH B 766      38.004   7.615   9.907  1.00  0.00      B    H  
ATOM   2319  O   HOH B 767      21.934   1.592  16.319  1.00  0.00      B    O  
ATOM   2320  H1  HOH B 767      22.382   0.947  15.671  1.00  0.00      B    H  
ATOM   2321  H2  HOH B 767      22.272   2.561  16.058  1.00  0.00      B    H  
ATOM   2322  O   HOH B 768       4.854   7.342  29.236  1.00  0.00      B    O  
ATOM   2323  H1  HOH B 768       5.120   6.374  29.453  1.00  0.00      B    H  
ATOM   2324  H2  HOH B 768       5.601   7.809  28.862  1.00  0.00      B    H  
ATOM   2325  O   HOH B 769      24.067  17.013  34.082  1.00  0.00      B    O  
ATOM   2326  H1  HOH B 769      24.624  17.297  34.855  1.00  0.00      B    H  
ATOM   2327  H2  HOH B 769      24.514  16.221  33.580  1.00  0.00      B    H  
ATOM   2328  O   HOH B 770      19.903  -0.262   5.825  1.00  0.00      B    O  
ATOM   2329  H1  HOH B 770      20.863  -0.090   5.865  1.00  0.00      B    H  
ATOM   2330  H2  HOH B 770      19.490   0.614   6.212  1.00  0.00      B    H  
ATOM   2331  O   HOH B 771       9.066  38.226  12.064  1.00  0.00      B    O  
ATOM   2332  H1  HOH B 771       8.966  38.585  11.156  1.00  0.00      B    H  
ATOM   2333  H2  HOH B 771       8.546  37.342  12.027  1.00  0.00      B    H  
ATOM   2334  O   HOH B 772      14.763   5.508   1.040  1.00  0.00      B    O  
ATOM   2335  H1  HOH B 772      14.177   4.895   0.509  1.00  0.00      B    H  
ATOM   2336  H2  HOH B 772      15.764   5.199   0.985  1.00  0.00      B    H  
ATOM   2337  O   HOH B 773      29.509  24.627   2.166  1.00  0.00      B    O  
ATOM   2338  H1  HOH B 773      29.584  25.618   1.816  1.00  0.00      B    H  
ATOM   2339  H2  HOH B 773      30.259  24.092   1.675  1.00  0.00      B    H  
ATOM   2340  O   HOH B 774      32.441  30.055   6.804  1.00  0.00      B    O  
ATOM   2341  H1  HOH B 774      33.325  30.381   6.350  1.00  0.00      B    H  
ATOM   2342  H2  HOH B 774      32.788  29.828   7.687  1.00  0.00      B    H  
ATOM   2343  O   HOH B 775      21.069  38.316  18.100  1.00  0.00      B    O  
ATOM   2344  H1  HOH B 775      21.756  38.877  17.568  1.00  0.00      B    H  
ATOM   2345  H2  HOH B 775      21.415  37.359  18.153  1.00  0.00      B    H  
ATOM   2346  O   HOH B 776      25.189   9.860   6.070  1.00  0.00      B    O  
ATOM   2347  H1  HOH B 776      25.083  10.314   5.195  1.00  0.00      B    H  
ATOM   2348  H2  HOH B 776      24.403  10.222   6.568  1.00  0.00      B    H  
ATOM   2349  O   HOH B 777      19.902  35.934  37.187  1.00  0.00      B    O  
ATOM   2350  H1  HOH B 777      20.007  36.633  37.902  1.00  0.00      B    H  
ATOM   2351  H2  HOH B 777      20.600  35.244  37.388  1.00  0.00      B    H  
ATOM   2352  O   HOH B 778      36.653   9.826   2.196  1.00  0.00      B    O  
ATOM   2353  H1  HOH B 778      36.715   9.571   1.213  1.00  0.00      B    H  
ATOM   2354  H2  HOH B 778      37.476   9.604   2.712  1.00  0.00      B    H  
ATOM   2355  O   HOH B 779      23.344   0.199  38.638  1.00  0.00      B    O  
ATOM   2356  H1  HOH B 779      23.530   0.244  37.646  1.00  0.00      B    H  
ATOM   2357  H2  HOH B 779      24.239   0.032  39.131  1.00  0.00      B    H  
ATOM   2358  O   HOH B 780      18.384  25.560  28.392  1.00  0.00      B    O  
ATOM   2359  H1  HOH B 780      18.468  25.275  29.392  1.00  0.00      B    H  
ATOM   2360  H2  HOH B 780      19.196  26.135  28.139  1.00  0.00      B    H  
ATOM   2361  O   HOH B 781      19.751  26.651  36.706  1.00  0.00      B    O  
ATOM   2362  H1  HOH B 781      20.161  26.481  37.643  1.00  0.00      B    H  
ATOM   2363  H2  HOH B 781      19.785  27.654  36.493  1.00  0.00      B    H  
ATOM   2364  O   HOH B 782      35.297  34.085   7.975  1.00  0.00      B    O  
ATOM   2365  H1  HOH B 782      35.180  34.952   8.519  1.00  0.00      B    H  
ATOM   2366  H2  HOH B 782      35.979  34.280   7.244  1.00  0.00      B    H  
ATOM   2367  O   HOH B 783      28.625   7.092  33.197  1.00  0.00      B    O  
ATOM   2368  H1  HOH B 783      29.439   6.830  33.717  1.00  0.00      B    H  
ATOM   2369  H2  HOH B 783      27.912   6.696  33.713  1.00  0.00      B    H  
ATOM   2370  O   HOH B 784      23.240   5.248  24.883  1.00  0.00      B    O  
ATOM   2371  H1  HOH B 784      23.120   4.825  25.845  1.00  0.00      B    H  
ATOM   2372  H2  HOH B 784      24.165   5.185  24.728  1.00  0.00      B    H  
ATOM   2373  O   HOH B 785      18.813  38.719  25.463  1.00  0.00      B    O  
ATOM   2374  H1  HOH B 785      18.458  39.077  26.323  1.00  0.00      B    H  
ATOM   2375  H2  HOH B 785      18.589  37.747  25.536  1.00  0.00      B    H  
ATOM   2376  O   HOH B 786      14.246  23.454  21.841  1.00  0.00      B    O  
ATOM   2377  H1  HOH B 786      14.734  22.998  21.066  1.00  0.00      B    H  
ATOM   2378  H2  HOH B 786      14.138  22.763  22.570  1.00  0.00      B    H  
ATOM   2379  O   HOH B 787       7.313   2.760  16.939  1.00  0.00      B    O  
ATOM   2380  H1  HOH B 787       6.762   3.212  16.238  1.00  0.00      B    H  
ATOM   2381  H2  HOH B 787       7.407   3.447  17.709  1.00  0.00      B    H  
ATOM   2382  O   HOH B 788       3.082  21.354   7.081  1.00  0.00      B    O  
ATOM   2383  H1  HOH B 788       4.037  21.415   6.709  1.00  0.00      B    H  
ATOM   2384  H2  HOH B 788       2.620  20.640   6.505  1.00  0.00      B    H  
ATOM   2385  O   HOH B 789      22.179  22.743  28.345  1.00  0.00      B    O  
ATOM   2386  H1  HOH B 789      22.338  21.836  27.932  1.00  0.00      B    H  
ATOM   2387  H2  HOH B 789      22.961  22.814  28.996  1.00  0.00      B    H  
ATOM   2388  O   HOH B 790      21.438  19.504  23.891  1.00  0.00      B    O  
ATOM   2389  H1  HOH B 790      22.002  19.146  24.651  1.00  0.00      B    H  
ATOM   2390  H2  HOH B 790      22.148  19.840  23.232  1.00  0.00      B    H  
ATOM   2391  O   HOH B 791      12.442  37.772   9.977  1.00  0.00      B    O  
ATOM   2392  H1  HOH B 791      13.291  38.027   9.517  1.00  0.00      B    H  
ATOM   2393  H2  HOH B 791      11.904  38.632  10.208  1.00  0.00      B    H  
ATOM   2394  O   HOH B 792      26.124  37.798   2.712  1.00  0.00      B    O  
ATOM   2395  H1  HOH B 792      25.233  37.668   3.186  1.00  0.00      B    H  
ATOM   2396  H2  HOH B 792      26.588  36.893   2.870  1.00  0.00      B    H  
ATOM   2397  O   HOH B 793      11.947  15.216  23.220  1.00  0.00      B    O  
ATOM   2398  H1  HOH B 793      11.935  14.581  22.458  1.00  0.00      B    H  
ATOM   2399  H2  HOH B 793      11.725  16.123  22.874  1.00  0.00      B    H  
ATOM   2400  O   HOH B 794       3.507  25.010   8.624  1.00  0.00      B    O  
ATOM   2401  H1  HOH B 794       4.476  24.679   8.754  1.00  0.00      B    H  
ATOM   2402  H2  HOH B 794       3.054  24.386   7.927  1.00  0.00      B    H  
ATOM   2403  O   HOH B 795      28.419  17.259   7.084  1.00  0.00      B    O  
ATOM   2404  H1  HOH B 795      28.459  18.080   7.600  1.00  0.00      B    H  
ATOM   2405  H2  HOH B 795      28.261  16.469   7.649  1.00  0.00      B    H  
ATOM   2406  O   HOH B 796      38.798  24.015  29.530  1.00  0.00      B    O  
ATOM   2407  H1  HOH B 796      37.838  23.962  29.234  1.00  0.00      B    H  
ATOM   2408  H2  HOH B 796      38.981  23.100  29.885  1.00  0.00      B    H  
ATOM   2409  O   HOH B 797      23.583  34.062   7.721  1.00  0.00      B    O  
ATOM   2410  H1  HOH B 797      23.833  35.003   8.038  1.00  0.00      B    H  
ATOM   2411  H2  HOH B 797      22.720  33.883   8.105  1.00  0.00      B    H  
ATOM   2412  O   HOH B 798      35.453  24.692   5.784  1.00  0.00      B    O  
ATOM   2413  H1  HOH B 798      34.679  25.139   6.228  1.00  0.00      B    H  
ATOM   2414  H2  HOH B 798      35.164  24.378   4.833  1.00  0.00      B    H  
ATOM   2415  O   HOH B 799       3.124  24.164  27.842  1.00  0.00      B    O  
ATOM   2416  H1  HOH B 799       3.386  23.472  27.133  1.00  0.00      B    H  
ATOM   2417  H2  HOH B 799       2.271  24.585  27.532  1.00  0.00      B    H  
ATOM   2418  O   HOH B 800      28.195  32.847  38.930  1.00  0.00      B    O  
ATOM   2419  H1  HOH B 800      28.027  32.583  39.925  1.00  0.00      B    H  
ATOM   2420  H2  HOH B 800      27.618  32.265  38.310  1.00  0.00      B    H  
ATOM   2421  O   HOH B 801      23.204  13.325   4.661  1.00  0.00      B    O  
ATOM   2422  H1  HOH B 801      23.743  13.638   5.459  1.00  0.00      B    H  
ATOM   2423  H2  HOH B 801      23.786  12.818   3.991  1.00  0.00      B    H  
ATOM   2424  O   HOH B 802      20.016  29.904   6.457  1.00  0.00      B    O  
ATOM   2425  H1  HOH B 802      20.143  28.937   6.906  1.00  0.00      B    H  
ATOM   2426  H2  HOH B 802      19.022  30.100   6.492  1.00  0.00      B    H  
ATOM   2427  O   HOH B 803      27.268  17.168  32.574  1.00  0.00      B    O  
ATOM   2428  H1  HOH B 803      27.202  17.286  33.567  1.00  0.00      B    H  
ATOM   2429  H2  HOH B 803      28.062  17.748  32.262  1.00  0.00      B    H  
ATOM   2430  O   HOH B 804      12.180  25.820  18.061  1.00  0.00      B    O  
ATOM   2431  H1  HOH B 804      12.825  26.597  17.687  1.00  0.00      B    H  
ATOM   2432  H2  HOH B 804      12.468  25.603  19.016  1.00  0.00      B    H  
ATOM   2433  O   HOH B 805       7.688   6.810   1.427  1.00  0.00      B    O  
ATOM   2434  H1  HOH B 805       7.378   5.934   1.854  1.00  0.00      B    H  
ATOM   2435  H2  HOH B 805       8.340   6.611   0.692  1.00  0.00      B    H  
ATOM   2436  O   HOH B 806      21.922  13.934  19.947  1.00  0.00      B    O  
ATOM   2437  H1  HOH B 806      21.467  14.578  20.552  1.00  0.00      B    H  
ATOM   2438  H2  HOH B 806      21.532  13.034  20.164  1.00  0.00      B    H  
ATOM   2439  O   HOH B 807      24.456  12.987  16.685  1.00  0.00      B    O  
ATOM   2440  H1  HOH B 807      24.350  11.973  16.753  1.00  0.00      B    H  
ATOM   2441  H2  HOH B 807      24.553  13.354  17.594  1.00  0.00      B    H  
ATOM   2442  O   HOH B 808      33.657  20.287  16.384  1.00  0.00      B    O  
ATOM   2443  H1  HOH B 808      33.234  21.067  16.885  1.00  0.00      B    H  
ATOM   2444  H2  HOH B 808      34.178  20.712  15.563  1.00  0.00      B    H  
ATOM   2445  O   HOH B 809      27.692  19.546   0.422  1.00  0.00      B    O  
ATOM   2446  H1  HOH B 809      27.998  18.595   0.186  1.00  0.00      B    H  
ATOM   2447  H2  HOH B 809      27.856  20.162  -0.381  1.00  0.00      B    H  
ATOM   2448  O   HOH B 810      32.270   7.014  27.245  1.00  0.00      B    O  
ATOM   2449  H1  HOH B 810      32.743   7.952  27.141  1.00  0.00      B    H  
ATOM   2450  H2  HOH B 810      32.674   6.353  26.563  1.00  0.00      B    H  
ATOM   2451  O   HOH B 811      24.980  21.778  12.789  1.00  0.00      B    O  
ATOM   2452  H1  HOH B 811      25.054  22.623  13.335  1.00  0.00      B    H  
ATOM   2453  H2  HOH B 811      24.420  21.110  13.364  1.00  0.00      B    H  
ATOM   2454  O   HOH B 812      35.610  28.251  23.822  1.00  0.00      B    O  
ATOM   2455  H1  HOH B 812      34.985  27.933  23.045  1.00  0.00      B    H  
ATOM   2456  H2  HOH B 812      35.993  27.409  24.274  1.00  0.00      B    H  
ATOM   2457  O   HOH B 813      17.075  22.182   0.768  1.00  0.00      B    O  
ATOM   2458  H1  HOH B 813      17.005  23.015   0.183  1.00  0.00      B    H  
ATOM   2459  H2  HOH B 813      17.221  21.379   0.165  1.00  0.00      B    H  
ATOM   2460  O   HOH B 814      29.713   5.636  12.700  1.00  0.00      B    O  
ATOM   2461  H1  HOH B 814      30.031   5.999  13.552  1.00  0.00      B    H  
ATOM   2462  H2  HOH B 814      30.486   5.270  12.188  1.00  0.00      B    H  
ATOM   2463  O   HOH B 815      24.267   6.658   3.977  1.00  0.00      B    O  
ATOM   2464  H1  HOH B 815      24.044   7.567   4.399  1.00  0.00      B    H  
ATOM   2465  H2  HOH B 815      24.920   6.881   3.162  1.00  0.00      B    H  
ATOM   2466  O   HOH B 816      19.106  11.740   4.109  1.00  0.00      B    O  
ATOM   2467  H1  HOH B 816      18.397  11.253   4.650  1.00  0.00      B    H  
ATOM   2468  H2  HOH B 816      19.739  12.151   4.761  1.00  0.00      B    H  
ATOM   2469  O   HOH B 817      26.973  29.025   9.062  1.00  0.00      B    O  
ATOM   2470  H1  HOH B 817      26.895  29.653   9.838  1.00  0.00      B    H  
ATOM   2471  H2  HOH B 817      26.436  28.219   9.333  1.00  0.00      B    H  
ATOM   2472  O   HOH B 818      11.582  13.293  13.345  1.00  0.00      B    O  
ATOM   2473  H1  HOH B 818      12.194  12.657  12.728  1.00  0.00      B    H  
ATOM   2474  H2  HOH B 818      11.566  12.978  14.298  1.00  0.00      B    H  
ATOM   2475  O   HOH B 819       4.440  25.812   5.277  1.00  0.00      B    O  
ATOM   2476  H1  HOH B 819       4.558  24.996   5.855  1.00  0.00      B    H  
ATOM   2477  H2  HOH B 819       4.143  25.408   4.312  1.00  0.00      B    H  
ATOM   2478  O   HOH B 820      35.564  35.182   0.442  1.00  0.00      B    O  
ATOM   2479  H1  HOH B 820      36.218  35.509   1.048  1.00  0.00      B    H  
ATOM   2480  H2  HOH B 820      34.702  35.691   0.677  1.00  0.00      B    H  
ATOM   2481  O   HOH B 821      25.331   3.449   9.980  1.00  0.00      B    O  
ATOM   2482  H1  HOH B 821      25.585   2.732  10.689  1.00  0.00      B    H  
ATOM   2483  H2  HOH B 821      25.133   4.311  10.489  1.00  0.00      B    H  
ATOM   2484  O   HOH B 822       8.352   0.848   9.669  1.00  0.00      B    O  
ATOM   2485  H1  HOH B 822       8.483   0.313   8.784  1.00  0.00      B    H  
ATOM   2486  H2  HOH B 822       7.334   0.873   9.921  1.00  0.00      B    H  
ATOM   2487  O   HOH B 823      23.586  10.273  14.106  1.00  0.00      B    O  
ATOM   2488  H1  HOH B 823      23.209  11.119  14.462  1.00  0.00      B    H  
ATOM   2489  H2  HOH B 823      22.909   9.732  13.595  1.00  0.00      B    H  
ATOM   2490  O   HOH B 824      17.553  16.906   7.159  1.00  0.00      B    O  
ATOM   2491  H1  HOH B 824      18.213  16.180   7.114  1.00  0.00      B    H  
ATOM   2492  H2  HOH B 824      16.632  16.517   6.889  1.00  0.00      B    H  
ATOM   2493  O   HOH B 825      24.408   5.216  12.815  1.00  0.00      B    O  
ATOM   2494  H1  HOH B 825      25.052   5.711  12.137  1.00  0.00      B    H  
ATOM   2495  H2  HOH B 825      23.451   5.442  12.501  1.00  0.00      B    H  
ATOM   2496  O   HOH B 826      22.450  28.420   1.527  1.00  0.00      B    O  
ATOM   2497  H1  HOH B 826      23.269  28.845   1.178  1.00  0.00      B    H  
ATOM   2498  H2  HOH B 826      22.109  27.959   0.720  1.00  0.00      B    H  
ATOM   2499  O   HOH B 827       5.157  28.309  23.212  1.00  0.00      B    O  
ATOM   2500  H1  HOH B 827       5.095  27.962  22.281  1.00  0.00      B    H  
ATOM   2501  H2  HOH B 827       5.091  29.336  23.280  1.00  0.00      B    H  
ATOM   2502  O   HOH B 828       7.435  31.710  12.287  1.00  0.00      B    O  
ATOM   2503  H1  HOH B 828       7.980  32.500  11.906  1.00  0.00      B    H  
ATOM   2504  H2  HOH B 828       7.875  31.475  13.226  1.00  0.00      B    H  
ATOM   2505  O   HOH B 829      23.579  28.738  12.544  1.00  0.00      B    O  
ATOM   2506  H1  HOH B 829      23.773  28.021  13.227  1.00  0.00      B    H  
ATOM   2507  H2  HOH B 829      23.136  29.429  13.104  1.00  0.00      B    H  
ATOM   2508  O   HOH B 830       6.489  24.590   2.282  1.00  0.00      B    O  
ATOM   2509  H1  HOH B 830       6.179  23.664   2.053  1.00  0.00      B    H  
ATOM   2510  H2  HOH B 830       6.440  25.149   1.468  1.00  0.00      B    H  
ATOM   2511  O   HOH B 831       2.942  14.390  27.838  1.00  0.00      B    O  
ATOM   2512  H1  HOH B 831       3.324  14.855  28.678  1.00  0.00      B    H  
ATOM   2513  H2  HOH B 831       3.759  14.105  27.278  1.00  0.00      B    H  
ATOM   2514  O   HOH B 832       5.752  13.795  27.570  1.00  0.00      B    O  
ATOM   2515  H1  HOH B 832       6.081  14.718  27.820  1.00  0.00      B    H  
ATOM   2516  H2  HOH B 832       6.473  13.115  27.726  1.00  0.00      B    H  
ATOM   2517  O   HOH B 833       9.715  30.683  -0.040  1.00  0.00      B    O  
ATOM   2518  H1  HOH B 833       9.727  29.659  -0.189  1.00  0.00      B    H  
ATOM   2519  H2  HOH B 833       8.999  30.945   0.609  1.00  0.00      B    H  
ATOM   2520  O   HOH B 834      26.258   7.114  22.090  1.00  0.00      B    O  
ATOM   2521  H1  HOH B 834      25.956   7.737  22.800  1.00  0.00      B    H  
ATOM   2522  H2  HOH B 834      25.574   7.245  21.301  1.00  0.00      B    H  
ATOM   2523  O   HOH B 835      39.238   9.128  26.376  1.00  0.00      B    O  
ATOM   2524  H1  HOH B 835      39.006   9.354  25.409  1.00  0.00      B    H  
ATOM   2525  H2  HOH B 835      38.494   8.634  26.736  1.00  0.00      B    H  
ATOM   2526  O   HOH B 836      32.479  17.471   7.783  1.00  0.00      B    O  
ATOM   2527  H1  HOH B 836      32.326  16.558   8.112  1.00  0.00      B    H  
ATOM   2528  H2  HOH B 836      31.700  18.088   8.229  1.00  0.00      B    H  
ATOM   2529  O   HOH B 837      33.826   3.201  21.848  1.00  0.00      B    O  
ATOM   2530  H1  HOH B 837      33.674   2.355  22.378  1.00  0.00      B    H  
ATOM   2531  H2  HOH B 837      34.498   2.864  21.150  1.00  0.00      B    H  
ATOM   2532  O   HOH B 838      15.291  23.411   2.377  1.00  0.00      B    O  
ATOM   2533  H1  HOH B 838      16.190  23.133   2.108  1.00  0.00      B    H  
ATOM   2534  H2  HOH B 838      15.291  23.272   3.369  1.00  0.00      B    H  
ATOM   2535  O   HOH B 839       1.213  26.197  36.284  1.00  0.00      B    O  
ATOM   2536  H1  HOH B 839       1.955  25.503  36.227  1.00  0.00      B    H  
ATOM   2537  H2  HOH B 839       1.074  26.323  37.316  1.00  0.00      B    H  
ATOM   2538  O   HOH B 840      12.899  26.505  13.327  1.00  0.00      B    O  
ATOM   2539  H1  HOH B 840      13.095  27.319  12.824  1.00  0.00      B    H  
ATOM   2540  H2  HOH B 840      12.231  26.842  13.952  1.00  0.00      B    H  
ATOM   2541  O   HOH B 841      23.605   5.202  19.383  1.00  0.00      B    O  
ATOM   2542  H1  HOH B 841      23.601   5.117  20.431  1.00  0.00      B    H  
ATOM   2543  H2  HOH B 841      24.095   4.369  19.091  1.00  0.00      B    H  
ATOM   2544  O   HOH B 842       5.145  10.692  32.634  1.00  0.00      B    O  
ATOM   2545  H1  HOH B 842       4.653   9.982  32.111  1.00  0.00      B    H  
ATOM   2546  H2  HOH B 842       4.623  11.549  32.620  1.00  0.00      B    H  
ATOM   2547  O   HOH B 843      25.176  34.897  28.587  1.00  0.00      B    O  
ATOM   2548  H1  HOH B 843      24.653  35.667  28.193  1.00  0.00      B    H  
ATOM   2549  H2  HOH B 843      26.168  35.043  28.275  1.00  0.00      B    H  
ATOM   2550  O   HOH B 844      19.998  38.073  29.928  1.00  0.00      B    O  
ATOM   2551  H1  HOH B 844      19.773  37.490  30.750  1.00  0.00      B    H  
ATOM   2552  H2  HOH B 844      19.501  37.523  29.215  1.00  0.00      B    H  
ATOM   2553  O   HOH B 845      39.337   1.028   8.311  1.00  0.00      B    O  
ATOM   2554  H1  HOH B 845      38.855   1.045   7.393  1.00  0.00      B    H  
ATOM   2555  H2  HOH B 845      38.747   0.519   8.970  1.00  0.00      B    H  
ATOM   2556  O   HOH B 846      19.921  17.339  36.022  1.00  0.00      B    O  
ATOM   2557  H1  HOH B 846      20.673  17.817  36.445  1.00  0.00      B    H  
ATOM   2558  H2  HOH B 846      20.288  16.824  35.185  1.00  0.00      B    H  
ATOM   2559  O   HOH B 847      37.191   4.962   2.892  1.00  0.00      B    O  
ATOM   2560  H1  HOH B 847      36.598   5.758   3.052  1.00  0.00      B    H  
ATOM   2561  H2  HOH B 847      38.120   5.186   3.165  1.00  0.00      B    H  
ATOM   2562  O   HOH B 848      25.844  18.102  36.201  1.00  0.00      B    O  
ATOM   2563  H1  HOH B 848      26.769  17.958  35.914  1.00  0.00      B    H  
ATOM   2564  H2  HOH B 848      25.746  17.666  37.110  1.00  0.00      B    H  
ATOM   2565  O   HOH B 849      13.430  11.886   4.705  1.00  0.00      B    O  
ATOM   2566  H1  HOH B 849      14.241  11.664   4.091  1.00  0.00      B    H  
ATOM   2567  H2  HOH B 849      12.532  11.472   4.355  1.00  0.00      B    H  
ATOM   2568  O   HOH B 850      12.208   7.004   4.486  1.00  0.00      B    O  
ATOM   2569  H1  HOH B 850      13.025   7.600   4.578  1.00  0.00      B    H  
ATOM   2570  H2  HOH B 850      12.474   6.121   4.009  1.00  0.00      B    H  
ATOM   2571  O   HOH B 851      14.960  36.972   1.140  1.00  0.00      B    O  
ATOM   2572  H1  HOH B 851      15.166  37.680   1.864  1.00  0.00      B    H  
ATOM   2573  H2  HOH B 851      13.976  36.968   0.869  1.00  0.00      B    H  
ATOM   2574  O   HOH B 852       1.256  14.561  20.382  1.00  0.00      B    O  
ATOM   2575  H1  HOH B 852       1.565  13.651  20.620  1.00  0.00      B    H  
ATOM   2576  H2  HOH B 852       1.654  15.189  21.045  1.00  0.00      B    H  
ATOM   2577  O   HOH B 853       6.757   0.608  18.100  1.00  0.00      B    O  
ATOM   2578  H1  HOH B 853       7.136   1.456  17.627  1.00  0.00      B    H  
ATOM   2579  H2  HOH B 853       7.348   0.535  18.875  1.00  0.00      B    H  
ATOM   2580  O   HOH B 854       3.096   6.577   2.450  1.00  0.00      B    O  
ATOM   2581  H1  HOH B 854       3.659   5.947   1.942  1.00  0.00      B    H  
ATOM   2582  H2  HOH B 854       3.689   7.143   3.031  1.00  0.00      B    H  
ATOM   2583  O   HOH B 855       1.098  14.778  11.508  1.00  0.00      B    O  
ATOM   2584  H1  HOH B 855       1.715  14.276  10.814  1.00  0.00      B    H  
ATOM   2585  H2  HOH B 855       0.518  15.472  11.037  1.00  0.00      B    H  
ATOM   2586  O   HOH B 856      36.874   9.834  38.548  1.00  0.00      B    O  
ATOM   2587  H1  HOH B 856      36.520  10.774  38.273  1.00  0.00      B    H  
ATOM   2588  H2  HOH B 856      36.600   9.159  37.860  1.00  0.00      B    H  
ATOM   2589  O   HOH B 857      32.970  13.529  38.403  1.00  0.00      B    O  
ATOM   2590  H1  HOH B 857      33.564  14.346  38.413  1.00  0.00      B    H  
ATOM   2591  H2  HOH B 857      32.060  13.951  38.403  1.00  0.00      B    H  
ATOM   2592  O   HOH B 858      17.610  14.283  10.290  1.00  0.00      B    O  
ATOM   2593  H1  HOH B 858      17.663  13.784  11.171  1.00  0.00      B    H  
ATOM   2594  H2  HOH B 858      18.454  14.797  10.257  1.00  0.00      B    H  
ATOM   2595  O   HOH B 859       4.090  24.435  21.413  1.00  0.00      B    O  
ATOM   2596  H1  HOH B 859       4.001  23.433  21.321  1.00  0.00      B    H  
ATOM   2597  H2  HOH B 859       3.602  24.696  22.294  1.00  0.00      B    H  
ATOM   2598  O   HOH B 860      27.596  31.522   2.052  1.00  0.00      B    O  
ATOM   2599  H1  HOH B 860      27.612  31.658   3.045  1.00  0.00      B    H  
ATOM   2600  H2  HOH B 860      27.282  30.573   1.906  1.00  0.00      B    H  
ATOM   2601  O   HOH B 861      21.632  30.161  34.030  1.00  0.00      B    O  
ATOM   2602  H1  HOH B 861      22.436  30.227  33.421  1.00  0.00      B    H  
ATOM   2603  H2  HOH B 861      21.078  29.391  33.705  1.00  0.00      B    H  
ATOM   2604  O   HOH B 862      27.953  34.793  28.031  1.00  0.00      B    O  
ATOM   2605  H1  HOH B 862      28.576  35.139  27.337  1.00  0.00      B    H  
ATOM   2606  H2  HOH B 862      27.733  33.834  27.712  1.00  0.00      B    H  
ATOM   2607  O   HOH B 863      29.326  37.587   1.529  1.00  0.00      B    O  
ATOM   2608  H1  HOH B 863      28.603  36.953   1.265  1.00  0.00      B    H  
ATOM   2609  H2  HOH B 863      30.106  37.348   0.981  1.00  0.00      B    H  
ATOM   2610  O   HOH B 864      13.903   2.504  14.540  1.00  0.00      B    O  
ATOM   2611  H1  HOH B 864      14.676   1.818  14.663  1.00  0.00      B    H  
ATOM   2612  H2  HOH B 864      13.086   2.021  14.039  1.00  0.00      B    H  
ATOM   2613  O   HOH B 865      34.835  28.430   7.942  1.00  0.00      B    O  
ATOM   2614  H1  HOH B 865      35.682  28.943   7.651  1.00  0.00      B    H  
ATOM   2615  H2  HOH B 865      34.807  27.601   7.363  1.00  0.00      B    H  
ATOM   2616  O   HOH B 866       0.977   8.206   0.752  1.00  0.00      B    O  
ATOM   2617  H1  HOH B 866       0.046   8.150   0.514  1.00  0.00      B    H  
ATOM   2618  H2  HOH B 866       1.205   7.414   1.254  1.00  0.00      B    H  
ATOM   2619  O   HOH B 867      13.956  37.005  19.747  1.00  0.00      B    O  
ATOM   2620  H1  HOH B 867      14.878  37.337  20.031  1.00  0.00      B    H  
ATOM   2621  H2  HOH B 867      13.809  36.045  20.051  1.00  0.00      B    H  
ATOM   2622  O   HOH B 868      35.235   7.217   6.365  1.00  0.00      B    O  
ATOM   2623  H1  HOH B 868      35.909   6.617   6.889  1.00  0.00      B    H  
ATOM   2624  H2  HOH B 868      34.667   7.727   7.040  1.00  0.00      B    H  
ATOM   2625  O   HOH B 869      33.669  21.746   0.579  1.00  0.00      B    O  
ATOM   2626  H1  HOH B 869      34.252  21.223   1.280  1.00  0.00      B    H  
ATOM   2627  H2  HOH B 869      34.340  21.804  -0.191  1.00  0.00      B    H  
ATOM   2628  O   HOH B 870      23.489  24.851   1.486  1.00  0.00      B    O  
ATOM   2629  H1  HOH B 870      24.177  24.132   1.193  1.00  0.00      B    H  
ATOM   2630  H2  HOH B 870      23.892  25.369   2.271  1.00  0.00      B    H  
ATOM   2631  O   HOH B 871      33.029  10.419  19.778  1.00  0.00      B    O  
ATOM   2632  H1  HOH B 871      33.236  11.149  20.414  1.00  0.00      B    H  
ATOM   2633  H2  HOH B 871      33.565  10.536  18.890  1.00  0.00      B    H  
ATOM   2634  O   HOH B 872       6.181  28.784   8.944  1.00  0.00      B    O  
ATOM   2635  H1  HOH B 872       5.229  29.164   9.043  1.00  0.00      B    H  
ATOM   2636  H2  HOH B 872       6.661  29.041   9.771  1.00  0.00      B    H  
ATOM   2637  O   HOH B 873      24.015   0.723  20.259  1.00  0.00      B    O  
ATOM   2638  H1  HOH B 873      24.047  -0.238  20.028  1.00  0.00      B    H  
ATOM   2639  H2  HOH B 873      24.940   0.890  20.692  1.00  0.00      B    H  
ATOM   2640  O   HOH B 874       8.511  15.353  16.917  1.00  0.00      B    O  
ATOM   2641  H1  HOH B 874       8.295  14.686  16.227  1.00  0.00      B    H  
ATOM   2642  H2  HOH B 874       8.368  14.922  17.824  1.00  0.00      B    H  
ATOM   2643  O   HOH B 875      19.556   5.198  19.792  1.00  0.00      B    O  
ATOM   2644  H1  HOH B 875      18.833   5.878  19.460  1.00  0.00      B    H  
ATOM   2645  H2  HOH B 875      20.369   5.675  20.033  1.00  0.00      B    H  
ATOM   2646  O   HOH B 876      13.706   9.471  13.440  1.00  0.00      B    O  
ATOM   2647  H1  HOH B 876      13.089   9.180  14.234  1.00  0.00      B    H  
ATOM   2648  H2  HOH B 876      14.405   8.716  13.157  1.00  0.00      B    H  
ATOM   2649  O   HOH B 877      14.038   0.272   5.701  1.00  0.00      B    O  
ATOM   2650  H1  HOH B 877      13.695   1.128   6.215  1.00  0.00      B    H  
ATOM   2651  H2  HOH B 877      13.174  -0.290   5.566  1.00  0.00      B    H  
ATOM   2652  O   HOH B 878      32.935  26.066  17.515  1.00  0.00      B    O  
ATOM   2653  H1  HOH B 878      33.784  25.628  17.514  1.00  0.00      B    H  
ATOM   2654  H2  HOH B 878      33.133  27.061  17.552  1.00  0.00      B    H  
ATOM   2655  O   HOH B 879       2.526  22.648  30.001  1.00  0.00      B    O  
ATOM   2656  H1  HOH B 879       2.660  23.149  30.855  1.00  0.00      B    H  
ATOM   2657  H2  HOH B 879       2.819  23.225  29.249  1.00  0.00      B    H  
ATOM   2658  O   HOH B 880      34.887  14.361  30.661  1.00  0.00      B    O  
ATOM   2659  H1  HOH B 880      35.873  14.438  30.289  1.00  0.00      B    H  
ATOM   2660  H2  HOH B 880      34.896  13.846  31.577  1.00  0.00      B    H  
ATOM   2661  O   HOH B 881      27.413  37.783  15.436  1.00  0.00      B    O  
ATOM   2662  H1  HOH B 881      27.600  37.709  14.486  1.00  0.00      B    H  
ATOM   2663  H2  HOH B 881      27.722  36.871  15.852  1.00  0.00      B    H  
ATOM   2664  O   HOH B 882      15.501  28.347  24.964  1.00  0.00      B    O  
ATOM   2665  H1  HOH B 882      16.036  28.290  24.075  1.00  0.00      B    H  
ATOM   2666  H2  HOH B 882      16.013  27.823  25.657  1.00  0.00      B    H  
ATOM   2667  O   HOH B 883       0.690  25.369  31.607  1.00  0.00      B    O  
ATOM   2668  H1  HOH B 883       0.534  24.750  30.717  1.00  0.00      B    H  
ATOM   2669  H2  HOH B 883      -0.203  25.436  32.042  1.00  0.00      B    H  
ATOM   2670  O   HOH B 884       8.495  38.477   7.380  1.00  0.00      B    O  
ATOM   2671  H1  HOH B 884       9.397  38.192   7.582  1.00  0.00      B    H  
ATOM   2672  H2  HOH B 884       8.176  37.937   6.576  1.00  0.00      B    H  
ATOM   2673  O   HOH B 885      19.573  18.510   8.295  1.00  0.00      B    O  
ATOM   2674  H1  HOH B 885      18.824  18.151   7.765  1.00  0.00      B    H  
ATOM   2675  H2  HOH B 885      19.700  19.498   8.033  1.00  0.00      B    H  
ATOM   2676  O   HOH B 886      36.121  23.838   8.379  1.00  0.00      B    O  
ATOM   2677  H1  HOH B 886      36.887  24.362   8.711  1.00  0.00      B    H  
ATOM   2678  H2  HOH B 886      36.117  23.942   7.340  1.00  0.00      B    H  
ATOM   2679  O   HOH B 887      23.927  28.773  15.639  1.00  0.00      B    O  
ATOM   2680  H1  HOH B 887      23.443  29.515  15.087  1.00  0.00      B    H  
ATOM   2681  H2  HOH B 887      23.655  28.892  16.593  1.00  0.00      B    H  
ATOM   2682  O   HOH B 888      32.079  11.779  15.643  1.00  0.00      B    O  
ATOM   2683  H1  HOH B 888      32.367  10.813  15.333  1.00  0.00      B    H  
ATOM   2684  H2  HOH B 888      31.528  12.206  14.882  1.00  0.00      B    H  
ATOM   2685  O   HOH B 889      14.988  28.914   8.960  1.00  0.00      B    O  
ATOM   2686  H1  HOH B 889      15.779  28.523   8.423  1.00  0.00      B    H  
ATOM   2687  H2  HOH B 889      14.222  28.303   8.777  1.00  0.00      B    H  
ATOM   2688  O   HOH B 890       4.882   7.683  25.883  1.00  0.00      B    O  
ATOM   2689  H1  HOH B 890       3.915   7.588  26.166  1.00  0.00      B    H  
ATOM   2690  H2  HOH B 890       5.418   8.224  26.590  1.00  0.00      B    H  
ATOM   2691  O   HOH B 891       7.418  13.278  39.111  1.00  0.00      B    O  
ATOM   2692  H1  HOH B 891       6.553  13.182  38.546  1.00  0.00      B    H  
ATOM   2693  H2  HOH B 891       7.728  12.334  39.161  1.00  0.00      B    H  
ATOM   2694  O   HOH B 892       7.785  20.684  28.405  1.00  0.00      B    O  
ATOM   2695  H1  HOH B 892       6.924  20.807  29.001  1.00  0.00      B    H  
ATOM   2696  H2  HOH B 892       7.607  19.795  27.853  1.00  0.00      B    H  
ATOM   2697  O   HOH B 893      35.576   6.798  19.106  1.00  0.00      B    O  
ATOM   2698  H1  HOH B 893      36.358   6.145  19.211  1.00  0.00      B    H  
ATOM   2699  H2  HOH B 893      34.827   6.598  19.767  1.00  0.00      B    H  
ATOM   2700  O   HOH B 894      23.368   4.467  36.168  1.00  0.00      B    O  
ATOM   2701  H1  HOH B 894      23.735   4.411  35.225  1.00  0.00      B    H  
ATOM   2702  H2  HOH B 894      24.020   4.943  36.825  1.00  0.00      B    H  
ATOM   2703  O   HOH B 895      37.855  35.767  10.642  1.00  0.00      B    O  
ATOM   2704  H1  HOH B 895      37.776  35.731  11.666  1.00  0.00      B    H  
ATOM   2705  H2  HOH B 895      38.434  34.966  10.335  1.00  0.00      B    H  
ATOM   2706  O   HOH B 896      33.534  27.049  14.415  1.00  0.00      B    O  
ATOM   2707  H1  HOH B 896      34.190  26.680  15.058  1.00  0.00      B    H  
ATOM   2708  H2  HOH B 896      33.791  26.712  13.495  1.00  0.00      B    H  
ATOM   2709  O   HOH B 897      36.308  33.345  28.214  1.00  0.00      B    O  
ATOM   2710  H1  HOH B 897      37.046  34.024  28.166  1.00  0.00      B    H  
ATOM   2711  H2  HOH B 897      36.401  32.821  27.376  1.00  0.00      B    H  
ATOM   2712  O   HOH B 898       2.845  16.908  37.674  1.00  0.00      B    O  
ATOM   2713  H1  HOH B 898       2.555  15.920  37.679  1.00  0.00      B    H  
ATOM   2714  H2  HOH B 898       2.203  17.364  37.046  1.00  0.00      B    H  
ATOM   2715  O   HOH B 899       5.334  26.807  20.985  1.00  0.00      B    O  
ATOM   2716  H1  HOH B 899       5.055  27.139  20.110  1.00  0.00      B    H  
ATOM   2717  H2  HOH B 899       4.916  25.876  21.148  1.00  0.00      B    H  
ATOM   2718  O   HOH B 900       8.232   8.886  11.795  1.00  0.00      B    O  
ATOM   2719  H1  HOH B 900       9.124   8.412  12.008  1.00  0.00      B    H  
ATOM   2720  H2  HOH B 900       7.908   8.647  10.823  1.00  0.00      B    H  
ATOM   2721  O   HOH B 901      24.367  26.235  14.264  1.00  0.00      B    O  
ATOM   2722  H1  HOH B 901      23.398  25.873  14.090  1.00  0.00      B    H  
ATOM   2723  H2  HOH B 901      24.356  26.843  15.053  1.00  0.00      B    H  
ATOM   2724  O   HOH B 902      33.223  32.397  15.133  1.00  0.00      B    O  
ATOM   2725  H1  HOH B 902      33.120  32.412  16.137  1.00  0.00      B    H  
ATOM   2726  H2  HOH B 902      33.782  31.513  14.981  1.00  0.00      B    H  
ATOM   2727  O   HOH B 903      37.285   7.645  36.462  1.00  0.00      B    O  
ATOM   2728  H1  HOH B 903      37.630   7.283  37.394  1.00  0.00      B    H  
ATOM   2729  H2  HOH B 903      37.994   8.362  36.175  1.00  0.00      B    H  
ATOM   2730  O   HOH B 904      18.287   4.474  28.972  1.00  0.00      B    O  
ATOM   2731  H1  HOH B 904      18.910   5.173  29.445  1.00  0.00      B    H  
ATOM   2732  H2  HOH B 904      18.845   3.642  28.654  1.00  0.00      B    H  
ATOM   2733  O   HOH B 905      11.011  14.015  35.844  1.00  0.00      B    O  
ATOM   2734  H1  HOH B 905      10.225  14.594  36.136  1.00  0.00      B    H  
ATOM   2735  H2  HOH B 905      11.183  14.002  34.817  1.00  0.00      B    H  
ATOM   2736  O   HOH B 906      11.710   2.396  31.211  1.00  0.00      B    O  
ATOM   2737  H1  HOH B 906      11.903   1.783  32.014  1.00  0.00      B    H  
ATOM   2738  H2  HOH B 906      12.603   2.739  30.927  1.00  0.00      B    H  
ATOM   2739  O   HOH B 907      10.869  11.391  21.026  1.00  0.00      B    O  
ATOM   2740  H1  HOH B 907      10.414  10.707  21.707  1.00  0.00      B    H  
ATOM   2741  H2  HOH B 907      11.775  11.650  21.524  1.00  0.00      B    H  
ATOM   2742  O   HOH B 908      32.599   5.140   3.797  1.00  0.00      B    O  
ATOM   2743  H1  HOH B 908      33.610   5.278   3.752  1.00  0.00      B    H  
ATOM   2744  H2  HOH B 908      32.404   4.768   4.721  1.00  0.00      B    H  
ATOM   2745  O   HOH B 909      31.864  27.873  19.985  1.00  0.00      B    O  
ATOM   2746  H1  HOH B 909      32.261  27.955  19.058  1.00  0.00      B    H  
ATOM   2747  H2  HOH B 909      31.049  28.485  19.959  1.00  0.00      B    H  
ATOM   2748  O   HOH B 910      36.145  10.931  33.888  1.00  0.00      B    O  
ATOM   2749  H1  HOH B 910      36.911  10.533  33.368  1.00  0.00      B    H  
ATOM   2750  H2  HOH B 910      36.523  11.689  34.519  1.00  0.00      B    H  
ATOM   2751  O   HOH B 911       6.817  31.349   4.001  1.00  0.00      B    O  
ATOM   2752  H1  HOH B 911       7.197  31.715   4.849  1.00  0.00      B    H  
ATOM   2753  H2  HOH B 911       7.057  30.385   3.945  1.00  0.00      B    H  
ATOM   2754  O   HOH B 912      33.918  12.033  29.262  1.00  0.00      B    O  
ATOM   2755  H1  HOH B 912      34.421  11.219  29.609  1.00  0.00      B    H  
ATOM   2756  H2  HOH B 912      34.278  12.859  29.686  1.00  0.00      B    H  
ATOM   2757  O   HOH B 913      22.846  21.101  19.933  1.00  0.00      B    O  
ATOM   2758  H1  HOH B 913      22.196  20.397  20.101  1.00  0.00      B    H  
ATOM   2759  H2  HOH B 913      22.353  21.846  19.365  1.00  0.00      B    H  
ATOM   2760  O   HOH B 914       3.600  25.035  17.324  1.00  0.00      B    O  
ATOM   2761  H1  HOH B 914       3.723  25.841  16.732  1.00  0.00      B    H  
ATOM   2762  H2  HOH B 914       3.098  24.301  16.759  1.00  0.00      B    H  
ATOM   2763  O   HOH B 915      31.846  14.794  17.907  1.00  0.00      B    O  
ATOM   2764  H1  HOH B 915      32.046  15.059  16.979  1.00  0.00      B    H  
ATOM   2765  H2  HOH B 915      31.345  15.606  18.292  1.00  0.00      B    H  
ATOM   2766  O   HOH B 916      15.076   7.206  18.899  1.00  0.00      B    O  
ATOM   2767  H1  HOH B 916      15.832   7.240  19.539  1.00  0.00      B    H  
ATOM   2768  H2  HOH B 916      14.243   7.263  19.466  1.00  0.00      B    H  
ATOM   2769  O   HOH B 917      20.162  15.613  10.741  1.00  0.00      B    O  
ATOM   2770  H1  HOH B 917      20.580  14.751  10.354  1.00  0.00      B    H  
ATOM   2771  H2  HOH B 917      20.239  15.532  11.766  1.00  0.00      B    H  
ATOM   2772  O   HOH B 918      10.706  19.363  24.760  1.00  0.00      B    O  
ATOM   2773  H1  HOH B 918      10.224  20.222  24.542  1.00  0.00      B    H  
ATOM   2774  H2  HOH B 918      11.322  19.599  25.582  1.00  0.00      B    H  
ATOM   2775  O   HOH B 919       3.403  34.639  21.787  1.00  0.00      B    O  
ATOM   2776  H1  HOH B 919       3.501  35.070  22.714  1.00  0.00      B    H  
ATOM   2777  H2  HOH B 919       3.904  33.761  21.781  1.00  0.00      B    H  
ATOM   2778  O   HOH B 920      34.890   8.763  23.317  1.00  0.00      B    O  
ATOM   2779  H1  HOH B 920      33.880   8.576  23.432  1.00  0.00      B    H  
ATOM   2780  H2  HOH B 920      35.073   9.635  22.829  1.00  0.00      B    H  
ATOM   2781  O   HOH B 921      18.418  33.573  14.834  1.00  0.00      B    O  
ATOM   2782  H1  HOH B 921      17.470  33.340  14.486  1.00  0.00      B    H  
ATOM   2783  H2  HOH B 921      18.380  33.425  15.833  1.00  0.00      B    H  
ATOM   2784  O   HOH B 922      11.671  32.324   1.088  1.00  0.00      B    O  
ATOM   2785  H1  HOH B 922      10.897  31.897   0.588  1.00  0.00      B    H  
ATOM   2786  H2  HOH B 922      12.189  32.882   0.387  1.00  0.00      B    H  
ATOM   2787  O   HOH B 923      17.790   2.847  13.290  1.00  0.00      B    O  
ATOM   2788  H1  HOH B 923      17.764   3.652  12.692  1.00  0.00      B    H  
ATOM   2789  H2  HOH B 923      18.019   3.117  14.257  1.00  0.00      B    H  
ATOM   2790  O   HOH B 924      14.738  34.541  30.594  1.00  0.00      B    O  
ATOM   2791  H1  HOH B 924      15.535  35.131  30.467  1.00  0.00      B    H  
ATOM   2792  H2  HOH B 924      15.004  33.599  30.312  1.00  0.00      B    H  
ATOM   2793  O   HOH B 925      18.064  11.523  14.672  1.00  0.00      B    O  
ATOM   2794  H1  HOH B 925      17.243  11.951  15.037  1.00  0.00      B    H  
ATOM   2795  H2  HOH B 925      17.782  10.608  14.311  1.00  0.00      B    H  
ATOM   2796  O   HOH B 926      11.790  25.799   7.158  1.00  0.00      B    O  
ATOM   2797  H1  HOH B 926      12.293  25.020   6.704  1.00  0.00      B    H  
ATOM   2798  H2  HOH B 926      11.826  25.721   8.146  1.00  0.00      B    H  
ATOM   2799  O   HOH B 927      25.988  17.040   5.484  1.00  0.00      B    O  
ATOM   2800  H1  HOH B 927      25.587  17.860   4.957  1.00  0.00      B    H  
ATOM   2801  H2  HOH B 927      26.959  17.153   5.763  1.00  0.00      B    H  
ATOM   2802  O   HOH B 928      33.930  37.706  16.804  1.00  0.00      B    O  
ATOM   2803  H1  HOH B 928      34.670  37.221  16.348  1.00  0.00      B    H  
ATOM   2804  H2  HOH B 928      33.312  37.005  17.106  1.00  0.00      B    H  
ATOM   2805  O   HOH B 929       9.359  18.572  30.154  1.00  0.00      B    O  
ATOM   2806  H1  HOH B 929       9.110  18.182  31.032  1.00  0.00      B    H  
ATOM   2807  H2  HOH B 929       9.185  19.581  30.161  1.00  0.00      B    H  
ATOM   2808  O   HOH B 930      23.782  20.434  39.215  1.00  0.00      B    O  
ATOM   2809  H1  HOH B 930      24.181  19.572  39.499  1.00  0.00      B    H  
ATOM   2810  H2  HOH B 930      24.086  20.570  38.250  1.00  0.00      B    H  
ATOM   2811  O   HOH B 931      19.988  36.331  31.955  1.00  0.00      B    O  
ATOM   2812  H1  HOH B 931      20.266  35.347  31.974  1.00  0.00      B    H  
ATOM   2813  H2  HOH B 931      19.057  36.309  32.362  1.00  0.00      B    H  
ATOM   2814  O   HOH B 932      16.281   2.605  18.430  1.00  0.00      B    O  
ATOM   2815  H1  HOH B 932      16.066   2.498  19.401  1.00  0.00      B    H  
ATOM   2816  H2  HOH B 932      15.457   2.555  17.906  1.00  0.00      B    H  
ATOM   2817  O   HOH B 933      19.941   5.766  30.530  1.00  0.00      B    O  
ATOM   2818  H1  HOH B 933      20.855   5.423  30.961  1.00  0.00      B    H  
ATOM   2819  H2  HOH B 933      20.040   6.806  30.408  1.00  0.00      B    H  
ATOM   2820  O   HOH B 934       5.337   6.335   8.661  1.00  0.00      B    O  
ATOM   2821  H1  HOH B 934       4.621   6.363   9.388  1.00  0.00      B    H  
ATOM   2822  H2  HOH B 934       5.094   5.819   7.866  1.00  0.00      B    H  
ATOM   2823  O   HOH B 935       4.178  10.201   5.688  1.00  0.00      B    O  
ATOM   2824  H1  HOH B 935       3.344  10.531   6.182  1.00  0.00      B    H  
ATOM   2825  H2  HOH B 935       4.872  10.744   6.234  1.00  0.00      B    H  
ATOM   2826  O   HOH B 936      27.403  14.104  18.252  1.00  0.00      B    O  
ATOM   2827  H1  HOH B 936      28.086  13.659  18.828  1.00  0.00      B    H  
ATOM   2828  H2  HOH B 936      26.521  13.740  18.593  1.00  0.00      B    H  
ATOM   2829  O   HOH B 937      26.158  17.982  13.697  1.00  0.00      B    O  
ATOM   2830  H1  HOH B 937      26.416  18.547  14.530  1.00  0.00      B    H  
ATOM   2831  H2  HOH B 937      25.144  18.040  13.737  1.00  0.00      B    H  
ATOM   2832  O   HOH B 938      37.619  14.663  39.388  1.00  0.00      B    O  
ATOM   2833  H1  HOH B 938      38.007  15.116  38.571  1.00  0.00      B    H  
ATOM   2834  H2  HOH B 938      37.961  13.731  39.388  1.00  0.00      B    H  
ATOM   2835  O   HOH B 939       2.156  11.186   7.240  1.00  0.00      B    O  
ATOM   2836  H1  HOH B 939       1.156  11.032   7.122  1.00  0.00      B    H  
ATOM   2837  H2  HOH B 939       2.268  11.774   8.082  1.00  0.00      B    H  
ATOM   2838  O   HOH B 940      27.215  28.159   3.734  1.00  0.00      B    O  
ATOM   2839  H1  HOH B 940      26.336  27.675   3.641  1.00  0.00      B    H  
ATOM   2840  H2  HOH B 940      27.509  28.016   4.682  1.00  0.00      B    H  
ATOM   2841  O   HOH B 941      32.620  33.036   8.041  1.00  0.00      B    O  
ATOM   2842  H1  HOH B 941      33.192  33.859   7.987  1.00  0.00      B    H  
ATOM   2843  H2  HOH B 941      33.182  32.310   7.647  1.00  0.00      B    H  
ATOM   2844  O   HOH B 942       2.609   0.753   7.394  1.00  0.00      B    O  
ATOM   2845  H1  HOH B 942       1.691   0.640   7.774  1.00  0.00      B    H  
ATOM   2846  H2  HOH B 942       2.967   1.713   7.636  1.00  0.00      B    H  
ATOM   2847  O   HOH B 943      29.125  20.317  17.920  1.00  0.00      B    O  
ATOM   2848  H1  HOH B 943      30.057  20.635  18.168  1.00  0.00      B    H  
ATOM   2849  H2  HOH B 943      29.160  19.689  17.059  1.00  0.00      B    H  
ATOM   2850  O   HOH B 944      31.066  23.273  22.841  1.00  0.00      B    O  
ATOM   2851  H1  HOH B 944      30.995  24.080  22.264  1.00  0.00      B    H  
ATOM   2852  H2  HOH B 944      30.780  23.569  23.762  1.00  0.00      B    H  
ATOM   2853  O   HOH B 945       1.156   7.128  28.381  1.00  0.00      B    O  
ATOM   2854  H1  HOH B 945       1.330   7.056  27.365  1.00  0.00      B    H  
ATOM   2855  H2  HOH B 945       1.269   8.110  28.650  1.00  0.00      B    H  
ATOM   2856  O   HOH B 946       1.777  13.976  34.352  1.00  0.00      B    O  
ATOM   2857  H1  HOH B 946       1.667  14.897  34.669  1.00  0.00      B    H  
ATOM   2858  H2  HOH B 946       1.331  13.981  33.481  1.00  0.00      B    H  
ATOM   2859  O   HOH B 947       4.961  12.337   9.776  1.00  0.00      B    O  
ATOM   2860  H1  HOH B 947       5.114  11.768   8.924  1.00  0.00      B    H  
ATOM   2861  H2  HOH B 947       5.739  12.193  10.455  1.00  0.00      B    H  
ATOM   2862  O   HOH B 948       8.297  38.280  22.737  1.00  0.00      B    O  
ATOM   2863  H1  HOH B 948       8.843  38.794  23.456  1.00  0.00      B    H  
ATOM   2864  H2  HOH B 948       7.581  37.798  23.190  1.00  0.00      B    H  
ATOM   2865  O   HOH B 949      10.147  31.747   9.622  1.00  0.00      B    O  
ATOM   2866  H1  HOH B 949      10.807  31.095   9.956  1.00  0.00      B    H  
ATOM   2867  H2  HOH B 949       9.950  31.516   8.623  1.00  0.00      B    H  
ATOM   2868  O   HOH B 950       5.206  -0.022  23.679  1.00  0.00      B    O  
ATOM   2869  H1  HOH B 950       5.775   0.749  23.379  1.00  0.00      B    H  
ATOM   2870  H2  HOH B 950       4.483  -0.124  22.949  1.00  0.00      B    H  
ATOM   2871  O   HOH B 951      15.706  11.627  11.304  1.00  0.00      B    O  
ATOM   2872  H1  HOH B 951      15.643  10.674  10.930  1.00  0.00      B    H  
ATOM   2873  H2  HOH B 951      16.724  11.805  11.466  1.00  0.00      B    H  
ATOM   2874  O   HOH B 952      18.356  25.296  30.847  1.00  0.00      B    O  
ATOM   2875  H1  HOH B 952      18.610  26.296  30.729  1.00  0.00      B    H  
ATOM   2876  H2  HOH B 952      17.684  25.249  31.641  1.00  0.00      B    H  
ATOM   2877  O   HOH B 953      10.512   7.783  12.756  1.00  0.00      B    O  
ATOM   2878  H1  HOH B 953      10.944   8.047  13.680  1.00  0.00      B    H  
ATOM   2879  H2  HOH B 953      10.455   6.765  12.754  1.00  0.00      B    H  
ATOM   2880  O   HOH B 954      20.101  26.420  16.126  1.00  0.00      B    O  
ATOM   2881  H1  HOH B 954      20.056  25.455  16.373  1.00  0.00      B    H  
ATOM   2882  H2  HOH B 954      19.182  26.856  16.278  1.00  0.00      B    H  
ATOM   2883  O   HOH B 955      16.736   1.726  32.149  1.00  0.00      B    O  
ATOM   2884  H1  HOH B 955      17.102   1.060  32.847  1.00  0.00      B    H  
ATOM   2885  H2  HOH B 955      17.405   2.504  31.987  1.00  0.00      B    H  
ATOM   2886  O   HOH B 956      18.969  27.947  30.842  1.00  0.00      B    O  
ATOM   2887  H1  HOH B 956      19.299  28.631  30.213  1.00  0.00      B    H  
ATOM   2888  H2  HOH B 956      19.686  27.825  31.524  1.00  0.00      B    H  
ATOM   2889  O   HOH B 957      16.400  15.261  31.633  1.00  0.00      B    O  
ATOM   2890  H1  HOH B 957      15.798  14.459  31.633  1.00  0.00      B    H  
ATOM   2891  H2  HOH B 957      17.132  15.085  30.886  1.00  0.00      B    H  
ATOM   2892  O   HOH B 958      26.056  39.180  17.994  1.00  0.00      B    O  
ATOM   2893  H1  HOH B 958      25.212  38.824  18.507  1.00  0.00      B    H  
ATOM   2894  H2  HOH B 958      26.340  38.461  17.389  1.00  0.00      B    H  
ATOM   2895  O   HOH B 959      14.412  24.003  36.529  1.00  0.00      B    O  
ATOM   2896  H1  HOH B 959      13.976  24.344  37.375  1.00  0.00      B    H  
ATOM   2897  H2  HOH B 959      14.927  23.120  36.740  1.00  0.00      B    H  
ATOM   2898  O   HOH B 960      35.652  20.677   2.031  1.00  0.00      B    O  
ATOM   2899  H1  HOH B 960      36.487  20.202   1.735  1.00  0.00      B    H  
ATOM   2900  H2  HOH B 960      35.527  20.485   3.012  1.00  0.00      B    H  
ATOM   2901  O   HOH B 961      14.181  10.327  19.171  1.00  0.00      B    O  
ATOM   2902  H1  HOH B 961      13.719   9.415  19.421  1.00  0.00      B    H  
ATOM   2903  H2  HOH B 961      14.696  10.628  20.004  1.00  0.00      B    H  
ATOM   2904  O   HOH B 962      16.985  14.622  14.217  1.00  0.00      B    O  
ATOM   2905  H1  HOH B 962      16.063  14.254  14.030  1.00  0.00      B    H  
ATOM   2906  H2  HOH B 962      17.063  14.817  15.191  1.00  0.00      B    H  
ATOM   2907  O   HOH B 963      13.612  23.733   7.779  1.00  0.00      B    O  
ATOM   2908  H1  HOH B 963      13.164  22.799   7.879  1.00  0.00      B    H  
ATOM   2909  H2  HOH B 963      14.594  23.604   7.934  1.00  0.00      B    H  
ATOM   2910  O   HOH B 964      38.664  30.761  37.053  1.00  0.00      B    O  
ATOM   2911  H1  HOH B 964      39.361  30.540  36.331  1.00  0.00      B    H  
ATOM   2912  H2  HOH B 964      38.940  31.528  37.633  1.00  0.00      B    H  
ATOM   2913  O   HOH B 965      37.812  32.887  15.082  1.00  0.00      B    O  
ATOM   2914  H1  HOH B 965      37.333  32.405  14.361  1.00  0.00      B    H  
ATOM   2915  H2  HOH B 965      38.801  32.781  14.791  1.00  0.00      B    H  
ATOM   2916  O   HOH B 966      26.145  30.265   6.671  1.00  0.00      B    O  
ATOM   2917  H1  HOH B 966      25.832  29.403   6.265  1.00  0.00      B    H  
ATOM   2918  H2  HOH B 966      26.690  29.880   7.485  1.00  0.00      B    H  
ATOM   2919  O   HOH B 967      12.551  39.087  36.415  1.00  0.00      B    O  
ATOM   2920  H1  HOH B 967      13.505  38.942  36.163  1.00  0.00      B    H  
ATOM   2921  H2  HOH B 967      12.481  39.272  37.399  1.00  0.00      B    H  
ATOM   2922  O   HOH B 968      12.819   8.047  20.200  1.00  0.00      B    O  
ATOM   2923  H1  HOH B 968      13.192   8.193  21.148  1.00  0.00      B    H  
ATOM   2924  H2  HOH B 968      11.834   7.794  20.262  1.00  0.00      B    H  
ATOM   2925  O   HOH B 969       4.039  15.897  29.807  1.00  0.00      B    O  
ATOM   2926  H1  HOH B 969       5.016  16.098  29.496  1.00  0.00      B    H  
ATOM   2927  H2  HOH B 969       4.080  15.763  30.828  1.00  0.00      B    H  
ATOM   2928  O   HOH B 970      20.996   7.123   6.768  1.00  0.00      B    O  
ATOM   2929  H1  HOH B 970      21.542   6.299   6.602  1.00  0.00      B    H  
ATOM   2930  H2  HOH B 970      21.319   7.650   7.549  1.00  0.00      B    H  
ATOM   2931  O   HOH B 971      23.032  18.376   6.169  1.00  0.00      B    O  
ATOM   2932  H1  HOH B 971      22.767  17.642   6.868  1.00  0.00      B    H  
ATOM   2933  H2  HOH B 971      24.031  18.358   6.089  1.00  0.00      B    H  
ATOM   2934  O   HOH B 972       9.684   8.749   7.445  1.00  0.00      B    O  
ATOM   2935  H1  HOH B 972       9.822   7.895   6.988  1.00  0.00      B    H  
ATOM   2936  H2  HOH B 972      10.072   8.643   8.350  1.00  0.00      B    H  
ATOM   2937  O   HOH B 973      13.260  16.040   9.604  1.00  0.00      B    O  
ATOM   2938  H1  HOH B 973      13.163  16.763  10.314  1.00  0.00      B    H  
ATOM   2939  H2  HOH B 973      13.766  15.173   9.955  1.00  0.00      B    H  
ATOM   2940  O   HOH B 974      20.936  12.887   5.997  1.00  0.00      B    O  
ATOM   2941  H1  HOH B 974      20.967  12.122   6.637  1.00  0.00      B    H  
ATOM   2942  H2  HOH B 974      21.751  12.919   5.324  1.00  0.00      B    H  
ATOM   2943  O   HOH B 975       3.028  30.178  39.347  1.00  0.00      B    O  
ATOM   2944  H1  HOH B 975       3.111  29.413  38.700  1.00  0.00      B    H  
ATOM   2945  H2  HOH B 975       3.081  30.973  38.796  1.00  0.00      B    H  
ATOM   2946  O   HOH B 976      17.537  27.418  22.589  1.00  0.00      B    O  
ATOM   2947  H1  HOH B 976      17.577  26.509  23.068  1.00  0.00      B    H  
ATOM   2948  H2  HOH B 976      18.380  27.891  22.846  1.00  0.00      B    H  
ATOM   2949  O   HOH B 977      18.777   3.572   9.219  1.00  0.00      B    O  
ATOM   2950  H1  HOH B 977      18.688   2.610   9.500  1.00  0.00      B    H  
ATOM   2951  H2  HOH B 977      19.621   3.708   8.671  1.00  0.00      B    H  
ATOM   2952  O   HOH B 978      16.236  20.456  28.404  1.00  0.00      B    O  
ATOM   2953  H1  HOH B 978      16.736  19.700  28.732  1.00  0.00      B    H  
ATOM   2954  H2  HOH B 978      16.857  21.255  28.339  1.00  0.00      B    H  
ATOM   2955  O   HOH B 979      29.059   6.797  22.039  1.00  0.00      B    O  
ATOM   2956  H1  HOH B 979      29.374   6.998  22.967  1.00  0.00      B    H  
ATOM   2957  H2  HOH B 979      28.008   6.843  21.982  1.00  0.00      B    H  
ATOM   2958  O   HOH B 980      12.144  19.922  26.831  1.00  0.00      B    O  
ATOM   2959  H1  HOH B 980      11.466  20.277  27.510  1.00  0.00      B    H  
ATOM   2960  H2  HOH B 980      12.286  18.948  26.876  1.00  0.00      B    H  
ATOM   2961  O   HOH B 981      19.580  26.366  21.011  1.00  0.00      B    O  
ATOM   2962  H1  HOH B 981      19.380  26.903  21.829  1.00  0.00      B    H  
ATOM   2963  H2  HOH B 981      19.607  25.397  21.373  1.00  0.00      B    H  
ATOM   2964  O   HOH B 982       1.949  23.826   6.897  1.00  0.00      B    O  
ATOM   2965  H1  HOH B 982       1.018  23.776   6.432  1.00  0.00      B    H  
ATOM   2966  H2  HOH B 982       2.418  22.894   6.835  1.00  0.00      B    H  
ATOM   2967  O   HOH B 983       5.681  16.237  36.563  1.00  0.00      B    O  
ATOM   2968  H1  HOH B 983       5.019  16.858  36.954  1.00  0.00      B    H  
ATOM   2969  H2  HOH B 983       5.364  15.304  36.873  1.00  0.00      B    H  
ATOM   2970  O   HOH B 984       5.191  36.562  14.400  1.00  0.00      B    O  
ATOM   2971  H1  HOH B 984       5.444  37.472  14.729  1.00  0.00      B    H  
ATOM   2972  H2  HOH B 984       5.788  36.370  13.546  1.00  0.00      B    H  
ATOM   2973  O   HOH B 985       8.891  35.091   0.749  1.00  0.00      B    O  
ATOM   2974  H1  HOH B 985       8.290  34.296   1.098  1.00  0.00      B    H  
ATOM   2975  H2  HOH B 985       9.791  35.017   1.212  1.00  0.00      B    H  
ATOM   2976  O   HOH B 986      11.940  35.669  24.059  1.00  0.00      B    O  
ATOM   2977  H1  HOH B 986      11.133  35.694  23.401  1.00  0.00      B    H  
ATOM   2978  H2  HOH B 986      12.502  36.434  23.709  1.00  0.00      B    H  
ATOM   2979  O   HOH B 987       3.502  21.612  39.345  1.00  0.00      B    O  
ATOM   2980  H1  HOH B 987       2.765  22.312  39.221  1.00  0.00      B    H  
ATOM   2981  H2  HOH B 987       3.439  20.922  38.591  1.00  0.00      B    H  
ATOM   2982  O   HOH B 988      37.986  16.250  10.864  1.00  0.00      B    O  
ATOM   2983  H1  HOH B 988      38.319  17.176  10.976  1.00  0.00      B    H  
ATOM   2984  H2  HOH B 988      37.336  16.049  11.681  1.00  0.00      B    H  
ATOM   2985  O   HOH B 989      36.321  17.561  24.471  1.00  0.00      B    O  
ATOM   2986  H1  HOH B 989      36.459  16.571  24.276  1.00  0.00      B    H  
ATOM   2987  H2  HOH B 989      35.681  17.938  23.749  1.00  0.00      B    H  
ATOM   2988  O   HOH B 990       7.855   2.567  21.232  1.00  0.00      B    O  
ATOM   2989  H1  HOH B 990       7.409   2.537  22.142  1.00  0.00      B    H  
ATOM   2990  H2  HOH B 990       7.730   1.625  20.828  1.00  0.00      B    H  
ATOM   2991  O   HOH B 991      16.888  28.796  11.870  1.00  0.00      B    O  
ATOM   2992  H1  HOH B 991      17.060  28.873  10.893  1.00  0.00      B    H  
ATOM   2993  H2  HOH B 991      16.460  27.854  11.926  1.00  0.00      B    H  
ATOM   2994  O   HOH B 992      25.541   8.967  12.446  1.00  0.00      B    O  
ATOM   2995  H1  HOH B 992      24.914   9.527  13.005  1.00  0.00      B    H  
ATOM   2996  H2  HOH B 992      26.202   8.589  13.062  1.00  0.00      B    H  
ATOM   2997  O   HOH B 993      22.919  39.054  14.381  1.00  0.00      B    O  
ATOM   2998  H1  HOH B 993      22.274  39.060  13.599  1.00  0.00      B    H  
ATOM   2999  H2  HOH B 993      23.084  38.117  14.678  1.00  0.00      B    H  
ATOM   3000  O   HOH B 994       0.197  14.130  14.591  1.00  0.00      B    O  
ATOM   3001  H1  HOH B 994      -0.307  14.628  13.841  1.00  0.00      B    H  
ATOM   3002  H2  HOH B 994       1.206  14.261  14.411  1.00  0.00      B    H  
ATOM   3003  O   HOH B 995      21.406   7.206  36.970  1.00  0.00      B    O  
ATOM   3004  H1  HOH B 995      22.013   7.664  37.683  1.00  0.00      B    H  
ATOM   3005  H2  HOH B 995      21.396   6.191  37.230  1.00  0.00      B    H  
ATOM   3006  O   HOH B 996      35.564   7.647  16.715  1.00  0.00      B    O  
ATOM   3007  H1  HOH B 996      36.088   8.485  16.884  1.00  0.00      B    H  
ATOM   3008  H2  HOH B 996      35.479   7.148  17.636  1.00  0.00      B    H  
ATOM   3009  O   HOH B 997      20.297  13.967  23.901  1.00  0.00      B    O  
ATOM   3010  H1  HOH B 997      20.286  13.087  23.480  1.00  0.00      B    H  
ATOM   3011  H2  HOH B 997      19.361  14.316  23.822  1.00  0.00      B    H  
ATOM   3012  O   HOH B 998      36.035  31.197   2.939  1.00  0.00      B    O  
ATOM   3013  H1  HOH B 998      35.429  30.999   3.707  1.00  0.00      B    H  
ATOM   3014  H2  HOH B 998      35.541  31.719   2.195  1.00  0.00      B    H  
ATOM   3015  O   HOH B 999      28.417  24.444  14.581  1.00  0.00      B    O  
ATOM   3016  H1  HOH B 999      29.209  25.088  14.573  1.00  0.00      B    H  
ATOM   3017  H2  HOH B 999      28.272  24.022  15.469  1.00  0.00      B    H  
ATOM   3018  O   HOH B1000      17.708  37.874   4.596  1.00  0.00      B    O  
ATOM   3019  H1  HOH B1000      18.542  38.310   4.947  1.00  0.00      B    H  
ATOM   3020  H2  HOH B1000      18.011  37.188   3.918  1.00  0.00      B    H  
ATOM   3021  O   HOH B1001      22.917  27.510   6.976  1.00  0.00      B    O  
ATOM   3022  H1  HOH B1001      22.496  27.092   6.173  1.00  0.00      B    H  
ATOM   3023  H2  HOH B1001      22.108  27.774   7.588  1.00  0.00      B    H  
ATOM   3024  O   HOH B1002      35.277  23.121  25.826  1.00  0.00      B    O  
ATOM   3025  H1  HOH B1002      35.086  23.872  25.138  1.00  0.00      B    H  
ATOM   3026  H2  HOH B1002      36.028  22.493  25.463  1.00  0.00      B    H  
ATOM   3027  O   HOH B1003       5.138  28.734  30.659  1.00  0.00      B    O  
ATOM   3028  H1  HOH B1003       4.644  29.068  29.844  1.00  0.00      B    H  
ATOM   3029  H2  HOH B1003       6.089  29.046  30.598  1.00  0.00      B    H  
ATOM   3030  O   HOH B1004      35.382  16.516   4.030  1.00  0.00      B    O  
ATOM   3031  H1  HOH B1004      34.889  17.013   4.722  1.00  0.00      B    H  
ATOM   3032  H2  HOH B1004      36.340  16.412   4.445  1.00  0.00      B    H  
ATOM   3033  O   HOH B1005      38.254  35.452  13.856  1.00  0.00      B    O  
ATOM   3034  H1  HOH B1005      37.637  36.078  14.418  1.00  0.00      B    H  
ATOM   3035  H2  HOH B1005      38.101  34.497  14.192  1.00  0.00      B    H  
ATOM   3036  O   HOH B1006      12.072   8.421  30.030  1.00  0.00      B    O  
ATOM   3037  H1  HOH B1006      12.828   8.594  30.723  1.00  0.00      B    H  
ATOM   3038  H2  HOH B1006      11.293   8.988  30.365  1.00  0.00      B    H  
ATOM   3039  O   HOH B1007      22.229  37.016  21.055  1.00  0.00      B    O  
ATOM   3040  H1  HOH B1007      22.054  37.962  21.350  1.00  0.00      B    H  
ATOM   3041  H2  HOH B1007      21.380  36.509  20.912  1.00  0.00      B    H  
ATOM   3042  O   HOH B1008      11.888   1.554  26.247  1.00  0.00      B    O  
ATOM   3043  H1  HOH B1008      11.790   0.568  26.389  1.00  0.00      B    H  
ATOM   3044  H2  HOH B1008      12.124   1.950  27.173  1.00  0.00      B    H  
ATOM   3045  O   HOH B1009      17.394  10.674  26.150  1.00  0.00      B    O  
ATOM   3046  H1  HOH B1009      17.235   9.684  26.381  1.00  0.00      B    H  
ATOM   3047  H2  HOH B1009      18.214  10.931  26.757  1.00  0.00      B    H  
ATOM   3048  O   HOH B1010       1.749  34.319  17.940  1.00  0.00      B    O  
ATOM   3049  H1  HOH B1010       2.065  34.376  16.953  1.00  0.00      B    H  
ATOM   3050  H2  HOH B1010       2.512  33.953  18.487  1.00  0.00      B    H  
ATOM   3051  O   HOH B1011      23.436  19.934  13.763  1.00  0.00      B    O  
ATOM   3052  H1  HOH B1011      22.716  20.540  14.113  1.00  0.00      B    H  
ATOM   3053  H2  HOH B1011      23.334  19.038  14.286  1.00  0.00      B    H  
ATOM   3054  O   HOH B1012      33.654  29.882  11.906  1.00  0.00      B    O  
ATOM   3055  H1  HOH B1012      33.325  29.056  11.462  1.00  0.00      B    H  
ATOM   3056  H2  HOH B1012      32.938  30.560  11.667  1.00  0.00      B    H  
ATOM   3057  O   HOH B1013       9.151  13.344  12.493  1.00  0.00      B    O  
ATOM   3058  H1  HOH B1013      10.079  13.376  12.898  1.00  0.00      B    H  
ATOM   3059  H2  HOH B1013       9.109  14.123  11.859  1.00  0.00      B    H  
ATOM   3060  O   HOH B1014      37.887  11.608  23.532  1.00  0.00      B    O  
ATOM   3061  H1  HOH B1014      37.752  12.093  24.386  1.00  0.00      B    H  
ATOM   3062  H2  HOH B1014      36.988  11.613  23.034  1.00  0.00      B    H  
ATOM   3063  O   HOH B1015      14.585  18.406  34.272  1.00  0.00      B    O  
ATOM   3064  H1  HOH B1015      15.354  18.029  34.728  1.00  0.00      B    H  
ATOM   3065  H2  HOH B1015      13.970  18.847  34.983  1.00  0.00      B    H  
ATOM   3066  O   HOH B1016       7.165  35.977  32.772  1.00  0.00      B    O  
ATOM   3067  H1  HOH B1016       8.166  35.993  32.969  1.00  0.00      B    H  
ATOM   3068  H2  HOH B1016       6.709  36.437  33.558  1.00  0.00      B    H  
ATOM   3069  O   HOH B1017       2.207  20.339  20.227  1.00  0.00      B    O  
ATOM   3070  H1  HOH B1017       2.613  21.097  20.700  1.00  0.00      B    H  
ATOM   3071  H2  HOH B1017       1.219  20.547  20.212  1.00  0.00      B    H  
ATOM   3072  O   HOH B1018      36.601  14.965  23.878  1.00  0.00      B    O  
ATOM   3073  H1  HOH B1018      37.044  14.283  24.521  1.00  0.00      B    H  
ATOM   3074  H2  HOH B1018      36.487  14.556  22.985  1.00  0.00      B    H  
ATOM   3075  O   HOH B1019      37.475  17.899   8.174  1.00  0.00      B    O  
ATOM   3076  H1  HOH B1019      38.134  18.483   8.610  1.00  0.00      B    H  
ATOM   3077  H2  HOH B1019      37.660  16.933   8.527  1.00  0.00      B    H  
ATOM   3078  O   HOH B1020      33.890   5.899  21.274  1.00  0.00      B    O  
ATOM   3079  H1  HOH B1020      33.844   4.969  21.641  1.00  0.00      B    H  
ATOM   3080  H2  HOH B1020      33.525   6.487  22.023  1.00  0.00      B    H  
ATOM   3081  O   HOH B1021      10.689  11.401   3.817  1.00  0.00      B    O  
ATOM   3082  H1  HOH B1021      10.727  10.469   3.404  1.00  0.00      B    H  
ATOM   3083  H2  HOH B1021       9.666  11.601   3.984  1.00  0.00      B    H  
ATOM   3084  O   HOH B1022      29.683  19.817  36.497  1.00  0.00      B    O  
ATOM   3085  H1  HOH B1022      30.390  20.530  36.677  1.00  0.00      B    H  
ATOM   3086  H2  HOH B1022      28.796  20.326  36.478  1.00  0.00      B    H  
ATOM   3087  O   HOH B1023      33.120  27.872  10.171  1.00  0.00      B    O  
ATOM   3088  H1  HOH B1023      33.357  26.849  10.416  1.00  0.00      B    H  
ATOM   3089  H2  HOH B1023      33.715  28.081   9.361  1.00  0.00      B    H  
ATOM   3090  O   HOH B1024      24.307  14.836  22.414  1.00  0.00      B    O  
ATOM   3091  H1  HOH B1024      24.413  15.334  23.322  1.00  0.00      B    H  
ATOM   3092  H2  HOH B1024      24.082  13.862  22.651  1.00  0.00      B    H  
ATOM   3093  O   HOH B1025      31.078  12.038  34.357  1.00  0.00      B    O  
ATOM   3094  H1  HOH B1025      30.661  11.135  34.040  1.00  0.00      B    H  
ATOM   3095  H2  HOH B1025      31.516  12.379  33.542  1.00  0.00      B    H  
ATOM   3096  O   HOH B1026      20.036  11.548  22.888  1.00  0.00      B    O  
ATOM   3097  H1  HOH B1026      19.026  11.498  22.927  1.00  0.00      B    H  
ATOM   3098  H2  HOH B1026      20.390  11.072  23.728  1.00  0.00      B    H  
ATOM   3099  O   HOH B1027      37.125  25.322  32.052  1.00  0.00      B    O  
ATOM   3100  H1  HOH B1027      36.608  25.606  32.880  1.00  0.00      B    H  
ATOM   3101  H2  HOH B1027      37.118  24.312  32.100  1.00  0.00      B    H  
ATOM   3102  O   HOH B1028      15.604  31.607  11.778  1.00  0.00      B    O  
ATOM   3103  H1  HOH B1028      16.294  31.843  11.076  1.00  0.00      B    H  
ATOM   3104  H2  HOH B1028      15.714  30.674  12.064  1.00  0.00      B    H  
ATOM   3105  O   HOH B1029       5.234   6.498  37.489  1.00  0.00      B    O  
ATOM   3106  H1  HOH B1029       4.957   7.479  37.543  1.00  0.00      B    H  
ATOM   3107  H2  HOH B1029       6.203   6.502  37.247  1.00  0.00      B    H  
ATOM   3108  O   HOH B1030      21.338  11.343  11.910  1.00  0.00      B    O  
ATOM   3109  H1  HOH B1030      22.332  11.457  11.607  1.00  0.00      B    H  
ATOM   3110  H2  HOH B1030      21.312  11.474  12.928  1.00  0.00      B    H  
ATOM   3111  O   HOH B1031      34.813  15.836  38.573  1.00  0.00      B    O  
ATOM   3112  H1  HOH B1031      34.620  16.788  38.851  1.00  0.00      B    H  
ATOM   3113  H2  HOH B1031      35.696  15.537  38.890  1.00  0.00      B    H  
ATOM   3114  O   HOH B1032      20.897  27.773  18.971  1.00  0.00      B    O  
ATOM   3115  H1  HOH B1032      20.897  27.033  18.268  1.00  0.00      B    H  
ATOM   3116  H2  HOH B1032      20.529  27.428  19.837  1.00  0.00      B    H  
ATOM   3117  O   HOH B1033      21.970  10.404  27.577  1.00  0.00      B    O  
ATOM   3118  H1  HOH B1033      22.588  10.218  28.391  1.00  0.00      B    H  
ATOM   3119  H2  HOH B1033      22.194   9.702  26.874  1.00  0.00      B    H  
ATOM   3120  O   HOH B1034       3.270   9.009   9.638  1.00  0.00      B    O  
ATOM   3121  H1  HOH B1034       3.230   8.802   8.633  1.00  0.00      B    H  
ATOM   3122  H2  HOH B1034       3.253   8.171  10.173  1.00  0.00      B    H  
ATOM   3123  O   HOH B1035      34.919  14.614  14.926  1.00  0.00      B    O  
ATOM   3124  H1  HOH B1035      35.158  13.678  14.629  1.00  0.00      B    H  
ATOM   3125  H2  HOH B1035      33.890  14.671  14.985  1.00  0.00      B    H  
ATOM   3126  O   HOH B1036       8.353  16.587   7.643  1.00  0.00      B    O  
ATOM   3127  H1  HOH B1036       8.183  16.084   8.538  1.00  0.00      B    H  
ATOM   3128  H2  HOH B1036       7.471  16.613   7.103  1.00  0.00      B    H  
ATOM   3129  O   HOH B1037      12.682  13.072  16.073  1.00  0.00      B    O  
ATOM   3130  H1  HOH B1037      12.215  13.572  16.804  1.00  0.00      B    H  
ATOM   3131  H2  HOH B1037      12.823  12.155  16.394  1.00  0.00      B    H  
ATOM   3132  O   HOH B1038      33.262  36.718  29.379  1.00  0.00      B    O  
ATOM   3133  H1  HOH B1038      33.947  36.671  30.125  1.00  0.00      B    H  
ATOM   3134  H2  HOH B1038      33.339  35.842  28.919  1.00  0.00      B    H  
ATOM   3135  O   HOH B1039      24.092  37.474  18.785  1.00  0.00      B    O  
ATOM   3136  H1  HOH B1039      24.569  36.706  18.447  1.00  0.00      B    H  
ATOM   3137  H2  HOH B1039      23.149  37.112  19.127  1.00  0.00      B    H  
ATOM   3138  O   HOH B1040      27.857  36.778  19.599  1.00  0.00      B    O  
ATOM   3139  H1  HOH B1040      27.723  36.449  18.660  1.00  0.00      B    H  
ATOM   3140  H2  HOH B1040      27.955  37.744  19.636  1.00  0.00      B    H  
ATOM   3141  O   HOH B1041      35.223  37.237   5.160  1.00  0.00      B    O  
ATOM   3142  H1  HOH B1041      36.172  36.805   4.967  1.00  0.00      B    H  
ATOM   3143  H2  HOH B1041      35.390  38.154   5.451  1.00  0.00      B    H  
ATOM   3144  O   HOH B1042       7.852  32.367  26.773  1.00  0.00      B    O  
ATOM   3145  H1  HOH B1042       8.830  32.359  27.012  1.00  0.00      B    H  
ATOM   3146  H2  HOH B1042       7.703  33.273  26.242  1.00  0.00      B    H  
ATOM   3147  O   HOH B1043       1.568  32.811   1.098  1.00  0.00      B    O  
ATOM   3148  H1  HOH B1043       2.103  32.570   0.291  1.00  0.00      B    H  
ATOM   3149  H2  HOH B1043       0.585  32.680   0.821  1.00  0.00      B    H  
ATOM   3150  O   HOH B1044      28.433  13.048  33.055  1.00  0.00      B    O  
ATOM   3151  H1  HOH B1044      29.173  12.605  33.571  1.00  0.00      B    H  
ATOM   3152  H2  HOH B1044      28.894  13.715  32.352  1.00  0.00      B    H  
ATOM   3153  O   HOH B1045       0.954  37.111  12.573  1.00  0.00      B    O  
ATOM   3154  H1  HOH B1045       1.229  37.872  13.144  1.00  0.00      B    H  
ATOM   3155  H2  HOH B1045       0.461  36.426  13.148  1.00  0.00      B    H  
ATOM   3156  O   HOH B1046      21.836  26.556  32.006  1.00  0.00      B    O  
ATOM   3157  H1  HOH B1046      21.477  25.980  31.273  1.00  0.00      B    H  
ATOM   3158  H2  HOH B1046      21.074  26.759  32.627  1.00  0.00      B    H  
ATOM   3159  O   HOH B1047       7.736  28.112  35.250  1.00  0.00      B    O  
ATOM   3160  H1  HOH B1047       8.587  27.738  35.666  1.00  0.00      B    H  
ATOM   3161  H2  HOH B1047       7.960  29.127  35.219  1.00  0.00      B    H  
ATOM   3162  O   HOH B1048      10.906  10.085  33.594  1.00  0.00      B    O  
ATOM   3163  H1  HOH B1048      10.928  10.684  34.373  1.00  0.00      B    H  
ATOM   3164  H2  HOH B1048      10.957   9.130  34.012  1.00  0.00      B    H  
ATOM   3165  O   HOH B1049      35.691  26.812  38.797  1.00  0.00      B    O  
ATOM   3166  H1  HOH B1049      35.741  27.793  39.001  1.00  0.00      B    H  
ATOM   3167  H2  HOH B1049      34.700  26.609  38.539  1.00  0.00      B    H  
ATOM   3168  O   HOH B1050       1.379  12.320  22.944  1.00  0.00      B    O  
ATOM   3169  H1  HOH B1050       0.485  11.977  23.270  1.00  0.00      B    H  
ATOM   3170  H2  HOH B1050       1.505  13.181  23.414  1.00  0.00      B    H  
ATOM   3171  O   HOH B1051       5.124  30.318  32.894  1.00  0.00      B    O  
ATOM   3172  H1  HOH B1051       5.034  29.602  32.145  1.00  0.00      B    H  
ATOM   3173  H2  HOH B1051       5.805  30.050  33.574  1.00  0.00      B    H  
ATOM   3174  O   HOH B1052       9.613   8.642  18.308  1.00  0.00      B    O  
ATOM   3175  H1  HOH B1052      10.129   8.927  19.065  1.00  0.00      B    H  
ATOM   3176  H2  HOH B1052      10.357   8.587  17.587  1.00  0.00      B    H  
ATOM   3177  O   HOH B1053       9.074  17.954   0.817  1.00  0.00      B    O  
ATOM   3178  H1  HOH B1053       8.952  16.926   0.733  1.00  0.00      B    H  
ATOM   3179  H2  HOH B1053       9.553  18.144   1.671  1.00  0.00      B    H  
ATOM   3180  O   HOH B1054      35.100   9.296  25.827  1.00  0.00      B    O  
ATOM   3181  H1  HOH B1054      35.177   9.071  24.845  1.00  0.00      B    H  
ATOM   3182  H2  HOH B1054      34.112   9.281  26.068  1.00  0.00      B    H  
ATOM   3183  O   HOH B1055       5.665  11.781   7.286  1.00  0.00      B    O  
ATOM   3184  H1  HOH B1055       5.131  12.707   7.268  1.00  0.00      B    H  
ATOM   3185  H2  HOH B1055       6.689  11.886   7.380  1.00  0.00      B    H  
ATOM   3186  O   HOH B1056      37.386  10.346  12.878  1.00  0.00      B    O  
ATOM   3187  H1  HOH B1056      37.761  10.724  13.740  1.00  0.00      B    H  
ATOM   3188  H2  HOH B1056      37.552  11.067  12.180  1.00  0.00      B    H  
ATOM   3189  O   HOH B1057      21.565  21.004   7.568  1.00  0.00      B    O  
ATOM   3190  H1  HOH B1057      22.232  20.275   7.270  1.00  0.00      B    H  
ATOM   3191  H2  HOH B1057      22.030  21.567   8.283  1.00  0.00      B    H  
ATOM   3192  O   HOH B1058      13.583   2.445  17.333  1.00  0.00      B    O  
ATOM   3193  H1  HOH B1058      13.393   2.690  16.363  1.00  0.00      B    H  
ATOM   3194  H2  HOH B1058      12.934   2.934  17.953  1.00  0.00      B    H  
ATOM   3195  O   HOH B1059      19.316   7.999  26.927  1.00  0.00      B    O  
ATOM   3196  H1  HOH B1059      19.384   8.843  26.454  1.00  0.00      B    H  
ATOM   3197  H2  HOH B1059      19.624   7.230  26.322  1.00  0.00      B    H  
ATOM   3198  O   HOH B1060      15.078   8.267   2.053  1.00  0.00      B    O  
ATOM   3199  H1  HOH B1060      14.660   8.051   2.912  1.00  0.00      B    H  
ATOM   3200  H2  HOH B1060      15.181   7.353   1.528  1.00  0.00      B    H  
ATOM   3201  O   HOH B1061       3.594   3.965   4.421  1.00  0.00      B    O  
ATOM   3202  H1  HOH B1061       4.001   2.982   4.597  1.00  0.00      B    H  
ATOM   3203  H2  HOH B1061       3.280   3.958   3.432  1.00  0.00      B    H  
ATOM   3204  O   HOH B1062      38.511   9.154  22.840  1.00  0.00      B    O  
ATOM   3205  H1  HOH B1062      38.147   9.104  21.901  1.00  0.00      B    H  
ATOM   3206  H2  HOH B1062      38.170   9.995  23.203  1.00  0.00      B    H  
ATOM   3207  O   HOH B1063       7.240   4.431  19.050  1.00  0.00      B    O  
ATOM   3208  H1  HOH B1063       6.247   4.545  19.320  1.00  0.00      B    H  
ATOM   3209  H2  HOH B1063       7.734   3.994  19.802  1.00  0.00      B    H  
ATOM   3210  O   HOH B1064       7.358  26.347  29.925  1.00  0.00      B    O  
ATOM   3211  H1  HOH B1064       7.621  26.667  30.842  1.00  0.00      B    H  
ATOM   3212  H2  HOH B1064       6.347  26.512  29.794  1.00  0.00      B    H  
ATOM   3213  O   HOH B1065      25.408  27.993  20.569  1.00  0.00      B    O  
ATOM   3214  H1  HOH B1065      24.962  28.279  21.413  1.00  0.00      B    H  
ATOM   3215  H2  HOH B1065      25.172  26.980  20.369  1.00  0.00      B    H  
ATOM   3216  O   HOH B1066      29.047  10.874  29.001  1.00  0.00      B    O  
ATOM   3217  H1  HOH B1066      28.552  10.951  29.880  1.00  0.00      B    H  
ATOM   3218  H2  HOH B1066      30.035  10.676  29.181  1.00  0.00      B    H  
ATOM   3219  O   HOH B1067      38.247  12.681  11.516  1.00  0.00      B    O  
ATOM   3220  H1  HOH B1067      38.494  12.132  10.718  1.00  0.00      B    H  
ATOM   3221  H2  HOH B1067      39.047  13.248  11.755  1.00  0.00      B    H  
ATOM   3222  O   HOH B1068      24.612   4.387  33.745  1.00  0.00      B    O  
ATOM   3223  H1  HOH B1068      24.433   3.811  32.909  1.00  0.00      B    H  
ATOM   3224  H2  HOH B1068      25.179   5.166  33.443  1.00  0.00      B    H  
ATOM   3225  O   HOH B1069      11.202   2.561   1.120  1.00  0.00      B    O  
ATOM   3226  H1  HOH B1069      10.286   2.159   1.187  1.00  0.00      B    H  
ATOM   3227  H2  HOH B1069      11.551   2.849   2.034  1.00  0.00      B    H  
ATOM   3228  O   HOH B1070      13.368  33.393  11.491  1.00  0.00      B    O  
ATOM   3229  H1  HOH B1070      14.200  32.867  11.783  1.00  0.00      B    H  
ATOM   3230  H2  HOH B1070      13.531  33.711  10.556  1.00  0.00      B    H  
ATOM   3231  O   HOH B1071      26.255  35.654   7.161  1.00  0.00      B    O  
ATOM   3232  H1  HOH B1071      27.211  35.918   7.285  1.00  0.00      B    H  
ATOM   3233  H2  HOH B1071      26.228  34.615   7.043  1.00  0.00      B    H  
ATOM   3234  O   HOH B1072       5.325  17.349  15.902  1.00  0.00      B    O  
ATOM   3235  H1  HOH B1072       6.261  17.733  15.690  1.00  0.00      B    H  
ATOM   3236  H2  HOH B1072       5.086  17.826  16.860  1.00  0.00      B    H  
ATOM   3237  O   HOH B1073       9.846  27.491  18.268  1.00  0.00      B    O  
ATOM   3238  H1  HOH B1073      10.490  26.734  18.599  1.00  0.00      B    H  
ATOM   3239  H2  HOH B1073       9.434  27.789  19.148  1.00  0.00      B    H  
ATOM   3240  O   HOH B1074      13.053  31.140   7.692  1.00  0.00      B    O  
ATOM   3241  H1  HOH B1074      13.925  30.668   7.966  1.00  0.00      B    H  
ATOM   3242  H2  HOH B1074      13.223  32.081   7.903  1.00  0.00      B    H  
ATOM   3243  O   HOH B1075       1.898  22.394   3.675  1.00  0.00      B    O  
ATOM   3244  H1  HOH B1075       2.822  22.374   4.095  1.00  0.00      B    H  
ATOM   3245  H2  HOH B1075       1.900  21.548   3.068  1.00  0.00      B    H  
ATOM   3246  O   HOH B1076       9.252  39.196   3.202  1.00  0.00      B    O  
ATOM   3247  H1  HOH B1076       8.785  38.742   2.458  1.00  0.00      B    H  
ATOM   3248  H2  HOH B1076      10.243  39.068   3.112  1.00  0.00      B    H  
ATOM   3249  O   HOH B1077      19.565  17.303  27.279  1.00  0.00      B    O  
ATOM   3250  H1  HOH B1077      19.345  18.150  26.912  1.00  0.00      B    H  
ATOM   3251  H2  HOH B1077      20.279  17.427  27.998  1.00  0.00      B    H  
ATOM   3252  O   HOH B1078      28.150  11.407  16.532  1.00  0.00      B    O  
ATOM   3253  H1  HOH B1078      27.702  12.258  16.817  1.00  0.00      B    H  
ATOM   3254  H2  HOH B1078      28.926  11.336  17.127  1.00  0.00      B    H  
ATOM   3255  O   HOH B1079      29.737  12.608   1.623  1.00  0.00      B    O  
ATOM   3256  H1  HOH B1079      30.644  12.168   1.537  1.00  0.00      B    H  
ATOM   3257  H2  HOH B1079      29.930  13.493   2.135  1.00  0.00      B    H  
ATOM   3258  O   HOH B1080      11.038  23.400  38.570  1.00  0.00      B    O  
ATOM   3259  H1  HOH B1080      11.581  22.587  38.884  1.00  0.00      B    H  
ATOM   3260  H2  HOH B1080      10.362  23.589  39.309  1.00  0.00      B    H  
ATOM   3261  O   HOH B1081      11.107  30.659  33.916  1.00  0.00      B    O  
ATOM   3262  H1  HOH B1081      11.768  31.230  33.416  1.00  0.00      B    H  
ATOM   3263  H2  HOH B1081      10.519  31.300  34.516  1.00  0.00      B    H  
ATOM   3264  O   HOH B1082      26.520  33.905  15.128  1.00  0.00      B    O  
ATOM   3265  H1  HOH B1082      25.667  33.865  15.679  1.00  0.00      B    H  
ATOM   3266  H2  HOH B1082      26.383  34.153  14.219  1.00  0.00      B    H  
ATOM   3267  O   HOH B1083       1.520  25.064  13.680  1.00  0.00      B    O  
ATOM   3268  H1  HOH B1083       1.460  24.469  12.853  1.00  0.00      B    H  
ATOM   3269  H2  HOH B1083       1.773  26.012  13.390  1.00  0.00      B    H  
ATOM   3270  O   HOH B1084      27.490  29.495  31.812  1.00  0.00      B    O  
ATOM   3271  H1  HOH B1084      26.706  30.112  31.584  1.00  0.00      B    H  
ATOM   3272  H2  HOH B1084      28.342  29.848  31.375  1.00  0.00      B    H  
ATOM   3273  O   HOH B1085      20.160  25.138  25.609  1.00  0.00      B    O  
ATOM   3274  H1  HOH B1085      19.391  24.840  25.067  1.00  0.00      B    H  
ATOM   3275  H2  HOH B1085      19.852  26.021  25.957  1.00  0.00      B    H  
ATOM   3276  O   HOH B1086      13.701  29.131  38.225  1.00  0.00      B    O  
ATOM   3277  H1  HOH B1086      13.410  29.594  39.064  1.00  0.00      B    H  
ATOM   3278  H2  HOH B1086      14.630  28.702  38.327  1.00  0.00      B    H  
ATOM   3279  O   HOH B1087       2.569  14.160   5.211  1.00  0.00      B    O  
ATOM   3280  H1  HOH B1087       3.463  13.762   5.373  1.00  0.00      B    H  
ATOM   3281  H2  HOH B1087       2.193  14.398   6.137  1.00  0.00      B    H  
ATOM   3282  O   HOH B1088      24.011  27.933  37.982  1.00  0.00      B    O  
ATOM   3283  H1  HOH B1088      24.696  27.200  37.981  1.00  0.00      B    H  
ATOM   3284  H2  HOH B1088      24.509  28.820  37.852  1.00  0.00      B    H  
ATOM   3285  O   HOH B1089      32.447   1.733   3.221  1.00  0.00      B    O  
ATOM   3286  H1  HOH B1089      32.459   1.518   4.252  1.00  0.00      B    H  
ATOM   3287  H2  HOH B1089      31.810   2.469   3.088  1.00  0.00      B    H  
ATOM   3288  O   HOH B1090       1.427  30.207  13.887  1.00  0.00      B    O  
ATOM   3289  H1  HOH B1090       1.782  29.454  13.362  1.00  0.00      B    H  
ATOM   3290  H2  HOH B1090       1.510  29.979  14.874  1.00  0.00      B    H  
ATOM   3291  O   HOH B1091       3.613   8.767  20.057  1.00  0.00      B    O  
ATOM   3292  H1  HOH B1091       3.542   8.174  20.897  1.00  0.00      B    H  
ATOM   3293  H2  HOH B1091       2.934   9.491  20.148  1.00  0.00      B    H  
ATOM   3294  O   HOH B1092      25.709  23.764  14.226  1.00  0.00      B    O  
ATOM   3295  H1  HOH B1092      25.228  24.638  14.367  1.00  0.00      B    H  
ATOM   3296  H2  HOH B1092      26.695  24.042  14.348  1.00  0.00      B    H  
ATOM   3297  O   HOH B1093      14.296   3.077  30.439  1.00  0.00      B    O  
ATOM   3298  H1  HOH B1093      14.233   4.074  30.427  1.00  0.00      B    H  
ATOM   3299  H2  HOH B1093      15.023   2.769  31.057  1.00  0.00      B    H  
ATOM   3300  O   HOH B1094      13.994  30.107  20.735  1.00  0.00      B    O  
ATOM   3301  H1  HOH B1094      14.245  30.598  19.905  1.00  0.00      B    H  
ATOM   3302  H2  HOH B1094      13.844  30.769  21.488  1.00  0.00      B    H  
ATOM   3303  O   HOH B1095      31.593  32.579  18.379  1.00  0.00      B    O  
ATOM   3304  H1  HOH B1095      31.097  32.630  19.260  1.00  0.00      B    H  
ATOM   3305  H2  HOH B1095      31.192  33.263  17.700  1.00  0.00      B    H  
ATOM   3306  O   HOH B1096      19.474  24.344  34.780  1.00  0.00      B    O  
ATOM   3307  H1  HOH B1096      19.860  23.380  34.873  1.00  0.00      B    H  
ATOM   3308  H2  HOH B1096      19.384  24.737  35.695  1.00  0.00      B    H  
ATOM   3309  O   HOH B1097      14.286  24.060  32.719  1.00  0.00      B    O  
ATOM   3310  H1  HOH B1097      14.142  23.358  32.081  1.00  0.00      B    H  
ATOM   3311  H2  HOH B1097      13.322  24.396  32.869  1.00  0.00      B    H  
ATOM   3312  O   HOH B1098      22.619  24.122  25.943  1.00  0.00      B    O  
ATOM   3313  H1  HOH B1098      22.846  23.919  26.924  1.00  0.00      B    H  
ATOM   3314  H2  HOH B1098      21.606  24.244  25.990  1.00  0.00      B    H  
ATOM   3315  O   HOH B1099      12.828  11.761  22.691  1.00  0.00      B    O  
ATOM   3316  H1  HOH B1099      12.835  11.150  23.508  1.00  0.00      B    H  
ATOM   3317  H2  HOH B1099      13.722  11.506  22.211  1.00  0.00      B    H  
ATOM   3318  O   HOH B1100      21.546  11.227  20.701  1.00  0.00      B    O  
ATOM   3319  H1  HOH B1100      20.802  11.284  21.438  1.00  0.00      B    H  
ATOM   3320  H2  HOH B1100      22.357  10.695  21.130  1.00  0.00      B    H  
ATOM   3321  O   HOH B1101      15.030  17.376  30.645  1.00  0.00      B    O  
ATOM   3322  H1  HOH B1101      15.649  16.623  31.022  1.00  0.00      B    H  
ATOM   3323  H2  HOH B1101      15.357  18.324  30.930  1.00  0.00      B    H  
ATOM   3324  O   HOH B1102      38.572  28.562  38.930  1.00  0.00      B    O  
ATOM   3325  H1  HOH B1102      38.704  29.233  38.214  1.00  0.00      B    H  
ATOM   3326  H2  HOH B1102      37.655  28.752  39.364  1.00  0.00      B    H  
ATOM   3327  O   HOH B1103      16.375  33.670  33.725  1.00  0.00      B    O  
ATOM   3328  H1  HOH B1103      16.639  32.717  33.462  1.00  0.00      B    H  
ATOM   3329  H2  HOH B1103      16.928  33.880  34.531  1.00  0.00      B    H  
ATOM   3330  O   HOH B1104      18.546  30.111  13.655  1.00  0.00      B    O  
ATOM   3331  H1  HOH B1104      19.063  29.295  14.117  1.00  0.00      B    H  
ATOM   3332  H2  HOH B1104      17.784  29.692  13.027  1.00  0.00      B    H  
ATOM   3333  O   HOH B1105      29.450   9.842  12.360  1.00  0.00      B    O  
ATOM   3334  H1  HOH B1105      28.778   9.526  13.044  1.00  0.00      B    H  
ATOM   3335  H2  HOH B1105      29.676  10.811  12.544  1.00  0.00      B    H  
ATOM   3336  O   HOH B1106      23.887  12.811  33.237  1.00  0.00      B    O  
ATOM   3337  H1  HOH B1106      24.427  11.949  33.001  1.00  0.00      B    H  
ATOM   3338  H2  HOH B1106      24.525  13.548  33.546  1.00  0.00      B    H  
ATOM   3339  O   HOH B1107      26.165  10.017   9.942  1.00  0.00      B    O  
ATOM   3340  H1  HOH B1107      25.956   9.571  10.839  1.00  0.00      B    H  
ATOM   3341  H2  HOH B1107      26.527   9.312   9.307  1.00  0.00      B    H  
ATOM   3342  O   HOH B1108      23.585  31.007  36.565  1.00  0.00      B    O  
ATOM   3343  H1  HOH B1108      22.907  31.016  37.324  1.00  0.00      B    H  
ATOM   3344  H2  HOH B1108      24.439  30.546  36.841  1.00  0.00      B    H  
ATOM   3345  O   HOH B1109       9.818  10.392  31.083  1.00  0.00      B    O  
ATOM   3346  H1  HOH B1109      10.115   9.992  31.925  1.00  0.00      B    H  
ATOM   3347  H2  HOH B1109       8.787  10.263  31.033  1.00  0.00      B    H  
ATOM   3348  O   HOH B1110       0.566  14.786  26.721  1.00  0.00      B    O  
ATOM   3349  H1  HOH B1110       1.317  14.582  27.258  1.00  0.00      B    H  
ATOM   3350  H2  HOH B1110       0.777  15.035  25.794  1.00  0.00      B    H  
ATOM   3351  O   HOH B1111      33.006  30.569   3.300  1.00  0.00      B    O  
ATOM   3352  H1  HOH B1111      33.572  30.813   4.037  1.00  0.00      B    H  
ATOM   3353  H2  HOH B1111      32.035  30.762   3.579  1.00  0.00      B    H  
ATOM   3354  O   HOH B1112      27.891   3.775  18.760  1.00  0.00      B    O  
ATOM   3355  H1  HOH B1112      26.916   3.797  18.843  1.00  0.00      B    H  
ATOM   3356  H2  HOH B1112      28.286   3.647  19.680  1.00  0.00      B    H  
ATOM   3357  O   HOH B1113      35.931  20.390  11.547  1.00  0.00      B    O  
ATOM   3358  H1  HOH B1113      35.711  20.819  10.641  1.00  0.00      B    H  
ATOM   3359  H2  HOH B1113      36.854  19.999  11.394  1.00  0.00      B    H  
ATOM   3360  O   HOH B1114      38.563  10.688   9.774  1.00  0.00      B    O  
ATOM   3361  H1  HOH B1114      39.018   9.774   9.822  1.00  0.00      B    H  
ATOM   3362  H2  HOH B1114      37.608  10.540   9.418  1.00  0.00      B    H  
ATOM   3363  O   HOH B1115      20.753  38.526  36.000  1.00  0.00      B    O  
ATOM   3364  H1  HOH B1115      20.309  39.049  36.814  1.00  0.00      B    H  
ATOM   3365  H2  HOH B1115      20.958  37.595  36.293  1.00  0.00      B    H  
ATOM   3366  O   HOH B1116       6.275  22.913  15.988  1.00  0.00      B    O  
ATOM   3367  H1  HOH B1116       5.762  22.543  16.804  1.00  0.00      B    H  
ATOM   3368  H2  HOH B1116       6.350  22.246  15.276  1.00  0.00      B    H  
ATOM   3369  O   HOH B1117       0.711   4.377  35.143  1.00  0.00      B    O  
ATOM   3370  H1  HOH B1117       0.299   3.487  35.600  1.00  0.00      B    H  
ATOM   3371  H2  HOH B1117       0.727   5.168  35.751  1.00  0.00      B    H  
ATOM   3372  O   HOH B1118      33.245  25.722   6.859  1.00  0.00      B    O  
ATOM   3373  H1  HOH B1118      32.750  24.879   6.578  1.00  0.00      B    H  
ATOM   3374  H2  HOH B1118      32.810  26.470   6.359  1.00  0.00      B    H  
ATOM   3375  O   HOH B1119      22.208  25.274  34.920  1.00  0.00      B    O  
ATOM   3376  H1  HOH B1119      21.214  25.239  34.924  1.00  0.00      B    H  
ATOM   3377  H2  HOH B1119      22.494  26.124  35.453  1.00  0.00      B    H  
ATOM   3378  O   HOH B1120       2.195  16.566  22.336  1.00  0.00      B    O  
ATOM   3379  H1  HOH B1120       2.747  16.933  21.620  1.00  0.00      B    H  
ATOM   3380  H2  HOH B1120       1.611  17.337  22.625  1.00  0.00      B    H  
ATOM   3381  O   HOH B1121      37.628  21.879  22.355  1.00  0.00      B    O  
ATOM   3382  H1  HOH B1121      37.021  21.559  21.552  1.00  0.00      B    H  
ATOM   3383  H2  HOH B1121      38.473  22.361  22.031  1.00  0.00      B    H  
ATOM   3384  O   HOH B1122       0.623   1.759  28.198  1.00  0.00      B    O  
ATOM   3385  H1  HOH B1122       1.295   2.447  27.893  1.00  0.00      B    H  
ATOM   3386  H2  HOH B1122      -0.126   2.255  28.639  1.00  0.00      B    H  
ATOM   3387  O   HOH B1123      32.597  35.417  34.138  1.00  0.00      B    O  
ATOM   3388  H1  HOH B1123      32.563  34.830  34.963  1.00  0.00      B    H  
ATOM   3389  H2  HOH B1123      31.681  35.758  34.123  1.00  0.00      B    H  
ATOM   3390  O   HOH B1124      36.477  12.944   7.629  1.00  0.00      B    O  
ATOM   3391  H1  HOH B1124      36.268  12.821   6.645  1.00  0.00      B    H  
ATOM   3392  H2  HOH B1124      35.576  12.893   8.100  1.00  0.00      B    H  
ATOM   3393  O   HOH B1125       1.133  32.913  13.589  1.00  0.00      B    O  
ATOM   3394  H1  HOH B1125       1.385  31.906  13.701  1.00  0.00      B    H  
ATOM   3395  H2  HOH B1125       0.840  33.057  12.603  1.00  0.00      B    H  
ATOM   3396  O   HOH B1126      11.711   4.571  18.958  1.00  0.00      B    O  
ATOM   3397  H1  HOH B1126      10.921   4.686  18.300  1.00  0.00      B    H  
ATOM   3398  H2  HOH B1126      11.307   4.001  19.737  1.00  0.00      B    H  
ATOM   3399  O   HOH B1127      38.453  20.102  34.717  1.00  0.00      B    O  
ATOM   3400  H1  HOH B1127      38.636  21.077  34.669  1.00  0.00      B    H  
ATOM   3401  H2  HOH B1127      37.486  19.982  34.960  1.00  0.00      B    H  
ATOM   3402  O   HOH B1128      30.108  29.498  22.276  1.00  0.00      B    O  
ATOM   3403  H1  HOH B1128      30.965  30.006  22.388  1.00  0.00      B    H  
ATOM   3404  H2  HOH B1128      29.764  29.490  21.308  1.00  0.00      B    H  
ATOM   3405  O   HOH B1129      37.420  18.322  26.777  1.00  0.00      B    O  
ATOM   3406  H1  HOH B1129      37.465  17.427  27.207  1.00  0.00      B    H  
ATOM   3407  H2  HOH B1129      37.286  18.210  25.745  1.00  0.00      B    H  
ATOM   3408  O   HOH B1130      10.278  26.267  29.443  1.00  0.00      B    O  
ATOM   3409  H1  HOH B1130       9.281  26.162  29.289  1.00  0.00      B    H  
ATOM   3410  H2  HOH B1130      10.562  27.155  29.143  1.00  0.00      B    H  
ATOM   3411  O   HOH B1131      30.431  26.443  15.955  1.00  0.00      B    O  
ATOM   3412  H1  HOH B1131      30.969  26.256  16.768  1.00  0.00      B    H  
ATOM   3413  H2  HOH B1131      30.793  27.300  15.576  1.00  0.00      B    H  
ATOM   3414  O   HOH B1132      38.319  36.047  30.172  1.00  0.00      B    O  
ATOM   3415  H1  HOH B1132      39.036  35.904  29.510  1.00  0.00      B    H  
ATOM   3416  H2  HOH B1132      38.296  37.063  30.229  1.00  0.00      B    H  
ATOM   3417  O   HOH B1133      18.854  10.462  38.927  1.00  0.00      B    O  
ATOM   3418  H1  HOH B1133      18.105  10.858  39.471  1.00  0.00      B    H  
ATOM   3419  H2  HOH B1133      19.377  11.218  38.514  1.00  0.00      B    H  
ATOM   3420  O   HOH B1134       4.842  21.982  18.128  1.00  0.00      B    O  
ATOM   3421  H1  HOH B1134       3.795  22.052  18.053  1.00  0.00      B    H  
ATOM   3422  H2  HOH B1134       5.032  21.751  19.126  1.00  0.00      B    H  
ATOM   3423  O   HOH B1135      10.546  25.016  20.226  1.00  0.00      B    O  
ATOM   3424  H1  HOH B1135       9.638  25.414  20.356  1.00  0.00      B    H  
ATOM   3425  H2  HOH B1135      10.727  24.384  21.001  1.00  0.00      B    H  
ATOM   3426  O   HOH B1136      28.057  12.121   8.965  1.00  0.00      B    O  
ATOM   3427  H1  HOH B1136      27.280  11.442   9.109  1.00  0.00      B    H  
ATOM   3428  H2  HOH B1136      28.163  12.710   9.805  1.00  0.00      B    H  
ATOM   3429  O   HOH B1137      13.613  16.084  28.500  1.00  0.00      B    O  
ATOM   3430  H1  HOH B1137      12.702  16.570  28.498  1.00  0.00      B    H  
ATOM   3431  H2  HOH B1137      13.921  16.192  29.434  1.00  0.00      B    H  
ATOM   3432  O   HOH B1138      23.478  21.153  22.612  1.00  0.00      B    O  
ATOM   3433  H1  HOH B1138      23.740  21.059  21.623  1.00  0.00      B    H  
ATOM   3434  H2  HOH B1138      24.225  20.753  23.101  1.00  0.00      B    H  
ATOM   3435  O   HOH B1139       1.419  19.005  10.163  1.00  0.00      B    O  
ATOM   3436  H1  HOH B1139       2.222  19.686  10.161  1.00  0.00      B    H  
ATOM   3437  H2  HOH B1139       1.754  18.221   9.629  1.00  0.00      B    H  
ATOM   3438  O   HOH B1140      25.063   7.182  27.606  1.00  0.00      B    O  
ATOM   3439  H1  HOH B1140      25.660   6.539  27.078  1.00  0.00      B    H  
ATOM   3440  H2  HOH B1140      25.600   7.841  28.170  1.00  0.00      B    H  
ATOM   3441  O   HOH B1141      16.002  28.231  30.628  1.00  0.00      B    O  
ATOM   3442  H1  HOH B1141      16.957  28.627  30.580  1.00  0.00      B    H  
ATOM   3443  H2  HOH B1141      15.554  28.698  31.430  1.00  0.00      B    H  
ATOM   3444  O   HOH B1142      23.716  15.294  28.870  1.00  0.00      B    O  
ATOM   3445  H1  HOH B1142      23.270  14.491  29.270  1.00  0.00      B    H  
ATOM   3446  H2  HOH B1142      24.536  15.483  29.413  1.00  0.00      B    H  
ATOM   3447  O   HOH B1143      18.718   1.448  17.345  1.00  0.00      B    O  
ATOM   3448  H1  HOH B1143      17.865   1.700  17.918  1.00  0.00      B    H  
ATOM   3449  H2  HOH B1143      19.387   1.189  18.063  1.00  0.00      B    H  
ATOM   3450  O   HOH B1144      30.321  17.093  18.442  1.00  0.00      B    O  
ATOM   3451  H1  HOH B1144      30.036  17.545  17.581  1.00  0.00      B    H  
ATOM   3452  H2  HOH B1144      30.925  17.728  18.911  1.00  0.00      B    H  
ATOM   3453  O   HOH B1145      16.766  28.909  27.879  1.00  0.00      B    O  
ATOM   3454  H1  HOH B1145      15.883  29.343  27.966  1.00  0.00      B    H  
ATOM   3455  H2  HOH B1145      16.667  27.942  28.118  1.00  0.00      B    H  
ATOM   3456  O   HOH B1146      14.505  35.921  13.711  1.00  0.00      B    O  
ATOM   3457  H1  HOH B1146      15.100  35.073  13.599  1.00  0.00      B    H  
ATOM   3458  H2  HOH B1146      13.598  35.734  13.368  1.00  0.00      B    H  
ATOM   3459  O   HOH B1147      34.711  36.589   8.999  1.00  0.00      B    O  
ATOM   3460  H1  HOH B1147      34.059  36.965   8.317  1.00  0.00      B    H  
ATOM   3461  H2  HOH B1147      34.530  37.058   9.890  1.00  0.00      B    H  
ATOM   3462  O   HOH B1148      31.886  12.043  25.069  1.00  0.00      B    O  
ATOM   3463  H1  HOH B1148      32.314  12.895  24.700  1.00  0.00      B    H  
ATOM   3464  H2  HOH B1148      31.129  11.771  24.420  1.00  0.00      B    H  
ATOM   3465  O   HOH B1149      27.730  31.878   5.090  1.00  0.00      B    O  
ATOM   3466  H1  HOH B1149      28.644  31.865   5.511  1.00  0.00      B    H  
ATOM   3467  H2  HOH B1149      27.194  31.116   5.462  1.00  0.00      B    H  
ATOM   3468  O   HOH B1150      19.825   2.710   3.650  1.00  0.00      B    O  
ATOM   3469  H1  HOH B1150      20.151   3.675   3.644  1.00  0.00      B    H  
ATOM   3470  H2  HOH B1150      19.510   2.505   4.629  1.00  0.00      B    H  
ATOM   3471  O   HOH B1151       2.963  18.696  13.061  1.00  0.00      B    O  
ATOM   3472  H1  HOH B1151       2.975  19.462  13.757  1.00  0.00      B    H  
ATOM   3473  H2  HOH B1151       2.249  18.929  12.416  1.00  0.00      B    H  
ATOM   3474  O   HOH B1152      34.873   3.234  35.673  1.00  0.00      B    O  
ATOM   3475  H1  HOH B1152      35.572   3.993  35.530  1.00  0.00      B    H  
ATOM   3476  H2  HOH B1152      35.353   2.328  35.569  1.00  0.00      B    H  
ATOM   3477  O   HOH B1153      21.879  18.922  36.919  1.00  0.00      B    O  
ATOM   3478  H1  HOH B1153      22.600  19.201  36.266  1.00  0.00      B    H  
ATOM   3479  H2  HOH B1153      21.677  19.661  37.567  1.00  0.00      B    H  
ATOM   3480  O   HOH B1154      30.109  19.992  13.524  1.00  0.00      B    O  
ATOM   3481  H1  HOH B1154      30.261  20.887  13.965  1.00  0.00      B    H  
ATOM   3482  H2  HOH B1154      29.218  19.953  13.145  1.00  0.00      B    H  
ATOM   3483  O   HOH B1155      32.206  23.779  11.360  1.00  0.00      B    O  
ATOM   3484  H1  HOH B1155      31.733  22.948  11.105  1.00  0.00      B    H  
ATOM   3485  H2  HOH B1155      32.575  24.239  10.557  1.00  0.00      B    H  
ATOM   3486  O   HOH B1156       9.974  23.695  17.492  1.00  0.00      B    O  
ATOM   3487  H1  HOH B1156      10.571  24.362  18.013  1.00  0.00      B    H  
ATOM   3488  H2  HOH B1156       9.073  23.591  17.890  1.00  0.00      B    H  
ATOM   3489  O   HOH B1157      14.115  34.035  24.085  1.00  0.00      B    O  
ATOM   3490  H1  HOH B1157      14.623  34.155  24.939  1.00  0.00      B    H  
ATOM   3491  H2  HOH B1157      13.406  34.752  24.072  1.00  0.00      B    H  
ATOM   3492  O   HOH B1158      32.944  16.147  28.904  1.00  0.00      B    O  
ATOM   3493  H1  HOH B1158      33.275  16.073  29.853  1.00  0.00      B    H  
ATOM   3494  H2  HOH B1158      32.010  15.690  28.806  1.00  0.00      B    H  
ATOM   3495  O   HOH B1159      30.630  36.584  25.161  1.00  0.00      B    O  
ATOM   3496  H1  HOH B1159      29.652  36.299  25.210  1.00  0.00      B    H  
ATOM   3497  H2  HOH B1159      30.855  37.040  26.057  1.00  0.00      B    H  
ATOM   3498  O   HOH B1160      17.865   5.370  22.384  1.00  0.00      B    O  
ATOM   3499  H1  HOH B1160      18.280   5.244  21.464  1.00  0.00      B    H  
ATOM   3500  H2  HOH B1160      17.564   4.444  22.626  1.00  0.00      B    H  
ATOM   3501  O   HOH B1161       5.956  32.093  16.288  1.00  0.00      B    O  
ATOM   3502  H1  HOH B1161       6.365  32.133  17.188  1.00  0.00      B    H  
ATOM   3503  H2  HOH B1161       5.559  33.029  16.196  1.00  0.00      B    H  
ATOM   3504  O   HOH B1162      20.270   7.650  10.795  1.00  0.00      B    O  
ATOM   3505  H1  HOH B1162      19.921   7.400  11.719  1.00  0.00      B    H  
ATOM   3506  H2  HOH B1162      20.789   6.815  10.472  1.00  0.00      B    H  
ATOM   3507  O   HOH B1163       5.571  16.797   6.173  1.00  0.00      B    O  
ATOM   3508  H1  HOH B1163       6.319  16.542   5.457  1.00  0.00      B    H  
ATOM   3509  H2  HOH B1163       4.730  17.021   5.693  1.00  0.00      B    H  
ATOM   3510  O   HOH B1164      18.234  18.834  32.600  1.00  0.00      B    O  
ATOM   3511  H1  HOH B1164      17.335  19.122  32.440  1.00  0.00      B    H  
ATOM   3512  H2  HOH B1164      18.737  19.624  32.940  1.00  0.00      B    H  
ATOM   3513  O   HOH B1165       9.494  10.325  15.694  1.00  0.00      B    O  
ATOM   3514  H1  HOH B1165      10.275   9.625  15.535  1.00  0.00      B    H  
ATOM   3515  H2  HOH B1165       9.693  10.778  16.543  1.00  0.00      B    H  
ATOM   3516  O   HOH B1166      15.237  17.228  26.414  1.00  0.00      B    O  
ATOM   3517  H1  HOH B1166      14.801  16.851  27.252  1.00  0.00      B    H  
ATOM   3518  H2  HOH B1166      14.782  16.821  25.648  1.00  0.00      B    H  
ATOM   3519  O   HOH B1167      28.610  16.531  27.144  1.00  0.00      B    O  
ATOM   3520  H1  HOH B1167      28.058  17.384  26.795  1.00  0.00      B    H  
ATOM   3521  H2  HOH B1167      29.116  16.138  26.313  1.00  0.00      B    H  
ATOM   3522  O   HOH B1168       9.814  28.204  12.035  1.00  0.00      B    O  
ATOM   3523  H1  HOH B1168      10.276  28.601  12.812  1.00  0.00      B    H  
ATOM   3524  H2  HOH B1168       9.279  27.457  12.361  1.00  0.00      B    H  
ATOM   3525  O   HOH B1169      35.551  21.350   8.894  1.00  0.00      B    O  
ATOM   3526  H1  HOH B1169      35.840  22.306   8.677  1.00  0.00      B    H  
ATOM   3527  H2  HOH B1169      34.716  21.091   8.365  1.00  0.00      B    H  
ATOM   3528  O   HOH B1170      30.305  30.296  27.608  1.00  0.00      B    O  
ATOM   3529  H1  HOH B1170      30.026  29.518  27.026  1.00  0.00      B    H  
ATOM   3530  H2  HOH B1170      31.018  30.837  27.191  1.00  0.00      B    H  
ATOM   3531  O   HOH B1171      12.527   5.131  10.919  1.00  0.00      B    O  
ATOM   3532  H1  HOH B1171      11.783   5.099  11.618  1.00  0.00      B    H  
ATOM   3533  H2  HOH B1171      13.341   4.782  11.446  1.00  0.00      B    H  
ATOM   3534  O   HOH B1172      14.061  25.769  20.347  1.00  0.00      B    O  
ATOM   3535  H1  HOH B1172      13.410  26.433  20.802  1.00  0.00      B    H  
ATOM   3536  H2  HOH B1172      13.991  24.860  20.920  1.00  0.00      B    H  
ATOM   3537  O   HOH B1173      35.471  34.907  36.910  1.00  0.00      B    O  
ATOM   3538  H1  HOH B1173      36.138  34.373  36.472  1.00  0.00      B    H  
ATOM   3539  H2  HOH B1173      35.740  35.023  37.863  1.00  0.00      B    H  
ATOM   3540  O   HOH B1174       7.572  37.060   5.152  1.00  0.00      B    O  
ATOM   3541  H1  HOH B1174       7.684  37.558   4.264  1.00  0.00      B    H  
ATOM   3542  H2  HOH B1174       6.646  36.691   5.162  1.00  0.00      B    H  
ATOM   3543  O   HOH B1175      30.829  22.201  14.585  1.00  0.00      B    O  
ATOM   3544  H1  HOH B1175      31.793  22.437  14.535  1.00  0.00      B    H  
ATOM   3545  H2  HOH B1175      30.210  22.997  14.303  1.00  0.00      B    H  
ATOM   3546  O   HOH B1176      30.861  34.650  16.667  1.00  0.00      B    O  
ATOM   3547  H1  HOH B1176      30.983  34.739  15.715  1.00  0.00      B    H  
ATOM   3548  H2  HOH B1176      31.721  34.952  17.158  1.00  0.00      B    H  
ATOM   3549  O   HOH B1177      24.261  25.571  31.144  1.00  0.00      B    O  
ATOM   3550  H1  HOH B1177      25.032  26.142  30.806  1.00  0.00      B    H  
ATOM   3551  H2  HOH B1177      23.420  26.119  31.502  1.00  0.00      B    H  
ATOM   3552  O   HOH B1178      33.803  29.596  25.954  1.00  0.00      B    O  
ATOM   3553  H1  HOH B1178      34.262  29.033  25.220  1.00  0.00      B    H  
ATOM   3554  H2  HOH B1178      33.502  28.911  26.691  1.00  0.00      B    H  
ATOM   3555  O   HOH B1179      17.361  36.049  32.637  1.00  0.00      B    O  
ATOM   3556  H1  HOH B1179      17.019  36.191  31.732  1.00  0.00      B    H  
ATOM   3557  H2  HOH B1179      17.120  35.070  32.873  1.00  0.00      B    H  
ATOM   3558  O   HOH B1180      15.261  20.311   8.076  1.00  0.00      B    O  
ATOM   3559  H1  HOH B1180      15.476  19.542   8.638  1.00  0.00      B    H  
ATOM   3560  H2  HOH B1180      14.829  19.870   7.289  1.00  0.00      B    H  
ATOM   3561  O   HOH B1181      16.886  33.923  22.884  1.00  0.00      B    O  
ATOM   3562  H1  HOH B1181      17.173  34.261  21.983  1.00  0.00      B    H  
ATOM   3563  H2  HOH B1181      15.883  34.176  23.026  1.00  0.00      B    H  
ATOM   3564  O   HOH B1182       3.405  27.250  32.034  1.00  0.00      B    O  
ATOM   3565  H1  HOH B1182       4.219  27.424  31.412  1.00  0.00      B    H  
ATOM   3566  H2  HOH B1182       2.648  27.796  31.611  1.00  0.00      B    H  
ATOM   3567  O   HOH B1183       3.603  18.370  34.221  1.00  0.00      B    O  
ATOM   3568  H1  HOH B1183       3.930  19.206  33.827  1.00  0.00      B    H  
ATOM   3569  H2  HOH B1183       2.919  18.567  34.960  1.00  0.00      B    H  
ATOM   3570  O   HOH B1184      29.486  28.453   7.978  1.00  0.00      B    O  
ATOM   3571  H1  HOH B1184      29.480  28.108   7.032  1.00  0.00      B    H  
ATOM   3572  H2  HOH B1184      28.579  28.727   8.291  1.00  0.00      B    H  
ATOM   3573  O   HOH B1185      34.807  11.584  17.164  1.00  0.00      B    O  
ATOM   3574  H1  HOH B1185      34.136  11.571  16.463  1.00  0.00      B    H  
ATOM   3575  H2  HOH B1185      35.064  12.590  17.295  1.00  0.00      B    H  
ATOM   3576  O   HOH B1186      37.777  12.995  25.664  1.00  0.00      B    O  
ATOM   3577  H1  HOH B1186      37.244  12.424  26.303  1.00  0.00      B    H  
ATOM   3578  H2  HOH B1186      38.657  13.155  26.056  1.00  0.00      B    H  
ATOM   3579  O   HOH B1187      27.306  25.229  35.228  1.00  0.00      B    O  
ATOM   3580  H1  HOH B1187      26.313  25.037  35.024  1.00  0.00      B    H  
ATOM   3581  H2  HOH B1187      27.409  26.219  35.413  1.00  0.00      B    H  
ATOM   3582  O   HOH B1188       9.380   5.233  17.618  1.00  0.00      B    O  
ATOM   3583  H1  HOH B1188       9.028   5.491  16.718  1.00  0.00      B    H  
ATOM   3584  H2  HOH B1188       8.585   4.867  18.134  1.00  0.00      B    H  
ATOM   3585  O   HOH B1189      38.184  30.081  16.604  1.00  0.00      B    O  
ATOM   3586  H1  HOH B1189      39.180  30.052  16.870  1.00  0.00      B    H  
ATOM   3587  H2  HOH B1189      38.117  31.007  16.228  1.00  0.00      B    H  
ATOM   3588  O   HOH B1190       9.399   3.341  26.285  1.00  0.00      B    O  
ATOM   3589  H1  HOH B1190      10.381   3.014  26.382  1.00  0.00      B    H  
ATOM   3590  H2  HOH B1190       9.356   3.950  25.528  1.00  0.00      B    H  
ATOM   3591  O   HOH B1191      37.702   2.050   3.418  1.00  0.00      B    O  
ATOM   3592  H1  HOH B1191      36.965   2.637   3.858  1.00  0.00      B    H  
ATOM   3593  H2  HOH B1191      38.535   2.575   3.502  1.00  0.00      B    H  
ATOM   3594  O   HOH B1192       6.502  22.288  33.055  1.00  0.00      B    O  
ATOM   3595  H1  HOH B1192       5.620  21.889  33.266  1.00  0.00      B    H  
ATOM   3596  H2  HOH B1192       6.506  23.308  33.319  1.00  0.00      B    H  
ATOM   3597  O   HOH B1193      35.319  36.798  35.027  1.00  0.00      B    O  
ATOM   3598  H1  HOH B1193      34.397  36.682  34.592  1.00  0.00      B    H  
ATOM   3599  H2  HOH B1193      35.294  36.231  35.835  1.00  0.00      B    H  
ATOM   3600  O   HOH B1194      37.550   6.169  29.456  1.00  0.00      B    O  
ATOM   3601  H1  HOH B1194      38.460   6.581  29.495  1.00  0.00      B    H  
ATOM   3602  H2  HOH B1194      37.053   6.599  28.704  1.00  0.00      B    H  
ATOM   3603  O   HOH B1195      19.106  35.443  12.964  1.00  0.00      B    O  
ATOM   3604  H1  HOH B1195      18.984  34.692  13.572  1.00  0.00      B    H  
ATOM   3605  H2  HOH B1195      18.613  35.177  12.095  1.00  0.00      B    H  
ATOM   3606  O   HOH B1196       7.708   5.386   6.921  1.00  0.00      B    O  
ATOM   3607  H1  HOH B1196       6.973   5.790   6.346  1.00  0.00      B    H  
ATOM   3608  H2  HOH B1196       8.513   5.965   6.788  1.00  0.00      B    H  
ATOM   3609  O   HOH B1197      21.786  17.891  29.116  1.00  0.00      B    O  
ATOM   3610  H1  HOH B1197      22.374  17.141  28.939  1.00  0.00      B    H  
ATOM   3611  H2  HOH B1197      21.531  17.823  30.118  1.00  0.00      B    H  
ATOM   3612  O   HOH B1198      19.197   3.381  15.645  1.00  0.00      B    O  
ATOM   3613  H1  HOH B1198      18.911   2.591  16.176  1.00  0.00      B    H  
ATOM   3614  H2  HOH B1198      19.780   3.987  16.248  1.00  0.00      B    H  
ATOM   3615  O   HOH B1199      36.801  37.574  22.541  1.00  0.00      B    O  
ATOM   3616  H1  HOH B1199      36.490  36.683  22.864  1.00  0.00      B    H  
ATOM   3617  H2  HOH B1199      36.341  37.747  21.630  1.00  0.00      B    H  
ATOM   3618  O   HOH B1200       9.557  20.563  20.500  1.00  0.00      B    O  
ATOM   3619  H1  HOH B1200      10.209  21.053  19.926  1.00  0.00      B    H  
ATOM   3620  H2  HOH B1200       8.757  21.187  20.707  1.00  0.00      B    H  
ATOM   3621  O   HOH B1201      38.357  19.014  11.540  1.00  0.00      B    O  
ATOM   3622  H1  HOH B1201      38.573  18.450  12.380  1.00  0.00      B    H  
ATOM   3623  H2  HOH B1201      39.196  19.125  10.985  1.00  0.00      B    H  
ATOM   3624  O   HOH B1202      27.061  21.052   6.135  1.00  0.00      B    O  
ATOM   3625  H1  HOH B1202      27.093  21.853   6.768  1.00  0.00      B    H  
ATOM   3626  H2  HOH B1202      26.194  21.217   5.614  1.00  0.00      B    H  
ATOM   3627  O   HOH B1203      26.509   8.038   7.900  1.00  0.00      B    O  
ATOM   3628  H1  HOH B1203      25.714   8.496   7.490  1.00  0.00      B    H  
ATOM   3629  H2  HOH B1203      26.526   7.056   7.575  1.00  0.00      B    H  
ATOM   3630  O   HOH B1204      16.337   4.543  34.010  1.00  0.00      B    O  
ATOM   3631  H1  HOH B1204      16.965   4.600  34.775  1.00  0.00      B    H  
ATOM   3632  H2  HOH B1204      15.879   3.672  34.163  1.00  0.00      B    H  
ATOM   3633  O   HOH B1205      20.886  19.053  19.729  1.00  0.00      B    O  
ATOM   3634  H1  HOH B1205      20.343  18.487  20.402  1.00  0.00      B    H  
ATOM   3635  H2  HOH B1205      20.960  18.604  18.817  1.00  0.00      B    H  
ATOM   3636  O   HOH B1206       9.767  38.758  38.827  1.00  0.00      B    O  
ATOM   3637  H1  HOH B1206       9.312  39.677  39.183  1.00  0.00      B    H  
ATOM   3638  H2  HOH B1206       9.240  38.375  38.008  1.00  0.00      B    H  
ATOM   3639  O   HOH B1207      24.258  23.101  30.039  1.00  0.00      B    O  
ATOM   3640  H1  HOH B1207      24.516  22.358  30.744  1.00  0.00      B    H  
ATOM   3641  H2  HOH B1207      24.172  23.957  30.496  1.00  0.00      B    H  
ATOM   3642  O   HOH B1208      20.489   1.163   8.212  1.00  0.00      B    O  
ATOM   3643  H1  HOH B1208      21.239   0.478   8.065  1.00  0.00      B    H  
ATOM   3644  H2  HOH B1208      19.936   0.842   9.010  1.00  0.00      B    H  
ATOM   3645  O   HOH B1209      23.138  18.652  32.101  1.00  0.00      B    O  
ATOM   3646  H1  HOH B1209      23.547  18.174  32.901  1.00  0.00      B    H  
ATOM   3647  H2  HOH B1209      22.146  18.341  32.059  1.00  0.00      B    H  
ATOM   3648  O   HOH B1210      11.718  15.588   7.451  1.00  0.00      B    O  
ATOM   3649  H1  HOH B1210      10.986  14.992   7.794  1.00  0.00      B    H  
ATOM   3650  H2  HOH B1210      12.240  15.763   8.299  1.00  0.00      B    H  
ATOM   3651  O   HOH B1211      11.175   8.828   9.749  1.00  0.00      B    O  
ATOM   3652  H1  HOH B1211      11.553   7.938   9.401  1.00  0.00      B    H  
ATOM   3653  H2  HOH B1211      11.291   8.750  10.780  1.00  0.00      B    H  
ATOM   3654  O   HOH B1212       8.485  39.211  20.205  1.00  0.00      B    O  
ATOM   3655  H1  HOH B1212       9.355  39.166  19.691  1.00  0.00      B    H  
ATOM   3656  H2  HOH B1212       8.648  38.997  21.191  1.00  0.00      B    H  
ATOM   3657  O   HOH B1213      12.598  17.987  11.478  1.00  0.00      B    O  
ATOM   3658  H1  HOH B1213      11.971  17.255  11.897  1.00  0.00      B    H  
ATOM   3659  H2  HOH B1213      13.212  18.424  12.194  1.00  0.00      B    H  
ATOM   3660  O   HOH B1214       8.100  24.932   4.686  1.00  0.00      B    O  
ATOM   3661  H1  HOH B1214       8.353  25.857   5.157  1.00  0.00      B    H  
ATOM   3662  H2  HOH B1214       7.507  25.084   3.852  1.00  0.00      B    H  
ATOM   3663  O   HOH B1215       5.748  20.215  20.606  1.00  0.00      B    O  
ATOM   3664  H1  HOH B1215       5.971  19.301  20.929  1.00  0.00      B    H  
ATOM   3665  H2  HOH B1215       6.524  20.751  20.872  1.00  0.00      B    H  
ATOM   3666  O   HOH B1216      10.109  30.181  27.733  1.00  0.00      B    O  
ATOM   3667  H1  HOH B1216      10.882  30.398  27.093  1.00  0.00      B    H  
ATOM   3668  H2  HOH B1216       9.619  29.347  27.314  1.00  0.00      B    H  
ATOM   3669  O   HOH B1217      13.428   4.925   3.438  1.00  0.00      B    O  
ATOM   3670  H1  HOH B1217      13.787   5.191   2.523  1.00  0.00      B    H  
ATOM   3671  H2  HOH B1217      13.274   3.910   3.370  1.00  0.00      B    H  
ATOM   3672  O   HOH B1218      25.767  35.886   0.561  1.00  0.00      B    O  
ATOM   3673  H1  HOH B1218      26.647  35.759   1.061  1.00  0.00      B    H  
ATOM   3674  H2  HOH B1218      25.546  36.869   0.619  1.00  0.00      B    H  
ATOM   3675  O   HOH B1219      27.878  31.451  36.381  1.00  0.00      B    O  
ATOM   3676  H1  HOH B1219      27.123  32.005  35.926  1.00  0.00      B    H  
ATOM   3677  H2  HOH B1219      28.348  30.934  35.620  1.00  0.00      B    H  
ATOM   3678  O   HOH B1220       3.868  28.864   3.297  1.00  0.00      B    O  
ATOM   3679  H1  HOH B1220       4.151  29.068   4.300  1.00  0.00      B    H  
ATOM   3680  H2  HOH B1220       2.869  28.909   3.194  1.00  0.00      B    H  
ATOM   3681  O   HOH B1221       4.309  19.073   2.568  1.00  0.00      B    O  
ATOM   3682  H1  HOH B1221       5.233  19.192   2.961  1.00  0.00      B    H  
ATOM   3683  H2  HOH B1221       4.452  18.468   1.775  1.00  0.00      B    H  
ATOM   3684  O   HOH B1222       8.606  10.318   0.255  1.00  0.00      B    O  
ATOM   3685  H1  HOH B1222       9.519  10.393   0.689  1.00  0.00      B    H  
ATOM   3686  H2  HOH B1222       8.658  10.282  -0.789  1.00  0.00      B    H  
ATOM   3687  O   HOH B1223      28.765  13.559  24.465  1.00  0.00      B    O  
ATOM   3688  H1  HOH B1223      27.819  13.863  24.158  1.00  0.00      B    H  
ATOM   3689  H2  HOH B1223      28.709  12.587  24.652  1.00  0.00      B    H  
ATOM   3690  O   HOH B1224      29.119  27.364  23.819  1.00  0.00      B    O  
ATOM   3691  H1  HOH B1224      29.299  28.250  23.390  1.00  0.00      B    H  
ATOM   3692  H2  HOH B1224      28.124  27.203  23.710  1.00  0.00      B    H  
ATOM   3693  O   HOH B1225       6.080  25.117  24.722  1.00  0.00      B    O  
ATOM   3694  H1  HOH B1225       5.564  25.800  24.184  1.00  0.00      B    H  
ATOM   3695  H2  HOH B1225       6.429  25.502  25.617  1.00  0.00      B    H  
ATOM   3696  O   HOH B1226      11.013   4.942  13.219  1.00  0.00      B    O  
ATOM   3697  H1  HOH B1226      11.199   4.283  13.979  1.00  0.00      B    H  
ATOM   3698  H2  HOH B1226      10.077   4.782  12.812  1.00  0.00      B    H  
ATOM   3699  O   HOH B1227      20.669   9.249   1.469  1.00  0.00      B    O  
ATOM   3700  H1  HOH B1227      20.009   9.704   0.921  1.00  0.00      B    H  
ATOM   3701  H2  HOH B1227      21.102   9.905   2.090  1.00  0.00      B    H  
ATOM   3702  O   HOH B1228      18.331  12.290  11.994  1.00  0.00      B    O  
ATOM   3703  H1  HOH B1228      18.073  11.879  12.879  1.00  0.00      B    H  
ATOM   3704  H2  HOH B1228      19.314  12.025  11.886  1.00  0.00      B    H  
ATOM   3705  O   HOH B1229       9.758  12.543  24.551  1.00  0.00      B    O  
ATOM   3706  H1  HOH B1229       9.359  13.152  23.818  1.00  0.00      B    H  
ATOM   3707  H2  HOH B1229      10.016  11.625  24.116  1.00  0.00      B    H  
ATOM   3708  O   HOH B1230       5.506   1.390  27.570  1.00  0.00      B    O  
ATOM   3709  H1  HOH B1230       4.925   0.988  28.305  1.00  0.00      B    H  
ATOM   3710  H2  HOH B1230       4.898   1.939  26.983  1.00  0.00      B    H  
ATOM   3711  O   HOH B1231      21.868  25.340  14.096  1.00  0.00      B    O  
ATOM   3712  H1  HOH B1231      22.372  24.631  14.654  1.00  0.00      B    H  
ATOM   3713  H2  HOH B1231      21.217  25.845  14.728  1.00  0.00      B    H  
ATOM   3714  O   HOH B1232       0.331  24.808  24.631  1.00  0.00      B    O  
ATOM   3715  H1  HOH B1232       0.611  25.251  25.536  1.00  0.00      B    H  
ATOM   3716  H2  HOH B1232       0.389  23.801  24.794  1.00  0.00      B    H  
ATOM   3717  O   HOH B1233      12.931  18.322   0.838  1.00  0.00      B    O  
ATOM   3718  H1  HOH B1233      12.948  17.314   0.856  1.00  0.00      B    H  
ATOM   3719  H2  HOH B1233      11.968  18.547   0.430  1.00  0.00      B    H  
ATOM   3720  O   HOH B1234      10.770  34.120  28.391  1.00  0.00      B    O  
ATOM   3721  H1  HOH B1234       9.835  34.478  28.502  1.00  0.00      B    H  
ATOM   3722  H2  HOH B1234      10.853  33.386  29.141  1.00  0.00      B    H  
ATOM   3723  O   HOH B1235      23.125  33.599  30.349  1.00  0.00      B    O  
ATOM   3724  H1  HOH B1235      23.892  33.949  29.785  1.00  0.00      B    H  
ATOM   3725  H2  HOH B1235      23.347  32.584  30.478  1.00  0.00      B    H  
ATOM   3726  O   HOH B1236      23.303  29.151  18.536  1.00  0.00      B    O  
ATOM   3727  H1  HOH B1236      22.411  28.675  18.642  1.00  0.00      B    H  
ATOM   3728  H2  HOH B1236      23.723  29.178  19.432  1.00  0.00      B    H  
ATOM   3729  O   HOH B1237      25.823  16.360  38.444  1.00  0.00      B    O  
ATOM   3730  H1  HOH B1237      26.856  16.319  38.331  1.00  0.00      B    H  
ATOM   3731  H2  HOH B1237      25.494  15.613  39.087  1.00  0.00      B    H  
ATOM   3732  O   HOH B1238      19.653   1.327  37.763  1.00  0.00      B    O  
ATOM   3733  H1  HOH B1238      19.840   1.187  38.787  1.00  0.00      B    H  
ATOM   3734  H2  HOH B1238      20.406   1.892  37.435  1.00  0.00      B    H  
ATOM   3735  O   HOH B1239       4.390  12.256  13.072  1.00  0.00      B    O  
ATOM   3736  H1  HOH B1239       5.325  12.119  12.697  1.00  0.00      B    H  
ATOM   3737  H2  HOH B1239       3.698  11.772  12.507  1.00  0.00      B    H  
ATOM   3738  O   HOH B1240      28.348   9.355   6.051  1.00  0.00      B    O  
ATOM   3739  H1  HOH B1240      28.636   8.498   5.600  1.00  0.00      B    H  
ATOM   3740  H2  HOH B1240      27.418   9.228   6.459  1.00  0.00      B    H  
ATOM   3741  O   HOH B1241       2.183  17.087  17.286  1.00  0.00      B    O  
ATOM   3742  H1  HOH B1241       1.325  17.106  17.784  1.00  0.00      B    H  
ATOM   3743  H2  HOH B1241       2.775  16.406  17.783  1.00  0.00      B    H  
ATOM   3744  O   HOH B1242       0.411  12.093  35.949  1.00  0.00      B    O  
ATOM   3745  H1  HOH B1242      -0.462  12.528  35.695  1.00  0.00      B    H  
ATOM   3746  H2  HOH B1242       1.102  12.646  35.518  1.00  0.00      B    H  
ATOM   3747  O   HOH B1243      21.062  17.501  17.235  1.00  0.00      B    O  
ATOM   3748  H1  HOH B1243      20.400  17.125  16.571  1.00  0.00      B    H  
ATOM   3749  H2  HOH B1243      21.706  16.786  17.534  1.00  0.00      B    H  
ATOM   3750  O   HOH B1244      22.496  20.820  34.146  1.00  0.00      B    O  
ATOM   3751  H1  HOH B1244      22.619  20.028  33.487  1.00  0.00      B    H  
ATOM   3752  H2  HOH B1244      22.140  21.602  33.643  1.00  0.00      B    H  
ATOM   3753  O   HOH B1245      34.789  22.161  32.054  1.00  0.00      B    O  
ATOM   3754  H1  HOH B1245      34.420  22.886  31.402  1.00  0.00      B    H  
ATOM   3755  H2  HOH B1245      35.051  21.379  31.517  1.00  0.00      B    H  
ATOM   3756  O   HOH B1246       5.129   3.694  32.978  1.00  0.00      B    O  
ATOM   3757  H1  HOH B1246       4.757   4.150  33.817  1.00  0.00      B    H  
ATOM   3758  H2  HOH B1246       4.354   3.314  32.431  1.00  0.00      B    H  
ATOM   3759  O   HOH B1247      22.954  15.546  12.846  1.00  0.00      B    O  
ATOM   3760  H1  HOH B1247      23.220  16.378  13.377  1.00  0.00      B    H  
ATOM   3761  H2  HOH B1247      22.233  15.069  13.385  1.00  0.00      B    H  
ATOM   3762  O   HOH B1248      12.766  27.874  21.634  1.00  0.00      B    O  
ATOM   3763  H1  HOH B1248      12.989  28.014  22.647  1.00  0.00      B    H  
ATOM   3764  H2  HOH B1248      13.163  28.719  21.135  1.00  0.00      B    H  
ATOM   3765  O   HOH B1249      37.583  38.456  27.280  1.00  0.00      B    O  
ATOM   3766  H1  HOH B1249      38.234  38.899  26.622  1.00  0.00      B    H  
ATOM   3767  H2  HOH B1249      38.132  38.005  28.051  1.00  0.00      B    H  
ATOM   3768  O   HOH B1250      20.565  15.866  21.613  1.00  0.00      B    O  
ATOM   3769  H1  HOH B1250      19.826  16.533  21.860  1.00  0.00      B    H  
ATOM   3770  H2  HOH B1250      21.234  16.025  22.248  1.00  0.00      B    H  
ATOM   3771  O   HOH B1251       4.115  25.808  38.877  1.00  0.00      B    O  
ATOM   3772  H1  HOH B1251       4.599  24.940  38.646  1.00  0.00      B    H  
ATOM   3773  H2  HOH B1251       4.661  26.330  39.477  1.00  0.00      B    H  
ATOM   3774  O   HOH B1252      17.914  21.476  11.384  1.00  0.00      B    O  
ATOM   3775  H1  HOH B1252      17.233  20.697  11.471  1.00  0.00      B    H  
ATOM   3776  H2  HOH B1252      18.771  20.973  11.539  1.00  0.00      B    H  
ATOM   3777  O   HOH B1253      24.095   6.192   8.626  1.00  0.00      B    O  
ATOM   3778  H1  HOH B1253      24.743   5.424   8.429  1.00  0.00      B    H  
ATOM   3779  H2  HOH B1253      23.186   5.864   8.923  1.00  0.00      B    H  
ATOM   3780  O   HOH B1254      27.659  10.935  31.310  1.00  0.00      B    O  
ATOM   3781  H1  HOH B1254      28.076  11.560  31.939  1.00  0.00      B    H  
ATOM   3782  H2  HOH B1254      26.837  10.519  31.833  1.00  0.00      B    H  
ATOM   3783  O   HOH B1255      11.094   7.511  34.344  1.00  0.00      B    O  
ATOM   3784  H1  HOH B1255      11.144   6.978  33.520  1.00  0.00      B    H  
ATOM   3785  H2  HOH B1255      11.814   7.180  34.983  1.00  0.00      B    H  
ATOM   3786  O   HOH B1256      19.488  21.514  20.395  1.00  0.00      B    O  
ATOM   3787  H1  HOH B1256      19.945  20.679  19.961  1.00  0.00      B    H  
ATOM   3788  H2  HOH B1256      18.801  21.130  21.076  1.00  0.00      B    H  
ATOM   3789  O   HOH B1257      37.694  14.424  21.191  1.00  0.00      B    O  
ATOM   3790  H1  HOH B1257      37.281  13.535  20.977  1.00  0.00      B    H  
ATOM   3791  H2  HOH B1257      38.643  14.441  20.819  1.00  0.00      B    H  
ATOM   3792  O   HOH B1258      21.126  32.907  19.209  1.00  0.00      B    O  
ATOM   3793  H1  HOH B1258      20.470  32.843  19.970  1.00  0.00      B    H  
ATOM   3794  H2  HOH B1258      20.915  32.156  18.517  1.00  0.00      B    H  
ATOM   3795  O   HOH B1259      28.783   0.023  35.501  1.00  0.00      B    O  
ATOM   3796  H1  HOH B1259      29.416  -0.359  34.743  1.00  0.00      B    H  
ATOM   3797  H2  HOH B1259      29.305   0.722  36.037  1.00  0.00      B    H  
ATOM   3798  O   HOH B1260      14.347  26.253  29.416  1.00  0.00      B    O  
ATOM   3799  H1  HOH B1260      15.145  26.819  29.520  1.00  0.00      B    H  
ATOM   3800  H2  HOH B1260      13.811  26.405  30.306  1.00  0.00      B    H  
ATOM   3801  O   HOH B1261      32.687   1.874  14.395  1.00  0.00      B    O  
ATOM   3802  H1  HOH B1261      33.034   2.697  13.949  1.00  0.00      B    H  
ATOM   3803  H2  HOH B1261      31.701   2.007  14.563  1.00  0.00      B    H  
ATOM   3804  O   HOH B1262       0.798  39.126  34.275  1.00  0.00      B    O  
ATOM   3805  H1  HOH B1262      -0.013  38.616  33.929  1.00  0.00      B    H  
ATOM   3806  H2  HOH B1262       1.624  38.662  33.894  1.00  0.00      B    H  
ATOM   3807  O   HOH B1263      24.608  14.208  19.033  1.00  0.00      B    O  
ATOM   3808  H1  HOH B1263      23.747  13.901  19.505  1.00  0.00      B    H  
ATOM   3809  H2  HOH B1263      24.957  14.848  19.692  1.00  0.00      B    H  
ATOM   3810  O   HOH B1264      21.356  11.909   2.468  1.00  0.00      B    O  
ATOM   3811  H1  HOH B1264      20.910  11.523   3.252  1.00  0.00      B    H  
ATOM   3812  H2  HOH B1264      20.956  12.884   2.363  1.00  0.00      B    H  
ATOM   3813  O   HOH B1265      14.062  21.169  23.319  1.00  0.00      B    O  
ATOM   3814  H1  HOH B1265      14.286  20.975  24.301  1.00  0.00      B    H  
ATOM   3815  H2  HOH B1265      13.633  20.391  22.847  1.00  0.00      B    H  
ATOM   3816  O   HOH B1266      32.830  21.477  26.559  1.00  0.00      B    O  
ATOM   3817  H1  HOH B1266      33.024  20.520  26.275  1.00  0.00      B    H  
ATOM   3818  H2  HOH B1266      33.696  21.997  26.660  1.00  0.00      B    H  
ATOM   3819  O   HOH B1267      16.044  22.076  33.805  1.00  0.00      B    O  
ATOM   3820  H1  HOH B1267      15.631  22.945  33.450  1.00  0.00      B    H  
ATOM   3821  H2  HOH B1267      15.647  21.938  34.745  1.00  0.00      B    H  
ATOM   3822  O   HOH B1268      24.027  11.745  10.490  1.00  0.00      B    O  
ATOM   3823  H1  HOH B1268      24.688  11.025  10.371  1.00  0.00      B    H  
ATOM   3824  H2  HOH B1268      23.850  12.181   9.590  1.00  0.00      B    H  
ATOM   3825  O   HOH B1269       3.386  11.871  37.333  1.00  0.00      B    O  
ATOM   3826  H1  HOH B1269       3.168  10.904  37.189  1.00  0.00      B    H  
ATOM   3827  H2  HOH B1269       3.614  11.972  38.346  1.00  0.00      B    H  
ATOM   3828  O   HOH B1270      25.740  19.906  23.726  1.00  0.00      B    O  
ATOM   3829  H1  HOH B1270      26.233  19.068  24.053  1.00  0.00      B    H  
ATOM   3830  H2  HOH B1270      26.321  20.699  23.971  1.00  0.00      B    H  
ATOM   3831  O   HOH B1271      28.964  39.222  32.250  1.00  0.00      B    O  
ATOM   3832  H1  HOH B1271      29.549  38.893  31.529  1.00  0.00      B    H  
ATOM   3833  H2  HOH B1271      28.086  38.819  32.026  1.00  0.00      B    H  
ATOM   3834  O   HOH B1272      26.828  14.977   8.791  1.00  0.00      B    O  
ATOM   3835  H1  HOH B1272      27.531  14.704   8.171  1.00  0.00      B    H  
ATOM   3836  H2  HOH B1272      26.845  14.324   9.545  1.00  0.00      B    H  
ATOM   3837  O   HOH B1273      23.160  23.017   9.327  1.00  0.00      B    O  
ATOM   3838  H1  HOH B1273      23.751  23.820   9.008  1.00  0.00      B    H  
ATOM   3839  H2  HOH B1273      23.730  22.267   9.627  1.00  0.00      B    H  
ATOM   3840  O   HOH B1274       1.431  16.939  31.726  1.00  0.00      B    O  
ATOM   3841  H1  HOH B1274       2.246  16.511  32.119  1.00  0.00      B    H  
ATOM   3842  H2  HOH B1274       1.253  16.609  30.778  1.00  0.00      B    H  
ATOM   3843  O   HOH B1275      33.540  10.682  10.825  1.00  0.00      B    O  
ATOM   3844  H1  HOH B1275      33.262  11.412  11.478  1.00  0.00      B    H  
ATOM   3845  H2  HOH B1275      32.922   9.857  10.951  1.00  0.00      B    H  
ATOM   3846  O   HOH B1276      12.704   7.005  16.964  1.00  0.00      B    O  
ATOM   3847  H1  HOH B1276      13.611   7.061  17.479  1.00  0.00      B    H  
ATOM   3848  H2  HOH B1276      12.528   6.058  16.750  1.00  0.00      B    H  
ATOM   3849  O   HOH B1277       7.055   5.583  26.283  1.00  0.00      B    O  
ATOM   3850  H1  HOH B1277       7.380   5.010  25.500  1.00  0.00      B    H  
ATOM   3851  H2  HOH B1277       7.844   5.902  26.854  1.00  0.00      B    H  
ATOM   3852  O   HOH B1278      25.777  19.074  21.063  1.00  0.00      B    O  
ATOM   3853  H1  HOH B1278      25.542  19.385  21.995  1.00  0.00      B    H  
ATOM   3854  H2  HOH B1278      26.612  19.570  20.753  1.00  0.00      B    H  
ATOM   3855  O   HOH B1279      39.061  16.409   2.115  1.00  0.00      B    O  
ATOM   3856  H1  HOH B1279      39.857  15.900   1.737  1.00  0.00      B    H  
ATOM   3857  H2  HOH B1279      38.201  16.059   1.663  1.00  0.00      B    H  
ATOM   3858  O   HOH B1280      21.672  16.665  38.778  1.00  0.00      B    O  
ATOM   3859  H1  HOH B1280      21.828  17.524  38.208  1.00  0.00      B    H  
ATOM   3860  H2  HOH B1280      21.973  16.880  39.703  1.00  0.00      B    H  
ATOM   3861  O   HOH B1281      21.312  37.766  38.916  1.00  0.00      B    O  
ATOM   3862  H1  HOH B1281      22.084  38.136  38.453  1.00  0.00      B    H  
ATOM   3863  H2  HOH B1281      21.288  38.109  39.881  1.00  0.00      B    H  
ATOM   3864  O   HOH B1282      26.012  24.489  18.094  1.00  0.00      B    O  
ATOM   3865  H1  HOH B1282      26.865  24.081  18.330  1.00  0.00      B    H  
ATOM   3866  H2  HOH B1282      25.607  24.894  18.982  1.00  0.00      B    H  
ATOM   3867  O   HOH B1283      32.619   0.940  10.375  1.00  0.00      B    O  
ATOM   3868  H1  HOH B1283      33.238   0.417  10.905  1.00  0.00      B    H  
ATOM   3869  H2  HOH B1283      32.842   0.708   9.402  1.00  0.00      B    H  
ATOM   3870  O   HOH B1284      34.212  27.646  21.473  1.00  0.00      B    O  
ATOM   3871  H1  HOH B1284      35.017  27.112  21.070  1.00  0.00      B    H  
ATOM   3872  H2  HOH B1284      33.479  27.800  20.740  1.00  0.00      B    H  
ATOM   3873  O   HOH B1285      30.325  20.249  21.376  1.00  0.00      B    O  
ATOM   3874  H1  HOH B1285      30.852  20.466  22.222  1.00  0.00      B    H  
ATOM   3875  H2  HOH B1285      30.958  20.250  20.599  1.00  0.00      B    H  
ATOM   3876  O   HOH B1286      35.429  38.113  20.129  1.00  0.00      B    O  
ATOM   3877  H1  HOH B1286      35.249  37.221  19.721  1.00  0.00      B    H  
ATOM   3878  H2  HOH B1286      35.923  38.749  19.490  1.00  0.00      B    H  
ATOM   3879  O   HOH B1287      36.477   9.584   5.695  1.00  0.00      B    O  
ATOM   3880  H1  HOH B1287      35.805  10.273   5.574  1.00  0.00      B    H  
ATOM   3881  H2  HOH B1287      35.982   8.670   5.650  1.00  0.00      B    H  
ATOM   3882  O   HOH B1288      27.567  25.719   7.236  1.00  0.00      B    O  
ATOM   3883  H1  HOH B1288      27.992  25.151   6.538  1.00  0.00      B    H  
ATOM   3884  H2  HOH B1288      28.313  25.948   7.953  1.00  0.00      B    H  
ATOM   3885  O   HOH B1289      13.928  13.573  27.350  1.00  0.00      B    O  
ATOM   3886  H1  HOH B1289      13.854  14.486  27.800  1.00  0.00      B    H  
ATOM   3887  H2  HOH B1289      13.089  13.018  27.593  1.00  0.00      B    H  
ATOM   3888  O   HOH B1290      32.351  34.362  24.449  1.00  0.00      B    O  
ATOM   3889  H1  HOH B1290      33.378  34.404  24.578  1.00  0.00      B    H  
ATOM   3890  H2  HOH B1290      31.872  35.166  24.857  1.00  0.00      B    H  
ATOM   3891  O   HOH B1291      31.381  38.792  33.971  1.00  0.00      B    O  
ATOM   3892  H1  HOH B1291      31.374  38.399  32.990  1.00  0.00      B    H  
ATOM   3893  H2  HOH B1291      31.291  39.828  33.955  1.00  0.00      B    H  
ATOM   3894  O   HOH B1292      35.010   5.950  11.880  1.00  0.00      B    O  
ATOM   3895  H1  HOH B1292      35.148   6.797  12.374  1.00  0.00      B    H  
ATOM   3896  H2  HOH B1292      34.837   6.088  10.895  1.00  0.00      B    H  
ATOM   3897  O   HOH B1293       3.677  27.988  34.686  1.00  0.00      B    O  
ATOM   3898  H1  HOH B1293       4.440  27.359  35.050  1.00  0.00      B    H  
ATOM   3899  H2  HOH B1293       3.456  27.622  33.729  1.00  0.00      B    H  
ATOM   3900  O   HOH B1294      33.879  31.143  19.002  1.00  0.00      B    O  
ATOM   3901  H1  HOH B1294      34.670  31.857  19.114  1.00  0.00      B    H  
ATOM   3902  H2  HOH B1294      33.060  31.626  18.688  1.00  0.00      B    H  
ATOM   3903  O   HOH B1295       8.848  15.749  30.314  1.00  0.00      B    O  
ATOM   3904  H1  HOH B1295       8.751  16.178  31.290  1.00  0.00      B    H  
ATOM   3905  H2  HOH B1295       9.686  16.168  29.888  1.00  0.00      B    H  
ATOM   3906  O   HOH B1296      28.132   7.497  11.494  1.00  0.00      B    O  
ATOM   3907  H1  HOH B1296      28.438   6.620  11.936  1.00  0.00      B    H  
ATOM   3908  H2  HOH B1296      28.630   8.284  11.859  1.00  0.00      B    H  
ATOM   3909  O   HOH B1297      20.485  24.470   1.771  1.00  0.00      B    O  
ATOM   3910  H1  HOH B1297      21.446  24.780   1.882  1.00  0.00      B    H  
ATOM   3911  H2  HOH B1297      20.251  23.994   2.599  1.00  0.00      B    H  
ATOM   3912  O   HOH B1298       5.012   9.012  37.148  1.00  0.00      B    O  
ATOM   3913  H1  HOH B1298       5.595   9.782  37.493  1.00  0.00      B    H  
ATOM   3914  H2  HOH B1298       5.271   8.829  36.090  1.00  0.00      B    H  
ATOM   3915  O   HOH B1299       4.839  37.217   2.107  1.00  0.00      B    O  
ATOM   3916  H1  HOH B1299       4.743  36.172   1.881  1.00  0.00      B    H  
ATOM   3917  H2  HOH B1299       5.813  37.378   2.164  1.00  0.00      B    H  
ATOM   3918  O   HOH B1300      24.041  29.720   8.294  1.00  0.00      B    O  
ATOM   3919  H1  HOH B1300      24.938  30.093   8.079  1.00  0.00      B    H  
ATOM   3920  H2  HOH B1300      23.883  28.819   7.791  1.00  0.00      B    H  
ATOM   3921  O   HOH B1301      37.830  18.416  21.092  1.00  0.00      B    O  
ATOM   3922  H1  HOH B1301      37.010  17.924  20.900  1.00  0.00      B    H  
ATOM   3923  H2  HOH B1301      37.613  19.335  20.814  1.00  0.00      B    H  
ATOM   3924  O   HOH B1302      13.051  19.476  21.390  1.00  0.00      B    O  
ATOM   3925  H1  HOH B1302      12.300  18.811  21.631  1.00  0.00      B    H  
ATOM   3926  H2  HOH B1302      13.721  18.962  20.871  1.00  0.00      B    H  
ATOM   3927  O   HOH B1303      32.238  31.971  26.344  1.00  0.00      B    O  
ATOM   3928  H1  HOH B1303      31.936  32.606  25.624  1.00  0.00      B    H  
ATOM   3929  H2  HOH B1303      32.937  31.336  25.970  1.00  0.00      B    H  
ATOM   3930  O   HOH B1304      17.518  16.223  33.949  1.00  0.00      B    O  
ATOM   3931  H1  HOH B1304      17.878  17.142  33.673  1.00  0.00      B    H  
ATOM   3932  H2  HOH B1304      17.088  15.915  33.099  1.00  0.00      B    H  
ATOM   3933  O   HOH B1305      14.123  10.880  36.520  1.00  0.00      B    O  
ATOM   3934  H1  HOH B1305      14.438  11.129  35.589  1.00  0.00      B    H  
ATOM   3935  H2  HOH B1305      14.732  11.377  37.131  1.00  0.00      B    H  
ATOM   3936  O   HOH B1306      24.899   2.276   7.366  1.00  0.00      B    O  
ATOM   3937  H1  HOH B1306      24.922   2.390   8.378  1.00  0.00      B    H  
ATOM   3938  H2  HOH B1306      25.800   1.899   7.105  1.00  0.00      B    H  
ATOM   3939  O   HOH B1307      36.062  14.029   3.858  1.00  0.00      B    O  
ATOM   3940  H1  HOH B1307      35.672  14.946   3.607  1.00  0.00      B    H  
ATOM   3941  H2  HOH B1307      37.082  14.109   4.013  1.00  0.00      B    H  
ATOM   3942  O   HOH B1308      36.911   6.984  22.969  1.00  0.00      B    O  
ATOM   3943  H1  HOH B1308      37.520   7.769  23.108  1.00  0.00      B    H  
ATOM   3944  H2  HOH B1308      35.974   7.359  22.980  1.00  0.00      B    H  
ATOM   3945  O   HOH B1309       2.263  11.808  15.321  1.00  0.00      B    O  
ATOM   3946  H1  HOH B1309       2.838  11.302  14.643  1.00  0.00      B    H  
ATOM   3947  H2  HOH B1309       2.669  12.659  15.661  1.00  0.00      B    H  
ATOM   3948  O   HOH B1310      18.559  36.775   8.566  1.00  0.00      B    O  
ATOM   3949  H1  HOH B1310      17.631  37.061   8.348  1.00  0.00      B    H  
ATOM   3950  H2  HOH B1310      18.473  36.133   9.349  1.00  0.00      B    H  
ATOM   3951  O   HOH B1311      21.303  13.285  10.038  1.00  0.00      B    O  
ATOM   3952  H1  HOH B1311      21.141  12.332  10.160  1.00  0.00      B    H  
ATOM   3953  H2  HOH B1311      22.146  13.384   9.475  1.00  0.00      B    H  
ATOM   3954  O   HOH B1312       5.757  21.999   1.775  1.00  0.00      B    O  
ATOM   3955  H1  HOH B1312       6.396  21.554   1.121  1.00  0.00      B    H  
ATOM   3956  H2  HOH B1312       4.805  22.092   1.334  1.00  0.00      B    H  
ATOM   3957  O   HOH B1313      26.471  19.279  15.967  1.00  0.00      B    O  
ATOM   3958  H1  HOH B1313      26.082  20.176  16.203  1.00  0.00      B    H  
ATOM   3959  H2  HOH B1313      26.203  18.608  16.714  1.00  0.00      B    H  
ATOM   3960  O   HOH B1314       8.300   5.398  30.330  1.00  0.00      B    O  
ATOM   3961  H1  HOH B1314       8.832   4.632  29.859  1.00  0.00      B    H  
ATOM   3962  H2  HOH B1314       7.683   5.000  30.993  1.00  0.00      B    H  
ATOM   3963  O   HOH B1315      37.360  21.483  25.096  1.00  0.00      B    O  
ATOM   3964  H1  HOH B1315      37.379  21.641  24.082  1.00  0.00      B    H  
ATOM   3965  H2  HOH B1315      38.320  21.425  25.409  1.00  0.00      B    H  
ATOM   3966  O   HOH B1316      39.425  15.724  35.894  1.00  0.00      B    O  
ATOM   3967  H1  HOH B1316      38.933  15.632  34.993  1.00  0.00      B    H  
ATOM   3968  H2  HOH B1316      38.735  16.195  36.531  1.00  0.00      B    H  
ATOM   3969  O   HOH B1317      28.782   1.706  10.563  1.00  0.00      B    O  
ATOM   3970  H1  HOH B1317      28.470   1.220  11.376  1.00  0.00      B    H  
ATOM   3971  H2  HOH B1317      29.453   2.394  10.937  1.00  0.00      B    H  
ATOM   3972  O   HOH B1318       0.232  27.724   8.631  1.00  0.00      B    O  
ATOM   3973  H1  HOH B1318       1.079  27.777   8.065  1.00  0.00      B    H  
ATOM   3974  H2  HOH B1318      -0.456  27.282   8.005  1.00  0.00      B    H  
ATOM   3975  O   HOH B1319      24.097  16.334  24.778  1.00  0.00      B    O  
ATOM   3976  H1  HOH B1319      23.097  16.452  25.141  1.00  0.00      B    H  
ATOM   3977  H2  HOH B1319      24.533  15.563  25.315  1.00  0.00      B    H  
ATOM   3978  O   HOH B1320       2.803   3.582  26.841  1.00  0.00      B    O  
ATOM   3979  H1  HOH B1320       3.382   3.627  26.009  1.00  0.00      B    H  
ATOM   3980  H2  HOH B1320       3.020   4.358  27.495  1.00  0.00      B    H  
ATOM   3981  O   HOH B1321       0.841  31.797   6.394  1.00  0.00      B    O  
ATOM   3982  H1  HOH B1321       0.363  31.361   5.623  1.00  0.00      B    H  
ATOM   3983  H2  HOH B1321       1.613  31.174   6.743  1.00  0.00      B    H  
ATOM   3984  O   HOH B1322       4.169  27.767  15.392  1.00  0.00      B    O  
ATOM   3985  H1  HOH B1322       4.325  28.770  15.300  1.00  0.00      B    H  
ATOM   3986  H2  HOH B1322       5.046  27.257  15.513  1.00  0.00      B    H  
ATOM   3987  O   HOH B1323      13.976  20.666   4.131  1.00  0.00      B    O  
ATOM   3988  H1  HOH B1323      12.975  20.660   4.031  1.00  0.00      B    H  
ATOM   3989  H2  HOH B1323      14.389  19.957   3.577  1.00  0.00      B    H  
ATOM   3990  O   HOH B1324      29.301   0.691   5.663  1.00  0.00      B    O  
ATOM   3991  H1  HOH B1324      30.244   1.086   5.772  1.00  0.00      B    H  
ATOM   3992  H2  HOH B1324      29.354   0.068   4.857  1.00  0.00      B    H  
ATOM   3993  O   HOH B1325      11.587  37.585  26.672  1.00  0.00      B    O  
ATOM   3994  H1  HOH B1325      12.258  37.966  27.413  1.00  0.00      B    H  
ATOM   3995  H2  HOH B1325      12.042  36.911  25.999  1.00  0.00      B    H  
ATOM   3996  O   HOH B1326      10.646  11.504  18.146  1.00  0.00      B    O  
ATOM   3997  H1  HOH B1326      11.146  11.337  18.995  1.00  0.00      B    H  
ATOM   3998  H2  HOH B1326      10.612  12.498  18.008  1.00  0.00      B    H  
ATOM   3999  O   HOH B1327       6.468  19.483  33.015  1.00  0.00      B    O  
ATOM   4000  H1  HOH B1327       7.417  19.702  32.681  1.00  0.00      B    H  
ATOM   4001  H2  HOH B1327       6.439  19.428  34.030  1.00  0.00      B    H  
ATOM   4002  O   HOH B1328      36.369  28.066  18.186  1.00  0.00      B    O  
ATOM   4003  H1  HOH B1328      35.777  28.645  18.713  1.00  0.00      B    H  
ATOM   4004  H2  HOH B1328      36.904  28.685  17.580  1.00  0.00      B    H  
ATOM   4005  O   HOH B1329       3.603   4.684  16.469  1.00  0.00      B    O  
ATOM   4006  H1  HOH B1329       2.879   5.067  15.949  1.00  0.00      B    H  
ATOM   4007  H2  HOH B1329       3.464   4.961  17.436  1.00  0.00      B    H  
ATOM   4008  O   HOH B1330      33.319  35.349  22.125  1.00  0.00      B    O  
ATOM   4009  H1  HOH B1330      32.893  34.946  22.969  1.00  0.00      B    H  
ATOM   4010  H2  HOH B1330      34.343  35.311  22.332  1.00  0.00      B    H  
ATOM   4011  O   HOH B1331      27.064  37.049  12.456  1.00  0.00      B    O  
ATOM   4012  H1  HOH B1331      26.446  37.788  12.288  1.00  0.00      B    H  
ATOM   4013  H2  HOH B1331      28.031  37.420  12.375  1.00  0.00      B    H  
ATOM   4014  O   HOH B1332      14.013  20.360  38.484  1.00  0.00      B    O  
ATOM   4015  H1  HOH B1332      14.018  21.073  39.225  1.00  0.00      B    H  
ATOM   4016  H2  HOH B1332      13.597  19.498  38.940  1.00  0.00      B    H  
ATOM   4017  O   HOH B1333      30.922   6.819  34.719  1.00  0.00      B    O  
ATOM   4018  H1  HOH B1333      31.443   7.592  35.011  1.00  0.00      B    H  
ATOM   4019  H2  HOH B1333      31.504   6.180  34.134  1.00  0.00      B    H  
ATOM   4020  O   HOH B1334      11.164  23.685  25.305  1.00  0.00      B    O  
ATOM   4021  H1  HOH B1334      11.553  23.303  24.457  1.00  0.00      B    H  
ATOM   4022  H2  HOH B1334      11.699  23.227  26.027  1.00  0.00      B    H  
ATOM   4023  O   HOH B1335       4.623   8.375   3.725  1.00  0.00      B    O  
ATOM   4024  H1  HOH B1335       5.227   8.632   2.913  1.00  0.00      B    H  
ATOM   4025  H2  HOH B1335       4.808   9.047   4.463  1.00  0.00      B    H  
ATOM   4026  O   HOH B1336       4.212  30.482  15.090  1.00  0.00      B    O  
ATOM   4027  H1  HOH B1336       3.934  30.936  14.195  1.00  0.00      B    H  
ATOM   4028  H2  HOH B1336       4.917  31.074  15.548  1.00  0.00      B    H  
ATOM   4029  O   HOH B1337      34.178  12.671   9.041  1.00  0.00      B    O  
ATOM   4030  H1  HOH B1337      33.455  13.096   8.430  1.00  0.00      B    H  
ATOM   4031  H2  HOH B1337      33.758  11.947   9.562  1.00  0.00      B    H  
ATOM   4032  O   HOH B1338      25.369  19.528  27.728  1.00  0.00      B    O  
ATOM   4033  H1  HOH B1338      25.311  19.041  28.600  1.00  0.00      B    H  
ATOM   4034  H2  HOH B1338      25.896  20.356  27.820  1.00  0.00      B    H  
ATOM   4035  O   HOH B1339       4.508  22.014  36.526  1.00  0.00      B    O  
ATOM   4036  H1  HOH B1339       3.977  21.123  36.684  1.00  0.00      B    H  
ATOM   4037  H2  HOH B1339       5.460  21.744  36.212  1.00  0.00      B    H  
ATOM   4038  O   HOH B1340      12.771  27.069   1.579  1.00  0.00      B    O  
ATOM   4039  H1  HOH B1340      13.034  28.080   1.509  1.00  0.00      B    H  
ATOM   4040  H2  HOH B1340      13.261  26.670   2.401  1.00  0.00      B    H  
ATOM   4041  O   HOH B1341      17.010   1.635  37.322  1.00  0.00      B    O  
ATOM   4042  H1  HOH B1341      17.965   1.426  37.471  1.00  0.00      B    H  
ATOM   4043  H2  HOH B1341      16.658   1.933  38.190  1.00  0.00      B    H  
ATOM   4044  O   HOH B1342      26.693  23.207  21.247  1.00  0.00      B    O  
ATOM   4045  H1  HOH B1342      26.477  22.557  20.541  1.00  0.00      B    H  
ATOM   4046  H2  HOH B1342      27.440  22.726  21.807  1.00  0.00      B    H  
ATOM   4047  O   HOH B1343       3.394  20.996  10.079  1.00  0.00      B    O  
ATOM   4048  H1  HOH B1343       3.784  21.109   9.158  1.00  0.00      B    H  
ATOM   4049  H2  HOH B1343       3.905  21.562  10.731  1.00  0.00      B    H  
ATOM   4050  O   HOH B1344      33.385   5.938  16.443  1.00  0.00      B    O  
ATOM   4051  H1  HOH B1344      33.108   6.125  17.409  1.00  0.00      B    H  
ATOM   4052  H2  HOH B1344      34.030   6.679  16.191  1.00  0.00      B    H  
ATOM   4053  O   HOH B1345      15.294   1.589   1.283  1.00  0.00      B    O  
ATOM   4054  H1  HOH B1345      16.178   2.050   1.463  1.00  0.00      B    H  
ATOM   4055  H2  HOH B1345      15.156   0.866   1.953  1.00  0.00      B    H  
ATOM   4056  O   HOH B1346      16.362   2.425  25.873  1.00  0.00      B    O  
ATOM   4057  H1  HOH B1346      15.774   2.792  26.628  1.00  0.00      B    H  
ATOM   4058  H2  HOH B1346      17.097   1.921  26.322  1.00  0.00      B    H  
ATOM   4059  O   HOH B1347      38.098  21.540   7.403  1.00  0.00      B    O  
ATOM   4060  H1  HOH B1347      38.781  21.690   8.102  1.00  0.00      B    H  
ATOM   4061  H2  HOH B1347      37.229  21.347   7.931  1.00  0.00      B    H  
ATOM   4062  O   HOH B1348      33.616  17.864  18.771  1.00  0.00      B    O  
ATOM   4063  H1  HOH B1348      34.443  17.912  18.219  1.00  0.00      B    H  
ATOM   4064  H2  HOH B1348      33.789  17.127  19.392  1.00  0.00      B    H  
ATOM   4065  O   HOH B1349      16.603   7.809  26.886  1.00  0.00      B    O  
ATOM   4066  H1  HOH B1349      16.453   6.813  26.839  1.00  0.00      B    H  
ATOM   4067  H2  HOH B1349      17.506   7.988  27.314  1.00  0.00      B    H  
ATOM   4068  O   HOH B1350      21.968   2.194  19.202  1.00  0.00      B    O  
ATOM   4069  H1  HOH B1350      22.151   2.017  18.202  1.00  0.00      B    H  
ATOM   4070  H2  HOH B1350      22.529   1.596  19.827  1.00  0.00      B    H  
ATOM   4071  O   HOH B1351       2.332  19.822  23.488  1.00  0.00      B    O  
ATOM   4072  H1  HOH B1351       2.375  20.604  22.846  1.00  0.00      B    H  
ATOM   4073  H2  HOH B1351       1.407  19.306  23.408  1.00  0.00      B    H  
ATOM   4074  O   HOH B1352      17.985  22.623  28.750  1.00  0.00      B    O  
ATOM   4075  H1  HOH B1352      17.950  23.606  28.665  1.00  0.00      B    H  
ATOM   4076  H2  HOH B1352      18.742  22.316  29.295  1.00  0.00      B    H  
ATOM   4077  O   HOH B1353      12.707  34.074   8.784  1.00  0.00      B    O  
ATOM   4078  H1  HOH B1353      12.457  34.127   7.782  1.00  0.00      B    H  
ATOM   4079  H2  HOH B1353      11.922  34.546   9.303  1.00  0.00      B    H  
ATOM   4080  O   HOH B1354      38.963  33.718  31.762  1.00  0.00      B    O  
ATOM   4081  H1  HOH B1354      38.194  33.165  31.335  1.00  0.00      B    H  
ATOM   4082  H2  HOH B1354      38.922  34.646  31.385  1.00  0.00      B    H  
ATOM   4083  O   HOH B1355      30.704   6.539  15.450  1.00  0.00      B    O  
ATOM   4084  H1  HOH B1355      30.021   6.155  16.072  1.00  0.00      B    H  
ATOM   4085  H2  HOH B1355      31.515   6.455  16.000  1.00  0.00      B    H  
ATOM   4086  O   HOH B1356      22.541   8.343   0.008  1.00  0.00      B    O  
ATOM   4087  H1  HOH B1356      23.118   9.121  -0.391  1.00  0.00      B    H  
ATOM   4088  H2  HOH B1356      21.876   8.713   0.721  1.00  0.00      B    H  
ATOM   4089  O   HOH B1357      25.863   6.189  10.898  1.00  0.00      B    O  
ATOM   4090  H1  HOH B1357      26.599   6.855  10.941  1.00  0.00      B    H  
ATOM   4091  H2  HOH B1357      25.248   6.522  10.171  1.00  0.00      B    H  
ATOM   4092  O   HOH B1358      13.004  37.937  22.851  1.00  0.00      B    O  
ATOM   4093  H1  HOH B1358      12.700  38.665  22.185  1.00  0.00      B    H  
ATOM   4094  H2  HOH B1358      13.722  38.256  23.483  1.00  0.00      B    H  
ATOM   4095  O   HOH B1359      29.363   7.934   9.053  1.00  0.00      B    O  
ATOM   4096  H1  HOH B1359      28.810   8.249   8.284  1.00  0.00      B    H  
ATOM   4097  H2  HOH B1359      28.703   7.745   9.780  1.00  0.00      B    H  
ATOM   4098  O   HOH B1360      25.640  36.172  23.735  1.00  0.00      B    O  
ATOM   4099  H1  HOH B1360      26.280  36.595  23.106  1.00  0.00      B    H  
ATOM   4100  H2  HOH B1360      25.890  35.210  23.734  1.00  0.00      B    H  
ATOM   4101  O   HOH B1361      31.861  21.314   9.754  1.00  0.00      B    O  
ATOM   4102  H1  HOH B1361      32.614  21.422   9.077  1.00  0.00      B    H  
ATOM   4103  H2  HOH B1361      31.150  21.989   9.531  1.00  0.00      B    H  
ATOM   4104  O   HOH B1362      18.318  24.526  11.530  1.00  0.00      B    O  
ATOM   4105  H1  HOH B1362      17.988  23.726  10.954  1.00  0.00      B    H  
ATOM   4106  H2  HOH B1362      19.284  24.335  11.793  1.00  0.00      B    H  
ATOM   4107  O   HOH B1363      25.939  23.009  24.155  1.00  0.00      B    O  
ATOM   4108  H1  HOH B1363      25.504  22.342  23.568  1.00  0.00      B    H  
ATOM   4109  H2  HOH B1363      26.948  23.103  23.835  1.00  0.00      B    H  
ATOM   4110  O   HOH B1364       8.402  23.546  26.874  1.00  0.00      B    O  
ATOM   4111  H1  HOH B1364       8.032  22.641  26.899  1.00  0.00      B    H  
ATOM   4112  H2  HOH B1364       9.336  23.552  26.431  1.00  0.00      B    H  
ATOM   4113  O   HOH B1365      15.432  -0.119  36.129  1.00  0.00      B    O  
ATOM   4114  H1  HOH B1365      15.883  -0.321  35.230  1.00  0.00      B    H  
ATOM   4115  H2  HOH B1365      16.038   0.467  36.670  1.00  0.00      B    H  
ATOM   4116  O   HOH B1366      16.520  31.934   7.223  1.00  0.00      B    O  
ATOM   4117  H1  HOH B1366      15.896  32.106   6.442  1.00  0.00      B    H  
ATOM   4118  H2  HOH B1366      17.124  31.269   6.786  1.00  0.00      B    H  
ATOM   4119  O   HOH B1367      35.989   0.786  35.130  1.00  0.00      B    O  
ATOM   4120  H1  HOH B1367      35.423   0.143  34.567  1.00  0.00      B    H  
ATOM   4121  H2  HOH B1367      36.502   0.275  35.822  1.00  0.00      B    H  
ATOM   4122  O   HOH B1368      22.354  12.404  25.481  1.00  0.00      B    O  
ATOM   4123  H1  HOH B1368      21.510  12.879  25.157  1.00  0.00      B    H  
ATOM   4124  H2  HOH B1368      22.036  11.770  26.196  1.00  0.00      B    H  
ATOM   4125  O   HOH B1369       7.942  25.246  37.823  1.00  0.00      B    O  
ATOM   4126  H1  HOH B1369       7.195  24.608  37.924  1.00  0.00      B    H  
ATOM   4127  H2  HOH B1369       8.355  25.178  36.906  1.00  0.00      B    H  
ATOM   4128  O   HOH B1370      11.153  21.477  32.088  1.00  0.00      B    O  
ATOM   4129  H1  HOH B1370      10.136  21.302  31.993  1.00  0.00      B    H  
ATOM   4130  H2  HOH B1370      11.655  20.804  31.546  1.00  0.00      B    H  
ATOM   4131  O   HOH B1371      29.969  15.073  13.509  1.00  0.00      B    O  
ATOM   4132  H1  HOH B1371      29.021  15.302  13.272  1.00  0.00      B    H  
ATOM   4133  H2  HOH B1371      30.553  15.749  12.953  1.00  0.00      B    H  
ATOM   4134  O   HOH B1372       5.898  34.206  36.534  1.00  0.00      B    O  
ATOM   4135  H1  HOH B1372       5.198  34.929  36.434  1.00  0.00      B    H  
ATOM   4136  H2  HOH B1372       5.719  33.428  35.835  1.00  0.00      B    H  
ATOM   4137  O   HOH B1373      25.857  10.757  25.747  1.00  0.00      B    O  
ATOM   4138  H1  HOH B1373      26.415  11.471  25.261  1.00  0.00      B    H  
ATOM   4139  H2  HOH B1373      25.595  11.099  26.622  1.00  0.00      B    H  
ATOM   4140  O   HOH B1374      33.233   4.861  26.272  1.00  0.00      B    O  
ATOM   4141  H1  HOH B1374      34.128   4.350  26.374  1.00  0.00      B    H  
ATOM   4142  H2  HOH B1374      32.597   4.307  25.693  1.00  0.00      B    H  
ATOM   4143  O   HOH B1375      15.500  12.177  34.254  1.00  0.00      B    O  
ATOM   4144  H1  HOH B1375      16.543  12.257  34.170  1.00  0.00      B    H  
ATOM   4145  H2  HOH B1375      15.160  13.043  34.716  1.00  0.00      B    H  
ATOM   4146  O   HOH B1376      36.763  38.672  14.347  1.00  0.00      B    O  
ATOM   4147  H1  HOH B1376      36.765  39.538  14.928  1.00  0.00      B    H  
ATOM   4148  H2  HOH B1376      36.814  38.925  13.365  1.00  0.00      B    H  
ATOM   4149  O   HOH B1377       1.270  16.782  28.848  1.00  0.00      B    O  
ATOM   4150  H1  HOH B1377       0.719  16.440  28.092  1.00  0.00      B    H  
ATOM   4151  H2  HOH B1377       2.189  16.412  28.734  1.00  0.00      B    H  
ATOM   4152  O   HOH B1378       8.114   6.040  37.018  1.00  0.00      B    O  
ATOM   4153  H1  HOH B1378       8.194   6.519  36.144  1.00  0.00      B    H  
ATOM   4154  H2  HOH B1378       8.898   6.298  37.637  1.00  0.00      B    H  
ATOM   4155  O   HOH B1379      21.635  10.167  31.470  1.00  0.00      B    O  
ATOM   4156  H1  HOH B1379      21.247   9.439  30.924  1.00  0.00      B    H  
ATOM   4157  H2  HOH B1379      21.317  10.053  32.440  1.00  0.00      B    H  
ATOM   4158  O   HOH B1380      31.005  33.077   0.525  1.00  0.00      B    O  
ATOM   4159  H1  HOH B1380      31.708  32.362   0.281  1.00  0.00      B    H  
ATOM   4160  H2  HOH B1380      30.125  32.759   0.196  1.00  0.00      B    H  
ATOM   4161  O   HOH B1381      23.424  28.862  32.136  1.00  0.00      B    O  
ATOM   4162  H1  HOH B1381      23.407  29.055  31.097  1.00  0.00      B    H  
ATOM   4163  H2  HOH B1381      22.746  28.108  32.322  1.00  0.00      B    H  
ATOM   4164  O   HOH B1382      37.111   3.626   0.464  1.00  0.00      B    O  
ATOM   4165  H1  HOH B1382      36.160   3.473   0.189  1.00  0.00      B    H  
ATOM   4166  H2  HOH B1382      37.140   3.857   1.442  1.00  0.00      B    H  
ATOM   4167  O   HOH B1383       7.319  10.542  20.180  1.00  0.00      B    O  
ATOM   4168  H1  HOH B1383       7.045   9.776  19.602  1.00  0.00      B    H  
ATOM   4169  H2  HOH B1383       8.319  10.809  20.038  1.00  0.00      B    H  
ATOM   4170  O   HOH B1384      10.977  17.197  28.127  1.00  0.00      B    O  
ATOM   4171  H1  HOH B1384      10.695  16.316  27.767  1.00  0.00      B    H  
ATOM   4172  H2  HOH B1384      10.102  17.670  28.460  1.00  0.00      B    H  
ATOM   4173  O   HOH B1385      21.773   1.775  26.292  1.00  0.00      B    O  
ATOM   4174  H1  HOH B1385      22.810   1.664  26.204  1.00  0.00      B    H  
ATOM   4175  H2  HOH B1385      21.288   1.487  25.439  1.00  0.00      B    H  
ATOM   4176  O   HOH B1386       7.751  20.709   6.068  1.00  0.00      B    O  
ATOM   4177  H1  HOH B1386       7.184  20.810   6.915  1.00  0.00      B    H  
ATOM   4178  H2  HOH B1386       8.035  21.612   5.764  1.00  0.00      B    H  
ATOM   4179  O   HOH B1387       1.186   2.064  38.877  1.00  0.00      B    O  
ATOM   4180  H1  HOH B1387       1.150   2.129  37.851  1.00  0.00      B    H  
ATOM   4181  H2  HOH B1387       0.425   1.459  39.158  1.00  0.00      B    H  
ATOM   4182  O   HOH B1388       4.778   4.643  20.119  1.00  0.00      B    O  
ATOM   4183  H1  HOH B1388       3.910   4.901  19.652  1.00  0.00      B    H  
ATOM   4184  H2  HOH B1388       4.810   3.609  20.046  1.00  0.00      B    H  
ATOM   4185  O   HOH B1389      14.394   3.751  12.183  1.00  0.00      B    O  
ATOM   4186  H1  HOH B1389      14.009   3.549  13.074  1.00  0.00      B    H  
ATOM   4187  H2  HOH B1389      14.565   2.880  11.626  1.00  0.00      B    H  
ATOM   4188  O   HOH B1390      25.374  19.395   4.488  1.00  0.00      B    O  
ATOM   4189  H1  HOH B1390      25.862  19.278   3.582  1.00  0.00      B    H  
ATOM   4190  H2  HOH B1390      24.794  20.283   4.497  1.00  0.00      B    H  
ATOM   4191  O   HOH B1391      32.030  29.263  15.252  1.00  0.00      B    O  
ATOM   4192  H1  HOH B1391      31.242  29.399  14.620  1.00  0.00      B    H  
ATOM   4193  H2  HOH B1391      32.727  28.741  14.675  1.00  0.00      B    H  
ATOM   4194  O   HOH B1392       2.540   5.028  18.961  1.00  0.00      B    O  
ATOM   4195  H1  HOH B1392       2.032   5.812  19.321  1.00  0.00      B    H  
ATOM   4196  H2  HOH B1392       2.008   4.128  19.085  1.00  0.00      B    H  
ATOM   4197  O   HOH B1393      26.657  15.332  28.890  1.00  0.00      B    O  
ATOM   4198  H1  HOH B1393      27.334  15.198  28.139  1.00  0.00      B    H  
ATOM   4199  H2  HOH B1393      26.423  16.354  29.037  1.00  0.00      B    H  
ATOM   4200  O   HOH B1394      14.385  26.039   3.309  1.00  0.00      B    O  
ATOM   4201  H1  HOH B1394      14.587  26.240   4.258  1.00  0.00      B    H  
ATOM   4202  H2  HOH B1394      14.801  25.132   3.058  1.00  0.00      B    H  
ATOM   4203  O   HOH B1395      15.026  15.939   6.817  1.00  0.00      B    O  
ATOM   4204  H1  HOH B1395      14.218  16.412   6.410  1.00  0.00      B    H  
ATOM   4205  H2  HOH B1395      14.819  14.970   6.765  1.00  0.00      B    H  
ATOM   4206  O   HOH B1396      15.855   8.766  16.596  1.00  0.00      B    O  
ATOM   4207  H1  HOH B1396      15.610   8.176  17.387  1.00  0.00      B    H  
ATOM   4208  H2  HOH B1396      16.858   8.976  16.649  1.00  0.00      B    H  
ATOM   4209  O   HOH B1397      20.702  11.939  14.447  1.00  0.00      B    O  
ATOM   4210  H1  HOH B1397      19.691  11.824  14.521  1.00  0.00      B    H  
ATOM   4211  H2  HOH B1397      21.058  11.331  15.187  1.00  0.00      B    H  
ATOM   4212  O   HOH B1398      13.591  22.432  26.131  1.00  0.00      B    O  
ATOM   4213  H1  HOH B1398      13.764  22.771  27.118  1.00  0.00      B    H  
ATOM   4214  H2  HOH B1398      13.561  21.420  26.117  1.00  0.00      B    H  
ATOM   4215  O   HOH B1399      27.301  33.186  19.349  1.00  0.00      B    O  
ATOM   4216  H1  HOH B1399      28.158  33.506  19.848  1.00  0.00      B    H  
ATOM   4217  H2  HOH B1399      27.553  32.474  18.592  1.00  0.00      B    H  
ATOM   4218  O   HOH B1400       3.435  39.293  21.407  1.00  0.00      B    O  
ATOM   4219  H1  HOH B1400       3.256  38.287  21.206  1.00  0.00      B    H  
ATOM   4220  H2  HOH B1400       4.089  39.657  20.758  1.00  0.00      B    H  
ATOM   4221  O   HOH B1401      24.747  11.978   3.155  1.00  0.00      B    O  
ATOM   4222  H1  HOH B1401      25.655  12.244   2.700  1.00  0.00      B    H  
ATOM   4223  H2  HOH B1401      24.130  11.481   2.531  1.00  0.00      B    H  
ATOM   4224  O   HOH B1402      19.194  21.220   1.999  1.00  0.00      B    O  
ATOM   4225  H1  HOH B1402      18.895  20.426   2.580  1.00  0.00      B    H  
ATOM   4226  H2  HOH B1402      18.392  21.761   1.871  1.00  0.00      B    H  
ATOM   4227  O   HOH B1403      14.890  31.751  29.519  1.00  0.00      B    O  
ATOM   4228  H1  HOH B1403      14.721  31.325  28.592  1.00  0.00      B    H  
ATOM   4229  H2  HOH B1403      14.430  31.081  30.137  1.00  0.00      B    H  
ATOM   4230  O   HOH B1404      31.209   2.657  33.359  1.00  0.00      B    O  
ATOM   4231  H1  HOH B1404      31.605   3.101  32.565  1.00  0.00      B    H  
ATOM   4232  H2  HOH B1404      31.429   3.184  34.191  1.00  0.00      B    H  
ATOM   4233  O   HOH B1405      37.229  30.307  22.177  1.00  0.00      B    O  
ATOM   4234  H1  HOH B1405      36.322  29.907  22.537  1.00  0.00      B    H  
ATOM   4235  H2  HOH B1405      37.909  29.641  22.303  1.00  0.00      B    H  
ATOM   4236  O   HOH B1406      13.780  21.498  10.921  1.00  0.00      B    O  
ATOM   4237  H1  HOH B1406      13.415  21.589   9.970  1.00  0.00      B    H  
ATOM   4238  H2  HOH B1406      14.331  20.620  10.920  1.00  0.00      B    H  
ATOM   4239  O   HOH B1407      35.355  12.391   1.850  1.00  0.00      B    O  
ATOM   4240  H1  HOH B1407      35.809  11.518   2.072  1.00  0.00      B    H  
ATOM   4241  H2  HOH B1407      35.686  13.060   2.487  1.00  0.00      B    H  
ATOM   4242  O   HOH B1408      35.945  25.964  16.315  1.00  0.00      B    O  
ATOM   4243  H1  HOH B1408      36.133  26.517  17.167  1.00  0.00      B    H  
ATOM   4244  H2  HOH B1408      36.826  25.915  15.712  1.00  0.00      B    H  
ATOM   4245  O   HOH B1409      19.244  36.097  28.027  1.00  0.00      B    O  
ATOM   4246  H1  HOH B1409      20.191  35.841  28.095  1.00  0.00      B    H  
ATOM   4247  H2  HOH B1409      19.026  36.113  27.019  1.00  0.00      B    H  
ATOM   4248  O   HOH B1410       8.668  21.171  24.475  1.00  0.00      B    O  
ATOM   4249  H1  HOH B1410       8.889  21.941  23.865  1.00  0.00      B    H  
ATOM   4250  H2  HOH B1410       7.765  21.372  24.861  1.00  0.00      B    H  
ATOM   4251  O   HOH B1411       8.542  34.320  37.040  1.00  0.00      B    O  
ATOM   4252  H1  HOH B1411       8.515  34.670  38.017  1.00  0.00      B    H  
ATOM   4253  H2  HOH B1411       7.620  34.463  36.711  1.00  0.00      B    H  
ATOM   4254  O   HOH B1412      29.668  29.496  13.905  1.00  0.00      B    O  
ATOM   4255  H1  HOH B1412      29.516  28.817  13.223  1.00  0.00      B    H  
ATOM   4256  H2  HOH B1412      28.965  29.366  14.675  1.00  0.00      B    H  
ATOM   4257  O   HOH B1413      30.192  24.890  24.981  1.00  0.00      B    O  
ATOM   4258  H1  HOH B1413      29.920  25.790  24.495  1.00  0.00      B    H  
ATOM   4259  H2  HOH B1413      31.014  25.029  25.543  1.00  0.00      B    H  
ATOM   4260  O   HOH B1414      19.704  21.842  30.748  1.00  0.00      B    O  
ATOM   4261  H1  HOH B1414      20.379  22.555  31.062  1.00  0.00      B    H  
ATOM   4262  H2  HOH B1414      19.268  21.460  31.567  1.00  0.00      B    H  
ATOM   4263  O   HOH B1415       3.951  38.506   9.043  1.00  0.00      B    O  
ATOM   4264  H1  HOH B1415       3.739  39.175   8.274  1.00  0.00      B    H  
ATOM   4265  H2  HOH B1415       3.032  38.168   9.425  1.00  0.00      B    H  
ATOM   4266  O   HOH B1416      27.924  31.094  23.393  1.00  0.00      B    O  
ATOM   4267  H1  HOH B1416      27.312  31.207  22.613  1.00  0.00      B    H  
ATOM   4268  H2  HOH B1416      28.808  30.779  22.997  1.00  0.00      B    H  
ATOM   4269  O   HOH B1417      24.529   7.703  20.135  1.00  0.00      B    O  
ATOM   4270  H1  HOH B1417      24.280   6.791  19.772  1.00  0.00      B    H  
ATOM   4271  H2  HOH B1417      25.064   8.183  19.417  1.00  0.00      B    H  
ATOM   4272  O   HOH B1418      19.792  15.856   3.964  1.00  0.00      B    O  
ATOM   4273  H1  HOH B1418      19.602  15.646   4.933  1.00  0.00      B    H  
ATOM   4274  H2  HOH B1418      20.314  16.738   3.927  1.00  0.00      B    H  
ATOM   4275  O   HOH B1419       0.811  10.616   2.244  1.00  0.00      B    O  
ATOM   4276  H1  HOH B1419       1.121   9.763   1.736  1.00  0.00      B    H  
ATOM   4277  H2  HOH B1419       0.524  10.298   3.133  1.00  0.00      B    H  
ATOM   4278  O   HOH B1420      17.845   4.743   5.012  1.00  0.00      B    O  
ATOM   4279  H1  HOH B1420      18.227   4.146   5.718  1.00  0.00      B    H  
ATOM   4280  H2  HOH B1420      18.538   4.775   4.250  1.00  0.00      B    H  
ATOM   4281  O   HOH B1421      23.167  23.530  15.788  1.00  0.00      B    O  
ATOM   4282  H1  HOH B1421      23.951  22.949  15.976  1.00  0.00      B    H  
ATOM   4283  H2  HOH B1421      23.225  24.337  16.417  1.00  0.00      B    H  
ATOM   4284  O   HOH B1422      14.837   1.289  11.102  1.00  0.00      B    O  
ATOM   4285  H1  HOH B1422      15.156   1.159  12.102  1.00  0.00      B    H  
ATOM   4286  H2  HOH B1422      14.778   0.397  10.705  1.00  0.00      B    H  
ATOM   4287  O   HOH B1423       5.650  38.931   6.879  1.00  0.00      B    O  
ATOM   4288  H1  HOH B1423       6.568  39.187   7.250  1.00  0.00      B    H  
ATOM   4289  H2  HOH B1423       5.157  38.296   7.494  1.00  0.00      B    H  
ATOM   4290  O   HOH B1424       4.811  28.382  18.701  1.00  0.00      B    O  
ATOM   4291  H1  HOH B1424       5.300  28.293  17.795  1.00  0.00      B    H  
ATOM   4292  H2  HOH B1424       4.472  29.349  18.694  1.00  0.00      B    H  
ATOM   4293  O   HOH B1425      32.110  14.035   7.950  1.00  0.00      B    O  
ATOM   4294  H1  HOH B1425      31.684  14.094   7.069  1.00  0.00      B    H  
ATOM   4295  H2  HOH B1425      31.409  14.548   8.524  1.00  0.00      B    H  
ATOM   4296  O   HOH B1426      15.776  28.101   2.137  1.00  0.00      B    O  
ATOM   4297  H1  HOH B1426      16.576  28.228   2.771  1.00  0.00      B    H  
ATOM   4298  H2  HOH B1426      15.283  27.299   2.563  1.00  0.00      B    H  
ATOM   4299  O   HOH B1427      10.678   8.819   3.159  1.00  0.00      B    O  
ATOM   4300  H1  HOH B1427       9.818   8.528   3.585  1.00  0.00      B    H  
ATOM   4301  H2  HOH B1427      11.445   8.228   3.458  1.00  0.00      B    H  
ATOM   4302  O   HOH B1428      23.608  25.579  17.378  1.00  0.00      B    O  
ATOM   4303  H1  HOH B1428      24.513  25.143  17.433  1.00  0.00      B    H  
ATOM   4304  H2  HOH B1428      23.498  26.176  18.211  1.00  0.00      B    H  
ATOM   4305  O   HOH B1429      35.763  36.563  30.989  1.00  0.00      B    O  
ATOM   4306  H1  HOH B1429      36.711  36.356  30.634  1.00  0.00      B    H  
ATOM   4307  H2  HOH B1429      35.656  35.854  31.759  1.00  0.00      B    H  
ATOM   4308  O   HOH B1430      13.020  32.386  22.243  1.00  0.00      B    O  
ATOM   4309  H1  HOH B1430      12.101  32.303  22.623  1.00  0.00      B    H  
ATOM   4310  H2  HOH B1430      13.589  32.890  22.921  1.00  0.00      B    H  
ATOM   4311  O   HOH B1431       9.534   7.975  25.109  1.00  0.00      B    O  
ATOM   4312  H1  HOH B1431       8.744   7.372  25.017  1.00  0.00      B    H  
ATOM   4313  H2  HOH B1431      10.278   7.461  25.572  1.00  0.00      B    H  
ATOM   4314  O   HOH B1432      25.166  28.340  34.656  1.00  0.00      B    O  
ATOM   4315  H1  HOH B1432      25.214  28.428  33.651  1.00  0.00      B    H  
ATOM   4316  H2  HOH B1432      24.202  28.134  34.896  1.00  0.00      B    H  
ATOM   4317  O   HOH B1433      29.360   5.662  30.792  1.00  0.00      B    O  
ATOM   4318  H1  HOH B1433      28.902   6.345  31.418  1.00  0.00      B    H  
ATOM   4319  H2  HOH B1433      29.597   6.130  29.987  1.00  0.00      B    H  
ATOM   4320  O   HOH B1434      32.431  15.739  15.078  1.00  0.00      B    O  
ATOM   4321  H1  HOH B1434      32.373  16.744  15.155  1.00  0.00      B    H  
ATOM   4322  H2  HOH B1434      31.524  15.478  14.706  1.00  0.00      B    H  
ATOM   4323  O   HOH B1435      38.186   6.480  25.467  1.00  0.00      B    O  
ATOM   4324  H1  HOH B1435      38.621   5.626  25.639  1.00  0.00      B    H  
ATOM   4325  H2  HOH B1435      37.766   6.473  24.583  1.00  0.00      B    H  
ATOM   4326  O   HOH B1436       3.619  29.780   9.537  1.00  0.00      B    O  
ATOM   4327  H1  HOH B1436       3.172  29.999   8.614  1.00  0.00      B    H  
ATOM   4328  H2  HOH B1436       3.376  30.464  10.253  1.00  0.00      B    H  
ATOM   4329  O   HOH B1437      13.954  15.977  38.118  1.00  0.00      B    O  
ATOM   4330  H1  HOH B1437      14.713  16.303  37.538  1.00  0.00      B    H  
ATOM   4331  H2  HOH B1437      14.311  15.339  38.792  1.00  0.00      B    H  
ATOM   4332  O   HOH B1438       3.528  31.789   2.943  1.00  0.00      B    O  
ATOM   4333  H1  HOH B1438       2.986  31.933   2.088  1.00  0.00      B    H  
ATOM   4334  H2  HOH B1438       4.008  30.901   2.918  1.00  0.00      B    H  
ATOM   4335  O   HOH B1439      25.682  34.717  12.638  1.00  0.00      B    O  
ATOM   4336  H1  HOH B1439      26.280  34.302  11.944  1.00  0.00      B    H  
ATOM   4337  H2  HOH B1439      25.932  35.698  12.665  1.00  0.00      B    H  
ATOM   4338  O   HOH B1440       1.144  19.666   6.173  1.00  0.00      B    O  
ATOM   4339  H1  HOH B1440       0.951  18.859   5.695  1.00  0.00      B    H  
ATOM   4340  H2  HOH B1440       0.563  19.737   6.945  1.00  0.00      B    H  
ATOM   4341  O   HOH B1441      37.933  34.180   6.441  1.00  0.00      B    O  
ATOM   4342  H1  HOH B1441      37.942  34.746   5.576  1.00  0.00      B    H  
ATOM   4343  H2  HOH B1441      38.538  33.428   6.342  1.00  0.00      B    H  
ATOM   4344  O   HOH B1442      32.695  28.616  28.383  1.00  0.00      B    O  
ATOM   4345  H1  HOH B1442      32.853  29.503  28.932  1.00  0.00      B    H  
ATOM   4346  H2  HOH B1442      31.635  28.608  28.174  1.00  0.00      B    H  
ATOM   4347  O   HOH B1443       8.266   7.168  34.119  1.00  0.00      B    O  
ATOM   4348  H1  HOH B1443       8.347   6.395  33.463  1.00  0.00      B    H  
ATOM   4349  H2  HOH B1443       9.155   7.407  34.420  1.00  0.00      B    H  
ATOM   4350  O   HOH B1444       3.872   1.531  35.322  1.00  0.00      B    O  
ATOM   4351  H1  HOH B1444       4.064   2.489  35.589  1.00  0.00      B    H  
ATOM   4352  H2  HOH B1444       3.338   1.572  34.472  1.00  0.00      B    H  
ATOM   4353  O   HOH B1445      11.097  23.948  28.546  1.00  0.00      B    O  
ATOM   4354  H1  HOH B1445      12.032  23.728  28.841  1.00  0.00      B    H  
ATOM   4355  H2  HOH B1445      10.900  24.808  28.975  1.00  0.00      B    H  
ATOM   4356  O   HOH B1446       1.690   8.259   5.394  1.00  0.00      B    O  
ATOM   4357  H1  HOH B1446       2.533   8.789   5.212  1.00  0.00      B    H  
ATOM   4358  H2  HOH B1446       1.826   7.786   6.303  1.00  0.00      B    H  
ATOM   4359  O   HOH B1447      11.213  26.292  25.989  1.00  0.00      B    O  
ATOM   4360  H1  HOH B1447      11.061  25.289  26.050  1.00  0.00      B    H  
ATOM   4361  H2  HOH B1447      12.165  26.567  26.380  1.00  0.00      B    H  
ATOM   4362  O   HOH B1448      38.555   9.117   4.264  1.00  0.00      B    O  
ATOM   4363  H1  HOH B1448      39.273   8.623   4.847  1.00  0.00      B    H  
ATOM   4364  H2  HOH B1448      37.717   9.384   4.850  1.00  0.00      B    H  
ATOM   4365  O   HOH B1449       6.695  31.583  18.981  1.00  0.00      B    O  
ATOM   4366  H1  HOH B1449       6.426  30.792  19.485  1.00  0.00      B    H  
ATOM   4367  H2  HOH B1449       7.654  31.723  18.971  1.00  0.00      B    H  
ATOM   4368  O   HOH B1450       6.272  32.648  38.700  1.00  0.00      B    O  
ATOM   4369  H1  HOH B1450       6.134  31.663  38.415  1.00  0.00      B    H  
ATOM   4370  H2  HOH B1450       6.371  33.284  37.904  1.00  0.00      B    H  
ATOM   4371  O   HOH B1451       4.621  18.943  31.193  1.00  0.00      B    O  
ATOM   4372  H1  HOH B1451       5.333  19.100  31.850  1.00  0.00      B    H  
ATOM   4373  H2  HOH B1451       4.373  17.943  31.141  1.00  0.00      B    H  
ATOM   4374  O   HOH B1452      12.947  30.414  31.290  1.00  0.00      B    O  
ATOM   4375  H1  HOH B1452      12.464  29.541  31.438  1.00  0.00      B    H  
ATOM   4376  H2  HOH B1452      13.762  30.578  31.970  1.00  0.00      B    H  
ATOM   4377  O   HOH B1453      16.952  -0.126   7.156  1.00  0.00      B    O  
ATOM   4378  H1  HOH B1453      17.211  -0.555   6.278  1.00  0.00      B    H  
ATOM   4379  H2  HOH B1453      16.698   0.870   7.021  1.00  0.00      B    H  
ATOM   4380  O   HOH B1454       8.126  12.894  15.094  1.00  0.00      B    O  
ATOM   4381  H1  HOH B1454       8.396  13.163  14.177  1.00  0.00      B    H  
ATOM   4382  H2  HOH B1454       8.608  12.036  15.307  1.00  0.00      B    H  
ATOM   4383  O   HOH B1455       7.984  27.103  32.651  1.00  0.00      B    O  
ATOM   4384  H1  HOH B1455       8.934  27.128  32.318  1.00  0.00      B    H  
ATOM   4385  H2  HOH B1455       8.024  27.348  33.618  1.00  0.00      B    H  
ATOM   4386  O   HOH B1456      38.603   3.815  21.607  1.00  0.00      B    O  
ATOM   4387  H1  HOH B1456      39.374   4.058  22.190  1.00  0.00      B    H  
ATOM   4388  H2  HOH B1456      37.773   3.760  22.182  1.00  0.00      B    H  
ATOM   4389  O   HOH B1457      36.331  32.441  12.930  1.00  0.00      B    O  
ATOM   4390  H1  HOH B1457      35.654  31.992  13.558  1.00  0.00      B    H  
ATOM   4391  H2  HOH B1457      36.583  31.844  12.176  1.00  0.00      B    H  
ATOM   4392  O   HOH B1458       1.836  29.939  35.176  1.00  0.00      B    O  
ATOM   4393  H1  HOH B1458       2.685  29.369  35.025  1.00  0.00      B    H  
ATOM   4394  H2  HOH B1458       1.112  29.664  34.476  1.00  0.00      B    H  
ATOM   4395  O   HOH B1459      26.072  33.177  35.107  1.00  0.00      B    O  
ATOM   4396  H1  HOH B1459      25.284  32.796  34.552  1.00  0.00      B    H  
ATOM   4397  H2  HOH B1459      26.656  33.743  34.403  1.00  0.00      B    H  
ATOM   4398  O   HOH B1460      22.705  19.023  26.649  1.00  0.00      B    O  
ATOM   4399  H1  HOH B1460      23.668  18.861  26.957  1.00  0.00      B    H  
ATOM   4400  H2  HOH B1460      22.087  19.250  27.440  1.00  0.00      B    H  
ATOM   4401  O   HOH B1461      25.132  38.487   6.483  1.00  0.00      B    O  
ATOM   4402  H1  HOH B1461      25.708  39.224   6.897  1.00  0.00      B    H  
ATOM   4403  H2  HOH B1461      25.476  37.533   6.693  1.00  0.00      B    H  
ATOM   4404  O   HOH B1462      27.931   9.395  14.610  1.00  0.00      B    O  
ATOM   4405  H1  HOH B1462      28.139  10.134  15.329  1.00  0.00      B    H  
ATOM   4406  H2  HOH B1462      27.542   8.583  15.188  1.00  0.00      B    H  
ATOM   4407  O   HOH B1463      31.615   1.654  29.923  1.00  0.00      B    O  
ATOM   4408  H1  HOH B1463      31.709   2.464  30.450  1.00  0.00      B    H  
ATOM   4409  H2  HOH B1463      30.658   1.596  29.629  1.00  0.00      B    H  
ATOM   4410  O   HOH B1464      38.116  38.729  24.557  1.00  0.00      B    O  
ATOM   4411  H1  HOH B1464      37.477  38.408  23.843  1.00  0.00      B    H  
ATOM   4412  H2  HOH B1464      39.039  38.267  24.351  1.00  0.00      B    H  
ATOM   4413  O   HOH B1465      22.573  20.651  16.886  1.00  0.00      B    O  
ATOM   4414  H1  HOH B1465      22.469  20.277  17.823  1.00  0.00      B    H  
ATOM   4415  H2  HOH B1465      23.616  20.878  16.722  1.00  0.00      B    H  
ATOM   4416  O   HOH B1466      10.717  12.316  29.677  1.00  0.00      B    O  
ATOM   4417  H1  HOH B1466      11.363  11.918  28.987  1.00  0.00      B    H  
ATOM   4418  H2  HOH B1466      10.357  11.483  30.190  1.00  0.00      B    H  
ATOM   4419  O   HOH B1467      17.593  12.576   7.952  1.00  0.00      B    O  
ATOM   4420  H1  HOH B1467      16.839  12.841   7.271  1.00  0.00      B    H  
ATOM   4421  H2  HOH B1467      17.691  13.313   8.649  1.00  0.00      B    H  
ATOM   4422  O   HOH B1468      20.947  37.611   2.465  1.00  0.00      B    O  
ATOM   4423  H1  HOH B1468      21.487  37.652   3.291  1.00  0.00      B    H  
ATOM   4424  H2  HOH B1468      20.327  36.778   2.401  1.00  0.00      B    H  
ATOM   4425  O   HOH B1469      27.219  23.072   7.976  1.00  0.00      B    O  
ATOM   4426  H1  HOH B1469      27.021  24.027   7.656  1.00  0.00      B    H  
ATOM   4427  H2  HOH B1469      26.673  22.864   8.771  1.00  0.00      B    H  
ATOM   4428  O   HOH B1470      38.718  29.725  33.687  1.00  0.00      B    O  
ATOM   4429  H1  HOH B1470      38.656  28.730  33.614  1.00  0.00      B    H  
ATOM   4430  H2  HOH B1470      38.737  30.074  32.701  1.00  0.00      B    H  
ATOM   4431  O   HOH B1471      18.638  19.101   3.534  1.00  0.00      B    O  
ATOM   4432  H1  HOH B1471      18.130  18.827   4.365  1.00  0.00      B    H  
ATOM   4433  H2  HOH B1471      19.559  18.725   3.642  1.00  0.00      B    H  
ATOM   4434  O   HOH B1472       8.783  23.423  30.400  1.00  0.00      B    O  
ATOM   4435  H1  HOH B1472       7.826  23.676  30.247  1.00  0.00      B    H  
ATOM   4436  H2  HOH B1472       9.288  23.677  29.555  1.00  0.00      B    H  
ATOM   4437  O   HOH B1473      26.514   5.120   7.058  1.00  0.00      B    O  
ATOM   4438  H1  HOH B1473      27.039   4.445   7.686  1.00  0.00      B    H  
ATOM   4439  H2  HOH B1473      26.041   4.609   6.319  1.00  0.00      B    H  
ATOM   4440  O   HOH B1474      18.246  36.039  25.422  1.00  0.00      B    O  
ATOM   4441  H1  HOH B1474      18.448  35.865  24.488  1.00  0.00      B    H  
ATOM   4442  H2  HOH B1474      17.399  35.550  25.644  1.00  0.00      B    H  
ATOM   4443  O   HOH B1475      38.711  38.740  30.121  1.00  0.00      B    O  
ATOM   4444  H1  HOH B1475      38.225  39.270  30.807  1.00  0.00      B    H  
ATOM   4445  H2  HOH B1475      39.162  39.368  29.434  1.00  0.00      B    H  
ATOM   4446  O   HOH B1476      37.847   5.492  19.600  1.00  0.00      B    O  
ATOM   4447  H1  HOH B1476      38.617   6.128  19.825  1.00  0.00      B    H  
ATOM   4448  H2  HOH B1476      37.961   4.699  20.245  1.00  0.00      B    H  
ATOM   4449  O   HOH B1477      16.372   3.288   7.071  1.00  0.00      B    O  
ATOM   4450  H1  HOH B1477      16.343   3.517   8.051  1.00  0.00      B    H  
ATOM   4451  H2  HOH B1477      15.590   3.777   6.654  1.00  0.00      B    H  
ATOM   4452  O   HOH B1478      28.132  11.409   4.433  1.00  0.00      B    O  
ATOM   4453  H1  HOH B1478      27.796  10.746   5.112  1.00  0.00      B    H  
ATOM   4454  H2  HOH B1478      29.007  11.793   4.862  1.00  0.00      B    H  
ATOM   4455  O   HOH B1479      -0.314  12.091  38.922  1.00  0.00      B    O  
ATOM   4456  H1  HOH B1479       0.326  12.004  38.138  1.00  0.00      B    H  
ATOM   4457  H2  HOH B1479       0.052  11.457  39.691  1.00  0.00      B    H  
ATOM   4458  O   HOH B1480       9.276   9.838  23.168  1.00  0.00      B    O  
ATOM   4459  H1  HOH B1480       9.406   9.016  23.753  1.00  0.00      B    H  
ATOM   4460  H2  HOH B1480       8.334   9.939  22.853  1.00  0.00      B    H  
ATOM   4461  O   HOH B1481       3.814  35.462  24.437  1.00  0.00      B    O  
ATOM   4462  H1  HOH B1481       4.667  35.835  24.756  1.00  0.00      B    H  
ATOM   4463  H2  HOH B1481       3.151  36.249  24.268  1.00  0.00      B    H  
ATOM   4464  O   HOH B1482       1.641  14.641   7.623  1.00  0.00      B    O  
ATOM   4465  H1  HOH B1482       1.974  14.005   8.332  1.00  0.00      B    H  
ATOM   4466  H2  HOH B1482       0.714  14.992   7.903  1.00  0.00      B    H  
ATOM   4467  O   HOH B1483      32.347  19.522  11.830  1.00  0.00      B    O  
ATOM   4468  H1  HOH B1483      31.684  19.870  12.529  1.00  0.00      B    H  
ATOM   4469  H2  HOH B1483      32.171  19.992  11.002  1.00  0.00      B    H  
ATOM   4470  O   HOH B1484      31.675  19.857  19.001  1.00  0.00      B    O  
ATOM   4471  H1  HOH B1484      31.826  20.779  18.604  1.00  0.00      B    H  
ATOM   4472  H2  HOH B1484      32.502  19.238  18.847  1.00  0.00      B    H  
ATOM   4473  O   HOH B1485      20.078   5.621   3.478  1.00  0.00      B    O  
ATOM   4474  H1  HOH B1485      19.922   5.901   2.496  1.00  0.00      B    H  
ATOM   4475  H2  HOH B1485      20.255   6.446   4.064  1.00  0.00      B    H  
ATOM   4476  O   HOH B1486       5.417  32.452  34.301  1.00  0.00      B    O  
ATOM   4477  H1  HOH B1486       5.467  31.804  33.533  1.00  0.00      B    H  
ATOM   4478  H2  HOH B1486       4.406  32.485  34.517  1.00  0.00      B    H  
ATOM   4479  O   HOH B1487       0.855   6.960  19.724  1.00  0.00      B    O  
ATOM   4480  H1  HOH B1487       1.725   7.498  19.963  1.00  0.00      B    H  
ATOM   4481  H2  HOH B1487       0.433   7.497  18.992  1.00  0.00      B    H  
ATOM   4482  O   HOH B1488       5.713  16.550  13.207  1.00  0.00      B    O  
ATOM   4483  H1  HOH B1488       4.999  15.982  12.762  1.00  0.00      B    H  
ATOM   4484  H2  HOH B1488       5.541  16.629  14.185  1.00  0.00      B    H  
ATOM   4485  O   HOH B1489      23.918  34.236  16.494  1.00  0.00      B    O  
ATOM   4486  H1  HOH B1489      24.533  34.487  17.258  1.00  0.00      B    H  
ATOM   4487  H2  HOH B1489      23.740  33.202  16.513  1.00  0.00      B    H  
ATOM   4488  O   HOH B1490      16.900  33.147  28.236  1.00  0.00      B    O  
ATOM   4489  H1  HOH B1490      17.686  33.423  28.762  1.00  0.00      B    H  
ATOM   4490  H2  HOH B1490      16.272  32.594  28.805  1.00  0.00      B    H  
ATOM   4491  O   HOH B1491      26.758  37.540  31.415  1.00  0.00      B    O  
ATOM   4492  H1  HOH B1491      26.065  37.301  32.112  1.00  0.00      B    H  
ATOM   4493  H2  HOH B1491      27.220  36.679  31.192  1.00  0.00      B    H  
ATOM   4494  O   HOH B1492      15.470  33.378  14.034  1.00  0.00      B    O  
ATOM   4495  H1  HOH B1492      14.749  33.291  14.796  1.00  0.00      B    H  
ATOM   4496  H2  HOH B1492      15.468  32.624  13.359  1.00  0.00      B    H  
ATOM   4497  O   HOH B1493      24.536  37.882  29.496  1.00  0.00      B    O  
ATOM   4498  H1  HOH B1493      25.300  37.680  30.173  1.00  0.00      B    H  
ATOM   4499  H2  HOH B1493      23.721  37.809  30.065  1.00  0.00      B    H  
ATOM   4500  O   HOH B1494      26.829  27.159  13.185  1.00  0.00      B    O  
ATOM   4501  H1  HOH B1494      26.665  28.109  13.312  1.00  0.00      B    H  
ATOM   4502  H2  HOH B1494      26.273  26.579  13.786  1.00  0.00      B    H  
ATOM   4503  O   HOH B1495       2.755   3.318   1.761  1.00  0.00      B    O  
ATOM   4504  H1  HOH B1495       2.433   2.627   1.046  1.00  0.00      B    H  
ATOM   4505  H2  HOH B1495       3.394   3.973   1.305  1.00  0.00      B    H  
ATOM   4506  O   HOH B1496       5.329  31.140  23.618  1.00  0.00      B    O  
ATOM   4507  H1  HOH B1496       5.886  30.891  24.444  1.00  0.00      B    H  
ATOM   4508  H2  HOH B1496       4.506  31.590  24.028  1.00  0.00      B    H  
ATOM   4509  O   HOH B1497      21.490  34.470  28.298  1.00  0.00      B    O  
ATOM   4510  H1  HOH B1497      21.921  35.309  27.881  1.00  0.00      B    H  
ATOM   4511  H2  HOH B1497      22.141  34.135  29.005  1.00  0.00      B    H  
ATOM   4512  O   HOH B1498      36.012  31.972  35.041  1.00  0.00      B    O  
ATOM   4513  H1  HOH B1498      36.760  32.681  35.210  1.00  0.00      B    H  
ATOM   4514  H2  HOH B1498      36.454  31.087  35.033  1.00  0.00      B    H  
ATOM   4515  O   HOH B1499      23.055  36.396  27.378  1.00  0.00      B    O  
ATOM   4516  H1  HOH B1499      23.054  36.591  26.384  1.00  0.00      B    H  
ATOM   4517  H2  HOH B1499      23.521  37.160  27.879  1.00  0.00      B    H  
ATOM   4518  O   HOH B1500      32.375  13.959  32.285  1.00  0.00      B    O  
ATOM   4519  H1  HOH B1500      32.667  14.894  32.528  1.00  0.00      B    H  
ATOM   4520  H2  HOH B1500      33.207  13.366  32.444  1.00  0.00      B    H  
ATOM   4521  O   HOH B1501      17.410  24.176  38.139  1.00  0.00      B    O  
ATOM   4522  H1  HOH B1501      17.539  24.272  37.140  1.00  0.00      B    H  
ATOM   4523  H2  HOH B1501      17.817  24.972  38.630  1.00  0.00      B    H  
ATOM   4524  O   HOH B1502      26.007   7.041   1.995  1.00  0.00      B    O  
ATOM   4525  H1  HOH B1502      26.756   7.642   2.338  1.00  0.00      B    H  
ATOM   4526  H2  HOH B1502      26.406   6.525   1.206  1.00  0.00      B    H  
ATOM   4527  O   HOH B1503       7.584  16.326   4.398  1.00  0.00      B    O  
ATOM   4528  H1  HOH B1503       8.386  16.751   4.745  1.00  0.00      B    H  
ATOM   4529  H2  HOH B1503       7.747  15.412   4.026  1.00  0.00      B    H  
ATOM   4530  O   HOH B1504       1.453   4.246   8.917  1.00  0.00      B    O  
ATOM   4531  H1  HOH B1504       2.127   3.546   8.703  1.00  0.00      B    H  
ATOM   4532  H2  HOH B1504       1.228   4.166   9.903  1.00  0.00      B    H  
ATOM   4533  O   HOH B1505       8.747  15.397  36.658  1.00  0.00      B    O  
ATOM   4534  H1  HOH B1505       7.856  14.986  36.482  1.00  0.00      B    H  
ATOM   4535  H2  HOH B1505       8.922  15.598  37.650  1.00  0.00      B    H  
ATOM   4536  O   HOH B1506       2.615  27.638  13.281  1.00  0.00      B    O  
ATOM   4537  H1  HOH B1506       3.017  27.507  12.340  1.00  0.00      B    H  
ATOM   4538  H2  HOH B1506       3.359  27.463  13.948  1.00  0.00      B    H  
ATOM   4539  O   HOH B1507      38.599  22.577   2.567  1.00  0.00      B    O  
ATOM   4540  H1  HOH B1507      38.013  21.827   2.913  1.00  0.00      B    H  
ATOM   4541  H2  HOH B1507      39.498  22.389   2.924  1.00  0.00      B    H  
ATOM   4542  O   HOH B1508      16.837  12.077  17.694  1.00  0.00      B    O  
ATOM   4543  H1  HOH B1508      16.990  11.165  17.312  1.00  0.00      B    H  
ATOM   4544  H2  HOH B1508      16.063  12.042  18.326  1.00  0.00      B    H  
ATOM   4545  O   HOH B1509      13.622  38.684  33.104  1.00  0.00      B    O  
ATOM   4546  H1  HOH B1509      13.013  38.666  33.927  1.00  0.00      B    H  
ATOM   4547  H2  HOH B1509      13.837  37.672  32.948  1.00  0.00      B    H  
ATOM   4548  O   HOH B1510       1.849  20.089   2.146  1.00  0.00      B    O  
ATOM   4549  H1  HOH B1510       2.669  19.669   2.570  1.00  0.00      B    H  
ATOM   4550  H2  HOH B1510       2.240  20.488   1.276  1.00  0.00      B    H  
ATOM   4551  O   HOH B1511      36.608  15.534  27.307  1.00  0.00      B    O  
ATOM   4552  H1  HOH B1511      35.628  15.223  27.103  1.00  0.00      B    H  
ATOM   4553  H2  HOH B1511      37.225  14.981  26.692  1.00  0.00      B    H  
ATOM   4554  O   HOH B1512      18.110   8.166  35.029  1.00  0.00      B    O  
ATOM   4555  H1  HOH B1512      18.676   7.516  34.541  1.00  0.00      B    H  
ATOM   4556  H2  HOH B1512      18.298   8.043  36.046  1.00  0.00      B    H  
ATOM   4557  O   HOH B1513      22.075  26.275  23.846  1.00  0.00      B    O  
ATOM   4558  H1  HOH B1513      21.807  25.788  24.681  1.00  0.00      B    H  
ATOM   4559  H2  HOH B1513      21.312  26.858  23.588  1.00  0.00      B    H  
ATOM   4560  O   HOH B1514      29.658  27.324   5.543  1.00  0.00      B    O  
ATOM   4561  H1  HOH B1514      29.263  26.617   4.945  1.00  0.00      B    H  
ATOM   4562  H2  HOH B1514      30.658  27.426   5.365  1.00  0.00      B    H  
ATOM   4563  O   HOH B1515      35.350   1.079  25.870  1.00  0.00      B    O  
ATOM   4564  H1  HOH B1515      36.009   0.352  26.120  1.00  0.00      B    H  
ATOM   4565  H2  HOH B1515      35.883   1.951  25.679  1.00  0.00      B    H  
ATOM   4566  O   HOH B1516      29.460  31.642  12.161  1.00  0.00      B    O  
ATOM   4567  H1  HOH B1516      29.785  31.151  13.019  1.00  0.00      B    H  
ATOM   4568  H2  HOH B1516      29.772  31.027  11.393  1.00  0.00      B    H  
ATOM   4569  O   HOH B1517       6.643  36.798  21.011  1.00  0.00      B    O  
ATOM   4570  H1  HOH B1517       6.368  36.960  20.079  1.00  0.00      B    H  
ATOM   4571  H2  HOH B1517       7.390  37.419  21.231  1.00  0.00      B    H  
ATOM   4572  O   HOH B1518      30.019  13.522  22.207  1.00  0.00      B    O  
ATOM   4573  H1  HOH B1518      29.584  13.679  23.146  1.00  0.00      B    H  
ATOM   4574  H2  HOH B1518      29.760  14.396  21.686  1.00  0.00      B    H  
ATOM   4575  O   HOH B1519       1.335  23.318  38.965  1.00  0.00      B    O  
ATOM   4576  H1  HOH B1519       1.462  24.279  38.810  1.00  0.00      B    H  
ATOM   4577  H2  HOH B1519       0.418  23.132  39.350  1.00  0.00      B    H  
ATOM   4578  O   HOH B1520      38.230   3.992  14.657  1.00  0.00      B    O  
ATOM   4579  H1  HOH B1520      37.244   4.017  14.333  1.00  0.00      B    H  
ATOM   4580  H2  HOH B1520      38.278   4.709  15.394  1.00  0.00      B    H  
ATOM   4581  O   HOH B1521       0.740  29.225  22.155  1.00  0.00      B    O  
ATOM   4582  H1  HOH B1521       0.756  28.346  21.701  1.00  0.00      B    H  
ATOM   4583  H2  HOH B1521       1.489  29.234  22.885  1.00  0.00      B    H  
ATOM   4584  O   HOH B1522      16.751  37.737  20.792  1.00  0.00      B    O  
ATOM   4585  H1  HOH B1522      16.752  38.231  21.681  1.00  0.00      B    H  
ATOM   4586  H2  HOH B1522      17.445  38.195  20.269  1.00  0.00      B    H  
ATOM   4587  O   HOH B1523      22.146  23.317  32.820  1.00  0.00      B    O  
ATOM   4588  H1  HOH B1523      22.001  23.787  31.850  1.00  0.00      B    H  
ATOM   4589  H2  HOH B1523      21.997  24.074  33.524  1.00  0.00      B    H  
ATOM   4590  O   HOH B1524      36.863  28.782  14.654  1.00  0.00      B    O  
ATOM   4591  H1  HOH B1524      37.508  28.210  14.156  1.00  0.00      B    H  
ATOM   4592  H2  HOH B1524      37.371  29.251  15.410  1.00  0.00      B    H  
ATOM   4593  O   HOH B1525      37.248  26.474   6.862  1.00  0.00      B    O  
ATOM   4594  H1  HOH B1525      36.633  25.787   6.368  1.00  0.00      B    H  
ATOM   4595  H2  HOH B1525      37.621  27.099   6.171  1.00  0.00      B    H  
ATOM   4596  O   HOH B1526       7.351  35.748  17.114  1.00  0.00      B    O  
ATOM   4597  H1  HOH B1526       7.979  35.992  16.410  1.00  0.00      B    H  
ATOM   4598  H2  HOH B1526       7.770  35.108  17.707  1.00  0.00      B    H  
ATOM   4599  O   HOH B1527       9.466   1.030  24.322  1.00  0.00      B    O  
ATOM   4600  H1  HOH B1527      10.325   1.244  24.816  1.00  0.00      B    H  
ATOM   4601  H2  HOH B1527       8.714   1.697  24.570  1.00  0.00      B    H  
ATOM   4602  O   HOH B1528      22.298  30.236  14.240  1.00  0.00      B    O  
ATOM   4603  H1  HOH B1528      21.841  31.067  13.937  1.00  0.00      B    H  
ATOM   4604  H2  HOH B1528      21.535  29.568  14.556  1.00  0.00      B    H  
ATOM   4605  O   HOH B1529      31.778   7.983   3.217  1.00  0.00      B    O  
ATOM   4606  H1  HOH B1529      31.887   6.982   3.344  1.00  0.00      B    H  
ATOM   4607  H2  HOH B1529      32.604   8.427   2.669  1.00  0.00      B    H  
ATOM   4608  O   HOH B1530      26.043   0.139  -0.043  1.00  0.00      B    O  
ATOM   4609  H1  HOH B1530      26.644   0.404   0.792  1.00  0.00      B    H  
ATOM   4610  H2  HOH B1530      26.623  -0.372  -0.721  1.00  0.00      B    H  
ATOM   4611  O   HOH B1531       6.343   2.830  12.778  1.00  0.00      B    O  
ATOM   4612  H1  HOH B1531       6.076   3.298  13.708  1.00  0.00      B    H  
ATOM   4613  H2  HOH B1531       5.955   1.890  12.745  1.00  0.00      B    H  
ATOM   4614  O   HOH B1532       5.296  16.392  22.304  1.00  0.00      B    O  
ATOM   4615  H1  HOH B1532       4.928  15.489  22.056  1.00  0.00      B    H  
ATOM   4616  H2  HOH B1532       4.783  17.017  21.714  1.00  0.00      B    H  
ATOM   4617  O   HOH B1533      29.732  14.944   3.055  1.00  0.00      B    O  
ATOM   4618  H1  HOH B1533      28.731  15.188   2.905  1.00  0.00      B    H  
ATOM   4619  H2  HOH B1533      30.261  15.620   2.470  1.00  0.00      B    H  
ATOM   4620  O   HOH B1534       7.061  13.969  18.666  1.00  0.00      B    O  
ATOM   4621  H1  HOH B1534       6.524  13.576  17.857  1.00  0.00      B    H  
ATOM   4622  H2  HOH B1534       7.057  13.242  19.423  1.00  0.00      B    H  
ATOM   4623  O   HOH B1535      15.106  28.924  33.162  1.00  0.00      B    O  
ATOM   4624  H1  HOH B1535      14.140  28.618  33.300  1.00  0.00      B    H  
ATOM   4625  H2  HOH B1535      15.664  28.302  33.772  1.00  0.00      B    H  
ATOM   4626  O   HOH B1536      13.869  23.338  28.750  1.00  0.00      B    O  
ATOM   4627  H1  HOH B1536      14.057  24.298  29.062  1.00  0.00      B    H  
ATOM   4628  H2  HOH B1536      13.855  22.815  29.643  1.00  0.00      B    H  
ATOM   4629  O   HOH B1537      19.053  34.457   7.332  1.00  0.00      B    O  
ATOM   4630  H1  HOH B1537      18.924  35.405   7.674  1.00  0.00      B    H  
ATOM   4631  H2  HOH B1537      18.193  33.930   7.362  1.00  0.00      B    H  
ATOM   4632  O   HOH B1538      33.632  36.317  13.365  1.00  0.00      B    O  
ATOM   4633  H1  HOH B1538      32.816  35.721  13.518  1.00  0.00      B    H  
ATOM   4634  H2  HOH B1538      34.136  35.768  12.655  1.00  0.00      B    H  
ATOM   4635  O   HOH B1539       1.925   7.958  22.315  1.00  0.00      B    O  
ATOM   4636  H1  HOH B1539       0.971   8.194  22.044  1.00  0.00      B    H  
ATOM   4637  H2  HOH B1539       1.934   7.013  22.705  1.00  0.00      B    H  
ATOM   4638  O   HOH B1540      22.031  21.121   2.176  1.00  0.00      B    O  
ATOM   4639  H1  HOH B1540      20.996  21.212   2.004  1.00  0.00      B    H  
ATOM   4640  H2  HOH B1540      22.474  20.948   1.279  1.00  0.00      B    H  
ATOM   4641  O   HOH B1541      27.721   3.335   8.550  1.00  0.00      B    O  
ATOM   4642  H1  HOH B1541      28.287   2.902   9.273  1.00  0.00      B    H  
ATOM   4643  H2  HOH B1541      26.783   3.401   8.975  1.00  0.00      B    H  
ATOM   4644  O   HOH B1542      36.163  11.852  19.770  1.00  0.00      B    O  
ATOM   4645  H1  HOH B1542      35.655  11.870  18.890  1.00  0.00      B    H  
ATOM   4646  H2  HOH B1542      36.515  10.970  19.921  1.00  0.00      B    H  
ATOM   4647  O   HOH B1543       1.330  29.184   1.947  1.00  0.00      B    O  
ATOM   4648  H1  HOH B1543       0.804  28.598   1.376  1.00  0.00      B    H  
ATOM   4649  H2  HOH B1543       2.071  29.638   1.411  1.00  0.00      B    H  
ATOM   4650  O   HOH B1544      11.440  15.814  12.491  1.00  0.00      B    O  
ATOM   4651  H1  HOH B1544      11.643  14.865  12.785  1.00  0.00      B    H  
ATOM   4652  H2  HOH B1544      10.800  16.162  13.180  1.00  0.00      B    H  
ATOM   4653  O   HOH B1545      32.153  36.501   7.369  1.00  0.00      B    O  
ATOM   4654  H1  HOH B1545      32.065  36.038   6.449  1.00  0.00      B    H  
ATOM   4655  H2  HOH B1545      31.399  36.188   8.025  1.00  0.00      B    H  
ATOM   4656  O   HOH B1546      31.476  10.843  30.231  1.00  0.00      B    O  
ATOM   4657  H1  HOH B1546      32.108  11.512  29.857  1.00  0.00      B    H  
ATOM   4658  H2  HOH B1546      31.839  10.474  31.121  1.00  0.00      B    H  
ATOM   4659  O   HOH B1547      19.493  20.428  25.980  1.00  0.00      B    O  
ATOM   4660  H1  HOH B1547      20.018  20.569  26.852  1.00  0.00      B    H  
ATOM   4661  H2  HOH B1547      20.099  20.071  25.277  1.00  0.00      B    H  
ATOM   4662  O   HOH B1548      26.480   0.626  21.310  1.00  0.00      B    O  
ATOM   4663  H1  HOH B1548      27.009   0.756  20.439  1.00  0.00      B    H  
ATOM   4664  H2  HOH B1548      26.808  -0.251  21.705  1.00  0.00      B    H  
ATOM   4665  O   HOH B1549       8.147   8.113   4.046  1.00  0.00      B    O  
ATOM   4666  H1  HOH B1549       8.388   7.184   4.008  1.00  0.00      B    H  
ATOM   4667  H2  HOH B1549       7.642   8.319   3.212  1.00  0.00      B    H  
ATOM   4668  O   HOH B1550      27.441  27.828  35.954  1.00  0.00      B    O  
ATOM   4669  H1  HOH B1550      26.549  28.237  35.771  1.00  0.00      B    H  
ATOM   4670  H2  HOH B1550      28.145  28.230  35.388  1.00  0.00      B    H  
ATOM   4671  O   HOH B1551      26.549   4.928  14.179  1.00  0.00      B    O  
ATOM   4672  H1  HOH B1551      25.715   4.955  13.557  1.00  0.00      B    H  
ATOM   4673  H2  HOH B1551      27.186   4.239  13.786  1.00  0.00      B    H  
ATOM   4674  O   HOH B1552      18.790  26.221   0.470  1.00  0.00      B    O  
ATOM   4675  H1  HOH B1552      18.335  26.868   1.121  1.00  0.00      B    H  
ATOM   4676  H2  HOH B1552      19.391  25.658   1.060  1.00  0.00      B    H  
ATOM   4677  O   HOH B1553      35.113   2.343  19.779  1.00  0.00      B    O  
ATOM   4678  H1  HOH B1553      35.049   3.106  19.136  1.00  0.00      B    H  
ATOM   4679  H2  HOH B1553      35.137   1.490  19.180  1.00  0.00      B    H  
ATOM   4680  O   HOH B1554      20.580  27.185  27.856  1.00  0.00      B    O  
ATOM   4681  H1  HOH B1554      20.478  28.225  27.759  1.00  0.00      B    H  
ATOM   4682  H2  HOH B1554      21.442  26.951  28.384  1.00  0.00      B    H  
ATOM   4683  O   HOH B1555      28.102  33.905  11.182  1.00  0.00      B    O  
ATOM   4684  H1  HOH B1555      28.470  33.107  11.717  1.00  0.00      B    H  
ATOM   4685  H2  HOH B1555      28.859  34.530  11.037  1.00  0.00      B    H  
ATOM   4686  O   HOH B1556      20.392  27.954   8.221  1.00  0.00      B    O  
ATOM   4687  H1  HOH B1556      19.899  27.104   7.824  1.00  0.00      B    H  
ATOM   4688  H2  HOH B1556      20.979  27.631   8.991  1.00  0.00      B    H  
ATOM   4689  O   HOH B1557      37.305  22.768  32.696  1.00  0.00      B    O  
ATOM   4690  H1  HOH B1557      36.391  22.581  32.415  1.00  0.00      B    H  
ATOM   4691  H2  HOH B1557      37.900  22.304  32.014  1.00  0.00      B    H  
ATOM   4692  O   HOH B1558      32.473  12.072   1.936  1.00  0.00      B    O  
ATOM   4693  H1  HOH B1558      32.807  11.526   1.125  1.00  0.00      B    H  
ATOM   4694  H2  HOH B1558      33.067  12.855   2.085  1.00  0.00      B    H  
ATOM   4695  O   HOH B1559      36.804  34.568  16.744  1.00  0.00      B    O  
ATOM   4696  H1  HOH B1559      36.170  35.138  16.224  1.00  0.00      B    H  
ATOM   4697  H2  HOH B1559      37.352  33.910  16.150  1.00  0.00      B    H  
ATOM   4698  O   HOH B1560      31.262   0.918  19.752  1.00  0.00      B    O  
ATOM   4699  H1  HOH B1560      31.762   0.239  20.347  1.00  0.00      B    H  
ATOM   4700  H2  HOH B1560      31.755   0.968  18.825  1.00  0.00      B    H  
ATOM   4701  O   HOH B1561      26.235  31.725  21.288  1.00  0.00      B    O  
ATOM   4702  H1  HOH B1561      25.181  31.758  21.143  1.00  0.00      B    H  
ATOM   4703  H2  HOH B1561      26.612  32.210  20.468  1.00  0.00      B    H  
ATOM   4704  O   HOH B1562       3.097  32.596  37.887  1.00  0.00      B    O  
ATOM   4705  H1  HOH B1562       2.778  32.754  36.927  1.00  0.00      B    H  
ATOM   4706  H2  HOH B1562       3.514  33.448  38.249  1.00  0.00      B    H  
ATOM   4707  O   HOH B1563      22.696  36.446  31.358  1.00  0.00      B    O  
ATOM   4708  H1  HOH B1563      22.721  35.481  31.345  1.00  0.00      B    H  
ATOM   4709  H2  HOH B1563      21.883  36.753  31.894  1.00  0.00      B    H  
ATOM   4710  O   HOH B1564      27.109  34.055  22.807  1.00  0.00      B    O  
ATOM   4711  H1  HOH B1564      26.639  33.213  22.534  1.00  0.00      B    H  
ATOM   4712  H2  HOH B1564      28.014  34.067  22.333  1.00  0.00      B    H  
ATOM   4713  O   HOH B1565      31.318   3.649  20.280  1.00  0.00      B    O  
ATOM   4714  H1  HOH B1565      31.439   2.695  20.013  1.00  0.00      B    H  
ATOM   4715  H2  HOH B1565      31.988   3.767  21.032  1.00  0.00      B    H  
ATOM   4716  O   HOH B1566      21.392  16.076  25.397  1.00  0.00      B    O  
ATOM   4717  H1  HOH B1566      20.850  15.270  25.097  1.00  0.00      B    H  
ATOM   4718  H2  HOH B1566      20.808  16.547  26.027  1.00  0.00      B    H  
ATOM   4719  O   HOH B1567      26.085  14.644  33.016  1.00  0.00      B    O  
ATOM   4720  H1  HOH B1567      26.605  15.541  32.895  1.00  0.00      B    H  
ATOM   4721  H2  HOH B1567      26.804  13.947  33.060  1.00  0.00      B    H  
ATOM   4722  O   HOH B1568       8.348   1.756   0.833  1.00  0.00      B    O  
ATOM   4723  H1  HOH B1568       7.977   2.185   0.009  1.00  0.00      B    H  
ATOM   4724  H2  HOH B1568       7.730   2.138   1.569  1.00  0.00      B    H  
ATOM   4725  O   HOH B1569      34.134  14.987  19.562  1.00  0.00      B    O  
ATOM   4726  H1  HOH B1569      34.728  14.977  18.679  1.00  0.00      B    H  
ATOM   4727  H2  HOH B1569      33.220  14.834  19.171  1.00  0.00      B    H  
ATOM   4728  O   HOH B1570      32.112  27.974   5.249  1.00  0.00      B    O  
ATOM   4729  H1  HOH B1570      33.010  28.040   4.819  1.00  0.00      B    H  
ATOM   4730  H2  HOH B1570      31.955  28.893   5.761  1.00  0.00      B    H  
ATOM   4731  O   HOH B1571      26.283  26.619  10.143  1.00  0.00      B    O  
ATOM   4732  H1  HOH B1571      27.232  26.352  10.285  1.00  0.00      B    H  
ATOM   4733  H2  HOH B1571      25.906  26.957  10.997  1.00  0.00      B    H  
ATOM   4734  O   HOH B1572      21.195  33.918   8.813  1.00  0.00      B    O  
ATOM   4735  H1  HOH B1572      20.471  34.188   8.199  1.00  0.00      B    H  
ATOM   4736  H2  HOH B1572      20.689  33.314   9.453  1.00  0.00      B    H  
ATOM   4737  O   HOH B1573      25.974   8.525  17.982  1.00  0.00      B    O  
ATOM   4738  H1  HOH B1573      26.789   8.694  18.562  1.00  0.00      B    H  
ATOM   4739  H2  HOH B1573      26.280   7.919  17.205  1.00  0.00      B    H  
ATOM   4740  O   HOH B1574      23.049   8.050  25.809  1.00  0.00      B    O  
ATOM   4741  H1  HOH B1574      22.913   7.125  25.460  1.00  0.00      B    H  
ATOM   4742  H2  HOH B1574      23.786   7.960  26.523  1.00  0.00      B    H  
ATOM   4743  O   HOH B1575      16.737  29.123  20.605  1.00  0.00      B    O  
ATOM   4744  H1  HOH B1575      16.910  28.587  21.466  1.00  0.00      B    H  
ATOM   4745  H2  HOH B1575      15.752  29.313  20.492  1.00  0.00      B    H  
ATOM   4746  O   HOH B1576      27.274   1.009   7.268  1.00  0.00      B    O  
ATOM   4747  H1  HOH B1576      27.478   1.724   7.953  1.00  0.00      B    H  
ATOM   4748  H2  HOH B1576      28.068   0.872   6.646  1.00  0.00      B    H  
ATOM   4749  O   HOH B1577      29.318  18.772  31.734  1.00  0.00      B    O  
ATOM   4750  H1  HOH B1577      29.733  19.388  30.991  1.00  0.00      B    H  
ATOM   4751  H2  HOH B1577      30.097  18.513  32.384  1.00  0.00      B    H  
ATOM   4752  O   HOH B1578      29.732  22.741   9.664  1.00  0.00      B    O  
ATOM   4753  H1  HOH B1578      29.711  23.688   9.228  1.00  0.00      B    H  
ATOM   4754  H2  HOH B1578      29.340  22.829  10.612  1.00  0.00      B    H  
ATOM   4755  O   HOH B1579       8.955  34.130  18.895  1.00  0.00      B    O  
ATOM   4756  H1  HOH B1579       8.686  33.481  19.650  1.00  0.00      B    H  
ATOM   4757  H2  HOH B1579       9.718  34.698  19.230  1.00  0.00      B    H  
ATOM   4758  O   HOH B1580      37.652  18.119  16.287  1.00  0.00      B    O  
ATOM   4759  H1  HOH B1580      37.869  18.785  15.577  1.00  0.00      B    H  
ATOM   4760  H2  HOH B1580      36.817  17.631  15.988  1.00  0.00      B    H  
ATOM   4761  O   HOH B1581      17.526  20.336  38.035  1.00  0.00      B    O  
ATOM   4762  H1  HOH B1581      18.484  20.560  37.889  1.00  0.00      B    H  
ATOM   4763  H2  HOH B1581      17.407  19.391  37.830  1.00  0.00      B    H  
ATOM   4764  O   HOH B1582      18.633  22.670   8.834  1.00  0.00      B    O  
ATOM   4765  H1  HOH B1582      19.503  23.196   8.857  1.00  0.00      B    H  
ATOM   4766  H2  HOH B1582      18.702  21.868   9.468  1.00  0.00      B    H  
ATOM   4767  O   HOH B1583      28.804   5.834  17.293  1.00  0.00      B    O  
ATOM   4768  H1  HOH B1583      28.449   4.955  17.626  1.00  0.00      B    H  
ATOM   4769  H2  HOH B1583      29.097   6.306  18.108  1.00  0.00      B    H  
ATOM   4770  O   HOH B1584       3.648  17.945  20.594  1.00  0.00      B    O  
ATOM   4771  H1  HOH B1584       3.252  18.856  20.315  1.00  0.00      B    H  
ATOM   4772  H2  HOH B1584       4.014  17.593  19.734  1.00  0.00      B    H  
ATOM   4773  O   HOH B1585      25.328   2.427   2.802  1.00  0.00      B    O  
ATOM   4774  H1  HOH B1585      24.547   1.869   2.620  1.00  0.00      B    H  
ATOM   4775  H2  HOH B1585      26.101   1.883   2.495  1.00  0.00      B    H  
ATOM   4776  O   HOH B1586      21.891  30.621  38.564  1.00  0.00      B    O  
ATOM   4777  H1  HOH B1586      21.335  31.353  39.083  1.00  0.00      B    H  
ATOM   4778  H2  HOH B1586      22.736  30.468  39.100  1.00  0.00      B    H  
ATOM   4779  O   HOH B1587       4.678  25.560  29.490  1.00  0.00      B    O  
ATOM   4780  H1  HOH B1587       4.112  25.069  28.817  1.00  0.00      B    H  
ATOM   4781  H2  HOH B1587       5.174  24.868  30.026  1.00  0.00      B    H  
ATOM   4782  O   HOH B1588      28.856  24.557  18.537  1.00  0.00      B    O  
ATOM   4783  H1  HOH B1588      28.607  24.956  19.428  1.00  0.00      B    H  
ATOM   4784  H2  HOH B1588      29.878  24.485  18.529  1.00  0.00      B    H  
ATOM   4785  O   HOH B1589       9.590  22.605   8.200  1.00  0.00      B    O  
ATOM   4786  H1  HOH B1589       9.623  22.722   7.187  1.00  0.00      B    H  
ATOM   4787  H2  HOH B1589       8.796  22.055   8.486  1.00  0.00      B    H  
ATOM   4788  O   HOH B1590       4.417  18.053  27.864  1.00  0.00      B    O  
ATOM   4789  H1  HOH B1590       3.738  18.105  27.140  1.00  0.00      B    H  
ATOM   4790  H2  HOH B1590       4.090  18.686  28.586  1.00  0.00      B    H  
ATOM   4791  O   HOH B1591      11.973  19.277   7.265  1.00  0.00      B    O  
ATOM   4792  H1  HOH B1591      12.604  18.732   6.656  1.00  0.00      B    H  
ATOM   4793  H2  HOH B1591      11.428  18.585   7.786  1.00  0.00      B    H  
ATOM   4794  O   HOH B1592      22.513  24.364  21.603  1.00  0.00      B    O  
ATOM   4795  H1  HOH B1592      22.081  24.863  22.357  1.00  0.00      B    H  
ATOM   4796  H2  HOH B1592      22.287  23.379  21.714  1.00  0.00      B    H  
ATOM   4797  O   HOH B1593      24.595  31.570  29.231  1.00  0.00      B    O  
ATOM   4798  H1  HOH B1593      24.781  32.007  28.318  1.00  0.00      B    H  
ATOM   4799  H2  HOH B1593      24.130  30.698  28.955  1.00  0.00      B    H  
ATOM   4800  O   HOH B1594       2.611  17.165   8.434  1.00  0.00      B    O  
ATOM   4801  H1  HOH B1594       3.523  16.878   8.754  1.00  0.00      B    H  
ATOM   4802  H2  HOH B1594       2.138  16.320   8.161  1.00  0.00      B    H  
ATOM   4803  O   HOH B1595      16.368  25.722  32.653  1.00  0.00      B    O  
ATOM   4804  H1  HOH B1595      16.110  26.557  32.122  1.00  0.00      B    H  
ATOM   4805  H2  HOH B1595      15.529  25.106  32.823  1.00  0.00      B    H  
ATOM   4806  O   HOH B1596      34.309   7.496  31.196  1.00  0.00      B    O  
ATOM   4807  H1  HOH B1596      33.953   6.817  30.539  1.00  0.00      B    H  
ATOM   4808  H2  HOH B1596      34.607   6.967  31.982  1.00  0.00      B    H  
ATOM   4809  O   HOH B1597      27.393   3.947  35.972  1.00  0.00      B    O  
ATOM   4810  H1  HOH B1597      27.458   3.134  35.372  1.00  0.00      B    H  
ATOM   4811  H2  HOH B1597      27.142   3.715  36.934  1.00  0.00      B    H  
ATOM   4812  O   HOH B1598      24.476  35.331  21.232  1.00  0.00      B    O  
ATOM   4813  H1  HOH B1598      23.658  35.953  21.121  1.00  0.00      B    H  
ATOM   4814  H2  HOH B1598      24.909  35.659  22.071  1.00  0.00      B    H  
ATOM   4815  O   HOH B1599      14.063  14.116  35.787  1.00  0.00      B    O  
ATOM   4816  H1  HOH B1599      13.174  14.380  36.312  1.00  0.00      B    H  
ATOM   4817  H2  HOH B1599      14.638  13.616  36.463  1.00  0.00      B    H  
ATOM   4818  O   HOH B1600       4.765  32.547  12.845  1.00  0.00      B    O  
ATOM   4819  H1  HOH B1600       5.623  32.067  12.633  1.00  0.00      B    H  
ATOM   4820  H2  HOH B1600       4.981  33.553  12.944  1.00  0.00      B    H  
ATOM   4821  O   HOH B1601      21.241  33.005   3.083  1.00  0.00      B    O  
ATOM   4822  H1  HOH B1601      20.631  32.226   3.294  1.00  0.00      B    H  
ATOM   4823  H2  HOH B1601      21.091  33.690   3.808  1.00  0.00      B    H  
ATOM   4824  O   HOH B1602       2.591  29.996   7.059  1.00  0.00      B    O  
ATOM   4825  H1  HOH B1602       2.330  29.034   6.834  1.00  0.00      B    H  
ATOM   4826  H2  HOH B1602       3.396  30.216   6.422  1.00  0.00      B    H  
ATOM   4827  O   HOH B1603      16.774  17.674  13.263  1.00  0.00      B    O  
ATOM   4828  H1  HOH B1603      16.396  16.766  13.367  1.00  0.00      B    H  
ATOM   4829  H2  HOH B1603      17.747  17.522  12.894  1.00  0.00      B    H  
ATOM   4830  O   HOH B1604      22.848  11.060   6.872  1.00  0.00      B    O  
ATOM   4831  H1  HOH B1604      22.488  10.382   7.451  1.00  0.00      B    H  
ATOM   4832  H2  HOH B1604      22.331  11.095   6.007  1.00  0.00      B    H  
ATOM   4833  O   HOH B1605      37.866  19.806  38.155  1.00  0.00      B    O  
ATOM   4834  H1  HOH B1605      38.526  20.474  37.726  1.00  0.00      B    H  
ATOM   4835  H2  HOH B1605      38.231  19.577  39.064  1.00  0.00      B    H  
ATOM   4836  O   HOH B1606      38.166  24.900   1.615  1.00  0.00      B    O  
ATOM   4837  H1  HOH B1606      37.394  24.620   0.940  1.00  0.00      B    H  
ATOM   4838  H2  HOH B1606      38.298  23.989   2.099  1.00  0.00      B    H  
ATOM   4839  O   HOH B1607      24.927  38.778  11.471  1.00  0.00      B    O  
ATOM   4840  H1  HOH B1607      23.930  38.734  11.675  1.00  0.00      B    H  
ATOM   4841  H2  HOH B1607      25.229  39.712  11.668  1.00  0.00      B    H  
ATOM   4842  O   HOH B1608      24.220  13.202  12.931  1.00  0.00      B    O  
ATOM   4843  H1  HOH B1608      23.911  14.172  12.886  1.00  0.00      B    H  
ATOM   4844  H2  HOH B1608      24.274  12.810  11.983  1.00  0.00      B    H  
ATOM   4845  O   HOH B1609      19.597  10.824   7.603  1.00  0.00      B    O  
ATOM   4846  H1  HOH B1609      19.171  10.021   7.238  1.00  0.00      B    H  
ATOM   4847  H2  HOH B1609      18.815  11.561   7.719  1.00  0.00      B    H  
ATOM   4848  O   HOH B1610      32.200  33.920   3.143  1.00  0.00      B    O  
ATOM   4849  H1  HOH B1610      31.601  33.200   2.776  1.00  0.00      B    H  
ATOM   4850  H2  HOH B1610      32.774  34.182   2.316  1.00  0.00      B    H  
ATOM   4851  O   HOH B1611      32.203  38.231  36.432  1.00  0.00      B    O  
ATOM   4852  H1  HOH B1611      32.129  37.189  36.621  1.00  0.00      B    H  
ATOM   4853  H2  HOH B1611      31.893  38.374  35.457  1.00  0.00      B    H  
ATOM   4854  O   HOH B1612      10.201  27.761   1.311  1.00  0.00      B    O  
ATOM   4855  H1  HOH B1612       9.945  28.142   2.274  1.00  0.00      B    H  
ATOM   4856  H2  HOH B1612      11.042  27.280   1.323  1.00  0.00      B    H  
ATOM   4857  O   HOH B1613      37.578  16.887  37.481  1.00  0.00      B    O  
ATOM   4858  H1  HOH B1613      37.591  17.778  37.939  1.00  0.00      B    H  
ATOM   4859  H2  HOH B1613      36.610  16.665  37.440  1.00  0.00      B    H  
ATOM   4860  O   HOH B1614      26.700   3.853  28.360  1.00  0.00      B    O  
ATOM   4861  H1  HOH B1614      25.834   3.857  27.904  1.00  0.00      B    H  
ATOM   4862  H2  HOH B1614      26.609   4.454  29.154  1.00  0.00      B    H  
ATOM   4863  O   HOH B1615      14.902  14.164  10.482  1.00  0.00      B    O  
ATOM   4864  H1  HOH B1615      15.815  14.489  10.120  1.00  0.00      B    H  
ATOM   4865  H2  HOH B1615      15.037  13.136  10.483  1.00  0.00      B    H  
ATOM   4866  O   HOH B1616      21.596  34.516  23.842  1.00  0.00      B    O  
ATOM   4867  H1  HOH B1616      21.252  34.285  22.905  1.00  0.00      B    H  
ATOM   4868  H2  HOH B1616      22.019  33.670  24.236  1.00  0.00      B    H  
ATOM   4869  O   HOH B1617      33.872  18.914  25.960  1.00  0.00      B    O  
ATOM   4870  H1  HOH B1617      33.269  18.303  25.372  1.00  0.00      B    H  
ATOM   4871  H2  HOH B1617      34.846  18.694  25.750  1.00  0.00      B    H  
ATOM   4872  O   HOH B1618       2.450  12.900   2.714  1.00  0.00      B    O  
ATOM   4873  H1  HOH B1618       1.843  12.121   2.476  1.00  0.00      B    H  
ATOM   4874  H2  HOH B1618       2.276  13.128   3.721  1.00  0.00      B    H  
ATOM   4875  O   HOH B1619      11.575  35.216   1.971  1.00  0.00      B    O  
ATOM   4876  H1  HOH B1619      12.035  35.926   2.517  1.00  0.00      B    H  
ATOM   4877  H2  HOH B1619      11.826  34.299   2.287  1.00  0.00      B    H  
ATOM   4878  O   HOH B1620       9.764   2.631   6.067  1.00  0.00      B    O  
ATOM   4879  H1  HOH B1620       8.858   2.229   5.817  1.00  0.00      B    H  
ATOM   4880  H2  HOH B1620       9.615   3.625   6.193  1.00  0.00      B    H  
ATOM   4881  O   HOH B1621      29.548  33.578  20.821  1.00  0.00      B    O  
ATOM   4882  H1  HOH B1621      29.799  34.555  20.803  1.00  0.00      B    H  
ATOM   4883  H2  HOH B1621      30.170  33.098  21.409  1.00  0.00      B    H  
ATOM   4884  O   HOH B1622      16.257  22.793   7.824  1.00  0.00      B    O  
ATOM   4885  H1  HOH B1622      17.226  22.829   8.136  1.00  0.00      B    H  
ATOM   4886  H2  HOH B1622      15.922  21.841   7.981  1.00  0.00      B    H  
ATOM   4887  O   HOH B1623      36.909  31.844   8.581  1.00  0.00      B    O  
ATOM   4888  H1  HOH B1623      36.570  31.304   9.389  1.00  0.00      B    H  
ATOM   4889  H2  HOH B1623      36.251  32.613   8.405  1.00  0.00      B    H  
ATOM   4890  O   HOH B1624       9.552  27.125   6.030  1.00  0.00      B    O  
ATOM   4891  H1  HOH B1624       8.974  27.664   6.696  1.00  0.00      B    H  
ATOM   4892  H2  HOH B1624      10.203  26.693   6.609  1.00  0.00      B    H  
ATOM   4893  O   HOH B1625      36.320  31.794  25.914  1.00  0.00      B    O  
ATOM   4894  H1  HOH B1625      35.852  30.980  25.578  1.00  0.00      B    H  
ATOM   4895  H2  HOH B1625      37.313  31.606  25.877  1.00  0.00      B    H  
ATOM   4896  O   HOH B1626      11.325  37.229  12.758  1.00  0.00      B    O  
ATOM   4897  H1  HOH B1626      10.508  37.826  12.486  1.00  0.00      B    H  
ATOM   4898  H2  HOH B1626      11.955  37.234  11.995  1.00  0.00      B    H  
ATOM   4899  O   HOH B1627      20.027   0.989   1.490  1.00  0.00      B    O  
ATOM   4900  H1  HOH B1627      20.381   1.569   2.258  1.00  0.00      B    H  
ATOM   4901  H2  HOH B1627      20.223   0.036   1.773  1.00  0.00      B    H  
ATOM   4902  O   HOH B1628      15.429  21.749  36.718  1.00  0.00      B    O  
ATOM   4903  H1  HOH B1628      16.330  21.543  37.058  1.00  0.00      B    H  
ATOM   4904  H2  HOH B1628      14.815  21.109  37.190  1.00  0.00      B    H  
ATOM   4905  O   HOH B1629      21.220  39.014  24.133  1.00  0.00      B    O  
ATOM   4906  H1  HOH B1629      21.785  38.177  24.228  1.00  0.00      B    H  
ATOM   4907  H2  HOH B1629      20.286  38.827  24.531  1.00  0.00      B    H  
ATOM   4908  O   HOH B1630      36.849  10.003  16.838  1.00  0.00      B    O  
ATOM   4909  H1  HOH B1630      37.383  10.457  16.075  1.00  0.00      B    H  
ATOM   4910  H2  HOH B1630      35.991  10.528  16.934  1.00  0.00      B    H  
ATOM   4911  O   HOH B1631      29.758   2.798   2.563  1.00  0.00      B    O  
ATOM   4912  H1  HOH B1631      29.234   1.942   2.397  1.00  0.00      B    H  
ATOM   4913  H2  HOH B1631      29.288   3.377   3.264  1.00  0.00      B    H  
ATOM   4914  O   HOH B1632       1.349   6.505  36.760  1.00  0.00      B    O  
ATOM   4915  H1  HOH B1632       0.919   6.201  37.606  1.00  0.00      B    H  
ATOM   4916  H2  HOH B1632       1.771   7.409  36.905  1.00  0.00      B    H  
ATOM   4917  O   HOH B1633      18.902  39.324  10.198  1.00  0.00      B    O  
ATOM   4918  H1  HOH B1633      19.069  39.335  11.158  1.00  0.00      B    H  
ATOM   4919  H2  HOH B1633      18.378  38.500   9.901  1.00  0.00      B    H  
ATOM   4920  O   HOH B1634       5.619  13.449  36.852  1.00  0.00      B    O  
ATOM   4921  H1  HOH B1634       4.839  12.922  37.052  1.00  0.00      B    H  
ATOM   4922  H2  HOH B1634       5.913  13.116  35.937  1.00  0.00      B    H  
ATOM   4923  O   HOH B1635      10.364   6.165   6.455  1.00  0.00      B    O  
ATOM   4924  H1  HOH B1635      10.976   5.992   7.255  1.00  0.00      B    H  
ATOM   4925  H2  HOH B1635      11.008   6.212   5.655  1.00  0.00      B    H  
ATOM   4926  O   HOH B1636       6.657   9.011  27.669  1.00  0.00      B    O  
ATOM   4927  H1  HOH B1636       7.408   8.352  27.714  1.00  0.00      B    H  
ATOM   4928  H2  HOH B1636       6.911   9.905  27.184  1.00  0.00      B    H  
ATOM   4929  O   HOH B1637      14.112   8.882   4.936  1.00  0.00      B    O  
ATOM   4930  H1  HOH B1637      13.770   9.108   5.877  1.00  0.00      B    H  
ATOM   4931  H2  HOH B1637      14.599   9.665   4.671  1.00  0.00      B    H  
ATOM   4932  O   HOH B1638       4.188  22.549  12.511  1.00  0.00      B    O  
ATOM   4933  H1  HOH B1638       4.118  23.492  12.860  1.00  0.00      B    H  
ATOM   4934  H2  HOH B1638       4.907  22.051  13.042  1.00  0.00      B    H  
ATOM   4935  O   HOH B1639      15.472  38.742   3.299  1.00  0.00      B    O  
ATOM   4936  H1  HOH B1639      16.366  38.428   3.550  1.00  0.00      B    H
[truncated: 87,809 more chars]
