# Supplementary material for: ECE vs DISP Mechanisms in Anodic Electrolysis of Benzyl Alcohols: Computational Prediction of Microscopic Rate Constants
Source: J Phys Chem C Nanomater Interfaces. 2025 Aug 28;129(36):16076–96. doi: 10.1021/acs.jpcc.5c04347 (PMC12434723; doi:10.1021/acs.jpcc.5c04347)
Supplement: Supplementary file 2 [file jp5c04347_si_002.zip › example_simulation_inputs/QMMM_simulation_bulk_H2O_base_H2O/start_23_0.706_coords.pdb]

TITLE     MDANALYSIS FRAME 0: Created by PDBWriter
CRYST1   39.149   39.149   39.149  90.00  90.00  90.00 P 1           1
ATOM      1  C00 2ag A   1      15.667  15.885  22.345  1.00  0.00      A    C  
ATOM      2  O01 2ag A   1      16.173  17.099  21.935  1.00  0.00      A    O  
ATOM      3  C02 2ag A   1      15.246  18.037  21.417  1.00  0.00      A    C  
ATOM      4  C03 2ag A   1      15.831  18.990  20.492  1.00  0.00      A    C  
ATOM      5  C04 2ag A   1      14.977  19.964  19.946  1.00  0.00      A    C  
ATOM      6  C05 2ag A   1      13.588  19.943  20.186  1.00  0.00      A    C  
ATOM      7  C06 2ag A   1      12.898  21.109  19.798  1.00  0.00      A    C  
ATOM      8  O07 2ag A   1      11.633  21.430  20.107  1.00  0.00      A    O  
ATOM      9  C08 2ag A   1      12.963  18.911  20.978  1.00  0.00      A    C  
ATOM     10  C09 2ag A   1      13.844  17.932  21.538  1.00  0.00      A    C  
ATOM     11  H0A 2ag A   1      16.463  15.141  22.490  1.00  0.00      A    H  
ATOM     12  H0B 2ag A   1      15.050  15.923  23.285  1.00  0.00      A    H  
ATOM     13  H0C 2ag A   1      14.994  15.570  21.551  1.00  0.00      A    H  
ATOM     14  H0D 2ag A   1      16.865  18.921  20.119  1.00  0.00      A    H  
ATOM     15  H0E 2ag A   1      15.375  20.720  19.184  1.00  0.00      A    H  
ATOM     16  H0F 2ag A   1      12.299  20.278  18.321  1.00  0.00      A    H  
ATOM     17  H0G 2ag A   1      13.462  21.961  19.326  1.00  0.00      A    H  
ATOM     18  H0H 2ag A   1      11.295  22.137  19.517  1.00  0.00      A    H  
ATOM     19  H0I 2ag A   1      11.901  18.815  21.059  1.00  0.00      A    H  
ATOM     20  H0J 2ag A   1      13.435  17.060  22.178  1.00  0.00      A    H  
ATOM     21  O   HOH B   1      11.662  19.953  17.597  1.00  0.00      B    O  
ATOM     22  H1  HOH B   1      10.881  19.486  18.132  1.00  0.00      B    H  
ATOM     23  H2  HOH B   1      11.135  20.710  17.020  1.00  0.00      B    H  
ATOM     24  O   HOH B   2      13.634  23.715  16.047  1.00  0.00      B    O  
ATOM     25  H1  HOH B   2      12.686  23.744  15.856  1.00  0.00      B    H  
ATOM     26  H2  HOH B   2      13.995  24.223  15.283  1.00  0.00      B    H  
ATOM     27  O   HOH B   3      15.038  23.460  18.165  1.00  0.00      B    O  
ATOM     28  H1  HOH B   3      15.824  23.101  17.592  1.00  0.00      B    H  
ATOM     29  H2  HOH B   3      14.420  23.832  17.462  1.00  0.00      B    H  
ATOM     30  O   HOH B   4      10.332  21.653  16.484  1.00  0.00      B    O  
ATOM     31  H1  HOH B   4      10.285  22.337  17.201  1.00  0.00      B    H  
ATOM     32  H2  HOH B   4      10.760  22.146  15.746  1.00  0.00      B    H  
ATOM     33  O   HOH B   5      15.036  23.257  20.784  1.00  0.00      B    O  
ATOM     34  H1  HOH B   5      15.157  23.301  19.759  1.00  0.00      B    H  
ATOM     35  H2  HOH B   5      15.835  23.692  21.122  1.00  0.00      B    H  
ATOM     36  O   HOH B   6      10.734  23.299  18.568  1.00  0.00      B    O  
ATOM     37  H1  HOH B   6       9.911  23.544  19.070  1.00  0.00      B    H  
ATOM     38  H2  HOH B   6      11.204  24.148  18.548  1.00  0.00      B    H  
ATOM     39  O   HOH B   7      16.010  21.227  16.689  1.00  0.00      B    O  
ATOM     40  H1  HOH B   7      14.994  21.133  16.409  1.00  0.00      B    H  
ATOM     41  H2  HOH B   7      16.348  21.639  15.821  1.00  0.00      B    H  
ATOM     42  O   HOH B   8      14.399  21.302  22.541  1.00  0.00      B    O  
ATOM     43  H1  HOH B   8      13.569  21.174  22.101  1.00  0.00      B    H  
ATOM     44  H2  HOH B   8      14.870  21.726  21.868  1.00  0.00      B    H  
ATOM     45  O   HOH B   9      11.308  23.264  14.818  1.00  0.00      B    O  
ATOM     46  H1  HOH B   9      11.784  22.995  13.957  1.00  0.00      B    H  
ATOM     47  H2  HOH B   9      10.546  23.799  14.563  1.00  0.00      B    H  
ATOM     48  O   HOH B  10       9.694  19.023  18.872  1.00  0.00      B    O  
ATOM     49  H1  HOH B  10       9.410  18.091  18.880  1.00  0.00      B    H  
ATOM     50  H2  HOH B  10       9.737  19.359  19.808  1.00  0.00      B    H  
ATOM     51  O   HOH B  11      10.091  19.904  21.844  1.00  0.00      B    O  
ATOM     52  H1  HOH B  11      10.579  20.771  21.673  1.00  0.00      B    H  
ATOM     53  H2  HOH B  11       9.170  20.120  22.204  1.00  0.00      B    H  
ATOM     54  O   HOH B  12      13.620  21.207  15.906  1.00  0.00      B    O  
ATOM     55  H1  HOH B  12      13.663  20.800  14.978  1.00  0.00      B    H  
ATOM     56  H2  HOH B  12      13.678  22.198  15.791  1.00  0.00      B    H  
ATOM     57  O   HOH B  13       5.055  16.763  34.222  1.00  0.00      B    O  
ATOM     58  H1  HOH B  13       4.254  17.369  34.362  1.00  0.00      B    H  
ATOM     59  H2  HOH B  13       4.641  15.848  34.143  1.00  0.00      B    H  
ATOM     60  O   HOH B  14      22.295   3.283  25.173  1.00  0.00      B    O  
ATOM     61  H1  HOH B  14      22.455   3.872  25.980  1.00  0.00      B    H  
ATOM     62  H2  HOH B  14      22.730   2.362  25.334  1.00  0.00      B    H  
ATOM     63  O   HOH B  15      11.924  15.298  18.132  1.00  0.00      B    O  
ATOM     64  H1  HOH B  15      12.866  15.573  18.359  1.00  0.00      B    H  
ATOM     65  H2  HOH B  15      11.513  14.921  18.971  1.00  0.00      B    H  
ATOM     66  O   HOH B  16      35.908  16.935  15.745  1.00  0.00      B    O  
ATOM     67  H1  HOH B  16      35.767  16.582  14.834  1.00  0.00      B    H  
ATOM     68  H2  HOH B  16      36.907  16.994  15.861  1.00  0.00      B    H  
ATOM     69  O   HOH B  17       1.480  17.445  21.595  1.00  0.00      B    O  
ATOM     70  H1  HOH B  17       1.959  17.345  20.721  1.00  0.00      B    H  
ATOM     71  H2  HOH B  17       2.006  17.002  22.353  1.00  0.00      B    H  
ATOM     72  O   HOH B  18       6.546  11.070  17.449  1.00  0.00      B    O  
ATOM     73  H1  HOH B  18       5.625  11.351  17.574  1.00  0.00      B    H  
ATOM     74  H2  HOH B  18       6.945  10.654  18.299  1.00  0.00      B    H  
ATOM     75  O   HOH B  19      16.984   0.179  31.262  1.00  0.00      B    O  
ATOM     76  H1  HOH B  19      16.993   0.194  30.230  1.00  0.00      B    H  
ATOM     77  H2  HOH B  19      17.804   0.674  31.637  1.00  0.00      B    H  
ATOM     78  O   HOH B  20      38.050  32.301  21.847  1.00  0.00      B    O  
ATOM     79  H1  HOH B  20      37.817  32.674  20.929  1.00  0.00      B    H  
ATOM     80  H2  HOH B  20      38.623  32.951  22.438  1.00  0.00      B    H  
ATOM     81  O   HOH B  21       9.452  24.842  31.831  1.00  0.00      B    O  
ATOM     82  H1  HOH B  21       9.680  23.923  31.417  1.00  0.00      B    H  
ATOM     83  H2  HOH B  21       8.651  25.209  31.419  1.00  0.00      B    H  
ATOM     84  O   HOH B  22      22.751   1.607   6.462  1.00  0.00      B    O  
ATOM     85  H1  HOH B  22      22.553   2.607   6.396  1.00  0.00      B    H  
ATOM     86  H2  HOH B  22      22.513   1.290   5.498  1.00  0.00      B    H  
ATOM     87  O   HOH B  23      22.977  17.414  37.586  1.00  0.00      B    O  
ATOM     88  H1  HOH B  23      22.998  16.851  38.450  1.00  0.00      B    H  
ATOM     89  H2  HOH B  23      22.023  17.449  37.257  1.00  0.00      B    H  
ATOM     90  O   HOH B  24      30.596  24.150  21.073  1.00  0.00      B    O  
ATOM     91  H1  HOH B  24      31.035  24.965  20.670  1.00  0.00      B    H  
ATOM     92  H2  HOH B  24      30.888  23.984  21.992  1.00  0.00      B    H  
ATOM     93  O   HOH B  25      15.611   5.619  19.800  1.00  0.00      B    O  
ATOM     94  H1  HOH B  25      15.978   5.492  18.853  1.00  0.00      B    H  
ATOM     95  H2  HOH B  25      14.732   6.194  19.659  1.00  0.00      B    H  
ATOM     96  O   HOH B  26       9.915   2.764  15.901  1.00  0.00      B    O  
ATOM     97  H1  HOH B  26       9.856   3.257  14.967  1.00  0.00      B    H  
ATOM     98  H2  HOH B  26       9.519   1.901  15.715  1.00  0.00      B    H  
ATOM     99  O   HOH B  27       3.324  11.879   7.674  1.00  0.00      B    O  
ATOM    100  H1  HOH B  27       3.137  12.803   7.889  1.00  0.00      B    H  
ATOM    101  H2  HOH B  27       4.165  11.873   7.099  1.00  0.00      B    H  
ATOM    102  O   HOH B  28      36.594  21.957  28.984  1.00  0.00      B    O  
ATOM    103  H1  HOH B  28      36.479  20.971  28.690  1.00  0.00      B    H  
ATOM    104  H2  HOH B  28      37.582  21.996  29.336  1.00  0.00      B    H  
ATOM    105  O   HOH B  29      26.724  38.482  31.211  1.00  0.00      B    O  
ATOM    106  H1  HOH B  29      26.347  38.745  30.334  1.00  0.00      B    H  
ATOM    107  H2  HOH B  29      26.017  38.030  31.807  1.00  0.00      B    H  
ATOM    108  O   HOH B  30       1.331  28.395   1.502  1.00  0.00      B    O  
ATOM    109  H1  HOH B  30       2.197  28.033   1.854  1.00  0.00      B    H  
ATOM    110  H2  HOH B  30       1.474  29.304   1.073  1.00  0.00      B    H  
ATOM    111  O   HOH B  31      31.149  20.229  37.492  1.00  0.00      B    O  
ATOM    112  H1  HOH B  31      31.828  20.842  37.038  1.00  0.00      B    H  
ATOM    113  H2  HOH B  31      30.372  20.751  37.893  1.00  0.00      B    H  
ATOM    114  O   HOH B  32       2.914  34.707   4.796  1.00  0.00      B    O  
ATOM    115  H1  HOH B  32       2.587  34.059   4.090  1.00  0.00      B    H  
ATOM    116  H2  HOH B  32       3.873  34.935   4.572  1.00  0.00      B    H  
ATOM    117  O   HOH B  33      13.527  16.970   7.140  1.00  0.00      B    O  
ATOM    118  H1  HOH B  33      13.667  16.011   7.488  1.00  0.00      B    H  
ATOM    119  H2  HOH B  33      14.469  17.394   7.028  1.00  0.00      B    H  
ATOM    120  O   HOH B  34      25.294  39.200   4.784  1.00  0.00      B    O  
ATOM    121  H1  HOH B  34      24.598  39.391   5.471  1.00  0.00      B    H  
ATOM    122  H2  HOH B  34      25.174  38.247   4.567  1.00  0.00      B    H  
ATOM    123  O   HOH B  35      20.609  17.158  36.589  1.00  0.00      B    O  
ATOM    124  H1  HOH B  35      20.681  16.765  35.633  1.00  0.00      B    H  
ATOM    125  H2  HOH B  35      19.586  17.276  36.727  1.00  0.00      B    H  
ATOM    126  O   HOH B  36      21.595  22.604  21.974  1.00  0.00      B    O  
ATOM    127  H1  HOH B  36      21.341  22.347  22.952  1.00  0.00      B    H  
ATOM    128  H2  HOH B  36      22.011  21.819  21.506  1.00  0.00      B    H  
ATOM    129  O   HOH B  37      30.355  23.210  12.889  1.00  0.00      B    O  
ATOM    130  H1  HOH B  37      30.893  22.403  12.774  1.00  0.00      B    H  
ATOM    131  H2  HOH B  37      30.391  23.501  13.855  1.00  0.00      B    H  
ATOM    132  O   HOH B  38       7.440  22.449  33.941  1.00  0.00      B    O  
ATOM    133  H1  HOH B  38       8.132  22.365  33.212  1.00  0.00      B    H  
ATOM    134  H2  HOH B  38       7.896  22.108  34.754  1.00  0.00      B    H  
ATOM    135  O   HOH B  39      15.218  28.920  30.645  1.00  0.00      B    O  
ATOM    136  H1  HOH B  39      15.618  29.458  29.870  1.00  0.00      B    H  
ATOM    137  H2  HOH B  39      15.311  29.448  31.452  1.00  0.00      B    H  
ATOM    138  O   HOH B  40      34.569   3.220  25.990  1.00  0.00      B    O  
ATOM    139  H1  HOH B  40      34.604   3.983  25.331  1.00  0.00      B    H  
ATOM    140  H2  HOH B  40      35.127   2.403  25.597  1.00  0.00      B    H  
ATOM    141  O   HOH B  41      19.239  25.677  20.256  1.00  0.00      B    O  
ATOM    142  H1  HOH B  41      18.405  26.281  20.362  1.00  0.00      B    H  
ATOM    143  H2  HOH B  41      18.914  24.786  19.908  1.00  0.00      B    H  
ATOM    144  O   HOH B  42      36.200  32.930  19.306  1.00  0.00      B    O  
ATOM    145  H1  HOH B  42      36.404  33.927  19.523  1.00  0.00      B    H  
ATOM    146  H2  HOH B  42      35.622  32.992  18.494  1.00  0.00      B    H  
ATOM    147  O   HOH B  43      27.736  33.451  29.009  1.00  0.00      B    O  
ATOM    148  H1  HOH B  43      28.404  33.551  29.760  1.00  0.00      B    H  
ATOM    149  H2  HOH B  43      27.026  32.796  29.262  1.00  0.00      B    H  
ATOM    150  O   HOH B  44      29.694  31.633   1.583  1.00  0.00      B    O  
ATOM    151  H1  HOH B  44      30.684  31.380   1.513  1.00  0.00      B    H  
ATOM    152  H2  HOH B  44      29.511  32.098   2.462  1.00  0.00      B    H  
ATOM    153  O   HOH B  45      34.027  24.521  22.841  1.00  0.00      B    O  
ATOM    154  H1  HOH B  45      33.931  25.444  22.472  1.00  0.00      B    H  
ATOM    155  H2  HOH B  45      34.991  24.465  23.079  1.00  0.00      B    H  
ATOM    156  O   HOH B  46      29.226  28.166  36.253  1.00  0.00      B    O  
ATOM    157  H1  HOH B  46      30.069  28.502  36.808  1.00  0.00      B    H  
ATOM    158  H2  HOH B  46      28.795  28.927  35.822  1.00  0.00      B    H  
ATOM    159  O   HOH B  47       5.075   4.278  38.974  1.00  0.00      B    O  
ATOM    160  H1  HOH B  47       4.912   3.273  39.231  1.00  0.00      B    H  
ATOM    161  H2  HOH B  47       4.221   4.680  38.612  1.00  0.00      B    H  
ATOM    162  O   HOH B  48      19.295  30.898  19.033  1.00  0.00      B    O  
ATOM    163  H1  HOH B  48      18.513  30.815  18.356  1.00  0.00      B    H  
ATOM    164  H2  HOH B  48      18.855  30.690  19.926  1.00  0.00      B    H  
ATOM    165  O   HOH B  49      34.482  31.707  21.073  1.00  0.00      B    O  
ATOM    166  H1  HOH B  49      35.082  31.310  21.851  1.00  0.00      B    H  
ATOM    167  H2  HOH B  49      35.069  32.139  20.365  1.00  0.00      B    H  
ATOM    168  O   HOH B  50      31.401   2.845  15.553  1.00  0.00      B    O  
ATOM    169  H1  HOH B  50      30.977   2.065  15.146  1.00  0.00      B    H  
ATOM    170  H2  HOH B  50      31.571   3.509  14.787  1.00  0.00      B    H  
ATOM    171  O   HOH B  51      13.717  36.082  33.445  1.00  0.00      B    O  
ATOM    172  H1  HOH B  51      14.151  37.001  33.082  1.00  0.00      B    H  
ATOM    173  H2  HOH B  51      14.416  35.407  33.748  1.00  0.00      B    H  
ATOM    174  O   HOH B  52      13.558  36.431   2.629  1.00  0.00      B    O  
ATOM    175  H1  HOH B  52      14.145  35.676   2.314  1.00  0.00      B    H  
ATOM    176  H2  HOH B  52      13.046  36.080   3.418  1.00  0.00      B    H  
ATOM    177  O   HOH B  53      18.907   3.863  10.899  1.00  0.00      B    O  
ATOM    178  H1  HOH B  53      19.028   4.866  11.153  1.00  0.00      B    H  
ATOM    179  H2  HOH B  53      19.149   3.335  11.666  1.00  0.00      B    H  
ATOM    180  O   HOH B  54      25.542  34.967  30.857  1.00  0.00      B    O  
ATOM    181  H1  HOH B  54      25.016  34.422  30.209  1.00  0.00      B    H  
ATOM    182  H2  HOH B  54      24.969  35.801  31.003  1.00  0.00      B    H  
ATOM    183  O   HOH B  55       7.423  34.698  20.926  1.00  0.00      B    O  
ATOM    184  H1  HOH B  55       7.432  34.521  21.939  1.00  0.00      B    H  
ATOM    185  H2  HOH B  55       7.692  33.790  20.554  1.00  0.00      B    H  
ATOM    186  O   HOH B  56      29.905  31.977  17.427  1.00  0.00      B    O  
ATOM    187  H1  HOH B  56      30.540  32.692  17.269  1.00  0.00      B    H  
ATOM    188  H2  HOH B  56      29.047  32.173  16.915  1.00  0.00      B    H  
ATOM    189  O   HOH B  57      29.634  22.995  35.206  1.00  0.00      B    O  
ATOM    190  H1  HOH B  57      29.541  22.641  34.250  1.00  0.00      B    H  
ATOM    191  H2  HOH B  57      28.703  22.944  35.563  1.00  0.00      B    H  
ATOM    192  O   HOH B  58      26.374  34.252   0.822  1.00  0.00      B    O  
ATOM    193  H1  HOH B  58      25.633  33.775   1.365  1.00  0.00      B    H  
ATOM    194  H2  HOH B  58      26.241  35.224   1.036  1.00  0.00      B    H  
ATOM    195  O   HOH B  59       5.135  35.927  20.035  1.00  0.00      B    O  
ATOM    196  H1  HOH B  59       4.973  35.744  19.077  1.00  0.00      B    H  
ATOM    197  H2  HOH B  59       6.004  35.467  20.248  1.00  0.00      B    H  
ATOM    198  O   HOH B  60      36.414   7.474  29.960  1.00  0.00      B    O  
ATOM    199  H1  HOH B  60      36.795   6.519  29.885  1.00  0.00      B    H  
ATOM    200  H2  HOH B  60      35.597   7.474  30.618  1.00  0.00      B    H  
ATOM    201  O   HOH B  61      28.595   8.344  13.849  1.00  0.00      B    O  
ATOM    202  H1  HOH B  61      29.135   9.210  14.031  1.00  0.00      B    H  
ATOM    203  H2  HOH B  61      28.903   7.787  14.642  1.00  0.00      B    H  
ATOM    204  O   HOH B  62      34.836   5.259  28.227  1.00  0.00      B    O  
ATOM    205  H1  HOH B  62      35.567   5.108  28.872  1.00  0.00      B    H  
ATOM    206  H2  HOH B  62      35.089   4.808  27.367  1.00  0.00      B    H  
ATOM    207  O   HOH B  63      29.417   0.659  21.042  1.00  0.00      B    O  
ATOM    208  H1  HOH B  63      29.530   0.359  21.994  1.00  0.00      B    H  
ATOM    209  H2  HOH B  63      30.309   0.555  20.631  1.00  0.00      B    H  
ATOM    210  O   HOH B  64       4.223  12.208  26.129  1.00  0.00      B    O  
ATOM    211  H1  HOH B  64       5.068  11.711  25.799  1.00  0.00      B    H  
ATOM    212  H2  HOH B  64       4.492  12.813  26.890  1.00  0.00      B    H  
ATOM    213  O   HOH B  65      13.875  12.117  26.360  1.00  0.00      B    O  
ATOM    214  H1  HOH B  65      13.745  12.635  27.255  1.00  0.00      B    H  
ATOM    215  H2  HOH B  65      14.757  12.356  25.921  1.00  0.00      B    H  
ATOM    216  O   HOH B  66      10.323   5.333   9.573  1.00  0.00      B    O  
ATOM    217  H1  HOH B  66       9.391   5.012   9.461  1.00  0.00      B    H  
ATOM    218  H2  HOH B  66      10.770   5.271   8.696  1.00  0.00      B    H  
ATOM    219  O   HOH B  67      34.338  25.957  35.284  1.00  0.00      B    O  
ATOM    220  H1  HOH B  67      33.940  25.359  35.977  1.00  0.00      B    H  
ATOM    221  H2  HOH B  67      34.186  25.471  34.367  1.00  0.00      B    H  
ATOM    222  O   HOH B  68      16.875   7.203  30.663  1.00  0.00      B    O  
ATOM    223  H1  HOH B  68      16.228   6.845  31.415  1.00  0.00      B    H  
ATOM    224  H2  HOH B  68      17.383   8.019  31.043  1.00  0.00      B    H  
ATOM    225  O   HOH B  69      27.033  11.649  11.124  1.00  0.00      B    O  
ATOM    226  H1  HOH B  69      27.507  10.796  10.836  1.00  0.00      B    H  
ATOM    227  H2  HOH B  69      26.778  11.649  12.139  1.00  0.00      B    H  
ATOM    228  O   HOH B  70       4.572  31.020  32.376  1.00  0.00      B    O  
ATOM    229  H1  HOH B  70       5.172  31.629  31.789  1.00  0.00      B    H  
ATOM    230  H2  HOH B  70       5.188  30.204  32.692  1.00  0.00      B    H  
ATOM    231  O   HOH B  71      30.188  21.488  20.482  1.00  0.00      B    O  
ATOM    232  H1  HOH B  71      30.436  22.446  20.282  1.00  0.00      B    H  
ATOM    233  H2  HOH B  71      30.445  21.386  21.472  1.00  0.00      B    H  
ATOM    234  O   HOH B  72      26.096  29.205   1.775  1.00  0.00      B    O  
ATOM    235  H1  HOH B  72      26.773  29.552   1.137  1.00  0.00      B    H  
ATOM    236  H2  HOH B  72      26.256  28.267   1.954  1.00  0.00      B    H  
ATOM    237  O   HOH B  73       6.472  32.057  34.452  1.00  0.00      B    O  
ATOM    238  H1  HOH B  73       6.941  32.947  34.403  1.00  0.00      B    H  
ATOM    239  H2  HOH B  73       6.566  31.553  33.629  1.00  0.00      B    H  
ATOM    240  O   HOH B  74      30.375  14.019  17.524  1.00  0.00      B    O  
ATOM    241  H1  HOH B  74      30.191  13.272  18.182  1.00  0.00      B    H  
ATOM    242  H2  HOH B  74      30.974  14.635  18.074  1.00  0.00      B    H  
ATOM    243  O   HOH B  75      38.284   9.393   9.609  1.00  0.00      B    O  
ATOM    244  H1  HOH B  75      37.348   9.163   9.575  1.00  0.00      B    H  
ATOM    245  H2  HOH B  75      38.423   9.474  10.569  1.00  0.00      B    H  
ATOM    246  O   HOH B  76      21.930  13.037  10.107  1.00  0.00      B    O  
ATOM    247  H1  HOH B  76      21.304  12.297   9.826  1.00  0.00      B    H  
ATOM    248  H2  HOH B  76      22.837  12.591  10.008  1.00  0.00      B    H  
ATOM    249  O   HOH B  77      34.099  37.249  10.924  1.00  0.00      B    O  
ATOM    250  H1  HOH B  77      33.737  36.679  11.695  1.00  0.00      B    H  
ATOM    251  H2  HOH B  77      33.363  37.860  10.655  1.00  0.00      B    H  
ATOM    252  O   HOH B  78       1.886  19.056   5.610  1.00  0.00      B    O  
ATOM    253  H1  HOH B  78       1.208  18.564   4.987  1.00  0.00      B    H  
ATOM    254  H2  HOH B  78       1.550  19.992   5.787  1.00  0.00      B    H  
ATOM    255  O   HOH B  79      19.544  19.850   8.695  1.00  0.00      B    O  
ATOM    256  H1  HOH B  79      20.276  20.308   9.194  1.00  0.00      B    H  
ATOM    257  H2  HOH B  79      19.744  20.145   7.674  1.00  0.00      B    H  
ATOM    258  O   HOH B  80      22.087  18.165  25.195  1.00  0.00      B    O  
ATOM    259  H1  HOH B  80      22.158  19.152  25.430  1.00  0.00      B    H  
ATOM    260  H2  HOH B  80      22.907  17.698  25.638  1.00  0.00      B    H  
ATOM    261  O   HOH B  81      24.255   0.230  14.493  1.00  0.00      B    O  
ATOM    262  H1  HOH B  81      23.310   0.246  14.945  1.00  0.00      B    H  
ATOM    263  H2  HOH B  81      24.981   0.639  15.073  1.00  0.00      B    H  
ATOM    264  O   HOH B  82      21.948  16.546  18.320  1.00  0.00      B    O  
ATOM    265  H1  HOH B  82      22.518  15.767  18.060  1.00  0.00      B    H  
ATOM    266  H2  HOH B  82      21.447  16.326  19.123  1.00  0.00      B    H  
ATOM    267  O   HOH B  83      28.693  33.703  23.492  1.00  0.00      B    O  
ATOM    268  H1  HOH B  83      28.549  33.987  24.472  1.00  0.00      B    H  
ATOM    269  H2  HOH B  83      28.013  32.999  23.318  1.00  0.00      B    H  
ATOM    270  O   HOH B  84       7.294   8.698  12.572  1.00  0.00      B    O  
ATOM    271  H1  HOH B  84       7.361   9.667  12.892  1.00  0.00      B    H  
ATOM    272  H2  HOH B  84       6.549   8.747  11.870  1.00  0.00      B    H  
ATOM    273  O   HOH B  85      30.617   0.687  25.552  1.00  0.00      B    O  
ATOM    274  H1  HOH B  85      31.178   1.471  25.307  1.00  0.00      B    H  
ATOM    275  H2  HOH B  85      30.358   0.673  26.541  1.00  0.00      B    H  
ATOM    276  O   HOH B  86      27.628  21.563  20.063  1.00  0.00      B    O  
ATOM    277  H1  HOH B  86      28.591  21.580  20.334  1.00  0.00      B    H  
ATOM    278  H2  HOH B  86      27.654  21.649  19.077  1.00  0.00      B    H  
ATOM    279  O   HOH B  87      32.241   5.400  29.351  1.00  0.00      B    O  
ATOM    280  H1  HOH B  87      33.173   5.260  29.014  1.00  0.00      B    H  
ATOM    281  H2  HOH B  87      32.315   5.590  30.355  1.00  0.00      B    H  
ATOM    282  O   HOH B  88      27.267  33.680  15.761  1.00  0.00      B    O  
ATOM    283  H1  HOH B  88      27.997  33.901  15.175  1.00  0.00      B    H  
ATOM    284  H2  HOH B  88      27.065  32.691  15.629  1.00  0.00      B    H  
ATOM    285  O   HOH B  89      32.890  36.302  12.933  1.00  0.00      B    O  
ATOM    286  H1  HOH B  89      32.119  36.025  13.533  1.00  0.00      B    H  
ATOM    287  H2  HOH B  89      32.983  37.295  13.066  1.00  0.00      B    H  
ATOM    288  O   HOH B  90      37.442  19.136  36.121  1.00  0.00      B    O  
ATOM    289  H1  HOH B  90      36.606  18.780  35.625  1.00  0.00      B    H  
ATOM    290  H2  HOH B  90      38.180  18.424  36.095  1.00  0.00      B    H  
ATOM    291  O   HOH B  91      29.200   6.013  26.172  1.00  0.00      B    O  
ATOM    292  H1  HOH B  91      29.513   6.653  26.892  1.00  0.00      B    H  
ATOM    293  H2  HOH B  91      28.873   5.125  26.522  1.00  0.00      B    H  
ATOM    294  O   HOH B  92       4.114   1.517  38.399  1.00  0.00      B    O  
ATOM    295  H1  HOH B  92       3.199   1.703  37.956  1.00  0.00      B    H  
ATOM    296  H2  HOH B  92       4.683   1.107  37.696  1.00  0.00      B    H  
ATOM    297  O   HOH B  93      18.210  36.789   1.718  1.00  0.00      B    O  
ATOM    298  H1  HOH B  93      17.617  36.800   2.527  1.00  0.00      B    H  
ATOM    299  H2  HOH B  93      18.630  37.693   1.600  1.00  0.00      B    H  
ATOM    300  O   HOH B  94      36.150  12.114  16.472  1.00  0.00      B    O  
ATOM    301  H1  HOH B  94      35.968  11.207  16.822  1.00  0.00      B    H  
ATOM    302  H2  HOH B  94      36.992  12.499  16.890  1.00  0.00      B    H  
ATOM    303  O   HOH B  95      20.019  36.135  34.396  1.00  0.00      B    O  
ATOM    304  H1  HOH B  95      19.997  35.534  33.563  1.00  0.00      B    H  
ATOM    305  H2  HOH B  95      19.680  37.041  34.110  1.00  0.00      B    H  
ATOM    306  O   HOH B  96      28.379  24.842  17.135  1.00  0.00      B    O  
ATOM    307  H1  HOH B  96      28.061  25.068  18.086  1.00  0.00      B    H  
ATOM    308  H2  HOH B  96      27.662  25.225  16.505  1.00  0.00      B    H  
ATOM    309  O   HOH B  97      16.730  18.900  15.594  1.00  0.00      B    O  
ATOM    310  H1  HOH B  97      17.686  19.192  15.665  1.00  0.00      B    H  
ATOM    311  H2  HOH B  97      16.190  19.638  16.072  1.00  0.00      B    H  
ATOM    312  O   HOH B  98       5.464  37.282  29.743  1.00  0.00      B    O  
ATOM    313  H1  HOH B  98       5.710  37.028  30.740  1.00  0.00      B    H  
ATOM    314  H2  HOH B  98       6.363  37.508  29.349  1.00  0.00      B    H  
ATOM    315  O   HOH B  99       4.504  28.328  15.087  1.00  0.00      B    O  
ATOM    316  H1  HOH B  99       5.094  29.145  15.325  1.00  0.00      B    H  
ATOM    317  H2  HOH B  99       4.564  27.736  15.900  1.00  0.00      B    H  
ATOM    318  O   HOH B 100      10.255  13.878  38.310  1.00  0.00      B    O  
ATOM    319  H1  HOH B 100      10.781  13.179  38.826  1.00  0.00      B    H  
ATOM    320  H2  HOH B 100      10.057  14.618  38.983  1.00  0.00      B    H  
ATOM    321  O   HOH B 101      20.248  26.723  13.507  1.00  0.00      B    O  
ATOM    322  H1  HOH B 101      19.432  26.161  13.268  1.00  0.00      B    H  
ATOM    323  H2  HOH B 101      20.803  26.879  12.677  1.00  0.00      B    H  
ATOM    324  O   HOH B 102      12.622  35.905  36.578  1.00  0.00      B    O  
ATOM    325  H1  HOH B 102      13.624  35.665  36.533  1.00  0.00      B    H  
ATOM    326  H2  HOH B 102      12.165  35.456  35.783  1.00  0.00      B    H  
ATOM    327  O   HOH B 103      19.394  21.883   3.548  1.00  0.00      B    O  
ATOM    328  H1  HOH B 103      20.098  21.790   2.828  1.00  0.00      B    H  
ATOM    329  H2  HOH B 103      18.477  21.642   3.125  1.00  0.00      B    H  
ATOM    330  O   HOH B 104      28.269   2.956  21.747  1.00  0.00      B    O  
ATOM    331  H1  HOH B 104      28.969   3.379  22.374  1.00  0.00      B    H  
ATOM    332  H2  HOH B 104      28.788   2.292  21.126  1.00  0.00      B    H  
ATOM    333  O   HOH B 105      19.094   5.807  29.765  1.00  0.00      B    O  
ATOM    334  H1  HOH B 105      19.745   6.538  29.530  1.00  0.00      B    H  
ATOM    335  H2  HOH B 105      18.383   6.244  30.320  1.00  0.00      B    H  
ATOM    336  O   HOH B 106      26.519  32.154  23.752  1.00  0.00      B    O  
ATOM    337  H1  HOH B 106      25.504  31.941  23.532  1.00  0.00      B    H  
ATOM    338  H2  HOH B 106      26.560  31.981  24.740  1.00  0.00      B    H  
ATOM    339  O   HOH B 107      20.701  37.707  26.085  1.00  0.00      B    O  
ATOM    340  H1  HOH B 107      20.576  37.687  25.103  1.00  0.00      B    H  
ATOM    341  H2  HOH B 107      21.445  38.319  26.300  1.00  0.00      B    H  
ATOM    342  O   HOH B 108       9.898  22.164   5.635  1.00  0.00      B    O  
ATOM    343  H1  HOH B 108      10.313  21.321   6.040  1.00  0.00      B    H  
ATOM    344  H2  HOH B 108      10.303  22.177   4.670  1.00  0.00      B    H  
ATOM    345  O   HOH B 109      14.668  34.060  22.000  1.00  0.00      B    O  
ATOM    346  H1  HOH B 109      14.790  33.465  21.173  1.00  0.00      B    H  
ATOM    347  H2  HOH B 109      14.062  33.484  22.603  1.00  0.00      B    H  
ATOM    348  O   HOH B 110      38.037  34.410   4.473  1.00  0.00      B    O  
ATOM    349  H1  HOH B 110      38.443  34.467   3.572  1.00  0.00      B    H  
ATOM    350  H2  HOH B 110      38.573  33.771   4.986  1.00  0.00      B    H  
ATOM    351  O   HOH B 111      23.794  31.914  23.626  1.00  0.00      B    O  
ATOM    352  H1  HOH B 111      23.419  30.933  23.618  1.00  0.00      B    H  
ATOM    353  H2  HOH B 111      23.232  32.471  24.263  1.00  0.00      B    H  
ATOM    354  O   HOH B 112      16.084  22.379  32.680  1.00  0.00      B    O  
ATOM    355  H1  HOH B 112      16.864  22.878  33.019  1.00  0.00      B    H  
ATOM    356  H2  HOH B 112      15.306  22.567  33.303  1.00  0.00      B    H  
ATOM    357  O   HOH B 113       1.007  22.077   6.269  1.00  0.00      B    O  
ATOM    358  H1  HOH B 113       0.515  22.076   5.353  1.00  0.00      B    H  
ATOM    359  H2  HOH B 113       0.359  22.424   6.927  1.00  0.00      B    H  
ATOM    360  O   HOH B 114      10.475  31.925   8.996  1.00  0.00      B    O  
ATOM    361  H1  HOH B 114      10.153  32.216   9.923  1.00  0.00      B    H  
ATOM    362  H2  HOH B 114      10.308  30.937   8.909  1.00  0.00      B    H  
ATOM    363  O   HOH B 115      11.446  16.750   2.399  1.00  0.00      B    O  
ATOM    364  H1  HOH B 115      12.303  16.658   1.844  1.00  0.00      B    H  
ATOM    365  H2  HOH B 115      11.706  16.903   3.357  1.00  0.00      B    H  
ATOM    366  O   HOH B 116       4.497  30.146   1.820  1.00  0.00      B    O  
ATOM    367  H1  HOH B 116       4.511  29.955   0.835  1.00  0.00      B    H  
ATOM    368  H2  HOH B 116       4.441  29.274   2.334  1.00  0.00      B    H  
ATOM    369  O   HOH B 117      19.370  17.441  25.361  1.00  0.00      B    O  
ATOM    370  H1  HOH B 117      20.338  17.798  25.246  1.00  0.00      B    H  
ATOM    371  H2  HOH B 117      18.827  17.922  24.675  1.00  0.00      B    H  
ATOM    372  O   HOH B 118      21.962   9.259  23.269  1.00  0.00      B    O  
ATOM    373  H1  HOH B 118      22.445  10.061  23.530  1.00  0.00      B    H  
ATOM    374  H2  HOH B 118      22.669   8.697  22.806  1.00  0.00      B    H  
ATOM    375  O   HOH B 119      25.290   7.401  27.111  1.00  0.00      B    O  
ATOM    376  H1  HOH B 119      24.366   7.286  26.787  1.00  0.00      B    H  
ATOM    377  H2  HOH B 119      25.822   7.938  26.420  1.00  0.00      B    H  
ATOM    378  O   HOH B 120      17.418   0.880  36.021  1.00  0.00      B    O  
ATOM    379  H1  HOH B 120      17.531   1.845  36.072  1.00  0.00      B    H  
ATOM    380  H2  HOH B 120      17.526   0.468  36.939  1.00  0.00      B    H  
ATOM    381  O   HOH B 121      25.542  21.768  30.094  1.00  0.00      B    O  
ATOM    382  H1  HOH B 121      25.405  22.407  29.328  1.00  0.00      B    H  
ATOM    383  H2  HOH B 121      24.872  21.017  29.848  1.00  0.00      B    H  
ATOM    384  O   HOH B 122      36.268  13.010  33.424  1.00  0.00      B    O  
ATOM    385  H1  HOH B 122      35.783  13.771  32.922  1.00  0.00      B    H  
ATOM    386  H2  HOH B 122      36.959  13.477  33.984  1.00  0.00      B    H  
ATOM    387  O   HOH B 123       0.696  13.896  22.530  1.00  0.00      B    O  
ATOM    388  H1  HOH B 123       0.358  12.947  22.575  1.00  0.00      B    H  
ATOM    389  H2  HOH B 123       1.315  14.043  21.738  1.00  0.00      B    H  
ATOM    390  O   HOH B 124       5.232   5.704  24.545  1.00  0.00      B    O  
ATOM    391  H1  HOH B 124       5.683   4.789  24.547  1.00  0.00      B    H  
ATOM    392  H2  HOH B 124       4.535   5.748  25.278  1.00  0.00      B    H  
ATOM    393  O   HOH B 125      19.543   5.829  25.792  1.00  0.00      B    O  
ATOM    394  H1  HOH B 125      20.482   5.751  25.299  1.00  0.00      B    H  
ATOM    395  H2  HOH B 125      19.409   4.954  26.304  1.00  0.00      B    H  
ATOM    396  O   HOH B 126      14.737  13.254  35.140  1.00  0.00      B    O  
ATOM    397  H1  HOH B 126      14.213  14.001  34.633  1.00  0.00      B    H  
ATOM    398  H2  HOH B 126      15.322  12.872  34.397  1.00  0.00      B    H  
ATOM    399  O   HOH B 127      13.896   6.522   0.097  1.00  0.00      B    O  
ATOM    400  H1  HOH B 127      14.049   7.485  -0.259  1.00  0.00      B    H  
ATOM    401  H2  HOH B 127      14.338   6.376   1.034  1.00  0.00      B    H  
ATOM    402  O   HOH B 128      27.114  14.701  20.195  1.00  0.00      B    O  
ATOM    403  H1  HOH B 128      26.870  13.914  19.579  1.00  0.00      B    H  
ATOM    404  H2  HOH B 128      27.621  15.416  19.662  1.00  0.00      B    H  
ATOM    405  O   HOH B 129      32.224  27.212   8.630  1.00  0.00      B    O  
ATOM    406  H1  HOH B 129      31.737  28.134   8.826  1.00  0.00      B    H  
ATOM    407  H2  HOH B 129      33.024  27.078   9.296  1.00  0.00      B    H  
ATOM    408  O   HOH B 130       1.882  32.850   2.920  1.00  0.00      B    O  
ATOM    409  H1  HOH B 130       2.573  32.968   2.166  1.00  0.00      B    H  
ATOM    410  H2  HOH B 130       1.766  31.812   2.969  1.00  0.00      B    H  
ATOM    411  O   HOH B 131       9.301  39.447  14.421  1.00  0.00      B    O  
ATOM    412  H1  HOH B 131      10.105  38.955  14.126  1.00  0.00      B    H  
ATOM    413  H2  HOH B 131       8.577  38.788  14.508  1.00  0.00      B    H  
ATOM    414  O   HOH B 132      11.925  10.399  23.046  1.00  0.00      B    O  
ATOM    415  H1  HOH B 132      12.878  10.143  22.873  1.00  0.00      B    H  
ATOM    416  H2  HOH B 132      11.412   9.538  22.870  1.00  0.00      B    H  
ATOM    417  O   HOH B 133      12.102  23.030  26.641  1.00  0.00      B    O  
ATOM    418  H1  HOH B 133      11.411  22.419  26.118  1.00  0.00      B    H  
ATOM    419  H2  HOH B 133      13.048  22.988  26.222  1.00  0.00      B    H  
ATOM    420  O   HOH B 134      14.280   6.511   8.852  1.00  0.00      B    O  
ATOM    421  H1  HOH B 134      14.081   5.875   8.066  1.00  0.00      B    H  
ATOM    422  H2  HOH B 134      13.469   7.199   8.921  1.00  0.00      B    H  
ATOM    423  O   HOH B 135      19.515   8.557  22.010  1.00  0.00      B    O  
ATOM    424  H1  HOH B 135      19.112   7.769  21.618  1.00  0.00      B    H  
ATOM    425  H2  HOH B 135      20.447   8.344  22.298  1.00  0.00      B    H  
ATOM    426  O   HOH B 136       3.108  23.987   9.788  1.00  0.00      B    O  
ATOM    427  H1  HOH B 136       2.452  24.442  10.425  1.00  0.00      B    H  
ATOM    428  H2  HOH B 136       3.858  24.613   9.612  1.00  0.00      B    H  
ATOM    429  O   HOH B 137       9.604  15.962  29.324  1.00  0.00      B    O  
ATOM    430  H1  HOH B 137      10.439  16.077  29.850  1.00  0.00      B    H  
ATOM    431  H2  HOH B 137       9.720  16.406  28.419  1.00  0.00      B    H  
ATOM    432  O   HOH B 138      11.552   9.716  17.796  1.00  0.00      B    O  
ATOM    433  H1  HOH B 138      12.166  10.399  18.179  1.00  0.00      B    H  
ATOM    434  H2  HOH B 138      11.267   9.156  18.593  1.00  0.00      B    H  
ATOM    435  O   HOH B 139       3.831   6.775  11.707  1.00  0.00      B    O  
ATOM    436  H1  HOH B 139       3.917   6.105  12.522  1.00  0.00      B    H  
ATOM    437  H2  HOH B 139       3.074   7.426  12.007  1.00  0.00      B    H  
ATOM    438  O   HOH B 140      34.840  12.587  30.530  1.00  0.00      B    O  
ATOM    439  H1  HOH B 140      34.872  12.282  29.573  1.00  0.00      B    H  
ATOM    440  H2  HOH B 140      35.796  12.583  30.952  1.00  0.00      B    H  
ATOM    441  O   HOH B 141       3.069  36.836  28.715  1.00  0.00      B    O  
ATOM    442  H1  HOH B 141       3.951  37.142  29.172  1.00  0.00      B    H  
ATOM    443  H2  HOH B 141       2.257  37.412  29.017  1.00  0.00      B    H  
ATOM    444  O   HOH B 142      33.189  33.869   8.430  1.00  0.00      B    O  
ATOM    445  H1  HOH B 142      33.700  34.761   8.339  1.00  0.00      B    H  
ATOM    446  H2  HOH B 142      32.206  34.063   8.218  1.00  0.00      B    H  
ATOM    447  O   HOH B 143      11.659  10.253  33.965  1.00  0.00      B    O  
ATOM    448  H1  HOH B 143      10.682  10.016  33.656  1.00  0.00      B    H  
ATOM    449  H2  HOH B 143      11.710  11.234  33.845  1.00  0.00      B    H  
ATOM    450  O   HOH B 144      16.682  33.097  18.241  1.00  0.00      B    O  
ATOM    451  H1  HOH B 144      17.001  33.595  19.009  1.00  0.00      B    H  
ATOM    452  H2  HOH B 144      16.655  32.113  18.487  1.00  0.00      B    H  
ATOM    453  O   HOH B 145      32.876  29.075  24.084  1.00  0.00      B    O  
ATOM    454  H1  HOH B 145      31.904  29.259  23.954  1.00  0.00      B    H  
ATOM    455  H2  HOH B 145      33.412  29.930  24.113  1.00  0.00      B    H  
ATOM    456  O   HOH B 146      32.205  14.933  15.383  1.00  0.00      B    O  
ATOM    457  H1  HOH B 146      31.681  15.790  15.303  1.00  0.00      B    H  
ATOM    458  H2  HOH B 146      31.820  14.437  16.121  1.00  0.00      B    H  
ATOM    459  O   HOH B 147       6.775  32.912  10.175  1.00  0.00      B    O  
ATOM    460  H1  HOH B 147       6.306  33.699  10.586  1.00  0.00      B    H  
ATOM    461  H2  HOH B 147       6.169  32.098  10.283  1.00  0.00      B    H  
ATOM    462  O   HOH B 148      25.363  21.723   7.938  1.00  0.00      B    O  
ATOM    463  H1  HOH B 148      25.426  21.277   6.944  1.00  0.00      B    H  
ATOM    464  H2  HOH B 148      25.890  21.125   8.619  1.00  0.00      B    H  
ATOM    465  O   HOH B 149      33.994  21.832  22.361  1.00  0.00      B    O  
ATOM    466  H1  HOH B 149      33.954  22.888  22.410  1.00  0.00      B    H  
ATOM    467  H2  HOH B 149      34.940  21.589  22.651  1.00  0.00      B    H  
ATOM    468  O   HOH B 150       7.775  22.419  13.139  1.00  0.00      B    O  
ATOM    469  H1  HOH B 150       8.374  21.799  12.633  1.00  0.00      B    H  
ATOM    470  H2  HOH B 150       7.201  21.805  13.785  1.00  0.00      B    H  
ATOM    471  O   HOH B 151      19.854  14.681  25.348  1.00  0.00      B    O  
ATOM    472  H1  HOH B 151      20.546  14.556  26.062  1.00  0.00      B    H  
ATOM    473  H2  HOH B 151      19.789  15.661  25.173  1.00  0.00      B    H  
ATOM    474  O   HOH B 152       8.336  13.084  10.759  1.00  0.00      B    O  
ATOM    475  H1  HOH B 152       7.451  13.361  10.268  1.00  0.00      B    H  
ATOM    476  H2  HOH B 152       9.057  12.695  10.166  1.00  0.00      B    H  
ATOM    477  O   HOH B 153      21.420  17.039  15.838  1.00  0.00      B    O  
ATOM    478  H1  HOH B 153      21.325  16.729  16.832  1.00  0.00      B    H  
ATOM    479  H2  HOH B 153      20.772  16.573  15.262  1.00  0.00      B    H  
ATOM    480  O   HOH B 154      31.412  37.026  22.295  1.00  0.00      B    O  
ATOM    481  H1  HOH B 154      30.403  37.123  22.190  1.00  0.00      B    H  
ATOM    482  H2  HOH B 154      31.621  37.124  23.236  1.00  0.00      B    H  
ATOM    483  O   HOH B 155      19.797  16.027  34.035  1.00  0.00      B    O  
ATOM    484  H1  HOH B 155      20.654  15.500  33.924  1.00  0.00      B    H  
ATOM    485  H2  HOH B 155      19.952  16.880  33.477  1.00  0.00      B    H  
ATOM    486  O   HOH B 156      38.294  14.930  38.012  1.00  0.00      B    O  
ATOM    487  H1  HOH B 156      37.840  15.808  37.809  1.00  0.00      B    H  
ATOM    488  H2  HOH B 156      39.199  15.121  38.526  1.00  0.00      B    H  
ATOM    489  O   HOH B 157      33.400  24.220  32.481  1.00  0.00      B    O  
ATOM    490  H1  HOH B 157      32.511  24.266  32.009  1.00  0.00      B    H  
ATOM    491  H2  HOH B 157      33.147  23.701  33.317  1.00  0.00      B    H  
ATOM    492  O   HOH B 158      13.193  38.412   0.321  1.00  0.00      B    O  
ATOM    493  H1  HOH B 158      13.144  38.912  -0.544  1.00  0.00      B    H  
ATOM    494  H2  HOH B 158      13.080  39.007   1.151  1.00  0.00      B    H  
ATOM    495  O   HOH B 159      36.419  19.284  28.673  1.00  0.00      B    O  
ATOM    496  H1  HOH B 159      35.887  19.185  27.829  1.00  0.00      B    H  
ATOM    497  H2  HOH B 159      37.069  18.456  28.683  1.00  0.00      B    H  
ATOM    498  O   HOH B 160      22.017   9.728  18.676  1.00  0.00      B    O  
ATOM    499  H1  HOH B 160      22.858  10.247  18.890  1.00  0.00      B    H  
ATOM    500  H2  HOH B 160      22.043   8.945  19.320  1.00  0.00      B    H  
ATOM    501  O   HOH B 161      18.059  13.896  11.499  1.00  0.00      B    O  
ATOM    502  H1  HOH B 161      18.856  13.894  12.093  1.00  0.00      B    H  
ATOM    503  H2  HOH B 161      17.322  13.512  12.129  1.00  0.00      B    H  
ATOM    504  O   HOH B 162      37.545  30.018  19.756  1.00  0.00      B    O  
ATOM    505  H1  HOH B 162      36.976  30.818  19.616  1.00  0.00      B    H  
ATOM    506  H2  HOH B 162      38.385  30.297  20.233  1.00  0.00      B    H  
ATOM    507  O   HOH B 163      16.714  24.146  16.252  1.00  0.00      B    O  
ATOM    508  H1  HOH B 163      16.488  25.140  15.971  1.00  0.00      B    H  
ATOM    509  H2  HOH B 163      17.225  23.755  15.508  1.00  0.00      B    H  
ATOM    510  O   HOH B 164       6.691  -0.098  33.657  1.00  0.00      B    O  
ATOM    511  H1  HOH B 164       7.687  -0.238  33.467  1.00  0.00      B    H  
ATOM    512  H2  HOH B 164       6.545   0.892  33.389  1.00  0.00      B    H  
ATOM    513  O   HOH B 165      35.129  18.884  26.323  1.00  0.00      B    O  
ATOM    514  H1  HOH B 165      35.844  19.366  25.764  1.00  0.00      B    H  
ATOM    515  H2  HOH B 165      34.264  19.424  26.224  1.00  0.00      B    H  
ATOM    516  O   HOH B 166      27.915  37.485   7.429  1.00  0.00      B    O  
ATOM    517  H1  HOH B 166      27.135  37.219   7.988  1.00  0.00      B    H  
ATOM    518  H2  HOH B 166      28.641  36.742   7.527  1.00  0.00      B    H  
ATOM    519  O   HOH B 167      17.942  23.767   6.595  1.00  0.00      B    O  
ATOM    520  H1  HOH B 167      17.633  22.947   6.112  1.00  0.00      B    H  
ATOM    521  H2  HOH B 167      17.234  24.058   7.274  1.00  0.00      B    H  
ATOM    522  O   HOH B 168       1.468   5.130  38.735  1.00  0.00      B    O  
ATOM    523  H1  HOH B 168       1.929   5.053  39.632  1.00  0.00      B    H  
ATOM    524  H2  HOH B 168       0.458   4.949  38.817  1.00  0.00      B    H  
ATOM    525  O   HOH B 169      38.281  35.986  29.969  1.00  0.00      B    O  
ATOM    526  H1  HOH B 169      38.686  35.838  30.874  1.00  0.00      B    H  
ATOM    527  H2  HOH B 169      37.280  36.153  30.126  1.00  0.00      B    H  
ATOM    528  O   HOH B 170      36.848  26.353   8.563  1.00  0.00      B    O  
ATOM    529  H1  HOH B 170      36.824  26.671   7.573  1.00  0.00      B    H  
ATOM    530  H2  HOH B 170      37.491  25.574   8.591  1.00  0.00      B    H  
ATOM    531  O   HOH B 171       7.335  29.187  10.897  1.00  0.00      B    O  
ATOM    532  H1  HOH B 171       7.972  29.424  11.625  1.00  0.00      B    H  
ATOM    533  H2  HOH B 171       7.548  28.222  10.512  1.00  0.00      B    H  
ATOM    534  O   HOH B 172      36.681   9.643   3.029  1.00  0.00      B    O  
ATOM    535  H1  HOH B 172      36.597   9.841   2.067  1.00  0.00      B    H  
ATOM    536  H2  HOH B 172      37.097  10.392   3.611  1.00  0.00      B    H  
ATOM    537  O   HOH B 173      10.126   4.795   2.588  1.00  0.00      B    O  
ATOM    538  H1  HOH B 173      10.010   5.514   1.925  1.00  0.00      B    H  
ATOM    539  H2  HOH B 173      11.071   4.907   3.037  1.00  0.00      B    H  
ATOM    540  O   HOH B 174       4.371  19.361   4.729  1.00  0.00      B    O  
ATOM    541  H1  HOH B 174       3.437  19.237   5.149  1.00  0.00      B    H  
ATOM    542  H2  HOH B 174       4.363  18.834   3.883  1.00  0.00      B    H  
ATOM    543  O   HOH B 175      32.176  24.057   8.626  1.00  0.00      B    O  
ATOM    544  H1  HOH B 175      31.677  23.655   7.827  1.00  0.00      B    H  
ATOM    545  H2  HOH B 175      31.980  25.068   8.727  1.00  0.00      B    H  
ATOM    546  O   HOH B 176       6.321   2.446  15.453  1.00  0.00      B    O  
ATOM    547  H1  HOH B 176       6.700   2.087  16.244  1.00  0.00      B    H  
ATOM    548  H2  HOH B 176       6.950   2.414  14.621  1.00  0.00      B    H  
ATOM    549  O   HOH B 177      21.575   0.589  20.380  1.00  0.00      B    O  
ATOM    550  H1  HOH B 177      21.408   0.943  21.289  1.00  0.00      B    H  
ATOM    551  H2  HOH B 177      22.420   0.060  20.310  1.00  0.00      B    H  
ATOM    552  O   HOH B 178      33.310  19.934  20.514  1.00  0.00      B    O  
ATOM    553  H1  HOH B 178      33.226  20.566  19.700  1.00  0.00      B    H  
ATOM    554  H2  HOH B 178      33.615  20.594  21.280  1.00  0.00      B    H  
ATOM    555  O   HOH B 179      37.474  24.317  18.359  1.00  0.00      B    O  
ATOM    556  H1  HOH B 179      36.610  24.808  18.196  1.00  0.00      B    H  
ATOM    557  H2  HOH B 179      37.873  24.244  17.470  1.00  0.00      B    H  
ATOM    558  O   HOH B 180      23.124  29.682  31.195  1.00  0.00      B    O  
ATOM    559  H1  HOH B 180      24.074  29.488  31.412  1.00  0.00      B    H  
ATOM    560  H2  HOH B 180      22.566  29.230  31.878  1.00  0.00      B    H  
ATOM    561  O   HOH B 181       8.154  13.630  21.994  1.00  0.00      B    O  
ATOM    562  H1  HOH B 181       8.383  13.635  23.009  1.00  0.00      B    H  
ATOM    563  H2  HOH B 181       8.425  12.692  21.662  1.00  0.00      B    H  
ATOM    564  O   HOH B 182      28.191  23.279   3.154  1.00  0.00      B    O  
ATOM    565  H1  HOH B 182      27.613  22.566   2.731  1.00  0.00      B    H  
ATOM    566  H2  HOH B 182      27.629  24.016   3.544  1.00  0.00      B    H  
ATOM    567  O   HOH B 183       1.157   3.696  18.404  1.00  0.00      B    O  
ATOM    568  H1  HOH B 183       1.405   4.392  17.703  1.00  0.00      B    H  
ATOM    569  H2  HOH B 183       1.068   4.082  19.347  1.00  0.00      B    H  
ATOM    570  O   HOH B 184      35.739  15.465  13.365  1.00  0.00      B    O  
ATOM    571  H1  HOH B 184      35.073  14.772  13.585  1.00  0.00      B    H  
ATOM    572  H2  HOH B 184      35.471  15.997  12.530  1.00  0.00      B    H  
ATOM    573  O   HOH B 185       5.423  13.221  35.547  1.00  0.00      B    O  
ATOM    574  H1  HOH B 185       5.166  12.492  36.124  1.00  0.00      B    H  
ATOM    575  H2  HOH B 185       6.099  13.804  36.042  1.00  0.00      B    H  
ATOM    576  O   HOH B 186      22.324  38.942  32.378  1.00  0.00      B    O  
ATOM    577  H1  HOH B 186      21.413  38.674  32.112  1.00  0.00      B    H  
ATOM    578  H2  HOH B 186      22.997  38.277  31.988  1.00  0.00      B    H  
ATOM    579  O   HOH B 187      15.660  13.491  16.215  1.00  0.00      B    O  
ATOM    580  H1  HOH B 187      15.709  12.899  17.004  1.00  0.00      B    H  
ATOM    581  H2  HOH B 187      16.406  14.126  16.398  1.00  0.00      B    H  
ATOM    582  O   HOH B 188      32.287   4.421  21.549  1.00  0.00      B    O  
ATOM    583  H1  HOH B 188      32.431   5.376  21.658  1.00  0.00      B    H  
ATOM    584  H2  HOH B 188      31.507   4.083  22.118  1.00  0.00      B    H  
ATOM    585  O   HOH B 189       8.962   1.048  28.951  1.00  0.00      B    O  
ATOM    586  H1  HOH B 189       9.103   1.362  27.959  1.00  0.00      B    H  
ATOM    587  H2  HOH B 189       8.561   1.798  29.535  1.00  0.00      B    H  
ATOM    588  O   HOH B 190      19.909   0.775  18.040  1.00  0.00      B    O  
ATOM    589  H1  HOH B 190      20.429   0.978  18.882  1.00  0.00      B    H  
ATOM    590  H2  HOH B 190      20.570   0.473  17.352  1.00  0.00      B    H  
ATOM    591  O   HOH B 191      36.642  37.843  18.471  1.00  0.00      B    O  
ATOM    592  H1  HOH B 191      37.400  38.173  17.916  1.00  0.00      B    H  
ATOM    593  H2  HOH B 191      36.150  37.153  17.880  1.00  0.00      B    H  
ATOM    594  O   HOH B 192      24.058  16.682  14.913  1.00  0.00      B    O  
ATOM    595  H1  HOH B 192      23.184  16.921  15.333  1.00  0.00      B    H  
ATOM    596  H2  HOH B 192      24.606  17.465  14.600  1.00  0.00      B    H  
ATOM    597  O   HOH B 193      38.398  23.189  11.287  1.00  0.00      B    O  
ATOM    598  H1  HOH B 193      38.747  22.306  11.787  1.00  0.00      B    H  
ATOM    599  H2  HOH B 193      37.440  23.436  11.649  1.00  0.00      B    H  
ATOM    600  O   HOH B 194      28.279   3.685  27.066  1.00  0.00      B    O  
ATOM    601  H1  HOH B 194      29.049   3.093  27.124  1.00  0.00      B    H  
ATOM    602  H2  HOH B 194      27.990   3.986  27.969  1.00  0.00      B    H  
ATOM    603  O   HOH B 195       3.509  23.470  14.608  1.00  0.00      B    O  
ATOM    604  H1  HOH B 195       4.435  23.415  14.927  1.00  0.00      B    H  
ATOM    605  H2  HOH B 195       3.417  22.901  13.740  1.00  0.00      B    H  
ATOM    606  O   HOH B 196      33.031  31.799  10.147  1.00  0.00      B    O  
ATOM    607  H1  HOH B 196      33.986  31.395   9.928  1.00  0.00      B    H  
ATOM    608  H2  HOH B 196      32.924  32.712   9.673  1.00  0.00      B    H  
ATOM    609  O   HOH B 197      14.702  32.406  34.788  1.00  0.00      B    O  
ATOM    610  H1  HOH B 197      15.355  32.273  35.490  1.00  0.00      B    H  
ATOM    611  H2  HOH B 197      15.194  32.883  34.036  1.00  0.00      B    H  
ATOM    612  O   HOH B 198       5.762  11.751   0.147  1.00  0.00      B    O  
ATOM    613  H1  HOH B 198       4.996  11.977   0.781  1.00  0.00      B    H  
ATOM    614  H2  HOH B 198       6.648  11.800   0.665  1.00  0.00      B    H  
ATOM    615  O   HOH B 199      31.372  19.586  30.239  1.00  0.00      B    O  
ATOM    616  H1  HOH B 199      30.351  19.555  30.272  1.00  0.00      B    H  
ATOM    617  H2  HOH B 199      31.699  18.814  30.740  1.00  0.00      B    H  
ATOM    618  O   HOH B 200      20.359   9.505  27.834  1.00  0.00      B    O  
ATOM    619  H1  HOH B 200      19.462   9.410  27.351  1.00  0.00      B    H  
ATOM    620  H2  HOH B 200      20.542   8.620  28.282  1.00  0.00      B    H  
ATOM    621  O   HOH B 201       3.490  25.178   1.984  1.00  0.00      B    O  
ATOM    622  H1  HOH B 201       4.004  24.289   1.875  1.00  0.00      B    H  
ATOM    623  H2  HOH B 201       2.730  25.099   2.575  1.00  0.00      B    H  
ATOM    624  O   HOH B 202      35.296  -0.014  32.606  1.00  0.00      B    O  
ATOM    625  H1  HOH B 202      34.836  -0.413  33.384  1.00  0.00      B    H  
ATOM    626  H2  HOH B 202      36.014   0.597  32.959  1.00  0.00      B    H  
ATOM    627  O   HOH B 203       2.462  34.994  31.816  1.00  0.00      B    O  
ATOM    628  H1  HOH B 203       1.794  35.571  32.338  1.00  0.00      B    H  
ATOM    629  H2  HOH B 203       2.934  34.377  32.510  1.00  0.00      B    H  
ATOM    630  O   HOH B 204       1.081   0.633  17.678  1.00  0.00      B    O  
ATOM    631  H1  HOH B 204       1.037   1.592  18.018  1.00  0.00      B    H  
ATOM    632  H2  HOH B 204       0.740   0.655  16.749  1.00  0.00      B    H  
ATOM    633  O   HOH B 205      22.729  30.268   5.482  1.00  0.00      B    O  
ATOM    634  H1  HOH B 205      22.119  30.989   5.247  1.00  0.00      B    H  
ATOM    635  H2  HOH B 205      23.357  30.107   4.731  1.00  0.00      B    H  
ATOM    636  O   HOH B 206      37.839   2.962  15.749  1.00  0.00      B    O  
ATOM    637  H1  HOH B 206      37.467   3.258  14.824  1.00  0.00      B    H  
ATOM    638  H2  HOH B 206      38.637   2.279  15.622  1.00  0.00      B    H  
ATOM    639  O   HOH B 207      15.256  25.703  27.365  1.00  0.00      B    O  
ATOM    640  H1  HOH B 207      15.628  26.229  28.167  1.00  0.00      B    H  
ATOM    641  H2  HOH B 207      15.312  24.698  27.631  1.00  0.00      B    H  
ATOM    642  O   HOH B 208      14.522  15.940  18.789  1.00  0.00      B    O  
ATOM    643  H1  HOH B 208      14.357  16.575  19.574  1.00  0.00      B    H  
ATOM    644  H2  HOH B 208      15.278  16.279  18.247  1.00  0.00      B    H  
ATOM    645  O   HOH B 209      31.075  33.990  36.172  1.00  0.00      B    O  
ATOM    646  H1  HOH B 209      31.417  34.137  37.136  1.00  0.00      B    H  
ATOM    647  H2  HOH B 209      30.075  33.848  36.204  1.00  0.00      B    H  
ATOM    648  O   HOH B 210       2.900  33.121  29.761  1.00  0.00      B    O  
ATOM    649  H1  HOH B 210       3.708  33.538  29.354  1.00  0.00      B    H  
ATOM    650  H2  HOH B 210       2.565  33.714  30.488  1.00  0.00      B    H  
ATOM    651  O   HOH B 211      25.113   4.260   1.851  1.00  0.00      B    O  
ATOM    652  H1  HOH B 211      25.574   3.589   2.473  1.00  0.00      B    H  
ATOM    653  H2  HOH B 211      25.308   4.064   0.850  1.00  0.00      B    H  
ATOM    654  O   HOH B 212      38.186  21.929  14.636  1.00  0.00      B    O  
ATOM    655  H1  HOH B 212      37.529  21.140  14.612  1.00  0.00      B    H  
ATOM    656  H2  HOH B 212      38.923  21.655  14.029  1.00  0.00      B    H  
ATOM    657  O   HOH B 213      30.829  38.325  29.991  1.00  0.00      B    O  
ATOM    658  H1  HOH B 213      31.722  38.802  29.977  1.00  0.00      B    H  
ATOM    659  H2  HOH B 213      30.859  37.575  29.281  1.00  0.00      B    H  
ATOM    660  O   HOH B 214       6.313  18.104  11.956  1.00  0.00      B    O  
ATOM    661  H1  HOH B 214       5.788  18.884  12.427  1.00  0.00      B    H  
ATOM    662  H2  HOH B 214       7.205  17.870  12.518  1.00  0.00      B    H  
ATOM    663  O   HOH B 215      29.818  19.045  18.834  1.00  0.00      B    O  
ATOM    664  H1  HOH B 215      29.990  19.173  17.865  1.00  0.00      B    H  
ATOM    665  H2  HOH B 215      29.986  19.938  19.250  1.00  0.00      B    H  
ATOM    666  O   HOH B 216       1.450  31.066  29.208  1.00  0.00      B    O  
ATOM    667  H1  HOH B 216       1.915  31.932  29.519  1.00  0.00      B    H  
ATOM    668  H2  HOH B 216       0.482  31.254  29.244  1.00  0.00      B    H  
ATOM    669  O   HOH B 217      29.883   7.547  22.311  1.00  0.00      B    O  
ATOM    670  H1  HOH B 217      30.327   8.147  22.975  1.00  0.00      B    H  
ATOM    671  H2  HOH B 217      29.288   8.238  21.830  1.00  0.00      B    H  
ATOM    672  O   HOH B 218      21.632  26.569  11.195  1.00  0.00      B    O  
ATOM    673  H1  HOH B 218      22.277  27.272  11.547  1.00  0.00      B    H  
ATOM    674  H2  HOH B 218      22.110  25.683  11.346  1.00  0.00      B    H  
ATOM    675  O   HOH B 219       9.837  20.656  -0.335  1.00  0.00      B    O  
ATOM    676  H1  HOH B 219       9.415  21.449   0.077  1.00  0.00      B    H  
ATOM    677  H2  HOH B 219       9.968  19.982   0.400  1.00  0.00      B    H  
ATOM    678  O   HOH B 220      10.098   1.280  36.266  1.00  0.00      B    O  
ATOM    679  H1  HOH B 220      10.938   0.693  36.403  1.00  0.00      B    H  
ATOM    680  H2  HOH B 220       9.771   1.676  37.179  1.00  0.00      B    H  
ATOM    681  O   HOH B 221      12.350  37.064   9.971  1.00  0.00      B    O  
ATOM    682  H1  HOH B 221      12.087  36.132   9.558  1.00  0.00      B    H  
ATOM    683  H2  HOH B 221      12.120  37.064  10.954  1.00  0.00      B    H  
ATOM    684  O   HOH B 222      16.073  11.261   4.244  1.00  0.00      B    O  
ATOM    685  H1  HOH B 222      16.990  10.898   4.016  1.00  0.00      B    H  
ATOM    686  H2  HOH B 222      16.129  11.403   5.247  1.00  0.00      B    H  
ATOM    687  O   HOH B 223      12.091  32.521  34.410  1.00  0.00      B    O  
ATOM    688  H1  HOH B 223      13.080  32.507  34.634  1.00  0.00      B    H  
ATOM    689  H2  HOH B 223      11.890  31.752  33.753  1.00  0.00      B    H  
ATOM    690  O   HOH B 224      22.970  37.201   3.604  1.00  0.00      B    O  
ATOM    691  H1  HOH B 224      22.335  36.807   4.294  1.00  0.00      B    H  
ATOM    692  H2  HOH B 224      22.596  36.830   2.726  1.00  0.00      B    H  
ATOM    693  O   HOH B 225       1.303  27.485  16.754  1.00  0.00      B    O  
ATOM    694  H1  HOH B 225       1.412  28.401  16.392  1.00  0.00      B    H  
ATOM    695  H2  HOH B 225       1.280  26.877  15.991  1.00  0.00      B    H  
ATOM    696  O   HOH B 226      10.836   7.322  11.463  1.00  0.00      B    O  
ATOM    697  H1  HOH B 226      11.318   6.978  12.364  1.00  0.00      B    H  
ATOM    698  H2  HOH B 226      10.556   6.554  10.896  1.00  0.00      B    H  
ATOM    699  O   HOH B 227       7.158  35.108   1.235  1.00  0.00      B    O  
ATOM    700  H1  HOH B 227       7.462  34.731   0.302  1.00  0.00      B    H  
ATOM    701  H2  HOH B 227       7.941  35.647   1.621  1.00  0.00      B    H  
ATOM    702  O   HOH B 228      20.624  29.297   9.261  1.00  0.00      B    O  
ATOM    703  H1  HOH B 228      20.319  29.424  10.206  1.00  0.00      B    H  
ATOM    704  H2  HOH B 228      20.536  28.299   9.007  1.00  0.00      B    H  
ATOM    705  O   HOH B 229      27.730   2.652  13.708  1.00  0.00      B    O  
ATOM    706  H1  HOH B 229      28.625   2.178  13.789  1.00  0.00      B    H  
ATOM    707  H2  HOH B 229      27.952   3.669  13.533  1.00  0.00      B    H  
ATOM    708  O   HOH B 230      16.076  26.695  15.816  1.00  0.00      B    O  
ATOM    709  H1  HOH B 230      16.533  27.509  15.325  1.00  0.00      B    H  
ATOM    710  H2  HOH B 230      15.588  27.145  16.600  1.00  0.00      B    H  
ATOM    711  O   HOH B 231      25.227  20.237   5.788  1.00  0.00      B    O  
ATOM    712  H1  HOH B 231      24.904  19.292   5.733  1.00  0.00      B    H  
ATOM    713  H2  HOH B 231      26.133  20.302   5.227  1.00  0.00      B    H  
ATOM    714  O   HOH B 232       0.270  24.515  20.262  1.00  0.00      B    O  
ATOM    715  H1  HOH B 232      -0.359  24.165  19.508  1.00  0.00      B    H  
ATOM    716  H2  HOH B 232       1.213  24.152  19.991  1.00  0.00      B    H  
ATOM    717  O   HOH B 233      25.162  16.234  36.364  1.00  0.00      B    O  
ATOM    718  H1  HOH B 233      25.973  16.382  36.958  1.00  0.00      B    H  
ATOM    719  H2  HOH B 233      24.339  16.604  36.794  1.00  0.00      B    H  
ATOM    720  O   HOH B 234      23.552  38.314  11.697  1.00  0.00      B    O  
ATOM    721  H1  HOH B 234      23.194  39.202  11.229  1.00  0.00      B    H  
ATOM    722  H2  HOH B 234      23.936  38.597  12.619  1.00  0.00      B    H  
ATOM    723  O   HOH B 235      20.794   1.593  37.462  1.00  0.00      B    O  
ATOM    724  H1  HOH B 235      20.808   0.655  37.851  1.00  0.00      B    H  
ATOM    725  H2  HOH B 235      21.697   1.985  37.459  1.00  0.00      B    H  
ATOM    726  O   HOH B 236      14.485   4.831  22.318  1.00  0.00      B    O  
ATOM    727  H1  HOH B 236      15.241   4.381  22.858  1.00  0.00      B    H  
ATOM    728  H2  HOH B 236      14.840   5.145  21.435  1.00  0.00      B    H  
ATOM    729  O   HOH B 237       6.052  34.580  26.473  1.00  0.00      B    O  
ATOM    730  H1  HOH B 237       6.135  35.126  25.612  1.00  0.00      B    H  
ATOM    731  H2  HOH B 237       6.816  33.969  26.563  1.00  0.00      B    H  
ATOM    732  O   HOH B 238       6.033   6.483  30.547  1.00  0.00      B    O  
ATOM    733  H1  HOH B 238       6.308   6.803  29.636  1.00  0.00      B    H  
ATOM    734  H2  HOH B 238       5.759   7.322  30.995  1.00  0.00      B    H  
ATOM    735  O   HOH B 239      35.439  14.058  19.897  1.00  0.00      B    O  
ATOM    736  H1  HOH B 239      36.097  14.454  20.578  1.00  0.00      B    H  
ATOM    737  H2  HOH B 239      35.414  14.720  19.166  1.00  0.00      B    H  
ATOM    738  O   HOH B 240       9.927  36.336  25.609  1.00  0.00      B    O  
ATOM    739  H1  HOH B 240      10.090  35.536  25.003  1.00  0.00      B    H  
ATOM    740  H2  HOH B 240       9.407  37.041  25.106  1.00  0.00      B    H  
ATOM    741  O   HOH B 241      11.627  15.815   9.779  1.00  0.00      B    O  
ATOM    742  H1  HOH B 241      11.803  16.741  10.158  1.00  0.00      B    H  
ATOM    743  H2  HOH B 241      10.962  15.882   9.043  1.00  0.00      B    H  
ATOM    744  O   HOH B 242      20.799   3.268   8.825  1.00  0.00      B    O  
ATOM    745  H1  HOH B 242      20.124   3.388   9.547  1.00  0.00      B    H  
ATOM    746  H2  HOH B 242      21.698   3.328   9.206  1.00  0.00      B    H  
ATOM    747  O   HOH B 243       7.336  10.658  33.360  1.00  0.00      B    O  
ATOM    748  H1  HOH B 243       6.976  11.314  32.700  1.00  0.00      B    H  
ATOM    749  H2  HOH B 243       7.932  10.076  32.804  1.00  0.00      B    H  
ATOM    750  O   HOH B 244       1.886  37.284   2.699  1.00  0.00      B    O  
ATOM    751  H1  HOH B 244       2.196  37.016   3.634  1.00  0.00      B    H  
ATOM    752  H2  HOH B 244       2.670  37.828   2.253  1.00  0.00      B    H  
ATOM    753  O   HOH B 245       3.807   6.011  27.028  1.00  0.00      B    O  
ATOM    754  H1  HOH B 245       3.205   6.835  27.123  1.00  0.00      B    H  
ATOM    755  H2  HOH B 245       3.255   5.203  26.810  1.00  0.00      B    H  
ATOM    756  O   HOH B 246       3.854   1.688  16.078  1.00  0.00      B    O  
ATOM    757  H1  HOH B 246       3.871   1.759  17.099  1.00  0.00      B    H  
ATOM    758  H2  HOH B 246       4.786   1.823  15.796  1.00  0.00      B    H  
ATOM    759  O   HOH B 247       3.118  22.625  29.424  1.00  0.00      B    O  
ATOM    760  H1  HOH B 247       2.132  22.447  29.630  1.00  0.00      B    H  
ATOM    761  H2  HOH B 247       3.673  21.776  29.545  1.00  0.00      B    H  
ATOM    762  O   HOH B 248       2.180  14.391   2.816  1.00  0.00      B    O  
ATOM    763  H1  HOH B 248       2.936  14.605   3.492  1.00  0.00      B    H  
ATOM    764  H2  HOH B 248       1.344  14.083   3.355  1.00  0.00      B    H  
ATOM    765  O   HOH B 249      16.811  35.007  14.620  1.00  0.00      B    O  
ATOM    766  H1  HOH B 249      17.390  35.096  15.449  1.00  0.00      B    H  
ATOM    767  H2  HOH B 249      17.467  34.833  13.818  1.00  0.00      B    H  
ATOM    768  O   HOH B 250       8.500   3.758  18.069  1.00  0.00      B    O  
ATOM    769  H1  HOH B 250       7.940   4.420  17.475  1.00  0.00      B    H  
ATOM    770  H2  HOH B 250       9.204   3.302  17.539  1.00  0.00      B    H  
ATOM    771  O   HOH B 251      19.388  15.790  14.606  1.00  0.00      B    O  
ATOM    772  H1  HOH B 251      19.416  14.931  14.080  1.00  0.00      B    H  
ATOM    773  H2  HOH B 251      19.382  16.435  13.898  1.00  0.00      B    H  
ATOM    774  O   HOH B 252       2.563  30.196  23.470  1.00  0.00      B    O  
ATOM    775  H1  HOH B 252       2.805  30.236  22.468  1.00  0.00      B    H  
ATOM    776  H2  HOH B 252       3.170  30.796  24.015  1.00  0.00      B    H  
ATOM    777  O   HOH B 253      12.548  28.078  38.816  1.00  0.00      B    O  
ATOM    778  H1  HOH B 253      11.848  27.632  38.199  1.00  0.00      B    H  
ATOM    779  H2  HOH B 253      12.014  28.597  39.560  1.00  0.00      B    H  
ATOM    780  O   HOH B 254      13.819  11.464   0.131  1.00  0.00      B    O  
ATOM    781  H1  HOH B 254      13.832  12.126  -0.621  1.00  0.00      B    H  
ATOM    782  H2  HOH B 254      14.629  11.642   0.739  1.00  0.00      B    H  
ATOM    783  O   HOH B 255       2.412  23.429  38.669  1.00  0.00      B    O  
ATOM    784  H1  HOH B 255       1.994  24.375  38.577  1.00  0.00      B    H  
ATOM    785  H2  HOH B 255       3.227  23.520  38.127  1.00  0.00      B    H  
ATOM    786  O   HOH B 256      18.625  16.735  19.547  1.00  0.00      B    O  
ATOM    787  H1  HOH B 256      17.886  16.610  18.859  1.00  0.00      B    H  
ATOM    788  H2  HOH B 256      18.943  15.840  19.891  1.00  0.00      B    H  
ATOM    789  O   HOH B 257      28.196  17.136  11.868  1.00  0.00      B    O  
ATOM    790  H1  HOH B 257      28.747  17.501  11.159  1.00  0.00      B    H  
ATOM    791  H2  HOH B 257      28.500  16.249  12.179  1.00  0.00      B    H  
ATOM    792  O   HOH B 258      24.362  10.124   2.922  1.00  0.00      B    O  
ATOM    793  H1  HOH B 258      24.695   9.195   3.096  1.00  0.00      B    H  
ATOM    794  H2  HOH B 258      24.893  10.779   3.550  1.00  0.00      B    H  
ATOM    795  O   HOH B 259      22.992  31.300  19.166  1.00  0.00      B    O  
ATOM    796  H1  HOH B 259      22.999  31.797  18.251  1.00  0.00      B    H  
ATOM    797  H2  HOH B 259      22.737  30.325  19.105  1.00  0.00      B    H  
ATOM    798  O   HOH B 260       2.703   4.896   2.108  1.00  0.00      B    O  
ATOM    799  H1  HOH B 260       3.287   5.690   1.905  1.00  0.00      B    H  
ATOM    800  H2  HOH B 260       3.070   4.362   2.901  1.00  0.00      B    H  
ATOM    801  O   HOH B 261       5.008   4.688  32.664  1.00  0.00      B    O  
ATOM    802  H1  HOH B 261       4.588   5.259  33.373  1.00  0.00      B    H  
ATOM    803  H2  HOH B 261       5.429   5.267  31.974  1.00  0.00      B    H  
ATOM    804  O   HOH B 262       6.905   4.272  28.108  1.00  0.00      B    O  
ATOM    805  H1  HOH B 262       6.774   5.226  28.348  1.00  0.00      B    H  
ATOM    806  H2  HOH B 262       7.175   3.795  28.943  1.00  0.00      B    H  
ATOM    807  O   HOH B 263       9.669  32.695   4.833  1.00  0.00      B    O  
ATOM    808  H1  HOH B 263       9.289  31.850   5.235  1.00  0.00      B    H  
ATOM    809  H2  HOH B 263       9.328  32.769   3.860  1.00  0.00      B    H  
ATOM    810  O   HOH B 264      24.032  26.923  27.580  1.00  0.00      B    O  
ATOM    811  H1  HOH B 264      23.050  26.767  27.530  1.00  0.00      B    H  
ATOM    812  H2  HOH B 264      24.158  27.873  27.849  1.00  0.00      B    H  
ATOM    813  O   HOH B 265      29.135  38.535  23.387  1.00  0.00      B    O  
ATOM    814  H1  HOH B 265      28.559  37.740  23.745  1.00  0.00      B    H  
ATOM    815  H2  HOH B 265      29.649  38.934  24.147  1.00  0.00      B    H  
ATOM    816  O   HOH B 266      25.170  37.863  35.622  1.00  0.00      B    O  
ATOM    817  H1  HOH B 266      25.172  37.233  36.385  1.00  0.00      B    H  
ATOM    818  H2  HOH B 266      25.959  37.758  35.050  1.00  0.00      B    H  
ATOM    819  O   HOH B 267       8.905   0.304  21.450  1.00  0.00      B    O  
ATOM    820  H1  HOH B 267       8.481   1.085  20.925  1.00  0.00      B    H  
ATOM    821  H2  HOH B 267       9.805   0.678  21.695  1.00  0.00      B    H  
ATOM    822  O   HOH B 268      33.872   5.227   8.528  1.00  0.00      B    O  
ATOM    823  H1  HOH B 268      33.389   4.524   7.985  1.00  0.00      B    H  
ATOM    824  H2  HOH B 268      34.125   5.950   7.871  1.00  0.00      B    H  
ATOM    825  O   HOH B 269      27.528  10.359  33.810  1.00  0.00      B    O  
ATOM    826  H1  HOH B 269      28.283  10.099  34.437  1.00  0.00      B    H  
ATOM    827  H2  HOH B 269      26.716   9.727  33.906  1.00  0.00      B    H  
ATOM    828  O   HOH B 270      18.166   8.385  25.755  1.00  0.00      B    O  
ATOM    829  H1  HOH B 270      18.728   7.589  25.644  1.00  0.00      B    H  
ATOM    830  H2  HOH B 270      17.452   8.081  26.454  1.00  0.00      B    H  
ATOM    831  O   HOH B 271      34.153   3.365   1.183  1.00  0.00      B    O  
ATOM    832  H1  HOH B 271      33.971   3.495   0.190  1.00  0.00      B    H  
ATOM    833  H2  HOH B 271      34.982   2.790   1.197  1.00  0.00      B    H  
ATOM    834  O   HOH B 272       1.429  25.050  32.920  1.00  0.00      B    O  
ATOM    835  H1  HOH B 272       0.610  25.267  33.522  1.00  0.00      B    H  
ATOM    836  H2  HOH B 272       1.070  24.547  32.138  1.00  0.00      B    H  
ATOM    837  O   HOH B 273      37.397  33.864  16.473  1.00  0.00      B    O  
ATOM    838  H1  HOH B 273      37.407  34.607  15.783  1.00  0.00      B    H  
ATOM    839  H2  HOH B 273      36.459  33.450  16.600  1.00  0.00      B    H  
ATOM    840  O   HOH B 274      34.394  27.038  10.290  1.00  0.00      B    O  
ATOM    841  H1  HOH B 274      35.018  26.944   9.561  1.00  0.00      B    H  
ATOM    842  H2  HOH B 274      34.792  27.818  10.848  1.00  0.00      B    H  
ATOM    843  O   HOH B 275      23.247  11.810   1.078  1.00  0.00      B    O  
ATOM    844  H1  HOH B 275      23.873  12.581   1.058  1.00  0.00      B    H  
ATOM    845  H2  HOH B 275      23.578  11.166   1.817  1.00  0.00      B    H  
ATOM    846  O   HOH B 276       8.224  34.357   8.298  1.00  0.00      B    O  
ATOM    847  H1  HOH B 276       7.930  33.973   9.185  1.00  0.00      B    H  
ATOM    848  H2  HOH B 276       7.581  34.067   7.541  1.00  0.00      B    H  
ATOM    849  O   HOH B 277      24.193  33.111   1.912  1.00  0.00      B    O  
ATOM    850  H1  HOH B 277      23.546  32.556   1.315  1.00  0.00      B    H  
ATOM    851  H2  HOH B 277      23.872  33.184   2.850  1.00  0.00      B    H  
ATOM    852  O   HOH B 278      31.523  29.141  37.526  1.00  0.00      B    O  
ATOM    853  H1  HOH B 278      31.842  29.065  38.487  1.00  0.00      B    H  
ATOM    854  H2  HOH B 278      31.845  30.061  37.209  1.00  0.00      B    H  
ATOM    855  O   HOH B 279       7.559  26.976   9.183  1.00  0.00      B    O  
ATOM    856  H1  HOH B 279       8.400  26.530   9.523  1.00  0.00      B    H  
ATOM    857  H2  HOH B 279       7.646  26.932   8.166  1.00  0.00      B    H  
ATOM    858  O   HOH B 280      32.273  14.532  35.468  1.00  0.00      B    O  
ATOM    859  H1  HOH B 280      33.209  14.111  35.529  1.00  0.00      B    H  
ATOM    860  H2  HOH B 280      31.805  13.958  34.807  1.00  0.00      B    H  
ATOM    861  O   HOH B 281      24.530  25.945   1.293  1.00  0.00      B    O  
ATOM    862  H1  HOH B 281      25.445  25.996   1.703  1.00  0.00      B    H  
ATOM    863  H2  HOH B 281      23.867  26.409   1.918  1.00  0.00      B    H  
ATOM    864  O   HOH B 282      33.540  35.321  18.585  1.00  0.00      B    O  
ATOM    865  H1  HOH B 282      33.863  35.760  17.703  1.00  0.00      B    H  
ATOM    866  H2  HOH B 282      33.563  35.963  19.298  1.00  0.00      B    H  
ATOM    867  O   HOH B 283      24.670  18.287  10.556  1.00  0.00      B    O  
ATOM    868  H1  HOH B 283      25.560  18.720  10.311  1.00  0.00      B    H  
ATOM    869  H2  HOH B 283      23.971  18.544   9.865  1.00  0.00      B    H  
ATOM    870  O   HOH B 284      13.599  22.046   2.711  1.00  0.00      B    O  
ATOM    871  H1  HOH B 284      14.294  22.761   2.915  1.00  0.00      B    H  
ATOM    872  H2  HOH B 284      13.864  21.574   1.809  1.00  0.00      B    H  
ATOM    873  O   HOH B 285      36.030   3.583   7.854  1.00  0.00      B    O  
ATOM    874  H1  HOH B 285      35.582   4.484   7.849  1.00  0.00      B    H  
ATOM    875  H2  HOH B 285      36.232   3.378   8.854  1.00  0.00      B    H  
ATOM    876  O   HOH B 286      23.521  18.969  18.223  1.00  0.00      B    O  
ATOM    877  H1  HOH B 286      22.780  18.315  18.430  1.00  0.00      B    H  
ATOM    878  H2  HOH B 286      24.361  18.514  18.514  1.00  0.00      B    H  
ATOM    879  O   HOH B 287       8.471   3.011  34.855  1.00  0.00      B    O  
ATOM    880  H1  HOH B 287       7.906   3.463  35.549  1.00  0.00      B    H  
ATOM    881  H2  HOH B 287       9.166   2.361  35.307  1.00  0.00      B    H  
ATOM    882  O   HOH B 288      37.115  31.116   5.972  1.00  0.00      B    O  
ATOM    883  H1  HOH B 288      36.975  30.816   4.973  1.00  0.00      B    H  
ATOM    884  H2  HOH B 288      37.897  31.760   6.085  1.00  0.00      B    H  
ATOM    885  O   HOH B 289       4.765  32.152  25.176  1.00  0.00      B    O  
ATOM    886  H1  HOH B 289       4.093  32.868  25.390  1.00  0.00      B    H  
ATOM    887  H2  HOH B 289       5.115  32.343  24.243  1.00  0.00      B    H  
ATOM    888  O   HOH B 290      16.735  37.057  34.368  1.00  0.00      B    O  
ATOM    889  H1  HOH B 290      16.059  36.458  34.847  1.00  0.00      B    H  
ATOM    890  H2  HOH B 290      17.370  37.514  35.030  1.00  0.00      B    H  
ATOM    891  O   HOH B 291      35.283   6.546  18.270  1.00  0.00      B    O  
ATOM    892  H1  HOH B 291      36.259   6.354  18.025  1.00  0.00      B    H  
ATOM    893  H2  HOH B 291      35.139   7.558  18.170  1.00  0.00      B    H  
ATOM    894  O   HOH B 292      26.289  25.806  15.766  1.00  0.00      B    O  
ATOM    895  H1  HOH B 292      26.318  24.987  15.124  1.00  0.00      B    H  
ATOM    896  H2  HOH B 292      26.040  26.606  15.134  1.00  0.00      B    H  
ATOM    897  O   HOH B 293      38.588  33.122  35.153  1.00  0.00      B    O  
ATOM    898  H1  HOH B 293      38.051  33.908  35.251  1.00  0.00      B    H  
ATOM    899  H2  HOH B 293      38.029  32.288  34.884  1.00  0.00      B    H  
ATOM    900  O   HOH B 294       6.697  20.395   2.230  1.00  0.00      B    O  
ATOM    901  H1  HOH B 294       6.999  19.888   3.066  1.00  0.00      B    H  
ATOM    902  H2  HOH B 294       7.288  21.257   2.150  1.00  0.00      B    H  
ATOM    903  O   HOH B 295      16.565   9.663  13.765  1.00  0.00      B    O  
ATOM    904  H1  HOH B 295      15.906   9.533  14.512  1.00  0.00      B    H  
ATOM    905  H2  HOH B 295      17.118   8.816  13.659  1.00  0.00      B    H  
ATOM    906  O   HOH B 296       9.602  18.638  30.554  1.00  0.00      B    O  
ATOM    907  H1  HOH B 296       9.237  17.762  30.165  1.00  0.00      B    H  
ATOM    908  H2  HOH B 296       8.846  19.243  30.676  1.00  0.00      B    H  
ATOM    909  O   HOH B 297      29.823  16.488  21.655  1.00  0.00      B    O  
ATOM    910  H1  HOH B 297      30.450  17.089  21.095  1.00  0.00      B    H  
ATOM    911  H2  HOH B 297      29.347  15.729  21.121  1.00  0.00      B    H  
ATOM    912  O   HOH B 298      13.694  16.252   1.195  1.00  0.00      B    O  
ATOM    913  H1  HOH B 298      13.637  16.703   0.309  1.00  0.00      B    H  
ATOM    914  H2  HOH B 298      14.656  16.099   1.296  1.00  0.00      B    H  
ATOM    915  O   HOH B 299      27.904  26.992  12.475  1.00  0.00      B    O  
ATOM    916  H1  HOH B 299      27.112  26.359  12.156  1.00  0.00      B    H  
ATOM    917  H2  HOH B 299      28.818  26.540  12.316  1.00  0.00      B    H  
ATOM    918  O   HOH B 300       3.972   9.749  20.028  1.00  0.00      B    O  
ATOM    919  H1  HOH B 300       4.178  10.571  19.429  1.00  0.00      B    H  
ATOM    920  H2  HOH B 300       4.045   8.932  19.445  1.00  0.00      B    H  
ATOM    921  O   HOH B 301      38.986  26.074   2.848  1.00  0.00      B    O  
ATOM    922  H1  HOH B 301      38.590  25.399   2.198  1.00  0.00      B    H  
ATOM    923  H2  HOH B 301      38.693  26.992   2.572  1.00  0.00      B    H  
ATOM    924  O   HOH B 302       8.209   9.788  29.920  1.00  0.00      B    O  
ATOM    925  H1  HOH B 302       7.414   9.172  30.194  1.00  0.00      B    H  
ATOM    926  H2  HOH B 302       8.115  10.717  30.314  1.00  0.00      B    H  
ATOM    927  O   HOH B 303      24.281   4.105  32.360  1.00  0.00      B    O  
ATOM    928  H1  HOH B 303      24.477   3.109  32.442  1.00  0.00      B    H  
ATOM    929  H2  HOH B 303      24.759   4.574  33.145  1.00  0.00      B    H  
ATOM    930  O   HOH B 304      11.627  12.333  24.827  1.00  0.00      B    O  
ATOM    931  H1  HOH B 304      11.712  11.537  24.166  1.00  0.00      B    H  
ATOM    932  H2  HOH B 304      12.488  12.340  25.359  1.00  0.00      B    H  
ATOM    933  O   HOH B 305      35.806  24.320  11.347  1.00  0.00      B    O  
ATOM    934  H1  HOH B 305      34.821  24.451  11.632  1.00  0.00      B    H  
ATOM    935  H2  HOH B 305      35.798  24.262  10.330  1.00  0.00      B    H  
ATOM    936  O   HOH B 306      30.476  18.648  16.353  1.00  0.00      B    O  
ATOM    937  H1  HOH B 306      30.263  18.219  15.458  1.00  0.00      B    H  
ATOM    938  H2  HOH B 306      31.507  18.585  16.395  1.00  0.00      B    H  
ATOM    939  O   HOH B 307      35.595  21.620  34.315  1.00  0.00      B    O  
ATOM    940  H1  HOH B 307      36.205  21.859  35.109  1.00  0.00      B    H  
ATOM    941  H2  HOH B 307      35.685  20.640  34.145  1.00  0.00      B    H  
ATOM    942  O   HOH B 308       3.968   7.283  18.786  1.00  0.00      B    O  
ATOM    943  H1  HOH B 308       4.810   6.732  18.999  1.00  0.00      B    H  
ATOM    944  H2  HOH B 308       3.563   6.826  18.042  1.00  0.00      B    H  
ATOM    945  O   HOH B 309      35.678  38.242   2.637  1.00  0.00      B    O  
ATOM    946  H1  HOH B 309      36.246  38.161   3.464  1.00  0.00      B    H  
ATOM    947  H2  HOH B 309      36.166  37.695   1.901  1.00  0.00      B    H  
ATOM    948  O   HOH B 310      28.715  34.729  26.076  1.00  0.00      B    O  
ATOM    949  H1  HOH B 310      28.659  34.201  26.919  1.00  0.00      B    H  
ATOM    950  H2  HOH B 310      29.723  34.842  25.820  1.00  0.00      B    H  
ATOM    951  O   HOH B 311      21.102  38.084  37.881  1.00  0.00      B    O  
ATOM    952  H1  HOH B 311      21.728  38.327  37.161  1.00  0.00      B    H  
ATOM    953  H2  HOH B 311      20.507  37.300  37.607  1.00  0.00      B    H  
ATOM    954  O   HOH B 312       6.792   4.888   3.455  1.00  0.00      B    O  
ATOM    955  H1  HOH B 312       6.628   5.313   2.523  1.00  0.00      B    H  
ATOM    956  H2  HOH B 312       7.276   4.018   3.337  1.00  0.00      B    H  
ATOM    957  O   HOH B 313       7.755  15.846   6.119  1.00  0.00      B    O  
ATOM    958  H1  HOH B 313       7.179  15.469   5.408  1.00  0.00      B    H  
ATOM    959  H2  HOH B 313       8.622  15.410   5.938  1.00  0.00      B    H  
ATOM    960  O   HOH B 314       5.063  17.907  18.122  1.00  0.00      B    O  
ATOM    961  H1  HOH B 314       5.758  17.927  17.373  1.00  0.00      B    H  
ATOM    962  H2  HOH B 314       5.576  18.078  18.952  1.00  0.00      B    H  
ATOM    963  O   HOH B 315      16.905  12.552  13.542  1.00  0.00      B    O  
ATOM    964  H1  HOH B 315      16.749  11.569  13.624  1.00  0.00      B    H  
ATOM    965  H2  HOH B 315      16.591  13.025  14.391  1.00  0.00      B    H  
ATOM    966  O   HOH B 316       6.676   2.374  32.709  1.00  0.00      B    O  
ATOM    967  H1  HOH B 316       6.211   3.234  32.518  1.00  0.00      B    H  
ATOM    968  H2  HOH B 316       7.396   2.623  33.386  1.00  0.00      B    H  
ATOM    969  O   HOH B 317      23.168  35.882  10.917  1.00  0.00      B    O  
ATOM    970  H1  HOH B 317      22.865  36.064   9.974  1.00  0.00      B    H  
ATOM    971  H2  HOH B 317      23.362  36.805  11.309  1.00  0.00      B    H  
ATOM    972  O   HOH B 318      33.877  34.152  22.543  1.00  0.00      B    O  
ATOM    973  H1  HOH B 318      34.454  33.809  21.729  1.00  0.00      B    H  
ATOM    974  H2  HOH B 318      32.942  34.326  22.176  1.00  0.00      B    H  
ATOM    975  O   HOH B 319       1.618  25.251  14.873  1.00  0.00      B    O  
ATOM    976  H1  HOH B 319       2.009  25.959  14.256  1.00  0.00      B    H  
ATOM    977  H2  HOH B 319       2.256  24.441  14.917  1.00  0.00      B    H  
ATOM    978  O   HOH B 320       7.669  10.959  36.190  1.00  0.00      B    O  
ATOM    979  H1  HOH B 320       7.553  10.862  35.181  1.00  0.00      B    H  
ATOM    980  H2  HOH B 320       7.495  11.936  36.364  1.00  0.00      B    H  
ATOM    981  O   HOH B 321       0.248  33.976  23.533  1.00  0.00      B    O  
ATOM    982  H1  HOH B 321       0.648  34.904  23.406  1.00  0.00      B    H  
ATOM    983  H2  HOH B 321       0.802  33.496  24.271  1.00  0.00      B    H  
ATOM    984  O   HOH B 322      10.641  27.640  29.045  1.00  0.00      B    O  
ATOM    985  H1  HOH B 322      10.589  28.656  28.934  1.00  0.00      B    H  
ATOM    986  H2  HOH B 322      10.939  27.492  30.009  1.00  0.00      B    H  
ATOM    987  O   HOH B 323      10.014  10.474  14.633  1.00  0.00      B    O  
ATOM    988  H1  HOH B 323      10.117  11.054  15.428  1.00  0.00      B    H  
ATOM    989  H2  HOH B 323      10.938  10.097  14.405  1.00  0.00      B    H  
ATOM    990  O   HOH B 324      26.360   2.901   7.032  1.00  0.00      B    O  
ATOM    991  H1  HOH B 324      26.234   3.394   6.205  1.00  0.00      B    H  
ATOM    992  H2  HOH B 324      25.456   2.653   7.393  1.00  0.00      B    H  
ATOM    993  O   HOH B 325      22.753  15.531   0.446  1.00  0.00      B    O  
ATOM    994  H1  HOH B 325      22.566  14.912  -0.342  1.00  0.00      B    H  
ATOM    995  H2  HOH B 325      21.875  15.684   0.882  1.00  0.00      B    H  
ATOM    996  O   HOH B 326      27.402   6.558  23.314  1.00  0.00      B    O  
ATOM    997  H1  HOH B 326      27.539   6.392  24.339  1.00  0.00      B    H  
ATOM    998  H2  HOH B 326      28.229   7.056  23.033  1.00  0.00      B    H  
ATOM    999  O   HOH B 327      14.553  23.322  24.596  1.00  0.00      B    O  
ATOM   1000  H1  HOH B 327      13.979  23.990  24.171  1.00  0.00      B    H  
ATOM   1001  H2  HOH B 327      14.605  22.532  23.951  1.00  0.00      B    H  
ATOM   1002  O   HOH B 328       6.696  26.209  26.847  1.00  0.00      B    O  
ATOM   1003  H1  HOH B 328       5.958  25.579  27.231  1.00  0.00      B    H  
ATOM   1004  H2  HOH B 328       7.532  26.083  27.398  1.00  0.00      B    H  
ATOM   1005  O   HOH B 329      35.483   7.273   6.571  1.00  0.00      B    O  
ATOM   1006  H1  HOH B 329      35.805   6.509   5.953  1.00  0.00      B    H  
ATOM   1007  H2  HOH B 329      36.317   7.496   7.130  1.00  0.00      B    H  
ATOM   1008  O   HOH B 330      28.926   2.722   1.408  1.00  0.00      B    O  
ATOM   1009  H1  HOH B 330      28.841   2.678   2.425  1.00  0.00      B    H  
ATOM   1010  H2  HOH B 330      29.894   2.386   1.193  1.00  0.00      B    H  
ATOM   1011  O   HOH B 331       5.554  34.590  29.219  1.00  0.00      B    O  
ATOM   1012  H1  HOH B 331       5.577  34.542  28.211  1.00  0.00      B    H  
ATOM   1013  H2  HOH B 331       5.593  35.548  29.432  1.00  0.00      B    H  
ATOM   1014  O   HOH B 332      12.312  31.069  12.555  1.00  0.00      B    O  
ATOM   1015  H1  HOH B 332      13.088  31.502  12.025  1.00  0.00      B    H  
ATOM   1016  H2  HOH B 332      12.828  30.491  13.211  1.00  0.00      B    H  
ATOM   1017  O   HOH B 333      38.638   1.974   2.495  1.00  0.00      B    O  
ATOM   1018  H1  HOH B 333      39.511   2.208   2.094  1.00  0.00      B    H  
ATOM   1019  H2  HOH B 333      38.090   2.827   2.706  1.00  0.00      B    H  
ATOM   1020  O   HOH B 334      10.653  25.480  23.982  1.00  0.00      B    O  
ATOM   1021  H1  HOH B 334      10.198  25.307  24.858  1.00  0.00      B    H  
ATOM   1022  H2  HOH B 334      11.644  25.709  24.175  1.00  0.00      B    H  
ATOM   1023  O   HOH B 335      30.721  10.711  10.351  1.00  0.00      B    O  
ATOM   1024  H1  HOH B 335      30.182  10.904   9.555  1.00  0.00      B    H  
ATOM   1025  H2  HOH B 335      30.128  10.265  10.950  1.00  0.00      B    H  
ATOM   1026  O   HOH B 336       1.021  11.164  29.533  1.00  0.00      B    O  
ATOM   1027  H1  HOH B 336       1.392  10.517  30.205  1.00  0.00      B    H  
ATOM   1028  H2  HOH B 336       1.415  10.900  28.647  1.00  0.00      B    H  
ATOM   1029  O   HOH B 337      36.896  28.212  38.227  1.00  0.00      B    O  
ATOM   1030  H1  HOH B 337      37.164  27.886  39.175  1.00  0.00      B    H  
ATOM   1031  H2  HOH B 337      36.238  28.923  38.368  1.00  0.00      B    H  
ATOM   1032  O   HOH B 338      21.253  35.927   5.643  1.00  0.00      B    O  
ATOM   1033  H1  HOH B 338      21.249  35.212   6.354  1.00  0.00      B    H  
ATOM   1034  H2  HOH B 338      20.623  36.633   5.925  1.00  0.00      B    H  
ATOM   1035  O   HOH B 339      22.508  21.321   6.386  1.00  0.00      B    O  
ATOM   1036  H1  HOH B 339      23.358  21.072   6.012  1.00  0.00      B    H  
ATOM   1037  H2  HOH B 339      22.523  22.327   6.458  1.00  0.00      B    H  
ATOM   1038  O   HOH B 340      27.199  13.816   9.481  1.00  0.00      B    O  
ATOM   1039  H1  HOH B 340      27.386  13.125  10.227  1.00  0.00      B    H  
ATOM   1040  H2  HOH B 340      26.493  14.408   9.809  1.00  0.00      B    H  
ATOM   1041  O   HOH B 341       9.150  10.504  23.118  1.00  0.00      B    O  
ATOM   1042  H1  HOH B 341       8.770   9.993  23.934  1.00  0.00      B    H  
ATOM   1043  H2  HOH B 341      10.050  10.883  23.358  1.00  0.00      B    H  
ATOM   1044  O   HOH B 342      16.448  38.574   6.338  1.00  0.00      B    O  
ATOM   1045  H1  HOH B 342      16.445  39.547   6.696  1.00  0.00      B    H  
ATOM   1046  H2  HOH B 342      15.489  38.313   6.346  1.00  0.00      B    H  
ATOM   1047  O   HOH B 343      18.279  18.193  22.860  1.00  0.00      B    O  
ATOM   1048  H1  HOH B 343      19.054  18.334  22.205  1.00  0.00      B    H  
ATOM   1049  H2  HOH B 343      17.576  17.747  22.344  1.00  0.00      B    H  
ATOM   1050  O   HOH B 344      13.590   5.817  33.923  1.00  0.00      B    O  
ATOM   1051  H1  HOH B 344      13.403   4.800  34.087  1.00  0.00      B    H  
ATOM   1052  H2  HOH B 344      13.949   6.142  34.807  1.00  0.00      B    H  
ATOM   1053  O   HOH B 345      30.441  23.254   5.714  1.00  0.00      B    O  
ATOM   1054  H1  HOH B 345      29.443  23.187   5.818  1.00  0.00      B    H  
ATOM   1055  H2  HOH B 345      30.740  24.182   5.492  1.00  0.00      B    H  
ATOM   1056  O   HOH B 346      21.011  24.565  36.153  1.00  0.00      B    O  
ATOM   1057  H1  HOH B 346      21.066  24.624  37.170  1.00  0.00      B    H  
ATOM   1058  H2  HOH B 346      20.731  25.493  35.816  1.00  0.00      B    H  
ATOM   1059  O   HOH B 347       0.785  35.353  37.418  1.00  0.00      B    O  
ATOM   1060  H1  HOH B 347       1.427  34.551  37.338  1.00  0.00      B    H  
ATOM   1061  H2  HOH B 347       1.251  36.176  37.829  1.00  0.00      B    H  
ATOM   1062  O   HOH B 348      26.349  19.460  32.035  1.00  0.00      B    O  
ATOM   1063  H1  HOH B 348      25.546  18.924  32.422  1.00  0.00      B    H  
ATOM   1064  H2  HOH B 348      25.989  20.333  31.825  1.00  0.00      B    H  
ATOM   1065  O   HOH B 349       7.311  20.828  19.132  1.00  0.00      B    O  
ATOM   1066  H1  HOH B 349       7.154  19.978  19.691  1.00  0.00      B    H  
ATOM   1067  H2  HOH B 349       7.376  20.452  18.148  1.00  0.00      B    H  
ATOM   1068  O   HOH B 350       4.150  29.300   7.807  1.00  0.00      B    O  
ATOM   1069  H1  HOH B 350       4.494  29.856   8.599  1.00  0.00      B    H  
ATOM   1070  H2  HOH B 350       3.668  28.495   8.235  1.00  0.00      B    H  
ATOM   1071  O   HOH B 351       9.779  10.732  37.676  1.00  0.00      B    O  
ATOM   1072  H1  HOH B 351      10.479  11.361  37.399  1.00  0.00      B    H  
ATOM   1073  H2  HOH B 351       8.934  10.776  37.085  1.00  0.00      B    H  
ATOM   1074  O   HOH B 352      10.538   4.661  34.380  1.00  0.00      B    O  
ATOM   1075  H1  HOH B 352       9.788   4.492  35.047  1.00  0.00      B    H  
ATOM   1076  H2  HOH B 352      10.765   3.807  33.969  1.00  0.00      B    H  
ATOM   1077  O   HOH B 353      12.763   1.547  12.809  1.00  0.00      B    O  
ATOM   1078  H1  HOH B 353      12.086   0.862  13.011  1.00  0.00      B    H  
ATOM   1079  H2  HOH B 353      12.173   2.296  12.417  1.00  0.00      B    H  
ATOM   1080  O   HOH B 354      20.058   8.538  16.520  1.00  0.00      B    O  
ATOM   1081  H1  HOH B 354      19.119   8.261  16.808  1.00  0.00      B    H  
ATOM   1082  H2  HOH B 354      20.555   9.012  17.285  1.00  0.00      B    H  
ATOM   1083  O   HOH B 355      31.211  16.502  34.091  1.00  0.00      B    O  
ATOM   1084  H1  HOH B 355      31.790  15.763  34.579  1.00  0.00      B    H  
ATOM   1085  H2  HOH B 355      30.689  17.024  34.800  1.00  0.00      B    H  
ATOM   1086  O   HOH B 356       2.849  29.933  13.662  1.00  0.00      B    O  
ATOM   1087  H1  HOH B 356       1.934  29.941  14.135  1.00  0.00      B    H  
ATOM   1088  H2  HOH B 356       3.501  29.457  14.298  1.00  0.00      B    H  
ATOM   1089  O   HOH B 357      24.034  13.268  15.690  1.00  0.00      B    O  
ATOM   1090  H1  HOH B 357      23.473  13.478  14.816  1.00  0.00      B    H  
ATOM   1091  H2  HOH B 357      23.805  13.935  16.414  1.00  0.00      B    H  
ATOM   1092  O   HOH B 358      20.556   3.584  30.698  1.00  0.00      B    O  
ATOM   1093  H1  HOH B 358      20.182   2.988  31.403  1.00  0.00      B    H  
ATOM   1094  H2  HOH B 358      19.929   4.389  30.559  1.00  0.00      B    H  
ATOM   1095  O   HOH B 359      31.821  16.470   7.588  1.00  0.00      B    O  
ATOM   1096  H1  HOH B 359      31.255  17.316   7.377  1.00  0.00      B    H  
ATOM   1097  H2  HOH B 359      31.180  15.788   7.949  1.00  0.00      B    H  
ATOM   1098  O   HOH B 360      37.662  10.117  25.830  1.00  0.00      B    O  
ATOM   1099  H1  HOH B 360      37.160   9.967  26.687  1.00  0.00      B    H  
ATOM   1100  H2  HOH B 360      36.950  10.112  25.092  1.00  0.00      B    H  
ATOM   1101  O   HOH B 361      11.722  15.153  26.614  1.00  0.00      B    O  
ATOM   1102  H1  HOH B 361      12.580  14.637  26.769  1.00  0.00      B    H  
ATOM   1103  H2  HOH B 361      11.007  14.539  26.992  1.00  0.00      B    H  
ATOM   1104  O   HOH B 362      12.356  29.964  23.589  1.00  0.00      B    O  
ATOM   1105  H1  HOH B 362      11.706  29.455  24.207  1.00  0.00      B    H  
ATOM   1106  H2  HOH B 362      12.660  29.266  22.861  1.00  0.00      B    H  
ATOM   1107  O   HOH B 363      18.694   6.871   5.381  1.00  0.00      B    O  
ATOM   1108  H1  HOH B 363      19.104   6.641   6.295  1.00  0.00      B    H  
ATOM   1109  H2  HOH B 363      17.849   6.318   5.320  1.00  0.00      B    H  
ATOM   1110  O   HOH B 364      35.547  11.117   7.211  1.00  0.00      B    O  
ATOM   1111  H1  HOH B 364      36.013  10.682   6.395  1.00  0.00      B    H  
ATOM   1112  H2  HOH B 364      35.875  12.055   7.292  1.00  0.00      B    H  
ATOM   1113  O   HOH B 365      26.681  29.322  24.572  1.00  0.00      B    O  
ATOM   1114  H1  HOH B 365      26.533  29.667  23.664  1.00  0.00      B    H  
ATOM   1115  H2  HOH B 365      25.892  28.651  24.700  1.00  0.00      B    H  
ATOM   1116  O   HOH B 366      34.636  22.445  15.007  1.00  0.00      B    O  
ATOM   1117  H1  HOH B 366      35.025  22.109  15.852  1.00  0.00      B    H  
ATOM   1118  H2  HOH B 366      33.926  23.079  15.372  1.00  0.00      B    H  
ATOM   1119  O   HOH B 367       2.775   2.596   8.354  1.00  0.00      B    O  
ATOM   1120  H1  HOH B 367       2.966   1.590   8.219  1.00  0.00      B    H  
ATOM   1121  H2  HOH B 367       2.802   2.812   9.346  1.00  0.00      B    H  
ATOM   1122  O   HOH B 368      32.381   5.640   4.813  1.00  0.00      B    O  
ATOM   1123  H1  HOH B 368      31.840   5.532   3.986  1.00  0.00      B    H  
ATOM   1124  H2  HOH B 368      32.097   6.471   5.355  1.00  0.00      B    H  
ATOM   1125  O   HOH B 369       5.923   1.209  11.095  1.00  0.00      B    O  
ATOM   1126  H1  HOH B 369       5.457   1.079  10.184  1.00  0.00      B    H  
ATOM   1127  H2  HOH B 369       5.476   0.606  11.708  1.00  0.00      B    H  
ATOM   1128  O   HOH B 370      34.468  16.675  11.364  1.00  0.00      B    O  
ATOM   1129  H1  HOH B 370      34.693  17.358  10.613  1.00  0.00      B    H  
ATOM   1130  H2  HOH B 370      33.757  15.996  11.064  1.00  0.00      B    H  
ATOM   1131  O   HOH B 371      30.779  35.504  14.556  1.00  0.00      B    O  
ATOM   1132  H1  HOH B 371      29.979  34.881  14.346  1.00  0.00      B    H  
ATOM   1133  H2  HOH B 371      30.677  35.923  15.462  1.00  0.00      B    H  
ATOM   1134  O   HOH B 372      27.839  28.682   8.296  1.00  0.00      B    O  
ATOM   1135  H1  HOH B 372      26.905  28.485   8.635  1.00  0.00      B    H  
ATOM   1136  H2  HOH B 372      28.435  28.089   8.883  1.00  0.00      B    H  
ATOM   1137  O   HOH B 373      32.181  12.593  31.486  1.00  0.00      B    O  
ATOM   1138  H1  HOH B 373      33.136  12.601  31.245  1.00  0.00      B    H  
ATOM   1139  H2  HOH B 373      31.759  12.007  30.753  1.00  0.00      B    H  
ATOM   1140  O   HOH B 374      21.108   7.620  11.505  1.00  0.00      B    O  
ATOM   1141  H1  HOH B 374      20.729   8.485  11.946  1.00  0.00      B    H  
ATOM   1142  H2  HOH B 374      21.833   7.984  10.945  1.00  0.00      B    H  
ATOM   1143  O   HOH B 375      26.206  31.157  29.922  1.00  0.00      B    O  
ATOM   1144  H1  HOH B 375      26.015  30.645  30.812  1.00  0.00      B    H  
ATOM   1145  H2  HOH B 375      26.517  30.470  29.244  1.00  0.00      B    H  
ATOM   1146  O   HOH B 376      21.245  20.543  30.452  1.00  0.00      B    O  
ATOM   1147  H1  HOH B 376      21.249  21.300  31.157  1.00  0.00      B    H  
ATOM   1148  H2  HOH B 376      22.220  20.297  30.207  1.00  0.00      B    H  
ATOM   1149  O   HOH B 377      11.010  22.554  36.373  1.00  0.00      B    O  
ATOM   1150  H1  HOH B 377      10.990  23.501  36.072  1.00  0.00      B    H  
ATOM   1151  H2  HOH B 377      11.311  22.455  37.379  1.00  0.00      B    H  
ATOM   1152  O   HOH B 378       1.888   9.762  31.524  1.00  0.00      B    O  
ATOM   1153  H1  HOH B 378       2.492   8.953  31.580  1.00  0.00      B    H  
ATOM   1154  H2  HOH B 378       0.916   9.482  31.818  1.00  0.00      B    H  
ATOM   1155  O   HOH B 379      12.595   3.830  -0.310  1.00  0.00      B    O  
ATOM   1156  H1  HOH B 379      12.968   4.798  -0.311  1.00  0.00      B    H  
ATOM   1157  H2  HOH B 379      12.733   3.386   0.626  1.00  0.00      B    H  
ATOM   1158  O   HOH B 380      29.220  36.886  38.924  1.00  0.00      B    O  
ATOM   1159  H1  HOH B 380      29.139  35.881  39.057  1.00  0.00      B    H  
ATOM   1160  H2  HOH B 380      30.179  37.185  39.069  1.00  0.00      B    H  
ATOM   1161  O   HOH B 381      30.187  25.199  39.058  1.00  0.00      B    O  
ATOM   1162  H1  HOH B 381      29.751  26.066  39.335  1.00  0.00      B    H  
ATOM   1163  H2  HOH B 381      31.211  25.445  38.957  1.00  0.00      B    H  
ATOM   1164  O   HOH B 382      14.838  32.961  38.356  1.00  0.00      B    O  
ATOM   1165  H1  HOH B 382      13.797  32.803  38.380  1.00  0.00      B    H  
ATOM   1166  H2  HOH B 382      14.946  33.751  37.701  1.00  0.00      B    H  
ATOM   1167  O   HOH B 383      10.345  11.918   9.116  1.00  0.00      B    O  
ATOM   1168  H1  HOH B 383      10.926  12.324   9.820  1.00  0.00      B    H  
ATOM   1169  H2  HOH B 383      10.149  10.998   9.481  1.00  0.00      B    H  
ATOM   1170  O   HOH B 384       5.746  21.363   6.227  1.00  0.00      B    O  
ATOM   1171  H1  HOH B 384       5.544  20.649   5.576  1.00  0.00      B    H  
ATOM   1172  H2  HOH B 384       4.957  21.558   6.795  1.00  0.00      B    H  
ATOM   1173  O   HOH B 385      13.730  30.542  16.571  1.00  0.00      B    O  
ATOM   1174  H1  HOH B 385      13.724  30.073  15.684  1.00  0.00      B    H  
ATOM   1175  H2  HOH B 385      14.048  31.466  16.428  1.00  0.00      B    H  
ATOM   1176  O   HOH B 386       5.833  24.619  32.950  1.00  0.00      B    O  
ATOM   1177  H1  HOH B 386       4.942  24.417  33.301  1.00  0.00      B    H  
ATOM   1178  H2  HOH B 386       6.365  23.767  33.022  1.00  0.00      B    H  
ATOM   1179  O   HOH B 387      31.987  25.161  28.577  1.00  0.00      B    O  
ATOM   1180  H1  HOH B 387      32.973  25.267  28.914  1.00  0.00      B    H  
ATOM   1181  H2  HOH B 387      31.773  26.003  28.034  1.00  0.00      B    H  
ATOM   1182  O   HOH B 388      18.905  27.581   4.492  1.00  0.00      B    O  
ATOM   1183  H1  HOH B 388      19.735  27.695   5.143  1.00  0.00      B    H  
ATOM   1184  H2  HOH B 388      18.923  26.668   4.068  1.00  0.00      B    H  
ATOM   1185  O   HOH B 389      32.524  22.825  34.891  1.00  0.00      B    O  
ATOM   1186  H1  HOH B 389      31.560  22.877  35.066  1.00  0.00      B    H  
ATOM   1187  H2  HOH B 389      32.959  23.454  35.612  1.00  0.00      B    H  
ATOM   1188  O   HOH B 390      34.881  18.689   0.372  1.00  0.00      B    O  
ATOM   1189  H1  HOH B 390      34.550  17.751   0.406  1.00  0.00      B    H  
ATOM   1190  H2  HOH B 390      34.109  19.267   0.671  1.00  0.00      B    H  
ATOM   1191  O   HOH B 391       7.803  20.195  16.416  1.00  0.00      B    O  
ATOM   1192  H1  HOH B 391       7.633  19.192  16.396  1.00  0.00      B    H  
ATOM   1193  H2  HOH B 391       8.834  20.314  16.514  1.00  0.00      B    H  
ATOM   1194  O   HOH B 392       4.860  13.137  21.002  1.00  0.00      B    O  
ATOM   1195  H1  HOH B 392       4.377  13.023  21.875  1.00  0.00      B    H  
ATOM   1196  H2  HOH B 392       5.846  13.178  21.249  1.00  0.00      B    H  
ATOM   1197  O   HOH B 393       5.520   9.142  31.015  1.00  0.00      B    O  
ATOM   1198  H1  HOH B 393       4.983   9.134  31.881  1.00  0.00      B    H  
ATOM   1199  H2  HOH B 393       5.311  10.036  30.551  1.00  0.00      B    H  
ATOM   1200  O   HOH B 394       2.837  28.577  31.032  1.00  0.00      B    O  
ATOM   1201  H1  HOH B 394       3.208  29.520  30.842  1.00  0.00      B    H  
ATOM   1202  H2  HOH B 394       2.824  28.408  31.999  1.00  0.00      B    H  
ATOM   1203  O   HOH B 395       3.787  21.870  12.435  1.00  0.00      B    O  
ATOM   1204  H1  HOH B 395       4.047  22.177  11.537  1.00  0.00      B    H  
ATOM   1205  H2  HOH B 395       4.498  21.215  12.681  1.00  0.00      B    H  
ATOM   1206  O   HOH B 396      25.548  37.149   8.659  1.00  0.00      B    O  
ATOM   1207  H1  HOH B 396      24.951  36.668   9.366  1.00  0.00      B    H  
ATOM   1208  H2  HOH B 396      24.913  37.730   8.198  1.00  0.00      B    H  
ATOM   1209  O   HOH B 397      23.866  29.755  28.490  1.00  0.00      B    O  
ATOM   1210  H1  HOH B 397      23.066  30.116  27.935  1.00  0.00      B    H  
ATOM   1211  H2  HOH B 397      23.522  29.731  29.426  1.00  0.00      B    H  
ATOM   1212  O   HOH B 398       5.178  37.656  13.000  1.00  0.00      B    O  
ATOM   1213  H1  HOH B 398       4.864  38.028  13.851  1.00  0.00      B    H  
ATOM   1214  H2  HOH B 398       6.147  37.575  12.989  1.00  0.00      B    H  
ATOM   1215  O   HOH B 399       7.454  10.499  20.984  1.00  0.00      B    O  
ATOM   1216  H1  HOH B 399       8.285  10.416  21.539  1.00  0.00      B    H  
ATOM   1217  H2  HOH B 399       6.608  10.330  21.566  1.00  0.00      B    H  
ATOM   1218  O   HOH B 400      28.386  33.189  36.242  1.00  0.00      B    O  
ATOM   1219  H1  HOH B 400      27.578  33.757  36.017  1.00  0.00      B    H  
ATOM   1220  H2  HOH B 400      28.420  32.391  35.605  1.00  0.00      B    H  
ATOM   1221  O   HOH B 401      32.327  17.238  25.414  1.00  0.00      B    O  
ATOM   1222  H1  HOH B 401      31.953  16.411  24.925  1.00  0.00      B    H  
ATOM   1223  H2  HOH B 401      33.306  17.149  25.655  1.00  0.00      B    H  
ATOM   1224  O   HOH B 402       7.947  33.482  38.073  1.00  0.00      B    O  
ATOM   1225  H1  HOH B 402       8.760  33.378  37.505  1.00  0.00      B    H  
ATOM   1226  H2  HOH B 402       7.769  32.616  38.626  1.00  0.00      B    H  
ATOM   1227  O   HOH B 403      20.317  11.323  32.839  1.00  0.00      B    O  
ATOM   1228  H1  HOH B 403      19.851  10.776  33.593  1.00  0.00      B    H  
ATOM   1229  H2  HOH B 403      21.005  10.729  32.349  1.00  0.00      B    H  
ATOM   1230  O   HOH B 404       7.267  28.027  24.999  1.00  0.00      B    O  
ATOM   1231  H1  HOH B 404       6.896  28.766  25.509  1.00  0.00      B    H  
ATOM   1232  H2  HOH B 404       7.074  27.197  25.555  1.00  0.00      B    H  
ATOM   1233  O   HOH B 405      28.073  14.018  28.399  1.00  0.00      B    O  
ATOM   1234  H1  HOH B 405      28.779  14.405  27.733  1.00  0.00      B    H  
ATOM   1235  H2  HOH B 405      27.953  14.783  29.074  1.00  0.00      B    H  
ATOM   1236  O   HOH B 406      38.322  28.660   8.737  1.00  0.00      B    O  
ATOM   1237  H1  HOH B 406      37.616  27.954   8.855  1.00  0.00      B    H  
ATOM   1238  H2  HOH B 406      39.038  28.421   8.086  1.00  0.00      B    H  
ATOM   1239  O   HOH B 407      31.784  26.224  19.910  1.00  0.00      B    O  
ATOM   1240  H1  HOH B 407      30.974  26.868  19.746  1.00  0.00      B    H  
ATOM   1241  H2  HOH B 407      32.421  26.695  20.496  1.00  0.00      B    H  
ATOM   1242  O   HOH B 408      15.944   4.488  32.860  1.00  0.00      B    O  
ATOM   1243  H1  HOH B 408      15.167   5.003  33.284  1.00  0.00      B    H  
ATOM   1244  H2  HOH B 408      16.815   4.763  33.248  1.00  0.00      B    H  
ATOM   1245  O   HOH B 409      30.241  23.658  15.505  1.00  0.00      B    O  
ATOM   1246  H1  HOH B 409      29.911  22.792  15.901  1.00  0.00      B    H  
ATOM   1247  H2  HOH B 409      29.676  24.426  15.918  1.00  0.00      B    H  
ATOM   1248  O   HOH B 410       4.017  16.622  23.492  1.00  0.00      B    O  
ATOM   1249  H1  HOH B 410       4.194  17.323  22.781  1.00  0.00      B    H  
ATOM   1250  H2  HOH B 410       4.965  16.372  23.823  1.00  0.00      B    H  
ATOM   1251  O   HOH B 411      32.867  32.700  26.296  1.00  0.00      B    O  
ATOM   1252  H1  HOH B 411      32.104  31.933  26.300  1.00  0.00      B    H  
ATOM   1253  H2  HOH B 411      33.386  32.509  25.451  1.00  0.00      B    H  
ATOM   1254  O   HOH B 412      28.698  12.809  33.813  1.00  0.00      B    O  
ATOM   1255  H1  HOH B 412      28.234  11.935  33.692  1.00  0.00      B    H  
ATOM   1256  H2  HOH B 412      29.654  12.551  33.931  1.00  0.00      B    H  
ATOM   1257  O   HOH B 413      37.668   6.652   8.362  1.00  0.00      B    O  
ATOM   1258  H1  HOH B 413      37.125   6.844   9.221  1.00  0.00      B    H  
ATOM   1259  H2  HOH B 413      38.433   6.105   8.753  1.00  0.00      B    H  
ATOM   1260  O   HOH B 414      16.568  16.172   1.596  1.00  0.00      B    O  
ATOM   1261  H1  HOH B 414      16.745  15.464   0.938  1.00  0.00      B    H  
ATOM   1262  H2  HOH B 414      17.240  16.061   2.284  1.00  0.00      B    H  
ATOM   1263  O   HOH B 415      28.811  31.051   8.259  1.00  0.00      B    O  
ATOM   1264  H1  HOH B 415      28.376  30.128   8.196  1.00  0.00      B    H  
ATOM   1265  H2  HOH B 415      28.301  31.530   8.984  1.00  0.00      B    H  
ATOM   1266  O   HOH B 416      38.312  13.960  13.171  1.00  0.00      B    O  
ATOM   1267  H1  HOH B 416      37.376  14.354  13.127  1.00  0.00      B    H  
ATOM   1268  H2  HOH B 416      38.326  13.117  13.707  1.00  0.00      B    H  
ATOM   1269  O   HOH B 417      13.963  31.074   9.906  1.00  0.00      B    O  
ATOM   1270  H1  HOH B 417      13.276  31.837   9.937  1.00  0.00      B    H  
ATOM   1271  H2  HOH B 417      14.528  31.217   9.134  1.00  0.00      B    H  
ATOM   1272  O   HOH B 418      33.801  27.364  25.980  1.00  0.00      B    O  
ATOM   1273  H1  HOH B 418      33.872  28.144  25.335  1.00  0.00      B    H  
ATOM   1274  H2  HOH B 418      32.776  27.216  26.152  1.00  0.00      B    H  
ATOM   1275  O   HOH B 419      16.056  30.060  35.899  1.00  0.00      B    O  
ATOM   1276  H1  HOH B 419      15.310  30.177  36.540  1.00  0.00      B    H  
ATOM   1277  H2  HOH B 419      16.449  29.131  35.978  1.00  0.00      B    H  
ATOM   1278  O   HOH B 420      30.698   5.335   2.817  1.00  0.00      B    O  
ATOM   1279  H1  HOH B 420      31.257   5.798   2.135  1.00  0.00      B    H  
ATOM   1280  H2  HOH B 420      30.925   4.355   2.865  1.00  0.00      B    H  
ATOM   1281  O   HOH B 421       2.541   6.323  21.351  1.00  0.00      B    O  
ATOM   1282  H1  HOH B 421       3.460   5.988  21.587  1.00  0.00      B    H  
ATOM   1283  H2  HOH B 421       2.477   6.760  20.420  1.00  0.00      B    H  
ATOM   1284  O   HOH B 422      34.691  15.786  17.886  1.00  0.00      B    O  
ATOM   1285  H1  HOH B 422      35.111  16.008  16.982  1.00  0.00      B    H  
ATOM   1286  H2  HOH B 422      34.838  16.585  18.547  1.00  0.00      B    H  
ATOM   1287  O   HOH B 423      34.433  32.889  33.136  1.00  0.00      B    O  
ATOM   1288  H1  HOH B 423      33.830  32.319  32.481  1.00  0.00      B    H  
ATOM   1289  H2  HOH B 423      34.911  33.540  32.537  1.00  0.00      B    H  
ATOM   1290  O   HOH B 424      36.403  31.002  30.884  1.00  0.00      B    O  
ATOM   1291  H1  HOH B 424      36.849  30.564  31.636  1.00  0.00      B    H  
ATOM   1292  H2  HOH B 424      37.140  31.415  30.331  1.00  0.00      B    H  
ATOM   1293  O   HOH B 425       7.166  24.281  16.973  1.00  0.00      B    O  
ATOM   1294  H1  HOH B 425       6.478  24.979  16.724  1.00  0.00      B    H  
ATOM   1295  H2  HOH B 425       6.807  23.726  17.774  1.00  0.00      B    H  
ATOM   1296  O   HOH B 426      17.440   5.778  24.018  1.00  0.00      B    O  
ATOM   1297  H1  HOH B 426      18.219   5.633  24.608  1.00  0.00      B    H  
ATOM   1298  H2  HOH B 426      16.900   4.902  24.011  1.00  0.00      B    H  
ATOM   1299  O   HOH B 427       1.567  15.818  24.309  1.00  0.00      B    O  
ATOM   1300  H1  HOH B 427       1.274  15.034  23.764  1.00  0.00      B    H  
ATOM   1301  H2  HOH B 427       2.495  16.027  24.007  1.00  0.00      B    H  
ATOM   1302  O   HOH B 428       1.632  36.663  15.392  1.00  0.00      B    O  
ATOM   1303  H1  HOH B 428       1.584  36.072  14.543  1.00  0.00      B    H  
ATOM   1304  H2  HOH B 428       2.316  36.257  16.040  1.00  0.00      B    H  
ATOM   1305  O   HOH B 429      31.361   4.013  38.607  1.00  0.00      B    O  
ATOM   1306  H1  HOH B 429      31.585   4.773  39.204  1.00  0.00      B    H  
ATOM   1307  H2  HOH B 429      30.544   4.298  38.031  1.00  0.00      B    H  
ATOM   1308  O   HOH B 430      34.772  36.060   8.447  1.00  0.00      B    O  
ATOM   1309  H1  HOH B 430      35.761  35.760   8.532  1.00  0.00      B    H  
ATOM   1310  H2  HOH B 430      34.440  36.297   9.432  1.00  0.00      B    H  
ATOM   1311  O   HOH B 431      11.210  36.645  21.422  1.00  0.00      B    O  
ATOM   1312  H1  HOH B 431      11.270  37.433  20.834  1.00  0.00      B    H  
ATOM   1313  H2  HOH B 431      10.321  36.642  21.997  1.00  0.00      B    H  
ATOM   1314  O   HOH B 432      34.503  25.536   4.367  1.00  0.00      B    O  
ATOM   1315  H1  HOH B 432      34.137  24.897   5.095  1.00  0.00      B    H  
ATOM   1316  H2  HOH B 432      35.401  25.190   4.146  1.00  0.00      B    H  
ATOM   1317  O   HOH B 433       8.131  19.558   4.620  1.00  0.00      B    O  
ATOM   1318  H1  HOH B 433       7.790  19.076   5.414  1.00  0.00      B    H  
ATOM   1319  H2  HOH B 433       8.438  20.462   4.895  1.00  0.00      B    H  
ATOM   1320  O   HOH B 434       9.869  10.229  27.788  1.00  0.00      B    O  
ATOM   1321  H1  HOH B 434       9.414  10.001  28.703  1.00  0.00      B    H  
ATOM   1322  H2  HOH B 434      10.717   9.638  27.682  1.00  0.00      B    H  
ATOM   1323  O   HOH B 435       3.930  10.612   3.925  1.00  0.00      B    O  
ATOM   1324  H1  HOH B 435       3.793  10.453   2.918  1.00  0.00      B    H  
ATOM   1325  H2  HOH B 435       2.990  10.410   4.348  1.00  0.00      B    H  
ATOM   1326  O   HOH B 436       7.009  24.576  21.625  1.00  0.00      B    O  
ATOM   1327  H1  HOH B 436       6.295  25.271  21.663  1.00  0.00      B    H  
ATOM   1328  H2  HOH B 436       6.943  24.005  22.505  1.00  0.00      B    H  
ATOM   1329  O   HOH B 437      29.979  30.771  32.436  1.00  0.00      B    O  
ATOM   1330  H1  HOH B 437      30.921  30.812  32.821  1.00  0.00      B    H  
ATOM   1331  H2  HOH B 437      30.078  30.211  31.575  1.00  0.00      B    H  
ATOM   1332  O   HOH B 438      37.995  20.270  31.177  1.00  0.00      B    O  
ATOM   1333  H1  HOH B 438      37.513  20.010  32.098  1.00  0.00      B    H  
ATOM   1334  H2  HOH B 438      37.736  19.688  30.433  1.00  0.00      B    H  
ATOM   1335  O   HOH B 439      36.520  26.781  30.203  1.00  0.00      B    O  
ATOM   1336  H1  HOH B 439      36.290  27.495  29.466  1.00  0.00      B    H  
ATOM   1337  H2  HOH B 439      36.089  27.088  31.053  1.00  0.00      B    H  
ATOM   1338  O   HOH B 440      22.883   0.099  27.362  1.00  0.00      B    O  
ATOM   1339  H1  HOH B 440      23.707  -0.435  27.383  1.00  0.00      B    H  
ATOM   1340  H2  HOH B 440      22.936   0.949  27.959  1.00  0.00      B    H  
ATOM   1341  O   HOH B 441      26.655  20.936  12.779  1.00  0.00      B    O  
ATOM   1342  H1  HOH B 441      26.185  20.093  12.870  1.00  0.00      B    H  
ATOM   1343  H2  HOH B 441      27.514  20.903  13.318  1.00  0.00      B    H  
ATOM   1344  O   HOH B 442      38.746  13.639   6.275  1.00  0.00      B    O  
ATOM   1345  H1  HOH B 442      37.816  13.958   6.524  1.00  0.00      B    H  
ATOM   1346  H2  HOH B 442      38.977  12.874   6.953  1.00  0.00      B    H  
ATOM   1347  O   HOH B 443      18.185   2.370   1.546  1.00  0.00      B    O  
ATOM   1348  H1  HOH B 443      18.535   1.472   1.202  1.00  0.00      B    H  
ATOM   1349  H2  HOH B 443      18.975   2.997   1.425  1.00  0.00      B    H  
ATOM   1350  O   HOH B 444      24.637  27.102   5.331  1.00  0.00      B    O  
ATOM   1351  H1  HOH B 444      25.453  27.709   5.577  1.00  0.00      B    H  
ATOM   1352  H2  HOH B 444      24.338  27.329   4.397  1.00  0.00      B    H  
ATOM   1353  O   HOH B 445      33.081  18.049  37.156  1.00  0.00      B    O  
ATOM   1354  H1  HOH B 445      33.718  17.443  37.605  1.00  0.00      B    H  
ATOM   1355  H2  HOH B 445      32.221  18.075  37.584  1.00  0.00      B    H  
ATOM   1356  O   HOH B 446      21.614   0.400  15.759  1.00  0.00      B    O  
ATOM   1357  H1  HOH B 446      21.033   0.163  14.937  1.00  0.00      B    H  
ATOM   1358  H2  HOH B 446      21.926  -0.525  16.107  1.00  0.00      B    H  
ATOM   1359  O   HOH B 447      24.842  13.891   0.348  1.00  0.00      B    O  
ATOM   1360  H1  HOH B 447      24.043  14.553   0.351  1.00  0.00      B    H  
ATOM   1361  H2  HOH B 447      25.522  14.312   1.060  1.00  0.00      B    H  
ATOM   1362  O   HOH B 448      28.597  13.074   0.051  1.00  0.00      B    O  
ATOM   1363  H1  HOH B 448      29.107  13.547   0.824  1.00  0.00      B    H  
ATOM   1364  H2  HOH B 448      28.751  13.603  -0.762  1.00  0.00      B    H  
ATOM   1365  O   HOH B 449      10.640  12.402  16.540  1.00  0.00      B    O  
ATOM   1366  H1  HOH B 449      11.146  13.088  16.009  1.00  0.00      B    H  
ATOM   1367  H2  HOH B 449      11.333  12.079  17.222  1.00  0.00      B    H  
ATOM   1368  O   HOH B 450      14.135  33.726  17.471  1.00  0.00      B    O  
ATOM   1369  H1  HOH B 450      13.508  34.086  18.212  1.00  0.00      B    H  
ATOM   1370  H2  HOH B 450      15.040  33.566  17.877  1.00  0.00      B    H  
ATOM   1371  O   HOH B 451       5.381  37.120   0.565  1.00  0.00      B    O  
ATOM   1372  H1  HOH B 451       4.934  37.426   1.409  1.00  0.00      B    H  
ATOM   1373  H2  HOH B 451       5.881  36.286   0.911  1.00  0.00      B    H  
ATOM   1374  O   HOH B 452      23.672  35.868  21.988  1.00  0.00      B    O  
ATOM   1375  H1  HOH B 452      23.289  34.991  21.628  1.00  0.00      B    H  
ATOM   1376  H2  HOH B 452      22.915  36.322  22.503  1.00  0.00      B    H  
ATOM   1377  O   HOH B 453      24.709   4.487   5.483  1.00  0.00      B    O  
ATOM   1378  H1  HOH B 453      23.714   4.588   5.649  1.00  0.00      B    H  
ATOM   1379  H2  HOH B 453      25.301   5.110   5.985  1.00  0.00      B    H  
ATOM   1380  O   HOH B 454      25.792   2.714  23.457  1.00  0.00      B    O  
ATOM   1381  H1  HOH B 454      26.619   2.523  22.899  1.00  0.00      B    H  
ATOM   1382  H2  HOH B 454      26.158   3.289  24.244  1.00  0.00      B    H  
ATOM   1383  O   HOH B 455      37.743   6.338  17.501  1.00  0.00      B    O  
ATOM   1384  H1  HOH B 455      38.277   7.136  17.751  1.00  0.00      B    H  
ATOM   1385  H2  HOH B 455      38.339   5.572  17.676  1.00  0.00      B    H  
ATOM   1386  O   HOH B 456      38.149   6.542  20.924  1.00  0.00      B    O  
ATOM   1387  H1  HOH B 456      38.677   6.702  20.057  1.00  0.00      B    H  
ATOM   1388  H2  HOH B 456      38.079   7.531  21.353  1.00  0.00      B    H  
ATOM   1389  O   HOH B 457       7.172  23.772   9.340  1.00  0.00      B    O  
ATOM   1390  H1  HOH B 457       7.893  23.353   8.729  1.00  0.00      B    H  
ATOM   1391  H2  HOH B 457       7.589  24.422  10.001  1.00  0.00      B    H  
ATOM   1392  O   HOH B 458       4.410  20.334  37.266  1.00  0.00      B    O  
ATOM   1393  H1  HOH B 458       4.945  21.015  37.807  1.00  0.00      B    H  
ATOM   1394  H2  HOH B 458       4.668  20.437  36.308  1.00  0.00      B    H  
ATOM   1395  O   HOH B 459       0.451   1.268  14.663  1.00  0.00      B    O  
ATOM   1396  H1  HOH B 459       0.369   1.621  13.723  1.00  0.00      B    H  
ATOM   1397  H2  HOH B 459       1.450   1.303  14.857  1.00  0.00      B    H  
ATOM   1398  O   HOH B 460      21.589  23.938   6.326  1.00  0.00      B    O  
ATOM   1399  H1  HOH B 460      20.606  23.958   6.065  1.00  0.00      B    H  
ATOM   1400  H2  HOH B 460      22.164  23.973   5.445  1.00  0.00      B    H  
ATOM   1401  O   HOH B 461       8.879   9.394  25.428  1.00  0.00      B    O  
ATOM   1402  H1  HOH B 461       8.654   8.401  25.685  1.00  0.00      B    H  
ATOM   1403  H2  HOH B 461       9.392   9.880  26.179  1.00  0.00      B    H  
ATOM   1404  O   HOH B 462      25.887  25.530  35.129  1.00  0.00      B    O  
ATOM   1405  H1  HOH B 462      24.979  25.037  35.264  1.00  0.00      B    H  
ATOM   1406  H2  HOH B 462      26.133  25.578  34.168  1.00  0.00      B    H  
ATOM   1407  O   HOH B 463       4.270  14.257  33.414  1.00  0.00      B    O  
ATOM   1408  H1  HOH B 463       4.304  13.492  32.725  1.00  0.00      B    H  
ATOM   1409  H2  HOH B 463       4.833  13.947  34.182  1.00  0.00      B    H  
ATOM   1410  O   HOH B 464      19.523  12.050  29.166  1.00  0.00      B    O  
ATOM   1411  H1  HOH B 464      19.173  12.093  28.254  1.00  0.00      B    H  
ATOM   1412  H2  HOH B 464      20.265  11.373  29.204  1.00  0.00      B    H  
ATOM   1413  O   HOH B 465       1.822  19.398   2.060  1.00  0.00      B    O  
ATOM   1414  H1  HOH B 465       1.139  19.279   2.819  1.00  0.00      B    H  
ATOM   1415  H2  HOH B 465       2.610  18.914   2.416  1.00  0.00      B    H  
ATOM   1416  O   HOH B 466      17.779   7.729  17.888  1.00  0.00      B    O  
ATOM   1417  H1  HOH B 466      17.574   7.988  18.811  1.00  0.00      B    H  
ATOM   1418  H2  HOH B 466      17.771   6.710  17.864  1.00  0.00      B    H  
ATOM   1419  O   HOH B 467       2.839  26.463  18.750  1.00  0.00      B    O  
ATOM   1420  H1  HOH B 467       2.667  25.480  19.068  1.00  0.00      B    H  
ATOM   1421  H2  HOH B 467       2.161  26.728  18.087  1.00  0.00      B    H  
ATOM   1422  O   HOH B 468       0.935  30.044  25.774  1.00  0.00      B    O  
ATOM   1423  H1  HOH B 468       1.427  29.912  24.874  1.00  0.00      B    H  
ATOM   1424  H2  HOH B 468       1.685  29.805  26.471  1.00  0.00      B    H  
ATOM   1425  O   HOH B 469      27.520  20.466   4.515  1.00  0.00      B    O  
ATOM   1426  H1  HOH B 469      28.155  20.079   3.890  1.00  0.00      B    H  
ATOM   1427  H2  HOH B 469      27.967  21.124   5.104  1.00  0.00      B    H  
ATOM   1428  O   HOH B 470      25.353  23.325  19.800  1.00  0.00      B    O  
ATOM   1429  H1  HOH B 470      26.276  22.890  19.889  1.00  0.00      B    H  
ATOM   1430  H2  HOH B 470      25.372  24.201  20.282  1.00  0.00      B    H  
ATOM   1431  O   HOH B 471      25.989  36.895   0.983  1.00  0.00      B    O  
ATOM   1432  H1  HOH B 471      26.613  37.672   1.012  1.00  0.00      B    H  
ATOM   1433  H2  HOH B 471      25.185  37.067   1.532  1.00  0.00      B    H  
ATOM   1434  O   HOH B 472       7.947  29.662   7.819  1.00  0.00      B    O  
ATOM   1435  H1  HOH B 472       8.889  29.394   8.104  1.00  0.00      B    H  
ATOM   1436  H2  HOH B 472       7.330  29.501   8.574  1.00  0.00      B    H  
ATOM   1437  O   HOH B 473      14.215  36.462  28.543  1.00  0.00      B    O  
ATOM   1438  H1  HOH B 473      13.947  37.398  28.434  1.00  0.00      B    H  
ATOM   1439  H2  HOH B 473      13.650  35.882  27.902  1.00  0.00      B    H  
ATOM   1440  O   HOH B 474      25.385  32.014  34.225  1.00  0.00      B    O  
ATOM   1441  H1  HOH B 474      24.955  31.568  35.005  1.00  0.00      B    H  
ATOM   1442  H2  HOH B 474      25.674  32.934  34.522  1.00  0.00      B    H  
ATOM   1443  O   HOH B 475      14.095  29.636   3.451  1.00  0.00      B    O  
ATOM   1444  H1  HOH B 475      13.691  29.446   4.392  1.00  0.00      B    H  
ATOM   1445  H2  HOH B 475      14.713  28.867   3.254  1.00  0.00      B    H  
ATOM   1446  O   HOH B 476       9.204  30.193  15.591  1.00  0.00      B    O  
ATOM   1447  H1  HOH B 476       9.125  31.213  15.480  1.00  0.00      B    H  
ATOM   1448  H2  HOH B 476       9.923  29.998  16.279  1.00  0.00      B    H  
ATOM   1449  O   HOH B 477      16.154  24.235   0.243  1.00  0.00      B    O  
ATOM   1450  H1  HOH B 477      15.252  24.676   0.482  1.00  0.00      B    H  
ATOM   1451  H2  HOH B 477      15.888  23.709  -0.573  1.00  0.00      B    H  
ATOM   1452  O   HOH B 478      17.642  10.384  37.263  1.00  0.00      B    O  
ATOM   1453  H1  HOH B 478      17.487   9.765  36.496  1.00  0.00      B    H  
ATOM   1454  H2  HOH B 478      17.129   9.902  38.060  1.00  0.00      B    H  
ATOM   1455  O   HOH B 479      24.053   7.921  22.070  1.00  0.00      B    O  
ATOM   1456  H1  HOH B 479      24.277   6.976  22.439  1.00  0.00      B    H  
ATOM   1457  H2  HOH B 479      23.733   7.739  21.060  1.00  0.00      B    H  
ATOM   1458  O   HOH B 480      10.065  34.671  30.387  1.00  0.00      B    O  
ATOM   1459  H1  HOH B 480      10.269  35.626  30.188  1.00  0.00      B    H  
ATOM   1460  H2  HOH B 480       9.343  34.641  31.053  1.00  0.00      B    H  
ATOM   1461  O   HOH B 481       9.128   7.241  15.331  1.00  0.00      B    O  
ATOM   1462  H1  HOH B 481       8.655   7.660  14.490  1.00  0.00      B    H  
ATOM   1463  H2  HOH B 481      10.085   7.620  15.366  1.00  0.00      B    H  
ATOM   1464  O   HOH B 482      35.559  23.114  38.324  1.00  0.00      B    O  
ATOM   1465  H1  HOH B 482      36.348  23.764  38.209  1.00  0.00      B    H  
ATOM   1466  H2  HOH B 482      35.891  22.226  37.932  1.00  0.00      B    H  
ATOM   1467  O   HOH B 483      19.533  23.845   9.480  1.00  0.00      B    O  
ATOM   1468  H1  HOH B 483      20.471  23.675   9.100  1.00  0.00      B    H  
ATOM   1469  H2  HOH B 483      18.881  23.833   8.680  1.00  0.00      B    H  
ATOM   1470  O   HOH B 484      17.811   4.651  15.111  1.00  0.00      B    O  
ATOM   1471  H1  HOH B 484      17.752   3.692  15.037  1.00  0.00      B    H  
ATOM   1472  H2  HOH B 484      18.776   4.921  15.116  1.00  0.00      B    H  
ATOM   1473  O   HOH B 485      16.623  23.790  12.648  1.00  0.00      B    O  
ATOM   1474  H1  HOH B 485      17.425  24.389  12.381  1.00  0.00      B    H  
ATOM   1475  H2  HOH B 485      16.344  23.161  11.864  1.00  0.00      B    H  
ATOM   1476  O   HOH B 486      28.939  15.605   2.335  1.00  0.00      B    O  
ATOM   1477  H1  HOH B 486      29.070  16.417   1.706  1.00  0.00      B    H  
ATOM   1478  H2  HOH B 486      29.336  15.830   3.243  1.00  0.00      B    H  
ATOM   1479  O   HOH B 487      20.439  29.715  35.899  1.00  0.00      B    O  
ATOM   1480  H1  HOH B 487      20.854  30.198  36.701  1.00  0.00      B    H  
ATOM   1481  H2  HOH B 487      19.667  30.272  35.532  1.00  0.00      B    H  
ATOM   1482  O   HOH B 488      27.135   4.073  29.679  1.00  0.00      B    O  
ATOM   1483  H1  HOH B 488      26.380   3.441  29.839  1.00  0.00      B    H  
ATOM   1484  H2  HOH B 488      27.238   4.728  30.438  1.00  0.00      B    H  
ATOM   1485  O   HOH B 489      35.538   9.291   9.069  1.00  0.00      B    O  
ATOM   1486  H1  HOH B 489      34.834   9.773   9.558  1.00  0.00      B    H  
ATOM   1487  H2  HOH B 489      35.773   9.948   8.291  1.00  0.00      B    H  
ATOM   1488  O   HOH B 490      23.324  38.120   6.978  1.00  0.00      B    O  
ATOM   1489  H1  HOH B 490      23.171  39.143   6.790  1.00  0.00      B    H  
ATOM   1490  H2  HOH B 490      22.629  37.785   7.566  1.00  0.00      B    H  
ATOM   1491  O   HOH B 491      35.329  17.952  19.547  1.00  0.00      B    O  
ATOM   1492  H1  HOH B 491      35.698  18.033  20.511  1.00  0.00      B    H  
ATOM   1493  H2  HOH B 491      34.485  18.524  19.495  1.00  0.00      B    H  
ATOM   1494  O   HOH B 492       9.569  24.712  26.324  1.00  0.00      B    O  
ATOM   1495  H1  HOH B 492      10.578  24.254  26.538  1.00  0.00      B    H  
ATOM   1496  H2  HOH B 492       9.145  25.036  27.165  1.00  0.00      B    H  
ATOM   1497  O   HOH B 493      11.493  32.003  21.102  1.00  0.00      B    O  
ATOM   1498  H1  HOH B 493      11.125  31.222  21.606  1.00  0.00      B    H  
ATOM   1499  H2  HOH B 493      12.029  31.659  20.316  1.00  0.00      B    H  
ATOM   1500  O   HOH B 494      24.601  21.916  16.932  1.00  0.00      B    O  
ATOM   1501  H1  HOH B 494      24.295  21.943  17.930  1.00  0.00      B    H  
ATOM   1502  H2  HOH B 494      24.089  21.179  16.447  1.00  0.00      B    H  
ATOM   1503  O   HOH B 495      21.980  34.387  38.318  1.00  0.00      B    O  
ATOM   1504  H1  HOH B 495      21.436  35.007  37.751  1.00  0.00      B    H  
ATOM   1505  H2  HOH B 495      21.764  34.642  39.266  1.00  0.00      B    H  
ATOM   1506  O   HOH B 496      11.690  38.093  13.395  1.00  0.00      B    O  
ATOM   1507  H1  HOH B 496      12.267  38.080  14.210  1.00  0.00      B    H  
ATOM   1508  H2  HOH B 496      11.198  37.196  13.249  1.00  0.00      B    H  
ATOM   1509  O   HOH B 497      -0.088  22.926  26.881  1.00  0.00      B    O  
ATOM   1510  H1  HOH B 497       0.125  22.523  27.767  1.00  0.00      B    H  
ATOM   1511  H2  HOH B 497       0.048  23.934  26.886  1.00  0.00      B    H  
ATOM   1512  O   HOH B 498      37.368  36.042  14.991  1.00  0.00      B    O  
ATOM   1513  H1  HOH B 498      38.189  35.913  14.365  1.00  0.00      B    H  
ATOM   1514  H2  HOH B 498      37.463  36.904  15.487  1.00  0.00      B    H  
ATOM   1515  O   HOH B 499       2.731  10.646  16.196  1.00  0.00      B    O  
ATOM   1516  H1  HOH B 499       2.691  11.375  15.519  1.00  0.00      B    H  
ATOM   1517  H2  HOH B 499       3.081  11.117  17.037  1.00  0.00      B    H  
ATOM   1518  O   HOH B 500      22.103  36.476  13.568  1.00  0.00      B    O  
ATOM   1519  H1  HOH B 500      23.030  36.304  13.260  1.00  0.00      B    H  
ATOM   1520  H2  HOH B 500      21.800  35.696  14.241  1.00  0.00      B    H  
ATOM   1521  O   HOH B 501      21.230  19.951  35.386  1.00  0.00      B    O  
ATOM   1522  H1  HOH B 501      22.217  19.725  35.579  1.00  0.00      B    H  
ATOM   1523  H2  HOH B 501      20.963  19.561  34.504  1.00  0.00      B    H  
ATOM   1524  O   HOH B 502       1.722  21.584  10.157  1.00  0.00      B    O  
ATOM   1525  H1  HOH B 502       2.084  22.569  10.221  1.00  0.00      B    H  
ATOM   1526  H2  HOH B 502       2.305  21.067   9.598  1.00  0.00      B    H  
ATOM   1527  O   HOH B 503       5.145   5.632  21.704  1.00  0.00      B    O  
ATOM   1528  H1  HOH B 503       5.846   5.933  21.048  1.00  0.00      B    H  
ATOM   1529  H2  HOH B 503       5.447   5.908  22.650  1.00  0.00      B    H  
ATOM   1530  O   HOH B 504      32.995  20.312   6.076  1.00  0.00      B    O  
ATOM   1531  H1  HOH B 504      32.255  20.574   5.413  1.00  0.00      B    H  
ATOM   1532  H2  HOH B 504      33.764  19.891   5.627  1.00  0.00      B    H  
ATOM   1533  O   HOH B 505      25.305  13.624  29.368  1.00  0.00      B    O  
ATOM   1534  H1  HOH B 505      26.201  13.550  28.917  1.00  0.00      B    H  
ATOM   1535  H2  HOH B 505      25.417  13.181  30.276  1.00  0.00      B    H  
ATOM   1536  O   HOH B 506       0.339  18.738  25.412  1.00  0.00      B    O  
ATOM   1537  H1  HOH B 506       0.304  17.786  25.220  1.00  0.00      B    H  
ATOM   1538  H2  HOH B 506       1.276  19.067  25.227  1.00  0.00      B    H  
ATOM   1539  O   HOH B 507      14.933   1.681  27.842  1.00  0.00      B    O  
ATOM   1540  H1  HOH B 507      15.468   0.842  28.134  1.00  0.00      B    H  
ATOM   1541  H2  HOH B 507      14.704   2.176  28.696  1.00  0.00      B    H  
ATOM   1542  O   HOH B 508      25.315  18.304   1.575  1.00  0.00      B    O  
ATOM   1543  H1  HOH B 508      24.682  17.645   1.981  1.00  0.00      B    H  
ATOM   1544  H2  HOH B 508      24.726  18.889   1.043  1.00  0.00      B    H  
ATOM   1545  O   HOH B 509      18.497  34.003  25.731  1.00  0.00      B    O  
ATOM   1546  H1  HOH B 509      18.054  33.207  25.274  1.00  0.00      B    H  
ATOM   1547  H2  HOH B 509      18.071  34.859  25.334  1.00  0.00      B    H  
ATOM   1548  O   HOH B 510      21.661  31.031  27.200  1.00  0.00      B    O  
ATOM   1549  H1  HOH B 510      20.960  30.677  26.562  1.00  0.00      B    H  
ATOM   1550  H2  HOH B 510      21.215  31.107  28.116  1.00  0.00      B    H  
ATOM   1551  O   HOH B 511      24.088  30.136   3.209  1.00  0.00      B    O  
ATOM   1552  H1  HOH B 511      24.809  29.661   2.694  1.00  0.00      B    H  
ATOM   1553  H2  HOH B 511      23.569  30.685   2.534  1.00  0.00      B    H  
ATOM   1554  O   HOH B 512      36.379  19.833  14.932  1.00  0.00      B    O  
ATOM   1555  H1  HOH B 512      36.681  19.273  15.665  1.00  0.00      B    H  
ATOM   1556  H2  HOH B 512      35.344  19.592  14.857  1.00  0.00      B    H  
ATOM   1557  O   HOH B 513      15.572  38.082  17.083  1.00  0.00      B    O  
ATOM   1558  H1  HOH B 513      16.500  38.027  17.347  1.00  0.00      B    H  
ATOM   1559  H2  HOH B 513      15.045  38.301  17.906  1.00  0.00      B    H  
ATOM   1560  O   HOH B 514      37.261   9.087  34.761  1.00  0.00      B    O  
ATOM   1561  H1  HOH B 514      36.756   9.125  33.868  1.00  0.00      B    H  
ATOM   1562  H2  HOH B 514      38.206   9.340  34.543  1.00  0.00      B    H  
ATOM   1563  O   HOH B 515      31.076  25.618   4.653  1.00  0.00      B    O  
ATOM   1564  H1  HOH B 515      31.608  25.591   3.777  1.00  0.00      B    H  
ATOM   1565  H2  HOH B 515      31.236  26.547   5.069  1.00  0.00      B    H  
ATOM   1566  O   HOH B 516       9.969   9.696  10.662  1.00  0.00      B    O  
ATOM   1567  H1  HOH B 516      10.546  10.366  11.114  1.00  0.00      B    H  
ATOM   1568  H2  HOH B 516      10.150   8.754  11.087  1.00  0.00      B    H  
ATOM   1569  O   HOH B 517       6.580   6.150   1.091  1.00  0.00      B    O  
ATOM   1570  H1  HOH B 517       6.157   5.476   0.445  1.00  0.00      B    H  
ATOM   1571  H2  HOH B 517       6.988   6.840   0.443  1.00  0.00      B    H  
ATOM   1572  O   HOH B 518      38.700  27.703  28.399  1.00  0.00      B    O  
ATOM   1573  H1  HOH B 518      38.536  28.688  28.116  1.00  0.00      B    H  
ATOM   1574  H2  HOH B 518      38.381  27.594  29.304  1.00  0.00      B    H  
ATOM   1575  O   HOH B 519       1.850  17.941  13.296  1.00  0.00      B    O  
ATOM   1576  H1  HOH B 519       0.972  17.479  13.641  1.00  0.00      B    H  
ATOM   1577  H2  HOH B 519       1.681  18.430  12.434  1.00  0.00      B    H  
ATOM   1578  O   HOH B 520       4.634  34.161   7.824  1.00  0.00      B    O  
ATOM   1579  H1  HOH B 520       3.985  33.441   7.974  1.00  0.00      B    H  
ATOM   1580  H2  HOH B 520       5.185  33.895   7.030  1.00  0.00      B    H  
ATOM   1581  O   HOH B 521       1.408   2.023  22.393  1.00  0.00      B    O  
ATOM   1582  H1  HOH B 521       1.514   1.415  21.600  1.00  0.00      B    H  
ATOM   1583  H2  HOH B 521       1.106   2.928  22.085  1.00  0.00      B    H  
ATOM   1584  O   HOH B 522       8.170  16.982  13.553  1.00  0.00      B    O  
ATOM   1585  H1  HOH B 522       8.096  17.225  14.534  1.00  0.00      B    H  
ATOM   1586  H2  HOH B 522       7.888  15.992  13.402  1.00  0.00      B    H  
ATOM   1587  O   HOH B 523      19.127  34.716  12.690  1.00  0.00      B    O  
ATOM   1588  H1  HOH B 523      19.389  35.726  12.721  1.00  0.00      B    H  
ATOM   1589  H2  HOH B 523      20.019  34.181  12.571  1.00  0.00      B    H  
ATOM   1590  O   HOH B 524      27.410  35.142  32.695  1.00  0.00      B    O  
ATOM   1591  H1  HOH B 524      26.695  35.053  31.957  1.00  0.00      B    H  
ATOM   1592  H2  HOH B 524      28.215  34.657  32.312  1.00  0.00      B    H  
ATOM   1593  O   HOH B 525       4.109   7.649  15.003  1.00  0.00      B    O  
ATOM   1594  H1  HOH B 525       4.246   6.766  15.476  1.00  0.00      B    H  
ATOM   1595  H2  HOH B 525       4.864   8.199  15.228  1.00  0.00      B    H  
ATOM   1596  O   HOH B 526      24.968  27.136  17.767  1.00  0.00      B    O  
ATOM   1597  H1  HOH B 526      25.583  26.737  17.020  1.00  0.00      B    H  
ATOM   1598  H2  HOH B 526      24.086  26.609  17.770  1.00  0.00      B    H  
ATOM   1599  O   HOH B 527      10.151  19.272   2.116  1.00  0.00      B    O  
ATOM   1600  H1  HOH B 527      10.602  18.368   2.265  1.00  0.00      B    H  
ATOM   1601  H2  HOH B 527       9.192  19.080   2.388  1.00  0.00      B    H  
ATOM   1602  O   HOH B 528       7.691  14.088   2.182  1.00  0.00      B    O  
ATOM   1603  H1  HOH B 528       8.142  13.253   1.937  1.00  0.00      B    H  
ATOM   1604  H2  HOH B 528       8.223  14.846   1.784  1.00  0.00      B    H  
ATOM   1605  O   HOH B 529       5.549  21.467   9.519  1.00  0.00      B    O  
ATOM   1606  H1  HOH B 529       4.985  21.516   8.691  1.00  0.00      B    H  
ATOM   1607  H2  HOH B 529       6.181  22.283   9.708  1.00  0.00      B    H  
ATOM   1608  O   HOH B 530      17.483  28.781   6.843  1.00  0.00      B    O  
ATOM   1609  H1  HOH B 530      18.070  29.621   6.944  1.00  0.00      B    H  
ATOM   1610  H2  HOH B 530      17.873  28.262   6.099  1.00  0.00      B    H  
ATOM   1611  O   HOH B 531      38.034  32.150  28.899  1.00  0.00      B    O  
ATOM   1612  H1  HOH B 531      37.361  32.061  28.138  1.00  0.00      B    H  
ATOM   1613  H2  HOH B 531      38.527  32.999  28.667  1.00  0.00      B    H  
ATOM   1614  O   HOH B 532      15.532  37.623  26.119  1.00  0.00      B    O  
ATOM   1615  H1  HOH B 532      15.082  36.930  26.735  1.00  0.00      B    H  
ATOM   1616  H2  HOH B 532      14.838  38.174  25.597  1.00  0.00      B    H  
ATOM   1617  O   HOH B 533      27.546   0.209   0.965  1.00  0.00      B    O  
ATOM   1618  H1  HOH B 533      28.238  -0.043   0.255  1.00  0.00      B    H  
ATOM   1619  H2  HOH B 533      27.723   1.148   1.150  1.00  0.00      B    H  
ATOM   1620  O   HOH B 534      26.315  34.357  35.094  1.00  0.00      B    O  
ATOM   1621  H1  HOH B 534      25.929  35.219  35.513  1.00  0.00      B    H  
ATOM   1622  H2  HOH B 534      26.708  34.578  34.189  1.00  0.00      B    H  
ATOM   1623  O   HOH B 535      13.436   3.598   7.679  1.00  0.00      B    O  
ATOM   1624  H1  HOH B 535      12.504   3.156   7.763  1.00  0.00      B    H  
ATOM   1625  H2  HOH B 535      14.095   3.111   8.318  1.00  0.00      B    H  
ATOM   1626  O   HOH B 536       9.112  12.092  19.400  1.00  0.00      B    O  
ATOM   1627  H1  HOH B 536       8.814  12.629  18.642  1.00  0.00      B    H  
ATOM   1628  H2  HOH B 536       8.377  11.590  19.876  1.00  0.00      B    H  
ATOM   1629  O   HOH B 537      22.643  23.959   3.868  1.00  0.00      B    O  
ATOM   1630  H1  HOH B 537      22.461  24.945   3.603  1.00  0.00      B    H  
ATOM   1631  H2  HOH B 537      22.415  23.396   3.070  1.00  0.00      B    H  
ATOM   1632  O   HOH B 538       4.890   8.450  24.965  1.00  0.00      B    O  
ATOM   1633  H1  HOH B 538       5.183   8.722  25.871  1.00  0.00      B    H  
ATOM   1634  H2  HOH B 538       5.041   7.454  24.957  1.00  0.00      B    H  
ATOM   1635  O   HOH B 539      31.337   3.103  28.139  1.00  0.00      B    O  
ATOM   1636  H1  HOH B 539      32.179   2.493  28.117  1.00  0.00      B    H  
ATOM   1637  H2  HOH B 539      31.606   3.923  28.697  1.00  0.00      B    H  
ATOM   1638  O   HOH B 540       0.371  39.074  20.580  1.00  0.00      B    O  
ATOM   1639  H1  HOH B 540       0.132  38.879  19.664  1.00  0.00      B    H  
ATOM   1640  H2  HOH B 540      -0.497  39.086  21.051  1.00  0.00      B    H  
ATOM   1641  O   HOH B 541      17.754  33.844  20.723  1.00  0.00      B    O  
ATOM   1642  H1  HOH B 541      18.746  33.977  20.811  1.00  0.00      B    H  
ATOM   1643  H2  HOH B 541      17.380  33.982  21.622  1.00  0.00      B    H  
ATOM   1644  O   HOH B 542      35.116  16.196  26.087  1.00  0.00      B    O  
ATOM   1645  H1  HOH B 542      35.538  15.454  26.670  1.00  0.00      B    H  
ATOM   1646  H2  HOH B 542      35.296  17.095  26.518  1.00  0.00      B    H  
ATOM   1647  O   HOH B 543      20.950  20.115  18.924  1.00  0.00      B    O  
ATOM   1648  H1  HOH B 543      21.921  20.050  19.184  1.00  0.00      B    H  
ATOM   1649  H2  HOH B 543      20.795  20.999  18.481  1.00  0.00      B    H  
ATOM   1650  O   HOH B 544       9.892   2.969  38.199  1.00  0.00      B    O  
ATOM   1651  H1  HOH B 544       9.689   3.710  37.521  1.00  0.00      B    H  
ATOM   1652  H2  HOH B 544      10.527   3.394  38.844  1.00  0.00      B    H  
ATOM   1653  O   HOH B 545      32.075  37.313  38.360  1.00  0.00      B    O  
ATOM   1654  H1  HOH B 545      32.770  37.927  38.724  1.00  0.00      B    H  
ATOM   1655  H2  HOH B 545      31.976  37.420  37.340  1.00  0.00      B    H  
ATOM   1656  O   HOH B 546       6.235  13.869   4.528  1.00  0.00      B    O  
ATOM   1657  H1  HOH B 546       6.899  13.820   3.819  1.00  0.00      B    H  
ATOM   1658  H2  HOH B 546       6.176  12.968   5.013  1.00  0.00      B    H  
ATOM   1659  O   HOH B 547      33.491   1.286  28.099  1.00  0.00      B    O  
ATOM   1660  H1  HOH B 547      34.271   1.570  27.498  1.00  0.00      B    H  
ATOM   1661  H2  HOH B 547      33.854   0.613  28.697  1.00  0.00      B    H  
ATOM   1662  O   HOH B 548       7.301  13.764  26.064  1.00  0.00      B    O  
ATOM   1663  H1  HOH B 548       6.939  12.890  25.723  1.00  0.00      B    H  
ATOM   1664  H2  HOH B 548       8.314  13.641  26.284  1.00  0.00      B    H  
ATOM   1665  O   HOH B 549      15.039  32.287   3.719  1.00  0.00      B    O  
ATOM   1666  H1  HOH B 549      16.029  32.493   3.480  1.00  0.00      B    H  
ATOM   1667  H2  HOH B 549      14.810  31.295   3.408  1.00  0.00      B    H  
ATOM   1668  O   HOH B 550      20.971  14.674  30.062  1.00  0.00      B    O  
ATOM   1669  H1  HOH B 550      20.770  13.681  30.086  1.00  0.00      B    H  
ATOM   1670  H2  HOH B 550      21.644  14.909  30.850  1.00  0.00      B    H  
ATOM   1671  O   HOH B 551       3.610  30.151  20.414  1.00  0.00      B    O  
ATOM   1672  H1  HOH B 551       2.876  30.357  19.749  1.00  0.00      B    H  
ATOM   1673  H2  HOH B 551       4.326  30.830  20.264  1.00  0.00      B    H  
ATOM   1674  O   HOH B 552      37.149   0.506  30.294  1.00  0.00      B    O  
ATOM   1675  H1  HOH B 552      36.408   0.406  30.992  1.00  0.00      B    H  
ATOM   1676  H2  HOH B 552      37.073  -0.337  29.756  1.00  0.00      B    H  
ATOM   1677  O   HOH B 553      30.484   7.896   6.345  1.00  0.00      B    O  
ATOM   1678  H1  HOH B 553      29.671   8.167   6.883  1.00  0.00      B    H  
ATOM   1679  H2  HOH B 553      31.303   8.234   6.922  1.00  0.00      B    H  
ATOM   1680  O   HOH B 554      22.696  -0.101  36.001  1.00  0.00      B    O  
ATOM   1681  H1  HOH B 554      23.577  -0.559  35.724  1.00  0.00      B    H  
ATOM   1682  H2  HOH B 554      22.830   0.882  35.863  1.00  0.00      B    H  
ATOM   1683  O   HOH B 555       4.666  12.110  31.864  1.00  0.00      B    O  
ATOM   1684  H1  HOH B 555       5.672  12.269  31.913  1.00  0.00      B    H  
ATOM   1685  H2  HOH B 555       4.506  11.232  32.379  1.00  0.00      B    H  
ATOM   1686  O   HOH B 556      26.968  36.681  21.428  1.00  0.00      B    O  
ATOM   1687  H1  HOH B 556      26.607  35.775  21.278  1.00  0.00      B    H  
ATOM   1688  H2  HOH B 556      27.028  36.763  22.404  1.00  0.00      B    H  
ATOM   1689  O   HOH B 557      18.139   6.423  37.020  1.00  0.00      B    O  
ATOM   1690  H1  HOH B 557      18.209   7.007  37.847  1.00  0.00      B    H  
ATOM   1691  H2  HOH B 557      18.532   5.511  37.269  1.00  0.00      B    H  
ATOM   1692  O   HOH B 558      23.994   1.139  24.871  1.00  0.00      B    O  
ATOM   1693  H1  HOH B 558      24.438   1.911  24.340  1.00  0.00      B    H  
ATOM   1694  H2  HOH B 558      24.243   1.106  25.851  1.00  0.00      B    H  
ATOM   1695  O   HOH B 559      20.808   6.938  33.674  1.00  0.00      B    O  
ATOM   1696  H1  HOH B 559      21.727   7.071  33.346  1.00  0.00      B    H  
ATOM   1697  H2  HOH B 559      20.785   6.159  34.346  1.00  0.00      B    H  
ATOM   1698  O   HOH B 560      18.896  23.402  28.335  1.00  0.00      B    O  
ATOM   1699  H1  HOH B 560      19.794  23.395  28.657  1.00  0.00      B    H  
ATOM   1700  H2  HOH B 560      18.809  22.583  27.698  1.00  0.00      B    H  
ATOM   1701  O   HOH B 561       8.381  17.092  37.639  1.00  0.00      B    O  
ATOM   1702  H1  HOH B 561       7.489  16.546  37.750  1.00  0.00      B    H  
ATOM   1703  H2  HOH B 561       8.240  17.851  36.985  1.00  0.00      B    H  
ATOM   1704  O   HOH B 562      35.927   2.636  17.644  1.00  0.00      B    O  
ATOM   1705  H1  HOH B 562      36.806   2.744  17.148  1.00  0.00      B    H  
ATOM   1706  H2  HOH B 562      35.472   3.513  17.499  1.00  0.00      B    H  
ATOM   1707  O   HOH B 563      32.409   1.596  38.228  1.00  0.00      B    O  
ATOM   1708  H1  HOH B 563      31.968   2.507  38.286  1.00  0.00      B    H  
ATOM   1709  H2  HOH B 563      32.593   1.338  39.201  1.00  0.00      B    H  
ATOM   1710  O   HOH B 564      35.734  34.518  36.504  1.00  0.00      B    O  
ATOM   1711  H1  HOH B 564      36.174  34.946  37.327  1.00  0.00      B    H  
ATOM   1712  H2  HOH B 564      35.427  33.585  36.736  1.00  0.00      B    H  
ATOM   1713  O   HOH B 565      15.354  27.343   7.861  1.00  0.00      B    O  
ATOM   1714  H1  HOH B 565      16.275  27.671   7.513  1.00  0.00      B    H  
ATOM   1715  H2  HOH B 565      15.483  26.962   8.783  1.00  0.00      B    H  
ATOM   1716  O   HOH B 566      22.160  33.912   8.145  1.00  0.00      B    O  
ATOM   1717  H1  HOH B 566      22.133  32.871   7.966  1.00  0.00      B    H  
ATOM   1718  H2  HOH B 566      23.181  34.092   8.387  1.00  0.00      B    H  
ATOM   1719  O   HOH B 567      25.974  33.534  26.750  1.00  0.00      B    O  
ATOM   1720  H1  HOH B 567      25.663  32.531  26.841  1.00  0.00      B    H  
ATOM   1721  H2  HOH B 567      26.352  33.737  27.618  1.00  0.00      B    H  
ATOM   1722  O   HOH B 568      14.216  34.685  14.869  1.00  0.00      B    O  
ATOM   1723  H1  HOH B 568      15.258  34.723  14.796  1.00  0.00      B    H  
ATOM   1724  H2  HOH B 568      14.030  34.446  15.837  1.00  0.00      B    H  
ATOM   1725  O   HOH B 569       4.893  26.468  38.776  1.00  0.00      B    O  
ATOM   1726  H1  HOH B 569       5.261  26.500  39.752  1.00  0.00      B    H  
ATOM   1727  H2  HOH B 569       4.963  25.579  38.384  1.00  0.00      B    H  
ATOM   1728  O   HOH B 570       3.161  38.099  18.195  1.00  0.00      B    O  
ATOM   1729  H1  HOH B 570       2.427  38.772  17.931  1.00  0.00      B    H  
ATOM   1730  H2  HOH B 570       3.377  38.341  19.131  1.00  0.00      B    H  
ATOM   1731  O   HOH B 571      35.700  37.286  38.561  1.00  0.00      B    O  
ATOM   1732  H1  HOH B 571      36.463  37.291  37.876  1.00  0.00      B    H  
ATOM   1733  H2  HOH B 571      35.245  38.167  38.563  1.00  0.00      B    H  
ATOM   1734  O   HOH B 572      19.898  13.501  13.430  1.00  0.00      B    O  
ATOM   1735  H1  HOH B 572      19.593  12.553  13.573  1.00  0.00      B    H  
ATOM   1736  H2  HOH B 572      20.911  13.457  13.451  1.00  0.00      B    H  
ATOM   1737  O   HOH B 573      25.701   4.676  15.019  1.00  0.00      B    O  
ATOM   1738  H1  HOH B 573      26.223   3.841  15.043  1.00  0.00      B    H  
ATOM   1739  H2  HOH B 573      26.062   5.308  15.718  1.00  0.00      B    H  
ATOM   1740  O   HOH B 574      22.264  36.928   0.910  1.00  0.00      B    O  
ATOM   1741  H1  HOH B 574      21.495  36.318   1.100  1.00  0.00      B    H  
ATOM   1742  H2  HOH B 574      22.025  37.494   0.109  1.00  0.00      B    H  
ATOM   1743  O   HOH B 575      16.618  12.458   9.527  1.00  0.00      B    O  
ATOM   1744  H1  HOH B 575      17.253  13.130   9.788  1.00  0.00      B    H  
ATOM   1745  H2  HOH B 575      16.758  11.683  10.195  1.00  0.00      B    H  
ATOM   1746  O   HOH B 576       7.067  15.315  28.379  1.00  0.00      B    O  
ATOM   1747  H1  HOH B 576       8.005  15.485  28.723  1.00  0.00      B    H  
ATOM   1748  H2  HOH B 576       7.123  14.740  27.556  1.00  0.00      B    H  
ATOM   1749  O   HOH B 577       8.426  31.173  24.259  1.00  0.00      B    O  
ATOM   1750  H1  HOH B 577       8.138  30.434  24.845  1.00  0.00      B    H  
ATOM   1751  H2  HOH B 577       9.104  31.743  24.764  1.00  0.00      B    H  
ATOM   1752  O   HOH B 578      12.461   1.414  18.281  1.00  0.00      B    O  
ATOM   1753  H1  HOH B 578      13.172   1.718  18.988  1.00  0.00      B    H  
ATOM   1754  H2  HOH B 578      12.594   1.927  17.434  1.00  0.00      B    H  
ATOM   1755  O   HOH B 579       0.780  34.892  19.143  1.00  0.00      B    O  
ATOM   1756  H1  HOH B 579       0.939  34.189  18.399  1.00  0.00      B    H  
ATOM   1757  H2  HOH B 579      -0.213  34.990  19.334  1.00  0.00      B    H  
ATOM   1758  O   HOH B 580      14.743   9.631  15.808  1.00  0.00      B    O  
ATOM   1759  H1  HOH B 580      15.073   8.712  16.122  1.00  0.00      B    H  
ATOM   1760  H2  HOH B 580      15.391  10.352  16.180  1.00  0.00      B    H  
ATOM   1761  O   HOH B 581       6.642  15.879  24.529  1.00  0.00      B    O  
ATOM   1762  H1  HOH B 581       6.925  14.923  24.924  1.00  0.00      B    H  
ATOM   1763  H2  HOH B 581       7.527  16.370  24.654  1.00  0.00      B    H  
ATOM   1764  O   HOH B 582      11.481   4.292  21.257  1.00  0.00      B    O  
ATOM   1765  H1  HOH B 582      12.472   4.201  21.127  1.00  0.00      B    H  
ATOM   1766  H2  HOH B 582      11.343   4.738  22.126  1.00  0.00      B    H  
ATOM   1767  O   HOH B 583       5.072  35.503   3.232  1.00  0.00      B    O  
ATOM   1768  H1  HOH B 583       5.041  34.602   2.810  1.00  0.00      B    H  
ATOM   1769  H2  HOH B 583       5.959  35.691   3.622  1.00  0.00      B    H  
ATOM   1770  O   HOH B 584      14.224  18.754  34.848  1.00  0.00      B    O  
ATOM   1771  H1  HOH B 584      13.389  18.230  35.101  1.00  0.00      B    H  
ATOM   1772  H2  HOH B 584      14.994  18.257  35.197  1.00  0.00      B    H  
ATOM   1773  O   HOH B 585       1.570  30.739  18.836  1.00  0.00      B    O  
ATOM   1774  H1  HOH B 585       1.503  31.660  18.397  1.00  0.00      B    H  
ATOM   1775  H2  HOH B 585       1.005  30.159  18.221  1.00  0.00      B    H  
ATOM   1776  O   HOH B 586      25.884  15.292   5.059  1.00  0.00      B    O  
ATOM   1777  H1  HOH B 586      26.822  15.330   5.344  1.00  0.00      B    H  
ATOM   1778  H2  HOH B 586      25.249  14.999   5.814  1.00  0.00      B    H  
ATOM   1779  O   HOH B 587      19.949  29.085  14.815  1.00  0.00      B    O  
ATOM   1780  H1  HOH B 587      20.055  28.174  14.359  1.00  0.00      B    H  
ATOM   1781  H2  HOH B 587      20.336  29.129  15.765  1.00  0.00      B    H  
ATOM   1782  O   HOH B 588       4.337  36.447  10.593  1.00  0.00      B    O  
ATOM   1783  H1  HOH B 588       5.150  36.449  10.026  1.00  0.00      B    H  
ATOM   1784  H2  HOH B 588       4.660  36.803  11.431  1.00  0.00      B    H  
ATOM   1785  O   HOH B 589       2.020  13.884  30.199  1.00  0.00      B    O  
ATOM   1786  H1  HOH B 589       1.688  12.960  29.907  1.00  0.00      B    H  
ATOM   1787  H2  HOH B 589       2.202  13.829  31.166  1.00  0.00      B    H  
ATOM   1788  O   HOH B 590      12.240   7.781   2.222  1.00  0.00      B    O  
ATOM   1789  H1  HOH B 590      12.843   8.563   2.362  1.00  0.00      B    H  
ATOM   1790  H2  HOH B 590      12.433   7.075   2.873  1.00  0.00      B    H  
ATOM   1791  O   HOH B 591      14.642  25.061  14.055  1.00  0.00      B    O  
ATOM   1792  H1  HOH B 591      15.236  24.898  13.234  1.00  0.00      B    H  
ATOM   1793  H2  HOH B 591      15.080  25.745  14.652  1.00  0.00      B    H  
ATOM   1794  O   HOH B 592      20.003  15.385   4.466  1.00  0.00      B    O  
ATOM   1795  H1  HOH B 592      19.926  16.248   5.019  1.00  0.00      B    H  
ATOM   1796  H2  HOH B 592      20.569  14.692   5.008  1.00  0.00      B    H  
ATOM   1797  O   HOH B 593      16.499  19.953  24.391  1.00  0.00      B    O  
ATOM   1798  H1  HOH B 593      17.104  19.373  23.793  1.00  0.00      B    H  
ATOM   1799  H2  HOH B 593      15.849  20.351  23.728  1.00  0.00      B    H  
ATOM   1800  O   HOH B 594       2.613  33.030  15.131  1.00  0.00      B    O  
ATOM   1801  H1  HOH B 594       2.997  33.854  14.719  1.00  0.00      B    H  
ATOM   1802  H2  HOH B 594       2.043  32.602  14.435  1.00  0.00      B    H  
ATOM   1803  O   HOH B 595      34.695   9.464   4.926  1.00  0.00      B    O  
ATOM   1804  H1  HOH B 595      35.207   9.536   4.044  1.00  0.00      B    H  
ATOM   1805  H2  HOH B 595      35.065   8.752   5.488  1.00  0.00      B    H  
ATOM   1806  O   HOH B 596      25.599   1.490  35.441  1.00  0.00      B    O  
ATOM   1807  H1  HOH B 596      25.665   0.527  35.757  1.00  0.00      B    H  
ATOM   1808  H2  HOH B 596      26.548   1.863  35.505  1.00  0.00      B    H  
ATOM   1809  O   HOH B 597      34.943  32.571  16.859  1.00  0.00      B    O  
ATOM   1810  H1  HOH B 597      34.635  31.600  16.783  1.00  0.00      B    H  
ATOM   1811  H2  HOH B 597      34.170  33.180  16.563  1.00  0.00      B    H  
ATOM   1812  O   HOH B 598      15.649  34.209   1.367  1.00  0.00      B    O  
ATOM   1813  H1  HOH B 598      16.217  33.671   2.034  1.00  0.00      B    H  
ATOM   1814  H2  HOH B 598      15.193  33.547   0.770  1.00  0.00      B    H  
ATOM   1815  O   HOH B 599      11.305  27.852  12.127  1.00  0.00      B    O  
ATOM   1816  H1  HOH B 599      12.015  27.306  12.620  1.00  0.00      B    H  
ATOM   1817  H2  HOH B 599      10.938  28.568  12.801  1.00  0.00      B    H  
ATOM   1818  O   HOH B 600       2.305  37.429  38.063  1.00  0.00      B    O  
ATOM   1819  H1  HOH B 600       2.448  38.425  38.288  1.00  0.00      B    H  
ATOM   1820  H2  HOH B 600       3.188  37.072  37.619  1.00  0.00      B    H  
ATOM   1821  O   HOH B 601      25.576  15.085  22.355  1.00  0.00      B    O  
ATOM   1822  H1  HOH B 601      26.244  14.950  21.552  1.00  0.00      B    H  
ATOM   1823  H2  HOH B 601      26.062  15.553  23.138  1.00  0.00      B    H  
ATOM   1824  O   HOH B 602       2.369  39.009  11.862  1.00  0.00      B    O  
ATOM   1825  H1  HOH B 602       2.424  38.831  12.838  1.00  0.00      B    H  
ATOM   1826  H2  HOH B 602       3.030  38.501  11.354  1.00  0.00      B    H  
ATOM   1827  O   HOH B 603       6.672  12.069   8.515  1.00  0.00      B    O  
ATOM   1828  H1  HOH B 603       6.003  12.542   9.136  1.00  0.00      B    H  
ATOM   1829  H2  HOH B 603       6.723  12.533   7.628  1.00  0.00      B    H  
ATOM   1830  O   HOH B 604       5.014  24.649   7.422  1.00  0.00      B    O  
ATOM   1831  H1  HOH B 604       5.781  24.555   8.031  1.00  0.00      B    H  
ATOM   1832  H2  HOH B 604       5.347  24.235   6.587  1.00  0.00      B    H  
ATOM   1833  O   HOH B 605      34.304  33.327  28.350  1.00  0.00      B    O  
ATOM   1834  H1  HOH B 605      33.779  32.994  27.531  1.00  0.00      B    H  
ATOM   1835  H2  HOH B 605      34.474  32.551  28.956  1.00  0.00      B    H  
ATOM   1836  O   HOH B 606      12.262  34.747  19.654  1.00  0.00      B    O  
ATOM   1837  H1  HOH B 606      11.938  35.623  20.056  1.00  0.00      B    H  
ATOM   1838  H2  HOH B 606      11.856  34.004  20.072  1.00  0.00      B    H  
ATOM   1839  O   HOH B 607       6.892   8.397  38.720  1.00  0.00      B    O  
ATOM   1840  H1  HOH B 607       6.981   8.323  37.688  1.00  0.00      B    H  
ATOM   1841  H2  HOH B 607       7.031   9.338  39.097  1.00  0.00      B    H  
ATOM   1842  O   HOH B 608      10.835   2.775   7.807  1.00  0.00      B    O  
ATOM   1843  H1  HOH B 608      10.662   1.760   7.900  1.00  0.00      B    H  
ATOM   1844  H2  HOH B 608       9.982   3.190   7.437  1.00  0.00      B    H  
ATOM   1845  O   HOH B 609      22.398  31.224   8.152  1.00  0.00      B    O  
ATOM   1846  H1  HOH B 609      23.059  30.837   7.481  1.00  0.00      B    H  
ATOM   1847  H2  HOH B 609      21.783  30.464   8.404  1.00  0.00      B    H  
ATOM   1848  O   HOH B 610      37.073   1.762  33.691  1.00  0.00      B    O  
ATOM   1849  H1  HOH B 610      36.527   2.530  33.944  1.00  0.00      B    H  
ATOM   1850  H2  HOH B 610      37.559   1.457  34.530  1.00  0.00      B    H  
ATOM   1851  O   HOH B 611      37.420  34.991   8.515  1.00  0.00      B    O  
ATOM   1852  H1  HOH B 611      37.638  34.001   8.835  1.00  0.00      B    H  
ATOM   1853  H2  HOH B 611      37.658  35.157   7.573  1.00  0.00      B    H  
ATOM   1854  O   HOH B 612      14.997  15.355  31.551  1.00  0.00      B    O  
ATOM   1855  H1  HOH B 612      15.935  15.212  31.914  1.00  0.00      B    H  
ATOM   1856  H2  HOH B 612      14.981  16.263  31.166  1.00  0.00      B    H  
ATOM   1857  O   HOH B 613      33.401  15.449  30.746  1.00  0.00      B    O  
ATOM   1858  H1  HOH B 613      33.084  14.499  31.058  1.00  0.00      B    H  
ATOM   1859  H2  HOH B 613      34.370  15.390  30.479  1.00  0.00      B    H  
ATOM   1860  O   HOH B 614      14.307   8.908  38.190  1.00  0.00      B    O  
ATOM   1861  H1  HOH B 614      14.020   8.639  37.215  1.00  0.00      B    H  
ATOM   1862  H2  HOH B 614      13.817   9.736  38.453  1.00  0.00      B    H  
ATOM   1863  O   HOH B 615      12.614  27.952   8.657  1.00  0.00      B    O  
ATOM   1864  H1  HOH B 615      12.612  28.151   9.640  1.00  0.00      B    H  
ATOM   1865  H2  HOH B 615      13.560  27.968   8.342  1.00  0.00      B    H  
ATOM   1866  O   HOH B 616       1.140  20.975  33.027  1.00  0.00      B    O  
ATOM   1867  H1  HOH B 616       0.655  21.835  33.227  1.00  0.00      B    H  
ATOM   1868  H2  HOH B 616       0.563  20.529  32.323  1.00  0.00      B    H  
ATOM   1869  O   HOH B 617       6.218   4.922   7.400  1.00  0.00      B    O  
ATOM   1870  H1  HOH B 617       6.456   5.893   7.436  1.00  0.00      B    H  
ATOM   1871  H2  HOH B 617       5.229   4.906   7.166  1.00  0.00      B    H  
ATOM   1872  O   HOH B 618      12.199   5.523  23.544  1.00  0.00      B    O  
ATOM   1873  H1  HOH B 618      13.154   5.185  23.252  1.00  0.00      B    H  
ATOM   1874  H2  HOH B 618      11.825   4.945  24.274  1.00  0.00      B    H  
ATOM   1875  O   HOH B 619       9.361  37.845   5.701  1.00  0.00      B    O  
ATOM   1876  H1  HOH B 619       8.756  38.266   6.452  1.00  0.00      B    H  
ATOM   1877  H2  HOH B 619      10.183  37.464   6.183  1.00  0.00      B    H  
ATOM   1878  O   HOH B 620      23.910  19.190  35.795  1.00  0.00      B    O  
ATOM   1879  H1  HOH B 620      24.870  19.532  35.831  1.00  0.00      B    H  
ATOM   1880  H2  HOH B 620      23.834  18.535  36.494  1.00  0.00      B    H  
ATOM   1881  O   HOH B 621      19.951  29.811  22.741  1.00  0.00      B    O  
ATOM   1882  H1  HOH B 621      20.875  29.587  23.037  1.00  0.00      B    H  
ATOM   1883  H2  HOH B 621      19.806  30.773  22.825  1.00  0.00      B    H  
ATOM   1884  O   HOH B 622      20.801  28.359   1.718  1.00  0.00      B    O  
ATOM   1885  H1  HOH B 622      21.235  29.243   1.637  1.00  0.00      B    H  
ATOM   1886  H2  HOH B 622      20.675  27.937   0.790  1.00  0.00      B    H  
ATOM   1887  O   HOH B 623       6.525   6.497  19.302  1.00  0.00      B    O  
ATOM   1888  H1  HOH B 623       7.053   7.374  19.217  1.00  0.00      B    H  
ATOM   1889  H2  HOH B 623       6.787   5.941  18.542  1.00  0.00      B    H  
ATOM   1890  O   HOH B 624      35.058  18.562  35.146  1.00  0.00      B    O  
ATOM   1891  H1  HOH B 624      34.723  18.315  34.248  1.00  0.00      B    H  
ATOM   1892  H2  HOH B 624      34.341  18.382  35.826  1.00  0.00      B    H  
ATOM   1893  O   HOH B 625      14.489   9.469  28.153  1.00  0.00      B    O  
ATOM   1894  H1  HOH B 625      15.073   8.673  27.955  1.00  0.00      B    H  
ATOM   1895  H2  HOH B 625      14.593  10.147  27.363  1.00  0.00      B    H  
ATOM   1896  O   HOH B 626      32.644  13.091  38.114  1.00  0.00      B    O  
ATOM   1897  H1  HOH B 626      32.305  13.619  37.297  1.00  0.00      B    H  
ATOM   1898  H2  HOH B 626      33.643  13.372  38.290  1.00  0.00      B    H  
ATOM   1899  O   HOH B 627      27.044  30.094  16.481  1.00  0.00      B    O  
ATOM   1900  H1  HOH B 627      26.293  30.735  16.652  1.00  0.00      B    H  
ATOM   1901  H2  HOH B 627      27.328  29.772  17.378  1.00  0.00      B    H  
ATOM   1902  O   HOH B 628      23.366   7.401  32.476  1.00  0.00      B    O  
ATOM   1903  H1  HOH B 628      24.351   7.545  32.731  1.00  0.00      B    H  
ATOM   1904  H2  HOH B 628      23.313   6.939  31.562  1.00  0.00      B    H  
ATOM   1905  O   HOH B 629       6.098   2.988  24.236  1.00  0.00      B    O  
ATOM   1906  H1  HOH B 629       6.054   2.904  23.171  1.00  0.00      B    H  
ATOM   1907  H2  HOH B 629       5.457   2.241  24.693  1.00  0.00      B    H  
ATOM   1908  O   HOH B 630      17.015  31.522   0.349  1.00  0.00      B    O  
ATOM   1909  H1  HOH B 630      16.848  30.563  -0.008  1.00  0.00      B    H  
ATOM   1910  H2  HOH B 630      16.414  32.073  -0.234  1.00  0.00      B    H  
ATOM   1911  O   HOH B 631      26.296  20.742  35.761  1.00  0.00      B    O  
ATOM   1912  H1  HOH B 631      26.969  20.132  35.224  1.00  0.00      B    H  
ATOM   1913  H2  HOH B 631      26.701  21.677  35.922  1.00  0.00      B    H  
ATOM   1914  O   HOH B 632      38.585  17.475   6.471  1.00  0.00      B    O  
ATOM   1915  H1  HOH B 632      39.244  16.740   6.611  1.00  0.00      B    H  
ATOM   1916  H2  HOH B 632      38.479  17.882   7.386  1.00  0.00      B    H  
ATOM   1917  O   HOH B 633      11.887  18.995  29.050  1.00  0.00      B    O  
ATOM   1918  H1  HOH B 633      11.101  18.916  29.733  1.00  0.00      B    H  
ATOM   1919  H2  HOH B 633      12.226  20.014  29.147  1.00  0.00      B    H  
ATOM   1920  O   HOH B 634       6.090  22.692  23.791  1.00  0.00      B    O  
ATOM   1921  H1  HOH B 634       5.175  22.826  23.437  1.00  0.00      B    H  
ATOM   1922  H2  HOH B 634       6.209  22.983  24.710  1.00  0.00      B    H  
ATOM   1923  O   HOH B 635      31.596  10.717  37.137  1.00  0.00      B    O  
ATOM   1924  H1  HOH B 635      32.108  11.472  37.524  1.00  0.00      B    H  
ATOM   1925  H2  HOH B 635      30.746  10.540  37.643  1.00  0.00      B    H  
ATOM   1926  O   HOH B 636      17.770   7.097  13.547  1.00  0.00      B    O  
ATOM   1927  H1  HOH B 636      18.118   6.676  12.697  1.00  0.00      B    H  
ATOM   1928  H2  HOH B 636      17.625   6.342  14.253  1.00  0.00      B    H  
ATOM   1929  O   HOH B 637      16.364   7.544  27.802  1.00  0.00      B    O  
ATOM   1930  H1  HOH B 637      16.748   7.268  28.650  1.00  0.00      B    H  
ATOM   1931  H2  HOH B 637      15.744   6.766  27.446  1.00  0.00      B    H  
ATOM   1932  O   HOH B 638      18.658   7.628   0.070  1.00  0.00      B    O  
ATOM   1933  H1  HOH B 638      17.959   8.407   0.278  1.00  0.00      B    H  
ATOM   1934  H2  HOH B 638      19.114   7.483   0.981  1.00  0.00      B    H  
ATOM   1935  O   HOH B 639       7.097  20.206  30.147  1.00  0.00      B    O  
ATOM   1936  H1  HOH B 639       7.579  20.622  29.389  1.00  0.00      B    H  
ATOM   1937  H2  HOH B 639       6.084  20.223  29.936  1.00  0.00      B    H  
ATOM   1938  O   HOH B 640      39.276  16.326  14.504  1.00  0.00      B    O  
ATOM   1939  H1  HOH B 640      38.989  15.357  14.284  1.00  0.00      B    H  
ATOM   1940  H2  HOH B 640      39.128  16.546  15.469  1.00  0.00      B    H  
ATOM   1941  O   HOH B 641      12.343  38.938  36.744  1.00  0.00      B    O  
ATOM   1942  H1  HOH B 641      13.212  39.108  36.191  1.00  0.00      B    H  
ATOM   1943  H2  HOH B 641      12.192  37.989  36.745  1.00  0.00      B    H  
ATOM   1944  O   HOH B 642       3.512   6.747   8.954  1.00  0.00      B    O  
ATOM   1945  H1  HOH B 642       3.471   6.737   9.989  1.00  0.00      B    H  
ATOM   1946  H2  HOH B 642       4.265   6.146   8.665  1.00  0.00      B    H  
ATOM   1947  O   HOH B 643      24.370  17.464   5.409  1.00  0.00      B    O  
ATOM   1948  H1  HOH B 643      23.586  17.205   5.935  1.00  0.00      B    H  
ATOM   1949  H2  HOH B 643      25.044  16.651   5.297  1.00  0.00      B    H  
ATOM   1950  O   HOH B 644      38.730  15.471  19.157  1.00  0.00      B    O  
ATOM   1951  H1  HOH B 644      39.521  15.475  19.784  1.00  0.00      B    H  
ATOM   1952  H2  HOH B 644      37.933  15.291  19.710  1.00  0.00      B    H  
ATOM   1953  O   HOH B 645       8.373  33.391  28.555  1.00  0.00      B    O  
ATOM   1954  H1  HOH B 645       9.140  33.650  29.111  1.00  0.00      B    H  
ATOM   1955  H2  HOH B 645       7.465  33.662  28.851  1.00  0.00      B    H  
ATOM   1956  O   HOH B 646      10.177  29.215   9.360  1.00  0.00      B    O  
ATOM   1957  H1  HOH B 646      10.296  29.078  10.346  1.00  0.00      B    H  
ATOM   1958  H2  HOH B 646      11.038  28.962   8.926  1.00  0.00      B    H  
ATOM   1959  O   HOH B 647       0.531  27.352  20.352  1.00  0.00      B    O  
ATOM   1960  H1  HOH B 647       0.062  26.519  20.343  1.00  0.00      B    H  
ATOM   1961  H2  HOH B 647       1.430  27.156  19.973  1.00  0.00      B    H  
ATOM   1962  O   HOH B 648      28.542  18.974  30.240  1.00  0.00      B    O  
ATOM   1963  H1  HOH B 648      28.116  18.786  31.147  1.00  0.00      B    H  
ATOM   1964  H2  HOH B 648      27.773  18.802  29.657  1.00  0.00      B    H  
ATOM   1965  O   HOH B 649       4.523  18.225   2.250  1.00  0.00      B    O  
ATOM   1966  H1  HOH B 649       5.181  18.757   1.720  1.00  0.00      B    H  
ATOM   1967  H2  HOH B 649       4.603  17.248   1.980  1.00  0.00      B    H  
ATOM   1968  O   HOH B 650      35.537  30.764   9.371  1.00  0.00      B    O  
ATOM   1969  H1  HOH B 650      35.829  29.963   9.825  1.00  0.00      B    H  
ATOM   1970  H2  HOH B 650      35.236  30.448   8.411  1.00  0.00      B    H  
ATOM   1971  O   HOH B 651      12.066  19.977  37.436  1.00  0.00      B    O  
ATOM   1972  H1  HOH B 651      11.728  20.208  36.476  1.00  0.00      B    H  
ATOM   1973  H2  HOH B 651      11.253  20.114  38.034  1.00  0.00      B    H  
ATOM   1974  O   HOH B 652      30.503  16.405  -0.307  1.00  0.00      B    O  
ATOM   1975  H1  HOH B 652      30.421  17.319   0.251  1.00  0.00      B    H  
ATOM   1976  H2  HOH B 652      30.519  15.557   0.300  1.00  0.00      B    H  
ATOM   1977  O   HOH B 653      29.942  22.133  32.458  1.00  0.00      B    O  
ATOM   1978  H1  HOH B 653      29.164  22.218  31.829  1.00  0.00      B    H  
ATOM   1979  H2  HOH B 653      29.872  21.221  32.853  1.00  0.00      B    H  
ATOM   1980  O   HOH B 654       2.043   3.864  24.619  1.00  0.00      B    O  
ATOM   1981  H1  HOH B 654       1.835   3.032  24.065  1.00  0.00      B    H  
ATOM   1982  H2  HOH B 654       2.748   3.516  25.244  1.00  0.00      B    H  
ATOM   1983  O   HOH B 655      34.527  34.727  39.147  1.00  0.00      B    O  
ATOM   1984  H1  HOH B 655      34.757  35.702  38.926  1.00  0.00      B    H  
ATOM   1985  H2  HOH B 655      33.559  34.606  38.857  1.00  0.00      B    H  
ATOM   1986  O   HOH B 656      25.936  14.140  32.273  1.00  0.00      B    O  
ATOM   1987  H1  HOH B 656      26.439  13.377  32.708  1.00  0.00      B    H  
ATOM   1988  H2  HOH B 656      25.637  14.684  33.057  1.00  0.00      B    H  
ATOM   1989  O   HOH B 657      14.394  34.139  25.457  1.00  0.00      B    O  
ATOM   1990  H1  HOH B 657      14.053  33.450  24.821  1.00  0.00      B    H  
ATOM   1991  H2  HOH B 657      14.782  34.923  24.950  1.00  0.00      B    H  
ATOM   1992  O   HOH B 658      28.439  15.959   6.062  1.00  0.00      B    O  
ATOM   1993  H1  HOH B 658      28.363  16.709   6.750  1.00  0.00      B    H  
ATOM   1994  H2  HOH B 658      29.365  16.113   5.587  1.00  0.00      B    H  
ATOM   1995  O   HOH B 659      17.218  24.293  22.094  1.00  0.00      B    O  
ATOM   1996  H1  HOH B 659      18.093  24.052  21.667  1.00  0.00      B    H  
ATOM   1997  H2  HOH B 659      17.317  24.095  23.115  1.00  0.00      B    H  
ATOM   1998  O   HOH B 660       8.928  36.526  35.118  1.00  0.00      B    O  
ATOM   1999  H1  HOH B 660       9.866  36.230  34.802  1.00  0.00      B    H  
ATOM   2000  H2  HOH B 660       8.743  37.359  34.622  1.00  0.00      B    H  
ATOM   2001  O   HOH B 661      22.509  33.183  25.402  1.00  0.00      B    O  
ATOM   2002  H1  HOH B 661      22.096  34.089  25.604  1.00  0.00      B    H  
ATOM   2003  H2  HOH B 661      22.258  32.510  26.156  1.00  0.00      B    H  
ATOM   2004  O   HOH B 662      38.539  33.804  39.145  1.00  0.00      B    O  
ATOM   2005  H1  HOH B 662      38.846  34.367  39.900  1.00  0.00      B    H  
ATOM   2006  H2  HOH B 662      38.851  34.292  38.297  1.00  0.00      B    H  
ATOM   2007  O   HOH B 663       1.942  38.504  35.181  1.00  0.00      B    O  
ATOM   2008  H1  HOH B 663       1.761  37.713  34.554  1.00  0.00      B    H  
ATOM   2009  H2  HOH B 663       2.930  38.526  35.420  1.00  0.00      B    H  
ATOM   2010  O   HOH B 664      37.100  34.609  25.235  1.00  0.00      B    O  
ATOM   2011  H1  HOH B 664      37.896  34.162  24.881  1.00  0.00      B    H  
ATOM   2012  H2  HOH B 664      36.580  35.001  24.459  1.00  0.00      B    H  
ATOM   2013  O   HOH B 665      11.315   4.332  29.650  1.00  0.00      B    O  
ATOM   2014  H1  HOH B 665      11.678   3.415  29.946  1.00  0.00      B    H  
ATOM   2015  H2  HOH B 665      10.623   4.692  30.291  1.00  0.00      B    H  
ATOM   2016  O   HOH B 666      13.341  28.256  21.533  1.00  0.00      B    O  
ATOM   2017  H1  HOH B 666      14.276  28.453  21.265  1.00  0.00      B    H  
ATOM   2018  H2  HOH B 666      12.712  28.272  20.741  1.00  0.00      B    H  
ATOM   2019  O   HOH B 667      18.094  15.480  29.423  1.00  0.00      B    O  
ATOM   2020  H1  HOH B 667      19.055  15.424  29.688  1.00  0.00      B    H  
ATOM   2021  H2  HOH B 667      17.621  14.785  29.972  1.00  0.00      B    H  
ATOM   2022  O   HOH B 668      35.135  21.259  10.444  1.00  0.00      B    O  
ATOM   2023  H1  HOH B 668      34.987  21.939   9.731  1.00  0.00      B    H  
ATOM   2024  H2  HOH B 668      34.744  21.693  11.270  1.00  0.00      B    H  
ATOM   2025  O   HOH B 669       1.688  36.226  21.338  1.00  0.00      B    O  
ATOM   2026  H1  HOH B 669       1.089  36.951  21.645  1.00  0.00      B    H  
ATOM   2027  H2  HOH B 669       1.243  35.841  20.538  1.00  0.00      B    H  
ATOM   2028  O   HOH B 670      25.631   1.510  12.372  1.00  0.00      B    O  
ATOM   2029  H1  HOH B 670      26.515   1.886  12.750  1.00  0.00      B    H  
ATOM   2030  H2  HOH B 670      25.289   0.909  13.068  1.00  0.00      B    H  
ATOM   2031  O   HOH B 671       4.169  19.841  29.331  1.00  0.00      B    O  
ATOM   2032  H1  HOH B 671       4.060  19.083  30.032  1.00  0.00      B    H  
ATOM   2033  H2  HOH B 671       3.947  19.461  28.437  1.00  0.00      B    H  
ATOM   2034  O   HOH B 672      26.838  16.571  24.423  1.00  0.00      B    O  
ATOM   2035  H1  HOH B 672      27.520  16.119  25.069  1.00  0.00      B    H  
ATOM   2036  H2  HOH B 672      27.220  17.435  24.104  1.00  0.00      B    H  
ATOM   2037  O   HOH B 673      37.128  19.022  12.307  1.00  0.00      B    O  
ATOM   2038  H1  HOH B 673      36.881  19.201  13.264  1.00  0.00      B    H  
ATOM   2039  H2  HOH B 673      36.299  18.867  11.787  1.00  0.00      B    H  
ATOM   2040  O   HOH B 674      32.966  38.987   6.751  1.00  0.00      B    O  
ATOM   2041  H1  HOH B 674      33.518  38.191   6.425  1.00  0.00      B    H  
ATOM   2042  H2  HOH B 674      32.404  39.294   5.964  1.00  0.00      B    H  
ATOM   2043  O   HOH B 675      17.023   5.253  17.570  1.00  0.00      B    O  
ATOM   2044  H1  HOH B 675      16.850   5.045  16.607  1.00  0.00      B    H  
ATOM   2045  H2  HOH B 675      17.233   4.332  18.027  1.00  0.00      B    H  
ATOM   2046  O   HOH B 676      35.847  23.152  32.187  1.00  0.00      B    O  
ATOM   2047  H1  HOH B 676      34.989  23.705  32.137  1.00  0.00      B    H  
ATOM   2048  H2  HOH B 676      35.703  22.517  32.966  1.00  0.00      B    H  
ATOM   2049  O   HOH B 677      30.038  26.889  22.776  1.00  0.00      B    O  
ATOM   2050  H1  HOH B 677      29.410  26.318  23.315  1.00  0.00      B    H  
ATOM   2051  H2  HOH B 677      30.783  26.306  22.406  1.00  0.00      B    H  
ATOM   2052  O   HOH B 678      25.572  22.678  32.639  1.00  0.00      B    O  
ATOM   2053  H1  HOH B 678      25.437  22.467  31.637  1.00  0.00      B    H  
ATOM   2054  H2  HOH B 678      26.001  23.575  32.826  1.00  0.00      B    H  
ATOM   2055  O   HOH B 679      36.685  27.324  35.461  1.00  0.00      B    O  
ATOM   2056  H1  HOH B 679      35.781  26.884  35.625  1.00  0.00      B    H  
ATOM   2057  H2  HOH B 679      36.823  28.004  36.178  1.00  0.00      B    H  
ATOM   2058  O   HOH B 680       7.750  20.648  36.789  1.00  0.00      B    O  
ATOM   2059  H1  HOH B 680       8.665  20.840  37.217  1.00  0.00      B    H  
ATOM   2060  H2  HOH B 680       7.894  19.865  36.127  1.00  0.00      B    H  
ATOM   2061  O   HOH B 681      39.074   7.884  26.762  1.00  0.00      B    O  
ATOM   2062  H1  HOH B 681      38.770   8.807  26.474  1.00  0.00      B    H  
ATOM   2063  H2  HOH B 681      38.476   7.198  26.262  1.00  0.00      B    H  
ATOM   2064  O   HOH B 682      38.825  38.705   8.863  1.00  0.00      B    O  
ATOM   2065  H1  HOH B 682      37.979  38.259   9.046  1.00  0.00      B    H  
ATOM   2066  H2  HOH B 682      39.212  39.099   9.739  1.00  0.00      B    H  
ATOM   2067  O   HOH B 683      17.851  10.438  20.883  1.00  0.00      B    O  
ATOM   2068  H1  HOH B 683      16.936  10.275  21.327  1.00  0.00      B    H  
ATOM   2069  H2  HOH B 683      18.623  10.001  21.386  1.00  0.00      B    H  
ATOM   2070  O   HOH B 684      33.734  24.456  18.713  1.00  0.00      B    O  
ATOM   2071  H1  HOH B 684      34.443  25.153  18.893  1.00  0.00      B    H  
ATOM   2072  H2  HOH B 684      32.884  24.885  19.040  1.00  0.00      B    H  
ATOM   2073  O   HOH B 685      20.770  10.782   8.902  1.00  0.00      B    O  
ATOM   2074  H1  HOH B 685      19.832  10.458   8.574  1.00  0.00      B    H  
ATOM   2075  H2  HOH B 685      21.359   9.952   8.803  1.00  0.00      B    H  
ATOM   2076  O   HOH B 686       9.734  22.843  30.070  1.00  0.00      B    O  
ATOM   2077  H1  HOH B 686      10.648  22.585  29.815  1.00  0.00      B    H  
ATOM   2078  H2  HOH B 686       9.158  22.489  29.334  1.00  0.00      B    H  
ATOM   2079  O   HOH B 687       4.530  11.086  37.069  1.00  0.00      B    O  
ATOM   2080  H1  HOH B 687       4.985  11.278  37.965  1.00  0.00      B    H  
ATOM   2081  H2  HOH B 687       4.525  10.088  37.085  1.00  0.00      B    H  
ATOM   2082  O   HOH B 688      18.964  12.736  37.754  1.00  0.00      B    O  
ATOM   2083  H1  HOH B 688      19.748  12.415  38.241  1.00  0.00      B    H  
ATOM   2084  H2  HOH B 688      18.511  11.850  37.466  1.00  0.00      B    H  
ATOM   2085  O   HOH B 689      22.009  19.838  15.879  1.00  0.00      B    O  
ATOM   2086  H1  HOH B 689      21.630  18.930  15.888  1.00  0.00      B    H  
ATOM   2087  H2  HOH B 689      22.613  19.985  16.681  1.00  0.00      B    H  
ATOM   2088  O   HOH B 690      11.622  32.289   6.539  1.00  0.00      B    O  
ATOM   2089  H1  HOH B 690      11.248  32.103   7.475  1.00  0.00      B    H  
ATOM   2090  H2  HOH B 690      10.838  32.464   5.870  1.00  0.00      B    H  
ATOM   2091  O   HOH B 691      33.685  31.899   3.768  1.00  0.00      B    O  
ATOM   2092  H1  HOH B 691      34.163  32.826   3.867  1.00  0.00      B    H  
ATOM   2093  H2  HOH B 691      33.136  31.759   4.600  1.00  0.00      B    H  
ATOM   2094  O   HOH B 692      19.493  30.948   7.171  1.00  0.00      B    O  
ATOM   2095  H1  HOH B 692      20.156  30.619   7.909  1.00  0.00      B    H  
ATOM   2096  H2  HOH B 692      20.069  31.140   6.374  1.00  0.00      B    H  
ATOM   2097  O   HOH B 693      34.800  11.292  20.052  1.00  0.00      B    O  
ATOM   2098  H1  HOH B 693      35.085  12.235  19.770  1.00  0.00      B    H  
ATOM   2099  H2  HOH B 693      35.399  10.912  20.774  1.00  0.00      B    H  
ATOM   2100  O   HOH B 694      31.610  17.152  31.690  1.00  0.00      B    O  
ATOM   2101  H1  HOH B 694      32.217  16.481  31.276  1.00  0.00      B    H  
ATOM   2102  H2  HOH B 694      31.566  16.930  32.664  1.00  0.00      B    H  
ATOM   2103  O   HOH B 695      19.908   9.281  34.481  1.00  0.00      B    O  
ATOM   2104  H1  HOH B 695      20.199   8.460  33.908  1.00  0.00      B    H  
ATOM   2105  H2  HOH B 695      19.905   8.998  35.451  1.00  0.00      B    H  
ATOM   2106  O   HOH B 696      15.430   9.213   9.561  1.00  0.00      B    O  
ATOM   2107  H1  HOH B 696      15.231   9.474   8.576  1.00  0.00      B    H  
ATOM   2108  H2  HOH B 696      14.776   8.425   9.719  1.00  0.00      B    H  
ATOM   2109  O   HOH B 697      32.002   2.964   2.696  1.00  0.00      B    O  
ATOM   2110  H1  HOH B 697      32.716   3.575   2.260  1.00  0.00      B    H  
ATOM   2111  H2  HOH B 697      32.298   2.039   2.495  1.00  0.00      B    H  
ATOM   2112  O   HOH B 698      37.454   4.648  35.217  1.00  0.00      B    O  
ATOM   2113  H1  HOH B 698      37.446   3.898  35.935  1.00  0.00      B    H  
ATOM   2114  H2  HOH B 698      38.399   4.966  35.132  1.00  0.00      B    H  
ATOM   2115  O   HOH B 699      29.961  17.445  36.338  1.00  0.00      B    O  
ATOM   2116  H1  HOH B 699      30.352  17.004  37.179  1.00  0.00      B    H  
ATOM   2117  H2  HOH B 699      30.067  18.431  36.487  1.00  0.00      B    H  
ATOM   2118  O   HOH B 700      32.077  20.393  11.900  1.00  0.00      B    O  
ATOM   2119  H1  HOH B 700      32.763  21.085  12.163  1.00  0.00      B    H  
ATOM   2120  H2  HOH B 700      31.798  20.657  10.976  1.00  0.00      B    H  
ATOM   2121  O   HOH B 701      35.976  27.859  21.655  1.00  0.00      B    O  
ATOM   2122  H1  HOH B 701      36.506  28.569  21.098  1.00  0.00      B    H  
ATOM   2123  H2  HOH B 701      36.305  27.988  22.675  1.00  0.00      B    H  
ATOM   2124  O   HOH B 702      36.407  30.958   3.107  1.00  0.00      B    O  
ATOM   2125  H1  HOH B 702      36.352  31.907   2.768  1.00  0.00      B    H  
ATOM   2126  H2  HOH B 702      35.599  30.453   2.798  1.00  0.00      B    H  
ATOM   2127  O   HOH B 703      20.334   4.690   3.695  1.00  0.00      B    O  
ATOM   2128  H1  HOH B 703      20.125   4.273   2.793  1.00  0.00      B    H  
ATOM   2129  H2  HOH B 703      19.702   5.392   3.994  1.00  0.00      B    H  
ATOM   2130  O   HOH B 704      36.333  30.806  23.027  1.00  0.00      B    O  
ATOM   2131  H1  HOH B 704      36.658  29.948  23.551  1.00  0.00      B    H  
ATOM   2132  H2  HOH B 704      37.144  31.285  22.532  1.00  0.00      B    H  
ATOM   2133  O   HOH B 705      29.917   4.763  22.981  1.00  0.00      B    O  
ATOM   2134  H1  HOH B 705      29.010   5.268  22.807  1.00  0.00      B    H  
ATOM   2135  H2  HOH B 705      30.401   5.084  23.821  1.00  0.00      B    H  
ATOM   2136  O   HOH B 706      27.067  23.297  36.444  1.00  0.00      B    O  
ATOM   2137  H1  HOH B 706      27.293  23.506  37.426  1.00  0.00      B    H  
ATOM   2138  H2  HOH B 706      26.854  24.155  35.991  1.00  0.00      B    H  
ATOM   2139  O   HOH B 707      10.103  14.608   4.492  1.00  0.00      B    O  
ATOM   2140  H1  HOH B 707      10.729  15.284   4.820  1.00  0.00      B    H  
ATOM   2141  H2  HOH B 707      10.081  14.806   3.440  1.00  0.00      B    H  
ATOM   2142  O   HOH B 708      24.850  34.168   8.113  1.00  0.00      B    O  
ATOM   2143  H1  HOH B 708      25.063  35.134   8.094  1.00  0.00      B    H  
ATOM   2144  H2  HOH B 708      25.111  33.607   7.272  1.00  0.00      B    H  
ATOM   2145  O   HOH B 709       9.350  16.242  18.592  1.00  0.00      B    O  
ATOM   2146  H1  HOH B 709       9.232  15.832  19.476  1.00  0.00      B    H  
ATOM   2147  H2  HOH B 709      10.161  15.801  18.124  1.00  0.00      B    H  
ATOM   2148  O   HOH B 710      25.580  14.599  13.414  1.00  0.00      B    O  
ATOM   2149  H1  HOH B 710      24.896  14.848  14.094  1.00  0.00      B    H  
ATOM   2150  H2  HOH B 710      26.107  13.806  13.693  1.00  0.00      B    H  
ATOM   2151  O   HOH B 711      18.747  17.677  27.980  1.00  0.00      B    O  
ATOM   2152  H1  HOH B 711      19.167  17.400  27.087  1.00  0.00      B    H  
ATOM   2153  H2  HOH B 711      18.460  16.854  28.545  1.00  0.00      B    H  
ATOM   2154  O   HOH B 712      24.868  27.438  38.416  1.00  0.00      B    O  
ATOM   2155  H1  HOH B 712      24.658  26.784  39.174  1.00  0.00      B    H  
ATOM   2156  H2  HOH B 712      25.763  27.176  38.013  1.00  0.00      B    H  
ATOM   2157  O   HOH B 713      32.954  28.808   0.496  1.00  0.00      B    O  
ATOM   2158  H1  HOH B 713      33.779  29.281   0.076  1.00  0.00      B    H  
ATOM   2159  H2  HOH B 713      33.181  28.666   1.479  1.00  0.00      B    H  
ATOM   2160  O   HOH B 714       0.875  36.690  33.434  1.00  0.00      B    O  
ATOM   2161  H1  HOH B 714       0.723  37.650  33.181  1.00  0.00      B    H  
ATOM   2162  H2  HOH B 714       0.266  36.495  34.178  1.00  0.00      B    H  
ATOM   2163  O   HOH B 715      10.875  36.412  28.178  1.00  0.00      B    O  
ATOM   2164  H1  HOH B 715      11.577  35.661  28.161  1.00  0.00      B    H  
ATOM   2165  H2  HOH B 715      10.432  36.528  27.274  1.00  0.00      B    H  
ATOM   2166  O   HOH B 716      21.257  21.697   1.784  1.00  0.00      B    O  
ATOM   2167  H1  HOH B 716      20.572  22.081   1.080  1.00  0.00      B    H  
ATOM   2168  H2  HOH B 716      21.434  20.693   1.539  1.00  0.00      B    H  
ATOM   2169  O   HOH B 717      16.253  37.221   3.433  1.00  0.00      B    O  
ATOM   2170  H1  HOH B 717      16.239  37.705   4.272  1.00  0.00      B    H  
ATOM   2171  H2  HOH B 717      15.422  36.648   3.442  1.00  0.00      B    H  
ATOM   2172  O   HOH B 718      22.332   7.100  19.875  1.00  0.00      B    O  
ATOM   2173  H1  HOH B 718      21.579   6.665  20.404  1.00  0.00      B    H  
ATOM   2174  H2  HOH B 718      22.482   6.561  18.977  1.00  0.00      B    H  
ATOM   2175  O   HOH B 719      33.410   1.639  17.580  1.00  0.00      B    O  
ATOM   2176  H1  HOH B 719      32.967   2.397  17.098  1.00  0.00      B    H  
ATOM   2177  H2  HOH B 719      34.349   1.949  17.808  1.00  0.00      B    H  
ATOM   2178  O   HOH B 720      16.997   9.501  34.423  1.00  0.00      B    O  
ATOM   2179  H1  HOH B 720      17.947   9.408  34.729  1.00  0.00      B    H  
ATOM   2180  H2  HOH B 720      16.852  10.516  34.180  1.00  0.00      B    H  
ATOM   2181  O   HOH B 721      24.272   7.772  38.903  1.00  0.00      B    O  
ATOM   2182  H1  HOH B 721      24.092   7.944  39.919  1.00  0.00      B    H  
ATOM   2183  H2  HOH B 721      24.221   8.690  38.437  1.00  0.00      B    H  
ATOM   2184  O   HOH B 722       8.794  21.344  32.065  1.00  0.00      B    O  
ATOM   2185  H1  HOH B 722       9.056  21.653  31.133  1.00  0.00      B    H  
ATOM   2186  H2  HOH B 722       8.128  20.590  31.904  1.00  0.00      B    H  
ATOM   2187  O   HOH B 723       4.602  38.784   2.707  1.00  0.00      B    O  
ATOM   2188  H1  HOH B 723       3.999  39.531   3.137  1.00  0.00      B    H  
ATOM   2189  H2  HOH B 723       5.610  38.936   2.989  1.00  0.00      B    H  
ATOM   2190  O   HOH B 724      28.146  20.573  37.890  1.00  0.00      B    O  
ATOM   2191  H1  HOH B 724      27.549  20.629  38.725  1.00  0.00      B    H  
ATOM   2192  H2  HOH B 724      27.513  20.624  37.129  1.00  0.00      B    H  
ATOM   2193  O   HOH B 725      30.269  23.956  26.433  1.00  0.00      B    O  
ATOM   2194  H1  HOH B 725      31.014  24.387  27.036  1.00  0.00      B    H  
ATOM   2195  H2  HOH B 725      29.774  23.236  26.985  1.00  0.00      B    H  
ATOM   2196  O   HOH B 726      13.229   3.118  33.748  1.00  0.00      B    O  
ATOM   2197  H1  HOH B 726      13.607   2.200  33.938  1.00  0.00      B    H  
ATOM   2198  H2  HOH B 726      13.065   3.164  32.821  1.00  0.00      B    H  
ATOM   2199  O   HOH B 727      36.139  27.605  32.834  1.00  0.00      B    O  
ATOM   2200  H1  HOH B 727      36.797  28.266  32.412  1.00  0.00      B    H  
ATOM   2201  H2  HOH B 727      36.329  27.555  33.871  1.00  0.00      B    H  
ATOM   2202  O   HOH B 728       5.524  31.521  36.995  1.00  0.00      B    O  
ATOM   2203  H1  HOH B 728       6.409  31.386  37.446  1.00  0.00      B    H  
ATOM   2204  H2  HOH B 728       5.646  31.745  36.041  1.00  0.00      B    H  
ATOM   2205  O   HOH B 729      15.228  22.209  30.190  1.00  0.00      B    O  
ATOM   2206  H1  HOH B 729      15.571  22.061  31.161  1.00  0.00      B    H  
ATOM   2207  H2  HOH B 729      15.645  21.470  29.614  1.00  0.00      B    H  
ATOM   2208  O   HOH B 730      32.103   8.196  33.623  1.00  0.00      B    O  
ATOM   2209  H1  HOH B 730      31.810   8.134  34.588  1.00  0.00      B    H  
ATOM   2210  H2  HOH B 730      31.414   7.712  33.067  1.00  0.00      B    H  
ATOM   2211  O   HOH B 731      28.943  26.478  29.139  1.00  0.00      B    O  
ATOM   2212  H1  HOH B 731      29.451  27.041  29.774  1.00  0.00      B    H  
ATOM   2213  H2  HOH B 731      29.593  26.038  28.529  1.00  0.00      B    H  
ATOM   2214  O   HOH B 732      10.668  21.814   2.981  1.00  0.00      B    O  
ATOM   2215  H1  HOH B 732      10.709  20.816   2.796  1.00  0.00      B    H  
ATOM   2216  H2  HOH B 732      11.587  22.126   2.780  1.00  0.00      B    H  
ATOM   2217  O   HOH B 733      16.862  31.866  24.480  1.00  0.00      B    O  
ATOM   2218  H1  HOH B 733      16.616  32.648  23.878  1.00  0.00      B    H  
ATOM   2219  H2  HOH B 733      16.083  31.166  24.521  1.00  0.00      B    H  
ATOM   2220  O   HOH B 734       5.204  26.598  17.206  1.00  0.00      B    O  
ATOM   2221  H1  HOH B 734       4.457  26.176  17.769  1.00  0.00      B    H  
ATOM   2222  H2  HOH B 734       5.869  26.963  17.813  1.00  0.00      B    H  
ATOM   2223  O   HOH B 735      28.567   5.052  18.280  1.00  0.00      B    O  
ATOM   2224  H1  HOH B 735      29.026   4.163  18.403  1.00  0.00      B    H  
ATOM   2225  H2  HOH B 735      27.599   5.004  18.495  1.00  0.00      B    H  
ATOM   2226  O   HOH B 736      16.810  20.751  -0.027  1.00  0.00      B    O  
ATOM   2227  H1  HOH B 736      17.447  21.157  -0.689  1.00  0.00      B    H  
ATOM   2228  H2  HOH B 736      16.920  21.204   0.888  1.00  0.00      B    H  
ATOM   2229  O   HOH B 737       4.409  13.512  13.891  1.00  0.00      B    O  
ATOM   2230  H1  HOH B 737       4.349  14.356  13.362  1.00  0.00      B    H  
ATOM   2231  H2  HOH B 737       5.010  12.897  13.370  1.00  0.00      B    H  
ATOM   2232  O   HOH B 738       2.206  19.463  18.780  1.00  0.00      B    O  
ATOM   2233  H1  HOH B 738       3.176  19.311  18.645  1.00  0.00      B    H  
ATOM   2234  H2  HOH B 738       1.812  19.798  17.935  1.00  0.00      B    H  
ATOM   2235  O   HOH B 739       2.080  29.031  11.090  1.00  0.00      B    O  
ATOM   2236  H1  HOH B 739       2.385  29.443  12.019  1.00  0.00      B    H  
ATOM   2237  H2  HOH B 739       1.534  29.707  10.512  1.00  0.00      B    H  
ATOM   2238  O   HOH B 740       6.187  18.935  24.440  1.00  0.00      B    O  
ATOM   2239  H1  HOH B 740       6.847  18.208  24.711  1.00  0.00      B    H  
ATOM   2240  H2  HOH B 740       5.529  19.063  25.191  1.00  0.00      B    H  
ATOM   2241  O   HOH B 741      32.435  30.724  33.634  1.00  0.00      B    O  
ATOM   2242  H1  HOH B 741      32.953  30.066  33.140  1.00  0.00      B    H  
ATOM   2243  H2  HOH B 741      32.472  30.487  34.584  1.00  0.00      B    H  
ATOM   2244  O   HOH B 742      16.588  16.961  17.281  1.00  0.00      B    O  
ATOM   2245  H1  HOH B 742      17.094  16.160  16.969  1.00  0.00      B    H  
ATOM   2246  H2  HOH B 742      16.621  17.732  16.561  1.00  0.00      B    H  
ATOM   2247  O   HOH B 743       9.571  23.676   8.074  1.00  0.00      B    O  
ATOM   2248  H1  HOH B 743       9.941  22.853   7.686  1.00  0.00      B    H  
ATOM   2249  H2  HOH B 743      10.242  24.428   7.912  1.00  0.00      B    H  
ATOM   2250  O   HOH B 744      16.811  26.889   1.322  1.00  0.00      B    O  
ATOM   2251  H1  HOH B 744      16.375  27.204   2.180  1.00  0.00      B    H  
ATOM   2252  H2  HOH B 744      16.100  26.468   0.816  1.00  0.00      B    H  
ATOM   2253  O   HOH B 745       3.692   6.159  34.542  1.00  0.00      B    O  
ATOM   2254  H1  HOH B 745       2.917   6.480  34.004  1.00  0.00      B    H  
ATOM   2255  H2  HOH B 745       3.340   5.469  35.169  1.00  0.00      B    H  
ATOM   2256  O   HOH B 746      32.665  33.459  15.518  1.00  0.00      B    O  
ATOM   2257  H1  HOH B 746      32.651  33.163  14.535  1.00  0.00      B    H  
ATOM   2258  H2  HOH B 746      31.953  34.174  15.683  1.00  0.00      B    H  
ATOM   2259  O   HOH B 747      25.696  29.729  32.109  1.00  0.00      B    O  
ATOM   2260  H1  HOH B 747      26.431  28.986  32.236  1.00  0.00      B    H  
ATOM   2261  H2  HOH B 747      25.531  30.147  33.025  1.00  0.00      B    H  
ATOM   2262  O   HOH B 748       7.062  39.147  25.837  1.00  0.00      B    O  
ATOM   2263  H1  HOH B 748       6.155  39.155  25.422  1.00  0.00      B    H  
ATOM   2264  H2  HOH B 748       7.024  38.598  26.703  1.00  0.00      B    H  
ATOM   2265  O   HOH B 749      36.728  14.182  27.646  1.00  0.00      B    O  
ATOM   2266  H1  HOH B 749      37.607  13.919  27.215  1.00  0.00      B    H  
ATOM   2267  H2  HOH B 749      36.771  13.605  28.448  1.00  0.00      B    H  
ATOM   2268  O   HOH B 750      22.748   2.494  29.198  1.00  0.00      B    O  
ATOM   2269  H1  HOH B 750      21.936   2.814  29.720  1.00  0.00      B    H  
ATOM   2270  H2  HOH B 750      22.970   3.139  28.452  1.00  0.00      B    H  
ATOM   2271  O   HOH B 751      26.762   9.537   1.227  1.00  0.00      B    O  
ATOM   2272  H1  HOH B 751      26.082  10.026   1.727  1.00  0.00      B    H  
ATOM   2273  H2  HOH B 751      26.942  10.060   0.412  1.00  0.00      B    H  
ATOM   2274  O   HOH B 752       5.199  30.615  10.120  1.00  0.00      B    O  
ATOM   2275  H1  HOH B 752       4.828  30.995  11.007  1.00  0.00      B    H  
ATOM   2276  H2  HOH B 752       5.974  30.004  10.348  1.00  0.00      B    H  
ATOM   2277  O   HOH B 753       3.087  13.588  16.243  1.00  0.00      B    O  
ATOM   2278  H1  HOH B 753       3.444  13.507  15.266  1.00  0.00      B    H  
ATOM   2279  H2  HOH B 753       2.468  14.428  16.239  1.00  0.00      B    H  
ATOM   2280  O   HOH B 754       2.125   4.376  36.261  1.00  0.00      B    O  
ATOM   2281  H1  HOH B 754       1.887   4.648  37.194  1.00  0.00      B    H  
ATOM   2282  H2  HOH B 754       2.419   3.434  36.375  1.00  0.00      B    H  
ATOM   2283  O   HOH B 755      31.665   0.752  19.329  1.00  0.00      B    O  
ATOM   2284  H1  HOH B 755      32.202   0.468  20.089  1.00  0.00      B    H  
ATOM   2285  H2  HOH B 755      32.375   1.014  18.644  1.00  0.00      B    H  
ATOM   2286  O   HOH B 756      38.172   1.300  36.130  1.00  0.00      B    O  
ATOM   2287  H1  HOH B 756      38.338   0.458  36.765  1.00  0.00      B    H  
ATOM   2288  H2  HOH B 756      37.317   1.782  36.460  1.00  0.00      B    H  
ATOM   2289  O   HOH B 757      35.472   9.562  23.907  1.00  0.00      B    O  
ATOM   2290  H1  HOH B 757      35.094   9.016  23.100  1.00  0.00      B    H  
ATOM   2291  H2  HOH B 757      35.026  10.466  23.829  1.00  0.00      B    H  
ATOM   2292  O   HOH B 758      36.787  25.894  13.737  1.00  0.00      B    O  
ATOM   2293  H1  HOH B 758      36.392  25.316  12.960  1.00  0.00      B    H  
ATOM   2294  H2  HOH B 758      36.645  25.346  14.619  1.00  0.00      B    H  
ATOM   2295  O   HOH B 759       1.406  15.699   6.544  1.00  0.00      B    O  
ATOM   2296  H1  HOH B 759       2.112  15.488   5.870  1.00  0.00      B    H  
ATOM   2297  H2  HOH B 759       0.845  14.813   6.649  1.00  0.00      B    H  
ATOM   2298  O   HOH B 760      20.110  25.437  24.751  1.00  0.00      B    O  
ATOM   2299  H1  HOH B 760      20.890  25.195  24.200  1.00  0.00      B    H  
ATOM   2300  H2  HOH B 760      19.530  24.613  24.861  1.00  0.00      B    H  
ATOM   2301  O   HOH B 761      17.066   3.548  36.086  1.00  0.00      B    O  
ATOM   2302  H1  HOH B 761      16.285   3.165  36.600  1.00  0.00      B    H  
ATOM   2303  H2  HOH B 761      16.821   4.551  36.011  1.00  0.00      B    H  
ATOM   2304  O   HOH B 762      25.779   7.412  29.958  1.00  0.00      B    O  
ATOM   2305  H1  HOH B 762      26.173   8.218  30.359  1.00  0.00      B    H  
ATOM   2306  H2  HOH B 762      25.687   7.609  28.972  1.00  0.00      B    H  
ATOM   2307  O   HOH B 763       8.428  34.348  12.476  1.00  0.00      B    O  
ATOM   2308  H1  HOH B 763       7.499  34.033  12.777  1.00  0.00      B    H  
ATOM   2309  H2  HOH B 763       8.966  33.533  12.184  1.00  0.00      B    H  
ATOM   2310  O   HOH B 764      10.945  22.934  23.226  1.00  0.00      B    O  
ATOM   2311  H1  HOH B 764      10.412  22.357  23.890  1.00  0.00      B    H  
ATOM   2312  H2  HOH B 764      10.909  23.912  23.486  1.00  0.00      B    H  
ATOM   2313  O   HOH B 765      31.853  12.254  34.027  1.00  0.00      B    O  
ATOM   2314  H1  HOH B 765      32.769  11.990  34.398  1.00  0.00      B    H  
ATOM   2315  H2  HOH B 765      31.921  12.282  33.025  1.00  0.00      B    H  
ATOM   2316  O   HOH B 766      33.122   8.479   7.506  1.00  0.00      B    O  
ATOM   2317  H1  HOH B 766      33.020   9.422   7.774  1.00  0.00      B    H  
ATOM   2318  H2  HOH B 766      34.065   8.258   7.230  1.00  0.00      B    H  
ATOM   2319  O   HOH B 767      24.424   3.492  11.252  1.00  0.00      B    O  
ATOM   2320  H1  HOH B 767      24.183   4.093  11.985  1.00  0.00      B    H  
ATOM   2321  H2  HOH B 767      25.107   2.804  11.570  1.00  0.00      B    H  
ATOM   2322  O   HOH B 768       8.075   3.056  30.404  1.00  0.00      B    O  
ATOM   2323  H1  HOH B 768       8.466   3.967  30.618  1.00  0.00      B    H  
ATOM   2324  H2  HOH B 768       7.689   2.731  31.292  1.00  0.00      B    H  
ATOM   2325  O   HOH B 769      23.588  24.282  35.351  1.00  0.00      B    O  
ATOM   2326  H1  HOH B 769      22.620  24.464  35.420  1.00  0.00      B    H  
ATOM   2327  H2  HOH B 769      23.740  23.327  35.002  1.00  0.00      B    H  
ATOM   2328  O   HOH B 770      22.991  33.383   4.578  1.00  0.00      B    O  
ATOM   2329  H1  HOH B 770      22.404  32.657   4.883  1.00  0.00      B    H  
ATOM   2330  H2  HOH B 770      22.674  34.248   4.916  1.00  0.00      B    H  
ATOM   2331  O   HOH B 771      10.992   3.499  12.131  1.00  0.00      B    O  
ATOM   2332  H1  HOH B 771      10.635   4.234  12.776  1.00  0.00      B    H  
ATOM   2333  H2  HOH B 771      10.733   3.790  11.175  1.00  0.00      B    H  
ATOM   2334  O   HOH B 772      14.957   7.417   4.375  1.00  0.00      B    O  
ATOM   2335  H1  HOH B 772      14.588   7.813   5.278  1.00  0.00      B    H  
ATOM   2336  H2  HOH B 772      14.933   8.211   3.757  1.00  0.00      B    H  
ATOM   2337  O   HOH B 773      29.314  20.319   2.144  1.00  0.00      B    O  
ATOM   2338  H1  HOH B 773      29.707  21.008   1.567  1.00  0.00      B    H  
ATOM   2339  H2  HOH B 773      28.371  20.080   1.825  1.00  0.00      B    H  
ATOM   2340  O   HOH B 774      32.977  31.678   6.661  1.00  0.00      B    O  
ATOM   2341  H1  HOH B 774      33.544  32.520   6.688  1.00  0.00      B    H  
ATOM   2342  H2  HOH B 774      33.596  30.899   6.717  1.00  0.00      B    H  
ATOM   2343  O   HOH B 775      23.672  33.297  17.166  1.00  0.00      B    O  
ATOM   2344  H1  HOH B 775      24.076  32.969  16.281  1.00  0.00      B    H  
ATOM   2345  H2  HOH B 775      24.536  33.573  17.604  1.00  0.00      B    H  
ATOM   2346  O   HOH B 776      30.130   7.672   3.741  1.00  0.00      B    O  
ATOM   2347  H1  HOH B 776      30.208   7.829   4.785  1.00  0.00      B    H  
ATOM   2348  H2  HOH B 776      30.447   6.782   3.484  1.00  0.00      B    H  
ATOM   2349  O   HOH B 777      15.057   2.597  37.760  1.00  0.00      B    O  
ATOM   2350  H1  HOH B 777      15.430   2.850  38.674  1.00  0.00      B    H  
ATOM   2351  H2  HOH B 777      14.005   2.650  37.806  1.00  0.00      B    H  
ATOM   2352  O   HOH B 778      36.612  10.096   0.461  1.00  0.00      B    O  
ATOM   2353  H1  HOH B 778      37.125   9.446  -0.167  1.00  0.00      B    H  
ATOM   2354  H2  HOH B 778      36.904  11.066   0.324  1.00  0.00      B    H  
ATOM   2355  O   HOH B 779      21.222   1.621   1.936  1.00  0.00      B    O  
ATOM   2356  H1  HOH B 779      21.582   2.392   1.385  1.00  0.00      B    H  
ATOM   2357  H2  HOH B 779      20.619   1.064   1.314  1.00  0.00      B    H  
ATOM   2358  O   HOH B 780      16.018  26.600  24.573  1.00  0.00      B    O  
ATOM   2359  H1  HOH B 780      16.911  26.688  24.128  1.00  0.00      B    H  
ATOM   2360  H2  HOH B 780      16.151  25.945  25.301  1.00  0.00      B    H  
ATOM   2361  O   HOH B 781      22.191  26.643   3.302  1.00  0.00      B    O  
ATOM   2362  H1  HOH B 781      21.717  27.220   2.482  1.00  0.00      B    H  
ATOM   2363  H2  HOH B 781      21.775  26.890   4.170  1.00  0.00      B    H  
ATOM   2364  O   HOH B 782      38.840  38.586   1.404  1.00  0.00      B    O  
ATOM   2365  H1  HOH B 782      39.585  38.048   1.849  1.00  0.00      B    H  
ATOM   2366  H2  HOH B 782      38.831  39.457   1.950  1.00  0.00      B    H  
ATOM   2367  O   HOH B 783      31.239  11.060  29.404  1.00  0.00      B    O  
ATOM   2368  H1  HOH B 783      31.377  10.148  29.804  1.00  0.00      B    H  
ATOM   2369  H2  HOH B 783      31.555  11.052  28.381  1.00  0.00      B    H  
ATOM   2370  O   HOH B 784      22.517   7.127  25.836  1.00  0.00      B    O  
ATOM   2371  H1  HOH B 784      22.068   7.972  26.043  1.00  0.00      B    H  
ATOM   2372  H2  HOH B 784      22.092   6.648  25.012  1.00  0.00      B    H  
ATOM   2373  O   HOH B 785      22.326  38.436  23.604  1.00  0.00      B    O  
ATOM   2374  H1  HOH B 785      21.771  39.138  23.222  1.00  0.00      B    H  
ATOM   2375  H2  HOH B 785      22.890  38.836  24.387  1.00  0.00      B    H  
ATOM   2376  O   HOH B 786      12.345  24.230  20.999  1.00  0.00      B    O  
ATOM   2377  H1  HOH B 786      11.666  23.734  21.585  1.00  0.00      B    H  
ATOM   2378  H2  HOH B 786      13.277  23.855  21.246  1.00  0.00      B    H  
ATOM   2379  O   HOH B 787       7.229   5.619  16.702  1.00  0.00      B    O  
ATOM   2380  H1  HOH B 787       7.869   6.159  16.102  1.00  0.00      B    H  
ATOM   2381  H2  HOH B 787       6.398   5.297  16.099  1.00  0.00      B    H  
ATOM   2382  O   HOH B 788       3.437  22.195   7.693  1.00  0.00      B    O  
ATOM   2383  H1  HOH B 788       2.773  22.343   6.979  1.00  0.00      B    H  
ATOM   2384  H2  HOH B 788       3.454  22.915   8.447  1.00  0.00      B    H  
ATOM   2385  O   HOH B 789      21.264  23.699  29.809  1.00  0.00      B    O  
ATOM   2386  H1  HOH B 789      21.762  23.148  30.447  1.00  0.00      B    H  
ATOM   2387  H2  HOH B 789      21.120  24.633  30.108  1.00  0.00      B    H  
ATOM   2388  O   HOH B 790      28.185  25.480  25.280  1.00  0.00      B    O  
ATOM   2389  H1  HOH B 790      28.877  24.903  25.707  1.00  0.00      B    H  
ATOM   2390  H2  HOH B 790      28.466  26.435  25.343  1.00  0.00      B    H  
ATOM   2391  O   HOH B 791      10.453   0.402   3.766  1.00  0.00      B    O  
ATOM   2392  H1  HOH B 791       9.943  -0.104   4.409  1.00  0.00      B    H  
ATOM   2393  H2  HOH B 791       9.793   1.087   3.413  1.00  0.00      B    H  
ATOM   2394  O   HOH B 792      27.727  34.396   5.764  1.00  0.00      B    O  
ATOM   2395  H1  HOH B 792      26.988  33.703   5.926  1.00  0.00      B    H  
ATOM   2396  H2  HOH B 792      27.318  35.334   5.770  1.00  0.00      B    H  
ATOM   2397  O   HOH B 793      11.827  14.067  22.777  1.00  0.00      B    O  
ATOM   2398  H1  HOH B 793      11.652  13.489  23.568  1.00  0.00      B    H  
ATOM   2399  H2  HOH B 793      11.955  15.022  23.056  1.00  0.00      B    H  
ATOM   2400  O   HOH B 794       0.265  20.703  12.226  1.00  0.00      B    O  
ATOM   2401  H1  HOH B 794       0.775  20.982  11.420  1.00  0.00      B    H  
ATOM   2402  H2  HOH B 794      -0.568  20.185  11.936  1.00  0.00      B    H  
ATOM   2403  O   HOH B 795      28.213  13.385   7.009  1.00  0.00      B    O  
ATOM   2404  H1  HOH B 795      28.311  14.227   6.449  1.00  0.00      B    H  
ATOM   2405  H2  HOH B 795      27.936  13.690   7.946  1.00  0.00      B    H  
ATOM   2406  O   HOH B 796       0.225  27.256  31.144  1.00  0.00      B    O  
ATOM   2407  H1  HOH B 796       1.071  27.596  30.663  1.00  0.00      B    H  
ATOM   2408  H2  HOH B 796       0.447  26.441  31.696  1.00  0.00      B    H  
ATOM   2409  O   HOH B 797      19.378  37.320   9.068  1.00  0.00      B    O  
ATOM   2410  H1  HOH B 797      18.445  36.906   9.084  1.00  0.00      B    H  
ATOM   2411  H2  HOH B 797      19.364  38.236   8.593  1.00  0.00      B    H  
ATOM   2412  O   HOH B 798      33.850  28.275   3.412  1.00  0.00      B    O  
ATOM   2413  H1  HOH B 798      33.347  28.476   4.232  1.00  0.00      B    H  
ATOM   2414  H2  HOH B 798      34.145  27.306   3.518  1.00  0.00      B    H  
ATOM   2415  O   HOH B 799       4.693  26.846  29.973  1.00  0.00      B    O  
ATOM   2416  H1  HOH B 799       3.893  27.448  30.242  1.00  0.00      B    H  
ATOM   2417  H2  HOH B 799       4.330  25.947  29.658  1.00  0.00      B    H  
ATOM   2418  O   HOH B 800      26.676  31.977  37.933  1.00  0.00      B    O  
ATOM   2419  H1  HOH B 800      26.127  32.679  38.429  1.00  0.00      B    H  
ATOM   2420  H2  HOH B 800      27.477  32.406  37.423  1.00  0.00      B    H  
ATOM   2421  O   HOH B 801      25.279  12.378   4.340  1.00  0.00      B    O  
ATOM   2422  H1  HOH B 801      24.882  13.298   4.491  1.00  0.00      B    H  
ATOM   2423  H2  HOH B 801      26.214  12.393   4.778  1.00  0.00      B    H  
ATOM   2424  O   HOH B 802      18.369  34.994   7.188  1.00  0.00      B    O  
ATOM   2425  H1  HOH B 802      18.259  34.167   7.783  1.00  0.00      B    H  
ATOM   2426  H2  HOH B 802      18.620  35.727   7.844  1.00  0.00      B    H  
ATOM   2427  O   HOH B 803      28.039  19.181  34.293  1.00  0.00      B    O  
ATOM   2428  H1  HOH B 803      29.066  19.443  34.283  1.00  0.00      B    H  
ATOM   2429  H2  HOH B 803      27.640  19.507  33.417  1.00  0.00      B    H  
ATOM   2430  O   HOH B 804       9.209  25.816  17.734  1.00  0.00      B    O  
ATOM   2431  H1  HOH B 804       8.718  26.180  18.579  1.00  0.00      B    H  
ATOM   2432  H2  HOH B 804       8.646  25.052  17.323  1.00  0.00      B    H  
ATOM   2433  O   HOH B 805      10.840   6.218   0.350  1.00  0.00      B    O  
ATOM   2434  H1  HOH B 805      11.411   6.836   0.929  1.00  0.00      B    H  
ATOM   2435  H2  HOH B 805      11.404   5.908  -0.449  1.00  0.00      B    H  
ATOM   2436  O   HOH B 806      20.099  14.560  20.223  1.00  0.00      B    O  
ATOM   2437  H1  HOH B 806      20.561  14.272  19.391  1.00  0.00      B    H  
ATOM   2438  H2  HOH B 806      20.569  14.098  21.047  1.00  0.00      B    H  
ATOM   2439  O   HOH B 807      26.831  11.965  18.966  1.00  0.00      B    O  
ATOM   2440  H1  HOH B 807      27.781  11.675  19.096  1.00  0.00      B    H  
ATOM   2441  H2  HOH B 807      26.143  11.240  18.946  1.00  0.00      B    H  
ATOM   2442  O   HOH B 808      33.696  22.496  12.419  1.00  0.00      B    O  
ATOM   2443  H1  HOH B 808      33.359  23.489  12.336  1.00  0.00      B    H  
ATOM   2444  H2  HOH B 808      34.030  22.492  13.378  1.00  0.00      B    H  
ATOM   2445  O   HOH B 809      26.732  20.693   1.010  1.00  0.00      B    O  
ATOM   2446  H1  HOH B 809      26.167  20.039   1.450  1.00  0.00      B    H  
ATOM   2447  H2  HOH B 809      26.262  21.602   1.105  1.00  0.00      B    H  
ATOM   2448  O   HOH B 810      33.594   7.604  24.933  1.00  0.00      B    O  
ATOM   2449  H1  HOH B 810      33.452   7.746  25.921  1.00  0.00      B    H  
ATOM   2450  H2  HOH B 810      34.209   8.389  24.676  1.00  0.00      B    H  
ATOM   2451  O   HOH B 811      27.855  25.082  19.758  1.00  0.00      B    O  
ATOM   2452  H1  HOH B 811      27.091  25.449  20.316  1.00  0.00      B    H  
ATOM   2453  H2  HOH B 811      28.598  24.872  20.345  1.00  0.00      B    H  
ATOM   2454  O   HOH B 812      29.113  28.172  25.395  1.00  0.00      B    O  
ATOM   2455  H1  HOH B 812      29.679  28.566  24.676  1.00  0.00      B    H  
ATOM   2456  H2  HOH B 812      28.183  28.551  25.403  1.00  0.00      B    H  
ATOM   2457  O   HOH B 813      19.164  25.575   1.279  1.00  0.00      B    O  
ATOM   2458  H1  HOH B 813      19.500  25.641   2.246  1.00  0.00      B    H  
ATOM   2459  H2  HOH B 813      18.188  25.729   1.291  1.00  0.00      B    H  
ATOM   2460  O   HOH B 814      33.362   5.245  11.380  1.00  0.00      B    O  
ATOM   2461  H1  HOH B 814      33.061   6.066  11.836  1.00  0.00      B    H  
ATOM   2462  H2  HOH B 814      33.277   5.392  10.385  1.00  0.00      B    H  
ATOM   2463  O   HOH B 815      24.413   6.952   2.664  1.00  0.00      B    O  
ATOM   2464  H1  HOH B 815      25.155   7.170   3.301  1.00  0.00      B    H  
ATOM   2465  H2  HOH B 815      24.530   5.976   2.364  1.00  0.00      B    H  
ATOM   2466  O   HOH B 816      15.967   6.153   2.170  1.00  0.00      B    O  
ATOM   2467  H1  HOH B 816      15.492   6.544   2.994  1.00  0.00      B    H  
ATOM   2468  H2  HOH B 816      16.778   6.807   1.956  1.00  0.00      B    H  
ATOM   2469  O   HOH B 817      30.198  31.115  12.434  1.00  0.00      B    O  
ATOM   2470  H1  HOH B 817      30.656  30.803  13.267  1.00  0.00      B    H  
ATOM   2471  H2  HOH B 817      30.756  31.823  11.993  1.00  0.00      B    H  
ATOM   2472  O   HOH B 818      13.030  15.595  14.738  1.00  0.00      B    O  
ATOM   2473  H1  HOH B 818      12.108  15.842  14.503  1.00  0.00      B    H  
ATOM   2474  H2  HOH B 818      12.953  14.941  15.498  1.00  0.00      B    H  
ATOM   2475  O   HOH B 819       5.434  23.781   4.941  1.00  0.00      B    O  
ATOM   2476  H1  HOH B 819       4.881  23.763   4.098  1.00  0.00      B    H  
ATOM   2477  H2  HOH B 819       5.612  22.806   5.223  1.00  0.00      B    H  
ATOM   2478  O   HOH B 820      37.252  37.094   4.544  1.00  0.00      B    O  
ATOM   2479  H1  HOH B 820      37.885  37.494   5.269  1.00  0.00      B    H  
ATOM   2480  H2  HOH B 820      37.438  36.083   4.606  1.00  0.00      B    H  
ATOM   2481  O   HOH B 821      22.288   5.394   9.509  1.00  0.00      B    O  
ATOM   2482  H1  HOH B 821      21.900   5.378  10.399  1.00  0.00      B    H  
ATOM   2483  H2  HOH B 821      23.244   5.157   9.592  1.00  0.00      B    H  
ATOM   2484  O   HOH B 822       7.578  38.448   7.760  1.00  0.00      B    O  
ATOM   2485  H1  HOH B 822       7.146  37.709   8.235  1.00  0.00      B    H  
ATOM   2486  H2  HOH B 822       6.972  38.878   7.097  1.00  0.00      B    H  
ATOM   2487  O   HOH B 823      23.806   7.293  15.503  1.00  0.00      B    O  
ATOM   2488  H1  HOH B 823      24.755   7.261  15.094  1.00  0.00      B    H  
ATOM   2489  H2  HOH B 823      23.530   8.269  15.485  1.00  0.00      B    H  
ATOM   2490  O   HOH B 824      17.690  13.814   3.178  1.00  0.00      B    O  
ATOM   2491  H1  HOH B 824      17.110  13.734   3.980  1.00  0.00      B    H  
ATOM   2492  H2  HOH B 824      18.597  13.925   3.482  1.00  0.00      B    H  
ATOM   2493  O   HOH B 825      22.552   5.719  17.355  1.00  0.00      B    O  
ATOM   2494  H1  HOH B 825      22.539   4.799  17.058  1.00  0.00      B    H  
ATOM   2495  H2  HOH B 825      22.628   6.376  16.586  1.00  0.00      B    H  
ATOM   2496  O   HOH B 826      17.491  32.754   3.067  1.00  0.00      B    O  
ATOM   2497  H1  HOH B 826      17.835  31.899   2.626  1.00  0.00      B    H  
ATOM   2498  H2  HOH B 826      18.214  33.119   3.653  1.00  0.00      B    H  
ATOM   2499  O   HOH B 827       3.517  26.195  26.429  1.00  0.00      B    O  
ATOM   2500  H1  HOH B 827       3.262  27.095  26.632  1.00  0.00      B    H  
ATOM   2501  H2  HOH B 827       3.565  26.138  25.373  1.00  0.00      B    H  
ATOM   2502  O   HOH B 828       8.196  32.801  15.195  1.00  0.00      B    O  
ATOM   2503  H1  HOH B 828       7.919  33.320  14.383  1.00  0.00      B    H  
ATOM   2504  H2  HOH B 828       8.755  33.439  15.757  1.00  0.00      B    H  
ATOM   2505  O   HOH B 829      23.647  28.512  12.101  1.00  0.00      B    O  
ATOM   2506  H1  HOH B 829      23.939  27.919  12.834  1.00  0.00      B    H  
ATOM   2507  H2  HOH B 829      24.262  29.306  11.972  1.00  0.00      B    H  
ATOM   2508  O   HOH B 830       3.862  28.130   5.372  1.00  0.00      B    O  
ATOM   2509  H1  HOH B 830       3.275  27.517   5.866  1.00  0.00      B    H  
ATOM   2510  H2  HOH B 830       4.178  28.787   6.067  1.00  0.00      B    H  
ATOM   2511  O   HOH B 831       1.938  11.029  26.751  1.00  0.00      B    O  
ATOM   2512  H1  HOH B 831       2.775  11.573  26.618  1.00  0.00      B    H  
ATOM   2513  H2  HOH B 831       2.090  10.028  26.706  1.00  0.00      B    H  
ATOM   2514  O   HOH B 832       4.948  13.812  27.954  1.00  0.00      B    O  
ATOM   2515  H1  HOH B 832       5.630  14.519  28.310  1.00  0.00      B    H  
ATOM   2516  H2  HOH B 832       4.028  14.258  27.759  1.00  0.00      B    H  
ATOM   2517  O   HOH B 833      10.818  31.770   1.713  1.00  0.00      B    O  
ATOM   2518  H1  HOH B 833      11.601  32.097   2.332  1.00  0.00      B    H  
ATOM   2519  H2  HOH B 833       9.964  32.214   2.087  1.00  0.00      B    H  
ATOM   2520  O   HOH B 834      31.089   8.741  17.104  1.00  0.00      B    O  
ATOM   2521  H1  HOH B 834      31.826   9.146  17.584  1.00  0.00      B    H  
ATOM   2522  H2  HOH B 834      30.484   8.453  17.847  1.00  0.00      B    H  
ATOM   2523  O   HOH B 835       1.959   7.000  32.675  1.00  0.00      B    O  
ATOM   2524  H1  HOH B 835       2.240   6.907  31.685  1.00  0.00      B    H  
ATOM   2525  H2  HOH B 835       1.348   6.242  32.945  1.00  0.00      B    H  
ATOM   2526  O   HOH B 836      30.310  17.956  10.090  1.00  0.00      B    O  
ATOM   2527  H1  HOH B 836      30.135  18.273   9.123  1.00  0.00      B    H  
ATOM   2528  H2  HOH B 836      30.818  18.729  10.526  1.00  0.00      B    H  
ATOM   2529  O   HOH B 837      37.988   3.307  26.579  1.00  0.00      B    O  
ATOM   2530  H1  HOH B 837      38.252   4.252  26.226  1.00  0.00      B    H  
ATOM   2531  H2  HOH B 837      37.505   2.805  25.875  1.00  0.00      B    H  
ATOM   2532  O   HOH B 838      18.856  24.629   4.322  1.00  0.00      B    O  
ATOM   2533  H1  HOH B 838      18.631  24.408   5.348  1.00  0.00      B    H  
ATOM   2534  H2  HOH B 838      19.054  23.727   3.821  1.00  0.00      B    H  
ATOM   2535  O   HOH B 839      38.053  24.171  37.860  1.00  0.00      B    O  
ATOM   2536  H1  HOH B 839      37.885  23.305  37.284  1.00  0.00      B    H  
ATOM   2537  H2  HOH B 839      38.253  24.982  37.274  1.00  0.00      B    H  
ATOM   2538  O   HOH B 840      15.381  26.345  10.420  1.00  0.00      B    O  
ATOM   2539  H1  HOH B 840      14.402  26.121  10.678  1.00  0.00      B    H  
ATOM   2540  H2  HOH B 840      15.809  26.578  11.319  1.00  0.00      B    H  
ATOM   2541  O   HOH B 841      25.882   8.290  14.019  1.00  0.00      B    O  
ATOM   2542  H1  HOH B 841      26.894   8.065  13.870  1.00  0.00      B    H  
ATOM   2543  H2  HOH B 841      25.406   8.090  13.135  1.00  0.00      B    H  
ATOM   2544  O   HOH B 842       0.799   8.762  34.950  1.00  0.00      B    O  
ATOM   2545  H1  HOH B 842       1.008   8.134  34.171  1.00  0.00      B    H  
ATOM   2546  H2  HOH B 842       1.161   8.281  35.775  1.00  0.00      B    H  
ATOM   2547  O   HOH B 843      27.197  38.820  27.889  1.00  0.00      B    O  
ATOM   2548  H1  HOH B 843      27.230  37.828  27.695  1.00  0.00      B    H  
ATOM   2549  H2  HOH B 843      28.131  39.208  27.944  1.00  0.00      B    H  
ATOM   2550  O   HOH B 844      19.856  32.948  34.324  1.00  0.00      B    O  
ATOM   2551  H1  HOH B 844      20.828  32.973  34.661  1.00  0.00      B    H  
ATOM   2552  H2  HOH B 844      19.844  32.413  33.463  1.00  0.00      B    H  
ATOM   2553  O   HOH B 845      38.957   0.874  11.532  1.00  0.00      B    O  
ATOM   2554  H1  HOH B 845      38.150   0.278  11.833  1.00  0.00      B    H  
ATOM   2555  H2  HOH B 845      39.803   0.334  11.734  1.00  0.00      B    H  
ATOM   2556  O   HOH B 846      20.037  15.678   1.628  1.00  0.00      B    O  
ATOM   2557  H1  HOH B 846      19.492  16.493   1.412  1.00  0.00      B    H  
ATOM   2558  H2  HOH B 846      20.298  15.619   2.656  1.00  0.00      B    H  
ATOM   2559  O   HOH B 847       0.314   3.250   6.605  1.00  0.00      B    O  
ATOM   2560  H1  HOH B 847       0.961   3.235   7.429  1.00  0.00      B    H  
ATOM   2561  H2  HOH B 847       0.399   2.351   6.101  1.00  0.00      B    H  
ATOM   2562  O   HOH B 848      27.361  16.927  37.538  1.00  0.00      B    O  
ATOM   2563  H1  HOH B 848      27.625  16.038  37.896  1.00  0.00      B    H  
ATOM   2564  H2  HOH B 848      28.135  17.364  37.037  1.00  0.00      B    H  
ATOM   2565  O   HOH B 849      11.439   9.990   7.231  1.00  0.00      B    O  
ATOM   2566  H1  HOH B 849      10.577   9.829   6.677  1.00  0.00      B    H  
ATOM   2567  H2  HOH B 849      11.487  10.917   7.615  1.00  0.00      B    H  
ATOM   2568  O   HOH B 850      12.906   5.875   6.359  1.00  0.00      B    O  
ATOM   2569  H1  HOH B 850      11.891   5.881   6.463  1.00  0.00      B    H  
ATOM   2570  H2  HOH B 850      13.179   4.937   6.621  1.00  0.00      B    H  
ATOM   2571  O   HOH B 851      16.517   1.991   3.992  1.00  0.00      B    O  
ATOM   2572  H1  HOH B 851      16.650   1.634   4.907  1.00  0.00      B    H  
ATOM   2573  H2  HOH B 851      15.600   1.732   3.689  1.00  0.00      B    H  
ATOM   2574  O   HOH B 852      36.987  11.739  22.039  1.00  0.00      B    O  
ATOM   2575  H1  HOH B 852      37.829  11.508  22.470  1.00  0.00      B    H  
ATOM   2576  H2  HOH B 852      36.490  12.295  22.761  1.00  0.00      B    H  
ATOM   2577  O   HOH B 853       7.315  37.627  14.748  1.00  0.00      B    O  
ATOM   2578  H1  HOH B 853       6.418  37.596  15.280  1.00  0.00      B    H  
ATOM   2579  H2  HOH B 853       7.921  37.040  15.215  1.00  0.00      B    H  
ATOM   2580  O   HOH B 854       4.002   7.176   1.592  1.00  0.00      B    O  
ATOM   2581  H1  HOH B 854       4.943   6.960   1.436  1.00  0.00      B    H  
ATOM   2582  H2  HOH B 854       3.928   8.163   1.749  1.00  0.00      B    H  
ATOM   2583  O   HOH B 855       0.024  11.462   8.092  1.00  0.00      B    O  
ATOM   2584  H1  HOH B 855       0.872  11.662   8.604  1.00  0.00      B    H  
ATOM   2585  H2  HOH B 855      -0.497  10.744   8.529  1.00  0.00      B    H  
ATOM   2586  O   HOH B 856      33.635   8.823  37.070  1.00  0.00      B    O  
ATOM   2587  H1  HOH B 856      33.407   8.282  37.896  1.00  0.00      B    H  
ATOM   2588  H2  HOH B 856      32.923   9.587  36.994  1.00  0.00      B    H  
ATOM   2589  O   HOH B 857      35.004  13.942  38.958  1.00  0.00      B    O  
ATOM   2590  H1  HOH B 857      35.316  13.567  39.860  1.00  0.00      B    H  
ATOM   2591  H2  HOH B 857      35.722  13.764  38.319  1.00  0.00      B    H  
ATOM   2592  O   HOH B 858      16.262  16.432   7.794  1.00  0.00      B    O  
ATOM   2593  H1  HOH B 858      15.690  15.646   8.000  1.00  0.00      B    H  
ATOM   2594  H2  HOH B 858      17.205  16.145   8.115  1.00  0.00      B    H  
ATOM   2595  O   HOH B 859       2.670  23.856  19.471  1.00  0.00      B    O  
ATOM   2596  H1  HOH B 859       3.015  23.557  20.328  1.00  0.00      B    H  
ATOM   2597  H2  HOH B 859       2.788  23.103  18.758  1.00  0.00      B    H  
ATOM   2598  O   HOH B 860      29.263  32.692   4.069  1.00  0.00      B    O  
ATOM   2599  H1  HOH B 860      28.487  33.199   4.511  1.00  0.00      B    H  
ATOM   2600  H2  HOH B 860      29.791  32.146   4.771  1.00  0.00      B    H  
ATOM   2601  O   HOH B 861      19.944  34.586  31.875  1.00  0.00      B    O  
ATOM   2602  H1  HOH B 861      19.692  33.611  31.689  1.00  0.00      B    H  
ATOM   2603  H2  HOH B 861      19.185  35.254  31.571  1.00  0.00      B    H  
ATOM   2604  O   HOH B 862      31.325  36.370  27.974  1.00  0.00      B    O  
ATOM   2605  H1  HOH B 862      31.383  36.160  26.967  1.00  0.00      B    H  
ATOM   2606  H2  HOH B 862      32.210  36.029  28.414  1.00  0.00      B    H  
ATOM   2607  O   HOH B 863      28.265  38.483   3.427  1.00  0.00      B    O  
ATOM   2608  H1  HOH B 863      27.848  38.642   4.313  1.00  0.00      B    H  
ATOM   2609  H2  HOH B 863      27.621  38.735   2.715  1.00  0.00      B    H  
ATOM   2610  O   HOH B 864      15.011   2.712  14.036  1.00  0.00      B    O  
ATOM   2611  H1  HOH B 864      15.421   2.934  13.129  1.00  0.00      B    H  
ATOM   2612  H2  HOH B 864      14.097   2.334  13.888  1.00  0.00      B    H  
ATOM   2613  O   HOH B 865      32.442  32.980  12.507  1.00  0.00      B    O  
ATOM   2614  H1  HOH B 865      32.578  32.604  11.579  1.00  0.00      B    H  
ATOM   2615  H2  HOH B 865      31.817  33.796  12.414  1.00  0.00      B    H  
ATOM   2616  O   HOH B 866       1.507  11.703  38.374  1.00  0.00      B    O  
ATOM   2617  H1  HOH B 866       1.363  10.768  38.750  1.00  0.00      B    H  
ATOM   2618  H2  HOH B 866       1.765  11.522  37.383  1.00  0.00      B    H  
ATOM   2619  O   HOH B 867      18.284  34.966  16.933  1.00  0.00      B    O  
ATOM   2620  H1  HOH B 867      17.577  34.309  17.267  1.00  0.00      B    H  
ATOM   2621  H2  HOH B 867      19.221  34.607  17.190  1.00  0.00      B    H  
ATOM   2622  O   HOH B 868      32.805  13.973   6.210  1.00  0.00      B    O  
ATOM   2623  H1  HOH B 868      32.524  14.927   6.556  1.00  0.00      B    H  
ATOM   2624  H2  HOH B 868      33.630  13.999   5.642  1.00  0.00      B    H  
ATOM   2625  O   HOH B 869      32.667  19.965   0.686  1.00  0.00      B    O  
ATOM   2626  H1  HOH B 869      32.273  20.023  -0.254  1.00  0.00      B    H  
ATOM   2627  H2  HOH B 869      32.575  20.921   1.196  1.00  0.00      B    H  
ATOM   2628  O   HOH B 870      22.555  24.879  38.697  1.00  0.00      B    O  
ATOM   2629  H1  HOH B 870      22.822  23.924  38.525  1.00  0.00      B    H  
ATOM   2630  H2  HOH B 870      23.433  25.345  38.960  1.00  0.00      B    H  
ATOM   2631  O   HOH B 871      37.275  15.102  21.603  1.00  0.00      B    O  
ATOM   2632  H1  HOH B 871      36.730  15.134  22.490  1.00  0.00      B    H  
ATOM   2633  H2  HOH B 871      38.231  15.371  21.789  1.00  0.00      B    H  
ATOM   2634  O   HOH B 872       4.046  32.027  12.352  1.00  0.00      B    O  
ATOM   2635  H1  HOH B 872       3.288  32.291  11.720  1.00  0.00      B    H  
ATOM   2636  H2  HOH B 872       3.586  31.477  13.072  1.00  0.00      B    H  
ATOM   2637  O   HOH B 873      25.972   4.319  18.967  1.00  0.00      B    O  
ATOM   2638  H1  HOH B 873      25.770   4.306  19.938  1.00  0.00      B    H  
ATOM   2639  H2  HOH B 873      25.984   3.339  18.697  1.00  0.00      B    H  
ATOM   2640  O   HOH B 874       7.373  17.371  16.703  1.00  0.00      B    O  
ATOM   2641  H1  HOH B 874       8.038  16.953  17.377  1.00  0.00      B    H  
ATOM   2642  H2  HOH B 874       6.764  16.636  16.526  1.00  0.00      B    H  
ATOM   2643  O   HOH B 875      18.435   2.743  20.715  1.00  0.00      B    O  
ATOM   2644  H1  HOH B 875      19.281   3.099  20.364  1.00  0.00      B    H  
ATOM   2645  H2  HOH B 875      17.763   2.577  19.945  1.00  0.00      B    H  
ATOM   2646  O   HOH B 876      12.383   8.101   9.172  1.00  0.00      B    O  
ATOM   2647  H1  HOH B 876      11.767   7.865   9.984  1.00  0.00      B    H  
ATOM   2648  H2  HOH B 876      11.949   8.871   8.703  1.00  0.00      B    H  
ATOM   2649  O   HOH B 877      14.235   1.514   5.773  1.00  0.00      B    O  
ATOM   2650  H1  HOH B 877      13.368   1.815   5.335  1.00  0.00      B    H  
ATOM   2651  H2  HOH B 877      14.669   2.356   6.148  1.00  0.00      B    H  
ATOM   2652  O   HOH B 878      33.146  24.531  15.986  1.00  0.00      B    O  
ATOM   2653  H1  HOH B 878      32.141  24.495  15.912  1.00  0.00      B    H  
ATOM   2654  H2  HOH B 878      33.358  24.388  16.984  1.00  0.00      B    H  
ATOM   2655  O   HOH B 879      38.516  29.345  32.506  1.00  0.00      B    O  
ATOM   2656  H1  HOH B 879      39.198  30.068  32.407  1.00  0.00      B    H  
ATOM   2657  H2  HOH B 879      38.803  28.593  31.830  1.00  0.00      B    H  
ATOM   2658  O   HOH B 880      35.085  11.352  28.178  1.00  0.00      B    O  
ATOM   2659  H1  HOH B 880      34.305  11.069  27.585  1.00  0.00      B    H  
ATOM   2660  H2  HOH B 880      35.794  11.627  27.547  1.00  0.00      B    H  
ATOM   2661  O   HOH B 881      28.003  37.688  14.090  1.00  0.00      B    O  
ATOM   2662  H1  HOH B 881      28.797  37.995  13.562  1.00  0.00      B    H  
ATOM   2663  H2  HOH B 881      28.121  37.953  15.078  1.00  0.00      B    H  
ATOM   2664  O   HOH B 882      18.308  27.904  29.361  1.00  0.00      B    O  
ATOM   2665  H1  HOH B 882      18.303  27.219  30.029  1.00  0.00      B    H  
ATOM   2666  H2  HOH B 882      18.337  27.508  28.409  1.00  0.00      B    H  
ATOM   2667  O   HOH B 883       0.332  22.388  29.651  1.00  0.00      B    O  
ATOM   2668  H1  HOH B 883      -0.064  21.635  30.149  1.00  0.00      B    H  
ATOM   2669  H2  HOH B 883       0.105  23.161  30.269  1.00  0.00      B    H  
ATOM   2670  O   HOH B 884       9.742  39.472   9.104  1.00  0.00      B    O  
ATOM   2671  H1  HOH B 884       8.984  39.033   8.561  1.00  0.00      B    H  
ATOM   2672  H2  HOH B 884       9.854  38.895   9.908  1.00  0.00      B    H  
ATOM   2673  O   HOH B 885      15.777  18.480   3.240  1.00  0.00      B    O  
ATOM   2674  H1  HOH B 885      16.283  17.836   3.882  1.00  0.00      B    H  
ATOM   2675  H2  HOH B 885      15.802  18.069   2.283  1.00  0.00      B    H  
ATOM   2676  O   HOH B 886      29.250  27.170   9.924  1.00  0.00      B    O  
ATOM   2677  H1  HOH B 886      29.925  27.876   9.874  1.00  0.00      B    H  
ATOM   2678  H2  HOH B 886      29.605  26.572  10.708  1.00  0.00      B    H  
ATOM   2679  O   HOH B 887      25.150  28.732   9.040  1.00  0.00      B    O  
ATOM   2680  H1  HOH B 887      24.723  29.386   9.638  1.00  0.00      B    H  
ATOM   2681  H2  HOH B 887      24.485  28.016   8.847  1.00  0.00      B    H  
ATOM   2682  O   HOH B 888      35.310  12.477  11.844  1.00  0.00      B    O  
ATOM   2683  H1  HOH B 888      34.569  11.897  11.553  1.00  0.00      B    H  
ATOM   2684  H2  HOH B 888      35.047  12.647  12.799  1.00  0.00      B    H  
ATOM   2685  O   HOH B 889      16.466  27.477  12.544  1.00  0.00      B    O  
ATOM   2686  H1  HOH B 889      16.156  28.338  12.067  1.00  0.00      B    H  
ATOM   2687  H2  HOH B 889      17.047  27.795  13.304  1.00  0.00      B    H  
ATOM   2688  O   HOH B 890       1.086   6.438  23.965  1.00  0.00      B    O  
ATOM   2689  H1  HOH B 890       1.379   5.551  24.333  1.00  0.00      B    H  
ATOM   2690  H2  HOH B 890       1.596   6.571  23.100  1.00  0.00      B    H  
ATOM   2691  O   HOH B 891       8.974  13.141  33.984  1.00  0.00      B    O  
ATOM   2692  H1  HOH B 891       8.564  12.398  33.457  1.00  0.00      B    H  
ATOM   2693  H2  HOH B 891       8.567  13.154  34.872  1.00  0.00      B    H  
ATOM   2694  O   HOH B 892      10.516  17.449  27.342  1.00  0.00      B    O  
ATOM   2695  H1  HOH B 892      10.979  16.534  27.199  1.00  0.00      B    H  
ATOM   2696  H2  HOH B 892      11.018  17.958  28.075  1.00  0.00      B    H  
ATOM   2697  O   HOH B 893      32.583   9.606  19.600  1.00  0.00      B    O  
ATOM   2698  H1  HOH B 893      32.870   8.681  19.955  1.00  0.00      B    H  
ATOM   2699  H2  HOH B 893      33.459  10.146  19.549  1.00  0.00      B    H  
ATOM   2700  O   HOH B 894      26.107   5.380  34.115  1.00  0.00      B    O  
ATOM   2701  H1  HOH B 894      25.346   5.808  34.623  1.00  0.00      B    H  
ATOM   2702  H2  HOH B 894      26.894   5.384  34.727  1.00  0.00      B    H  
ATOM   2703  O   HOH B 895      38.857  36.260  10.484  1.00  0.00      B    O  
ATOM   2704  H1  HOH B 895      38.212  36.920  10.932  1.00  0.00      B    H  
ATOM   2705  H2  HOH B 895      38.274  35.706   9.874  1.00  0.00      B    H  
ATOM   2706  O   HOH B 896      35.734  29.379  11.992  1.00  0.00      B    O  
ATOM   2707  H1  HOH B 896      34.956  29.820  12.464  1.00  0.00      B    H  
ATOM   2708  H2  HOH B 896      36.314  28.898  12.666  1.00  0.00      B    H  
ATOM   2709  O   HOH B 897      36.228  32.098  26.640  1.00  0.00      B    O  
ATOM   2710  H1  HOH B 897      35.508  32.537  27.179  1.00  0.00      B    H  
ATOM   2711  H2  HOH B 897      36.603  32.815  26.004  1.00  0.00      B    H  
ATOM   2712  O   HOH B 898       3.041  15.433  36.979  1.00  0.00      B    O  
ATOM   2713  H1  HOH B 898       2.733  15.551  37.940  1.00  0.00      B    H  
ATOM   2714  H2  HOH B 898       2.318  15.110  36.410  1.00  0.00      B    H  
ATOM   2715  O   HOH B 899       4.815  27.802  20.238  1.00  0.00      B    O  
ATOM   2716  H1  HOH B 899       4.258  28.656  20.463  1.00  0.00      B    H  
ATOM   2717  H2  HOH B 899       4.181  27.167  19.732  1.00  0.00      B    H  
ATOM   2718  O   HOH B 900       7.764   6.125  12.605  1.00  0.00      B    O  
ATOM   2719  H1  HOH B 900       7.627   7.167  12.596  1.00  0.00      B    H  
ATOM   2720  H2  HOH B 900       7.599   5.843  11.637  1.00  0.00      B    H  
ATOM   2721  O   HOH B 901      25.276  31.171  12.664  1.00  0.00      B    O  
ATOM   2722  H1  HOH B 901      24.971  31.410  11.713  1.00  0.00      B    H  
ATOM   2723  H2  HOH B 901      26.185  30.796  12.568  1.00  0.00      B    H  
ATOM   2724  O   HOH B 902      29.228  28.862  15.303  1.00  0.00      B    O  
ATOM   2725  H1  HOH B 902      28.401  29.167  15.780  1.00  0.00      B    H  
ATOM   2726  H2  HOH B 902      28.971  28.130  14.690  1.00  0.00      B    H  
ATOM   2727  O   HOH B 903      37.797  12.391  38.858  1.00  0.00      B    O  
ATOM   2728  H1  HOH B 903      38.738  12.120  38.720  1.00  0.00      B    H  
ATOM   2729  H2  HOH B 903      37.727  13.338  38.592  1.00  0.00      B    H  
ATOM   2730  O   HOH B 904      15.354   2.315  30.905  1.00  0.00      B    O  
ATOM   2731  H1  HOH B 904      16.066   1.605  31.010  1.00  0.00      B    H  
ATOM   2732  H2  HOH B 904      15.694   3.137  31.449  1.00  0.00      B    H  
ATOM   2733  O   HOH B 905      12.288  11.776  36.368  1.00  0.00      B    O  
ATOM   2734  H1  HOH B 905      12.437  10.907  35.941  1.00  0.00      B    H  
ATOM   2735  H2  HOH B 905      12.870  12.423  35.902  1.00  0.00      B    H  
ATOM   2736  O   HOH B 906      11.439  39.048  29.117  1.00  0.00      B    O  
ATOM   2737  H1  HOH B 906      10.603  39.596  29.204  1.00  0.00      B    H  
ATOM   2738  H2  HOH B 906      11.205  38.149  28.784  1.00  0.00      B    H  
ATOM   2739  O   HOH B 907      12.580  12.125  18.325  1.00  0.00      B    O  
ATOM   2740  H1  HOH B 907      13.467  11.737  18.654  1.00  0.00      B    H  
ATOM   2741  H2  HOH B 907      12.280  12.784  19.036  1.00  0.00      B    H  
ATOM   2742  O   HOH B 908      33.982   4.073  37.414  1.00  0.00      B    O  
ATOM   2743  H1  HOH B 908      33.045   4.145  37.573  1.00  0.00      B    H  
ATOM   2744  H2  HOH B 908      34.449   4.910  37.860  1.00  0.00      B    H  
ATOM   2745  O   HOH B 909      29.742  28.028  19.182  1.00  0.00      B    O  
ATOM   2746  H1  HOH B 909      30.117  28.947  18.956  1.00  0.00      B    H  
ATOM   2747  H2  HOH B 909      28.763  28.154  19.185  1.00  0.00      B    H  
ATOM   2748  O   HOH B 910      35.823  10.390  32.554  1.00  0.00      B    O  
ATOM   2749  H1  HOH B 910      36.645  10.305  32.039  1.00  0.00      B    H  
ATOM   2750  H2  HOH B 910      35.697  11.372  32.766  1.00  0.00      B    H  
ATOM   2751  O   HOH B 911       7.681  30.441   5.355  1.00  0.00      B    O  
ATOM   2752  H1  HOH B 911       8.435  29.845   5.003  1.00  0.00      B    H  
ATOM   2753  H2  HOH B 911       7.560  30.201   6.349  1.00  0.00      B    H  
ATOM   2754  O   HOH B 912      33.189   8.019  27.565  1.00  0.00      B    O  
ATOM   2755  H1  HOH B 912      33.670   7.493  28.285  1.00  0.00      B    H  
ATOM   2756  H2  HOH B 912      32.312   8.285  27.955  1.00  0.00      B    H  
ATOM   2757  O   HOH B 913      23.161  22.083  19.502  1.00  0.00      B    O  
ATOM   2758  H1  HOH B 913      23.096  21.350  20.228  1.00  0.00      B    H  
ATOM   2759  H2  HOH B 913      23.959  22.715  19.639  1.00  0.00      B    H  
ATOM   2760  O   HOH B 914       5.462  22.948  18.753  1.00  0.00      B    O  
ATOM   2761  H1  HOH B 914       6.035  22.243  19.271  1.00  0.00      B    H  
ATOM   2762  H2  HOH B 914       4.674  22.529  18.272  1.00  0.00      B    H  
ATOM   2763  O   HOH B 915      34.893   8.080  21.785  1.00  0.00      B    O  
ATOM   2764  H1  HOH B 915      33.965   7.837  21.390  1.00  0.00      B    H  
ATOM   2765  H2  HOH B 915      35.549   7.316  21.838  1.00  0.00      B    H  
ATOM   2766  O   HOH B 916      20.883   6.772  14.659  1.00  0.00      B    O  
ATOM   2767  H1  HOH B 916      20.606   7.363  15.469  1.00  0.00      B    H  
ATOM   2768  H2  HOH B 916      21.510   7.299  14.071  1.00  0.00      B    H  
ATOM   2769  O   HOH B 917      22.520  17.658  12.552  1.00  0.00      B    O  
ATOM   2770  H1  HOH B 917      23.458  17.702  12.074  1.00  0.00      B    H  
ATOM   2771  H2  HOH B 917      22.652  17.144  13.395  1.00  0.00      B    H  
ATOM   2772  O   HOH B 918      12.698  19.685  26.445  1.00  0.00      B    O  
ATOM   2773  H1  HOH B 918      12.339  19.256  27.263  1.00  0.00      B    H  
ATOM   2774  H2  HOH B 918      13.355  19.071  25.974  1.00  0.00      B    H  
ATOM   2775  O   HOH B 919       6.468  38.254  21.323  1.00  0.00      B    O  
ATOM   2776  H1  HOH B 919       6.346  37.326  20.939  1.00  0.00      B    H  
ATOM   2777  H2  HOH B 919       7.455  38.394  21.286  1.00  0.00      B    H  
ATOM   2778  O   HOH B 920      38.617   2.721  29.271  1.00  0.00      B    O  
ATOM   2779  H1  HOH B 920      38.243   1.869  29.640  1.00  0.00      B    H  
ATOM   2780  H2  HOH B 920      38.121   2.927  28.370  1.00  0.00      B    H  
ATOM   2781  O   HOH B 921      20.261  32.906  17.159  1.00  0.00      B    O  
ATOM   2782  H1  HOH B 921      19.742  32.523  16.388  1.00  0.00      B    H  
ATOM   2783  H2  HOH B 921      20.187  32.284  17.998  1.00  0.00      B    H  
ATOM   2784  O   HOH B 922      12.244  32.347  38.425  1.00  0.00      B    O  
ATOM   2785  H1  HOH B 922      11.882  32.297  39.387  1.00  0.00      B    H  
ATOM   2786  H2  HOH B 922      11.519  31.941  37.811  1.00  0.00      B    H  
ATOM   2787  O   HOH B 923      17.162  37.945  14.794  1.00  0.00      B    O  
ATOM   2788  H1  HOH B 923      16.553  37.167  15.052  1.00  0.00      B    H  
ATOM   2789  H2  HOH B 923      17.146  37.783  13.814  1.00  0.00      B    H  
ATOM   2790  O   HOH B 924      11.539  32.213  31.005  1.00  0.00      B    O  
ATOM   2791  H1  HOH B 924      10.999  33.051  31.038  1.00  0.00      B    H  
ATOM   2792  H2  HOH B 924      12.471  32.568  30.779  1.00  0.00      B    H  
ATOM   2793  O   HOH B 925      21.324   4.203  14.835  1.00  0.00      B    O  
ATOM   2794  H1  HOH B 925      22.031   3.870  15.555  1.00  0.00      B    H  
ATOM   2795  H2  HOH B 925      21.137   5.124  15.087  1.00  0.00      B    H  
ATOM   2796  O   HOH B 926      11.517  25.688   8.156  1.00  0.00      B    O  
ATOM   2797  H1  HOH B 926      11.881  26.618   8.354  1.00  0.00      B    H  
ATOM   2798  H2  HOH B 926      12.384  25.089   8.085  1.00  0.00      B    H  
ATOM   2799  O   HOH B 927      29.324  10.471  -0.243  1.00  0.00      B    O  
ATOM   2800  H1  HOH B 927      30.020  10.282   0.494  1.00  0.00      B    H  
ATOM   2801  H2  HOH B 927      28.944  11.411   0.066  1.00  0.00      B    H  
ATOM   2802  O   HOH B 928      34.740  36.516  16.603  1.00  0.00      B    O  
ATOM   2803  H1  HOH B 928      34.593  37.374  16.057  1.00  0.00      B    H  
ATOM   2804  H2  HOH B 928      35.407  35.948  16.102  1.00  0.00      B    H  
ATOM   2805  O   HOH B 929      12.025  16.079  30.526  1.00  0.00      B    O  
ATOM   2806  H1  HOH B 929      12.669  15.377  30.251  1.00  0.00      B    H  
ATOM   2807  H2  HOH B 929      12.547  16.944  30.590  1.00  0.00      B    H  
ATOM   2808  O   HOH B 930      24.120  21.347   2.780  1.00  0.00      B    O  
ATOM   2809  H1  HOH B 930      23.182  21.709   2.521  1.00  0.00      B    H  
ATOM   2810  H2  HOH B 930      24.817  21.945   2.222  1.00  0.00      B    H  
ATOM   2811  O   HOH B 931      17.981  32.781  28.073  1.00  0.00      B    O  
ATOM   2812  H1  HOH B 931      18.260  33.115  27.197  1.00  0.00      B    H  
ATOM   2813  H2  HOH B 931      17.399  33.505  28.527  1.00  0.00      B    H  
ATOM   2814  O   HOH B 932      16.892   1.583  15.571  1.00  0.00      B    O  
ATOM   2815  H1  HOH B 932      16.078   1.794  14.991  1.00  0.00      B    H  
ATOM   2816  H2  HOH B 932      17.195   0.651  15.477  1.00  0.00      B    H  
ATOM   2817  O   HOH B 933      22.142   9.835  31.719  1.00  0.00      B    O  
ATOM   2818  H1  HOH B 933      22.927  10.438  31.566  1.00  0.00      B    H  
ATOM   2819  H2  HOH B 933      22.505   9.004  32.192  1.00  0.00      B    H  
ATOM   2820  O   HOH B 934       7.912   2.532  10.014  1.00  0.00      B    O  
ATOM   2821  H1  HOH B 934       8.410   1.801   9.592  1.00  0.00      B    H  
ATOM   2822  H2  HOH B 934       7.031   2.158  10.441  1.00  0.00      B    H  
ATOM   2823  O   HOH B 935       5.021   9.108  11.184  1.00  0.00      B    O  
ATOM   2824  H1  HOH B 935       4.694   8.288  11.699  1.00  0.00      B    H  
ATOM   2825  H2  HOH B 935       4.343   9.328  10.495  1.00  0.00      B    H  
ATOM   2826  O   HOH B 936      23.715  13.448  20.092  1.00  0.00      B    O  
ATOM   2827  H1  HOH B 936      23.463  13.999  20.899  1.00  0.00      B    H  
ATOM   2828  H2  HOH B 936      23.601  12.420  20.299  1.00  0.00      B    H  
ATOM   2829  O   HOH B 937      27.358  22.218  17.250  1.00  0.00      B    O  
ATOM   2830  H1  HOH B 937      27.695  23.112  16.991  1.00  0.00      B    H  
ATOM   2831  H2  HOH B 937      26.367  22.153  16.947  1.00  0.00      B    H  
ATOM   2832  O   HOH B 938      33.734  16.314   0.008  1.00  0.00      B    O  
ATOM   2833  H1  HOH B 938      32.863  16.107   0.557  1.00  0.00      B    H  
ATOM   2834  H2  HOH B 938      34.262  15.438  -0.066  1.00  0.00      B    H  
ATOM   2835  O   HOH B 939       0.551   7.448   5.286  1.00  0.00      B    O  
ATOM   2836  H1  HOH B 939       1.075   7.610   6.074  1.00  0.00      B    H  
ATOM   2837  H2  HOH B 939      -0.170   6.716   5.499  1.00  0.00      B    H  
ATOM   2838  O   HOH B 940      27.173  28.032   5.757  1.00  0.00      B    O  
ATOM   2839  H1  HOH B 940      27.327  28.832   5.178  1.00  0.00      B    H  
ATOM   2840  H2  HOH B 940      27.448  28.297   6.639  1.00  0.00      B    H  
ATOM   2841  O   HOH B 941       0.331  32.826   6.335  1.00  0.00      B    O  
ATOM   2842  H1  HOH B 941       0.372  33.830   6.305  1.00  0.00      B    H  
ATOM   2843  H2  HOH B 941       1.288  32.443   6.380  1.00  0.00      B    H  
ATOM   2844  O   HOH B 942       4.123   4.328   4.387  1.00  0.00      B    O  
ATOM   2845  H1  HOH B 942       3.983   4.667   5.325  1.00  0.00      B    H  
ATOM   2846  H2  HOH B 942       5.104   4.487   4.209  1.00  0.00      B    H  
ATOM   2847  O   HOH B 943      23.378  20.007  21.265  1.00  0.00      B    O  
ATOM   2848  H1  HOH B 943      22.896  19.207  21.583  1.00  0.00      B    H  
ATOM   2849  H2  HOH B 943      24.330  19.714  21.035  1.00  0.00      B    H  
ATOM   2850  O   HOH B 944      33.191  27.044  22.274  1.00  0.00      B    O  
ATOM   2851  H1  HOH B 944      32.942  27.655  23.085  1.00  0.00      B    H  
ATOM   2852  H2  HOH B 944      34.051  27.435  21.879  1.00  0.00      B    H  
ATOM   2853  O   HOH B 945       1.897   1.615  27.904  1.00  0.00      B    O  
ATOM   2854  H1  HOH B 945       2.051   1.074  28.698  1.00  0.00      B    H  
ATOM   2855  H2  HOH B 945       1.123   2.265  28.112  1.00  0.00      B    H  
ATOM   2856  O   HOH B 946      37.560  12.560  29.907  1.00  0.00      B    O  
ATOM   2857  H1  HOH B 946      37.743  13.451  30.398  1.00  0.00      B    H  
ATOM   2858  H2  HOH B 946      38.396  12.029  29.955  1.00  0.00      B    H  
ATOM   2859  O   HOH B 947       7.910  11.309  12.875  1.00  0.00      B    O  
ATOM   2860  H1  HOH B 947       8.269  11.917  12.156  1.00  0.00      B    H  
ATOM   2861  H2  HOH B 947       8.746  10.855  13.388  1.00  0.00      B    H  
ATOM   2862  O   HOH B 948      10.061  32.550  26.543  1.00  0.00      B    O  
ATOM   2863  H1  HOH B 948       9.388  32.755  27.306  1.00  0.00      B    H  
ATOM   2864  H2  HOH B 948      10.656  31.825  26.980  1.00  0.00      B    H  
ATOM   2865  O   HOH B 949      10.976  35.027   8.314  1.00  0.00      B    O  
ATOM   2866  H1  HOH B 949       9.922  34.962   8.294  1.00  0.00      B    H  
ATOM   2867  H2  HOH B 949      11.317  34.119   8.591  1.00  0.00      B    H  
ATOM   2868  O   HOH B 950       8.726  38.198  24.121  1.00  0.00      B    O  
ATOM   2869  H1  HOH B 950       8.045  38.637  24.676  1.00  0.00      B    H  
ATOM   2870  H2  HOH B 950       8.693  38.593  23.207  1.00  0.00      B    H  
ATOM   2871  O   HOH B 951      11.130  12.190   3.420  1.00  0.00      B    O  
ATOM   2872  H1  HOH B 951      10.331  11.568   3.516  1.00  0.00      B    H  
ATOM   2873  H2  HOH B 951      11.001  13.057   3.954  1.00  0.00      B    H  
ATOM   2874  O   HOH B 952      14.970  26.084  35.749  1.00  0.00      B    O  
ATOM   2875  H1  HOH B 952      14.166  26.058  36.378  1.00  0.00      B    H  
ATOM   2876  H2  HOH B 952      14.716  25.652  34.847  1.00  0.00      B    H  
ATOM   2877  O   HOH B 953      12.485  13.263  10.287  1.00  0.00      B    O  
ATOM   2878  H1  HOH B 953      13.152  13.184  10.984  1.00  0.00      B    H  
ATOM   2879  H2  HOH B 953      12.377  14.275  10.150  1.00  0.00      B    H  
ATOM   2880  O   HOH B 954      21.379  23.061  13.742  1.00  0.00      B    O  
ATOM   2881  H1  HOH B 954      21.509  23.070  14.721  1.00  0.00      B    H  
ATOM   2882  H2  HOH B 954      21.654  22.153  13.397  1.00  0.00      B    H  
ATOM   2883  O   HOH B 955      17.081  39.237  28.562  1.00  0.00      B    O  
ATOM   2884  H1  HOH B 955      17.271  38.244  28.341  1.00  0.00      B    H  
ATOM   2885  H2  HOH B 955      17.999  39.691  28.646  1.00  0.00      B    H  
ATOM   2886  O   HOH B 956      17.802  36.335  31.283  1.00  0.00      B    O  
ATOM   2887  H1  HOH B 956      17.180  36.392  32.089  1.00  0.00      B    H  
ATOM   2888  H2  HOH B 956      17.187  36.125  30.481  1.00  0.00      B    H  
ATOM   2889  O   HOH B 957      17.446  18.133  31.666  1.00  0.00      B    O  
ATOM   2890  H1  HOH B 957      16.733  18.701  32.045  1.00  0.00      B    H  
ATOM   2891  H2  HOH B 957      17.394  17.238  32.093  1.00  0.00      B    H  
ATOM   2892  O   HOH B 958      29.916   2.538  17.880  1.00  0.00      B    O  
ATOM   2893  H1  HOH B 958      30.434   2.590  16.972  1.00  0.00      B    H  
ATOM   2894  H2  HOH B 958      30.486   1.911  18.443  1.00  0.00      B    H  
ATOM   2895  O   HOH B 959      12.419  23.080  -0.323  1.00  0.00      B    O  
ATOM   2896  H1  HOH B 959      13.150  22.499  -0.022  1.00  0.00      B    H  
ATOM   2897  H2  HOH B 959      11.997  23.665   0.436  1.00  0.00      B    H  
ATOM   2898  O   HOH B 960      33.326  24.226  37.303  1.00  0.00      B    O  
ATOM   2899  H1  HOH B 960      34.050  23.544  37.597  1.00  0.00      B    H  
ATOM   2900  H2  HOH B 960      33.319  24.985  37.991  1.00  0.00      B    H  
ATOM   2901  O   HOH B 961      15.083  13.444  20.044  1.00  0.00      B    O  
ATOM   2902  H1  HOH B 961      14.936  14.129  19.324  1.00  0.00      B    H  
ATOM   2903  H2  HOH B 961      16.031  13.582  20.441  1.00  0.00      B    H  
ATOM   2904  O   HOH B 962      19.724  18.047  12.454  1.00  0.00      B    O  
ATOM   2905  H1  HOH B 962      20.681  17.707  12.341  1.00  0.00      B    H  
ATOM   2906  H2  HOH B 962      19.312  18.098  11.523  1.00  0.00      B    H  
ATOM   2907  O   HOH B 963      13.256  20.413   9.871  1.00  0.00      B    O  
ATOM   2908  H1  HOH B 963      13.801  20.400   9.048  1.00  0.00      B    H  
ATOM   2909  H2  HOH B 963      12.465  21.017   9.760  1.00  0.00      B    H  
ATOM   2910  O   HOH B 964      36.221  35.222  33.823  1.00  0.00      B    O  
ATOM   2911  H1  HOH B 964      37.114  35.617  34.189  1.00  0.00      B    H  
ATOM   2912  H2  HOH B 964      35.725  34.793  34.604  1.00  0.00      B    H  
ATOM   2913  O   HOH B 965      34.083  30.063  15.920  1.00  0.00      B    O  
ATOM   2914  H1  HOH B 965      34.854  29.662  15.406  1.00  0.00      B    H  
ATOM   2915  H2  HOH B 965      33.629  29.338  16.378  1.00  0.00      B    H  
ATOM   2916  O   HOH B 966      25.503  32.241   6.202  1.00  0.00      B    O  
ATOM   2917  H1  HOH B 966      25.479  31.285   6.554  1.00  0.00      B    H  
ATOM   2918  H2  HOH B 966      24.903  32.261   5.387  1.00  0.00      B    H  
ATOM   2919  O   HOH B 967      14.539   0.684  35.146  1.00  0.00      B    O  
ATOM   2920  H1  HOH B 967      15.408   1.070  35.607  1.00  0.00      B    H  
ATOM   2921  H2  HOH B 967      14.821   0.334  34.247  1.00  0.00      B    H  
ATOM   2922  O   HOH B 968      16.466  11.669  17.987  1.00  0.00      B    O  
ATOM   2923  H1  HOH B 968      17.419  11.364  18.019  1.00  0.00      B    H  
ATOM   2924  H2  HOH B 968      16.076  11.965  18.862  1.00  0.00      B    H  
ATOM   2925  O   HOH B 969       3.021  15.738  28.558  1.00  0.00      B    O  
ATOM   2926  H1  HOH B 969       3.448  16.528  29.066  1.00  0.00      B    H  
ATOM   2927  H2  HOH B 969       2.473  15.186  29.222  1.00  0.00      B    H  
ATOM   2928  O   HOH B 970      23.397   7.997   5.471  1.00  0.00      B    O  
ATOM   2929  H1  HOH B 970      22.808   7.889   4.641  1.00  0.00      B    H  
ATOM   2930  H2  HOH B 970      24.424   8.130   5.233  1.00  0.00      B    H  
ATOM   2931  O   HOH B 971      20.294  18.229   2.990  1.00  0.00      B    O  
ATOM   2932  H1  HOH B 971      20.073  18.299   3.979  1.00  0.00      B    H  
ATOM   2933  H2  HOH B 971      21.316  18.426   2.914  1.00  0.00      B    H  
ATOM   2934  O   HOH B 972       7.489   9.485   8.833  1.00  0.00      B    O  
ATOM   2935  H1  HOH B 972       7.245  10.417   8.606  1.00  0.00      B    H  
ATOM   2936  H2  HOH B 972       7.832   9.443   9.800  1.00  0.00      B    H  
ATOM   2937  O   HOH B 973      13.322  13.602  12.696  1.00  0.00      B    O  
ATOM   2938  H1  HOH B 973      13.368  13.010  13.535  1.00  0.00      B    H  
ATOM   2939  H2  HOH B 973      13.624  14.555  12.869  1.00  0.00      B    H  
ATOM   2940  O   HOH B 974      16.076  11.950   1.591  1.00  0.00      B    O  
ATOM   2941  H1  HOH B 974      15.864  12.059   2.545  1.00  0.00      B    H  
ATOM   2942  H2  HOH B 974      16.530  12.842   1.420  1.00  0.00      B    H  
ATOM   2943  O   HOH B 975       0.942  26.691  36.364  1.00  0.00      B    O  
ATOM   2944  H1  HOH B 975       1.375  26.413  37.275  1.00  0.00      B    H  
ATOM   2945  H2  HOH B 975       0.808  27.670  36.379  1.00  0.00      B    H  
ATOM   2946  O   HOH B 976      17.036  31.318  21.366  1.00  0.00      B    O  
ATOM   2947  H1  HOH B 976      17.399  32.227  21.041  1.00  0.00      B    H  
ATOM   2948  H2  HOH B 976      17.376  31.223  22.314  1.00  0.00      B    H  
ATOM   2949  O   HOH B 977      17.500   7.236   8.576  1.00  0.00      B    O  
ATOM   2950  H1  HOH B 977      16.607   7.272   9.067  1.00  0.00      B    H  
ATOM   2951  H2  HOH B 977      17.490   6.317   8.141  1.00  0.00      B    H  
ATOM   2952  O   HOH B 978      16.257  18.854  29.054  1.00  0.00      B    O  
ATOM   2953  H1  HOH B 978      16.599  18.259  28.324  1.00  0.00      B    H  
ATOM   2954  H2  HOH B 978      16.908  18.685  29.890  1.00  0.00      B    H  
ATOM   2955  O   HOH B 979      29.666  11.165  18.824  1.00  0.00      B    O  
ATOM   2956  H1  HOH B 979      30.260  10.587  18.202  1.00  0.00      B    H  
ATOM   2957  H2  HOH B 979      29.762  10.869  19.777  1.00  0.00      B    H  
ATOM   2958  O   HOH B 980      14.791  17.676  25.470  1.00  0.00      B    O  
ATOM   2959  H1  HOH B 980      15.202  18.517  25.068  1.00  0.00      B    H  
ATOM   2960  H2  HOH B 980      15.532  16.973  25.605  1.00  0.00      B    H  
ATOM   2961  O   HOH B 981      13.455  26.301  23.604  1.00  0.00      B    O  
ATOM   2962  H1  HOH B 981      13.462  26.929  22.855  1.00  0.00      B    H  
ATOM   2963  H2  HOH B 981      14.396  26.378  23.906  1.00  0.00      B    H  
ATOM   2964  O   HOH B 982      38.590  23.845   8.343  1.00  0.00      B    O  
ATOM   2965  H1  HOH B 982      38.639  23.845   9.393  1.00  0.00      B    H  
ATOM   2966  H2  HOH B 982      39.203  24.643   8.077  1.00  0.00      B    H  
ATOM   2967  O   HOH B 983       7.812  16.108  34.967  1.00  0.00      B    O  
ATOM   2968  H1  HOH B 983       8.291  16.973  35.132  1.00  0.00      B    H  
ATOM   2969  H2  HOH B 983       6.865  16.255  34.556  1.00  0.00      B    H  
ATOM   2970  O   HOH B 984       5.227  37.118  16.523  1.00  0.00      B    O  
ATOM   2971  H1  HOH B 984       4.571  37.655  17.048  1.00  0.00      B    H  
ATOM   2972  H2  HOH B 984       5.657  36.451  17.188  1.00  0.00      B    H  
ATOM   2973  O   HOH B 985       8.382  32.826   2.483  1.00  0.00      B    O  
ATOM   2974  H1  HOH B 985       7.936  31.923   2.379  1.00  0.00      B    H  
ATOM   2975  H2  HOH B 985       7.764  33.450   2.094  1.00  0.00      B    H  
ATOM   2976  O   HOH B 986      13.496  36.980  23.095  1.00  0.00      B    O  
ATOM   2977  H1  HOH B 986      14.326  37.351  22.660  1.00  0.00      B    H  
ATOM   2978  H2  HOH B 986      12.925  36.498  22.373  1.00  0.00      B    H  
ATOM   2979  O   HOH B 987      37.748  30.591  34.851  1.00  0.00      B    O  
ATOM   2980  H1  HOH B 987      37.939  29.964  34.088  1.00  0.00      B    H  
ATOM   2981  H2  HOH B 987      38.442  30.271  35.544  1.00  0.00      B    H  
ATOM   2982  O   HOH B 988      36.401  13.678   7.507  1.00  0.00      B    O  
ATOM   2983  H1  HOH B 988      36.689  13.438   8.452  1.00  0.00      B    H  
ATOM   2984  H2  HOH B 988      35.572  14.320   7.598  1.00  0.00      B    H  
ATOM   2985  O   HOH B 989       3.140  18.717  27.204  1.00  0.00      B    O  
ATOM   2986  H1  HOH B 989       2.435  17.986  27.241  1.00  0.00      B    H  
ATOM   2987  H2  HOH B 989       3.100  19.229  26.316  1.00  0.00      B    H  
ATOM   2988  O   HOH B 990       9.148   2.199  26.431  1.00  0.00      B    O  
ATOM   2989  H1  HOH B 990       8.701   1.337  26.153  1.00  0.00      B    H  
ATOM   2990  H2  HOH B 990       8.576   2.918  26.059  1.00  0.00      B    H  
ATOM   2991  O   HOH B 991      19.176  24.454  12.163  1.00  0.00      B    O  
ATOM   2992  H1  HOH B 991      19.850  23.863  12.604  1.00  0.00      B    H  
ATOM   2993  H2  HOH B 991      19.249  24.385  11.144  1.00  0.00      B    H  
ATOM   2994  O   HOH B 992      22.504   9.507  15.298  1.00  0.00      B    O  
ATOM   2995  H1  HOH B 992      22.301   9.977  14.412  1.00  0.00      B    H  
ATOM   2996  H2  HOH B 992      21.837   9.852  15.965  1.00  0.00      B    H  
ATOM   2997  O   HOH B 993      24.680  31.673  15.271  1.00  0.00      B    O  
ATOM   2998  H1  HOH B 993      24.107  30.808  15.435  1.00  0.00      B    H  
ATOM   2999  H2  HOH B 993      24.839  31.687  14.239  1.00  0.00      B    H  
ATOM   3000  O   HOH B 994      34.300  13.369  14.391  1.00  0.00      B    O  
ATOM   3001  H1  HOH B 994      34.891  13.136  15.178  1.00  0.00      B    H  
ATOM   3002  H2  HOH B 994      33.498  13.889  14.748  1.00  0.00      B    H  
ATOM   3003  O   HOH B 995      23.407   2.701  36.826  1.00  0.00      B    O  
ATOM   3004  H1  HOH B 995      24.261   2.587  36.341  1.00  0.00      B    H  
ATOM   3005  H2  HOH B 995      23.616   3.450  37.529  1.00  0.00      B    H  
ATOM   3006  O   HOH B 996      35.644   0.791  20.175  1.00  0.00      B    O  
ATOM   3007  H1  HOH B 996      35.884   1.442  19.398  1.00  0.00      B    H  
ATOM   3008  H2  HOH B 996      35.559  -0.165  19.737  1.00  0.00      B    H  
ATOM   3009  O   HOH B 997      21.320  13.611  23.166  1.00  0.00      B    O  
ATOM   3010  H1  HOH B 997      20.699  14.043  23.855  1.00  0.00      B    H  
ATOM   3011  H2  HOH B 997      21.903  14.354  22.691  1.00  0.00      B    H  
ATOM   3012  O   HOH B 998      36.182  32.367   0.779  1.00  0.00      B    O  
ATOM   3013  H1  HOH B 998      37.037  32.790   0.529  1.00  0.00      B    H  
ATOM   3014  H2  HOH B 998      35.425  32.997   0.524  1.00  0.00      B    H  
ATOM   3015  O   HOH B 999      30.675  26.836  16.718  1.00  0.00      B    O  
ATOM   3016  H1  HOH B 999      30.142  26.207  17.266  1.00  0.00      B    H  
ATOM   3017  H2  HOH B 999      30.080  27.484  16.309  1.00  0.00      B    H  
ATOM   3018  O   HOH B1000      19.296   1.180   7.599  1.00  0.00      B    O  
ATOM   3019  H1  HOH B1000      19.807   1.907   8.008  1.00  0.00      B    H  
ATOM   3020  H2  HOH B1000      19.736   1.127   6.642  1.00  0.00      B    H  
ATOM   3021  O   HOH B1001      23.412  26.581   7.701  1.00  0.00      B    O  
ATOM   3022  H1  HOH B1001      23.872  25.680   7.934  1.00  0.00      B    H  
ATOM   3023  H2  HOH B1001      23.710  26.909   6.766  1.00  0.00      B    H  
ATOM   3024  O   HOH B1002      36.472  24.465  23.873  1.00  0.00      B    O  
ATOM   3025  H1  HOH B1002      35.961  24.418  24.780  1.00  0.00      B    H  
ATOM   3026  H2  HOH B1002      37.316  24.967  24.043  1.00  0.00      B    H  
ATOM   3027  O   HOH B1003       5.396  29.262  29.100  1.00  0.00      B    O  
ATOM   3028  H1  HOH B1003       5.482  28.253  29.158  1.00  0.00      B    H  
ATOM   3029  H2  HOH B1003       6.045  29.717  29.839  1.00  0.00      B    H  
ATOM   3030  O   HOH B1004      34.124  12.740   3.416  1.00  0.00      B    O  
ATOM   3031  H1  HOH B1004      34.914  12.514   2.743  1.00  0.00      B    H  
ATOM   3032  H2  HOH B1004      33.821  11.911   3.910  1.00  0.00      B    H  
ATOM   3033  O   HOH B1005       0.817  32.588  13.055  1.00  0.00      B    O  
ATOM   3034  H1  HOH B1005      -0.194  32.679  13.067  1.00  0.00      B    H  
ATOM   3035  H2  HOH B1005       1.082  32.286  12.100  1.00  0.00      B    H  
ATOM   3036  O   HOH B1006      10.741   7.563  30.562  1.00  0.00      B    O  
ATOM   3037  H1  HOH B1006      11.717   7.459  30.740  1.00  0.00      B    H  
ATOM   3038  H2  HOH B1006      10.662   8.018  29.627  1.00  0.00      B    H  
ATOM   3039  O   HOH B1007      22.410  37.182  16.989  1.00  0.00      B    O  
ATOM   3040  H1  HOH B1007      23.458  37.229  17.274  1.00  0.00      B    H  
ATOM   3041  H2  HOH B1007      22.406  36.431  16.264  1.00  0.00      B    H  
ATOM   3042  O   HOH B1008      11.343   1.525  21.753  1.00  0.00      B    O  
ATOM   3043  H1  HOH B1008      11.192   2.489  21.522  1.00  0.00      B    H  
ATOM   3044  H2  HOH B1008      12.281   1.244  21.664  1.00  0.00      B    H  
ATOM   3045  O   HOH B1009      19.345  10.477  24.363  1.00  0.00      B    O  
ATOM   3046  H1  HOH B1009      18.687   9.766  24.665  1.00  0.00      B    H  
ATOM   3047  H2  HOH B1009      20.053  10.062  23.726  1.00  0.00      B    H  
ATOM   3048  O   HOH B1010       0.877  32.867  17.480  1.00  0.00      B    O  
ATOM   3049  H1  HOH B1010       1.677  32.953  16.805  1.00  0.00      B    H  
ATOM   3050  H2  HOH B1010      -0.050  32.883  16.993  1.00  0.00      B    H  
ATOM   3051  O   HOH B1011      24.746  22.341  11.614  1.00  0.00      B    O  
ATOM   3052  H1  HOH B1011      25.367  21.678  12.140  1.00  0.00      B    H  
ATOM   3053  H2  HOH B1011      24.887  22.200  10.605  1.00  0.00      B    H  
ATOM   3054  O   HOH B1012      33.394  25.204  12.098  1.00  0.00      B    O  
ATOM   3055  H1  HOH B1012      33.502  25.615  13.005  1.00  0.00      B    H  
ATOM   3056  H2  HOH B1012      33.732  25.909  11.443  1.00  0.00      B    H  
ATOM   3057  O   HOH B1013       7.904  14.292  13.606  1.00  0.00      B    O  
ATOM   3058  H1  HOH B1013       7.879  13.700  14.429  1.00  0.00      B    H  
ATOM   3059  H2  HOH B1013       7.830  13.823  12.771  1.00  0.00      B    H  
ATOM   3060  O   HOH B1014       1.402   9.437  20.729  1.00  0.00      B    O  
ATOM   3061  H1  HOH B1014       2.355   9.769  20.749  1.00  0.00      B    H  
ATOM   3062  H2  HOH B1014       1.252   8.803  21.494  1.00  0.00      B    H  
ATOM   3063  O   HOH B1015      21.120  19.827  38.829  1.00  0.00      B    O  
ATOM   3064  H1  HOH B1015      21.096  20.021  37.810  1.00  0.00      B    H  
ATOM   3065  H2  HOH B1015      20.291  19.403  39.096  1.00  0.00      B    H  
ATOM   3066  O   HOH B1016      11.805  38.330  31.998  1.00  0.00      B    O  
ATOM   3067  H1  HOH B1016      12.394  37.531  32.141  1.00  0.00      B    H  
ATOM   3068  H2  HOH B1016      11.814  38.641  31.070  1.00  0.00      B    H  
ATOM   3069  O   HOH B1017       2.917  25.906  23.627  1.00  0.00      B    O  
ATOM   3070  H1  HOH B1017       3.736  26.337  23.337  1.00  0.00      B    H  
ATOM   3071  H2  HOH B1017       2.082  26.476  23.524  1.00  0.00      B    H  
ATOM   3072  O   HOH B1018      38.766  12.674  26.438  1.00  0.00      B    O  
ATOM   3073  H1  HOH B1018      39.684  12.302  26.612  1.00  0.00      B    H  
ATOM   3074  H2  HOH B1018      38.206  11.875  26.331  1.00  0.00      B    H  
ATOM   3075  O   HOH B1019      35.796  17.800   6.296  1.00  0.00      B    O  
ATOM   3076  H1  HOH B1019      35.437  17.002   6.796  1.00  0.00      B    H  
ATOM   3077  H2  HOH B1019      36.830  17.825   6.386  1.00  0.00      B    H  
ATOM   3078  O   HOH B1020      30.819  11.742  21.661  1.00  0.00      B    O  
ATOM   3079  H1  HOH B1020      31.173  11.244  22.514  1.00  0.00      B    H  
ATOM   3080  H2  HOH B1020      31.460  11.498  20.909  1.00  0.00      B    H  
ATOM   3081  O   HOH B1021       9.604   8.334   2.228  1.00  0.00      B    O  
ATOM   3082  H1  HOH B1021      10.596   8.526   2.190  1.00  0.00      B    H  
ATOM   3083  H2  HOH B1021       9.330   8.002   1.314  1.00  0.00      B    H  
ATOM   3084  O   HOH B1022      30.505  15.172  28.131  1.00  0.00      B    O  
ATOM   3085  H1  HOH B1022      30.124  16.095  27.908  1.00  0.00      B    H  
ATOM   3086  H2  HOH B1022      30.376  14.981  29.123  1.00  0.00      B    H  
ATOM   3087  O   HOH B1023      30.805  21.720   9.440  1.00  0.00      B    O  
ATOM   3088  H1  HOH B1023      31.437  20.944   9.024  1.00  0.00      B    H  
ATOM   3089  H2  HOH B1023      31.363  22.573   9.239  1.00  0.00      B    H  
ATOM   3090  O   HOH B1024      27.366  21.189  25.453  1.00  0.00      B    O  
ATOM   3091  H1  HOH B1024      27.990  21.344  26.238  1.00  0.00      B    H  
ATOM   3092  H2  HOH B1024      27.962  20.758  24.750  1.00  0.00      B    H  
ATOM   3093  O   HOH B1025      37.195   9.785  28.865  1.00  0.00      B    O  
ATOM   3094  H1  HOH B1025      36.476  10.415  29.122  1.00  0.00      B    H  
ATOM   3095  H2  HOH B1025      36.919   8.843  29.115  1.00  0.00      B    H  
ATOM   3096  O   HOH B1026      17.517  12.430  23.101  1.00  0.00      B    O  
ATOM   3097  H1  HOH B1026      17.170  11.572  22.585  1.00  0.00      B    H  
ATOM   3098  H2  HOH B1026      18.260  12.031  23.643  1.00  0.00      B    H  
ATOM   3099  O   HOH B1027      38.392  23.116  33.670  1.00  0.00      B    O  
ATOM   3100  H1  HOH B1027      38.305  24.013  33.978  1.00  0.00      B    H  
ATOM   3101  H2  HOH B1027      37.563  22.957  33.105  1.00  0.00      B    H  
ATOM   3102  O   HOH B1028      16.395  31.422  14.865  1.00  0.00      B    O  
ATOM   3103  H1  HOH B1028      17.311  31.730  14.606  1.00  0.00      B    H  
ATOM   3104  H2  HOH B1028      15.848  31.636  14.050  1.00  0.00      B    H  
ATOM   3105  O   HOH B1029       8.076  11.381   1.201  1.00  0.00      B    O  
ATOM   3106  H1  HOH B1029       9.014  11.217   0.760  1.00  0.00      B    H  
ATOM   3107  H2  HOH B1029       8.194  11.157   2.188  1.00  0.00      B    H  
ATOM   3108  O   HOH B1030      19.945  10.356  11.568  1.00  0.00      B    O  
ATOM   3109  H1  HOH B1030      18.942  10.318  11.487  1.00  0.00      B    H  
ATOM   3110  H2  HOH B1030      20.310  10.632  10.665  1.00  0.00      B    H  
ATOM   3111  O   HOH B1031      35.369  10.803  36.497  1.00  0.00      B    O  
ATOM   3112  H1  HOH B1031      35.681  10.598  35.562  1.00  0.00      B    H  
ATOM   3113  H2  HOH B1031      34.920   9.944  36.844  1.00  0.00      B    H  
ATOM   3114  O   HOH B1032      18.422  23.620  18.921  1.00  0.00      B    O  
ATOM   3115  H1  HOH B1032      18.131  24.196  18.170  1.00  0.00      B    H  
ATOM   3116  H2  HOH B1032      18.163  22.593  18.675  1.00  0.00      B    H  
ATOM   3117  O   HOH B1033      17.791  12.966  31.434  1.00  0.00      B    O  
ATOM   3118  H1  HOH B1033      18.775  12.968  31.739  1.00  0.00      B    H  
ATOM   3119  H2  HOH B1033      17.766  12.441  30.546  1.00  0.00      B    H  
ATOM   3120  O   HOH B1034       1.213   8.073   7.969  1.00  0.00      B    O  
ATOM   3121  H1  HOH B1034       0.408   8.516   8.465  1.00  0.00      B    H  
ATOM   3122  H2  HOH B1034       1.984   8.168   8.582  1.00  0.00      B    H  
ATOM   3123  O   HOH B1035      32.327  11.005  13.851  1.00  0.00      B    O  
ATOM   3124  H1  HOH B1035      32.729  10.112  13.620  1.00  0.00      B    H  
ATOM   3125  H2  HOH B1035      33.115  11.537  14.239  1.00  0.00      B    H  
ATOM   3126  O   HOH B1036       7.976  18.442   7.027  1.00  0.00      B    O  
ATOM   3127  H1  HOH B1036       8.030  17.481   6.757  1.00  0.00      B    H  
ATOM   3128  H2  HOH B1036       7.366  18.571   7.866  1.00  0.00      B    H  
ATOM   3129  O   HOH B1037      13.503  12.196  14.980  1.00  0.00      B    O  
ATOM   3130  H1  HOH B1037      14.184  12.746  15.477  1.00  0.00      B    H  
ATOM   3131  H2  HOH B1037      13.576  11.281  15.384  1.00  0.00      B    H  
ATOM   3132  O   HOH B1038      34.201   2.389  35.031  1.00  0.00      B    O  
ATOM   3133  H1  HOH B1038      33.970   3.204  35.625  1.00  0.00      B    H  
ATOM   3134  H2  HOH B1038      34.339   1.579  35.684  1.00  0.00      B    H  
ATOM   3135  O   HOH B1039      23.927  38.158  20.239  1.00  0.00      B    O  
ATOM   3136  H1  HOH B1039      24.006  37.353  20.801  1.00  0.00      B    H  
ATOM   3137  H2  HOH B1039      24.623  38.852  20.588  1.00  0.00      B    H  
ATOM   3138  O   HOH B1040      28.800  38.854  16.364  1.00  0.00      B    O  
ATOM   3139  H1  HOH B1040      29.282  38.080  16.880  1.00  0.00      B    H  
ATOM   3140  H2  HOH B1040      28.202  39.316  17.052  1.00  0.00      B    H  
ATOM   3141  O   HOH B1041      34.789  36.914   6.038  1.00  0.00      B    O  
ATOM   3142  H1  HOH B1041      35.527  36.762   5.427  1.00  0.00      B    H  
ATOM   3143  H2  HOH B1041      34.907  36.497   6.963  1.00  0.00      B    H  
ATOM   3144  O   HOH B1042      11.761  30.754  27.174  1.00  0.00      B    O  
ATOM   3145  H1  HOH B1042      11.605  30.024  26.476  1.00  0.00      B    H  
ATOM   3146  H2  HOH B1042      12.740  31.062  27.165  1.00  0.00      B    H  
ATOM   3147  O   HOH B1043       7.565  30.415  38.655  1.00  0.00      B    O  
ATOM   3148  H1  HOH B1043       7.674  30.203  39.643  1.00  0.00      B    H  
ATOM   3149  H2  HOH B1043       7.825  29.511  38.216  1.00  0.00      B    H  
ATOM   3150  O   HOH B1044      28.530  14.157  36.261  1.00  0.00      B    O  
ATOM   3151  H1  HOH B1044      28.263  13.627  35.481  1.00  0.00      B    H  
ATOM   3152  H2  HOH B1044      29.152  14.882  36.022  1.00  0.00      B    H  
ATOM   3153  O   HOH B1045       3.292  37.775   8.140  1.00  0.00      B    O  
ATOM   3154  H1  HOH B1045       3.548  36.966   8.667  1.00  0.00      B    H  
ATOM   3155  H2  HOH B1045       2.348  37.621   7.785  1.00  0.00      B    H  
ATOM   3156  O   HOH B1046      21.759  28.450  33.300  1.00  0.00      B    O  
ATOM   3157  H1  HOH B1046      20.963  29.112  33.321  1.00  0.00      B    H  
ATOM   3158  H2  HOH B1046      22.131  28.277  34.219  1.00  0.00      B    H  
ATOM   3159  O   HOH B1047      10.194  27.864  37.434  1.00  0.00      B    O  
ATOM   3160  H1  HOH B1047      10.348  27.011  36.899  1.00  0.00      B    H  
ATOM   3161  H2  HOH B1047      10.470  28.695  36.882  1.00  0.00      B    H  
ATOM   3162  O   HOH B1048      12.484   8.479  36.062  1.00  0.00      B    O  
ATOM   3163  H1  HOH B1048      12.215   7.553  36.244  1.00  0.00      B    H  
ATOM   3164  H2  HOH B1048      11.868   8.926  35.356  1.00  0.00      B    H  
ATOM   3165  O   HOH B1049       0.007  29.401  36.817  1.00  0.00      B    O  
ATOM   3166  H1  HOH B1049       0.850  29.748  37.260  1.00  0.00      B    H  
ATOM   3167  H2  HOH B1049      -0.756  29.391  37.533  1.00  0.00      B    H  
ATOM   3168  O   HOH B1050       0.263  10.995  23.448  1.00  0.00      B    O  
ATOM   3169  H1  HOH B1050       1.161  10.522  23.304  1.00  0.00      B    H  
ATOM   3170  H2  HOH B1050      -0.043  10.742  24.379  1.00  0.00      B    H  
ATOM   3171  O   HOH B1051       5.230  28.536  33.091  1.00  0.00      B    O  
ATOM   3172  H1  HOH B1051       5.451  27.882  32.348  1.00  0.00      B    H  
ATOM   3173  H2  HOH B1051       5.155  27.960  33.967  1.00  0.00      B    H  
ATOM   3174  O   HOH B1052      10.904   8.040  19.766  1.00  0.00      B    O  
ATOM   3175  H1  HOH B1052      10.897   7.932  20.815  1.00  0.00      B    H  
ATOM   3176  H2  HOH B1052      10.770   7.108  19.360  1.00  0.00      B    H  
ATOM   3177  O   HOH B1053      13.380  17.128  37.959  1.00  0.00      B    O  
ATOM   3178  H1  HOH B1053      12.641  16.614  37.538  1.00  0.00      B    H  
ATOM   3179  H2  HOH B1053      13.168  18.097  37.734  1.00  0.00      B    H  
ATOM   3180  O   HOH B1054      37.540   8.811  22.029  1.00  0.00      B    O  
ATOM   3181  H1  HOH B1054      38.213   9.111  22.718  1.00  0.00      B    H  
ATOM   3182  H2  HOH B1054      36.584   9.166  22.170  1.00  0.00      B    H  
ATOM   3183  O   HOH B1055       4.581   8.305   5.371  1.00  0.00      B    O  
ATOM   3184  H1  HOH B1055       4.405   7.560   4.657  1.00  0.00      B    H  
ATOM   3185  H2  HOH B1055       4.425   9.202   4.893  1.00  0.00      B    H  
ATOM   3186  O   HOH B1056      38.310  10.720  14.754  1.00  0.00      B    O  
ATOM   3187  H1  HOH B1056      38.872  11.050  15.462  1.00  0.00      B    H  
ATOM   3188  H2  HOH B1056      37.669  10.055  15.138  1.00  0.00      B    H  
ATOM   3189  O   HOH B1057      20.126  17.736   5.772  1.00  0.00      B    O  
ATOM   3190  H1  HOH B1057      20.036  18.647   6.111  1.00  0.00      B    H  
ATOM   3191  H2  HOH B1057      20.843  17.329   6.426  1.00  0.00      B    H  
ATOM   3192  O   HOH B1058      12.295  37.775  18.229  1.00  0.00      B    O  
ATOM   3193  H1  HOH B1058      12.273  38.788  18.307  1.00  0.00      B    H  
ATOM   3194  H2  HOH B1058      12.719  37.606  17.353  1.00  0.00      B    H  
ATOM   3195  O   HOH B1059      18.146   9.746  31.343  1.00  0.00      B    O  
ATOM   3196  H1  HOH B1059      17.377  10.019  31.949  1.00  0.00      B    H  
ATOM   3197  H2  HOH B1059      18.926  10.381  31.544  1.00  0.00      B    H  
ATOM   3198  O   HOH B1060      13.798  10.016   3.180  1.00  0.00      B    O  
ATOM   3199  H1  HOH B1060      14.738  10.435   3.275  1.00  0.00      B    H  
ATOM   3200  H2  HOH B1060      13.170  10.774   3.386  1.00  0.00      B    H  
ATOM   3201  O   HOH B1061       0.089  37.975   6.382  1.00  0.00      B    O  
ATOM   3202  H1  HOH B1061       0.402  37.015   6.423  1.00  0.00      B    H  
ATOM   3203  H2  HOH B1061       0.136  38.379   7.358  1.00  0.00      B    H  
ATOM   3204  O   HOH B1062       0.515   7.765  18.674  1.00  0.00      B    O  
ATOM   3205  H1  HOH B1062       0.818   8.518  19.289  1.00  0.00      B    H  
ATOM   3206  H2  HOH B1062       0.945   7.978  17.756  1.00  0.00      B    H  
ATOM   3207  O   HOH B1063       8.214   7.070  22.265  1.00  0.00      B    O  
ATOM   3208  H1  HOH B1063       7.999   6.823  21.341  1.00  0.00      B    H  
ATOM   3209  H2  HOH B1063       7.715   6.520  22.914  1.00  0.00      B    H  
ATOM   3210  O   HOH B1064       6.309  21.787  38.419  1.00  0.00      B    O  
ATOM   3211  H1  HOH B1064       6.876  21.273  37.742  1.00  0.00      B    H  
ATOM   3212  H2  HOH B1064       6.678  21.502  39.305  1.00  0.00      B    H  
ATOM   3213  O   HOH B1065      25.910  28.527  21.534  1.00  0.00      B    O  
ATOM   3214  H1  HOH B1065      25.561  29.473  21.379  1.00  0.00      B    H  
ATOM   3215  H2  HOH B1065      26.968  28.566  21.724  1.00  0.00      B    H  
ATOM   3216  O   HOH B1066      29.865  14.331  30.913  1.00  0.00      B    O  
ATOM   3217  H1  HOH B1066      30.475  13.774  31.504  1.00  0.00      B    H  
ATOM   3218  H2  HOH B1066      29.258  14.778  31.512  1.00  0.00      B    H  
ATOM   3219  O   HOH B1067       1.103  12.530  10.761  1.00  0.00      B    O  
ATOM   3220  H1  HOH B1067       0.259  12.876  11.239  1.00  0.00      B    H  
ATOM   3221  H2  HOH B1067       1.239  13.121   9.918  1.00  0.00      B    H  
ATOM   3222  O   HOH B1068      27.428   5.869  31.721  1.00  0.00      B    O  
ATOM   3223  H1  HOH B1068      26.954   6.443  31.011  1.00  0.00      B    H  
ATOM   3224  H2  HOH B1068      26.824   5.889  32.554  1.00  0.00      B    H  
ATOM   3225  O   HOH B1069       9.921   8.033  36.670  1.00  0.00      B    O  
ATOM   3226  H1  HOH B1069      10.737   8.104  37.227  1.00  0.00      B    H  
ATOM   3227  H2  HOH B1069       9.432   8.921  36.889  1.00  0.00      B    H  
ATOM   3228  O   HOH B1070      14.869  32.954  12.772  1.00  0.00      B    O  
ATOM   3229  H1  HOH B1070      15.783  33.147  12.308  1.00  0.00      B    H  
ATOM   3230  H2  HOH B1070      14.630  33.715  13.382  1.00  0.00      B    H  
ATOM   3231  O   HOH B1071      30.031  35.548   7.161  1.00  0.00      B    O  
ATOM   3232  H1  HOH B1071      30.983  35.510   6.794  1.00  0.00      B    H  
ATOM   3233  H2  HOH B1071      29.465  34.918   6.594  1.00  0.00      B    H  
ATOM   3234  O   HOH B1072       6.158  21.857  15.356  1.00  0.00      B    O  
ATOM   3235  H1  HOH B1072       6.483  22.792  15.759  1.00  0.00      B    H  
ATOM   3236  H2  HOH B1072       6.763  21.137  15.810  1.00  0.00      B    H  
ATOM   3237  O   HOH B1073      10.243  29.403  18.040  1.00  0.00      B    O  
ATOM   3238  H1  HOH B1073       9.247  29.216  17.847  1.00  0.00      B    H  
ATOM   3239  H2  HOH B1073      10.563  28.746  18.741  1.00  0.00      B    H  
ATOM   3240  O   HOH B1074      13.915  29.468  14.024  1.00  0.00      B    O  
ATOM   3241  H1  HOH B1074      14.566  29.323  13.235  1.00  0.00      B    H  
ATOM   3242  H2  HOH B1074      13.294  28.606  14.191  1.00  0.00      B    H  
ATOM   3243  O   HOH B1075      37.636  20.798   9.670  1.00  0.00      B    O  
ATOM   3244  H1  HOH B1075      36.650  20.832  10.014  1.00  0.00      B    H  
ATOM   3245  H2  HOH B1075      38.059  21.678   9.792  1.00  0.00      B    H  
ATOM   3246  O   HOH B1076      11.536  37.343   7.278  1.00  0.00      B    O  
ATOM   3247  H1  HOH B1076      11.398  38.064   7.910  1.00  0.00      B    H  
ATOM   3248  H2  HOH B1076      11.287  36.503   7.738  1.00  0.00      B    H  
ATOM   3249  O   HOH B1077      23.811  20.083  28.892  1.00  0.00      B    O  
ATOM   3250  H1  HOH B1077      24.411  20.104  28.054  1.00  0.00      B    H  
ATOM   3251  H2  HOH B1077      23.862  19.060  29.242  1.00  0.00      B    H  
ATOM   3252  O   HOH B1078      28.925  12.914  15.623  1.00  0.00      B    O  
ATOM   3253  H1  HOH B1078      27.990  13.079  16.055  1.00  0.00      B    H  
ATOM   3254  H2  HOH B1078      29.656  13.300  16.272  1.00  0.00      B    H  
ATOM   3255  O   HOH B1079      31.436  14.310   1.089  1.00  0.00      B    O  
ATOM   3256  H1  HOH B1079      32.161  14.648   1.710  1.00  0.00      B    H  
ATOM   3257  H2  HOH B1079      31.884  13.708   0.341  1.00  0.00      B    H  
ATOM   3258  O   HOH B1080       8.625  22.456   1.461  1.00  0.00      B    O  
ATOM   3259  H1  HOH B1080       8.481  23.491   1.402  1.00  0.00      B    H  
ATOM   3260  H2  HOH B1080       9.335  22.269   2.183  1.00  0.00      B    H  
ATOM   3261  O   HOH B1081       7.780  34.476  32.578  1.00  0.00      B    O  
ATOM   3262  H1  HOH B1081       8.441  34.668  33.290  1.00  0.00      B    H  
ATOM   3263  H2  HOH B1081       7.082  35.269  32.516  1.00  0.00      B    H  
ATOM   3264  O   HOH B1082      27.483   1.218  18.372  1.00  0.00      B    O  
ATOM   3265  H1  HOH B1082      27.617   0.438  18.990  1.00  0.00      B    H  
ATOM   3266  H2  HOH B1082      28.401   1.721  18.402  1.00  0.00      B    H  
ATOM   3267  O   HOH B1083       2.434  27.392   8.910  1.00  0.00      B    O  
ATOM   3268  H1  HOH B1083       2.083  27.796   9.783  1.00  0.00      B    H  
ATOM   3269  H2  HOH B1083       1.638  26.915   8.492  1.00  0.00      B    H  
ATOM   3270  O   HOH B1084      28.120  30.817  34.814  1.00  0.00      B    O  
ATOM   3271  H1  HOH B1084      27.203  30.816  34.524  1.00  0.00      B    H  
ATOM   3272  H2  HOH B1084      28.707  30.679  33.998  1.00  0.00      B    H  
ATOM   3273  O   HOH B1085      14.787  29.933  24.612  1.00  0.00      B    O  
ATOM   3274  H1  HOH B1085      14.940  28.943  24.928  1.00  0.00      B    H  
ATOM   3275  H2  HOH B1085      13.777  29.993  24.319  1.00  0.00      B    H  
ATOM   3276  O   HOH B1086       4.885  23.935  37.210  1.00  0.00      B    O  
ATOM   3277  H1  HOH B1086       4.708  23.682  36.304  1.00  0.00      B    H  
ATOM   3278  H2  HOH B1086       5.713  23.484  37.476  1.00  0.00      B    H  
ATOM   3279  O   HOH B1087       1.679  14.395   8.799  1.00  0.00      B    O  
ATOM   3280  H1  HOH B1087       1.781  14.905   7.911  1.00  0.00      B    H  
ATOM   3281  H2  HOH B1087       1.739  15.097   9.540  1.00  0.00      B    H  
ATOM   3282  O   HOH B1088      20.718  26.859  38.705  1.00  0.00      B    O  
ATOM   3283  H1  HOH B1088      21.517  26.170  38.723  1.00  0.00      B    H  
ATOM   3284  H2  HOH B1088      19.991  26.447  39.281  1.00  0.00      B    H  
ATOM   3285  O   HOH B1089      33.155  39.115   1.527  1.00  0.00      B    O  
ATOM   3286  H1  HOH B1089      32.331  38.947   2.163  1.00  0.00      B    H  
ATOM   3287  H2  HOH B1089      33.969  39.093   2.117  1.00  0.00      B    H  
ATOM   3288  O   HOH B1090      37.304  32.798  12.829  1.00  0.00      B    O  
ATOM   3289  H1  HOH B1090      36.700  33.617  12.991  1.00  0.00      B    H  
ATOM   3290  H2  HOH B1090      36.870  32.028  13.341  1.00  0.00      B    H  
ATOM   3291  O   HOH B1091       1.258   8.090  16.256  1.00  0.00      B    O  
ATOM   3292  H1  HOH B1091       1.998   8.809  16.028  1.00  0.00      B    H  
ATOM   3293  H2  HOH B1091       0.451   8.332  15.770  1.00  0.00      B    H  
ATOM   3294  O   HOH B1092      23.471  24.958  16.416  1.00  0.00      B    O  
ATOM   3295  H1  HOH B1092      22.631  24.730  16.922  1.00  0.00      B    H  
ATOM   3296  H2  HOH B1092      23.973  24.068  16.346  1.00  0.00      B    H  
ATOM   3297  O   HOH B1093      19.322   1.157  32.165  1.00  0.00      B    O  
ATOM   3298  H1  HOH B1093      19.698   0.309  31.830  1.00  0.00      B    H  
ATOM   3299  H2  HOH B1093      19.293   1.023  33.139  1.00  0.00      B    H  
ATOM   3300  O   HOH B1094      15.694  28.983  20.197  1.00  0.00      B    O  
ATOM   3301  H1  HOH B1094      16.203  28.248  20.660  1.00  0.00      B    H  
ATOM   3302  H2  HOH B1094      16.035  29.788  20.732  1.00  0.00      B    H  
ATOM   3303  O   HOH B1095      30.057  31.007  20.044  1.00  0.00      B    O  
ATOM   3304  H1  HOH B1095      30.081  31.355  19.101  1.00  0.00      B    H  
ATOM   3305  H2  HOH B1095      30.921  31.330  20.510  1.00  0.00      B    H  
ATOM   3306  O   HOH B1096      18.890  26.628  32.636  1.00  0.00      B    O  
ATOM   3307  H1  HOH B1096      18.888  26.629  33.586  1.00  0.00      B    H  
ATOM   3308  H2  HOH B1096      17.966  26.376  32.439  1.00  0.00      B    H  
ATOM   3309  O   HOH B1097      11.470  29.861  36.206  1.00  0.00      B    O  
ATOM   3310  H1  HOH B1097      11.385  30.127  35.191  1.00  0.00      B    H  
ATOM   3311  H2  HOH B1097      12.483  29.732  36.496  1.00  0.00      B    H  
ATOM   3312  O   HOH B1098      18.346  23.327  24.521  1.00  0.00      B    O  
ATOM   3313  H1  HOH B1098      18.156  22.724  25.317  1.00  0.00      B    H  
ATOM   3314  H2  HOH B1098      18.472  22.711  23.712  1.00  0.00      B    H  
ATOM   3315  O   HOH B1099      13.523   7.834  19.481  1.00  0.00      B    O  
ATOM   3316  H1  HOH B1099      13.478   7.836  18.491  1.00  0.00      B    H  
ATOM   3317  H2  HOH B1099      12.602   7.966  19.800  1.00  0.00      B    H  
ATOM   3318  O   HOH B1100      18.798  12.350  26.431  1.00  0.00      B    O  
ATOM   3319  H1  HOH B1100      19.111  13.326  26.153  1.00  0.00      B    H  
ATOM   3320  H2  HOH B1100      19.179  11.678  25.736  1.00  0.00      B    H  
ATOM   3321  O   HOH B1101      17.022  16.179  33.429  1.00  0.00      B    O  
ATOM   3322  H1  HOH B1101      16.344  16.497  34.089  1.00  0.00      B    H  
ATOM   3323  H2  HOH B1101      17.935  16.316  33.827  1.00  0.00      B    H  
ATOM   3324  O   HOH B1102      35.364  31.776  35.780  1.00  0.00      B    O  
ATOM   3325  H1  HOH B1102      36.211  31.338  35.533  1.00  0.00      B    H  
ATOM   3326  H2  HOH B1102      34.960  32.265  34.983  1.00  0.00      B    H  
ATOM   3327  O   HOH B1103      19.422  29.637  32.902  1.00  0.00      B    O  
ATOM   3328  H1  HOH B1103      19.268  30.352  32.240  1.00  0.00      B    H  
ATOM   3329  H2  HOH B1103      19.207  28.704  32.548  1.00  0.00      B    H  
ATOM   3330  O   HOH B1104      19.370  31.731  14.727  1.00  0.00      B    O  
ATOM   3331  H1  HOH B1104      19.766  30.789  14.649  1.00  0.00      B    H  
ATOM   3332  H2  HOH B1104      19.803  32.378  14.050  1.00  0.00      B    H  
ATOM   3333  O   HOH B1105      24.287  11.815  10.324  1.00  0.00      B    O  
ATOM   3334  H1  HOH B1105      24.465  11.603   9.364  1.00  0.00      B    H  
ATOM   3335  H2  HOH B1105      25.043  11.675  10.935  1.00  0.00      B    H  
ATOM   3336  O   HOH B1106      25.508  12.175  34.256  1.00  0.00      B    O  
ATOM   3337  H1  HOH B1106      26.108  11.385  34.383  1.00  0.00      B    H  
ATOM   3338  H2  HOH B1106      25.426  12.666  35.116  1.00  0.00      B    H  
ATOM   3339  O   HOH B1107      22.903   9.208  10.354  1.00  0.00      B    O  
ATOM   3340  H1  HOH B1107      22.905   8.951   9.377  1.00  0.00      B    H  
ATOM   3341  H2  HOH B1107      23.504   9.993  10.431  1.00  0.00      B    H  
ATOM   3342  O   HOH B1108      22.612  33.225  34.536  1.00  0.00      B    O  
ATOM   3343  H1  HOH B1108      23.467  32.811  34.274  1.00  0.00      B    H  
ATOM   3344  H2  HOH B1108      22.730  34.232  34.569  1.00  0.00      B    H  
ATOM   3345  O   HOH B1109       9.224   9.075  32.424  1.00  0.00      B    O  
ATOM   3346  H1  HOH B1109       9.050   8.214  33.021  1.00  0.00      B    H  
ATOM   3347  H2  HOH B1109       9.577   8.737  31.532  1.00  0.00      B    H  
ATOM   3348  O   HOH B1110       1.075  16.215  26.816  1.00  0.00      B    O  
ATOM   3349  H1  HOH B1110       2.020  16.022  27.262  1.00  0.00      B    H  
ATOM   3350  H2  HOH B1110       1.145  16.122  25.817  1.00  0.00      B    H  
ATOM   3351  O   HOH B1111      34.800  34.338   4.047  1.00  0.00      B    O  
ATOM   3352  H1  HOH B1111      35.622  34.441   3.450  1.00  0.00      B    H  
ATOM   3353  H2  HOH B1111      35.065  34.144   4.992  1.00  0.00      B    H  
ATOM   3354  O   HOH B1112      29.263   7.665  18.842  1.00  0.00      B    O  
ATOM   3355  H1  HOH B1112      28.755   6.845  18.550  1.00  0.00      B    H  
ATOM   3356  H2  HOH B1112      28.745   7.987  19.688  1.00  0.00      B    H  
ATOM   3357  O   HOH B1113      38.143  16.310  10.978  1.00  0.00      B    O  
ATOM   3358  H1  HOH B1113      37.912  16.819  11.769  1.00  0.00      B    H  
ATOM   3359  H2  HOH B1113      39.136  16.204  10.922  1.00  0.00      B    H  
ATOM   3360  O   HOH B1114       0.400   4.923   9.273  1.00  0.00      B    O  
ATOM   3361  H1  HOH B1114       1.327   5.245   8.897  1.00  0.00      B    H  
ATOM   3362  H2  HOH B1114       0.568   4.285  10.051  1.00  0.00      B    H  
ATOM   3363  O   HOH B1115      19.894  35.774  37.074  1.00  0.00      B    O  
ATOM   3364  H1  HOH B1115      19.909  35.621  36.051  1.00  0.00      B    H  
ATOM   3365  H2  HOH B1115      19.141  35.212  37.499  1.00  0.00      B    H  
ATOM   3366  O   HOH B1116       8.553  23.253  19.998  1.00  0.00      B    O  
ATOM   3367  H1  HOH B1116       8.194  22.279  19.923  1.00  0.00      B    H  
ATOM   3368  H2  HOH B1116       8.034  23.743  20.664  1.00  0.00      B    H  
ATOM   3369  O   HOH B1117      31.213   5.362  34.680  1.00  0.00      B    O  
ATOM   3370  H1  HOH B1117      32.008   5.341  34.026  1.00  0.00      B    H  
ATOM   3371  H2  HOH B1117      30.379   4.819  34.353  1.00  0.00      B    H  
ATOM   3372  O   HOH B1118      32.482  28.392   5.861  1.00  0.00      B    O  
ATOM   3373  H1  HOH B1118      32.265  27.985   6.700  1.00  0.00      B    H  
ATOM   3374  H2  HOH B1118      31.824  29.110   5.633  1.00  0.00      B    H  
ATOM   3375  O   HOH B1119      23.548  29.651  38.533  1.00  0.00      B    O  
ATOM   3376  H1  HOH B1119      23.986  30.018  37.673  1.00  0.00      B    H  
ATOM   3377  H2  HOH B1119      24.044  28.741  38.607  1.00  0.00      B    H  
ATOM   3378  O   HOH B1120       2.649  16.625  18.804  1.00  0.00      B    O  
ATOM   3379  H1  HOH B1120       1.999  17.311  18.453  1.00  0.00      B    H  
ATOM   3380  H2  HOH B1120       3.574  16.899  18.564  1.00  0.00      B    H  
ATOM   3381  O   HOH B1121      38.342  23.108  22.422  1.00  0.00      B    O  
ATOM   3382  H1  HOH B1121      37.491  23.557  22.808  1.00  0.00      B    H  
ATOM   3383  H2  HOH B1121      38.783  23.688  21.642  1.00  0.00      B    H  
ATOM   3384  O   HOH B1122       4.228   0.368  24.837  1.00  0.00      B    O  
ATOM   3385  H1  HOH B1122       3.422  -0.004  25.243  1.00  0.00      B    H  
ATOM   3386  H2  HOH B1122       3.978   0.488  23.919  1.00  0.00      B    H  
ATOM   3387  O   HOH B1123      27.698  37.514  34.071  1.00  0.00      B    O  
ATOM   3388  H1  HOH B1123      28.378  37.995  33.515  1.00  0.00      B    H  
ATOM   3389  H2  HOH B1123      27.624  36.615  33.659  1.00  0.00      B    H  
ATOM   3390  O   HOH B1124      34.424  15.658   8.321  1.00  0.00      B    O  
ATOM   3391  H1  HOH B1124      33.561  16.199   8.138  1.00  0.00      B    H  
ATOM   3392  H2  HOH B1124      34.262  15.084   9.135  1.00  0.00      B    H  
ATOM   3393  O   HOH B1125      30.501  34.154  11.117  1.00  0.00      B    O  
ATOM   3394  H1  HOH B1125      30.737  34.995  10.583  1.00  0.00      B    H  
ATOM   3395  H2  HOH B1125      29.475  34.195  11.203  1.00  0.00      B    H  
ATOM   3396  O   HOH B1126      12.366   3.756  16.571  1.00  0.00      B    O  
ATOM   3397  H1  HOH B1126      12.239   4.529  17.209  1.00  0.00      B    H  
ATOM   3398  H2  HOH B1126      11.491   3.459  16.199  1.00  0.00      B    H  
ATOM   3399  O   HOH B1127      38.118  22.096  36.223  1.00  0.00      B    O  
ATOM   3400  H1  HOH B1127      37.882  21.094  36.276  1.00  0.00      B    H  
ATOM   3401  H2  HOH B1127      38.632  22.243  35.341  1.00  0.00      B    H  
ATOM   3402  O   HOH B1128      25.541  30.779  26.590  1.00  0.00      B    O  
ATOM   3403  H1  HOH B1128      25.868  30.143  25.825  1.00  0.00      B    H  
ATOM   3404  H2  HOH B1128      24.953  30.328  27.310  1.00  0.00      B    H  
ATOM   3405  O   HOH B1129      38.492  15.238  30.878  1.00  0.00      B    O  
ATOM   3406  H1  HOH B1129      39.500  15.177  30.604  1.00  0.00      B    H  
ATOM   3407  H2  HOH B1129      38.027  15.674  30.096  1.00  0.00      B    H  
ATOM   3408  O   HOH B1130      12.222  22.022  29.144  1.00  0.00      B    O  
ATOM   3409  H1  HOH B1130      12.101  22.385  28.184  1.00  0.00      B    H  
ATOM   3410  H2  HOH B1130      13.134  22.404  29.407  1.00  0.00      B    H  
ATOM   3411  O   HOH B1131      28.794  23.262  10.288  1.00  0.00      B    O  
ATOM   3412  H1  HOH B1131      28.744  23.020  11.289  1.00  0.00      B    H  
ATOM   3413  H2  HOH B1131      29.665  22.936   9.855  1.00  0.00      B    H  
ATOM   3414  O   HOH B1132       0.664  34.118  28.384  1.00  0.00      B    O  
ATOM   3415  H1  HOH B1132       1.674  34.306  28.179  1.00  0.00      B    H  
ATOM   3416  H2  HOH B1132       0.395  34.852  28.961  1.00  0.00      B    H  
ATOM   3417  O   HOH B1133      20.782   8.137  36.964  1.00  0.00      B    O  
ATOM   3418  H1  HOH B1133      20.756   8.635  37.956  1.00  0.00      B    H  
ATOM   3419  H2  HOH B1133      19.951   7.569  36.977  1.00  0.00      B    H  
ATOM   3420  O   HOH B1134       3.066  20.796  21.271  1.00  0.00      B    O  
ATOM   3421  H1  HOH B1134       3.241  21.703  21.752  1.00  0.00      B    H  
ATOM   3422  H2  HOH B1134       2.327  20.828  20.543  1.00  0.00      B    H  
ATOM   3423  O   HOH B1135       7.710  20.536  22.842  1.00  0.00      B    O  
ATOM   3424  H1  HOH B1135       7.476  21.476  23.106  1.00  0.00      B    H  
ATOM   3425  H2  HOH B1135       7.391  19.899  23.587  1.00  0.00      B    H  
ATOM   3426  O   HOH B1136      25.297  11.709   7.746  1.00  0.00      B    O  
ATOM   3427  H1  HOH B1136      25.591  11.137   6.976  1.00  0.00      B    H  
ATOM   3428  H2  HOH B1136      26.075  12.180   8.205  1.00  0.00      B    H  
ATOM   3429  O   HOH B1137      16.449  15.737  26.357  1.00  0.00      B    O  
ATOM   3430  H1  HOH B1137      16.011  14.810  26.425  1.00  0.00      B    H  
ATOM   3431  H2  HOH B1137      17.306  15.817  26.921  1.00  0.00      B    H  
ATOM   3432  O   HOH B1138      22.266  23.960  26.851  1.00  0.00      B    O  
ATOM   3433  H1  HOH B1138      21.709  23.141  26.913  1.00  0.00      B    H  
ATOM   3434  H2  HOH B1138      22.818  24.094  27.724  1.00  0.00      B    H  
ATOM   3435  O   HOH B1139       5.088  13.430  10.233  1.00  0.00      B    O  
ATOM   3436  H1  HOH B1139       4.688  12.820  10.907  1.00  0.00      B    H  
ATOM   3437  H2  HOH B1139       4.721  14.407  10.352  1.00  0.00      B    H  
ATOM   3438  O   HOH B1140      27.775  10.138  23.167  1.00  0.00      B    O  
ATOM   3439  H1  HOH B1140      27.308  10.972  22.942  1.00  0.00      B    H  
ATOM   3440  H2  HOH B1140      27.412   9.824  24.073  1.00  0.00      B    H  
ATOM   3441  O   HOH B1141      15.976  30.572  32.754  1.00  0.00      B    O  
ATOM   3442  H1  HOH B1141      16.796  30.075  32.951  1.00  0.00      B    H  
ATOM   3443  H2  HOH B1141      15.394  30.600  33.595  1.00  0.00      B    H  
ATOM   3444  O   HOH B1142      24.350  14.367  27.256  1.00  0.00      B    O  
ATOM   3445  H1  HOH B1142      24.754  13.816  26.518  1.00  0.00      B    H  
ATOM   3446  H2  HOH B1142      24.744  14.052  28.154  1.00  0.00      B    H  
ATOM   3447  O   HOH B1143      18.050  38.063  17.824  1.00  0.00      B    O  
ATOM   3448  H1  HOH B1143      18.868  38.605  17.956  1.00  0.00      B    H  
ATOM   3449  H2  HOH B1143      18.251  37.273  17.171  1.00  0.00      B    H  
ATOM   3450  O   HOH B1144      26.112  18.209  13.518  1.00  0.00      B    O  
ATOM   3451  H1  HOH B1144      26.627  17.934  14.334  1.00  0.00      B    H  
ATOM   3452  H2  HOH B1144      26.682  17.880  12.736  1.00  0.00      B    H  
ATOM   3453  O   HOH B1145      16.263  32.627  30.984  1.00  0.00      B    O  
ATOM   3454  H1  HOH B1145      15.417  32.885  30.616  1.00  0.00      B    H  
ATOM   3455  H2  HOH B1145      16.067  31.832  31.553  1.00  0.00      B    H  
ATOM   3456  O   HOH B1146      10.667  35.823  12.565  1.00  0.00      B    O  
ATOM   3457  H1  HOH B1146      11.049  34.883  12.720  1.00  0.00      B    H  
ATOM   3458  H2  HOH B1146       9.713  35.739  12.314  1.00  0.00      B    H  
ATOM   3459  O   HOH B1147      30.934  36.287   9.710  1.00  0.00      B    O  
ATOM   3460  H1  HOH B1147      31.322  37.190   9.593  1.00  0.00      B    H  
ATOM   3461  H2  HOH B1147      30.465  36.013   8.832  1.00  0.00      B    H  
ATOM   3462  O   HOH B1148      31.175  13.558  26.051  1.00  0.00      B    O  
ATOM   3463  H1  HOH B1148      30.893  14.088  26.883  1.00  0.00      B    H  
ATOM   3464  H2  HOH B1148      31.376  14.270  25.316  1.00  0.00      B    H  
ATOM   3465  O   HOH B1149      27.832  30.198   3.653  1.00  0.00      B    O  
ATOM   3466  H1  HOH B1149      27.722  31.172   3.761  1.00  0.00      B    H  
ATOM   3467  H2  HOH B1149      27.529  29.896   2.712  1.00  0.00      B    H  
ATOM   3468  O   HOH B1150      22.105   4.363   5.935  1.00  0.00      B    O  
ATOM   3469  H1  HOH B1150      21.397   4.279   5.215  1.00  0.00      B    H  
ATOM   3470  H2  HOH B1150      21.850   5.055   6.640  1.00  0.00      B    H  
ATOM   3471  O   HOH B1151       1.682  16.494  10.361  1.00  0.00      B    O  
ATOM   3472  H1  HOH B1151       1.793  17.129   9.542  1.00  0.00      B    H  
ATOM   3473  H2  HOH B1151       2.589  16.371  10.862  1.00  0.00      B    H  
ATOM   3474  O   HOH B1152      30.803   7.502  36.167  1.00  0.00      B    O  
ATOM   3475  H1  HOH B1152      30.359   7.444  37.090  1.00  0.00      B    H  
ATOM   3476  H2  HOH B1152      30.986   6.571  35.800  1.00  0.00      B    H  
ATOM   3477  O   HOH B1153      21.559  14.003  37.689  1.00  0.00      B    O  
ATOM   3478  H1  HOH B1153      20.580  14.289  37.846  1.00  0.00      B    H  
ATOM   3479  H2  HOH B1153      21.650  13.777  36.708  1.00  0.00      B    H  
ATOM   3480  O   HOH B1154      25.215  15.483  10.759  1.00  0.00      B    O  
ATOM   3481  H1  HOH B1154      25.372  16.501  10.955  1.00  0.00      B    H  
ATOM   3482  H2  HOH B1154      25.413  15.022  11.610  1.00  0.00      B    H  
ATOM   3483  O   HOH B1155      35.247  18.656   9.665  1.00  0.00      B    O  
ATOM   3484  H1  HOH B1155      35.220  19.696   9.552  1.00  0.00      B    H  
ATOM   3485  H2  HOH B1155      35.805  18.257   8.867  1.00  0.00      B    H  
ATOM   3486  O   HOH B1156      13.218  25.721  19.034  1.00  0.00      B    O  
ATOM   3487  H1  HOH B1156      12.863  25.101  19.783  1.00  0.00      B    H  
ATOM   3488  H2  HOH B1156      14.276  25.756  18.944  1.00  0.00      B    H  
ATOM   3489  O   HOH B1157      10.442  34.310  23.674  1.00  0.00      B    O  
ATOM   3490  H1  HOH B1157      10.711  34.559  22.746  1.00  0.00      B    H  
ATOM   3491  H2  HOH B1157       9.465  33.991  23.627  1.00  0.00      B    H  
ATOM   3492  O   HOH B1158      28.787  17.116  26.562  1.00  0.00      B    O  
ATOM   3493  H1  HOH B1158      29.169  18.010  26.335  1.00  0.00      B    H  
ATOM   3494  H2  HOH B1158      28.030  17.300  27.239  1.00  0.00      B    H  
ATOM   3495  O   HOH B1159      32.582  37.673  24.591  1.00  0.00      B    O  
ATOM   3496  H1  HOH B1159      33.412  37.688  25.108  1.00  0.00      B    H  
ATOM   3497  H2  HOH B1159      31.881  38.207  25.077  1.00  0.00      B    H  
ATOM   3498  O   HOH B1160      16.092   3.019  23.820  1.00  0.00      B    O  
ATOM   3499  H1  HOH B1160      16.351   2.867  24.808  1.00  0.00      B    H  
ATOM   3500  H2  HOH B1160      15.393   2.300  23.560  1.00  0.00      B    H  
ATOM   3501  O   HOH B1161       6.765  28.713  18.704  1.00  0.00      B    O  
ATOM   3502  H1  HOH B1161       5.930  28.680  19.218  1.00  0.00      B    H  
ATOM   3503  H2  HOH B1161       7.443  28.149  19.172  1.00  0.00      B    H  
ATOM   3504  O   HOH B1162      22.548   1.570  11.390  1.00  0.00      B    O  
ATOM   3505  H1  HOH B1162      23.174   2.316  11.678  1.00  0.00      B    H  
ATOM   3506  H2  HOH B1162      21.659   1.748  11.860  1.00  0.00      B    H  
ATOM   3507  O   HOH B1163       5.165  17.034   7.115  1.00  0.00      B    O  
ATOM   3508  H1  HOH B1163       5.515  17.863   7.528  1.00  0.00      B    H  
ATOM   3509  H2  HOH B1163       5.943  16.428   6.910  1.00  0.00      B    H  
ATOM   3510  O   HOH B1164      20.173  18.790  32.634  1.00  0.00      B    O  
ATOM   3511  H1  HOH B1164      19.162  18.693  32.632  1.00  0.00      B    H  
ATOM   3512  H2  HOH B1164      20.390  19.417  31.892  1.00  0.00      B    H  
ATOM   3513  O   HOH B1165       7.964  12.825  15.900  1.00  0.00      B    O  
ATOM   3514  H1  HOH B1165       7.449  12.088  16.277  1.00  0.00      B    H  
ATOM   3515  H2  HOH B1165       8.882  12.595  16.175  1.00  0.00      B    H  
ATOM   3516  O   HOH B1166      18.205  21.359  22.438  1.00  0.00      B    O  
ATOM   3517  H1  HOH B1166      17.401  21.373  21.773  1.00  0.00      B    H  
ATOM   3518  H2  HOH B1166      18.845  20.670  22.131  1.00  0.00      B    H  
ATOM   3519  O   HOH B1167      25.769  16.928  18.856  1.00  0.00      B    O  
ATOM   3520  H1  HOH B1167      25.832  17.318  19.793  1.00  0.00      B    H  
ATOM   3521  H2  HOH B1167      26.691  16.703  18.540  1.00  0.00      B    H  
ATOM   3522  O   HOH B1168      12.733  27.110  14.447  1.00  0.00      B    O  
ATOM   3523  H1  HOH B1168      12.232  26.793  15.332  1.00  0.00      B    H  
ATOM   3524  H2  HOH B1168      13.457  26.446  14.252  1.00  0.00      B    H  
ATOM   3525  O   HOH B1169      39.028  21.653   3.749  1.00  0.00      B    O  
ATOM   3526  H1  HOH B1169      38.890  21.488   2.794  1.00  0.00      B    H  
ATOM   3527  H2  HOH B1169      38.161  21.342   4.241  1.00  0.00      B    H  
ATOM   3528  O   HOH B1170      29.369  33.466  31.646  1.00  0.00      B    O  
ATOM   3529  H1  HOH B1170      30.181  33.940  31.291  1.00  0.00      B    H  
ATOM   3530  H2  HOH B1170      29.707  32.635  32.123  1.00  0.00      B    H  
ATOM   3531  O   HOH B1171      12.227   6.725  13.649  1.00  0.00      B    O  
ATOM   3532  H1  HOH B1171      12.152   7.569  14.249  1.00  0.00      B    H  
ATOM   3533  H2  HOH B1171      13.080   6.201  13.959  1.00  0.00      B    H  
ATOM   3534  O   HOH B1172      14.932  28.192  17.863  1.00  0.00      B    O  
ATOM   3535  H1  HOH B1172      14.354  28.923  17.475  1.00  0.00      B    H  
ATOM   3536  H2  HOH B1172      15.182  28.451  18.842  1.00  0.00      B    H  
ATOM   3537  O   HOH B1173      31.241  38.309  35.102  1.00  0.00      B    O  
ATOM   3538  H1  HOH B1173      30.501  38.392  35.734  1.00  0.00      B    H  
ATOM   3539  H2  HOH B1173      30.875  38.603  34.182  1.00  0.00      B    H  
ATOM   3540  O   HOH B1174       7.794  35.635   4.297  1.00  0.00      B    O  
ATOM   3541  H1  HOH B1174       8.215  36.489   4.671  1.00  0.00      B    H  
ATOM   3542  H2  HOH B1174       8.476  35.183   3.690  1.00  0.00      B    H  
ATOM   3543  O   HOH B1175      26.874  20.245   9.914  1.00  0.00      B    O  
ATOM   3544  H1  HOH B1175      27.666  20.429   9.211  1.00  0.00      B    H  
ATOM   3545  H2  HOH B1175      27.142  20.726  10.779  1.00  0.00      B    H  
ATOM   3546  O   HOH B1176      33.359  -0.071  15.274  1.00  0.00      B    O  
ATOM   3547  H1  HOH B1176      33.402   0.489  16.089  1.00  0.00      B    H  
ATOM   3548  H2  HOH B1176      33.333   0.533  14.470  1.00  0.00      B    H  
ATOM   3549  O   HOH B1177      21.061  26.544  30.995  1.00  0.00      B    O  
ATOM   3550  H1  HOH B1177      21.897  26.392  31.599  1.00  0.00      B    H  
ATOM   3551  H2  HOH B1177      20.325  26.717  31.635  1.00  0.00      B    H  
ATOM   3552  O   HOH B1178      28.875  30.503  28.135  1.00  0.00      B    O  
ATOM   3553  H1  HOH B1178      28.447  31.251  28.681  1.00  0.00      B    H  
ATOM   3554  H2  HOH B1178      28.214  29.747  28.062  1.00  0.00      B    H  
ATOM   3555  O   HOH B1179      16.293  34.204  33.410  1.00  0.00      B    O  
ATOM   3556  H1  HOH B1179      16.959  33.945  32.682  1.00  0.00      B    H  
ATOM   3557  H2  HOH B1179      16.815  34.260  34.252  1.00  0.00      B    H  
ATOM   3558  O   HOH B1180      17.267  17.145   5.008  1.00  0.00      B    O  
ATOM   3559  H1  HOH B1180      18.137  17.332   5.462  1.00  0.00      B    H  
ATOM   3560  H2  HOH B1180      16.929  16.257   5.337  1.00  0.00      B    H  
ATOM   3561  O   HOH B1181      17.739  36.481  24.667  1.00  0.00      B    O  
ATOM   3562  H1  HOH B1181      17.067  36.915  25.297  1.00  0.00      B    H  
ATOM   3563  H2  HOH B1181      18.369  37.175  24.352  1.00  0.00      B    H  
ATOM   3564  O   HOH B1182       4.098  26.461  35.172  1.00  0.00      B    O  
ATOM   3565  H1  HOH B1182       3.917  25.594  34.711  1.00  0.00      B    H  
ATOM   3566  H2  HOH B1182       3.202  26.753  35.584  1.00  0.00      B    H  
ATOM   3567  O   HOH B1183       7.256  18.441  32.714  1.00  0.00      B    O  
ATOM   3568  H1  HOH B1183       6.531  18.159  33.336  1.00  0.00      B    H  
ATOM   3569  H2  HOH B1183       6.990  18.120  31.791  1.00  0.00      B    H  
ATOM   3570  O   HOH B1184      30.474  28.973   3.209  1.00  0.00      B    O  
ATOM   3571  H1  HOH B1184      29.593  29.386   3.490  1.00  0.00      B    H  
ATOM   3572  H2  HOH B1184      31.122  29.697   3.170  1.00  0.00      B    H  
ATOM   3573  O   HOH B1185      36.044   9.358  18.427  1.00  0.00      B    O  
ATOM   3574  H1  HOH B1185      35.515  10.037  18.862  1.00  0.00      B    H  
ATOM   3575  H2  HOH B1185      37.024   9.610  18.660  1.00  0.00      B    H  
ATOM   3576  O   HOH B1186       2.368   9.085  23.526  1.00  0.00      B    O  
ATOM   3577  H1  HOH B1186       3.189   9.001  24.075  1.00  0.00      B    H  
ATOM   3578  H2  HOH B1186       2.034   8.178  23.393  1.00  0.00      B    H  
ATOM   3579  O   HOH B1187      27.293  26.418  37.160  1.00  0.00      B    O  
ATOM   3580  H1  HOH B1187      28.083  26.956  36.711  1.00  0.00      B    H  
ATOM   3581  H2  HOH B1187      26.657  26.200  36.393  1.00  0.00      B    H  
ATOM   3582  O   HOH B1188      15.313   7.198  16.408  1.00  0.00      B    O  
ATOM   3583  H1  HOH B1188      14.921   6.324  15.968  1.00  0.00      B    H  
ATOM   3584  H2  HOH B1188      16.228   6.965  16.775  1.00  0.00      B    H  
ATOM   3585  O   HOH B1189      35.145  26.825  19.035  1.00  0.00      B    O  
ATOM   3586  H1  HOH B1189      35.422  27.105  19.983  1.00  0.00      B    H  
ATOM   3587  H2  HOH B1189      35.935  27.071  18.409  1.00  0.00      B    H  
ATOM   3588  O   HOH B1190      14.246   1.189  23.010  1.00  0.00      B    O  
ATOM   3589  H1  HOH B1190      13.777   1.125  23.900  1.00  0.00      B    H  
ATOM   3590  H2  HOH B1190      14.892   0.413  22.968  1.00  0.00      B    H  
ATOM   3591  O   HOH B1191       0.547   1.180   5.113  1.00  0.00      B    O  
ATOM   3592  H1  HOH B1191       0.037   0.392   5.464  1.00  0.00      B    H  
ATOM   3593  H2  HOH B1191       0.307   1.302   4.192  1.00  0.00      B    H  
ATOM   3594  O   HOH B1192       8.389  21.602  27.885  1.00  0.00      B    O  
ATOM   3595  H1  HOH B1192       9.161  21.405  27.233  1.00  0.00      B    H  
ATOM   3596  H2  HOH B1192       7.696  22.124  27.347  1.00  0.00      B    H  
ATOM   3597  O   HOH B1193      29.710  38.913  32.737  1.00  0.00      B    O  
ATOM   3598  H1  HOH B1193      29.480  39.817  32.346  1.00  0.00      B    H  
ATOM   3599  H2  HOH B1193      30.220  38.420  32.039  1.00  0.00      B    H  
ATOM   3600  O   HOH B1194       2.794   6.712  30.174  1.00  0.00      B    O  
ATOM   3601  H1  HOH B1194       2.112   6.356  29.563  1.00  0.00      B    H  
ATOM   3602  H2  HOH B1194       3.624   6.155  30.034  1.00  0.00      B    H  
ATOM   3603  O   HOH B1195      21.886  34.690  15.623  1.00  0.00      B    O  
ATOM   3604  H1  HOH B1195      20.981  34.311  15.784  1.00  0.00      B    H  
ATOM   3605  H2  HOH B1195      22.590  34.071  15.977  1.00  0.00      B    H  
ATOM   3606  O   HOH B1196       7.475   5.184  10.010  1.00  0.00      B    O  
ATOM   3607  H1  HOH B1196       7.061   5.501   9.151  1.00  0.00      B    H  
ATOM   3608  H2  HOH B1196       7.443   4.174   9.991  1.00  0.00      B    H  
ATOM   3609  O   HOH B1197      21.565  14.541  27.483  1.00  0.00      B    O  
ATOM   3610  H1  HOH B1197      22.563  14.309  27.461  1.00  0.00      B    H  
ATOM   3611  H2  HOH B1197      21.406  14.829  28.435  1.00  0.00      B    H  
ATOM   3612  O   HOH B1198      24.530   1.827  18.720  1.00  0.00      B    O  
ATOM   3613  H1  HOH B1198      24.575   1.171  17.978  1.00  0.00      B    H  
ATOM   3614  H2  HOH B1198      24.930   1.496  19.596  1.00  0.00      B    H  
ATOM   3615  O   HOH B1199      33.862  35.850  28.957  1.00  0.00      B    O  
ATOM   3616  H1  HOH B1199      34.236  34.956  28.618  1.00  0.00      B    H  
ATOM   3617  H2  HOH B1199      34.316  36.038  29.794  1.00  0.00      B    H  
ATOM   3618  O   HOH B1200       8.441  16.352  21.508  1.00  0.00      B    O  
ATOM   3619  H1  HOH B1200       8.435  15.320  21.521  1.00  0.00      B    H  
ATOM   3620  H2  HOH B1200       9.190  16.621  22.227  1.00  0.00      B    H  
ATOM   3621  O   HOH B1201      37.893  18.100   8.946  1.00  0.00      B    O  
ATOM   3622  H1  HOH B1201      37.710  19.034   9.348  1.00  0.00      B    H  
ATOM   3623  H2  HOH B1201      38.114  17.508   9.765  1.00  0.00      B    H  
ATOM   3624  O   HOH B1202      28.567  20.920   8.008  1.00  0.00      B    O  
ATOM   3625  H1  HOH B1202      29.390  21.275   8.502  1.00  0.00      B    H  
ATOM   3626  H2  HOH B1202      27.926  21.707   7.863  1.00  0.00      B    H  
ATOM   3627  O   HOH B1203      26.907   9.753   6.758  1.00  0.00      B    O  
ATOM   3628  H1  HOH B1203      27.685  10.297   7.202  1.00  0.00      B    H  
ATOM   3629  H2  HOH B1203      27.021   8.801   7.157  1.00  0.00      B    H  
ATOM   3630  O   HOH B1204      15.312   6.289  36.307  1.00  0.00      B    O  
ATOM   3631  H1  HOH B1204      14.698   6.341  37.114  1.00  0.00      B    H  
ATOM   3632  H2  HOH B1204      16.199   6.543  36.641  1.00  0.00      B    H  
ATOM   3633  O   HOH B1205      21.414  25.421  21.875  1.00  0.00      B    O  
ATOM   3634  H1  HOH B1205      20.567  25.745  21.355  1.00  0.00      B    H  
ATOM   3635  H2  HOH B1205      21.574  24.460  21.653  1.00  0.00      B    H  
ATOM   3636  O   HOH B1206       9.491  38.919  33.793  1.00  0.00      B    O  
ATOM   3637  H1  HOH B1206      10.201  38.596  33.111  1.00  0.00      B    H  
ATOM   3638  H2  HOH B1206       9.843  39.626  34.462  1.00  0.00      B    H  
ATOM   3639  O   HOH B1207      30.590  19.438  33.882  1.00  0.00      B    O  
ATOM   3640  H1  HOH B1207      31.360  20.083  33.701  1.00  0.00      B    H  
ATOM   3641  H2  HOH B1207      31.093  18.620  34.178  1.00  0.00      B    H  
ATOM   3642  O   HOH B1208      27.482   3.281  10.116  1.00  0.00      B    O  
ATOM   3643  H1  HOH B1208      27.738   2.936  11.076  1.00  0.00      B    H  
ATOM   3644  H2  HOH B1208      27.078   2.489   9.667  1.00  0.00      B    H  
ATOM   3645  O   HOH B1209      22.374  14.902  33.700  1.00  0.00      B    O  
ATOM   3646  H1  HOH B1209      22.787  14.714  32.760  1.00  0.00      B    H  
ATOM   3647  H2  HOH B1209      22.540  14.056  34.223  1.00  0.00      B    H  
ATOM   3648  O   HOH B1210       5.569  11.579   5.830  1.00  0.00      B    O  
ATOM   3649  H1  HOH B1210       4.884  11.314   5.135  1.00  0.00      B    H  
ATOM   3650  H2  HOH B1210       6.128  10.784   6.204  1.00  0.00      B    H  
ATOM   3651  O   HOH B1211      17.352  10.217  11.232  1.00  0.00      B    O  
ATOM   3652  H1  HOH B1211      17.002  10.109  12.154  1.00  0.00      B    H  
ATOM   3653  H2  HOH B1211      16.617   9.924  10.571  1.00  0.00      B    H  
ATOM   3654  O   HOH B1212       7.477   0.348  17.200  1.00  0.00      B    O  
ATOM   3655  H1  HOH B1212       8.222   0.456  17.784  1.00  0.00      B    H  
ATOM   3656  H2  HOH B1212       7.706  -0.420  16.543  1.00  0.00      B    H  
ATOM   3657  O   HOH B1213       8.844  20.711  11.178  1.00  0.00      B    O  
ATOM   3658  H1  HOH B1213       9.434  19.965  11.529  1.00  0.00      B    H  
ATOM   3659  H2  HOH B1213       7.864  20.440  11.173  1.00  0.00      B    H  
ATOM   3660  O   HOH B1214       8.128  24.694   5.485  1.00  0.00      B    O  
ATOM   3661  H1  HOH B1214       7.153  24.465   5.518  1.00  0.00      B    H  
ATOM   3662  H2  HOH B1214       8.634  23.826   5.563  1.00  0.00      B    H  
ATOM   3663  O   HOH B1215       4.700  18.656  22.056  1.00  0.00      B    O  
ATOM   3664  H1  HOH B1215       4.219  19.502  21.780  1.00  0.00      B    H  
ATOM   3665  H2  HOH B1215       5.432  18.912  22.715  1.00  0.00      B    H  
ATOM   3666  O   HOH B1216      12.577  28.420  30.952  1.00  0.00      B    O  
ATOM   3667  H1  HOH B1216      13.511  28.724  31.132  1.00  0.00      B    H  
ATOM   3668  H2  HOH B1216      12.527  28.413  29.923  1.00  0.00      B    H  
ATOM   3669  O   HOH B1217      12.750   5.472   3.523  1.00  0.00      B    O  
ATOM   3670  H1  HOH B1217      13.183   5.540   4.453  1.00  0.00      B    H  
ATOM   3671  H2  HOH B1217      12.977   4.574   3.154  1.00  0.00      B    H  
ATOM   3672  O   HOH B1218      21.539  31.858  37.435  1.00  0.00      B    O  
ATOM   3673  H1  HOH B1218      22.009  31.873  36.565  1.00  0.00      B    H  
ATOM   3674  H2  HOH B1218      21.743  32.739  37.921  1.00  0.00      B    H  
ATOM   3675  O   HOH B1219      30.817  26.133  35.069  1.00  0.00      B    O  
ATOM   3676  H1  HOH B1219      30.178  26.735  35.556  1.00  0.00      B    H  
ATOM   3677  H2  HOH B1219      30.743  25.228  35.510  1.00  0.00      B    H  
ATOM   3678  O   HOH B1220       2.793  25.372   6.201  1.00  0.00      B    O  
ATOM   3679  H1  HOH B1220       2.653  24.915   5.339  1.00  0.00      B    H  
ATOM   3680  H2  HOH B1220       3.634  24.943   6.611  1.00  0.00      B    H  
ATOM   3681  O   HOH B1221       4.639  22.812   2.280  1.00  0.00      B    O  
ATOM   3682  H1  HOH B1221       3.717  22.583   1.890  1.00  0.00      B    H  
ATOM   3683  H2  HOH B1221       5.138  21.995   2.332  1.00  0.00      B    H  
ATOM   3684  O   HOH B1222       8.835  10.495   3.702  1.00  0.00      B    O  
ATOM   3685  H1  HOH B1222       8.660  10.274   4.679  1.00  0.00      B    H  
ATOM   3686  H2  HOH B1222       9.001   9.566   3.276  1.00  0.00      B    H  
ATOM   3687  O   HOH B1223      27.747  18.309  22.259  1.00  0.00      B    O  
ATOM   3688  H1  HOH B1223      28.406  18.818  22.871  1.00  0.00      B    H  
ATOM   3689  H2  HOH B1223      28.273  17.516  21.963  1.00  0.00      B    H  
ATOM   3690  O   HOH B1224      31.795  20.504  27.713  1.00  0.00      B    O  
ATOM   3691  H1  HOH B1224      31.996  20.318  28.697  1.00  0.00      B    H  
ATOM   3692  H2  HOH B1224      32.635  20.785  27.212  1.00  0.00      B    H  
ATOM   3693  O   HOH B1225       4.757  24.405  28.001  1.00  0.00      B    O  
ATOM   3694  H1  HOH B1225       4.225  24.907  27.317  1.00  0.00      B    H  
ATOM   3695  H2  HOH B1225       4.234  23.615  28.435  1.00  0.00      B    H  
ATOM   3696  O   HOH B1226       4.805   5.163  15.596  1.00  0.00      B    O  
ATOM   3697  H1  HOH B1226       4.876   4.323  16.060  1.00  0.00      B    H  
ATOM   3698  H2  HOH B1226       4.906   4.993  14.618  1.00  0.00      B    H  
ATOM   3699  O   HOH B1227      18.505   7.940   2.776  1.00  0.00      B    O  
ATOM   3700  H1  HOH B1227      18.398   8.965   2.909  1.00  0.00      B    H  
ATOM   3701  H2  HOH B1227      18.654   7.564   3.696  1.00  0.00      B    H  
ATOM   3702  O   HOH B1228      19.917  11.197  15.339  1.00  0.00      B    O  
ATOM   3703  H1  HOH B1228      19.780  10.190  15.233  1.00  0.00      B    H  
ATOM   3704  H2  HOH B1228      20.161  11.430  16.314  1.00  0.00      B    H  
ATOM   3705  O   HOH B1229      10.972  13.899  20.141  1.00  0.00      B    O  
ATOM   3706  H1  HOH B1229      10.294  13.189  19.885  1.00  0.00      B    H  
ATOM   3707  H2  HOH B1229      11.159  13.898  21.119  1.00  0.00      B    H  
ATOM   3708  O   HOH B1230       7.676   4.371  25.696  1.00  0.00      B    O  
ATOM   3709  H1  HOH B1230       7.079   3.759  25.155  1.00  0.00      B    H  
ATOM   3710  H2  HOH B1230       7.349   4.405  26.708  1.00  0.00      B    H  
ATOM   3711  O   HOH B1231      25.779  25.494  11.647  1.00  0.00      B    O  
ATOM   3712  H1  HOH B1231      25.902  25.185  10.704  1.00  0.00      B    H  
ATOM   3713  H2  HOH B1231      24.811  25.407  11.901  1.00  0.00      B    H  
ATOM   3714  O   HOH B1232       1.173  22.245  24.261  1.00  0.00      B    O  
ATOM   3715  H1  HOH B1232       0.478  22.282  23.507  1.00  0.00      B    H  
ATOM   3716  H2  HOH B1232       0.750  22.660  25.071  1.00  0.00      B    H  
ATOM   3717  O   HOH B1233      13.940  21.011  39.250  1.00  0.00      B    O  
ATOM   3718  H1  HOH B1233      13.251  20.565  38.571  1.00  0.00      B    H  
ATOM   3719  H2  HOH B1233      14.880  20.748  38.911  1.00  0.00      B    H  
ATOM   3720  O   HOH B1234       7.742  34.123  23.591  1.00  0.00      B    O  
ATOM   3721  H1  HOH B1234       7.435  33.178  23.552  1.00  0.00      B    H  
ATOM   3722  H2  HOH B1234       6.991  34.712  23.868  1.00  0.00      B    H  
ATOM   3723  O   HOH B1235      21.754  36.668  29.137  1.00  0.00      B    O  
ATOM   3724  H1  HOH B1235      22.190  35.730  29.231  1.00  0.00      B    H  
ATOM   3725  H2  HOH B1235      22.328  37.255  28.599  1.00  0.00      B    H  
ATOM   3726  O   HOH B1236      22.907  27.529  21.794  1.00  0.00      B    O  
ATOM   3727  H1  HOH B1236      23.689  27.118  22.272  1.00  0.00      B    H  
ATOM   3728  H2  HOH B1236      22.207  26.746  21.726  1.00  0.00      B    H  
ATOM   3729  O   HOH B1237      28.012  17.827   1.074  1.00  0.00      B    O  
ATOM   3730  H1  HOH B1237      27.096  17.679   1.466  1.00  0.00      B    H  
ATOM   3731  H2  HOH B1237      27.866  17.735   0.046  1.00  0.00      B    H  
ATOM   3732  O   HOH B1238      19.418   3.822  37.173  1.00  0.00      B    O  
ATOM   3733  H1  HOH B1238      18.446   3.709  36.965  1.00  0.00      B    H  
ATOM   3734  H2  HOH B1238      19.828   2.921  37.261  1.00  0.00      B    H  
ATOM   3735  O   HOH B1239       5.447  11.796  12.306  1.00  0.00      B    O  
ATOM   3736  H1  HOH B1239       4.794  11.038  12.233  1.00  0.00      B    H  
ATOM   3737  H2  HOH B1239       6.274  11.461  12.812  1.00  0.00      B    H  
ATOM   3738  O   HOH B1240      29.354  11.045   7.566  1.00  0.00      B    O  
ATOM   3739  H1  HOH B1240      29.055  11.993   7.374  1.00  0.00      B    H  
ATOM   3740  H2  HOH B1240      30.201  10.893   7.046  1.00  0.00      B    H  
ATOM   3741  O   HOH B1241      38.315  16.993  17.017  1.00  0.00      B    O  
ATOM   3742  H1  HOH B1241      38.414  16.400  17.863  1.00  0.00      B    H  
ATOM   3743  H2  HOH B1241      37.991  17.910  17.347  1.00  0.00      B    H  
ATOM   3744  O   HOH B1242       4.190   9.711  33.299  1.00  0.00      B    O  
ATOM   3745  H1  HOH B1242       3.174   9.628  33.418  1.00  0.00      B    H  
ATOM   3746  H2  HOH B1242       4.583  10.142  34.120  1.00  0.00      B    H  
ATOM   3747  O   HOH B1243      19.102  18.874  17.266  1.00  0.00      B    O  
ATOM   3748  H1  HOH B1243      18.621  18.065  17.712  1.00  0.00      B    H  
ATOM   3749  H2  HOH B1243      20.054  18.851  17.563  1.00  0.00      B    H  
ATOM   3750  O   HOH B1244      23.226  17.473  29.651  1.00  0.00      B    O  
ATOM   3751  H1  HOH B1244      22.831  16.548  29.375  1.00  0.00      B    H  
ATOM   3752  H2  HOH B1244      23.309  17.396  30.665  1.00  0.00      B    H  
ATOM   3753  O   HOH B1245      34.227  17.967  32.342  1.00  0.00      B    O  
ATOM   3754  H1  HOH B1245      34.577  18.697  31.715  1.00  0.00      B    H  
ATOM   3755  H2  HOH B1245      33.213  17.939  32.227  1.00  0.00      B    H  
ATOM   3756  O   HOH B1246       4.338   8.401  37.366  1.00  0.00      B    O  
ATOM   3757  H1  HOH B1246       5.106   8.188  36.683  1.00  0.00      B    H  
ATOM   3758  H2  HOH B1246       4.807   8.390  38.274  1.00  0.00      B    H  
ATOM   3759  O   HOH B1247      18.579  15.230   8.468  1.00  0.00      B    O  
ATOM   3760  H1  HOH B1247      18.925  14.414   8.040  1.00  0.00      B    H  
ATOM   3761  H2  HOH B1247      18.952  15.264   9.423  1.00  0.00      B    H  
ATOM   3762  O   HOH B1248      17.149  30.386  17.497  1.00  0.00      B    O  
ATOM   3763  H1  HOH B1248      16.932  30.959  16.689  1.00  0.00      B    H  
ATOM   3764  H2  HOH B1248      16.686  29.477  17.493  1.00  0.00      B    H  
ATOM   3765  O   HOH B1249       3.244  34.868  27.061  1.00  0.00      B    O  
ATOM   3766  H1  HOH B1249       3.089  35.766  27.496  1.00  0.00      B    H  
ATOM   3767  H2  HOH B1249       4.210  34.681  26.875  1.00  0.00      B    H  
ATOM   3768  O   HOH B1250      23.973  21.573  23.719  1.00  0.00      B    O  
ATOM   3769  H1  HOH B1250      24.629  21.135  24.294  1.00  0.00      B    H  
ATOM   3770  H2  HOH B1250      24.170  21.376  22.706  1.00  0.00      B    H  
ATOM   3771  O   HOH B1251       3.962  29.400  38.109  1.00  0.00      B    O  
ATOM   3772  H1  HOH B1251       4.372  30.158  37.655  1.00  0.00      B    H  
ATOM   3773  H2  HOH B1251       4.687  28.706  38.193  1.00  0.00      B    H  
ATOM   3774  O   HOH B1252      15.612  22.087  10.445  1.00  0.00      B    O  
ATOM   3775  H1  HOH B1252      16.325  21.303  10.479  1.00  0.00      B    H  
ATOM   3776  H2  HOH B1252      14.667  21.715  10.385  1.00  0.00      B    H  
ATOM   3777  O   HOH B1253      20.373   6.014   7.629  1.00  0.00      B    O  
ATOM   3778  H1  HOH B1253      19.649   5.243   7.775  1.00  0.00      B    H  
ATOM   3779  H2  HOH B1253      21.168   5.719   8.275  1.00  0.00      B    H  
ATOM   3780  O   HOH B1254      25.906  13.011  25.386  1.00  0.00      B    O  
ATOM   3781  H1  HOH B1254      25.948  12.501  24.472  1.00  0.00      B    H  
ATOM   3782  H2  HOH B1254      26.796  13.500  25.434  1.00  0.00      B    H  
ATOM   3783  O   HOH B1255      12.521   2.134  30.963  1.00  0.00      B    O  
ATOM   3784  H1  HOH B1255      12.089   1.307  31.434  1.00  0.00      B    H  
ATOM   3785  H2  HOH B1255      13.553   1.989  30.960  1.00  0.00      B    H  
ATOM   3786  O   HOH B1256      17.030  26.849  21.367  1.00  0.00      B    O  
ATOM   3787  H1  HOH B1256      17.649  27.236  22.115  1.00  0.00      B    H  
ATOM   3788  H2  HOH B1256      16.750  25.901  21.681  1.00  0.00      B    H  
ATOM   3789  O   HOH B1257      33.939  13.901  22.367  1.00  0.00      B    O  
ATOM   3790  H1  HOH B1257      34.483  13.785  21.543  1.00  0.00      B    H  
ATOM   3791  H2  HOH B1257      34.223  14.770  22.782  1.00  0.00      B    H  
ATOM   3792  O   HOH B1258      20.663  29.224  17.492  1.00  0.00      B    O  
ATOM   3793  H1  HOH B1258      21.453  28.700  17.919  1.00  0.00      B    H  
ATOM   3794  H2  HOH B1258      20.349  29.929  18.164  1.00  0.00      B    H  
ATOM   3795  O   HOH B1259      28.781  38.181  36.536  1.00  0.00      B    O  
ATOM   3796  H1  HOH B1259      28.548  37.378  35.981  1.00  0.00      B    H  
ATOM   3797  H2  HOH B1259      28.989  37.867  37.489  1.00  0.00      B    H  
ATOM   3798  O   HOH B1260      17.060  27.470  36.355  1.00  0.00      B    O  
ATOM   3799  H1  HOH B1260      17.807  26.895  36.089  1.00  0.00      B    H  
ATOM   3800  H2  HOH B1260      16.217  27.058  35.967  1.00  0.00      B    H  
ATOM   3801  O   HOH B1261      37.041   3.521  13.228  1.00  0.00      B    O  
ATOM   3802  H1  HOH B1261      36.117   3.768  12.983  1.00  0.00      B    H  
ATOM   3803  H2  HOH B1261      37.600   3.765  12.428  1.00  0.00      B    H  
ATOM   3804  O   HOH B1262      38.360  36.122  35.432  1.00  0.00      B    O  
ATOM   3805  H1  HOH B1262      38.982  35.927  36.242  1.00  0.00      B    H  
ATOM   3806  H2  HOH B1262      37.957  37.035  35.521  1.00  0.00      B    H  
ATOM   3807  O   HOH B1263      19.683  11.282  18.713  1.00  0.00      B    O  
ATOM   3808  H1  HOH B1263      18.968  11.118  19.447  1.00  0.00      B    H  
ATOM   3809  H2  HOH B1263      20.503  10.653  18.954  1.00  0.00      B    H  
ATOM   3810  O   HOH B1264      18.701  10.547   3.443  1.00  0.00      B    O  
ATOM   3811  H1  HOH B1264      19.301  10.949   2.722  1.00  0.00      B    H  
ATOM   3812  H2  HOH B1264      19.299  10.340   4.162  1.00  0.00      B    H  
ATOM   3813  O   HOH B1265      18.035  21.355  26.366  1.00  0.00      B    O  
ATOM   3814  H1  HOH B1265      18.679  20.825  26.993  1.00  0.00      B    H  
ATOM   3815  H2  HOH B1265      17.595  20.734  25.716  1.00  0.00      B    H  
ATOM   3816  O   HOH B1266      30.551  19.098  25.671  1.00  0.00      B    O  
ATOM   3817  H1  HOH B1266      31.007  19.708  26.339  1.00  0.00      B    H  
ATOM   3818  H2  HOH B1266      31.247  18.376  25.435  1.00  0.00      B    H  
ATOM   3819  O   HOH B1267      19.897  22.157  34.966  1.00  0.00      B    O  
ATOM   3820  H1  HOH B1267      20.421  21.243  35.148  1.00  0.00      B    H  
ATOM   3821  H2  HOH B1267      20.574  22.909  35.187  1.00  0.00      B    H  
ATOM   3822  O   HOH B1268      22.272   8.647   7.847  1.00  0.00      B    O  
ATOM   3823  H1  HOH B1268      21.619   7.898   7.696  1.00  0.00      B    H  
ATOM   3824  H2  HOH B1268      22.836   8.541   7.003  1.00  0.00      B    H  
ATOM   3825  O   HOH B1269       1.650  13.808  34.983  1.00  0.00      B    O  
ATOM   3826  H1  HOH B1269       1.658  12.857  35.264  1.00  0.00      B    H  
ATOM   3827  H2  HOH B1269       2.410  13.973  34.306  1.00  0.00      B    H  
ATOM   3828  O   HOH B1270      25.074  19.923  26.722  1.00  0.00      B    O  
ATOM   3829  H1  HOH B1270      25.833  20.434  26.321  1.00  0.00      B    H  
ATOM   3830  H2  HOH B1270      25.096  18.968  26.384  1.00  0.00      B    H  
ATOM   3831  O   HOH B1271      27.983   1.763  31.732  1.00  0.00      B    O  
ATOM   3832  H1  HOH B1271      27.982   1.951  30.713  1.00  0.00      B    H  
ATOM   3833  H2  HOH B1271      27.222   1.110  31.950  1.00  0.00      B    H  
ATOM   3834  O   HOH B1272      24.202  13.958   6.752  1.00  0.00      B    O  
ATOM   3835  H1  HOH B1272      23.751  14.391   7.552  1.00  0.00      B    H  
ATOM   3836  H2  HOH B1272      24.527  13.072   7.030  1.00  0.00      B    H  
ATOM   3837  O   HOH B1273      20.076  20.430   6.080  1.00  0.00      B    O  
ATOM   3838  H1  HOH B1273      21.051  20.796   6.084  1.00  0.00      B    H  
ATOM   3839  H2  HOH B1273      19.639  20.920   5.290  1.00  0.00      B    H  
ATOM   3840  O   HOH B1274       3.192  18.992  33.478  1.00  0.00      B    O  
ATOM   3841  H1  HOH B1274       2.580  19.697  33.140  1.00  0.00      B    H  
ATOM   3842  H2  HOH B1274       3.033  18.876  34.488  1.00  0.00      B    H  
ATOM   3843  O   HOH B1275      31.537  12.685  11.916  1.00  0.00      B    O  
ATOM   3844  H1  HOH B1275      31.100  12.064  11.264  1.00  0.00      B    H  
ATOM   3845  H2  HOH B1275      31.845  12.083  12.701  1.00  0.00      B    H  
ATOM   3846  O   HOH B1276      12.144   8.925  15.346  1.00  0.00      B    O  
ATOM   3847  H1  HOH B1276      13.150   8.931  15.524  1.00  0.00      B    H  
ATOM   3848  H2  HOH B1276      11.690   9.220  16.229  1.00  0.00      B    H  
ATOM   3849  O   HOH B1277       3.919   3.178  26.527  1.00  0.00      B    O  
ATOM   3850  H1  HOH B1277       4.621   3.435  27.167  1.00  0.00      B    H  
ATOM   3851  H2  HOH B1277       3.222   2.600  26.996  1.00  0.00      B    H  
ATOM   3852  O   HOH B1278      29.036  19.853  23.793  1.00  0.00      B    O  
ATOM   3853  H1  HOH B1278      29.537  20.431  23.160  1.00  0.00      B    H  
ATOM   3854  H2  HOH B1278      29.733  19.570  24.550  1.00  0.00      B    H  
ATOM   3855  O   HOH B1279      36.973  16.799   2.541  1.00  0.00      B    O  
ATOM   3856  H1  HOH B1279      36.676  15.800   2.544  1.00  0.00      B    H  
ATOM   3857  H2  HOH B1279      37.070  17.084   1.554  1.00  0.00      B    H  
ATOM   3858  O   HOH B1280      25.043  13.307  36.757  1.00  0.00      B    O  
ATOM   3859  H1  HOH B1280      24.775  14.232  36.352  1.00  0.00      B    H  
ATOM   3860  H2  HOH B1280      24.977  13.431  37.794  1.00  0.00      B    H  
ATOM   3861  O   HOH B1281      22.504   0.520   3.948  1.00  0.00      B    O  
ATOM   3862  H1  HOH B1281      22.757  -0.465   3.732  1.00  0.00      B    H  
ATOM   3863  H2  HOH B1281      22.163   0.954   3.060  1.00  0.00      B    H  
ATOM   3864  O   HOH B1282      26.891  28.780  18.933  1.00  0.00      B    O  
ATOM   3865  H1  HOH B1282      26.130  28.099  18.796  1.00  0.00      B    H  
ATOM   3866  H2  HOH B1282      26.449  29.627  19.323  1.00  0.00      B    H  
ATOM   3867  O   HOH B1283      35.567   0.790   7.974  1.00  0.00      B    O  
ATOM   3868  H1  HOH B1283      34.748   0.471   7.426  1.00  0.00      B    H  
ATOM   3869  H2  HOH B1283      35.816   1.705   7.676  1.00  0.00      B    H  
ATOM   3870  O   HOH B1284      31.353  24.136  23.761  1.00  0.00      B    O  
ATOM   3871  H1  HOH B1284      31.030  24.353  24.678  1.00  0.00      B    H  
ATOM   3872  H2  HOH B1284      32.406  24.151  23.822  1.00  0.00      B    H  
ATOM   3873  O   HOH B1285      26.074  23.829  24.977  1.00  0.00      B    O  
ATOM   3874  H1  HOH B1285      26.823  24.488  24.926  1.00  0.00      B    H  
ATOM   3875  H2  HOH B1285      26.445  22.903  24.776  1.00  0.00      B    H  
ATOM   3876  O   HOH B1286      33.703  37.429  20.726  1.00  0.00      B    O  
ATOM   3877  H1  HOH B1286      34.229  38.165  21.199  1.00  0.00      B    H  
ATOM   3878  H2  HOH B1286      32.792  37.275  21.229  1.00  0.00      B    H  
ATOM   3879  O   HOH B1287      38.021  12.489   3.882  1.00  0.00      B    O  
ATOM   3880  H1  HOH B1287      38.694  11.828   3.565  1.00  0.00      B    H  
ATOM   3881  H2  HOH B1287      38.400  12.886   4.733  1.00  0.00      B    H  
ATOM   3882  O   HOH B1288      26.301  23.776  14.108  1.00  0.00      B    O  
ATOM   3883  H1  HOH B1288      26.819  22.989  13.860  1.00  0.00      B    H  
ATOM   3884  H2  HOH B1288      25.669  24.020  13.333  1.00  0.00      B    H  
ATOM   3885  O   HOH B1289      15.127   5.459  26.590  1.00  0.00      B    O  
ATOM   3886  H1  HOH B1289      14.192   5.166  26.334  1.00  0.00      B    H  
ATOM   3887  H2  HOH B1289      15.727   4.732  26.212  1.00  0.00      B    H  
ATOM   3888  O   HOH B1290      31.427  34.719  25.357  1.00  0.00      B    O  
ATOM   3889  H1  HOH B1290      31.864  33.839  25.625  1.00  0.00      B    H  
ATOM   3890  H2  HOH B1290      32.177  35.348  25.002  1.00  0.00      B    H  
ATOM   3891  O   HOH B1291      34.409  39.196  36.628  1.00  0.00      B    O  
ATOM   3892  H1  HOH B1291      34.157  38.384  36.016  1.00  0.00      B    H  
ATOM   3893  H2  HOH B1291      33.534  39.504  37.091  1.00  0.00      B    H  
ATOM   3894  O   HOH B1292      35.855   6.948  10.344  1.00  0.00      B    O  
ATOM   3895  H1  HOH B1292      35.469   7.733   9.792  1.00  0.00      B    H  
ATOM   3896  H2  HOH B1292      35.376   6.074  10.153  1.00  0.00      B    H  
ATOM   3897  O   HOH B1293       6.559  27.098  36.313  1.00  0.00      B    O  
ATOM   3898  H1  HOH B1293       6.761  27.283  37.285  1.00  0.00      B    H  
ATOM   3899  H2  HOH B1293       5.563  26.963  36.211  1.00  0.00      B    H  
ATOM   3900  O   HOH B1294      31.985  31.534  22.190  1.00  0.00      B    O  
ATOM   3901  H1  HOH B1294      31.708  32.538  22.147  1.00  0.00      B    H  
ATOM   3902  H2  HOH B1294      32.865  31.508  21.672  1.00  0.00      B    H  
ATOM   3903  O   HOH B1295       9.715  12.916  26.662  1.00  0.00      B    O  
ATOM   3904  H1  HOH B1295      10.364  12.651  25.921  1.00  0.00      B    H  
ATOM   3905  H2  HOH B1295       9.652  12.124  27.207  1.00  0.00      B    H  
ATOM   3906  O   HOH B1296      31.487   7.455   9.424  1.00  0.00      B    O  
ATOM   3907  H1  HOH B1296      31.130   8.411   9.288  1.00  0.00      B    H  
ATOM   3908  H2  HOH B1296      32.285   7.371   8.763  1.00  0.00      B    H  
ATOM   3909  O   HOH B1297      20.995  27.923   5.984  1.00  0.00      B    O  
ATOM   3910  H1  HOH B1297      21.695  28.676   5.939  1.00  0.00      B    H  
ATOM   3911  H2  HOH B1297      21.000  27.500   6.937  1.00  0.00      B    H  
ATOM   3912  O   HOH B1298       6.122   7.425  35.775  1.00  0.00      B    O  
ATOM   3913  H1  HOH B1298       6.855   7.186  35.188  1.00  0.00      B    H  
ATOM   3914  H2  HOH B1298       5.370   6.966  35.343  1.00  0.00      B    H  
ATOM   3915  O   HOH B1299       1.994   1.623  36.834  1.00  0.00      B    O  
ATOM   3916  H1  HOH B1299       1.099   2.016  37.047  1.00  0.00      B    H  
ATOM   3917  H2  HOH B1299       1.823   0.776  36.274  1.00  0.00      B    H  
ATOM   3918  O   HOH B1300      24.211  31.573  10.227  1.00  0.00      B    O  
ATOM   3919  H1  HOH B1300      23.601  31.455   9.431  1.00  0.00      B    H  
ATOM   3920  H2  HOH B1300      23.984  32.429  10.705  1.00  0.00      B    H  
ATOM   3921  O   HOH B1301      38.650  18.878  20.816  1.00  0.00      B    O  
ATOM   3922  H1  HOH B1301      39.331  18.263  21.242  1.00  0.00      B    H  
ATOM   3923  H2  HOH B1301      38.985  19.215  19.907  1.00  0.00      B    H  
ATOM   3924  O   HOH B1302      10.244  17.552  23.223  1.00  0.00      B    O  
ATOM   3925  H1  HOH B1302      10.494  18.393  22.728  1.00  0.00      B    H  
ATOM   3926  H2  HOH B1302      11.119  16.978  23.412  1.00  0.00      B    H  
ATOM   3927  O   HOH B1303      32.182  29.740  28.083  1.00  0.00      B    O  
ATOM   3928  H1  HOH B1303      31.915  30.431  27.423  1.00  0.00      B    H  
ATOM   3929  H2  HOH B1303      33.056  30.068  28.497  1.00  0.00      B    H  
ATOM   3930  O   HOH B1304      13.583  13.626  28.670  1.00  0.00      B    O  
ATOM   3931  H1  HOH B1304      13.068  13.109  29.384  1.00  0.00      B    H  
ATOM   3932  H2  HOH B1304      14.531  13.507  28.894  1.00  0.00      B    H  
ATOM   3933  O   HOH B1305      16.697   9.317   0.442  1.00  0.00      B    O  
ATOM   3934  H1  HOH B1305      15.758   9.087   0.161  1.00  0.00      B    H  
ATOM   3935  H2  HOH B1305      16.691  10.222   0.851  1.00  0.00      B    H  
ATOM   3936  O   HOH B1306      29.854   5.906  10.864  1.00  0.00      B    O  
ATOM   3937  H1  HOH B1306      29.349   5.726  10.062  1.00  0.00      B    H  
ATOM   3938  H2  HOH B1306      30.580   6.509  10.624  1.00  0.00      B    H  
ATOM   3939  O   HOH B1307      37.739   9.862   6.040  1.00  0.00      B    O  
ATOM   3940  H1  HOH B1307      38.514  10.315   6.499  1.00  0.00      B    H  
ATOM   3941  H2  HOH B1307      38.001   8.901   5.813  1.00  0.00      B    H  
ATOM   3942  O   HOH B1308      37.888   5.855  25.289  1.00  0.00      B    O  
ATOM   3943  H1  HOH B1308      36.939   5.774  24.984  1.00  0.00      B    H  
ATOM   3944  H2  HOH B1308      38.545   6.047  24.510  1.00  0.00      B    H  
ATOM   3945  O   HOH B1309       2.615  11.432  12.646  1.00  0.00      B    O  
ATOM   3946  H1  HOH B1309       1.940  11.839  11.925  1.00  0.00      B    H  
ATOM   3947  H2  HOH B1309       3.325  12.159  12.832  1.00  0.00      B    H  
ATOM   3948  O   HOH B1310      16.770   2.207   7.371  1.00  0.00      B    O  
ATOM   3949  H1  HOH B1310      17.635   1.664   7.485  1.00  0.00      B    H  
ATOM   3950  H2  HOH B1310      16.128   2.052   8.188  1.00  0.00      B    H  
ATOM   3951  O   HOH B1311      17.147  13.856   5.842  1.00  0.00      B    O  
ATOM   3952  H1  HOH B1311      17.999  13.656   6.348  1.00  0.00      B    H  
ATOM   3953  H2  HOH B1311      16.391  13.989   6.521  1.00  0.00      B    H  
ATOM   3954  O   HOH B1312       2.060  22.350   2.057  1.00  0.00      B    O  
ATOM   3955  H1  HOH B1312       1.985  22.612   1.088  1.00  0.00      B    H  
ATOM   3956  H2  HOH B1312       1.805  21.359   2.225  1.00  0.00      B    H  
ATOM   3957  O   HOH B1313      21.999  20.337  13.111  1.00  0.00      B    O  
ATOM   3958  H1  HOH B1313      22.410  20.127  14.002  1.00  0.00      B    H  
ATOM   3959  H2  HOH B1313      21.969  19.503  12.609  1.00  0.00      B    H  
ATOM   3960  O   HOH B1314       8.828   5.521  30.926  1.00  0.00      B    O  
ATOM   3961  H1  HOH B1314       9.562   6.220  30.803  1.00  0.00      B    H  
ATOM   3962  H2  HOH B1314       8.051   6.030  31.283  1.00  0.00      B    H  
ATOM   3963  O   HOH B1315      37.391  20.495  25.656  1.00  0.00      B    O  
ATOM   3964  H1  HOH B1315      37.986  19.612  25.671  1.00  0.00      B    H  
ATOM   3965  H2  HOH B1315      37.986  21.237  25.950  1.00  0.00      B    H  
ATOM   3966  O   HOH B1316      37.250  17.469  38.970  1.00  0.00      B    O  
ATOM   3967  H1  HOH B1316      38.075  18.003  38.811  1.00  0.00      B    H  
ATOM   3968  H2  HOH B1316      36.421  18.049  38.903  1.00  0.00      B    H  
ATOM   3969  O   HOH B1317      29.841   0.938  14.195  1.00  0.00      B    O  
ATOM   3970  H1  HOH B1317      29.667   0.448  15.068  1.00  0.00      B    H  
ATOM   3971  H2  HOH B1317      30.113   0.201  13.503  1.00  0.00      B    H  
ATOM   3972  O   HOH B1318       1.955  30.001   4.295  1.00  0.00      B    O  
ATOM   3973  H1  HOH B1318       2.163  30.283   5.219  1.00  0.00      B    H  
ATOM   3974  H2  HOH B1318       2.694  29.371   3.986  1.00  0.00      B    H  
ATOM   3975  O   HOH B1319      23.911  14.756  17.912  1.00  0.00      B    O  
ATOM   3976  H1  HOH B1319      24.588  15.557  17.819  1.00  0.00      B    H  
ATOM   3977  H2  HOH B1319      24.011  14.271  18.890  1.00  0.00      B    H  
ATOM   3978  O   HOH B1320       3.602   2.405  19.460  1.00  0.00      B    O  
ATOM   3979  H1  HOH B1320       3.684   1.411  19.538  1.00  0.00      B    H  
ATOM   3980  H2  HOH B1320       2.638   2.704  19.464  1.00  0.00      B    H  
ATOM   3981  O   HOH B1321      35.665  33.382   6.416  1.00  0.00      B    O  
ATOM   3982  H1  HOH B1321      35.539  33.362   7.413  1.00  0.00      B    H  
ATOM   3983  H2  HOH B1321      36.120  32.476   6.132  1.00  0.00      B    H  
ATOM   3984  O   HOH B1322       6.738  27.305  14.029  1.00  0.00      B    O  
ATOM   3985  H1  HOH B1322       6.590  26.364  13.600  1.00  0.00      B    H  
ATOM   3986  H2  HOH B1322       5.806  27.672  14.220  1.00  0.00      B    H  
ATOM   3987  O   HOH B1323      13.311  19.812   4.213  1.00  0.00      B    O  
ATOM   3988  H1  HOH B1323      13.194  20.735   3.802  1.00  0.00      B    H  
ATOM   3989  H2  HOH B1323      14.127  19.350   3.790  1.00  0.00      B    H  
ATOM   3990  O   HOH B1324      31.369   1.115   4.673  1.00  0.00      B    O  
ATOM   3991  H1  HOH B1324      31.027   0.352   4.148  1.00  0.00      B    H  
ATOM   3992  H2  HOH B1324      31.554   1.851   4.092  1.00  0.00      B    H  
ATOM   3993  O   HOH B1325      12.361  38.027  25.448  1.00  0.00      B    O  
ATOM   3994  H1  HOH B1325      11.545  37.486  25.662  1.00  0.00      B    H  
ATOM   3995  H2  HOH B1325      12.806  37.607  24.679  1.00  0.00      B    H  
ATOM   3996  O   HOH B1326      14.096  12.353  22.184  1.00  0.00      B    O  
ATOM   3997  H1  HOH B1326      14.472  12.811  21.295  1.00  0.00      B    H  
ATOM   3998  H2  HOH B1326      13.279  12.841  22.471  1.00  0.00      B    H  
ATOM   3999  O   HOH B1327      15.758  16.867  36.185  1.00  0.00      B    O  
ATOM   4000  H1  HOH B1327      14.993  16.704  36.818  1.00  0.00      B    H  
ATOM   4001  H2  HOH B1327      16.628  16.996  36.753  1.00  0.00      B    H  
ATOM   4002  O   HOH B1328      36.438  28.338  15.069  1.00  0.00      B    O  
ATOM   4003  H1  HOH B1328      36.823  27.592  14.487  1.00  0.00      B    H  
ATOM   4004  H2  HOH B1328      37.078  28.534  15.781  1.00  0.00      B    H  
ATOM   4005  O   HOH B1329       2.100   3.487  13.410  1.00  0.00      B    O  
ATOM   4006  H1  HOH B1329       2.942   3.070  13.654  1.00  0.00      B    H  
ATOM   4007  H2  HOH B1329       1.751   4.007  14.242  1.00  0.00      B    H  
ATOM   4008  O   HOH B1330      30.450  30.066  23.582  1.00  0.00      B    O  
ATOM   4009  H1  HOH B1330      29.590  29.790  23.039  1.00  0.00      B    H  
ATOM   4010  H2  HOH B1330      31.008  30.761  22.982  1.00  0.00      B    H  
ATOM   4011  O   HOH B1331      30.042  38.393  12.016  1.00  0.00      B    O  
ATOM   4012  H1  HOH B1331      29.973  37.473  11.591  1.00  0.00      B    H  
ATOM   4013  H2  HOH B1331      29.976  39.065  11.304  1.00  0.00      B    H  
ATOM   4014  O   HOH B1332      18.008  21.921  36.972  1.00  0.00      B    O  
ATOM   4015  H1  HOH B1332      17.097  22.338  36.660  1.00  0.00      B    H  
ATOM   4016  H2  HOH B1332      18.676  21.901  36.138  1.00  0.00      B    H  
ATOM   4017  O   HOH B1333      33.026   5.263  31.956  1.00  0.00      B    O  
ATOM   4018  H1  HOH B1333      33.967   5.441  32.252  1.00  0.00      B    H  
ATOM   4019  H2  HOH B1333      32.933   4.266  32.043  1.00  0.00      B    H  
ATOM   4020  O   HOH B1334      11.914  25.942  32.333  1.00  0.00      B    O  
ATOM   4021  H1  HOH B1334      11.023  25.587  32.082  1.00  0.00      B    H  
ATOM   4022  H2  HOH B1334      12.058  26.920  32.011  1.00  0.00      B    H  
ATOM   4023  O   HOH B1335       6.415   7.553   7.332  1.00  0.00      B    O  
ATOM   4024  H1  HOH B1335       5.726   7.930   6.739  1.00  0.00      B    H  
ATOM   4025  H2  HOH B1335       6.708   8.277   7.923  1.00  0.00      B    H  
ATOM   4026  O   HOH B1336       5.252  32.555  17.004  1.00  0.00      B    O  
ATOM   4027  H1  HOH B1336       5.813  31.981  16.441  1.00  0.00      B    H  
ATOM   4028  H2  HOH B1336       4.409  32.789  16.479  1.00  0.00      B    H  
ATOM   4029  O   HOH B1337      32.577  14.769  10.567  1.00  0.00      B    O  
ATOM   4030  H1  HOH B1337      32.560  13.993  11.184  1.00  0.00      B    H  
ATOM   4031  H2  HOH B1337      31.784  14.665   9.969  1.00  0.00      B    H  
ATOM   4032  O   HOH B1338      28.188  21.675  30.663  1.00  0.00      B    O  
ATOM   4033  H1  HOH B1338      27.163  21.901  30.564  1.00  0.00      B    H  
ATOM   4034  H2  HOH B1338      28.399  20.761  30.230  1.00  0.00      B    H  
ATOM   4035  O   HOH B1339       4.840  21.250  34.594  1.00  0.00      B    O  
ATOM   4036  H1  HOH B1339       4.904  20.384  34.119  1.00  0.00      B    H  
ATOM   4037  H2  HOH B1339       5.573  21.852  34.257  1.00  0.00      B    H  
ATOM   4038  O   HOH B1340       8.714  24.960   2.342  1.00  0.00      B    O  
ATOM   4039  H1  HOH B1340       8.648  25.975   2.231  1.00  0.00      B    H  
ATOM   4040  H2  HOH B1340       8.551  24.733   3.318  1.00  0.00      B    H  
ATOM   4041  O   HOH B1341      21.495   5.147  35.485  1.00  0.00      B    O  
ATOM   4042  H1  HOH B1341      20.883   4.925  36.224  1.00  0.00      B    H  
ATOM   4043  H2  HOH B1341      21.434   4.371  34.787  1.00  0.00      B    H  
ATOM   4044  O   HOH B1342      25.758  23.298  27.850  1.00  0.00      B    O  
ATOM   4045  H1  HOH B1342      25.322  23.820  27.099  1.00  0.00      B    H  
ATOM   4046  H2  HOH B1342      26.679  23.095  27.551  1.00  0.00      B    H  
ATOM   4047  O   HOH B1343       4.697  16.158  10.293  1.00  0.00      B    O  
ATOM   4048  H1  HOH B1343       4.919  16.351   9.350  1.00  0.00      B    H  
ATOM   4049  H2  HOH B1343       5.280  16.780  10.871  1.00  0.00      B    H  
ATOM   4050  O   HOH B1344      33.218   5.747  16.565  1.00  0.00      B    O  
ATOM   4051  H1  HOH B1344      32.439   5.430  17.112  1.00  0.00      B    H  
ATOM   4052  H2  HOH B1344      34.015   5.820  17.200  1.00  0.00      B    H  
ATOM   4053  O   HOH B1345      15.715   3.656   1.384  1.00  0.00      B    O  
ATOM   4054  H1  HOH B1345      15.872   4.645   1.728  1.00  0.00      B    H  
ATOM   4055  H2  HOH B1345      16.598   3.113   1.493  1.00  0.00      B    H  
ATOM   4056  O   HOH B1346      21.784   5.515  23.865  1.00  0.00      B    O  
ATOM   4057  H1  HOH B1346      21.369   5.383  22.917  1.00  0.00      B    H  
ATOM   4058  H2  HOH B1346      21.985   4.604  24.388  1.00  0.00      B    H  
ATOM   4059  O   HOH B1347      39.045  28.587   5.787  1.00  0.00      B    O  
ATOM   4060  H1  HOH B1347      38.371  29.317   5.602  1.00  0.00      B    H  
ATOM   4061  H2  HOH B1347      39.891  29.020   5.622  1.00  0.00      B    H  
ATOM   4062  O   HOH B1348      33.228  18.226  16.115  1.00  0.00      B    O  
ATOM   4063  H1  HOH B1348      33.321  18.246  15.082  1.00  0.00      B    H  
ATOM   4064  H2  HOH B1348      34.132  17.819  16.385  1.00  0.00      B    H  
ATOM   4065  O   HOH B1349      21.516   7.425  29.278  1.00  0.00      B    O  
ATOM   4066  H1  HOH B1349      21.241   7.897  30.116  1.00  0.00      B    H  
ATOM   4067  H2  HOH B1349      22.216   6.746  29.516  1.00  0.00      B    H  
ATOM   4068  O   HOH B1350      21.036   3.306  19.608  1.00  0.00      B    O  
ATOM   4069  H1  HOH B1350      21.768   3.401  18.986  1.00  0.00      B    H  
ATOM   4070  H2  HOH B1350      21.382   2.618  20.277  1.00  0.00      B    H  
ATOM   4071  O   HOH B1351       2.598  19.721  24.428  1.00  0.00      B    O  
ATOM   4072  H1  HOH B1351       2.162  20.621  24.417  1.00  0.00      B    H  
ATOM   4073  H2  HOH B1351       2.815  19.505  23.465  1.00  0.00      B    H  
ATOM   4074  O   HOH B1352      15.798  11.980  32.940  1.00  0.00      B    O  
ATOM   4075  H1  HOH B1352      15.368  11.440  32.209  1.00  0.00      B    H  
ATOM   4076  H2  HOH B1352      16.459  12.580  32.480  1.00  0.00      B    H  
ATOM   4077  O   HOH B1353      15.455  29.891  11.825  1.00  0.00      B    O  
ATOM   4078  H1  HOH B1353      16.421  30.206  11.918  1.00  0.00      B    H  
ATOM   4079  H2  HOH B1353      15.008  30.416  11.099  1.00  0.00      B    H  
ATOM   4080  O   HOH B1354      32.603  35.072  34.166  1.00  0.00      B    O  
ATOM   4081  H1  HOH B1354      33.216  34.315  33.815  1.00  0.00      B    H  
ATOM   4082  H2  HOH B1354      31.898  34.578  34.691  1.00  0.00      B    H  
ATOM   4083  O   HOH B1355      29.418   6.571  16.065  1.00  0.00      B    O  
ATOM   4084  H1  HOH B1355      30.114   7.147  16.490  1.00  0.00      B    H  
ATOM   4085  H2  HOH B1355      28.880   6.065  16.804  1.00  0.00      B    H  
ATOM   4086  O   HOH B1356      23.160   9.079  35.681  1.00  0.00      B    O  
ATOM   4087  H1  HOH B1356      23.471   9.613  36.461  1.00  0.00      B    H  
ATOM   4088  H2  HOH B1356      22.302   8.564  35.897  1.00  0.00      B    H  
ATOM   4089  O   HOH B1357      24.511   7.346  11.866  1.00  0.00      B    O  
ATOM   4090  H1  HOH B1357      23.988   6.600  12.317  1.00  0.00      B    H  
ATOM   4091  H2  HOH B1357      23.897   7.941  11.274  1.00  0.00      B    H  
ATOM   4092  O   HOH B1358      15.426   7.970  24.164  1.00  0.00      B    O  
ATOM   4093  H1  HOH B1358      16.268   7.436  24.387  1.00  0.00      B    H  
ATOM   4094  H2  HOH B1358      14.743   7.240  24.138  1.00  0.00      B    H  
ATOM   4095  O   HOH B1359      27.753   7.351   8.329  1.00  0.00      B    O  
ATOM   4096  H1  HOH B1359      27.147   6.835   8.954  1.00  0.00      B    H  
ATOM   4097  H2  HOH B1359      28.282   6.610   7.823  1.00  0.00      B    H  
ATOM   4098  O   HOH B1360      25.503   1.597  27.075  1.00  0.00      B    O  
ATOM   4099  H1  HOH B1360      26.055   2.406  27.028  1.00  0.00      B    H  
ATOM   4100  H2  HOH B1360      26.037   0.777  27.369  1.00  0.00      B    H  
ATOM   4101  O   HOH B1361      30.554  16.384   4.568  1.00  0.00      B    O  
ATOM   4102  H1  HOH B1361      30.867  15.459   4.339  1.00  0.00      B    H  
ATOM   4103  H2  HOH B1361      31.248  16.972   4.205  1.00  0.00      B    H  
ATOM   4104  O   HOH B1362      16.621  21.705  14.185  1.00  0.00      B    O  
ATOM   4105  H1  HOH B1362      16.541  22.619  13.719  1.00  0.00      B    H  
ATOM   4106  H2  HOH B1362      17.545  21.308  14.008  1.00  0.00      B    H  
ATOM   4107  O   HOH B1363      24.008  25.287  23.674  1.00  0.00      B    O  
ATOM   4108  H1  HOH B1363      23.263  24.732  23.380  1.00  0.00      B    H  
ATOM   4109  H2  HOH B1363      24.629  24.663  24.184  1.00  0.00      B    H  
ATOM   4110  O   HOH B1364       8.568  25.793  28.612  1.00  0.00      B    O  
ATOM   4111  H1  HOH B1364       7.992  25.740  29.462  1.00  0.00      B    H  
ATOM   4112  H2  HOH B1364       9.377  26.308  28.912  1.00  0.00      B    H  
ATOM   4113  O   HOH B1365      19.672   0.120  34.685  1.00  0.00      B    O  
ATOM   4114  H1  HOH B1365      20.460  -0.120  35.237  1.00  0.00      B    H  
ATOM   4115  H2  HOH B1365      18.901   0.458  35.238  1.00  0.00      B    H  
ATOM   4116  O   HOH B1366      13.898  33.610   6.026  1.00  0.00      B    O  
ATOM   4117  H1  HOH B1366      13.010  33.056   6.117  1.00  0.00      B    H  
ATOM   4118  H2  HOH B1366      14.370  33.162   5.251  1.00  0.00      B    H  
ATOM   4119  O   HOH B1367      36.438  38.269  35.238  1.00  0.00      B    O  
ATOM   4120  H1  HOH B1367      35.880  38.879  35.814  1.00  0.00      B    H  
ATOM   4121  H2  HOH B1367      35.781  37.741  34.663  1.00  0.00      B    H  
ATOM   4122  O   HOH B1368      22.076  17.973  22.401  1.00  0.00      B    O  
ATOM   4123  H1  HOH B1368      21.201  18.089  21.913  1.00  0.00      B    H  
ATOM   4124  H2  HOH B1368      21.885  18.226  23.394  1.00  0.00      B    H  
ATOM   4125  O   HOH B1369       8.271  25.063  34.909  1.00  0.00      B    O  
ATOM   4126  H1  HOH B1369       7.886  24.445  34.262  1.00  0.00      B    H  
ATOM   4127  H2  HOH B1369       7.540  25.694  35.171  1.00  0.00      B    H  
ATOM   4128  O   HOH B1370      10.077  17.190  33.035  1.00  0.00      B    O  
ATOM   4129  H1  HOH B1370       9.689  18.150  32.897  1.00  0.00      B    H  
ATOM   4130  H2  HOH B1370      10.138  16.725  32.146  1.00  0.00      B    H  
ATOM   4131  O   HOH B1371      30.122  16.646  14.572  1.00  0.00      B    O  
ATOM   4132  H1  HOH B1371      29.128  16.596  14.857  1.00  0.00      B    H  
ATOM   4133  H2  HOH B1371      30.206  15.848  13.994  1.00  0.00      B    H  
ATOM   4134  O   HOH B1372       6.591  34.993  35.899  1.00  0.00      B    O  
ATOM   4135  H1  HOH B1372       7.331  35.495  35.501  1.00  0.00      B    H  
ATOM   4136  H2  HOH B1372       6.946  34.284  36.514  1.00  0.00      B    H  
ATOM   4137  O   HOH B1373      24.557  17.187  26.221  1.00  0.00      B    O  
ATOM   4138  H1  HOH B1373      25.411  17.221  25.684  1.00  0.00      B    H  
ATOM   4139  H2  HOH B1373      24.443  16.305  26.627  1.00  0.00      B    H  
ATOM   4140  O   HOH B1374      31.672   5.709  25.068  1.00  0.00      B    O  
ATOM   4141  H1  HOH B1374      32.203   6.576  25.069  1.00  0.00      B    H  
ATOM   4142  H2  HOH B1374      30.896   5.909  25.684  1.00  0.00      B    H  
ATOM   4143  O   HOH B1375      13.262  14.836  33.579  1.00  0.00      B    O  
ATOM   4144  H1  HOH B1375      12.788  15.698  33.847  1.00  0.00      B    H  
ATOM   4145  H2  HOH B1375      13.903  14.959  32.756  1.00  0.00      B    H  
ATOM   4146  O   HOH B1376      37.361  38.841  15.279  1.00  0.00      B    O  
ATOM   4147  H1  HOH B1376      38.131  39.504  15.151  1.00  0.00      B    H  
ATOM   4148  H2  HOH B1376      36.702  38.956  14.470  1.00  0.00      B    H  
ATOM   4149  O   HOH B1377       3.540  17.799  30.999  1.00  0.00      B    O  
ATOM   4150  H1  HOH B1377       3.214  18.230  31.862  1.00  0.00      B    H  
ATOM   4151  H2  HOH B1377       4.423  17.257  31.234  1.00  0.00      B    H  
ATOM   4152  O   HOH B1378      12.050   5.641  36.624  1.00  0.00      B    O  
ATOM   4153  H1  HOH B1378      12.402   4.815  37.055  1.00  0.00      B    H  
ATOM   4154  H2  HOH B1378      11.441   5.400  35.817  1.00  0.00      B    H  
ATOM   4155  O   HOH B1379      25.593  11.867  22.809  1.00  0.00      B    O  
ATOM   4156  H1  HOH B1379      24.639  11.994  23.150  1.00  0.00      B    H  
ATOM   4157  H2  HOH B1379      25.639  12.383  21.928  1.00  0.00      B    H  
ATOM   4158  O   HOH B1380      32.237  35.914   1.787  1.00  0.00      B    O  
ATOM   4159  H1  HOH B1380      32.758  35.115   1.860  1.00  0.00      B    H  
ATOM   4160  H2  HOH B1380      32.417  36.229   0.876  1.00  0.00      B    H  
ATOM   4161  O   HOH B1381      22.931  32.607  31.651  1.00  0.00      B    O  
ATOM   4162  H1  HOH B1381      23.372  31.766  31.916  1.00  0.00      B    H  
ATOM   4163  H2  HOH B1381      22.530  33.015  32.512  1.00  0.00      B    H  
ATOM   4164  O   HOH B1382       0.640   7.539   2.498  1.00  0.00      B    O  
ATOM   4165  H1  HOH B1382       0.184   7.282   3.353  1.00  0.00      B    H  
ATOM   4166  H2  HOH B1382       1.392   6.896   2.315  1.00  0.00      B    H  
ATOM   4167  O   HOH B1383       5.366   9.901  22.623  1.00  0.00      B    O  
ATOM   4168  H1  HOH B1383       4.958   9.427  23.412  1.00  0.00      B    H  
ATOM   4169  H2  HOH B1383       4.718   9.882  21.873  1.00  0.00      B    H  
ATOM   4170  O   HOH B1384      12.416  16.499  24.395  1.00  0.00      B    O  
ATOM   4171  H1  HOH B1384      12.216  15.853  25.198  1.00  0.00      B    H  
ATOM   4172  H2  HOH B1384      13.119  17.084  24.732  1.00  0.00      B    H  
ATOM   4173  O   HOH B1385      25.304   5.424  21.788  1.00  0.00      B    O  
ATOM   4174  H1  HOH B1385      24.915   4.665  22.300  1.00  0.00      B    H  
ATOM   4175  H2  HOH B1385      26.165   5.761  22.259  1.00  0.00      B    H  
ATOM   4176  O   HOH B1386       6.261  18.878   9.358  1.00  0.00      B    O  
ATOM   4177  H1  HOH B1386       6.386  18.528  10.279  1.00  0.00      B    H  
ATOM   4178  H2  HOH B1386       6.312  19.896   9.458  1.00  0.00      B    H  
ATOM   4179  O   HOH B1387       6.702  39.054  38.146  1.00  0.00      B    O  
ATOM   4180  H1  HOH B1387       7.582  38.615  38.372  1.00  0.00      B    H  
ATOM   4181  H2  HOH B1387       5.979  38.457  38.570  1.00  0.00      B    H  
ATOM   4182  O   HOH B1388       0.751   4.438  21.144  1.00  0.00      B    O  
ATOM   4183  H1  HOH B1388      -0.102   4.998  21.270  1.00  0.00      B    H  
ATOM   4184  H2  HOH B1388       1.471   5.099  21.306  1.00  0.00      B    H  
ATOM   4185  O   HOH B1389      14.250   4.987  15.164  1.00  0.00      B    O  
ATOM   4186  H1  HOH B1389      13.424   4.480  15.535  1.00  0.00      B    H  
ATOM   4187  H2  HOH B1389      14.836   4.282  14.694  1.00  0.00      B    H  
ATOM   4188  O   HOH B1390      26.309  15.056   2.309  1.00  0.00      B    O  
ATOM   4189  H1  HOH B1390      27.269  15.291   2.032  1.00  0.00      B    H  
ATOM   4190  H2  HOH B1390      26.133  15.439   3.227  1.00  0.00      B    H  
ATOM   4191  O   HOH B1391      33.217  27.831  17.035  1.00  0.00      B    O  
ATOM   4192  H1  HOH B1391      32.292  27.493  17.005  1.00  0.00      B    H  
ATOM   4193  H2  HOH B1391      33.646  27.458  17.835  1.00  0.00      B    H  
ATOM   4194  O   HOH B1392       5.343   2.983  21.599  1.00  0.00      B    O  
ATOM   4195  H1  HOH B1392       5.366   4.029  21.581  1.00  0.00      B    H  
ATOM   4196  H2  HOH B1392       4.780   2.618  20.786  1.00  0.00      B    H  
ATOM   4197  O   HOH B1393      26.433  17.348  28.622  1.00  0.00      B    O  
ATOM   4198  H1  HOH B1393      26.840  16.687  29.329  1.00  0.00      B    H  
ATOM   4199  H2  HOH B1393      25.483  17.107  28.406  1.00  0.00      B    H  
ATOM   4200  O   HOH B1394      15.951  27.369   3.735  1.00  0.00      B    O  
ATOM   4201  H1  HOH B1394      15.427  26.804   4.439  1.00  0.00      B    H  
ATOM   4202  H2  HOH B1394      16.929  27.389   4.039  1.00  0.00      B    H  
ATOM   4203  O   HOH B1395      15.767  10.588   6.918  1.00  0.00      B    O  
ATOM   4204  H1  HOH B1395      14.985  11.231   7.051  1.00  0.00      B    H  
ATOM   4205  H2  HOH B1395      15.464   9.876   6.287  1.00  0.00      B    H  
ATOM   4206  O   HOH B1396      21.174  13.394  18.006  1.00  0.00      B    O  
ATOM   4207  H1  HOH B1396      20.648  12.541  18.252  1.00  0.00      B    H  
ATOM   4208  H2  HOH B1396      22.119  13.180  18.103  1.00  0.00      B    H  
ATOM   4209  O   HOH B1397      22.261  10.585  12.928  1.00  0.00      B    O  
ATOM   4210  H1  HOH B1397      22.802  10.266  12.136  1.00  0.00      B    H  
ATOM   4211  H2  HOH B1397      21.330  10.637  12.496  1.00  0.00      B    H  
ATOM   4212  O   HOH B1398      15.951  22.989  26.909  1.00  0.00      B    O  
ATOM   4213  H1  HOH B1398      15.534  23.088  25.985  1.00  0.00      B    H  
ATOM   4214  H2  HOH B1398      16.636  22.256  26.832  1.00  0.00      B    H  
ATOM   4215  O   HOH B1399      26.300  35.173  17.862  1.00  0.00      B    O  
ATOM   4216  H1  HOH B1399      27.067  35.017  18.503  1.00  0.00      B    H  
ATOM   4217  H2  HOH B1399      26.518  34.917  16.919  1.00  0.00      B    H  
ATOM   4218  O   HOH B1400       9.528   0.695  18.704  1.00  0.00      B    O  
ATOM   4219  H1  HOH B1400       9.216   0.378  19.607  1.00  0.00      B    H  
ATOM   4220  H2  HOH B1400      10.379   1.208  18.769  1.00  0.00      B    H  
ATOM   4221  O   HOH B1401      28.024  12.475   3.655  1.00  0.00      B    O  
ATOM   4222  H1  HOH B1401      27.246  13.000   3.195  1.00  0.00      B    H  
ATOM   4223  H2  HOH B1401      28.697  13.168   3.995  1.00  0.00      B    H  
ATOM   4224  O   HOH B1402      15.819  24.003   3.005  1.00  0.00      B    O  
ATOM   4225  H1  HOH B1402      16.427  24.124   2.257  1.00  0.00      B    H  
ATOM   4226  H2  HOH B1402      15.852  24.791   3.599  1.00  0.00      B    H  
ATOM   4227  O   HOH B1403      16.934  34.456  23.235  1.00  0.00      B    O  
ATOM   4228  H1  HOH B1403      17.244  35.294  23.722  1.00  0.00      B    H  
ATOM   4229  H2  HOH B1403      16.019  34.670  22.900  1.00  0.00      B    H  
ATOM   4230  O   HOH B1404      33.867   6.422  34.750  1.00  0.00      B    O  
ATOM   4231  H1  HOH B1404      33.228   7.195  34.737  1.00  0.00      B    H  
ATOM   4232  H2  HOH B1404      34.748   6.651  35.129  1.00  0.00      B    H  
ATOM   4233  O   HOH B1405      37.605  29.787  26.520  1.00  0.00      B    O  
ATOM   4234  H1  HOH B1405      37.158  30.670  26.509  1.00  0.00      B    H  
ATOM   4235  H2  HOH B1405      38.602  29.950  26.303  1.00  0.00      B    H  
ATOM   4236  O   HOH B1406      16.925  18.145  12.945  1.00  0.00      B    O  
ATOM   4237  H1  HOH B1406      17.926  18.071  12.776  1.00  0.00      B    H  
ATOM   4238  H2  HOH B1406      16.813  18.361  13.929  1.00  0.00      B    H  
ATOM   4239  O   HOH B1407      29.652   7.738  38.528  1.00  0.00      B    O  
ATOM   4240  H1  HOH B1407      29.353   8.726  38.463  1.00  0.00      B    H  
ATOM   4241  H2  HOH B1407      28.978   7.457  39.269  1.00  0.00      B    H  
ATOM   4242  O   HOH B1408      33.921  26.569  14.434  1.00  0.00      B    O  
ATOM   4243  H1  HOH B1408      33.658  25.783  15.032  1.00  0.00      B    H  
ATOM   4244  H2  HOH B1408      34.415  27.266  14.953  1.00  0.00      B    H  
ATOM   4245  O   HOH B1409      19.970   1.233  28.753  1.00  0.00      B    O  
ATOM   4246  H1  HOH B1409      20.460   0.557  28.199  1.00  0.00      B    H  
ATOM   4247  H2  HOH B1409      20.563   1.488  29.582  1.00  0.00      B    H  
ATOM   4248  O   HOH B1410       6.987  18.397  20.215  1.00  0.00      B    O  
ATOM   4249  H1  HOH B1410       7.753  17.747  20.531  1.00  0.00      B    H  
ATOM   4250  H2  HOH B1410       6.180  18.319  20.816  1.00  0.00      B    H  
ATOM   4251  O   HOH B1411       5.968  36.644  32.461  1.00  0.00      B    O  
ATOM   4252  H1  HOH B1411       5.789  37.425  33.077  1.00  0.00      B    H  
ATOM   4253  H2  HOH B1411       5.385  35.887  32.763  1.00  0.00      B    H  
ATOM   4254  O   HOH B1412      31.869  28.211  12.865  1.00  0.00      B    O  
ATOM   4255  H1  HOH B1412      31.832  29.016  13.434  1.00  0.00      B    H  
ATOM   4256  H2  HOH B1412      32.560  27.560  13.247  1.00  0.00      B    H  
ATOM   4257  O   HOH B1413      31.183  27.306  27.032  1.00  0.00      B    O  
ATOM   4258  H1  HOH B1413      31.408  28.179  27.504  1.00  0.00      B    H  
ATOM   4259  H2  HOH B1413      30.359  27.553  26.481  1.00  0.00      B    H  
ATOM   4260  O   HOH B1414      23.889  18.097  32.491  1.00  0.00      B    O  
ATOM   4261  H1  HOH B1414      22.899  18.081  32.817  1.00  0.00      B    H  
ATOM   4262  H2  HOH B1414      24.349  17.352  33.023  1.00  0.00      B    H  
ATOM   4263  O   HOH B1415       5.678   0.523   6.108  1.00  0.00      B    O  
ATOM   4264  H1  HOH B1415       6.352   0.262   5.382  1.00  0.00      B    H  
ATOM   4265  H2  HOH B1415       4.822   0.818   5.610  1.00  0.00      B    H  
ATOM   4266  O   HOH B1416      27.847  33.537  19.778  1.00  0.00      B    O  
ATOM   4267  H1  HOH B1416      28.540  33.024  20.326  1.00  0.00      B    H  
ATOM   4268  H2  HOH B1416      27.037  33.803  20.363  1.00  0.00      B    H  
ATOM   4269  O   HOH B1417      25.534   7.156  18.076  1.00  0.00      B    O  
ATOM   4270  H1  HOH B1417      24.862   6.851  17.365  1.00  0.00      B    H  
ATOM   4271  H2  HOH B1417      25.748   6.314  18.612  1.00  0.00      B    H  
ATOM   4272  O   HOH B1418      21.702  13.630   5.646  1.00  0.00      B    O  
ATOM   4273  H1  HOH B1418      22.583  13.740   6.157  1.00  0.00      B    H  
ATOM   4274  H2  HOH B1418      21.800  12.819   4.982  1.00  0.00      B    H  
ATOM   4275  O   HOH B1419      37.789   8.840  37.658  1.00  0.00      B    O  
ATOM   4276  H1  HOH B1419      37.502   7.919  37.284  1.00  0.00      B    H  
ATOM   4277  H2  HOH B1419      37.527   9.566  37.030  1.00  0.00      B    H  
ATOM   4278  O   HOH B1420      17.812   4.752   7.075  1.00  0.00      B    O  
ATOM   4279  H1  HOH B1420      17.637   3.858   7.417  1.00  0.00      B    H  
ATOM   4280  H2  HOH B1420      17.602   4.794   6.062  1.00  0.00      B    H  
ATOM   4281  O   HOH B1421      25.930  27.819  14.074  1.00  0.00      B    O  
ATOM   4282  H1  HOH B1421      25.829  28.775  14.329  1.00  0.00      B    H  
ATOM   4283  H2  HOH B1421      26.612  27.681  13.373  1.00  0.00      B    H  
ATOM   4284  O   HOH B1422      16.173   3.359  11.589  1.00  0.00      B    O  
ATOM   4285  H1  HOH B1422      15.620   4.280  11.734  1.00  0.00      B    H  
ATOM   4286  H2  HOH B1422      17.169   3.533  11.394  1.00  0.00      B    H  
ATOM   4287  O   HOH B1423       8.882  37.037  38.217  1.00  0.00      B    O  
ATOM   4288  H1  HOH B1423       9.766  36.602  38.476  1.00  0.00      B    H  
ATOM   4289  H2  HOH B1423       8.612  36.824  37.249  1.00  0.00      B    H  
ATOM   4290  O   HOH B1424      37.497  27.942  17.719  1.00  0.00      B    O  
ATOM   4291  H1  HOH B1424      38.483  27.594  17.779  1.00  0.00      B    H  
ATOM   4292  H2  HOH B1424      37.374  28.670  18.416  1.00  0.00      B    H  
ATOM   4293  O   HOH B1425      29.998  15.219   9.297  1.00  0.00      B    O  
ATOM   4294  H1  HOH B1425      29.165  14.842   9.600  1.00  0.00      B    H  
ATOM   4295  H2  HOH B1425      30.162  16.103   9.720  1.00  0.00      B    H  
ATOM   4296  O   HOH B1426      14.696  25.781   5.896  1.00  0.00      B    O  
ATOM   4297  H1  HOH B1426      14.215  25.147   6.559  1.00  0.00      B    H  
ATOM   4298  H2  HOH B1426      14.979  26.536   6.507  1.00  0.00      B    H  
ATOM   4299  O   HOH B1427       8.835   6.647   5.150  1.00  0.00      B    O  
ATOM   4300  H1  HOH B1427       9.540   6.823   4.467  1.00  0.00      B    H  
ATOM   4301  H2  HOH B1427       8.026   6.214   4.717  1.00  0.00      B    H  
ATOM   4302  O   HOH B1428      23.289  26.911  14.448  1.00  0.00      B    O  
ATOM   4303  H1  HOH B1428      23.770  26.342  15.112  1.00  0.00      B    H  
ATOM   4304  H2  HOH B1428      22.338  26.669  14.507  1.00  0.00      B    H  
ATOM   4305  O   HOH B1429      35.813  36.560  31.420  1.00  0.00      B    O  
ATOM   4306  H1  HOH B1429      35.430  37.508  31.689  1.00  0.00      B    H  
ATOM   4307  H2  HOH B1429      36.034  36.072  32.298  1.00  0.00      B    H  
ATOM   4308  O   HOH B1430      11.146  27.648  19.758  1.00  0.00      B    O  
ATOM   4309  H1  HOH B1430      11.785  26.940  19.401  1.00  0.00      B    H  
ATOM   4310  H2  HOH B1430      10.479  27.126  20.305  1.00  0.00      B    H  
ATOM   4311  O   HOH B1431      11.031   7.896  22.490  1.00  0.00      B    O  
ATOM   4312  H1  HOH B1431      11.579   7.209  22.962  1.00  0.00      B    H  
ATOM   4313  H2  HOH B1431      10.101   7.748  22.831  1.00  0.00      B    H  
ATOM   4314  O   HOH B1432      28.044  28.399  32.914  1.00  0.00      B    O  
ATOM   4315  H1  HOH B1432      28.565  29.035  32.412  1.00  0.00      B    H  
ATOM   4316  H2  HOH B1432      28.652  27.565  32.911  1.00  0.00      B    H  
ATOM   4317  O   HOH B1433      27.044  10.029  30.904  1.00  0.00      B    O  
ATOM   4318  H1  HOH B1433      27.609  10.465  30.170  1.00  0.00      B    H  
ATOM   4319  H2  HOH B1433      27.491  10.218  31.750  1.00  0.00      B    H  
ATOM   4320  O   HOH B1434      29.869  14.262  13.286  1.00  0.00      B    O  
ATOM   4321  H1  HOH B1434      30.444  13.627  12.693  1.00  0.00      B    H  
ATOM   4322  H2  HOH B1434      29.419  13.730  14.026  1.00  0.00      B    H  
ATOM   4323  O   HOH B1435       1.325   4.357  30.719  1.00  0.00      B    O  
ATOM   4324  H1  HOH B1435       0.594   3.970  30.122  1.00  0.00      B    H  
ATOM   4325  H2  HOH B1435       2.124   3.675  30.688  1.00  0.00      B    H  
ATOM   4326  O   HOH B1436       2.451  32.949  10.451  1.00  0.00      B    O  
ATOM   4327  H1  HOH B1436       2.421  33.893  10.043  1.00  0.00      B    H  
ATOM   4328  H2  HOH B1436       1.859  32.361   9.910  1.00  0.00      B    H  
ATOM   4329  O   HOH B1437      14.640  13.836  37.826  1.00  0.00      B    O  
ATOM   4330  H1  HOH B1437      14.720  13.583  36.830  1.00  0.00      B    H  
ATOM   4331  H2  HOH B1437      14.006  14.589  37.912  1.00  0.00      B    H  
ATOM   4332  O   HOH B1438       5.236  31.630   5.361  1.00  0.00      B    O  
ATOM   4333  H1  HOH B1438       6.076  31.004   5.304  1.00  0.00      B    H  
ATOM   4334  H2  HOH B1438       5.491  32.513   5.707  1.00  0.00      B    H  
ATOM   4335  O   HOH B1439      26.430  36.331  12.406  1.00  0.00      B    O  
ATOM   4336  H1  HOH B1439      25.734  36.984  12.004  1.00  0.00      B    H  
ATOM   4337  H2  HOH B1439      27.013  36.929  12.997  1.00  0.00      B    H  
ATOM   4338  O   HOH B1440      37.018  20.727   5.133  1.00  0.00      B    O  
ATOM   4339  H1  HOH B1440      36.259  20.614   4.490  1.00  0.00      B    H  
ATOM   4340  H2  HOH B1440      37.153  19.799   5.514  1.00  0.00      B    H  
ATOM   4341  O   HOH B1441       1.243  35.351   6.668  1.00  0.00      B    O  
ATOM   4342  H1  HOH B1441       1.940  35.220   5.907  1.00  0.00      B    H  
ATOM   4343  H2  HOH B1441       1.754  35.505   7.545  1.00  0.00      B    H  
ATOM   4344  O   HOH B1442      34.785  24.525  25.973  1.00  0.00      B    O  
ATOM   4345  H1  HOH B1442      35.000  24.656  26.991  1.00  0.00      B    H  
ATOM   4346  H2  HOH B1442      34.177  25.302  25.703  1.00  0.00      B    H  
ATOM   4347  O   HOH B1443       9.246   6.956  34.108  1.00  0.00      B    O  
ATOM   4348  H1  HOH B1443       9.519   7.433  35.017  1.00  0.00      B    H  
ATOM   4349  H2  HOH B1443       9.839   6.109  34.086  1.00  0.00      B    H  
ATOM   4350  O   HOH B1444       1.890   7.530  36.968  1.00  0.00      B    O  
ATOM   4351  H1  HOH B1444       2.780   7.907  37.346  1.00  0.00      B    H  
ATOM   4352  H2  HOH B1444       1.637   6.740  37.503  1.00  0.00      B    H  
ATOM   4353  O   HOH B1445      11.014  25.199  35.042  1.00  0.00      B    O  
ATOM   4354  H1  HOH B1445      11.166  25.502  34.106  1.00  0.00      B    H  
ATOM   4355  H2  HOH B1445      10.033  25.112  35.023  1.00  0.00      B    H  
ATOM   4356  O   HOH B1446      38.042   5.535   5.927  1.00  0.00      B    O  
ATOM   4357  H1  HOH B1446      38.498   4.673   6.162  1.00  0.00      B    H  
ATOM   4358  H2  HOH B1446      37.798   5.896   6.841  1.00  0.00      B    H  
ATOM   4359  O   HOH B1447      10.911  28.595  25.627  1.00  0.00      B    O  
ATOM   4360  H1  HOH B1447      11.294  27.689  25.865  1.00  0.00      B    H  
ATOM   4361  H2  HOH B1447      10.018  28.688  26.088  1.00  0.00      B    H  
ATOM   4362  O   HOH B1448       0.633  10.159   3.314  1.00  0.00      B    O  
ATOM   4363  H1  HOH B1448       0.903  10.180   4.272  1.00  0.00      B    H  
ATOM   4364  H2  HOH B1448       0.669   9.177   3.026  1.00  0.00      B    H  
ATOM   4365  O   HOH B1449       5.444  32.186  19.803  1.00  0.00      B    O  
ATOM   4366  H1  HOH B1449       6.452  32.092  19.789  1.00  0.00      B    H  
ATOM   4367  H2  HOH B1449       5.242  32.417  18.808  1.00  0.00      B    H  
ATOM   4368  O   HOH B1450       7.337  30.328   2.285  1.00  0.00      B    O  
ATOM   4369  H1  HOH B1450       7.569  29.394   2.567  1.00  0.00      B    H  
ATOM   4370  H2  HOH B1450       6.372  30.522   2.172  1.00  0.00      B    H  
ATOM   4371  O   HOH B1451       7.787  15.461  32.255  1.00  0.00      B    O  
ATOM   4372  H1  HOH B1451       8.041  14.542  32.517  1.00  0.00      B    H  
ATOM   4373  H2  HOH B1451       8.131  16.045  33.053  1.00  0.00      B    H  
ATOM   4374  O   HOH B1452      11.417  30.174  32.942  1.00  0.00      B    O  
ATOM   4375  H1  HOH B1452      10.855  29.375  33.156  1.00  0.00      B    H  
ATOM   4376  H2  HOH B1452      11.419  30.244  31.945  1.00  0.00      B    H  
ATOM   4377  O   HOH B1453      19.143  37.815   5.881  1.00  0.00      B    O  
ATOM   4378  H1  HOH B1453      18.177  37.885   6.163  1.00  0.00      B    H  
ATOM   4379  H2  HOH B1453      19.408  38.629   5.359  1.00  0.00      B    H  
ATOM   4380  O   HOH B1454      11.264  11.451  12.097  1.00  0.00      B    O  
ATOM   4381  H1  HOH B1454      11.270  12.438  11.934  1.00  0.00      B    H  
ATOM   4382  H2  HOH B1454      12.183  11.169  12.407  1.00  0.00      B    H  
ATOM   4383  O   HOH B1455       7.080  25.680  30.724  1.00  0.00      B    O  
ATOM   4384  H1  HOH B1455       6.714  25.214  31.581  1.00  0.00      B    H  
ATOM   4385  H2  HOH B1455       6.393  26.353  30.421  1.00  0.00      B    H  
ATOM   4386  O   HOH B1456      36.954   1.535  24.550  1.00  0.00      B    O  
ATOM   4387  H1  HOH B1456      36.487   1.842  23.684  1.00  0.00      B    H  
ATOM   4388  H2  HOH B1456      37.654   0.820  24.334  1.00  0.00      B    H  
ATOM   4389  O   HOH B1457      35.533  34.999  12.905  1.00  0.00      B    O  
ATOM   4390  H1  HOH B1457      35.966  35.705  13.516  1.00  0.00      B    H  
ATOM   4391  H2  HOH B1457      34.713  35.381  12.563  1.00  0.00      B    H  
ATOM   4392  O   HOH B1458       2.099  33.157  34.340  1.00  0.00      B    O  
ATOM   4393  H1  HOH B1458       1.159  33.061  34.762  1.00  0.00      B    H  
ATOM   4394  H2  HOH B1458       2.194  32.451  33.620  1.00  0.00      B    H  
ATOM   4395  O   HOH B1459      20.043  37.929  31.036  1.00  0.00      B    O  
ATOM   4396  H1  HOH B1459      20.622  37.410  30.367  1.00  0.00      B    H  
ATOM   4397  H2  HOH B1459      19.098  37.486  31.104  1.00  0.00      B    H  
ATOM   4398  O   HOH B1460      26.980  25.029  32.656  1.00  0.00      B    O  
ATOM   4399  H1  HOH B1460      27.969  25.286  32.738  1.00  0.00      B    H  
ATOM   4400  H2  HOH B1460      26.632  25.333  31.684  1.00  0.00      B    H  
ATOM   4401  O   HOH B1461      24.415   1.895   8.609  1.00  0.00      B    O  
ATOM   4402  H1  HOH B1461      24.244   1.783   9.622  1.00  0.00      B    H  
ATOM   4403  H2  HOH B1461      23.669   1.508   8.018  1.00  0.00      B    H  
ATOM   4404  O   HOH B1462      28.540   9.193  11.129  1.00  0.00      B    O  
ATOM   4405  H1  HOH B1462      28.213   8.520  10.470  1.00  0.00      B    H  
ATOM   4406  H2  HOH B1462      28.614   8.731  12.028  1.00  0.00      B    H  
ATOM   4407  O   HOH B1463      32.434   2.600  32.802  1.00  0.00      B    O  
ATOM   4408  H1  HOH B1463      33.051   2.505  33.579  1.00  0.00      B    H  
ATOM   4409  H2  HOH B1463      31.475   2.639  33.107  1.00  0.00      B    H  
ATOM   4410  O   HOH B1464      37.163  35.702  20.170  1.00  0.00      B    O  
ATOM   4411  H1  HOH B1464      37.589  36.150  21.037  1.00  0.00      B    H  
ATOM   4412  H2  HOH B1464      36.707  36.432  19.654  1.00  0.00      B    H  
ATOM   4413  O   HOH B1465      21.045  23.146  17.937  1.00  0.00      B    O  
ATOM   4414  H1  HOH B1465      20.208  23.198  18.496  1.00  0.00      B    H  
ATOM   4415  H2  HOH B1465      21.812  22.830  18.568  1.00  0.00      B    H  
ATOM   4416  O   HOH B1466       6.317  17.139  30.495  1.00  0.00      B    O  
ATOM   4417  H1  HOH B1466       6.400  16.776  29.533  1.00  0.00      B    H  
ATOM   4418  H2  HOH B1466       6.899  16.486  31.086  1.00  0.00      B    H  
ATOM   4419  O   HOH B1467      18.375   9.887   8.085  1.00  0.00      B    O  
ATOM   4420  H1  HOH B1467      18.208   8.924   8.392  1.00  0.00      B    H  
ATOM   4421  H2  HOH B1467      17.525  10.263   7.702  1.00  0.00      B    H  
ATOM   4422  O   HOH B1468      17.088  39.203  38.718  1.00  0.00      B    O  
ATOM   4423  H1  HOH B1468      16.554  38.369  38.686  1.00  0.00      B    H  
ATOM   4424  H2  HOH B1468      16.445  39.853  39.060  1.00  0.00      B    H  
ATOM   4425  O   HOH B1469      32.559  19.993   8.802  1.00  0.00      B    O  
ATOM   4426  H1  HOH B1469      32.952  19.180   9.233  1.00  0.00      B    H  
ATOM   4427  H2  HOH B1469      32.824  20.011   7.806  1.00  0.00      B    H  
ATOM   4428  O   HOH B1470      35.483  24.522  28.517  1.00  0.00      B    O  
ATOM   4429  H1  HOH B1470      35.830  23.586  28.771  1.00  0.00      B    H  
ATOM   4430  H2  HOH B1470      35.667  25.159  29.251  1.00  0.00      B    H  
ATOM   4431  O   HOH B1471      16.910  21.006   2.675  1.00  0.00      B    O  
ATOM   4432  H1  HOH B1471      16.375  20.202   2.952  1.00  0.00      B    H  
ATOM   4433  H2  HOH B1471      16.565  21.758   3.280  1.00  0.00      B    H  
ATOM   4434  O   HOH B1472      10.424  20.449  34.655  1.00  0.00      B    O  
ATOM   4435  H1  HOH B1472      10.634  21.351  35.133  1.00  0.00      B    H  
ATOM   4436  H2  HOH B1472      10.331  20.539  33.663  1.00  0.00      B    H  
ATOM   4437  O   HOH B1473      28.806   4.901   7.296  1.00  0.00      B    O  
ATOM   4438  H1  HOH B1473      28.325   4.183   7.911  1.00  0.00      B    H  
ATOM   4439  H2  HOH B1473      29.793   4.610   7.215  1.00  0.00      B    H  
ATOM   4440  O   HOH B1474      16.589  35.117  29.029  1.00  0.00      B    O  
ATOM   4441  H1  HOH B1474      15.584  35.275  29.090  1.00  0.00      B    H  
ATOM   4442  H2  HOH B1474      17.094  35.934  28.662  1.00  0.00      B    H  
ATOM   4443  O   HOH B1475       0.026   0.012  23.988  1.00  0.00      B    O  
ATOM   4444  H1  HOH B1475       0.418   0.796  23.552  1.00  0.00      B    H  
ATOM   4445  H2  HOH B1475       0.565  -0.147  24.804  1.00  0.00      B    H  
ATOM   4446  O   HOH B1476      35.435   2.745  22.328  1.00  0.00      B    O  
ATOM   4447  H1  HOH B1476      35.411   2.022  21.623  1.00  0.00      B    H  
ATOM   4448  H2  HOH B1476      35.436   3.596  21.775  1.00  0.00      B    H  
ATOM   4449  O   HOH B1477      15.175   2.381   9.335  1.00  0.00      B    O  
ATOM   4450  H1  HOH B1477      15.679   2.805  10.121  1.00  0.00      B    H  
ATOM   4451  H2  HOH B1477      14.603   1.582   9.737  1.00  0.00      B    H  
ATOM   4452  O   HOH B1478      32.309  10.637   4.057  1.00  0.00      B    O  
ATOM   4453  H1  HOH B1478      32.825  10.070   4.709  1.00  0.00      B    H  
ATOM   4454  H2  HOH B1478      31.448  10.867   4.524  1.00  0.00      B    H  
ATOM   4455  O   HOH B1479      36.397  12.954   1.956  1.00  0.00      B    O  
ATOM   4456  H1  HOH B1479      36.881  12.600   1.139  1.00  0.00      B    H  
ATOM   4457  H2  HOH B1479      36.948  12.734   2.820  1.00  0.00      B    H  
ATOM   4458  O   HOH B1480      11.755   5.659  27.352  1.00  0.00      B    O  
ATOM   4459  H1  HOH B1480      11.471   5.186  28.220  1.00  0.00      B    H  
ATOM   4460  H2  HOH B1480      11.785   4.867  26.666  1.00  0.00      B    H  
ATOM   4461  O   HOH B1481       5.988  36.136  24.189  1.00  0.00      B    O  
ATOM   4462  H1  HOH B1481       6.322  37.045  24.255  1.00  0.00      B    H  
ATOM   4463  H2  HOH B1481       5.194  36.087  23.489  1.00  0.00      B    H  
ATOM   4464  O   HOH B1482       1.866  10.236   5.946  1.00  0.00      B    O  
ATOM   4465  H1  HOH B1482       1.744   9.435   6.600  1.00  0.00      B    H  
ATOM   4466  H2  HOH B1482       2.318  10.964   6.473  1.00  0.00      B    H  
ATOM   4467  O   HOH B1483      29.387  19.715  13.250  1.00  0.00      B    O  
ATOM   4468  H1  HOH B1483      29.250  18.740  13.434  1.00  0.00      B    H  
ATOM   4469  H2  HOH B1483      30.331  19.890  12.982  1.00  0.00      B    H  
ATOM   4470  O   HOH B1484      33.310  20.659  17.528  1.00  0.00      B    O  
ATOM   4471  H1  HOH B1484      32.467  21.210  17.541  1.00  0.00      B    H  
ATOM   4472  H2  HOH B1484      33.134  19.836  16.947  1.00  0.00      B    H  
ATOM   4473  O   HOH B1485      28.544   2.499   4.096  1.00  0.00      B    O  
ATOM   4474  H1  HOH B1485      27.524   2.459   4.217  1.00  0.00      B    H  
ATOM   4475  H2  HOH B1485      28.959   2.779   4.976  1.00  0.00      B    H  
ATOM   4476  O   HOH B1486       1.620  32.591  25.444  1.00  0.00      B    O  
ATOM   4477  H1  HOH B1486       1.965  32.885  26.336  1.00  0.00      B    H  
ATOM   4478  H2  HOH B1486       1.166  31.697  25.641  1.00  0.00      B    H  
ATOM   4479  O   HOH B1487       2.061   5.682  16.457  1.00  0.00      B    O  
ATOM   4480  H1  HOH B1487       3.090   5.653  16.338  1.00  0.00      B    H  
ATOM   4481  H2  HOH B1487       1.795   6.660  16.250  1.00  0.00      B    H  
ATOM   4482  O   HOH B1488       6.003  14.962  16.317  1.00  0.00      B    O  
ATOM   4483  H1  HOH B1488       5.151  14.698  15.850  1.00  0.00      B    H  
ATOM   4484  H2  HOH B1488       6.559  14.105  16.407  1.00  0.00      B    H  
ATOM   4485  O   HOH B1489      24.852  37.850  17.836  1.00  0.00      B    O  
ATOM   4486  H1  HOH B1489      24.433  37.818  18.771  1.00  0.00      B    H  
ATOM   4487  H2  HOH B1489      25.500  37.137  17.777  1.00  0.00      B    H  
ATOM   4488  O   HOH B1490      13.857  32.934  29.631  1.00  0.00      B    O  
ATOM   4489  H1  HOH B1490      13.282  33.601  29.200  1.00  0.00      B    H  
ATOM   4490  H2  HOH B1490      14.269  32.356  28.919  1.00  0.00      B    H  
ATOM   4491  O   HOH B1491      25.283   1.858  30.284  1.00  0.00      B    O  
ATOM   4492  H1  HOH B1491      24.476   1.969  29.766  1.00  0.00      B    H  
ATOM   4493  H2  HOH B1491      25.119   1.487  31.202  1.00  0.00      B    H  
ATOM   4494  O   HOH B1492      12.038  33.668  13.454  1.00  0.00      B    O  
ATOM   4495  H1  HOH B1492      12.261  32.764  13.187  1.00  0.00      B    H  
ATOM   4496  H2  HOH B1492      12.876  34.124  13.729  1.00  0.00      B    H  
ATOM   4497  O   HOH B1493      26.000   5.214  25.617  1.00  0.00      B    O  
ATOM   4498  H1  HOH B1493      26.769   4.741  26.081  1.00  0.00      B    H  
ATOM   4499  H2  HOH B1493      25.721   5.963  26.224  1.00  0.00      B    H  
ATOM   4500  O   HOH B1494      27.736  29.908  12.098  1.00  0.00      B    O  
ATOM   4501  H1  HOH B1494      27.767  28.892  11.866  1.00  0.00      B    H  
ATOM   4502  H2  HOH B1494      28.628  30.196  12.409  1.00  0.00      B    H  
ATOM   4503  O   HOH B1495       8.978   5.264  36.686  1.00  0.00      B    O  
ATOM   4504  H1  HOH B1495       9.186   6.224  36.880  1.00  0.00      B    H  
ATOM   4505  H2  HOH B1495       8.048   5.091  37.037  1.00  0.00      B    H  
ATOM   4506  O   HOH B1496       6.089  30.141  26.319  1.00  0.00      B    O  
ATOM   4507  H1  HOH B1496       5.945  30.240  27.286  1.00  0.00      B    H  
ATOM   4508  H2  HOH B1496       5.433  30.792  25.835  1.00  0.00      B    H  
ATOM   4509  O   HOH B1497      23.685  36.584  31.632  1.00  0.00      B    O  
ATOM   4510  H1  HOH B1497      23.416  36.488  32.606  1.00  0.00      B    H  
ATOM   4511  H2  HOH B1497      22.917  36.120  31.129  1.00  0.00      B    H  
ATOM   4512  O   HOH B1498      32.359  31.475  36.534  1.00  0.00      B    O  
ATOM   4513  H1  HOH B1498      31.949  32.328  36.155  1.00  0.00      B    H  
ATOM   4514  H2  HOH B1498      33.344  31.513  36.352  1.00  0.00      B    H  
ATOM   4515  O   HOH B1499      20.900  35.100  26.384  1.00  0.00      B    O  
ATOM   4516  H1  HOH B1499      19.943  34.752  26.280  1.00  0.00      B    H  
ATOM   4517  H2  HOH B1499      20.893  36.168  26.517  1.00  0.00      B    H  
ATOM   4518  O   HOH B1500      35.350  15.538  32.849  1.00  0.00      B    O  
ATOM   4519  H1  HOH B1500      36.212  15.982  32.552  1.00  0.00      B    H  
ATOM   4520  H2  HOH B1500      34.614  16.266  32.735  1.00  0.00      B    H  
ATOM   4521  O   HOH B1501      19.335  22.771   0.092  1.00  0.00      B    O  
ATOM   4522  H1  HOH B1501      18.566  22.680  -0.552  1.00  0.00      B    H  
ATOM   4523  H2  HOH B1501      19.419  23.758   0.493  1.00  0.00      B    H  
ATOM   4524  O   HOH B1502      28.146   7.160   1.640  1.00  0.00      B    O  
ATOM   4525  H1  HOH B1502      27.473   7.931   1.492  1.00  0.00      B    H  
ATOM   4526  H2  HOH B1502      28.573   7.273   2.560  1.00  0.00      B    H  
ATOM   4527  O   HOH B1503       9.431  15.778   0.881  1.00  0.00      B    O  
ATOM   4528  H1  HOH B1503      10.196  16.334   1.292  1.00  0.00      B    H  
ATOM   4529  H2  HOH B1503       9.076  16.346   0.146  1.00  0.00      B    H  
ATOM   4530  O   HOH B1504       4.803   0.675   8.716  1.00  0.00      B    O  
ATOM   4531  H1  HOH B1504       5.339   0.883   7.909  1.00  0.00      B    H  
ATOM   4532  H2  HOH B1504       4.386  -0.279   8.548  1.00  0.00      B    H  
ATOM   4533  O   HOH B1505       7.215  12.933  31.624  1.00  0.00      B    O  
ATOM   4534  H1  HOH B1505       6.886  13.840  31.462  1.00  0.00      B    H  
ATOM   4535  H2  HOH B1505       8.020  12.902  31.093  1.00  0.00      B    H  
ATOM   4536  O   HOH B1506       2.873  27.126  13.109  1.00  0.00      B    O  
ATOM   4537  H1  HOH B1506       3.245  27.250  12.176  1.00  0.00      B    H  
ATOM   4538  H2  HOH B1506       3.478  27.626  13.782  1.00  0.00      B    H  
ATOM   4539  O   HOH B1507      38.533  21.199   0.968  1.00  0.00      B    O  
ATOM   4540  H1  HOH B1507      37.725  20.864   0.482  1.00  0.00      B    H  
ATOM   4541  H2  HOH B1507      39.355  21.185   0.416  1.00  0.00      B    H  
ATOM   4542  O   HOH B1508      17.531  13.856  20.690  1.00  0.00      B    O  
ATOM   4543  H1  HOH B1508      18.519  13.888  20.315  1.00  0.00      B    H  
ATOM   4544  H2  HOH B1508      17.617  13.454  21.615  1.00  0.00      B    H  
ATOM   4545  O   HOH B1509       7.720  37.906  28.220  1.00  0.00      B    O  
ATOM   4546  H1  HOH B1509       8.473  37.340  27.852  1.00  0.00      B    H  
ATOM   4547  H2  HOH B1509       8.100  38.703  28.719  1.00  0.00      B    H  
ATOM   4548  O   HOH B1510       1.627  24.353   3.905  1.00  0.00      B    O  
ATOM   4549  H1  HOH B1510       1.647  23.517   3.355  1.00  0.00      B    H  
ATOM   4550  H2  HOH B1510       0.840  24.956   3.672  1.00  0.00      B    H  
ATOM   4551  O   HOH B1511      37.988  16.510  28.502  1.00  0.00      B    O  
ATOM   4552  H1  HOH B1511      38.838  16.465  27.929  1.00  0.00      B    H  
ATOM   4553  H2  HOH B1511      37.536  15.598  28.421  1.00  0.00      B    H  
ATOM   4554  O   HOH B1512      17.451   6.283  34.208  1.00  0.00      B    O  
ATOM   4555  H1  HOH B1512      17.126   7.190  34.024  1.00  0.00      B    H  
ATOM   4556  H2  HOH B1512      17.966   6.324  35.024  1.00  0.00      B    H  
ATOM   4557  O   HOH B1513      20.514  29.984  29.733  1.00  0.00      B    O  
ATOM   4558  H1  HOH B1513      21.310  29.787  30.323  1.00  0.00      B    H  
ATOM   4559  H2  HOH B1513      19.921  29.156  29.621  1.00  0.00      B    H  
ATOM   4560  O   HOH B1514      27.658  23.222   6.355  1.00  0.00      B    O  
ATOM   4561  H1  HOH B1514      26.925  23.427   5.586  1.00  0.00      B    H  
ATOM   4562  H2  HOH B1514      27.801  24.010   6.937  1.00  0.00      B    H  
ATOM   4563  O   HOH B1515      34.568  37.257  26.467  1.00  0.00      B    O  
ATOM   4564  H1  HOH B1515      34.218  36.744  27.249  1.00  0.00      B    H  
ATOM   4565  H2  HOH B1515      35.339  37.807  26.771  1.00  0.00      B    H  
ATOM   4566  O   HOH B1516      30.226  25.895  12.006  1.00  0.00      B    O  
ATOM   4567  H1  HOH B1516      30.380  24.884  12.158  1.00  0.00      B    H  
ATOM   4568  H2  HOH B1516      31.100  26.344  12.255  1.00  0.00      B    H  
ATOM   4569  O   HOH B1517       3.676  38.823  20.604  1.00  0.00      B    O  
ATOM   4570  H1  HOH B1517       3.449  37.907  20.955  1.00  0.00      B    H  
ATOM   4571  H2  HOH B1517       4.586  39.044  20.805  1.00  0.00      B    H  
ATOM   4572  O   HOH B1518      28.444  16.472  18.614  1.00  0.00      B    O  
ATOM   4573  H1  HOH B1518      29.075  17.290  18.871  1.00  0.00      B    H  
ATOM   4574  H2  HOH B1518      29.032  15.911  18.053  1.00  0.00      B    H  
ATOM   4575  O   HOH B1519      37.605  28.587   1.815  1.00  0.00      B    O  
ATOM   4576  H1  HOH B1519      37.238  29.176   2.496  1.00  0.00      B    H  
ATOM   4577  H2  HOH B1519      38.603  28.715   1.759  1.00  0.00      B    H  
ATOM   4578  O   HOH B1520      -0.224   9.512  12.257  1.00  0.00      B    O  
ATOM   4579  H1  HOH B1520      -0.512   9.644  13.209  1.00  0.00      B    H  
ATOM   4580  H2  HOH B1520       0.757   9.690  12.231  1.00  0.00      B    H  
ATOM   4581  O   HOH B1521       5.476  26.580  22.634  1.00  0.00      B    O  
ATOM   4582  H1  HOH B1521       6.157  27.066  23.185  1.00  0.00      B    H  
ATOM   4583  H2  HOH B1521       5.316  27.098  21.811  1.00  0.00      B    H  
ATOM   4584  O   HOH B1522      14.751  37.033  19.961  1.00  0.00      B    O  
ATOM   4585  H1  HOH B1522      13.844  36.781  19.483  1.00  0.00      B    H  
ATOM   4586  H2  HOH B1522      15.538  36.540  19.551  1.00  0.00      B    H  
ATOM   4587  O   HOH B1523      23.555  21.534  34.162  1.00  0.00      B    O  
ATOM   4588  H1  HOH B1523      23.673  20.612  34.537  1.00  0.00      B    H  
ATOM   4589  H2  HOH B1523      24.354  21.711  33.601  1.00  0.00      B    H  
ATOM   4590  O   HOH B1524      34.573  31.420  13.709  1.00  0.00      B    O  
ATOM   4591  H1  HOH B1524      34.180  30.920  14.509  1.00  0.00      B    H  
ATOM   4592  H2  HOH B1524      33.799  31.863  13.150  1.00  0.00      B    H  
ATOM   4593  O   HOH B1525      36.589  27.172   5.832  1.00  0.00      B    O  
ATOM   4594  H1  HOH B1525      37.440  26.980   5.325  1.00  0.00      B    H  
ATOM   4595  H2  HOH B1525      35.765  26.932   5.259  1.00  0.00      B    H  
ATOM   4596  O   HOH B1526       6.350  35.135  17.829  1.00  0.00      B    O  
ATOM   4597  H1  HOH B1526       7.316  34.840  18.052  1.00  0.00      B    H  
ATOM   4598  H2  HOH B1526       5.773  34.401  17.441  1.00  0.00      B    H  
ATOM   4599  O   HOH B1527       9.685  36.966  18.815  1.00  0.00      B    O  
ATOM   4600  H1  HOH B1527       9.187  37.657  18.314  1.00  0.00      B    H  
ATOM   4601  H2  HOH B1527      10.709  37.160  18.701  1.00  0.00      B    H  
ATOM   4602  O   HOH B1528      23.173  29.436  15.857  1.00  0.00      B    O  
ATOM   4603  H1  HOH B1528      22.947  29.131  16.765  1.00  0.00      B    H  
ATOM   4604  H2  HOH B1528      23.514  28.650  15.356  1.00  0.00      B    H  
ATOM   4605  O   HOH B1529      37.334   4.476   3.152  1.00  0.00      B    O  
ATOM   4606  H1  HOH B1529      36.334   4.511   3.112  1.00  0.00      B    H  
ATOM   4607  H2  HOH B1529      37.664   4.766   4.041  1.00  0.00      B    H  
ATOM   4608  O   HOH B1530      24.346   1.444  32.892  1.00  0.00      B    O  
ATOM   4609  H1  HOH B1530      24.679   1.397  33.849  1.00  0.00      B    H  
ATOM   4610  H2  HOH B1530      23.519   0.842  32.862  1.00  0.00      B    H  
ATOM   4611  O   HOH B1531       5.542   4.494  12.828  1.00  0.00      B    O  
ATOM   4612  H1  HOH B1531       5.875   3.584  13.030  1.00  0.00      B    H  
ATOM   4613  H2  HOH B1531       6.242   5.221  12.820  1.00  0.00      B    H  
ATOM   4614  O   HOH B1532       3.902  12.983  23.428  1.00  0.00      B    O  
ATOM   4615  H1  HOH B1532       3.667  13.946  23.483  1.00  0.00      B    H  
ATOM   4616  H2  HOH B1532       3.803  12.600  24.380  1.00  0.00      B    H  
ATOM   4617  O   HOH B1533      30.908  20.818   4.492  1.00  0.00      B    O  
ATOM   4618  H1  HOH B1533      30.489  20.657   3.591  1.00  0.00      B    H  
ATOM   4619  H2  HOH B1533      30.764  21.807   4.738  1.00  0.00      B    H  
ATOM   4620  O   HOH B1534      39.208  13.014  17.698  1.00  0.00      B    O  
ATOM   4621  H1  HOH B1534      39.036  13.918  18.137  1.00  0.00      B    H  
ATOM   4622  H2  HOH B1534      38.948  12.244  18.303  1.00  0.00      B    H  
ATOM   4623  O   HOH B1535       9.918  32.207  36.337  1.00  0.00      B    O  
ATOM   4624  H1  HOH B1535      10.572  32.169  35.522  1.00  0.00      B    H  
ATOM   4625  H2  HOH B1535       9.879  31.252  36.668  1.00  0.00      B    H  
ATOM   4626  O   HOH B1536      16.843  24.633  29.570  1.00  0.00      B    O  
ATOM   4627  H1  HOH B1536      16.237  23.907  29.863  1.00  0.00      B    H  
ATOM   4628  H2  HOH B1536      17.717  24.159  29.329  1.00  0.00      B    H  
ATOM   4629  O   HOH B1537      19.206  34.329   4.548  1.00  0.00      B    O  
ATOM   4630  H1  HOH B1537      18.759  34.564   5.422  1.00  0.00      B    H  
ATOM   4631  H2  HOH B1537      19.890  35.115   4.467  1.00  0.00      B    H  
ATOM   4632  O   HOH B1538      33.670   1.498  12.894  1.00  0.00      B    O  
ATOM   4633  H1  HOH B1538      33.815   2.394  13.248  1.00  0.00      B    H  
ATOM   4634  H2  HOH B1538      33.980   1.566  11.884  1.00  0.00      B    H  
ATOM   4635  O   HOH B1539       1.078   5.703  28.023  1.00  0.00      B    O  
ATOM   4636  H1  HOH B1539       0.669   6.129  27.211  1.00  0.00      B    H  
ATOM   4637  H2  HOH B1539       0.303   5.566  28.621  1.00  0.00      B    H  
ATOM   4638  O   HOH B1540      22.780  18.979   3.438  1.00  0.00      B    O  
ATOM   4639  H1  HOH B1540      23.317  18.408   4.118  1.00  0.00      B    H  
ATOM   4640  H2  HOH B1540      23.382  19.732   3.220  1.00  0.00      B    H  
ATOM   4641  O   HOH B1541      28.079   1.034   7.883  1.00  0.00      B    O  
ATOM   4642  H1  HOH B1541      27.803   0.111   7.542  1.00  0.00      B    H  
ATOM   4643  H2  HOH B1541      27.453   1.683   7.487  1.00  0.00      B    H  
ATOM   4644  O   HOH B1542      34.072  11.722  23.710  1.00  0.00      B    O  
ATOM   4645  H1  HOH B1542      34.115  12.602  23.217  1.00  0.00      B    H  
ATOM   4646  H2  HOH B1542      33.106  11.445  23.775  1.00  0.00      B    H  
ATOM   4647  O   HOH B1543       1.349  31.119  39.189  1.00  0.00      B    O  
ATOM   4648  H1  HOH B1543       0.506  31.684  39.267  1.00  0.00      B    H  
ATOM   4649  H2  HOH B1543       2.077  31.693  38.677  1.00  0.00      B    H  
ATOM   4650  O   HOH B1544      13.420  20.409  13.236  1.00  0.00      B    O  
ATOM   4651  H1  HOH B1544      14.380  20.287  12.908  1.00  0.00      B    H  
ATOM   4652  H2  HOH B1544      12.865  19.703  12.862  1.00  0.00      B    H  
ATOM   4653  O   HOH B1545      31.165  29.886   8.901  1.00  0.00      B    O  
ATOM   4654  H1  HOH B1545      31.795  30.613   9.279  1.00  0.00      B    H  
ATOM   4655  H2  HOH B1545      30.246  30.308   8.777  1.00  0.00      B    H  
ATOM   4656  O   HOH B1546      28.482  11.612  29.192  1.00  0.00      B    O  
ATOM   4657  H1  HOH B1546      28.224  12.628  28.934  1.00  0.00      B    H  
ATOM   4658  H2  HOH B1546      29.513  11.589  29.297  1.00  0.00      B    H  
ATOM   4659  O   HOH B1547      21.606  20.969  27.088  1.00  0.00      B    O  
ATOM   4660  H1  HOH B1547      22.384  20.727  27.621  1.00  0.00      B    H  
ATOM   4661  H2  HOH B1547      20.808  20.615  27.559  1.00  0.00      B    H  
ATOM   4662  O   HOH B1548      30.815  36.583  17.325  1.00  0.00      B    O  
ATOM   4663  H1  HOH B1548      31.341  37.379  17.316  1.00  0.00      B    H  
ATOM   4664  H2  HOH B1548      31.193  36.050  18.012  1.00  0.00      B    H  
ATOM   4665  O   HOH B1549       9.061   4.605   7.045  1.00  0.00      B    O  
ATOM   4666  H1  HOH B1549       8.105   4.343   7.116  1.00  0.00      B    H  
ATOM   4667  H2  HOH B1549       9.163   5.277   6.316  1.00  0.00      B    H  
ATOM   4668  O   HOH B1550      29.612  26.217  32.650  1.00  0.00      B    O  
ATOM   4669  H1  HOH B1550      30.165  26.503  33.416  1.00  0.00      B    H  
ATOM   4670  H2  HOH B1550      30.171  25.526  32.098  1.00  0.00      B    H  
ATOM   4671  O   HOH B1551      28.173   5.250  12.920  1.00  0.00      B    O  
ATOM   4672  H1  HOH B1551      27.555   5.956  13.299  1.00  0.00      B    H  
ATOM   4673  H2  HOH B1551      28.789   5.548  12.222  1.00  0.00      B    H  
ATOM   4674  O   HOH B1552      19.686  27.130  35.913  1.00  0.00      B    O  
ATOM   4675  H1  HOH B1552      19.593  27.356  36.892  1.00  0.00      B    H  
ATOM   4676  H2  HOH B1552      20.144  27.931  35.470  1.00  0.00      B    H  
ATOM   4677  O   HOH B1553      32.852   1.319  22.400  1.00  0.00      B    O  
ATOM   4678  H1  HOH B1553      32.864   2.286  22.101  1.00  0.00      B    H  
ATOM   4679  H2  HOH B1553      32.789   1.302  23.395  1.00  0.00      B    H  
ATOM   4680  O   HOH B1554      19.188  30.525  25.547  1.00  0.00      B    O  
ATOM   4681  H1  HOH B1554      19.217  29.563  25.178  1.00  0.00      B    H  
ATOM   4682  H2  HOH B1554      18.319  30.934  25.381  1.00  0.00      B    H  
ATOM   4683  O   HOH B1555      28.828  33.596  13.614  1.00  0.00      B    O  
ATOM   4684  H1  HOH B1555      29.271  32.742  13.338  1.00  0.00      B    H  
ATOM   4685  H2  HOH B1555      28.421  33.991  12.749  1.00  0.00      B    H  
ATOM   4686  O   HOH B1556      21.663  21.388  10.135  1.00  0.00      B    O  
ATOM   4687  H1  HOH B1556      21.702  21.399  11.109  1.00  0.00      B    H  
ATOM   4688  H2  HOH B1556      21.923  22.339   9.794  1.00  0.00      B    H  
ATOM   4689  O   HOH B1557      35.070  20.402  31.181  1.00  0.00      B    O  
ATOM   4690  H1  HOH B1557      35.297  20.150  30.237  1.00  0.00      B    H  
ATOM   4691  H2  HOH B1557      35.109  21.401  31.286  1.00  0.00      B    H  
ATOM   4692  O   HOH B1558      33.166  15.444   2.678  1.00  0.00      B    O  
ATOM   4693  H1  HOH B1558      33.613  14.641   3.108  1.00  0.00      B    H  
ATOM   4694  H2  HOH B1558      33.694  16.294   2.818  1.00  0.00      B    H  
ATOM   4695  O   HOH B1559      37.320  31.147  15.775  1.00  0.00      B    O  
ATOM   4696  H1  HOH B1559      36.369  30.778  15.917  1.00  0.00      B    H  
ATOM   4697  H2  HOH B1559      37.289  32.117  16.003  1.00  0.00      B    H  
ATOM   4698  O   HOH B1560      32.088   2.932  25.074  1.00  0.00      B    O  
ATOM   4699  H1  HOH B1560      31.879   3.936  24.994  1.00  0.00      B    H  
ATOM   4700  H2  HOH B1560      33.034   2.954  25.537  1.00  0.00      B    H  
ATOM   4701  O   HOH B1561      26.093  34.034  21.688  1.00  0.00      B    O  
ATOM   4702  H1  HOH B1561      26.422  33.684  22.560  1.00  0.00      B    H  
ATOM   4703  H2  HOH B1561      25.170  34.425  21.849  1.00  0.00      B    H  
ATOM   4704  O   HOH B1562       2.996  32.615  37.264  1.00  0.00      B    O  
ATOM   4705  H1  HOH B1562       3.875  32.096  37.176  1.00  0.00      B    H  
ATOM   4706  H2  HOH B1562       2.906  33.157  36.473  1.00  0.00      B    H  
ATOM   4707  O   HOH B1563      27.192  36.062  27.994  1.00  0.00      B    O  
ATOM   4708  H1  HOH B1563      27.415  35.604  28.864  1.00  0.00      B    H  
ATOM   4709  H2  HOH B1563      27.174  35.329  27.281  1.00  0.00      B    H  
ATOM   4710  O   HOH B1564      31.144  34.394  22.089  1.00  0.00      B    O  
ATOM   4711  H1  HOH B1564      30.442  33.972  22.668  1.00  0.00      B    H  
ATOM   4712  H2  HOH B1564      31.209  35.408  22.297  1.00  0.00      B    H  
ATOM   4713  O   HOH B1565      35.420   5.501  23.940  1.00  0.00      B    O  
ATOM   4714  H1  HOH B1565      34.937   6.317  24.192  1.00  0.00      B    H  
ATOM   4715  H2  HOH B1565      35.067   5.138  23.021  1.00  0.00      B    H  
ATOM   4716  O   HOH B1566      21.460  21.440  24.411  1.00  0.00      B    O  
ATOM   4717  H1  HOH B1566      21.238  21.644  25.378  1.00  0.00      B    H  
ATOM   4718  H2  HOH B1566      22.471  21.480  24.378  1.00  0.00      B    H  
ATOM   4719  O   HOH B1567      25.498  16.514  33.844  1.00  0.00      B    O  
ATOM   4720  H1  HOH B1567      25.462  16.351  34.853  1.00  0.00      B    H  
ATOM   4721  H2  HOH B1567      26.479  16.532  33.538  1.00  0.00      B    H  
ATOM   4722  O   HOH B1568       7.351   2.133   0.683  1.00  0.00      B    O  
ATOM   4723  H1  HOH B1568       8.041   2.483   0.049  1.00  0.00      B    H  
ATOM   4724  H2  HOH B1568       6.900   1.327   0.305  1.00  0.00      B    H  
ATOM   4725  O   HOH B1569      31.342  21.288  22.909  1.00  0.00      B    O  
ATOM   4726  H1  HOH B1569      31.407  22.130  23.570  1.00  0.00      B    H  
ATOM   4727  H2  HOH B1569      32.279  21.141  22.562  1.00  0.00      B    H  
ATOM   4728  O   HOH B1570      34.934  29.771   6.979  1.00  0.00      B    O  
ATOM   4729  H1  HOH B1570      35.774  30.058   6.594  1.00  0.00      B    H  
ATOM   4730  H2  HOH B1570      34.635  29.093   6.338  1.00  0.00      B    H  
ATOM   4731  O   HOH B1571      25.209  24.436   8.413  1.00  0.00      B    O  
ATOM   4732  H1  HOH B1571      26.195  24.777   8.567  1.00  0.00      B    H  
ATOM   4733  H2  HOH B1571      25.259  23.510   7.972  1.00  0.00      B    H  
ATOM   4734  O   HOH B1572      16.848  36.546   9.428  1.00  0.00      B    O  
ATOM   4735  H1  HOH B1572      16.152  35.979   8.966  1.00  0.00      B    H  
ATOM   4736  H2  HOH B1572      16.266  37.272   9.775  1.00  0.00      B    H  
ATOM   4737  O   HOH B1573      25.128  10.613  15.778  1.00  0.00      B    O  
ATOM   4738  H1  HOH B1573      25.235   9.745  15.292  1.00  0.00      B    H  
ATOM   4739  H2  HOH B1573      24.158  10.848  15.698  1.00  0.00      B    H  
ATOM   4740  O   HOH B1574      22.819  10.552  26.430  1.00  0.00      B    O  
ATOM   4741  H1  HOH B1574      21.809  10.300  26.594  1.00  0.00      B    H  
ATOM   4742  H2  HOH B1574      23.464  10.305  27.202  1.00  0.00      B    H  
ATOM   4743  O   HOH B1575      22.720  29.398  23.690  1.00  0.00      B    O  
ATOM   4744  H1  HOH B1575      23.129  29.012  24.545  1.00  0.00      B    H  
ATOM   4745  H2  HOH B1575      22.668  28.714  22.984  1.00  0.00      B    H  
ATOM   4746  O   HOH B1576      29.981   1.093   9.927  1.00  0.00      B    O  
ATOM   4747  H1  HOH B1576      30.488   1.971  10.088  1.00  0.00      B    H  
ATOM   4748  H2  HOH B1576      29.245   1.328   9.241  1.00  0.00      B    H  
ATOM   4749  O   HOH B1577      28.440  14.122  24.734  1.00  0.00      B    O  
ATOM   4750  H1  HOH B1577      28.619  13.907  23.742  1.00  0.00      B    H  
ATOM   4751  H2  HOH B1577      29.203  14.609  25.065  1.00  0.00      B    H  
ATOM   4752  O   HOH B1578      34.022  23.022   5.742  1.00  0.00      B    O  
ATOM   4753  H1  HOH B1578      35.007  23.047   5.934  1.00  0.00      B    H  
ATOM   4754  H2  HOH B1578      33.644  22.120   5.923  1.00  0.00      B    H  
ATOM   4755  O   HOH B1579       9.701  34.244  17.859  1.00  0.00      B    O  
ATOM   4756  H1  HOH B1579      10.567  33.900  17.469  1.00  0.00      B    H  
ATOM   4757  H2  HOH B1579      10.031  35.023  18.431  1.00  0.00      B    H  
ATOM   4758  O   HOH B1580      37.045  19.236  17.765  1.00  0.00      B    O  
ATOM   4759  H1  HOH B1580      37.271  20.135  18.102  1.00  0.00      B    H  
ATOM   4760  H2  HOH B1580      36.339  18.814  18.422  1.00  0.00      B    H  
ATOM   4761  O   HOH B1581      17.796  16.993  37.927  1.00  0.00      B    O  
ATOM   4762  H1  HOH B1581      17.911  17.845  38.474  1.00  0.00      B    H  
ATOM   4763  H2  HOH B1581      18.056  16.246  38.597  1.00  0.00      B    H  
ATOM   4764  O   HOH B1582      14.223  21.834   5.978  1.00  0.00      B    O  
ATOM   4765  H1  HOH B1582      13.789  21.107   5.372  1.00  0.00      B    H  
ATOM   4766  H2  HOH B1582      15.089  21.444   6.302  1.00  0.00      B    H  
ATOM   4767  O   HOH B1583      31.866   4.987  18.905  1.00  0.00      B    O  
ATOM   4768  H1  HOH B1583      30.916   5.024  18.609  1.00  0.00      B    H  
ATOM   4769  H2  HOH B1583      31.960   4.607  19.873  1.00  0.00      B    H  
ATOM   4770  O   HOH B1584       0.470  21.470  17.493  1.00  0.00      B    O  
ATOM   4771  H1  HOH B1584      -0.217  21.618  16.720  1.00  0.00      B    H  
ATOM   4772  H2  HOH B1584      -0.100  21.476  18.313  1.00  0.00      B    H  
ATOM   4773  O   HOH B1585      30.934  38.133   3.017  1.00  0.00      B    O  
ATOM   4774  H1  HOH B1585      31.219  37.198   2.663  1.00  0.00      B    H  
ATOM   4775  H2  HOH B1585      29.945  37.960   3.384  1.00  0.00      B    H  
ATOM   4776  O   HOH B1586      25.718  36.563   5.785  1.00  0.00      B    O  
ATOM   4777  H1  HOH B1586      26.385  37.125   6.283  1.00  0.00      B    H  
ATOM   4778  H2  HOH B1586      24.836  36.905   5.993  1.00  0.00      B    H  
ATOM   4779  O   HOH B1587       3.525  23.830  34.437  1.00  0.00      B    O  
ATOM   4780  H1  HOH B1587       2.714  24.194  33.929  1.00  0.00      B    H  
ATOM   4781  H2  HOH B1587       3.493  22.865  34.695  1.00  0.00      B    H  
ATOM   4782  O   HOH B1588      29.659  21.168  16.334  1.00  0.00      B    O  
ATOM   4783  H1  HOH B1588      29.781  20.169  16.147  1.00  0.00      B    H  
ATOM   4784  H2  HOH B1588      28.731  21.291  16.785  1.00  0.00      B    H  
ATOM   4785  O   HOH B1589      13.748  24.130   7.428  1.00  0.00      B    O  
ATOM   4786  H1  HOH B1589      14.356  23.936   8.233  1.00  0.00      B    H  
ATOM   4787  H2  HOH B1589      13.765  23.222   6.879  1.00  0.00      B    H  
ATOM   4788  O   HOH B1590      10.073  20.544  25.845  1.00  0.00      B    O  
ATOM   4789  H1  HOH B1590      10.991  20.141  25.765  1.00  0.00      B    H  
ATOM   4790  H2  HOH B1590       9.481  19.782  25.575  1.00  0.00      B    H  
ATOM   4791  O   HOH B1591      12.504  18.383  11.295  1.00  0.00      B    O  
ATOM   4792  H1  HOH B1591      12.886  18.958  10.523  1.00  0.00      B    H  
ATOM   4793  H2  HOH B1591      13.296  18.013  11.811  1.00  0.00      B    H  
ATOM   4794  O   HOH B1592      17.923  21.007  18.444  1.00  0.00      B    O  
ATOM   4795  H1  HOH B1592      18.567  20.316  18.045  1.00  0.00      B    H  
ATOM   4796  H2  HOH B1592      17.071  21.027  17.949  1.00  0.00      B    H  
ATOM   4797  O   HOH B1593      22.548  34.195  29.539  1.00  0.00      B    O  
ATOM   4798  H1  HOH B1593      22.615  33.704  30.395  1.00  0.00      B    H  
ATOM   4799  H2  HOH B1593      21.908  33.639  29.024  1.00  0.00      B    H  
ATOM   4800  O   HOH B1594       2.591  17.961   8.167  1.00  0.00      B    O  
ATOM   4801  H1  HOH B1594       3.551  17.788   7.939  1.00  0.00      B    H  
ATOM   4802  H2  HOH B1594       2.104  18.203   7.330  1.00  0.00      B    H  
ATOM   4803  O   HOH B1595      16.388  26.494  31.522  1.00  0.00      B    O  
ATOM   4804  H1  HOH B1595      16.042  27.456  31.229  1.00  0.00      B    H  
ATOM   4805  H2  HOH B1595      16.393  25.937  30.630  1.00  0.00      B    H  
ATOM   4806  O   HOH B1596      31.801   8.424  30.317  1.00  0.00      B    O  
ATOM   4807  H1  HOH B1596      31.082   7.937  30.884  1.00  0.00      B    H  
ATOM   4808  H2  HOH B1596      32.712   8.415  30.900  1.00  0.00      B    H  
ATOM   4809  O   HOH B1597      29.685   3.283  33.512  1.00  0.00      B    O  
ATOM   4810  H1  HOH B1597      29.411   2.710  34.313  1.00  0.00      B    H  
ATOM   4811  H2  HOH B1597      29.007   3.150  32.751  1.00  0.00      B    H  
ATOM   4812  O   HOH B1598      20.452  34.716  21.245  1.00  0.00      B    O  
ATOM   4813  H1  HOH B1598      20.867  35.147  21.999  1.00  0.00      B    H  
ATOM   4814  H2  HOH B1598      20.898  35.054  20.372  1.00  0.00      B    H  
ATOM   4815  O   HOH B1599      17.015  14.094  38.989  1.00  0.00      B    O  
ATOM   4816  H1  HOH B1599      17.652  13.429  38.414  1.00  0.00      B    H  
ATOM   4817  H2  HOH B1599      16.089  13.835  38.700  1.00  0.00      B    H  
ATOM   4818  O   HOH B1600       6.489  30.181  16.200  1.00  0.00      B    O  
ATOM   4819  H1  HOH B1600       7.460  30.009  15.833  1.00  0.00      B    H  
ATOM   4820  H2  HOH B1600       6.551  29.914  17.230  1.00  0.00      B    H  
ATOM   4821  O   HOH B1601      20.399  31.905   4.666  1.00  0.00      B    O  
ATOM   4822  H1  HOH B1601      19.960  31.388   3.922  1.00  0.00      B    H  
ATOM   4823  H2  HOH B1601      20.007  32.856   4.734  1.00  0.00      B    H  
ATOM   4824  O   HOH B1602       2.817  31.407   6.626  1.00  0.00      B    O  
ATOM   4825  H1  HOH B1602       3.678  31.246   6.067  1.00  0.00      B    H  
ATOM   4826  H2  HOH B1602       2.885  30.910   7.485  1.00  0.00      B    H  
ATOM   4827  O   HOH B1603      14.342  17.045  12.579  1.00  0.00      B    O  
ATOM   4828  H1  HOH B1603      14.078  16.387  13.325  1.00  0.00      B    H  
ATOM   4829  H2  HOH B1603      15.332  17.245  12.648  1.00  0.00      B    H  
ATOM   4830  O   HOH B1604      26.127   8.374   4.645  1.00  0.00      B    O  
ATOM   4831  H1  HOH B1604      26.447   8.947   5.487  1.00  0.00      B    H  
ATOM   4832  H2  HOH B1604      26.724   7.565   4.651  1.00  0.00      B    H  
ATOM   4833  O   HOH B1605       0.612  18.655  38.786  1.00  0.00      B    O  
ATOM   4834  H1  HOH B1605       0.942  19.256  38.046  1.00  0.00      B    H  
ATOM   4835  H2  HOH B1605       1.097  19.034  39.585  1.00  0.00      B    H  
ATOM   4836  O   HOH B1606      38.578  25.605  34.547  1.00  0.00      B    O  
ATOM   4837  H1  HOH B1606      37.848  26.200  34.794  1.00  0.00      B    H  
ATOM   4838  H2  HOH B1606      39.181  25.743  35.346  1.00  0.00      B    H  
ATOM   4839  O   HOH B1607      31.438   3.188  10.398  1.00  0.00      B    O  
ATOM   4840  H1  HOH B1607      31.668   4.065   9.988  1.00  0.00      B    H  
ATOM   4841  H2  HOH B1607      32.056   2.979  11.160  1.00  0.00      B    H  
ATOM   4842  O   HOH B1608      22.598  13.368  13.014  1.00  0.00      B    O  
ATOM   4843  H1  HOH B1608      22.703  12.373  13.023  1.00  0.00      B    H  
ATOM   4844  H2  HOH B1608      22.477  13.572  12.003  1.00  0.00      B    H  
ATOM   4845  O   HOH B1609      21.745  10.930   4.063  1.00  0.00      B    O  
ATOM   4846  H1  HOH B1609      22.422  10.426   3.551  1.00  0.00      B    H  
ATOM   4847  H2  HOH B1609      21.416  10.275   4.737  1.00  0.00      B    H  
ATOM   4848  O   HOH B1610      30.480  31.082   5.979  1.00  0.00      B    O  
ATOM   4849  H1  HOH B1610      29.772  31.047   6.758  1.00  0.00      B    H  
ATOM   4850  H2  HOH B1610      31.366  31.457   6.359  1.00  0.00      B    H  
ATOM   4851  O   HOH B1611      29.080  34.090   0.316  1.00  0.00      B    O  
ATOM   4852  H1  HOH B1611      28.057  34.254   0.461  1.00  0.00      B    H  
ATOM   4853  H2  HOH B1611      29.287  33.082   0.638  1.00  0.00      B    H  
ATOM   4854  O   HOH B1612       9.016  28.089   2.473  1.00  0.00      B    O  
ATOM   4855  H1  HOH B1612       8.883  28.300   3.478  1.00  0.00      B    H  
ATOM   4856  H2  HOH B1612       9.946  28.336   2.258  1.00  0.00      B    H  
ATOM   4857  O   HOH B1613       3.219  17.922  36.082  1.00  0.00      B    O  
ATOM   4858  H1  HOH B1613       3.860  18.376  36.752  1.00  0.00      B    H  
ATOM   4859  H2  HOH B1613       3.100  16.903  36.316  1.00  0.00      B    H  
ATOM   4860  O   HOH B1614      25.980   8.754  24.782  1.00  0.00      B    O  
ATOM   4861  H1  HOH B1614      25.137   9.082  24.307  1.00  0.00      B    H  
ATOM   4862  H2  HOH B1614      26.352   7.933  24.319  1.00  0.00      B    H  
ATOM   4863  O   HOH B1615      15.271  14.087   7.729  1.00  0.00      B    O  
ATOM   4864  H1  HOH B1615      15.715  13.468   8.369  1.00  0.00      B    H  
ATOM   4865  H2  HOH B1615      14.387  13.731   7.581  1.00  0.00      B    H  
ATOM   4866  O   HOH B1616      24.789  35.905  25.316  1.00  0.00      B    O  
ATOM   4867  H1  HOH B1616      25.308  35.043  25.646  1.00  0.00      B    H  
ATOM   4868  H2  HOH B1616      24.639  35.836  24.317  1.00  0.00      B    H  
ATOM   4869  O   HOH B1617      30.933  24.426  31.178  1.00  0.00      B    O  
ATOM   4870  H1  HOH B1617      30.787  23.447  31.481  1.00  0.00      B    H  
ATOM   4871  H2  HOH B1617      30.839  24.411  30.188  1.00  0.00      B    H  
ATOM   4872  O   HOH B1618       3.780  15.250   5.022  1.00  0.00      B    O  
ATOM   4873  H1  HOH B1618       4.056  16.089   5.536  1.00  0.00      B    H  
ATOM   4874  H2  HOH B1618       4.492  14.574   5.201  1.00  0.00      B    H  
ATOM   4875  O   HOH B1619      12.596  32.993   2.964  1.00  0.00      B    O  
ATOM   4876  H1  HOH B1619      13.428  32.555   3.199  1.00  0.00      B    H  
ATOM   4877  H2  HOH B1619      12.370  33.794   3.564  1.00  0.00      B    H  
ATOM   4878  O   HOH B1620      13.951  37.871   6.248  1.00  0.00      B    O  
ATOM   4879  H1  HOH B1620      12.906  37.740   6.411  1.00  0.00      B    H  
ATOM   4880  H2  HOH B1620      14.112  38.899   6.178  1.00  0.00      B    H  
ATOM   4881  O   HOH B1621      28.476  37.580  19.320  1.00  0.00      B    O  
ATOM   4882  H1  HOH B1621      27.949  37.343  20.147  1.00  0.00      B    H  
ATOM   4883  H2  HOH B1621      29.428  37.130  19.317  1.00  0.00      B    H  
ATOM   4884  O   HOH B1622      17.035  19.681  10.668  1.00  0.00      B    O  
ATOM   4885  H1  HOH B1622      17.787  19.076  10.274  1.00  0.00      B    H  
ATOM   4886  H2  HOH B1622      16.752  19.113  11.508  1.00  0.00      B    H  
ATOM   4887  O   HOH B1623      37.202  32.639  10.190  1.00  0.00      B    O  
ATOM   4888  H1  HOH B1623      37.144  32.710  11.194  1.00  0.00      B    H  
ATOM   4889  H2  HOH B1623      36.486  31.966   9.923  1.00  0.00      B    H  
ATOM   4890  O   HOH B1624       4.914  26.365  10.206  1.00  0.00      B    O  
ATOM   4891  H1  HOH B1624       4.146  26.799   9.638  1.00  0.00      B    H  
ATOM   4892  H2  HOH B1624       5.799  26.539   9.732  1.00  0.00      B    H  
ATOM   4893  O   HOH B1625      34.090  31.768  24.060  1.00  0.00      B    O  
ATOM   4894  H1  HOH B1625      33.894  32.620  23.539  1.00  0.00      B    H  
ATOM   4895  H2  HOH B1625      34.999  31.434  23.819  1.00  0.00      B    H  
ATOM   4896  O   HOH B1626       7.829   2.304  13.212  1.00  0.00      B    O  
ATOM   4897  H1  HOH B1626       8.082   2.734  12.337  1.00  0.00      B    H  
ATOM   4898  H2  HOH B1626       8.186   1.385  13.266  1.00  0.00      B    H  
ATOM   4899  O   HOH B1627      21.807  36.501   8.564  1.00  0.00      B    O  
ATOM   4900  H1  HOH B1627      21.831  35.512   8.415  1.00  0.00      B    H  
ATOM   4901  H2  HOH B1627      20.827  36.846   8.830  1.00  0.00      B    H  
ATOM   4902  O   HOH B1628      15.673  23.252  36.687  1.00  0.00      B    O  
ATOM   4903  H1  HOH B1628      15.574  24.242  36.647  1.00  0.00      B    H  
ATOM   4904  H2  HOH B1628      15.205  22.787  35.924  1.00  0.00      B    H  
ATOM   4905  O   HOH B1629      24.380  37.006  27.713  1.00  0.00      B    O  
ATOM   4906  H1  HOH B1629      25.214  36.642  28.118  1.00  0.00      B    H  
ATOM   4907  H2  HOH B1629      24.419  36.869  26.708  1.00  0.00      B    H  
ATOM   4908  O   HOH B1630      32.102  15.692  18.582  1.00  0.00      B    O  
ATOM   4909  H1  HOH B1630      32.062  16.431  19.290  1.00  0.00      B    H  
ATOM   4910  H2  HOH B1630      32.989  15.655  18.081  1.00  0.00      B    H  
ATOM   4911  O   HOH B1631      28.299   1.875  35.924  1.00  0.00      B    O  
ATOM   4912  H1  HOH B1631      28.466   0.922  36.305  1.00  0.00      B    H  
ATOM   4913  H2  HOH B1631      28.656   2.513  36.628  1.00  0.00      B    H  
ATOM   4914  O   HOH B1632      36.317   6.876  35.892  1.00  0.00      B    O  
ATOM   4915  H1  HOH B1632      36.661   7.751  35.443  1.00  0.00      B    H  
ATOM   4916  H2  HOH B1632      36.843   6.036  35.568  1.00  0.00      B    H  
ATOM   4917  O   HOH B1633      16.749  37.218  12.203  1.00  0.00      B    O  
ATOM   4918  H1  HOH B1633      17.054  36.519  11.548  1.00  0.00      B    H  
ATOM   4919  H2  HOH B1633      16.044  37.835  11.801  1.00  0.00      B    H  
ATOM   4920  O   HOH B1634       7.893  14.150  36.665  1.00  0.00      B    O  
ATOM   4921  H1  HOH B1634       8.734  14.065  37.304  1.00  0.00      B    H  
ATOM   4922  H2  HOH B1634       7.911  14.962  36.038  1.00  0.00      B    H  
ATOM   4923  O   HOH B1635       6.484   9.022  15.451  1.00  0.00      B    O  
ATOM   4924  H1  HOH B1635       6.393   9.646  16.197  1.00  0.00      B    H  
ATOM   4925  H2  HOH B1635       7.445   8.714  15.394  1.00  0.00      B    H  
ATOM   4926  O   HOH B1636       5.105   9.245  27.782  1.00  0.00      B    O  
ATOM   4927  H1  HOH B1636       4.207   8.826  27.680  1.00  0.00      B    H  
ATOM   4928  H2  HOH B1636       4.960  10.125  28.271  1.00  0.00      B    H  
ATOM   4929  O   HOH B1637      13.750   8.484   6.538  1.00  0.00      B    O  
ATOM   4930  H1  HOH B1637      12.952   9.060   6.920  1.00  0.00      B    H  
ATOM   4931  H2  HOH B1637      13.675   7.567   6.952  1.00  0.00      B    H  
ATOM   4932  O   HOH B1638       2.049  20.191  14.641  1.00  0.00      B    O  
ATOM   4933  H1  HOH B1638       1.844  19.309  14.125  1.00  0.00      B    H  
ATOM   4934  H2  HOH B1638       1.553  20.925  14.235  1.00  0.00      B    H  
ATOM   4935  O   HOH B1639      13.254   3.124   2.420  1.00  0.00      B    O  
ATOM   4936  H1  HOH B1639      14.153   3.097   1.985  1.00  0.00      B    H
[truncated: 87,809 more chars]
