# Supplementary material for: ECE vs DISP Mechanisms in Anodic Electrolysis of Benzyl Alcohols: Computational Prediction of Microscopic Rate Constants
Source: J Phys Chem C Nanomater Interfaces. 2025 Aug 28;129(36):16076–96. doi: 10.1021/acs.jpcc.5c04347 (PMC12434723; doi:10.1021/acs.jpcc.5c04347)
Supplement: Supplementary file 2 [file jp5c04347_si_002.zip › example_simulation_inputs/QMMM_simulation_bulk_H2O_base_H2O/start_22_0.588_coords.pdb]

TITLE     MDANALYSIS FRAME 0: Created by PDBWriter
CRYST1   39.149   39.149   39.149  90.00  90.00  90.00 P 1           1
ATOM      1  C00 2ag A   1      15.347  14.941  19.247  1.00  0.00      A    C  
ATOM      2  O01 2ag A   1      16.208  16.040  19.037  1.00  0.00      A    O  
ATOM      3  C02 2ag A   1      15.844  17.340  19.157  1.00  0.00      A    C  
ATOM      4  C03 2ag A   1      16.741  18.278  18.627  1.00  0.00      A    C  
ATOM      5  C04 2ag A   1      16.248  19.551  18.559  1.00  0.00      A    C  
ATOM      6  C05 2ag A   1      14.900  19.964  18.995  1.00  0.00      A    C  
ATOM      7  C06 2ag A   1      14.319  21.214  18.693  1.00  0.00      A    C  
ATOM      8  O07 2ag A   1      13.040  21.437  19.108  1.00  0.00      A    O  
ATOM      9  C08 2ag A   1      14.130  18.944  19.517  1.00  0.00      A    C  
ATOM     10  C09 2ag A   1      14.579  17.637  19.646  1.00  0.00      A    C  
ATOM     11  H0A 2ag A   1      14.349  15.048  18.768  1.00  0.00      A    H  
ATOM     12  H0B 2ag A   1      15.746  13.996  18.828  1.00  0.00      A    H  
ATOM     13  H0C 2ag A   1      15.131  14.756  20.312  1.00  0.00      A    H  
ATOM     14  H0D 2ag A   1      17.733  17.972  18.352  1.00  0.00      A    H  
ATOM     15  H0E 2ag A   1      16.908  20.404  18.200  1.00  0.00      A    H  
ATOM     16  H0F 2ag A   1      13.735  20.771  17.102  1.00  0.00      A    H  
ATOM     17  H0G 2ag A   1      14.945  22.067  18.374  1.00  0.00      A    H  
ATOM     18  H0H 2ag A   1      12.785  22.216  18.526  1.00  0.00      A    H  
ATOM     19  H0I 2ag A   1      13.114  19.107  19.826  1.00  0.00      A    H  
ATOM     20  H0J 2ag A   1      13.842  16.934  20.027  1.00  0.00      A    H  
ATOM     21  O   HOH B   1      13.517  20.584  16.084  1.00  0.00      B    O  
ATOM     22  H1  HOH B   1      13.484  19.534  16.145  1.00  0.00      B    H  
ATOM     23  H2  HOH B   1      14.586  20.954  15.747  1.00  0.00      B    H  
ATOM     24  O   HOH B   2      14.241  23.400  14.882  1.00  0.00      B    O  
ATOM     25  H1  HOH B   2      13.468  23.011  14.429  1.00  0.00      B    H  
ATOM     26  H2  HOH B   2      14.481  24.188  14.241  1.00  0.00      B    H  
ATOM     27  O   HOH B   3      14.725  24.754  17.531  1.00  0.00      B    O  
ATOM     28  H1  HOH B   3      14.619  25.673  17.252  1.00  0.00      B    H  
ATOM     29  H2  HOH B   3      14.032  24.183  17.171  1.00  0.00      B    H  
ATOM     30  O   HOH B   4      10.751  21.843  15.995  1.00  0.00      B    O  
ATOM     31  H1  HOH B   4       9.882  22.073  15.613  1.00  0.00      B    H  
ATOM     32  H2  HOH B   4      11.317  21.774  15.194  1.00  0.00      B    H  
ATOM     33  O   HOH B   5      15.216  23.893  20.010  1.00  0.00      B    O  
ATOM     34  H1  HOH B   5      14.916  24.504  19.293  1.00  0.00      B    H  
ATOM     35  H2  HOH B   5      16.004  24.439  20.316  1.00  0.00      B    H  
ATOM     36  O   HOH B   6      12.531  23.429  17.491  1.00  0.00      B    O  
ATOM     37  H1  HOH B   6      11.918  23.198  16.804  1.00  0.00      B    H  
ATOM     38  H2  HOH B   6      12.216  24.201  17.980  1.00  0.00      B    H  
ATOM     39  O   HOH B   7      16.584  23.058  17.384  1.00  0.00      B    O  
ATOM     40  H1  HOH B   7      17.324  23.242  16.780  1.00  0.00      B    H  
ATOM     41  H2  HOH B   7      15.985  23.814  17.412  1.00  0.00      B    H  
ATOM     42  O   HOH B   8      13.660  22.296  21.704  1.00  0.00      B    O  
ATOM     43  H1  HOH B   8      12.805  22.154  21.278  1.00  0.00      B    H  
ATOM     44  H2  HOH B   8      14.147  22.785  20.971  1.00  0.00      B    H  
ATOM     45  O   HOH B   9      12.167  22.133  13.668  1.00  0.00      B    O  
ATOM     46  H1  HOH B   9      11.974  21.317  13.052  1.00  0.00      B    H  
ATOM     47  H2  HOH B   9      11.724  22.926  13.284  1.00  0.00      B    H  
ATOM     48  O   HOH B  10      12.793  18.172  16.809  1.00  0.00      B    O  
ATOM     49  H1  HOH B  10      13.275  18.035  17.686  1.00  0.00      B    H  
ATOM     50  H2  HOH B  10      12.006  18.826  17.089  1.00  0.00      B    H  
ATOM     51  O   HOH B  11      11.061  19.902  17.688  1.00  0.00      B    O  
ATOM     52  H1  HOH B  11      11.046  20.591  16.966  1.00  0.00      B    H  
ATOM     53  H2  HOH B  11      10.142  19.723  17.923  1.00  0.00      B    H  
ATOM     54  O   HOH B  12      15.647  21.434  15.401  1.00  0.00      B    O  
ATOM     55  H1  HOH B  12      16.023  21.924  16.163  1.00  0.00      B    H  
ATOM     56  H2  HOH B  12      15.107  22.253  14.933  1.00  0.00      B    H  
ATOM     57  O   HOH B  13      38.393  15.499  34.377  1.00  0.00      B    O  
ATOM     58  H1  HOH B  13      38.757  14.894  33.642  1.00  0.00      B    H  
ATOM     59  H2  HOH B  13      37.362  15.537  34.263  1.00  0.00      B    H  
ATOM     60  O   HOH B  14      22.258   5.955  25.994  1.00  0.00      B    O  
ATOM     61  H1  HOH B  14      22.180   6.874  25.504  1.00  0.00      B    H  
ATOM     62  H2  HOH B  14      23.166   5.541  25.648  1.00  0.00      B    H  
ATOM     63  O   HOH B  15      15.924  13.744  14.230  1.00  0.00      B    O  
ATOM     64  H1  HOH B  15      15.636  14.566  14.729  1.00  0.00      B    H  
ATOM     65  H2  HOH B  15      15.820  12.880  14.832  1.00  0.00      B    H  
ATOM     66  O   HOH B  16      35.820  18.110  14.708  1.00  0.00      B    O  
ATOM     67  H1  HOH B  16      36.752  17.864  15.070  1.00  0.00      B    H  
ATOM     68  H2  HOH B  16      35.455  18.958  15.133  1.00  0.00      B    H  
ATOM     69  O   HOH B  17       6.463  18.208  16.516  1.00  0.00      B    O  
ATOM     70  H1  HOH B  17       5.828  18.190  17.338  1.00  0.00      B    H  
ATOM     71  H2  HOH B  17       7.325  18.537  16.844  1.00  0.00      B    H  
ATOM     72  O   HOH B  18       9.170   9.800  15.890  1.00  0.00      B    O  
ATOM     73  H1  HOH B  18       9.082   8.870  16.203  1.00  0.00      B    H  
ATOM     74  H2  HOH B  18       9.198  10.399  16.744  1.00  0.00      B    H  
ATOM     75  O   HOH B  19      16.262  37.369  32.145  1.00  0.00      B    O  
ATOM     76  H1  HOH B  19      17.061  37.912  32.335  1.00  0.00      B    H  
ATOM     77  H2  HOH B  19      15.987  37.546  31.155  1.00  0.00      B    H  
ATOM     78  O   HOH B  20      39.232  31.601  24.279  1.00  0.00      B    O  
ATOM     79  H1  HOH B  20      38.728  31.773  25.133  1.00  0.00      B    H  
ATOM     80  H2  HOH B  20      38.921  32.383  23.679  1.00  0.00      B    H  
ATOM     81  O   HOH B  21      12.644  23.487  31.857  1.00  0.00      B    O  
ATOM     82  H1  HOH B  21      12.914  24.428  31.684  1.00  0.00      B    H  
ATOM     83  H2  HOH B  21      11.926  23.523  32.545  1.00  0.00      B    H  
ATOM     84  O   HOH B  22      20.181   0.993   4.100  1.00  0.00      B    O  
ATOM     85  H1  HOH B  22      20.686   0.851   5.020  1.00  0.00      B    H  
ATOM     86  H2  HOH B  22      19.358   0.391   4.112  1.00  0.00      B    H  
ATOM     87  O   HOH B  23      24.467  19.532  33.625  1.00  0.00      B    O  
ATOM     88  H1  HOH B  23      23.530  19.686  33.913  1.00  0.00      B    H  
ATOM     89  H2  HOH B  23      24.412  18.844  32.883  1.00  0.00      B    H  
ATOM     90  O   HOH B  24      32.758  23.085  22.633  1.00  0.00      B    O  
ATOM     91  H1  HOH B  24      33.495  22.414  22.847  1.00  0.00      B    H  
ATOM     92  H2  HOH B  24      32.299  22.786  21.796  1.00  0.00      B    H  
ATOM     93  O   HOH B  25      18.625   6.600  23.369  1.00  0.00      B    O  
ATOM     94  H1  HOH B  25      19.131   6.318  22.564  1.00  0.00      B    H  
ATOM     95  H2  HOH B  25      17.657   6.257  23.286  1.00  0.00      B    H  
ATOM     96  O   HOH B  26      10.741   3.863  16.819  1.00  0.00      B    O  
ATOM     97  H1  HOH B  26      11.492   4.417  16.379  1.00  0.00      B    H  
ATOM     98  H2  HOH B  26      10.746   2.989  16.306  1.00  0.00      B    H  
ATOM     99  O   HOH B  27       1.046  12.708  12.240  1.00  0.00      B    O  
ATOM    100  H1  HOH B  27       1.410  13.555  12.760  1.00  0.00      B    H  
ATOM    101  H2  HOH B  27       0.275  12.963  11.591  1.00  0.00      B    H  
ATOM    102  O   HOH B  28      34.895  25.968  27.437  1.00  0.00      B    O  
ATOM    103  H1  HOH B  28      34.501  26.388  26.547  1.00  0.00      B    H  
ATOM    104  H2  HOH B  28      34.109  25.623  28.068  1.00  0.00      B    H  
ATOM    105  O   HOH B  29      27.939  35.537  27.022  1.00  0.00      B    O  
ATOM    106  H1  HOH B  29      26.950  35.445  26.666  1.00  0.00      B    H  
ATOM    107  H2  HOH B  29      27.900  35.372  28.054  1.00  0.00      B    H  
ATOM    108  O   HOH B  30       0.242  27.329   2.425  1.00  0.00      B    O  
ATOM    109  H1  HOH B  30       0.641  27.379   1.444  1.00  0.00      B    H  
ATOM    110  H2  HOH B  30       1.091  27.533   3.043  1.00  0.00      B    H  
ATOM    111  O   HOH B  31      35.358  19.072  38.354  1.00  0.00      B    O  
ATOM    112  H1  HOH B  31      36.162  19.659  38.122  1.00  0.00      B    H  
ATOM    113  H2  HOH B  31      34.666  19.700  38.782  1.00  0.00      B    H  
ATOM    114  O   HOH B  32       1.302  35.301   7.993  1.00  0.00      B    O  
ATOM    115  H1  HOH B  32       1.583  36.096   7.389  1.00  0.00      B    H  
ATOM    116  H2  HOH B  32       0.504  34.913   7.602  1.00  0.00      B    H  
ATOM    117  O   HOH B  33       9.101  14.174   4.023  1.00  0.00      B    O  
ATOM    118  H1  HOH B  33       8.690  13.322   4.334  1.00  0.00      B    H  
ATOM    119  H2  HOH B  33       8.569  14.950   4.303  1.00  0.00      B    H  
ATOM    120  O   HOH B  34      24.638  36.317   6.263  1.00  0.00      B    O  
ATOM    121  H1  HOH B  34      24.453  36.290   5.263  1.00  0.00      B    H  
ATOM    122  H2  HOH B  34      24.363  37.260   6.592  1.00  0.00      B    H  
ATOM    123  O   HOH B  35      20.775  13.784  35.753  1.00  0.00      B    O  
ATOM    124  H1  HOH B  35      20.795  14.236  34.861  1.00  0.00      B    H  
ATOM    125  H2  HOH B  35      21.494  13.068  35.870  1.00  0.00      B    H  
ATOM    126  O   HOH B  36      21.159  20.334  24.191  1.00  0.00      B    O  
ATOM    127  H1  HOH B  36      20.779  20.642  25.095  1.00  0.00      B    H  
ATOM    128  H2  HOH B  36      21.148  19.318  24.177  1.00  0.00      B    H  
ATOM    129  O   HOH B  37      35.278  24.380  16.821  1.00  0.00      B    O  
ATOM    130  H1  HOH B  37      34.397  24.481  16.254  1.00  0.00      B    H  
ATOM    131  H2  HOH B  37      35.687  23.489  16.616  1.00  0.00      B    H  
ATOM    132  O   HOH B  38       6.324  21.647  36.315  1.00  0.00      B    O  
ATOM    133  H1  HOH B  38       6.836  21.139  35.550  1.00  0.00      B    H  
ATOM    134  H2  HOH B  38       6.895  22.465  36.594  1.00  0.00      B    H  
ATOM    135  O   HOH B  39      19.211  32.983  34.325  1.00  0.00      B    O  
ATOM    136  H1  HOH B  39      19.096  33.278  33.365  1.00  0.00      B    H  
ATOM    137  H2  HOH B  39      19.096  33.703  35.028  1.00  0.00      B    H  
ATOM    138  O   HOH B  40      35.725   3.867  21.391  1.00  0.00      B    O  
ATOM    139  H1  HOH B  40      35.577   4.265  20.426  1.00  0.00      B    H  
ATOM    140  H2  HOH B  40      35.777   2.836  21.358  1.00  0.00      B    H  
ATOM    141  O   HOH B  41      16.916  25.763  21.264  1.00  0.00      B    O  
ATOM    142  H1  HOH B  41      17.876  25.910  21.312  1.00  0.00      B    H  
ATOM    143  H2  HOH B  41      16.761  25.471  22.237  1.00  0.00      B    H  
ATOM    144  O   HOH B  42      32.510  34.332  21.889  1.00  0.00      B    O  
ATOM    145  H1  HOH B  42      33.128  33.669  22.245  1.00  0.00      B    H  
ATOM    146  H2  HOH B  42      31.787  33.846  21.333  1.00  0.00      B    H  
ATOM    147  O   HOH B  43      26.996  36.080  23.300  1.00  0.00      B    O  
ATOM    148  H1  HOH B  43      27.252  35.132  23.227  1.00  0.00      B    H  
ATOM    149  H2  HOH B  43      26.673  36.217  24.243  1.00  0.00      B    H  
ATOM    150  O   HOH B  44      31.282  25.237   5.409  1.00  0.00      B    O  
ATOM    151  H1  HOH B  44      30.375  25.581   5.767  1.00  0.00      B    H  
ATOM    152  H2  HOH B  44      31.911  26.089   5.496  1.00  0.00      B    H  
ATOM    153  O   HOH B  45      38.450  24.316  25.210  1.00  0.00      B    O  
ATOM    154  H1  HOH B  45      39.094  25.018  25.538  1.00  0.00      B    H  
ATOM    155  H2  HOH B  45      37.844  24.006  25.922  1.00  0.00      B    H  
ATOM    156  O   HOH B  46      28.737  32.988   0.858  1.00  0.00      B    O  
ATOM    157  H1  HOH B  46      27.960  33.350   0.240  1.00  0.00      B    H  
ATOM    158  H2  HOH B  46      28.528  33.330   1.724  1.00  0.00      B    H  
ATOM    159  O   HOH B  47      36.658   3.905   0.031  1.00  0.00      B    O  
ATOM    160  H1  HOH B  47      36.514   3.110  -0.562  1.00  0.00      B    H  
ATOM    161  H2  HOH B  47      36.557   3.671   1.005  1.00  0.00      B    H  
ATOM    162  O   HOH B  48      19.567  33.944  15.338  1.00  0.00      B    O  
ATOM    163  H1  HOH B  48      18.694  34.244  15.681  1.00  0.00      B    H  
ATOM    164  H2  HOH B  48      19.773  33.137  15.939  1.00  0.00      B    H  
ATOM    165  O   HOH B  49      26.664  28.439  26.067  1.00  0.00      B    O  
ATOM    166  H1  HOH B  49      26.809  28.764  26.989  1.00  0.00      B    H  
ATOM    167  H2  HOH B  49      27.583  28.181  25.670  1.00  0.00      B    H  
ATOM    168  O   HOH B  50      31.356  37.431  16.375  1.00  0.00      B    O  
ATOM    169  H1  HOH B  50      30.395  37.440  16.705  1.00  0.00      B    H  
ATOM    170  H2  HOH B  50      31.897  38.124  16.839  1.00  0.00      B    H  
ATOM    171  O   HOH B  51      14.092  37.026  33.786  1.00  0.00      B    O  
ATOM    172  H1  HOH B  51      14.251  37.026  34.793  1.00  0.00      B    H  
ATOM    173  H2  HOH B  51      15.019  36.943  33.357  1.00  0.00      B    H  
ATOM    174  O   HOH B  52      16.938  34.495   6.218  1.00  0.00      B    O  
ATOM    175  H1  HOH B  52      16.144  33.989   5.847  1.00  0.00      B    H  
ATOM    176  H2  HOH B  52      17.470  33.853   6.784  1.00  0.00      B    H  
ATOM    177  O   HOH B  53      17.975   5.764  11.122  1.00  0.00      B    O  
ATOM    178  H1  HOH B  53      17.253   6.409  10.753  1.00  0.00      B    H  
ATOM    179  H2  HOH B  53      17.443   4.944  11.369  1.00  0.00      B    H  
ATOM    180  O   HOH B  54      32.108  29.668  28.878  1.00  0.00      B    O  
ATOM    181  H1  HOH B  54      32.917  30.183  28.530  1.00  0.00      B    H  
ATOM    182  H2  HOH B  54      31.288  30.242  28.950  1.00  0.00      B    H  
ATOM    183  O   HOH B  55       7.510  34.868  20.381  1.00  0.00      B    O  
ATOM    184  H1  HOH B  55       7.627  34.383  19.434  1.00  0.00      B    H  
ATOM    185  H2  HOH B  55       8.267  34.706  21.036  1.00  0.00      B    H  
ATOM    186  O   HOH B  56      29.440  36.006  21.169  1.00  0.00      B    O  
ATOM    187  H1  HOH B  56      29.604  34.989  21.240  1.00  0.00      B    H  
ATOM    188  H2  HOH B  56      29.525  36.450  22.068  1.00  0.00      B    H  
ATOM    189  O   HOH B  57      26.828  25.621  36.506  1.00  0.00      B    O  
ATOM    190  H1  HOH B  57      27.692  25.389  36.021  1.00  0.00      B    H  
ATOM    191  H2  HOH B  57      26.377  26.421  35.973  1.00  0.00      B    H  
ATOM    192  O   HOH B  58      29.209  32.271  33.484  1.00  0.00      B    O  
ATOM    193  H1  HOH B  58      28.229  32.522  33.556  1.00  0.00      B    H  
ATOM    194  H2  HOH B  58      29.425  31.880  34.422  1.00  0.00      B    H  
ATOM    195  O   HOH B  59       7.680  36.584  16.143  1.00  0.00      B    O  
ATOM    196  H1  HOH B  59       8.500  37.060  16.411  1.00  0.00      B    H  
ATOM    197  H2  HOH B  59       7.264  36.316  17.033  1.00  0.00      B    H  
ATOM    198  O   HOH B  60      33.217   3.048  33.122  1.00  0.00      B    O  
ATOM    199  H1  HOH B  60      33.230   3.172  32.089  1.00  0.00      B    H  
ATOM    200  H2  HOH B  60      33.289   2.035  33.367  1.00  0.00      B    H  
ATOM    201  O   HOH B  61      29.529   8.226  15.502  1.00  0.00      B    O  
ATOM    202  H1  HOH B  61      30.142   8.238  16.308  1.00  0.00      B    H  
ATOM    203  H2  HOH B  61      28.937   7.419  15.515  1.00  0.00      B    H  
ATOM    204  O   HOH B  62      33.009   2.602  27.953  1.00  0.00      B    O  
ATOM    205  H1  HOH B  62      32.127   2.903  27.548  1.00  0.00      B    H  
ATOM    206  H2  HOH B  62      33.634   2.515  27.126  1.00  0.00      B    H  
ATOM    207  O   HOH B  63      31.362  38.348  22.709  1.00  0.00      B    O  
ATOM    208  H1  HOH B  63      31.494  38.940  23.553  1.00  0.00      B    H  
ATOM    209  H2  HOH B  63      30.409  38.205  22.557  1.00  0.00      B    H  
ATOM    210  O   HOH B  64       5.058  14.438  23.134  1.00  0.00      B    O  
ATOM    211  H1  HOH B  64       4.572  13.566  22.959  1.00  0.00      B    H  
ATOM    212  H2  HOH B  64       5.942  14.347  22.618  1.00  0.00      B    H  
ATOM    213  O   HOH B  65      15.201  10.646  31.913  1.00  0.00      B    O  
ATOM    214  H1  HOH B  65      15.840   9.842  31.820  1.00  0.00      B    H  
ATOM    215  H2  HOH B  65      15.742  11.396  32.399  1.00  0.00      B    H  
ATOM    216  O   HOH B  66      13.512   6.549   8.664  1.00  0.00      B    O  
ATOM    217  H1  HOH B  66      13.247   7.241   9.361  1.00  0.00      B    H  
ATOM    218  H2  HOH B  66      12.814   6.622   7.880  1.00  0.00      B    H  
ATOM    219  O   HOH B  67      30.436  27.025  37.417  1.00  0.00      B    O  
ATOM    220  H1  HOH B  67      31.445  26.966  37.535  1.00  0.00      B    H  
ATOM    221  H2  HOH B  67      30.264  27.814  36.773  1.00  0.00      B    H  
ATOM    222  O   HOH B  68      18.615   4.313  30.021  1.00  0.00      B    O  
ATOM    223  H1  HOH B  68      18.370   3.528  30.610  1.00  0.00      B    H  
ATOM    224  H2  HOH B  68      19.615   4.482  30.073  1.00  0.00      B    H  
ATOM    225  O   HOH B  69      29.760  14.115  13.930  1.00  0.00      B    O  
ATOM    226  H1  HOH B  69      30.389  13.368  14.233  1.00  0.00      B    H  
ATOM    227  H2  HOH B  69      29.109  14.206  14.707  1.00  0.00      B    H  
ATOM    228  O   HOH B  70       4.990  32.046  31.687  1.00  0.00      B    O  
ATOM    229  H1  HOH B  70       5.257  32.030  32.692  1.00  0.00      B    H  
ATOM    230  H2  HOH B  70       5.690  31.497  31.265  1.00  0.00      B    H  
ATOM    231  O   HOH B  71      31.383  22.286  20.422  1.00  0.00      B    O  
ATOM    232  H1  HOH B  71      30.714  21.637  20.863  1.00  0.00      B    H  
ATOM    233  H2  HOH B  71      30.838  22.868  19.787  1.00  0.00      B    H  
ATOM    234  O   HOH B  72      27.778  26.984   3.399  1.00  0.00      B    O  
ATOM    235  H1  HOH B  72      28.680  27.360   3.266  1.00  0.00      B    H  
ATOM    236  H2  HOH B  72      27.059  27.612   2.953  1.00  0.00      B    H  
ATOM    237  O   HOH B  73      11.386  35.738  34.960  1.00  0.00      B    O  
ATOM    238  H1  HOH B  73      11.542  36.706  35.319  1.00  0.00      B    H  
ATOM    239  H2  HOH B  73      10.443  35.715  34.727  1.00  0.00      B    H  
ATOM    240  O   HOH B  74      28.135  10.746  16.510  1.00  0.00      B    O  
ATOM    241  H1  HOH B  74      27.168  10.592  16.284  1.00  0.00      B    H  
ATOM    242  H2  HOH B  74      28.697  10.156  15.887  1.00  0.00      B    H  
ATOM    243  O   HOH B  75      34.857   9.802  13.390  1.00  0.00      B    O  
ATOM    244  H1  HOH B  75      35.792   9.523  13.638  1.00  0.00      B    H  
ATOM    245  H2  HOH B  75      34.933  10.472  12.632  1.00  0.00      B    H  
ATOM    246  O   HOH B  76      28.570  14.348  10.012  1.00  0.00      B    O  
ATOM    247  H1  HOH B  76      29.047  13.996   9.243  1.00  0.00      B    H  
ATOM    248  H2  HOH B  76      28.030  15.089   9.593  1.00  0.00      B    H  
ATOM    249  O   HOH B  77      30.434  33.831  11.367  1.00  0.00      B    O  
ATOM    250  H1  HOH B  77      29.752  33.471  10.710  1.00  0.00      B    H  
ATOM    251  H2  HOH B  77      29.961  34.648  11.783  1.00  0.00      B    H  
ATOM    252  O   HOH B  78      38.445  17.439   4.420  1.00  0.00      B    O  
ATOM    253  H1  HOH B  78      39.341  17.817   4.750  1.00  0.00      B    H  
ATOM    254  H2  HOH B  78      37.906  18.152   3.955  1.00  0.00      B    H  
ATOM    255  O   HOH B  79      17.119  23.664  13.014  1.00  0.00      B    O  
ATOM    256  H1  HOH B  79      16.382  24.215  12.592  1.00  0.00      B    H  
ATOM    257  H2  HOH B  79      17.251  22.878  12.334  1.00  0.00      B    H  
ATOM    258  O   HOH B  80      24.939  17.584  23.254  1.00  0.00      B    O  
ATOM    259  H1  HOH B  80      25.753  16.953  23.377  1.00  0.00      B    H  
ATOM    260  H2  HOH B  80      24.112  17.020  22.870  1.00  0.00      B    H  
ATOM    261  O   HOH B  81      29.140   0.904  14.670  1.00  0.00      B    O  
ATOM    262  H1  HOH B  81      30.056   0.876  15.090  1.00  0.00      B    H  
ATOM    263  H2  HOH B  81      28.934   0.056  14.248  1.00  0.00      B    H  
ATOM    264  O   HOH B  82      24.366  17.061  15.351  1.00  0.00      B    O  
ATOM    265  H1  HOH B  82      24.009  16.150  15.111  1.00  0.00      B    H  
ATOM    266  H2  HOH B  82      24.716  17.569  14.543  1.00  0.00      B    H  
ATOM    267  O   HOH B  83      30.055  24.051  18.691  1.00  0.00      B    O  
ATOM    268  H1  HOH B  83      29.075  23.753  18.488  1.00  0.00      B    H  
ATOM    269  H2  HOH B  83      30.127  24.977  19.112  1.00  0.00      B    H  
ATOM    270  O   HOH B  84       8.502  12.215   9.403  1.00  0.00      B    O  
ATOM    271  H1  HOH B  84       9.162  12.003   8.663  1.00  0.00      B    H  
ATOM    272  H2  HOH B  84       7.573  12.195   9.009  1.00  0.00      B    H  
ATOM    273  O   HOH B  85      35.611  38.660  24.191  1.00  0.00      B    O  
ATOM    274  H1  HOH B  85      35.517  37.703  23.907  1.00  0.00      B    H  
ATOM    275  H2  HOH B  85      34.925  38.701  24.965  1.00  0.00      B    H  
ATOM    276  O   HOH B  86      33.580  21.172  19.382  1.00  0.00      B    O  
ATOM    277  H1  HOH B  86      32.669  21.391  19.725  1.00  0.00      B    H  
ATOM    278  H2  HOH B  86      34.212  21.983  19.335  1.00  0.00      B    H  
ATOM    279  O   HOH B  87      31.005   4.119  27.070  1.00  0.00      B    O  
ATOM    280  H1  HOH B  87      31.740   4.685  26.601  1.00  0.00      B    H  
ATOM    281  H2  HOH B  87      30.061   4.568  27.001  1.00  0.00      B    H  
ATOM    282  O   HOH B  88      25.965  32.149  20.855  1.00  0.00      B    O  
ATOM    283  H1  HOH B  88      25.999  32.658  19.988  1.00  0.00      B    H  
ATOM    284  H2  HOH B  88      25.173  31.536  20.812  1.00  0.00      B    H  
ATOM    285  O   HOH B  89      34.189  36.586  10.831  1.00  0.00      B    O  
ATOM    286  H1  HOH B  89      34.492  36.429  11.784  1.00  0.00      B    H  
ATOM    287  H2  HOH B  89      34.094  37.558  10.802  1.00  0.00      B    H  
ATOM    288  O   HOH B  90      38.047  19.631  37.621  1.00  0.00      B    O  
ATOM    289  H1  HOH B  90      38.517  18.987  38.233  1.00  0.00      B    H  
ATOM    290  H2  HOH B  90      37.894  19.077  36.783  1.00  0.00      B    H  
ATOM    291  O   HOH B  91      25.651   6.922  26.828  1.00  0.00      B    O  
ATOM    292  H1  HOH B  91      26.313   7.365  26.205  1.00  0.00      B    H  
ATOM    293  H2  HOH B  91      25.376   7.608  27.479  1.00  0.00      B    H  
ATOM    294  O   HOH B  92      38.772  39.009   4.569  1.00  0.00      B    O  
ATOM    295  H1  HOH B  92      39.578  39.294   4.057  1.00  0.00      B    H  
ATOM    296  H2  HOH B  92      38.918  39.140   5.533  1.00  0.00      B    H  
ATOM    297  O   HOH B  93      16.722  32.195   3.606  1.00  0.00      B    O  
ATOM    298  H1  HOH B  93      15.733  32.335   3.340  1.00  0.00      B    H  
ATOM    299  H2  HOH B  93      16.829  31.222   3.819  1.00  0.00      B    H  
ATOM    300  O   HOH B  94      36.788  14.160  16.634  1.00  0.00      B    O  
ATOM    301  H1  HOH B  94      36.489  13.264  16.983  1.00  0.00      B    H  
ATOM    302  H2  HOH B  94      35.921  14.689  16.471  1.00  0.00      B    H  
ATOM    303  O   HOH B  95      26.938   4.673  27.686  1.00  0.00      B    O  
ATOM    304  H1  HOH B  95      27.105   4.627  28.682  1.00  0.00      B    H  
ATOM    305  H2  HOH B  95      26.419   5.521  27.332  1.00  0.00      B    H  
ATOM    306  O   HOH B  96      24.766  23.604  19.058  1.00  0.00      B    O  
ATOM    307  H1  HOH B  96      24.834  23.365  20.018  1.00  0.00      B    H  
ATOM    308  H2  HOH B  96      24.080  22.961  18.631  1.00  0.00      B    H  
ATOM    309  O   HOH B  97      21.752  22.352  16.951  1.00  0.00      B    O  
ATOM    310  H1  HOH B  97      22.537  22.136  16.340  1.00  0.00      B    H  
ATOM    311  H2  HOH B  97      20.970  21.757  16.676  1.00  0.00      B    H  
ATOM    312  O   HOH B  98       5.997  37.150  29.530  1.00  0.00      B    O  
ATOM    313  H1  HOH B  98       6.552  37.978  29.245  1.00  0.00      B    H  
ATOM    314  H2  HOH B  98       5.935  36.610  28.675  1.00  0.00      B    H  
ATOM    315  O   HOH B  99       2.584  30.181  15.818  1.00  0.00      B    O  
ATOM    316  H1  HOH B  99       2.869  29.288  15.408  1.00  0.00      B    H  
ATOM    317  H2  HOH B  99       2.686  30.878  15.115  1.00  0.00      B    H  
ATOM    318  O   HOH B 100      13.378   7.398  39.107  1.00  0.00      B    O  
ATOM    319  H1  HOH B 100      13.121   7.245  38.133  1.00  0.00      B    H  
ATOM    320  H2  HOH B 100      14.079   8.096  39.157  1.00  0.00      B    H  
ATOM    321  O   HOH B 101      22.043  28.653  13.471  1.00  0.00      B    O  
ATOM    322  H1  HOH B 101      22.597  28.676  12.635  1.00  0.00      B    H  
ATOM    323  H2  HOH B 101      21.954  27.692  13.720  1.00  0.00      B    H  
ATOM    324  O   HOH B 102      13.284  31.782   0.661  1.00  0.00      B    O  
ATOM    325  H1  HOH B 102      12.891  31.335  -0.190  1.00  0.00      B    H  
ATOM    326  H2  HOH B 102      13.069  32.781   0.484  1.00  0.00      B    H  
ATOM    327  O   HOH B 103      20.380  21.055   3.667  1.00  0.00      B    O  
ATOM    328  H1  HOH B 103      19.667  21.551   3.184  1.00  0.00      B    H  
ATOM    329  H2  HOH B 103      20.728  20.390   2.972  1.00  0.00      B    H  
ATOM    330  O   HOH B 104      28.951   5.301  23.873  1.00  0.00      B    O  
ATOM    331  H1  HOH B 104      29.299   4.376  23.873  1.00  0.00      B    H  
ATOM    332  H2  HOH B 104      28.327   5.418  23.108  1.00  0.00      B    H  
ATOM    333  O   HOH B 105      21.371   6.015  30.898  1.00  0.00      B    O  
ATOM    334  H1  HOH B 105      21.908   6.359  30.096  1.00  0.00      B    H  
ATOM    335  H2  HOH B 105      21.932   5.429  31.492  1.00  0.00      B    H  
ATOM    336  O   HOH B 106      24.330  28.258  28.755  1.00  0.00      B    O  
ATOM    337  H1  HOH B 106      24.847  27.621  29.286  1.00  0.00      B    H  
ATOM    338  H2  HOH B 106      24.034  27.893  27.820  1.00  0.00      B    H  
ATOM    339  O   HOH B 107      18.740  38.456  28.331  1.00  0.00      B    O  
ATOM    340  H1  HOH B 107      18.891  39.338  27.867  1.00  0.00      B    H  
ATOM    341  H2  HOH B 107      17.965  38.570  28.984  1.00  0.00      B    H  
ATOM    342  O   HOH B 108      13.179  19.696   4.880  1.00  0.00      B    O  
ATOM    343  H1  HOH B 108      13.784  20.494   4.534  1.00  0.00      B    H  
ATOM    344  H2  HOH B 108      13.796  18.944   4.969  1.00  0.00      B    H  
ATOM    345  O   HOH B 109      16.421  33.007  22.443  1.00  0.00      B    O  
ATOM    346  H1  HOH B 109      16.916  32.364  22.996  1.00  0.00      B    H  
ATOM    347  H2  HOH B 109      16.465  32.703  21.453  1.00  0.00      B    H  
ATOM    348  O   HOH B 110      38.557  28.756   5.737  1.00  0.00      B    O  
ATOM    349  H1  HOH B 110      37.621  29.087   5.465  1.00  0.00      B    H  
ATOM    350  H2  HOH B 110      38.632  27.772   5.472  1.00  0.00      B    H  
ATOM    351  O   HOH B 111      19.200  30.089  27.390  1.00  0.00      B    O  
ATOM    352  H1  HOH B 111      18.751  29.857  28.257  1.00  0.00      B    H  
ATOM    353  H2  HOH B 111      19.668  29.280  27.114  1.00  0.00      B    H  
ATOM    354  O   HOH B 112      15.440  22.411  34.118  1.00  0.00      B    O  
ATOM    355  H1  HOH B 112      16.122  22.955  33.528  1.00  0.00      B    H  
ATOM    356  H2  HOH B 112      14.663  22.215  33.525  1.00  0.00      B    H  
ATOM    357  O   HOH B 113      38.342  22.389   6.499  1.00  0.00      B    O  
ATOM    358  H1  HOH B 113      37.568  21.794   6.364  1.00  0.00      B    H  
ATOM    359  H2  HOH B 113      38.037  23.076   7.173  1.00  0.00      B    H  
ATOM    360  O   HOH B 114      12.392  30.212   5.739  1.00  0.00      B    O  
ATOM    361  H1  HOH B 114      11.925  30.328   6.606  1.00  0.00      B    H  
ATOM    362  H2  HOH B 114      12.161  29.312   5.398  1.00  0.00      B    H  
ATOM    363  O   HOH B 115      11.951  17.649   1.591  1.00  0.00      B    O  
ATOM    364  H1  HOH B 115      11.884  16.647   1.877  1.00  0.00      B    H  
ATOM    365  H2  HOH B 115      12.624  17.829   0.835  1.00  0.00      B    H  
ATOM    366  O   HOH B 116       3.127  31.039   1.345  1.00  0.00      B    O  
ATOM    367  H1  HOH B 116       3.498  30.856   0.420  1.00  0.00      B    H  
ATOM    368  H2  HOH B 116       2.107  31.050   1.294  1.00  0.00      B    H  
ATOM    369  O   HOH B 117      18.368  15.120  23.543  1.00  0.00      B    O  
ATOM    370  H1  HOH B 117      19.047  15.194  24.242  1.00  0.00      B    H  
ATOM    371  H2  HOH B 117      18.275  14.105  23.369  1.00  0.00      B    H  
ATOM    372  O   HOH B 118      25.381  11.731  20.312  1.00  0.00      B    O  
ATOM    373  H1  HOH B 118      25.977  11.179  20.934  1.00  0.00      B    H  
ATOM    374  H2  HOH B 118      25.974  12.354  19.737  1.00  0.00      B    H  
ATOM    375  O   HOH B 119      30.407   8.139  26.074  1.00  0.00      B    O  
ATOM    376  H1  HOH B 119      29.951   7.253  26.161  1.00  0.00      B    H  
ATOM    377  H2  HOH B 119      30.124   8.568  25.201  1.00  0.00      B    H  
ATOM    378  O   HOH B 120      19.614  37.111  38.043  1.00  0.00      B    O  
ATOM    379  H1  HOH B 120      19.871  37.059  39.016  1.00  0.00      B    H  
ATOM    380  H2  HOH B 120      18.622  37.386  38.056  1.00  0.00      B    H  
ATOM    381  O   HOH B 121      24.391  26.854  32.011  1.00  0.00      B    O  
ATOM    382  H1  HOH B 121      25.299  26.908  31.598  1.00  0.00      B    H  
ATOM    383  H2  HOH B 121      24.093  27.769  32.409  1.00  0.00      B    H  
ATOM    384  O   HOH B 122      32.195  12.457  31.232  1.00  0.00      B    O  
ATOM    385  H1  HOH B 122      32.829  11.662  31.123  1.00  0.00      B    H  
ATOM    386  H2  HOH B 122      31.173  12.198  31.171  1.00  0.00      B    H  
ATOM    387  O   HOH B 123       3.770  16.624  21.986  1.00  0.00      B    O  
ATOM    388  H1  HOH B 123       4.211  17.286  22.582  1.00  0.00      B    H  
ATOM    389  H2  HOH B 123       4.206  15.728  22.144  1.00  0.00      B    H  
ATOM    390  O   HOH B 124       5.651   3.110  25.465  1.00  0.00      B    O  
ATOM    391  H1  HOH B 124       6.290   2.754  24.738  1.00  0.00      B    H  
ATOM    392  H2  HOH B 124       4.755   2.798  25.173  1.00  0.00      B    H  
ATOM    393  O   HOH B 125      21.718   3.652  28.612  1.00  0.00      B    O  
ATOM    394  H1  HOH B 125      21.767   4.203  27.763  1.00  0.00      B    H  
ATOM    395  H2  HOH B 125      22.605   3.141  28.710  1.00  0.00      B    H  
ATOM    396  O   HOH B 126      16.519  10.070  36.491  1.00  0.00      B    O  
ATOM    397  H1  HOH B 126      16.038  11.007  36.438  1.00  0.00      B    H  
ATOM    398  H2  HOH B 126      17.402  10.093  36.001  1.00  0.00      B    H  
ATOM    399  O   HOH B 127      16.933   7.277  37.364  1.00  0.00      B    O  
ATOM    400  H1  HOH B 127      16.744   7.004  38.275  1.00  0.00      B    H  
ATOM    401  H2  HOH B 127      16.556   8.224  37.069  1.00  0.00      B    H  
ATOM    402  O   HOH B 128      29.392  13.230  17.493  1.00  0.00      B    O  
ATOM    403  H1  HOH B 128      28.939  13.990  16.972  1.00  0.00      B    H  
ATOM    404  H2  HOH B 128      29.209  12.406  16.947  1.00  0.00      B    H  
ATOM    405  O   HOH B 129      33.471  32.891   7.508  1.00  0.00      B    O  
ATOM    406  H1  HOH B 129      33.403  33.003   8.509  1.00  0.00      B    H  
ATOM    407  H2  HOH B 129      34.449  32.969   7.347  1.00  0.00      B    H  
ATOM    408  O   HOH B 130       6.773  29.086   6.677  1.00  0.00      B    O  
ATOM    409  H1  HOH B 130       6.994  28.787   5.749  1.00  0.00      B    H  
ATOM    410  H2  HOH B 130       5.971  29.705   6.577  1.00  0.00      B    H  
ATOM    411  O   HOH B 131      10.725   1.884  14.603  1.00  0.00      B    O  
ATOM    412  H1  HOH B 131      10.055   1.080  14.588  1.00  0.00      B    H  
ATOM    413  H2  HOH B 131      11.433   1.604  13.998  1.00  0.00      B    H  
ATOM    414  O   HOH B 132      16.432  13.084  26.045  1.00  0.00      B    O  
ATOM    415  H1  HOH B 132      16.416  14.110  26.116  1.00  0.00      B    H  
ATOM    416  H2  HOH B 132      16.983  12.861  25.246  1.00  0.00      B    H  
ATOM    417  O   HOH B 133       8.119  23.195  24.041  1.00  0.00      B    O  
ATOM    418  H1  HOH B 133       8.863  23.704  24.540  1.00  0.00      B    H  
ATOM    419  H2  HOH B 133       7.484  22.732  24.712  1.00  0.00      B    H  
ATOM    420  O   HOH B 134      16.541   7.754   9.887  1.00  0.00      B    O  
ATOM    421  H1  HOH B 134      15.712   7.484   9.462  1.00  0.00      B    H  
ATOM    422  H2  HOH B 134      17.138   8.132   9.160  1.00  0.00      B    H  
ATOM    423  O   HOH B 135      20.794   9.941  17.830  1.00  0.00      B    O  
ATOM    424  H1  HOH B 135      20.669   9.454  18.701  1.00  0.00      B    H  
ATOM    425  H2  HOH B 135      21.761  10.234  17.773  1.00  0.00      B    H  
ATOM    426  O   HOH B 136       2.029  22.549   7.710  1.00  0.00      B    O  
ATOM    427  H1  HOH B 136       2.638  21.853   7.446  1.00  0.00      B    H  
ATOM    428  H2  HOH B 136       1.047  22.136   7.616  1.00  0.00      B    H  
ATOM    429  O   HOH B 137       8.408  14.708  31.450  1.00  0.00      B    O  
ATOM    430  H1  HOH B 137       8.344  14.868  32.439  1.00  0.00      B    H  
ATOM    431  H2  HOH B 137       7.968  15.413  30.941  1.00  0.00      B    H  
ATOM    432  O   HOH B 138      10.331   5.852  13.324  1.00  0.00      B    O  
ATOM    433  H1  HOH B 138       9.664   6.230  14.008  1.00  0.00      B    H  
ATOM    434  H2  HOH B 138      11.269   6.215  13.629  1.00  0.00      B    H  
ATOM    435  O   HOH B 139      37.929   8.375  11.983  1.00  0.00      B    O  
ATOM    436  H1  HOH B 139      38.557   7.948  11.239  1.00  0.00      B    H  
ATOM    437  H2  HOH B 139      37.169   8.693  11.385  1.00  0.00      B    H  
ATOM    438  O   HOH B 140      33.060  15.056  31.277  1.00  0.00      B    O  
ATOM    439  H1  HOH B 140      33.971  14.947  31.644  1.00  0.00      B    H  
ATOM    440  H2  HOH B 140      32.694  14.113  31.098  1.00  0.00      B    H  
ATOM    441  O   HOH B 141       4.261   0.318  29.421  1.00  0.00      B    O  
ATOM    442  H1  HOH B 141       4.627  -0.632  29.222  1.00  0.00      B    H  
ATOM    443  H2  HOH B 141       3.912   0.336  30.343  1.00  0.00      B    H  
ATOM    444  O   HOH B 142      29.320  33.351   3.620  1.00  0.00      B    O  
ATOM    445  H1  HOH B 142      29.689  32.445   3.912  1.00  0.00      B    H  
ATOM    446  H2  HOH B 142      28.875  33.735   4.442  1.00  0.00      B    H  
ATOM    447  O   HOH B 143       9.307  11.225  30.721  1.00  0.00      B    O  
ATOM    448  H1  HOH B 143       9.334  10.652  31.552  1.00  0.00      B    H  
ATOM    449  H2  HOH B 143       8.348  11.653  30.591  1.00  0.00      B    H  
ATOM    450  O   HOH B 144      15.289  33.264  17.757  1.00  0.00      B    O  
ATOM    451  H1  HOH B 144      14.999  33.958  18.475  1.00  0.00      B    H  
ATOM    452  H2  HOH B 144      14.468  32.669  17.678  1.00  0.00      B    H  
ATOM    453  O   HOH B 145      31.771  27.577  26.763  1.00  0.00      B    O  
ATOM    454  H1  HOH B 145      32.491  27.153  26.180  1.00  0.00      B    H  
ATOM    455  H2  HOH B 145      32.123  28.241  27.436  1.00  0.00      B    H  
ATOM    456  O   HOH B 146      34.140  13.824  21.766  1.00  0.00      B    O  
ATOM    457  H1  HOH B 146      34.640  14.588  22.239  1.00  0.00      B    H  
ATOM    458  H2  HOH B 146      33.390  14.207  21.218  1.00  0.00      B    H  
ATOM    459  O   HOH B 147      13.863  31.760  13.022  1.00  0.00      B    O  
ATOM    460  H1  HOH B 147      14.127  30.869  12.644  1.00  0.00      B    H  
ATOM    461  H2  HOH B 147      12.961  31.679  13.390  1.00  0.00      B    H  
ATOM    462  O   HOH B 148      22.597  21.554   5.106  1.00  0.00      B    O  
ATOM    463  H1  HOH B 148      22.532  21.168   6.014  1.00  0.00      B    H  
ATOM    464  H2  HOH B 148      21.670  21.483   4.651  1.00  0.00      B    H  
ATOM    465  O   HOH B 149      35.096  21.450  25.956  1.00  0.00      B    O  
ATOM    466  H1  HOH B 149      34.388  20.868  25.485  1.00  0.00      B    H  
ATOM    467  H2  HOH B 149      35.580  21.976  25.200  1.00  0.00      B    H  
ATOM    468  O   HOH B 150       6.344  24.262  11.342  1.00  0.00      B    O  
ATOM    469  H1  HOH B 150       6.221  23.330  11.695  1.00  0.00      B    H  
ATOM    470  H2  HOH B 150       6.341  24.946  12.092  1.00  0.00      B    H  
ATOM    471  O   HOH B 151      17.179  12.575  29.903  1.00  0.00      B    O  
ATOM    472  H1  HOH B 151      17.273  13.579  29.638  1.00  0.00      B    H  
ATOM    473  H2  HOH B 151      16.773  12.077  29.092  1.00  0.00      B    H  
ATOM    474  O   HOH B 152       3.362  16.475   4.158  1.00  0.00      B    O  
ATOM    475  H1  HOH B 152       4.273  16.480   3.626  1.00  0.00      B    H  
ATOM    476  H2  HOH B 152       3.069  17.482   4.391  1.00  0.00      B    H  
ATOM    477  O   HOH B 153      20.128  11.702  15.352  1.00  0.00      B    O  
ATOM    478  H1  HOH B 153      20.790  10.947  15.408  1.00  0.00      B    H  
ATOM    479  H2  HOH B 153      19.342  11.465  15.962  1.00  0.00      B    H  
ATOM    480  O   HOH B 154      30.583   2.901  23.172  1.00  0.00      B    O  
ATOM    481  H1  HOH B 154      30.501   2.070  23.687  1.00  0.00      B    H  
ATOM    482  H2  HOH B 154      30.077   2.935  22.300  1.00  0.00      B    H  
ATOM    483  O   HOH B 155      20.980  18.390  31.133  1.00  0.00      B    O  
ATOM    484  H1  HOH B 155      20.092  18.161  31.567  1.00  0.00      B    H  
ATOM    485  H2  HOH B 155      20.835  19.217  30.569  1.00  0.00      B    H  
ATOM    486  O   HOH B 156      38.078   9.070  35.217  1.00  0.00      B    O  
ATOM    487  H1  HOH B 156      38.357   8.935  36.196  1.00  0.00      B    H  
ATOM    488  H2  HOH B 156      37.742   8.177  34.860  1.00  0.00      B    H  
ATOM    489  O   HOH B 157      35.000  25.239  34.261  1.00  0.00      B    O  
ATOM    490  H1  HOH B 157      35.430  24.881  35.068  1.00  0.00      B    H  
ATOM    491  H2  HOH B 157      35.200  24.521  33.565  1.00  0.00      B    H  
ATOM    492  O   HOH B 158      17.071  37.963  38.817  1.00  0.00      B    O  
ATOM    493  H1  HOH B 158      17.146  37.545  39.775  1.00  0.00      B    H  
ATOM    494  H2  HOH B 158      16.150  38.432  38.770  1.00  0.00      B    H  
ATOM    495  O   HOH B 159      36.669  18.559  30.343  1.00  0.00      B    O  
ATOM    496  H1  HOH B 159      36.586  17.556  30.493  1.00  0.00      B    H  
ATOM    497  H2  HOH B 159      36.682  18.630  29.292  1.00  0.00      B    H  
ATOM    498  O   HOH B 160      20.242   5.319  16.695  1.00  0.00      B    O  
ATOM    499  H1  HOH B 160      20.708   6.237  16.833  1.00  0.00      B    H  
ATOM    500  H2  HOH B 160      20.973   4.654  16.481  1.00  0.00      B    H  
ATOM    501  O   HOH B 161      16.190  15.590   7.090  1.00  0.00      B    O  
ATOM    502  H1  HOH B 161      15.710  14.793   7.403  1.00  0.00      B    H  
ATOM    503  H2  HOH B 161      15.850  15.847   6.228  1.00  0.00      B    H  
ATOM    504  O   HOH B 162       0.270  31.024  19.866  1.00  0.00      B    O  
ATOM    505  H1  HOH B 162      -0.265  31.871  20.050  1.00  0.00      B    H  
ATOM    506  H2  HOH B 162       0.756  30.813  20.708  1.00  0.00      B    H  
ATOM    507  O   HOH B 163      18.340  23.115  15.497  1.00  0.00      B    O  
ATOM    508  H1  HOH B 163      18.866  23.908  15.710  1.00  0.00      B    H  
ATOM    509  H2  HOH B 163      17.921  23.324  14.550  1.00  0.00      B    H  
ATOM    510  O   HOH B 164      11.828   4.526  32.595  1.00  0.00      B    O  
ATOM    511  H1  HOH B 164      11.551   4.107  31.742  1.00  0.00      B    H  
ATOM    512  H2  HOH B 164      12.859   4.634  32.570  1.00  0.00      B    H  
ATOM    513  O   HOH B 165      34.118  15.721  28.243  1.00  0.00      B    O  
ATOM    514  H1  HOH B 165      34.484  15.834  29.156  1.00  0.00      B    H  
ATOM    515  H2  HOH B 165      33.251  15.186  28.410  1.00  0.00      B    H  
ATOM    516  O   HOH B 166      29.874  36.151   6.662  1.00  0.00      B    O  
ATOM    517  H1  HOH B 166      28.859  36.117   6.602  1.00  0.00      B    H  
ATOM    518  H2  HOH B 166      30.234  36.954   6.169  1.00  0.00      B    H  
ATOM    519  O   HOH B 167      18.586  24.183   6.617  1.00  0.00      B    O  
ATOM    520  H1  HOH B 167      19.613  24.208   6.425  1.00  0.00      B    H  
ATOM    521  H2  HOH B 167      18.411  23.185   6.373  1.00  0.00      B    H  
ATOM    522  O   HOH B 168       0.298  34.784  38.492  1.00  0.00      B    O  
ATOM    523  H1  HOH B 168       0.984  34.345  39.116  1.00  0.00      B    H  
ATOM    524  H2  HOH B 168       0.691  35.675  38.216  1.00  0.00      B    H  
ATOM    525  O   HOH B 169      38.824  36.654  33.338  1.00  0.00      B    O  
ATOM    526  H1  HOH B 169      38.982  37.635  32.983  1.00  0.00      B    H  
ATOM    527  H2  HOH B 169      37.797  36.734  33.564  1.00  0.00      B    H  
ATOM    528  O   HOH B 170      36.742  26.242  12.691  1.00  0.00      B    O  
ATOM    529  H1  HOH B 170      36.888  27.037  12.078  1.00  0.00      B    H  
ATOM    530  H2  HOH B 170      37.204  26.565  13.576  1.00  0.00      B    H  
ATOM    531  O   HOH B 171       7.955  30.370  13.900  1.00  0.00      B    O  
ATOM    532  H1  HOH B 171       7.828  29.442  14.202  1.00  0.00      B    H  
ATOM    533  H2  HOH B 171       7.503  30.414  12.963  1.00  0.00      B    H  
ATOM    534  O   HOH B 172      34.259   9.713   3.490  1.00  0.00      B    O  
ATOM    535  H1  HOH B 172      33.623   9.052   3.890  1.00  0.00      B    H  
ATOM    536  H2  HOH B 172      34.835  10.158   4.247  1.00  0.00      B    H  
ATOM    537  O   HOH B 173       5.222   5.178   7.033  1.00  0.00      B    O  
ATOM    538  H1  HOH B 173       4.279   5.501   7.380  1.00  0.00      B    H  
ATOM    539  H2  HOH B 173       5.754   5.996   6.820  1.00  0.00      B    H  
ATOM    540  O   HOH B 174       1.008  16.574   1.963  1.00  0.00      B    O  
ATOM    541  H1  HOH B 174       1.999  16.303   2.191  1.00  0.00      B    H  
ATOM    542  H2  HOH B 174       0.636  16.801   2.876  1.00  0.00      B    H  
ATOM    543  O   HOH B 175      32.515  27.074  11.164  1.00  0.00      B    O  
ATOM    544  H1  HOH B 175      32.577  27.029  12.175  1.00  0.00      B    H  
ATOM    545  H2  HOH B 175      32.841  27.971  10.858  1.00  0.00      B    H  
ATOM    546  O   HOH B 176       4.936   3.076  15.149  1.00  0.00      B    O  
ATOM    547  H1  HOH B 176       5.712   3.232  14.480  1.00  0.00      B    H  
ATOM    548  H2  HOH B 176       5.357   3.327  16.033  1.00  0.00      B    H  
ATOM    549  O   HOH B 177      24.067   3.173  24.203  1.00  0.00      B    O  
ATOM    550  H1  HOH B 177      23.933   2.235  23.933  1.00  0.00      B    H  
ATOM    551  H2  HOH B 177      24.463   3.253  25.116  1.00  0.00      B    H  
ATOM    552  O   HOH B 178      34.541  20.030  21.827  1.00  0.00      B    O  
ATOM    553  H1  HOH B 178      34.427  20.509  20.957  1.00  0.00      B    H  
ATOM    554  H2  HOH B 178      33.625  19.926  22.246  1.00  0.00      B    H  
ATOM    555  O   HOH B 179      37.411  25.428  20.684  1.00  0.00      B    O  
ATOM    556  H1  HOH B 179      37.086  25.800  19.835  1.00  0.00      B    H  
ATOM    557  H2  HOH B 179      37.979  24.627  20.492  1.00  0.00      B    H  
ATOM    558  O   HOH B 180      26.554  22.289  27.845  1.00  0.00      B    O  
ATOM    559  H1  HOH B 180      25.602  22.400  27.498  1.00  0.00      B    H  
ATOM    560  H2  HOH B 180      26.924  23.192  27.889  1.00  0.00      B    H  
ATOM    561  O   HOH B 181       3.254  16.499  27.041  1.00  0.00      B    O  
ATOM    562  H1  HOH B 181       2.858  16.594  26.080  1.00  0.00      B    H  
ATOM    563  H2  HOH B 181       4.156  15.938  27.001  1.00  0.00      B    H  
ATOM    564  O   HOH B 182      27.819  24.352   3.876  1.00  0.00      B    O  
ATOM    565  H1  HOH B 182      27.441  24.202   4.791  1.00  0.00      B    H  
ATOM    566  H2  HOH B 182      27.510  25.303   3.709  1.00  0.00      B    H  
ATOM    567  O   HOH B 183       1.381   2.473  10.958  1.00  0.00      B    O  
ATOM    568  H1  HOH B 183       0.894   1.589  11.049  1.00  0.00      B    H  
ATOM    569  H2  HOH B 183       2.237   2.471  11.515  1.00  0.00      B    H  
ATOM    570  O   HOH B 184      33.473  16.216  17.807  1.00  0.00      B    O  
ATOM    571  H1  HOH B 184      34.079  16.091  18.656  1.00  0.00      B    H  
ATOM    572  H2  HOH B 184      34.063  16.222  16.932  1.00  0.00      B    H  
ATOM    573  O   HOH B 185       6.110  12.208  34.081  1.00  0.00      B    O  
ATOM    574  H1  HOH B 185       5.980  11.214  33.787  1.00  0.00      B    H  
ATOM    575  H2  HOH B 185       6.348  12.153  35.072  1.00  0.00      B    H  
ATOM    576  O   HOH B 186      23.512   0.363  35.339  1.00  0.00      B    O  
ATOM    577  H1  HOH B 186      22.978  -0.489  35.568  1.00  0.00      B    H  
ATOM    578  H2  HOH B 186      24.485   0.338  35.729  1.00  0.00      B    H  
ATOM    579  O   HOH B 187      15.854  11.898  16.285  1.00  0.00      B    O  
ATOM    580  H1  HOH B 187      15.218  12.063  17.103  1.00  0.00      B    H  
ATOM    581  H2  HOH B 187      16.815  11.974  16.595  1.00  0.00      B    H  
ATOM    582  O   HOH B 188      35.534   4.424  18.717  1.00  0.00      B    O  
ATOM    583  H1  HOH B 188      35.168   3.923  17.966  1.00  0.00      B    H  
ATOM    584  H2  HOH B 188      36.391   4.829  18.359  1.00  0.00      B    H  
ATOM    585  O   HOH B 189      10.519   3.936  26.202  1.00  0.00      B    O  
ATOM    586  H1  HOH B 189       9.522   3.762  26.462  1.00  0.00      B    H  
ATOM    587  H2  HOH B 189      10.728   4.830  26.711  1.00  0.00      B    H  
ATOM    588  O   HOH B 190      20.742   0.729  21.491  1.00  0.00      B    O  
ATOM    589  H1  HOH B 190      20.477   0.531  22.424  1.00  0.00      B    H  
ATOM    590  H2  HOH B 190      20.111   1.485  21.198  1.00  0.00      B    H  
ATOM    591  O   HOH B 191      34.618  34.762  16.454  1.00  0.00      B    O  
ATOM    592  H1  HOH B 191      33.824  34.780  16.946  1.00  0.00      B    H  
ATOM    593  H2  HOH B 191      34.510  34.115  15.672  1.00  0.00      B    H  
ATOM    594  O   HOH B 192      21.832  16.510   9.703  1.00  0.00      B    O  
ATOM    595  H1  HOH B 192      22.083  17.185  10.343  1.00  0.00      B    H  
ATOM    596  H2  HOH B 192      21.463  15.657  10.174  1.00  0.00      B    H  
ATOM    597  O   HOH B 193       0.615  30.730  12.937  1.00  0.00      B    O  
ATOM    598  H1  HOH B 193       1.461  31.226  13.237  1.00  0.00      B    H  
ATOM    599  H2  HOH B 193       0.458  29.900  13.528  1.00  0.00      B    H  
ATOM    600  O   HOH B 194      28.413   1.383  27.605  1.00  0.00      B    O  
ATOM    601  H1  HOH B 194      28.812   2.140  28.128  1.00  0.00      B    H  
ATOM    602  H2  HOH B 194      27.540   1.730  27.294  1.00  0.00      B    H  
ATOM    603  O   HOH B 195       1.057  28.193  14.113  1.00  0.00      B    O  
ATOM    604  H1  HOH B 195       1.920  27.836  14.424  1.00  0.00      B    H  
ATOM    605  H2  HOH B 195       0.917  27.786  13.184  1.00  0.00      B    H  
ATOM    606  O   HOH B 196      34.044  31.430   5.226  1.00  0.00      B    O  
ATOM    607  H1  HOH B 196      34.293  31.953   4.411  1.00  0.00      B    H  
ATOM    608  H2  HOH B 196      33.673  32.053   5.932  1.00  0.00      B    H  
ATOM    609  O   HOH B 197      12.801  30.532  35.126  1.00  0.00      B    O  
ATOM    610  H1  HOH B 197      13.754  30.849  35.364  1.00  0.00      B    H  
ATOM    611  H2  HOH B 197      12.851  29.911  34.367  1.00  0.00      B    H  
ATOM    612  O   HOH B 198       0.883   9.359  37.782  1.00  0.00      B    O  
ATOM    613  H1  HOH B 198       1.241  10.005  37.101  1.00  0.00      B    H  
ATOM    614  H2  HOH B 198       1.461   9.481  38.650  1.00  0.00      B    H  
ATOM    615  O   HOH B 199      31.666  24.282  24.720  1.00  0.00      B    O  
ATOM    616  H1  HOH B 199      31.963  23.865  25.641  1.00  0.00      B    H  
ATOM    617  H2  HOH B 199      32.258  23.851  23.952  1.00  0.00      B    H  
ATOM    618  O   HOH B 200      16.978   8.695  31.370  1.00  0.00      B    O  
ATOM    619  H1  HOH B 200      17.051   8.510  30.370  1.00  0.00      B    H  
ATOM    620  H2  HOH B 200      17.835   8.490  31.788  1.00  0.00      B    H  
ATOM    621  O   HOH B 201       8.076  23.639   2.577  1.00  0.00      B    O  
ATOM    622  H1  HOH B 201       8.614  23.539   1.701  1.00  0.00      B    H  
ATOM    623  H2  HOH B 201       8.557  23.191   3.313  1.00  0.00      B    H  
ATOM    624  O   HOH B 202      36.251  36.655  34.411  1.00  0.00      B    O  
ATOM    625  H1  HOH B 202      35.996  36.317  35.302  1.00  0.00      B    H  
ATOM    626  H2  HOH B 202      35.802  36.103  33.659  1.00  0.00      B    H  
ATOM    627  O   HOH B 203       1.836  37.801  30.729  1.00  0.00      B    O  
ATOM    628  H1  HOH B 203       1.229  37.021  30.387  1.00  0.00      B    H  
ATOM    629  H2  HOH B 203       1.482  38.042  31.631  1.00  0.00      B    H  
ATOM    630  O   HOH B 204       6.130  35.512  17.941  1.00  0.00      B    O  
ATOM    631  H1  HOH B 204       6.676  34.657  17.965  1.00  0.00      B    H  
ATOM    632  H2  HOH B 204       5.479  35.441  18.716  1.00  0.00      B    H  
ATOM    633  O   HOH B 205      23.182  29.905   5.503  1.00  0.00      B    O  
ATOM    634  H1  HOH B 205      23.392  29.085   4.877  1.00  0.00      B    H  
ATOM    635  H2  HOH B 205      22.948  30.694   4.889  1.00  0.00      B    H  
ATOM    636  O   HOH B 206      31.295   8.125  17.650  1.00  0.00      B    O  
ATOM    637  H1  HOH B 206      31.767   8.952  18.102  1.00  0.00      B    H  
ATOM    638  H2  HOH B 206      31.949   7.353  17.771  1.00  0.00      B    H  
ATOM    639  O   HOH B 207      14.754  27.791  28.680  1.00  0.00      B    O  
ATOM    640  H1  HOH B 207      13.999  28.137  28.102  1.00  0.00      B    H  
ATOM    641  H2  HOH B 207      14.529  26.847  28.995  1.00  0.00      B    H  
ATOM    642  O   HOH B 208      18.712  13.892  13.238  1.00  0.00      B    O  
ATOM    643  H1  HOH B 208      19.238  14.251  14.061  1.00  0.00      B    H  
ATOM    644  H2  HOH B 208      17.726  13.605  13.442  1.00  0.00      B    H  
ATOM    645  O   HOH B 209      32.824  34.516  35.348  1.00  0.00      B    O  
ATOM    646  H1  HOH B 209      32.677  34.155  34.454  1.00  0.00      B    H  
ATOM    647  H2  HOH B 209      32.231  35.351  35.432  1.00  0.00      B    H  
ATOM    648  O   HOH B 210       5.786  33.874  24.704  1.00  0.00      B    O  
ATOM    649  H1  HOH B 210       6.151  33.985  25.604  1.00  0.00      B    H  
ATOM    650  H2  HOH B 210       5.501  34.812  24.415  1.00  0.00      B    H  
ATOM    651  O   HOH B 211      28.503   0.132  -0.271  1.00  0.00      B    O  
ATOM    652  H1  HOH B 211      28.998   0.508   0.519  1.00  0.00      B    H  
ATOM    653  H2  HOH B 211      27.549   0.544  -0.210  1.00  0.00      B    H  
ATOM    654  O   HOH B 212       1.275  26.432  11.846  1.00  0.00      B    O  
ATOM    655  H1  HOH B 212       2.158  26.344  11.329  1.00  0.00      B    H  
ATOM    656  H2  HOH B 212       1.217  25.666  12.500  1.00  0.00      B    H  
ATOM    657  O   HOH B 213      34.873  36.220  28.128  1.00  0.00      B    O  
ATOM    658  H1  HOH B 213      34.573  37.116  27.661  1.00  0.00      B    H  
ATOM    659  H2  HOH B 213      35.429  36.542  28.928  1.00  0.00      B    H  
ATOM    660  O   HOH B 214       3.528  18.680   9.749  1.00  0.00      B    O  
ATOM    661  H1  HOH B 214       2.651  18.634  10.292  1.00  0.00      B    H  
ATOM    662  H2  HOH B 214       4.187  19.327  10.110  1.00  0.00      B    H  
ATOM    663  O   HOH B 215      30.518  18.265  18.677  1.00  0.00      B    O  
ATOM    664  H1  HOH B 215      30.657  19.226  18.957  1.00  0.00      B    H  
ATOM    665  H2  HOH B 215      29.516  18.104  18.495  1.00  0.00      B    H  
ATOM    666  O   HOH B 216       2.418  32.596  28.150  1.00  0.00      B    O  
ATOM    667  H1  HOH B 216       2.051  32.010  27.384  1.00  0.00      B    H  
ATOM    668  H2  HOH B 216       1.898  32.359  28.972  1.00  0.00      B    H  
ATOM    669  O   HOH B 217      34.040   9.191  22.261  1.00  0.00      B    O  
ATOM    670  H1  HOH B 217      34.295   9.133  23.223  1.00  0.00      B    H  
ATOM    671  H2  HOH B 217      34.466   8.388  21.794  1.00  0.00      B    H  
ATOM    672  O   HOH B 218      21.315  26.004  13.466  1.00  0.00      B    O  
ATOM    673  H1  HOH B 218      20.705  25.781  14.260  1.00  0.00      B    H  
ATOM    674  H2  HOH B 218      21.806  25.200  13.233  1.00  0.00      B    H  
ATOM    675  O   HOH B 219      10.707  20.668  35.065  1.00  0.00      B    O  
ATOM    676  H1  HOH B 219       9.966  20.334  35.647  1.00  0.00      B    H  
ATOM    677  H2  HOH B 219      11.201  21.319  35.644  1.00  0.00      B    H  
ATOM    678  O   HOH B 220      11.456  38.513  35.680  1.00  0.00      B    O  
ATOM    679  H1  HOH B 220      10.490  38.626  35.317  1.00  0.00      B    H  
ATOM    680  H2  HOH B 220      11.843  39.421  35.699  1.00  0.00      B    H  
ATOM    681  O   HOH B 221      11.125  37.398  10.685  1.00  0.00      B    O  
ATOM    682  H1  HOH B 221      11.506  38.318  10.738  1.00  0.00      B    H  
ATOM    683  H2  HOH B 221      11.332  36.879  11.538  1.00  0.00      B    H  
ATOM    684  O   HOH B 222      17.285  13.048   8.644  1.00  0.00      B    O  
ATOM    685  H1  HOH B 222      16.309  12.784   8.648  1.00  0.00      B    H  
ATOM    686  H2  HOH B 222      17.670  12.523   9.465  1.00  0.00      B    H  
ATOM    687  O   HOH B 223      15.481  31.873  31.995  1.00  0.00      B    O  
ATOM    688  H1  HOH B 223      15.253  32.394  32.890  1.00  0.00      B    H  
ATOM    689  H2  HOH B 223      15.926  32.516  31.390  1.00  0.00      B    H  
ATOM    690  O   HOH B 224      25.829  32.914   8.686  1.00  0.00      B    O  
ATOM    691  H1  HOH B 224      24.850  33.185   8.745  1.00  0.00      B    H  
ATOM    692  H2  HOH B 224      26.010  32.694   7.747  1.00  0.00      B    H  
ATOM    693  O   HOH B 225       0.300  29.716  17.308  1.00  0.00      B    O  
ATOM    694  H1  HOH B 225       0.447  30.053  18.262  1.00  0.00      B    H  
ATOM    695  H2  HOH B 225       1.175  29.760  16.839  1.00  0.00      B    H  
ATOM    696  O   HOH B 226      11.004   8.751  11.985  1.00  0.00      B    O  
ATOM    697  H1  HOH B 226      10.136   8.197  11.791  1.00  0.00      B    H  
ATOM    698  H2  HOH B 226      11.739   8.554  11.290  1.00  0.00      B    H  
ATOM    699  O   HOH B 227      10.498  31.721   2.059  1.00  0.00      B    O  
ATOM    700  H1  HOH B 227      11.404  31.481   1.723  1.00  0.00      B    H  
ATOM    701  H2  HOH B 227      10.239  32.644   1.758  1.00  0.00      B    H  
ATOM    702  O   HOH B 228      18.293  34.260   9.541  1.00  0.00      B    O  
ATOM    703  H1  HOH B 228      18.372  33.624   8.694  1.00  0.00      B    H  
ATOM    704  H2  HOH B 228      18.217  33.687  10.360  1.00  0.00      B    H  
ATOM    705  O   HOH B 229      28.464   2.139  21.073  1.00  0.00      B    O  
ATOM    706  H1  HOH B 229      27.849   2.430  20.337  1.00  0.00      B    H  
ATOM    707  H2  HOH B 229      29.273   1.707  20.687  1.00  0.00      B    H  
ATOM    708  O   HOH B 230      13.637  28.590  19.307  1.00  0.00      B    O  
ATOM    709  H1  HOH B 230      13.913  28.598  20.258  1.00  0.00      B    H  
ATOM    710  H2  HOH B 230      14.391  28.179  18.750  1.00  0.00      B    H  
ATOM    711  O   HOH B 231      26.809  17.503   3.990  1.00  0.00      B    O  
ATOM    712  H1  HOH B 231      26.411  18.394   3.795  1.00  0.00      B    H  
ATOM    713  H2  HOH B 231      27.660  17.660   4.502  1.00  0.00      B    H  
ATOM    714  O   HOH B 232       1.859  25.458  19.690  1.00  0.00      B    O  
ATOM    715  H1  HOH B 232       2.491  24.780  19.278  1.00  0.00      B    H  
ATOM    716  H2  HOH B 232       1.368  25.937  18.934  1.00  0.00      B    H  
ATOM    717  O   HOH B 233      20.598  17.291  34.920  1.00  0.00      B    O  
ATOM    718  H1  HOH B 233      21.381  17.901  35.128  1.00  0.00      B    H  
ATOM    719  H2  HOH B 233      20.489  16.754  35.751  1.00  0.00      B    H  
ATOM    720  O   HOH B 234      23.474   0.178  13.325  1.00  0.00      B    O  
ATOM    721  H1  HOH B 234      23.869   0.924  12.797  1.00  0.00      B    H  
ATOM    722  H2  HOH B 234      23.287  -0.595  12.675  1.00  0.00      B    H  
ATOM    723  O   HOH B 235      26.078   1.269  -0.022  1.00  0.00      B    O  
ATOM    724  H1  HOH B 235      26.068   2.255  -0.315  1.00  0.00      B    H  
ATOM    725  H2  HOH B 235      25.960   1.375   0.969  1.00  0.00      B    H  
ATOM    726  O   HOH B 236      13.916   4.116  18.554  1.00  0.00      B    O  
ATOM    727  H1  HOH B 236      14.459   3.709  17.790  1.00  0.00      B    H  
ATOM    728  H2  HOH B 236      13.958   3.463  19.284  1.00  0.00      B    H  
ATOM    729  O   HOH B 237       9.145  31.788  27.734  1.00  0.00      B    O  
ATOM    730  H1  HOH B 237       8.650  31.405  26.931  1.00  0.00      B    H  
ATOM    731  H2  HOH B 237       8.530  32.461  28.133  1.00  0.00      B    H  
ATOM    732  O   HOH B 238       4.695   3.558  33.269  1.00  0.00      B    O  
ATOM    733  H1  HOH B 238       4.668   4.130  34.092  1.00  0.00      B    H  
ATOM    734  H2  HOH B 238       4.960   4.112  32.483  1.00  0.00      B    H  
ATOM    735  O   HOH B 239       0.234  15.089  19.646  1.00  0.00      B    O  
ATOM    736  H1  HOH B 239      -0.230  15.973  19.408  1.00  0.00      B    H  
ATOM    737  H2  HOH B 239       1.165  15.079  19.291  1.00  0.00      B    H  
ATOM    738  O   HOH B 240       9.382   3.190  23.700  1.00  0.00      B    O  
ATOM    739  H1  HOH B 240       9.864   3.356  24.613  1.00  0.00      B    H  
ATOM    740  H2  HOH B 240       8.367   3.210  23.746  1.00  0.00      B    H  
ATOM    741  O   HOH B 241       9.333  19.256  10.321  1.00  0.00      B    O  
ATOM    742  H1  HOH B 241       8.549  18.758  10.015  1.00  0.00      B    H  
ATOM    743  H2  HOH B 241       9.944  18.607  10.877  1.00  0.00      B    H  
ATOM    744  O   HOH B 242      20.011   3.166   7.119  1.00  0.00      B    O  
ATOM    745  H1  HOH B 242      19.273   3.885   7.040  1.00  0.00      B    H  
ATOM    746  H2  HOH B 242      20.523   3.304   8.015  1.00  0.00      B    H  
ATOM    747  O   HOH B 243       3.570  13.191  33.499  1.00  0.00      B    O  
ATOM    748  H1  HOH B 243       3.019  12.511  32.979  1.00  0.00      B    H  
ATOM    749  H2  HOH B 243       4.434  12.753  33.788  1.00  0.00      B    H  
ATOM    750  O   HOH B 244       4.139  38.619   3.891  1.00  0.00      B    O  
ATOM    751  H1  HOH B 244       4.912  38.421   4.518  1.00  0.00      B    H  
ATOM    752  H2  HOH B 244       3.717  37.706   3.773  1.00  0.00      B    H  
ATOM    753  O   HOH B 245       7.972   3.600  27.015  1.00  0.00      B    O  
ATOM    754  H1  HOH B 245       7.756   4.037  27.874  1.00  0.00      B    H  
ATOM    755  H2  HOH B 245       7.212   3.741  26.387  1.00  0.00      B    H  
ATOM    756  O   HOH B 246       3.672   2.563  12.210  1.00  0.00      B    O  
ATOM    757  H1  HOH B 246       4.215   3.336  12.484  1.00  0.00      B    H  
ATOM    758  H2  HOH B 246       4.289   1.884  11.777  1.00  0.00      B    H  
ATOM    759  O   HOH B 247       2.454  18.866  27.559  1.00  0.00      B    O  
ATOM    760  H1  HOH B 247       1.498  18.913  27.619  1.00  0.00      B    H  
ATOM    761  H2  HOH B 247       2.743  17.863  27.480  1.00  0.00      B    H  
ATOM    762  O   HOH B 248      37.832  13.225  39.368  1.00  0.00      B    O  
ATOM    763  H1  HOH B 248      37.876  13.728  38.480  1.00  0.00      B    H  
ATOM    764  H2  HOH B 248      37.648  12.261  39.115  1.00  0.00      B    H  
ATOM    765  O   HOH B 249      15.316   0.257  15.570  1.00  0.00      B    O  
ATOM    766  H1  HOH B 249      14.399  -0.105  15.854  1.00  0.00      B    H  
ATOM    767  H2  HOH B 249      15.238   0.673  14.658  1.00  0.00      B    H  
ATOM    768  O   HOH B 250       8.123   1.455  16.827  1.00  0.00      B    O  
ATOM    769  H1  HOH B 250       7.529   1.185  16.058  1.00  0.00      B    H  
ATOM    770  H2  HOH B 250       8.559   2.329  16.446  1.00  0.00      B    H  
ATOM    771  O   HOH B 251      18.019  17.217  15.779  1.00  0.00      B    O  
ATOM    772  H1  HOH B 251      18.021  17.958  15.118  1.00  0.00      B    H  
ATOM    773  H2  HOH B 251      18.958  17.134  16.145  1.00  0.00      B    H  
ATOM    774  O   HOH B 252       4.878  36.585  25.164  1.00  0.00      B    O  
ATOM    775  H1  HOH B 252       4.005  36.349  24.772  1.00  0.00      B    H  
ATOM    776  H2  HOH B 252       5.133  37.459  24.722  1.00  0.00      B    H  
ATOM    777  O   HOH B 253      12.735  26.623   1.025  1.00  0.00      B    O  
ATOM    778  H1  HOH B 253      12.251  27.463   1.183  1.00  0.00      B    H  
ATOM    779  H2  HOH B 253      12.405  25.913   1.629  1.00  0.00      B    H  
ATOM    780  O   HOH B 254      15.702  11.827   4.916  1.00  0.00      B    O  
ATOM    781  H1  HOH B 254      16.659  12.162   5.113  1.00  0.00      B    H  
ATOM    782  H2  HOH B 254      15.640  10.836   5.167  1.00  0.00      B    H  
ATOM    783  O   HOH B 255       7.532  23.976  36.851  1.00  0.00      B    O  
ATOM    784  H1  HOH B 255       8.409  23.974  36.351  1.00  0.00      B    H  
ATOM    785  H2  HOH B 255       7.650  24.540  37.721  1.00  0.00      B    H  
ATOM    786  O   HOH B 256      15.633  16.077  15.667  1.00  0.00      B    O  
ATOM    787  H1  HOH B 256      15.547  16.107  16.727  1.00  0.00      B    H  
ATOM    788  H2  HOH B 256      16.532  16.532  15.481  1.00  0.00      B    H  
ATOM    789  O   HOH B 257      27.945  19.668  10.094  1.00  0.00      B    O  
ATOM    790  H1  HOH B 257      28.688  19.920   9.435  1.00  0.00      B    H  
ATOM    791  H2  HOH B 257      28.373  19.826  10.982  1.00  0.00      B    H  
ATOM    792  O   HOH B 258      28.562  10.118   0.934  1.00  0.00      B    O  
ATOM    793  H1  HOH B 258      28.611   9.204   0.522  1.00  0.00      B    H  
ATOM    794  H2  HOH B 258      29.563  10.485   0.905  1.00  0.00      B    H  
ATOM    795  O   HOH B 259      21.113  34.690  21.363  1.00  0.00      B    O  
ATOM    796  H1  HOH B 259      21.894  35.130  20.862  1.00  0.00      B    H  
ATOM    797  H2  HOH B 259      20.389  35.344  21.510  1.00  0.00      B    H  
ATOM    798  O   HOH B 260      37.980   6.456   3.205  1.00  0.00      B    O  
ATOM    799  H1  HOH B 260      38.773   7.078   3.063  1.00  0.00      B    H  
ATOM    800  H2  HOH B 260      38.237   5.930   3.971  1.00  0.00      B    H  
ATOM    801  O   HOH B 261      11.019   3.520  35.074  1.00  0.00      B    O  
ATOM    802  H1  HOH B 261      11.805   2.919  35.352  1.00  0.00      B    H  
ATOM    803  H2  HOH B 261      11.155   3.838  34.123  1.00  0.00      B    H  
ATOM    804  O   HOH B 262       3.560   7.918  24.547  1.00  0.00      B    O  
ATOM    805  H1  HOH B 262       3.641   7.304  25.359  1.00  0.00      B    H  
ATOM    806  H2  HOH B 262       3.863   8.838  24.868  1.00  0.00      B    H  
ATOM    807  O   HOH B 263      12.324  33.180   4.474  1.00  0.00      B    O  
ATOM    808  H1  HOH B 263      12.059  32.264   4.667  1.00  0.00      B    H  
ATOM    809  H2  HOH B 263      11.464  33.752   4.402  1.00  0.00      B    H  
ATOM    810  O   HOH B 264      24.695  28.951  24.229  1.00  0.00      B    O  
ATOM    811  H1  HOH B 264      24.531  29.907  24.531  1.00  0.00      B    H  
ATOM    812  H2  HOH B 264      25.426  28.471  24.850  1.00  0.00      B    H  
ATOM    813  O   HOH B 265      28.792  38.110  24.034  1.00  0.00      B    O  
ATOM    814  H1  HOH B 265      28.086  37.377  23.908  1.00  0.00      B    H  
ATOM    815  H2  HOH B 265      29.118  38.137  24.981  1.00  0.00      B    H  
ATOM    816  O   HOH B 266      25.168  36.594  33.975  1.00  0.00      B    O  
ATOM    817  H1  HOH B 266      24.302  36.337  34.356  1.00  0.00      B    H  
ATOM    818  H2  HOH B 266      25.605  37.144  34.705  1.00  0.00      B    H  
ATOM    819  O   HOH B 267       6.419  38.895  21.043  1.00  0.00      B    O  
ATOM    820  H1  HOH B 267       6.139  39.179  20.098  1.00  0.00      B    H  
ATOM    821  H2  HOH B 267       7.446  38.963  21.131  1.00  0.00      B    H  
ATOM    822  O   HOH B 268      30.418   4.677   9.678  1.00  0.00      B    O  
ATOM    823  H1  HOH B 268      31.129   4.968  10.340  1.00  0.00      B    H  
ATOM    824  H2  HOH B 268      30.090   5.501   9.315  1.00  0.00      B    H  
ATOM    825  O   HOH B 269      22.832  11.411  31.319  1.00  0.00      B    O  
ATOM    826  H1  HOH B 269      23.610  11.330  30.721  1.00  0.00      B    H  
ATOM    827  H2  HOH B 269      23.111  11.604  32.298  1.00  0.00      B    H  
ATOM    828  O   HOH B 270      12.131   8.563  32.107  1.00  0.00      B    O  
ATOM    829  H1  HOH B 270      12.562   7.720  32.444  1.00  0.00      B    H  
ATOM    830  H2  HOH B 270      12.636   8.894  31.357  1.00  0.00      B    H  
ATOM    831  O   HOH B 271      36.372   2.794   6.033  1.00  0.00      B    O  
ATOM    832  H1  HOH B 271      36.988   3.512   5.640  1.00  0.00      B    H  
ATOM    833  H2  HOH B 271      35.488   2.795   5.556  1.00  0.00      B    H  
ATOM    834  O   HOH B 272       3.082  24.023  34.469  1.00  0.00      B    O  
ATOM    835  H1  HOH B 272       2.856  24.858  34.030  1.00  0.00      B    H  
ATOM    836  H2  HOH B 272       3.864  24.236  35.064  1.00  0.00      B    H  
ATOM    837  O   HOH B 273       1.552  36.667  17.353  1.00  0.00      B    O  
ATOM    838  H1  HOH B 273       1.296  35.686  17.481  1.00  0.00      B    H  
ATOM    839  H2  HOH B 273       0.784  37.145  16.818  1.00  0.00      B    H  
ATOM    840  O   HOH B 274      33.532  28.909   9.290  1.00  0.00      B    O  
ATOM    841  H1  HOH B 274      34.062  28.174   8.889  1.00  0.00      B    H  
ATOM    842  H2  HOH B 274      34.157  29.638   9.648  1.00  0.00      B    H  
ATOM    843  O   HOH B 275      22.211  11.002   3.473  1.00  0.00      B    O  
ATOM    844  H1  HOH B 275      21.762  10.142   3.060  1.00  0.00      B    H  
ATOM    845  H2  HOH B 275      23.123  10.713   3.830  1.00  0.00      B    H  
ATOM    846  O   HOH B 276       8.890  32.714   7.355  1.00  0.00      B    O  
ATOM    847  H1  HOH B 276       8.240  32.757   6.537  1.00  0.00      B    H  
ATOM    848  H2  HOH B 276       9.377  33.590   7.384  1.00  0.00      B    H  
ATOM    849  O   HOH B 277      22.909  32.483   4.347  1.00  0.00      B    O  
ATOM    850  H1  HOH B 277      22.546  33.018   5.156  1.00  0.00      B    H  
ATOM    851  H2  HOH B 277      22.701  33.074   3.607  1.00  0.00      B    H  
ATOM    852  O   HOH B 278      35.404  30.022  31.997  1.00  0.00      B    O  
ATOM    853  H1  HOH B 278      35.699  30.955  32.008  1.00  0.00      B    H  
ATOM    854  H2  HOH B 278      36.090  29.579  31.392  1.00  0.00      B    H  
ATOM    855  O   HOH B 279       7.098  27.927  14.985  1.00  0.00      B    O  
ATOM    856  H1  HOH B 279       6.783  27.479  15.816  1.00  0.00      B    H  
ATOM    857  H2  HOH B 279       6.778  27.316  14.227  1.00  0.00      B    H  
ATOM    858  O   HOH B 280      30.484  10.875  34.090  1.00  0.00      B    O  
ATOM    859  H1  HOH B 280      29.739  11.518  34.378  1.00  0.00      B    H  
ATOM    860  H2  HOH B 280      31.296  11.458  34.127  1.00  0.00      B    H  
ATOM    861  O   HOH B 281      25.961  22.701   2.317  1.00  0.00      B    O  
ATOM    862  H1  HOH B 281      26.264  22.279   1.477  1.00  0.00      B    H  
ATOM    863  H2  HOH B 281      26.761  23.095   2.752  1.00  0.00      B    H  
ATOM    864  O   HOH B 282      34.387  29.851  16.065  1.00  0.00      B    O  
ATOM    865  H1  HOH B 282      34.740  29.800  17.015  1.00  0.00      B    H  
ATOM    866  H2  HOH B 282      35.204  29.893  15.457  1.00  0.00      B    H  
ATOM    867  O   HOH B 283      26.757  24.131   6.414  1.00  0.00      B    O  
ATOM    868  H1  HOH B 283      27.135  23.962   7.325  1.00  0.00      B    H  
ATOM    869  H2  HOH B 283      25.966  24.790   6.454  1.00  0.00      B    H  
ATOM    870  O   HOH B 284      17.367  11.594   1.718  1.00  0.00      B    O  
ATOM    871  H1  HOH B 284      17.067  11.970   0.848  1.00  0.00      B    H  
ATOM    872  H2  HOH B 284      17.145  12.253   2.458  1.00  0.00      B    H  
ATOM    873  O   HOH B 285      37.011   5.391   9.217  1.00  0.00      B    O  
ATOM    874  H1  HOH B 285      36.121   5.805   9.575  1.00  0.00      B    H  
ATOM    875  H2  HOH B 285      37.568   5.185  10.009  1.00  0.00      B    H  
ATOM    876  O   HOH B 286      20.793  16.991  15.583  1.00  0.00      B    O  
ATOM    877  H1  HOH B 286      20.815  17.203  16.593  1.00  0.00      B    H  
ATOM    878  H2  HOH B 286      20.528  15.976  15.520  1.00  0.00      B    H  
ATOM    879  O   HOH B 287       8.772   2.198  38.372  1.00  0.00      B    O  
ATOM    880  H1  HOH B 287       9.170   1.427  38.807  1.00  0.00      B    H  
ATOM    881  H2  HOH B 287       9.106   3.026  38.822  1.00  0.00      B    H  
ATOM    882  O   HOH B 288       0.359  31.296   0.720  1.00  0.00      B    O  
ATOM    883  H1  HOH B 288       0.397  32.179   1.210  1.00  0.00      B    H  
ATOM    884  H2  HOH B 288      -0.021  30.639   1.390  1.00  0.00      B    H  
ATOM    885  O   HOH B 289       5.723  29.693  24.497  1.00  0.00      B    O  
ATOM    886  H1  HOH B 289       5.429  29.285  25.350  1.00  0.00      B    H  
ATOM    887  H2  HOH B 289       6.218  30.563  24.766  1.00  0.00      B    H  
ATOM    888  O   HOH B 290      16.138   5.125  35.473  1.00  0.00      B    O  
ATOM    889  H1  HOH B 290      15.879   4.286  35.964  1.00  0.00      B    H  
ATOM    890  H2  HOH B 290      16.271   5.834  36.221  1.00  0.00      B    H  
ATOM    891  O   HOH B 291       0.539   7.150  16.893  1.00  0.00      B    O  
ATOM    892  H1  HOH B 291       1.380   7.685  16.596  1.00  0.00      B    H  
ATOM    893  H2  HOH B 291      -0.307   7.764  16.919  1.00  0.00      B    H  
ATOM    894  O   HOH B 292      27.411  25.981  10.018  1.00  0.00      B    O  
ATOM    895  H1  HOH B 292      26.851  26.150  10.845  1.00  0.00      B    H  
ATOM    896  H2  HOH B 292      27.473  26.879   9.515  1.00  0.00      B    H  
ATOM    897  O   HOH B 293      38.548  31.153  37.279  1.00  0.00      B    O  
ATOM    898  H1  HOH B 293      38.206  32.088  37.186  1.00  0.00      B    H  
ATOM    899  H2  HOH B 293      39.003  31.107  38.196  1.00  0.00      B    H  
ATOM    900  O   HOH B 294       2.559  21.423   2.825  1.00  0.00      B    O  
ATOM    901  H1  HOH B 294       1.931  21.913   3.465  1.00  0.00      B    H  
ATOM    902  H2  HOH B 294       2.506  21.799   1.929  1.00  0.00      B    H  
ATOM    903  O   HOH B 295      21.850   9.066   9.796  1.00  0.00      B    O  
ATOM    904  H1  HOH B 295      22.697   9.133  10.321  1.00  0.00      B    H  
ATOM    905  H2  HOH B 295      21.555   8.074   9.762  1.00  0.00      B    H  
ATOM    906  O   HOH B 296       5.857  17.622  34.595  1.00  0.00      B    O  
ATOM    907  H1  HOH B 296       5.706  17.280  35.567  1.00  0.00      B    H  
ATOM    908  H2  HOH B 296       5.387  17.047  33.947  1.00  0.00      B    H  
ATOM    909  O   HOH B 297      35.852  15.671  22.405  1.00  0.00      B    O  
ATOM    910  H1  HOH B 297      35.593  16.640  22.562  1.00  0.00      B    H  
ATOM    911  H2  HOH B 297      36.720  15.586  22.029  1.00  0.00      B    H  
ATOM    912  O   HOH B 298      13.529  14.679   0.676  1.00  0.00      B    O  
ATOM    913  H1  HOH B 298      12.892  14.657   1.434  1.00  0.00      B    H  
ATOM    914  H2  HOH B 298      14.429  14.390   0.963  1.00  0.00      B    H  
ATOM    915  O   HOH B 299      29.611  28.245  12.087  1.00  0.00      B    O  
ATOM    916  H1  HOH B 299      30.098  28.686  12.863  1.00  0.00      B    H  
ATOM    917  H2  HOH B 299      29.611  28.870  11.305  1.00  0.00      B    H  
ATOM    918  O   HOH B 300       3.301   9.394  19.508  1.00  0.00      B    O  
ATOM    919  H1  HOH B 300       3.270   8.382  19.426  1.00  0.00      B    H  
ATOM    920  H2  HOH B 300       3.748   9.554  20.350  1.00  0.00      B    H  
ATOM    921  O   HOH B 301      37.858  23.868   2.390  1.00  0.00      B    O  
ATOM    922  H1  HOH B 301      37.422  24.417   3.197  1.00  0.00      B    H  
ATOM    923  H2  HOH B 301      37.081  23.396   2.028  1.00  0.00      B    H  
ATOM    924  O   HOH B 302       8.526   6.176  31.575  1.00  0.00      B    O  
ATOM    925  H1  HOH B 302       8.600   5.185  31.422  1.00  0.00      B    H  
ATOM    926  H2  HOH B 302       8.229   6.617  30.707  1.00  0.00      B    H  
ATOM    927  O   HOH B 303      21.238   2.965  31.473  1.00  0.00      B    O  
ATOM    928  H1  HOH B 303      21.900   3.481  32.070  1.00  0.00      B    H  
ATOM    929  H2  HOH B 303      21.365   3.320  30.545  1.00  0.00      B    H  
ATOM    930  O   HOH B 304       9.302  15.460  25.130  1.00  0.00      B    O  
ATOM    931  H1  HOH B 304       9.419  14.422  25.050  1.00  0.00      B    H  
ATOM    932  H2  HOH B 304       9.465  15.604  26.137  1.00  0.00      B    H  
ATOM    933  O   HOH B 305      -0.074  27.961  10.088  1.00  0.00      B    O  
ATOM    934  H1  HOH B 305       0.592  28.698  10.020  1.00  0.00      B    H  
ATOM    935  H2  HOH B 305       0.261  27.290  10.804  1.00  0.00      B    H  
ATOM    936  O   HOH B 306      26.815  17.015  16.436  1.00  0.00      B    O  
ATOM    937  H1  HOH B 306      25.829  17.149  16.192  1.00  0.00      B    H  
ATOM    938  H2  HOH B 306      27.286  17.798  15.917  1.00  0.00      B    H  
ATOM    939  O   HOH B 307      37.585  22.119  36.616  1.00  0.00      B    O  
ATOM    940  H1  HOH B 307      37.282  21.858  35.672  1.00  0.00      B    H  
ATOM    941  H2  HOH B 307      37.731  21.262  37.160  1.00  0.00      B    H  
ATOM    942  O   HOH B 308       4.192  14.689  11.810  1.00  0.00      B    O  
ATOM    943  H1  HOH B 308       4.825  15.447  12.072  1.00  0.00      B    H  
ATOM    944  H2  HOH B 308       3.286  14.767  12.338  1.00  0.00      B    H  
ATOM    945  O   HOH B 309      33.402  35.317  37.960  1.00  0.00      B    O  
ATOM    946  H1  HOH B 309      33.319  34.667  38.767  1.00  0.00      B    H  
ATOM    947  H2  HOH B 309      32.808  34.937  37.192  1.00  0.00      B    H  
ATOM    948  O   HOH B 310      30.535  34.871  25.211  1.00  0.00      B    O  
ATOM    949  H1  HOH B 310      29.725  35.251  25.768  1.00  0.00      B    H  
ATOM    950  H2  HOH B 310      30.346  33.926  24.965  1.00  0.00      B    H  
ATOM    951  O   HOH B 311      21.897   0.078  38.798  1.00  0.00      B    O  
ATOM    952  H1  HOH B 311      21.183  -0.142  38.154  1.00  0.00      B    H  
ATOM    953  H2  HOH B 311      21.882   1.086  38.810  1.00  0.00      B    H  
ATOM    954  O   HOH B 312       1.998   3.814   3.954  1.00  0.00      B    O  
ATOM    955  H1  HOH B 312       2.497   4.411   3.241  1.00  0.00      B    H  
ATOM    956  H2  HOH B 312       1.128   4.309   4.281  1.00  0.00      B    H  
ATOM    957  O   HOH B 313       6.197  14.692   4.095  1.00  0.00      B    O  
ATOM    958  H1  HOH B 313       5.816  14.002   3.458  1.00  0.00      B    H  
ATOM    959  H2  HOH B 313       6.087  14.295   5.050  1.00  0.00      B    H  
ATOM    960  O   HOH B 314       6.626  13.225  15.574  1.00  0.00      B    O  
ATOM    961  H1  HOH B 314       6.069  14.028  15.885  1.00  0.00      B    H  
ATOM    962  H2  HOH B 314       6.378  13.074  14.581  1.00  0.00      B    H  
ATOM    963  O   HOH B 315      14.586  12.580   8.835  1.00  0.00      B    O  
ATOM    964  H1  HOH B 315      14.826  12.720   9.835  1.00  0.00      B    H  
ATOM    965  H2  HOH B 315      14.157  11.696   8.685  1.00  0.00      B    H  
ATOM    966  O   HOH B 316       8.779   1.881  35.614  1.00  0.00      B    O  
ATOM    967  H1  HOH B 316       9.486   2.528  35.367  1.00  0.00      B    H  
ATOM    968  H2  HOH B 316       8.572   1.984  36.634  1.00  0.00      B    H  
ATOM    969  O   HOH B 317      23.200  36.893  12.205  1.00  0.00      B    O  
ATOM    970  H1  HOH B 317      23.433  36.998  11.218  1.00  0.00      B    H  
ATOM    971  H2  HOH B 317      23.729  36.199  12.662  1.00  0.00      B    H  
ATOM    972  O   HOH B 318      35.447  35.879  24.172  1.00  0.00      B    O  
ATOM    973  H1  HOH B 318      35.440  34.914  23.871  1.00  0.00      B    H  
ATOM    974  H2  HOH B 318      34.512  36.129  24.487  1.00  0.00      B    H  
ATOM    975  O   HOH B 319       0.052  24.525  16.166  1.00  0.00      B    O  
ATOM    976  H1  HOH B 319       0.516  25.254  16.618  1.00  0.00      B    H  
ATOM    977  H2  HOH B 319       0.447  24.409  15.235  1.00  0.00      B    H  
ATOM    978  O   HOH B 320       7.814  10.070  37.945  1.00  0.00      B    O  
ATOM    979  H1  HOH B 320       6.859  10.175  37.682  1.00  0.00      B    H  
ATOM    980  H2  HOH B 320       7.721   9.321  38.509  1.00  0.00      B    H  
ATOM    981  O   HOH B 321       5.536  35.450  27.557  1.00  0.00      B    O  
ATOM    982  H1  HOH B 321       4.629  35.173  27.968  1.00  0.00      B    H  
ATOM    983  H2  HOH B 321       5.410  35.854  26.587  1.00  0.00      B    H  
ATOM    984  O   HOH B 322       9.336  29.507  29.450  1.00  0.00      B    O  
ATOM    985  H1  HOH B 322       9.286  30.413  28.974  1.00  0.00      B    H  
ATOM    986  H2  HOH B 322       8.932  28.742  28.888  1.00  0.00      B    H  
ATOM    987  O   HOH B 323      12.968  10.396  15.381  1.00  0.00      B    O  
ATOM    988  H1  HOH B 323      12.252  10.404  16.099  1.00  0.00      B    H  
ATOM    989  H2  HOH B 323      13.811  10.050  15.876  1.00  0.00      B    H  
ATOM    990  O   HOH B 324      25.300   4.198   9.422  1.00  0.00      B    O  
ATOM    991  H1  HOH B 324      24.556   4.163   8.729  1.00  0.00      B    H  
ATOM    992  H2  HOH B 324      26.062   3.768   8.991  1.00  0.00      B    H  
ATOM    993  O   HOH B 325      25.916  14.899   2.853  1.00  0.00      B    O  
ATOM    994  H1  HOH B 325      26.472  15.734   2.907  1.00  0.00      B    H  
ATOM    995  H2  HOH B 325      26.243  14.313   2.121  1.00  0.00      B    H  
ATOM    996  O   HOH B 326      31.416   9.895  21.750  1.00  0.00      B    O  
ATOM    997  H1  HOH B 326      31.095   9.353  20.934  1.00  0.00      B    H  
ATOM    998  H2  HOH B 326      32.400   9.720  21.865  1.00  0.00      B    H  
ATOM    999  O   HOH B 327      12.419  24.782  23.874  1.00  0.00      B    O  
ATOM   1000  H1  HOH B 327      13.474  24.791  23.974  1.00  0.00      B    H  
ATOM   1001  H2  HOH B 327      12.309  25.041  22.888  1.00  0.00      B    H  
ATOM   1002  O   HOH B 328       7.495  27.658  25.639  1.00  0.00      B    O  
ATOM   1003  H1  HOH B 328       7.841  27.131  26.478  1.00  0.00      B    H  
ATOM   1004  H2  HOH B 328       7.988  28.530  25.732  1.00  0.00      B    H  
ATOM   1005  O   HOH B 329      34.114   4.532   7.091  1.00  0.00      B    O  
ATOM   1006  H1  HOH B 329      33.876   3.655   6.706  1.00  0.00      B    H  
ATOM   1007  H2  HOH B 329      34.386   4.358   8.017  1.00  0.00      B    H  
ATOM   1008  O   HOH B 330      34.972   1.872   1.957  1.00  0.00      B    O  
ATOM   1009  H1  HOH B 330      34.428   1.095   1.695  1.00  0.00      B    H  
ATOM   1010  H2  HOH B 330      35.855   1.504   2.252  1.00  0.00      B    H  
ATOM   1011  O   HOH B 331       5.783  35.084  33.421  1.00  0.00      B    O  
ATOM   1012  H1  HOH B 331       5.053  35.337  32.742  1.00  0.00      B    H  
ATOM   1013  H2  HOH B 331       5.464  34.215  33.836  1.00  0.00      B    H  
ATOM   1014  O   HOH B 332      15.885  33.181  13.844  1.00  0.00      B    O  
ATOM   1015  H1  HOH B 332      15.156  32.548  13.463  1.00  0.00      B    H  
ATOM   1016  H2  HOH B 332      16.504  32.599  14.379  1.00  0.00      B    H  
ATOM   1017  O   HOH B 333       1.935   0.744   3.755  1.00  0.00      B    O  
ATOM   1018  H1  HOH B 333       2.036   1.763   3.849  1.00  0.00      B    H  
ATOM   1019  H2  HOH B 333       2.863   0.320   4.105  1.00  0.00      B    H  
ATOM   1020  O   HOH B 334      11.033  28.304  22.343  1.00  0.00      B    O  
ATOM   1021  H1  HOH B 334      10.691  27.598  21.700  1.00  0.00      B    H  
ATOM   1022  H2  HOH B 334      10.181  28.873  22.524  1.00  0.00      B    H  
ATOM   1023  O   HOH B 335      28.693  10.087  11.401  1.00  0.00      B    O  
ATOM   1024  H1  HOH B 335      28.308   9.103  11.463  1.00  0.00      B    H  
ATOM   1025  H2  HOH B 335      29.026  10.254  10.448  1.00  0.00      B    H  
ATOM   1026  O   HOH B 336      38.571  14.114  29.500  1.00  0.00      B    O  
ATOM   1027  H1  HOH B 336      38.437  13.217  29.068  1.00  0.00      B    H  
ATOM   1028  H2  HOH B 336      39.570  14.405  29.377  1.00  0.00      B    H  
ATOM   1029  O   HOH B 337      34.878  23.203   5.909  1.00  0.00      B    O  
ATOM   1030  H1  HOH B 337      33.896  23.015   5.762  1.00  0.00      B    H  
ATOM   1031  H2  HOH B 337      35.409  22.358   5.804  1.00  0.00      B    H  
ATOM   1032  O   HOH B 338      16.326  36.213   8.599  1.00  0.00      B    O  
ATOM   1033  H1  HOH B 338      16.921  35.550   9.068  1.00  0.00      B    H  
ATOM   1034  H2  HOH B 338      16.138  35.839   7.692  1.00  0.00      B    H  
ATOM   1035  O   HOH B 339      17.855  24.338   9.198  1.00  0.00      B    O  
ATOM   1036  H1  HOH B 339      18.011  23.396   9.570  1.00  0.00      B    H  
ATOM   1037  H2  HOH B 339      17.944  24.287   8.194  1.00  0.00      B    H  
ATOM   1038  O   HOH B 340      25.352  17.903  13.165  1.00  0.00      B    O  
ATOM   1039  H1  HOH B 340      24.930  17.247  12.505  1.00  0.00      B    H  
ATOM   1040  H2  HOH B 340      26.346  17.868  13.012  1.00  0.00      B    H  
ATOM   1041  O   HOH B 341       5.665  13.559  18.612  1.00  0.00      B    O  
ATOM   1042  H1  HOH B 341       5.646  12.738  17.990  1.00  0.00      B    H  
ATOM   1043  H2  HOH B 341       4.754  13.657  19.120  1.00  0.00      B    H  
ATOM   1044  O   HOH B 342      11.235   1.222  10.161  1.00  0.00      B    O  
ATOM   1045  H1  HOH B 342      11.558   0.624   9.382  1.00  0.00      B    H  
ATOM   1046  H2  HOH B 342      11.085   2.190   9.886  1.00  0.00      B    H  
ATOM   1047  O   HOH B 343      15.911  16.210  23.988  1.00  0.00      B    O  
ATOM   1048  H1  HOH B 343      16.738  15.779  23.631  1.00  0.00      B    H  
ATOM   1049  H2  HOH B 343      15.865  16.159  25.004  1.00  0.00      B    H  
ATOM   1050  O   HOH B 344       8.940  10.582  34.700  1.00  0.00      B    O  
ATOM   1051  H1  HOH B 344       9.103   9.990  33.862  1.00  0.00      B    H  
ATOM   1052  H2  HOH B 344       9.840  10.682  35.175  1.00  0.00      B    H  
ATOM   1053  O   HOH B 345      32.745  20.761   8.745  1.00  0.00      B    O  
ATOM   1054  H1  HOH B 345      33.515  20.733   9.419  1.00  0.00      B    H  
ATOM   1055  H2  HOH B 345      33.003  21.398   8.023  1.00  0.00      B    H  
ATOM   1056  O   HOH B 346      19.393  22.244  34.591  1.00  0.00      B    O  
ATOM   1057  H1  HOH B 346      18.993  21.701  35.318  1.00  0.00      B    H  
ATOM   1058  H2  HOH B 346      19.943  22.985  35.018  1.00  0.00      B    H  
ATOM   1059  O   HOH B 347       0.953  37.171  37.387  1.00  0.00      B    O  
ATOM   1060  H1  HOH B 347       1.362  37.035  36.476  1.00  0.00      B    H  
ATOM   1061  H2  HOH B 347       0.005  37.620  37.288  1.00  0.00      B    H  
ATOM   1062  O   HOH B 348      25.677  21.036  30.047  1.00  0.00      B    O  
ATOM   1063  H1  HOH B 348      25.846  21.613  30.872  1.00  0.00      B    H  
ATOM   1064  H2  HOH B 348      25.986  21.532  29.232  1.00  0.00      B    H  
ATOM   1065  O   HOH B 349       5.903  19.152  14.059  1.00  0.00      B    O  
ATOM   1066  H1  HOH B 349       5.766  18.725  14.920  1.00  0.00      B    H  
ATOM   1067  H2  HOH B 349       5.797  20.152  14.293  1.00  0.00      B    H  
ATOM   1068  O   HOH B 350       4.213  30.209   6.797  1.00  0.00      B    O  
ATOM   1069  H1  HOH B 350       4.198  31.222   6.940  1.00  0.00      B    H  
ATOM   1070  H2  HOH B 350       3.270  29.884   6.835  1.00  0.00      B    H  
ATOM   1071  O   HOH B 351       8.423   7.307  39.043  1.00  0.00      B    O  
ATOM   1072  H1  HOH B 351       9.166   6.817  38.534  1.00  0.00      B    H  
ATOM   1073  H2  HOH B 351       7.920   6.542  39.480  1.00  0.00      B    H  
ATOM   1074  O   HOH B 352       3.789   1.084  37.191  1.00  0.00      B    O  
ATOM   1075  H1  HOH B 352       4.314   0.510  36.563  1.00  0.00      B    H  
ATOM   1076  H2  HOH B 352       3.368   0.525  37.938  1.00  0.00      B    H  
ATOM   1077  O   HOH B 353       8.498   1.467  11.297  1.00  0.00      B    O  
ATOM   1078  H1  HOH B 353       9.304   1.218  10.757  1.00  0.00      B    H  
ATOM   1079  H2  HOH B 353       7.712   1.539  10.632  1.00  0.00      B    H  
ATOM   1080  O   HOH B 354      19.233   8.340  14.303  1.00  0.00      B    O  
ATOM   1081  H1  HOH B 354      20.104   8.777  14.398  1.00  0.00      B    H  
ATOM   1082  H2  HOH B 354      19.418   7.436  13.814  1.00  0.00      B    H  
ATOM   1083  O   HOH B 355      27.929  16.297  36.549  1.00  0.00      B    O  
ATOM   1084  H1  HOH B 355      27.255  16.165  35.754  1.00  0.00      B    H  
ATOM   1085  H2  HOH B 355      28.591  16.951  36.321  1.00  0.00      B    H  
ATOM   1086  O   HOH B 356       4.737  33.436  12.537  1.00  0.00      B    O  
ATOM   1087  H1  HOH B 356       5.634  33.665  12.011  1.00  0.00      B    H  
ATOM   1088  H2  HOH B 356       4.828  33.727  13.498  1.00  0.00      B    H  
ATOM   1089  O   HOH B 357      22.459   7.456  17.155  1.00  0.00      B    O  
ATOM   1090  H1  HOH B 357      22.454   8.234  17.772  1.00  0.00      B    H  
ATOM   1091  H2  HOH B 357      23.338   6.970  17.276  1.00  0.00      B    H  
ATOM   1092  O   HOH B 358      18.869   2.985  32.370  1.00  0.00      B    O  
ATOM   1093  H1  HOH B 358      19.904   2.944  32.163  1.00  0.00      B    H  
ATOM   1094  H2  HOH B 358      18.738   3.397  33.306  1.00  0.00      B    H  
ATOM   1095  O   HOH B 359      34.111  17.436  12.420  1.00  0.00      B    O  
ATOM   1096  H1  HOH B 359      33.523  18.058  11.887  1.00  0.00      B    H  
ATOM   1097  H2  HOH B 359      34.575  18.087  13.082  1.00  0.00      B    H  
ATOM   1098  O   HOH B 360      34.979   6.007  30.045  1.00  0.00      B    O  
ATOM   1099  H1  HOH B 360      34.517   5.177  30.191  1.00  0.00      B    H  
ATOM   1100  H2  HOH B 360      34.286   6.670  30.165  1.00  0.00      B    H  
ATOM   1101  O   HOH B 361      13.271  16.419  26.684  1.00  0.00      B    O  
ATOM   1102  H1  HOH B 361      12.392  16.686  26.304  1.00  0.00      B    H  
ATOM   1103  H2  HOH B 361      13.216  16.577  27.684  1.00  0.00      B    H  
ATOM   1104  O   HOH B 362      14.837  28.906  24.709  1.00  0.00      B    O  
ATOM   1105  H1  HOH B 362      15.235  28.028  25.088  1.00  0.00      B    H  
ATOM   1106  H2  HOH B 362      15.266  29.698  25.220  1.00  0.00      B    H  
ATOM   1107  O   HOH B 363      16.630   7.416   4.523  1.00  0.00      B    O  
ATOM   1108  H1  HOH B 363      16.249   7.951   3.731  1.00  0.00      B    H  
ATOM   1109  H2  HOH B 363      16.300   6.499   4.453  1.00  0.00      B    H  
ATOM   1110  O   HOH B 364      35.623  12.273   8.655  1.00  0.00      B    O  
ATOM   1111  H1  HOH B 364      36.030  13.204   8.514  1.00  0.00      B    H  
ATOM   1112  H2  HOH B 364      36.314  11.690   8.223  1.00  0.00      B    H  
ATOM   1113  O   HOH B 365      23.382  27.499  26.288  1.00  0.00      B    O  
ATOM   1114  H1  HOH B 365      22.364  27.585  26.298  1.00  0.00      B    H  
ATOM   1115  H2  HOH B 365      23.754  28.154  25.598  1.00  0.00      B    H  
ATOM   1116  O   HOH B 366      36.797  22.060  13.164  1.00  0.00      B    O  
ATOM   1117  H1  HOH B 366      36.136  21.365  13.288  1.00  0.00      B    H  
ATOM   1118  H2  HOH B 366      36.516  22.776  12.487  1.00  0.00      B    H  
ATOM   1119  O   HOH B 367      37.899   1.103  14.128  1.00  0.00      B    O  
ATOM   1120  H1  HOH B 367      38.453   0.270  14.038  1.00  0.00      B    H  
ATOM   1121  H2  HOH B 367      38.540   1.923  14.114  1.00  0.00      B    H  
ATOM   1122  O   HOH B 368      29.545   6.262   4.360  1.00  0.00      B    O  
ATOM   1123  H1  HOH B 368      29.520   7.265   4.558  1.00  0.00      B    H  
ATOM   1124  H2  HOH B 368      29.987   5.831   5.164  1.00  0.00      B    H  
ATOM   1125  O   HOH B 369       8.143  37.146  11.208  1.00  0.00      B    O  
ATOM   1126  H1  HOH B 369       7.739  37.539  10.336  1.00  0.00      B    H  
ATOM   1127  H2  HOH B 369       9.154  37.294  11.075  1.00  0.00      B    H  
ATOM   1128  O   HOH B 370      32.305  18.568  10.869  1.00  0.00      B    O  
ATOM   1129  H1  HOH B 370      31.596  17.886  10.580  1.00  0.00      B    H  
ATOM   1130  H2  HOH B 370      32.580  19.060  10.013  1.00  0.00      B    H  
ATOM   1131  O   HOH B 371      30.175  33.032  16.772  1.00  0.00      B    O  
ATOM   1132  H1  HOH B 371      29.234  32.932  16.441  1.00  0.00      B    H  
ATOM   1133  H2  HOH B 371      30.792  32.834  15.949  1.00  0.00      B    H  
ATOM   1134  O   HOH B 372      21.766  24.951   5.942  1.00  0.00      B    O  
ATOM   1135  H1  HOH B 372      21.610  25.355   6.831  1.00  0.00      B    H  
ATOM   1136  H2  HOH B 372      22.718  24.971   5.853  1.00  0.00      B    H  
ATOM   1137  O   HOH B 373      30.458   7.912  28.850  1.00  0.00      B    O  
ATOM   1138  H1  HOH B 373      30.420   8.849  29.216  1.00  0.00      B    H  
ATOM   1139  H2  HOH B 373      30.297   7.982  27.843  1.00  0.00      B    H  
ATOM   1140  O   HOH B 374      22.427   8.591   5.628  1.00  0.00      B    O  
ATOM   1141  H1  HOH B 374      23.292   8.070   5.343  1.00  0.00      B    H  
ATOM   1142  H2  HOH B 374      21.891   8.884   4.829  1.00  0.00      B    H  
ATOM   1143  O   HOH B 375      29.157  25.557  35.067  1.00  0.00      B    O  
ATOM   1144  H1  HOH B 375      29.888  24.955  34.800  1.00  0.00      B    H  
ATOM   1145  H2  HOH B 375      29.471  26.387  35.598  1.00  0.00      B    H  
ATOM   1146  O   HOH B 376      23.445  17.575  26.093  1.00  0.00      B    O  
ATOM   1147  H1  HOH B 376      22.783  17.855  25.372  1.00  0.00      B    H  
ATOM   1148  H2  HOH B 376      24.358  17.586  25.647  1.00  0.00      B    H  
ATOM   1149  O   HOH B 377      11.751  22.225  29.848  1.00  0.00      B    O  
ATOM   1150  H1  HOH B 377      11.605  21.247  30.039  1.00  0.00      B    H  
ATOM   1151  H2  HOH B 377      12.187  22.665  30.660  1.00  0.00      B    H  
ATOM   1152  O   HOH B 378      38.968   9.928  32.532  1.00  0.00      B    O  
ATOM   1153  H1  HOH B 378      39.142  10.907  32.754  1.00  0.00      B    H  
ATOM   1154  H2  HOH B 378      38.873   9.435  33.439  1.00  0.00      B    H  
ATOM   1155  O   HOH B 379      16.521   3.851  38.918  1.00  0.00      B    O  
ATOM   1156  H1  HOH B 379      16.972   4.742  38.994  1.00  0.00      B    H  
ATOM   1157  H2  HOH B 379      17.137   3.188  39.432  1.00  0.00      B    H  
ATOM   1158  O   HOH B 380      29.143  35.808  34.007  1.00  0.00      B    O  
ATOM   1159  H1  HOH B 380      28.688  35.184  33.387  1.00  0.00      B    H  
ATOM   1160  H2  HOH B 380      29.441  35.285  34.821  1.00  0.00      B    H  
ATOM   1161  O   HOH B 381      33.994  21.728  39.107  1.00  0.00      B    O  
ATOM   1162  H1  HOH B 381      33.819  21.474  38.132  1.00  0.00      B    H  
ATOM   1163  H2  HOH B 381      33.200  21.322  39.649  1.00  0.00      B    H  
ATOM   1164  O   HOH B 382      15.200  34.430  36.831  1.00  0.00      B    O  
ATOM   1165  H1  HOH B 382      14.936  35.361  36.539  1.00  0.00      B    H  
ATOM   1166  H2  HOH B 382      14.899  33.846  36.063  1.00  0.00      B    H  
ATOM   1167  O   HOH B 383       8.653  15.169   7.997  1.00  0.00      B    O  
ATOM   1168  H1  HOH B 383       8.794  15.572   8.924  1.00  0.00      B    H  
ATOM   1169  H2  HOH B 383       8.870  14.185   8.126  1.00  0.00      B    H  
ATOM   1170  O   HOH B 384       4.571  18.653   5.211  1.00  0.00      B    O  
ATOM   1171  H1  HOH B 384       4.633  17.883   5.858  1.00  0.00      B    H  
ATOM   1172  H2  HOH B 384       5.512  18.783   4.854  1.00  0.00      B    H  
ATOM   1173  O   HOH B 385      17.014  34.995  16.364  1.00  0.00      B    O  
ATOM   1174  H1  HOH B 385      16.455  34.219  16.733  1.00  0.00      B    H  
ATOM   1175  H2  HOH B 385      16.421  35.532  15.780  1.00  0.00      B    H  
ATOM   1176  O   HOH B 386       6.547  25.371  31.668  1.00  0.00      B    O  
ATOM   1177  H1  HOH B 386       6.377  24.512  32.191  1.00  0.00      B    H  
ATOM   1178  H2  HOH B 386       7.372  25.781  32.042  1.00  0.00      B    H  
ATOM   1179  O   HOH B 387      27.354  24.930  28.035  1.00  0.00      B    O  
ATOM   1180  H1  HOH B 387      26.615  25.240  27.390  1.00  0.00      B    H  
ATOM   1181  H2  HOH B 387      28.166  25.495  27.921  1.00  0.00      B    H  
ATOM   1182  O   HOH B 388      20.158  30.611   4.031  1.00  0.00      B    O  
ATOM   1183  H1  HOH B 388      20.525  30.839   4.970  1.00  0.00      B    H  
ATOM   1184  H2  HOH B 388      19.199  30.309   4.156  1.00  0.00      B    H  
ATOM   1185  O   HOH B 389      33.671  25.899  37.121  1.00  0.00      B    O  
ATOM   1186  H1  HOH B 389      34.410  25.253  37.015  1.00  0.00      B    H  
ATOM   1187  H2  HOH B 389      33.789  26.320  38.058  1.00  0.00      B    H  
ATOM   1188  O   HOH B 390      34.120  14.510   0.710  1.00  0.00      B    O  
ATOM   1189  H1  HOH B 390      35.055  14.427   0.402  1.00  0.00      B    H  
ATOM   1190  H2  HOH B 390      33.885  15.495   0.553  1.00  0.00      B    H  
ATOM   1191  O   HOH B 391       8.659  19.793  14.320  1.00  0.00      B    O  
ATOM   1192  H1  HOH B 391       9.173  19.032  14.697  1.00  0.00      B    H  
ATOM   1193  H2  HOH B 391       7.661  19.536  14.373  1.00  0.00      B    H  
ATOM   1194  O   HOH B 392       9.462  12.796  21.756  1.00  0.00      B    O  
ATOM   1195  H1  HOH B 392       9.930  11.869  21.646  1.00  0.00      B    H  
ATOM   1196  H2  HOH B 392       9.822  13.386  21.009  1.00  0.00      B    H  
ATOM   1197  O   HOH B 393       6.669   7.246  33.268  1.00  0.00      B    O  
ATOM   1198  H1  HOH B 393       7.187   7.495  34.138  1.00  0.00      B    H  
ATOM   1199  H2  HOH B 393       7.385   6.770  32.693  1.00  0.00      B    H  
ATOM   1200  O   HOH B 394       3.080  29.385  30.361  1.00  0.00      B    O  
ATOM   1201  H1  HOH B 394       3.594  29.941  29.721  1.00  0.00      B    H  
ATOM   1202  H2  HOH B 394       3.578  29.286  31.245  1.00  0.00      B    H  
ATOM   1203  O   HOH B 395       5.542  26.505  12.870  1.00  0.00      B    O  
ATOM   1204  H1  HOH B 395       6.215  27.094  12.379  1.00  0.00      B    H  
ATOM   1205  H2  HOH B 395       4.850  26.237  12.231  1.00  0.00      B    H  
ATOM   1206  O   HOH B 396      26.863  35.508  11.659  1.00  0.00      B    O  
ATOM   1207  H1  HOH B 396      27.652  35.194  11.140  1.00  0.00      B    H  
ATOM   1208  H2  HOH B 396      26.108  35.619  11.006  1.00  0.00      B    H  
ATOM   1209  O   HOH B 397      23.302  29.912  30.449  1.00  0.00      B    O  
ATOM   1210  H1  HOH B 397      23.601  29.240  29.746  1.00  0.00      B    H  
ATOM   1211  H2  HOH B 397      24.130  30.341  30.839  1.00  0.00      B    H  
ATOM   1212  O   HOH B 398       8.718   0.118  14.140  1.00  0.00      B    O  
ATOM   1213  H1  HOH B 398       7.807   0.105  14.574  1.00  0.00      B    H  
ATOM   1214  H2  HOH B 398       8.608   0.276  13.156  1.00  0.00      B    H  
ATOM   1215  O   HOH B 399       7.446   8.891  22.346  1.00  0.00      B    O  
ATOM   1216  H1  HOH B 399       7.858   9.160  21.446  1.00  0.00      B    H  
ATOM   1217  H2  HOH B 399       7.714   9.646  22.961  1.00  0.00      B    H  
ATOM   1218  O   HOH B 400      28.679  32.673  30.731  1.00  0.00      B    O  
ATOM   1219  H1  HOH B 400      27.717  32.396  30.963  1.00  0.00      B    H  
ATOM   1220  H2  HOH B 400      29.145  32.659  31.656  1.00  0.00      B    H  
ATOM   1221  O   HOH B 401      30.681  15.702  27.152  1.00  0.00      B    O  
ATOM   1222  H1  HOH B 401      31.263  14.834  27.122  1.00  0.00      B    H  
ATOM   1223  H2  HOH B 401      30.757  16.049  28.120  1.00  0.00      B    H  
ATOM   1224  O   HOH B 402      11.950  30.593  37.879  1.00  0.00      B    O  
ATOM   1225  H1  HOH B 402      12.354  30.571  36.897  1.00  0.00      B    H  
ATOM   1226  H2  HOH B 402      10.957  30.341  37.801  1.00  0.00      B    H  
ATOM   1227  O   HOH B 403      18.592  11.924  32.101  1.00  0.00      B    O  
ATOM   1228  H1  HOH B 403      18.175  12.221  31.234  1.00  0.00      B    H  
ATOM   1229  H2  HOH B 403      17.848  11.940  32.815  1.00  0.00      B    H  
ATOM   1230  O   HOH B 404      11.379  31.731  26.002  1.00  0.00      B    O  
ATOM   1231  H1  HOH B 404      10.555  31.775  26.556  1.00  0.00      B    H  
ATOM   1232  H2  HOH B 404      12.047  32.358  26.431  1.00  0.00      B    H  
ATOM   1233  O   HOH B 405      22.612  14.343  28.793  1.00  0.00      B    O  
ATOM   1234  H1  HOH B 405      22.015  14.084  29.546  1.00  0.00      B    H  
ATOM   1235  H2  HOH B 405      22.499  15.382  28.725  1.00  0.00      B    H  
ATOM   1236  O   HOH B 406      37.703  26.887   7.967  1.00  0.00      B    O  
ATOM   1237  H1  HOH B 406      38.219  27.391   8.696  1.00  0.00      B    H  
ATOM   1238  H2  HOH B 406      38.251  26.867   7.088  1.00  0.00      B    H  
ATOM   1239  O   HOH B 407      30.706  24.040  15.916  1.00  0.00      B    O  
ATOM   1240  H1  HOH B 407      30.826  23.037  15.797  1.00  0.00      B    H  
ATOM   1241  H2  HOH B 407      30.591  24.204  16.874  1.00  0.00      B    H  
ATOM   1242  O   HOH B 408      14.333   8.959  34.570  1.00  0.00      B    O  
ATOM   1243  H1  HOH B 408      13.949   9.606  33.868  1.00  0.00      B    H  
ATOM   1244  H2  HOH B 408      15.122   9.374  35.000  1.00  0.00      B    H  
ATOM   1245  O   HOH B 409      34.587  23.733  19.458  1.00  0.00      B    O  
ATOM   1246  H1  HOH B 409      34.949  24.045  18.552  1.00  0.00      B    H  
ATOM   1247  H2  HOH B 409      33.924  24.451  19.823  1.00  0.00      B    H  
ATOM   1248  O   HOH B 410       1.285  17.328  24.626  1.00  0.00      B    O  
ATOM   1249  H1  HOH B 410       0.839  17.191  23.730  1.00  0.00      B    H  
ATOM   1250  H2  HOH B 410       1.192  18.264  24.919  1.00  0.00      B    H  
ATOM   1251  O   HOH B 411      29.986  29.941  25.911  1.00  0.00      B    O  
ATOM   1252  H1  HOH B 411      30.135  28.908  26.057  1.00  0.00      B    H  
ATOM   1253  H2  HOH B 411      29.840  30.382  26.787  1.00  0.00      B    H  
ATOM   1254  O   HOH B 412      24.440  11.592  33.543  1.00  0.00      B    O  
ATOM   1255  H1  HOH B 412      25.189  11.393  34.202  1.00  0.00      B    H  
ATOM   1256  H2  HOH B 412      24.779  12.175  32.792  1.00  0.00      B    H  
ATOM   1257  O   HOH B 413      35.797   9.030  10.127  1.00  0.00      B    O  
ATOM   1258  H1  HOH B 413      35.171   9.698  10.576  1.00  0.00      B    H  
ATOM   1259  H2  HOH B 413      35.690   9.139   9.155  1.00  0.00      B    H  
ATOM   1260  O   HOH B 414      16.308  14.845   0.967  1.00  0.00      B    O  
ATOM   1261  H1  HOH B 414      16.647  13.861   0.762  1.00  0.00      B    H  
ATOM   1262  H2  HOH B 414      16.409  15.393   0.080  1.00  0.00      B    H  
ATOM   1263  O   HOH B 415      29.764  30.976   6.874  1.00  0.00      B    O  
ATOM   1264  H1  HOH B 415      30.241  31.775   6.497  1.00  0.00      B    H  
ATOM   1265  H2  HOH B 415      30.190  30.646   7.734  1.00  0.00      B    H  
ATOM   1266  O   HOH B 416      37.537   8.637  16.969  1.00  0.00      B    O  
ATOM   1267  H1  HOH B 416      37.508   8.846  15.958  1.00  0.00      B    H  
ATOM   1268  H2  HOH B 416      36.549   8.561  17.264  1.00  0.00      B    H  
ATOM   1269  O   HOH B 417      14.802  29.380  12.131  1.00  0.00      B    O  
ATOM   1270  H1  HOH B 417      14.109  29.261  11.393  1.00  0.00      B    H  
ATOM   1271  H2  HOH B 417      15.526  28.760  11.911  1.00  0.00      B    H  
ATOM   1272  O   HOH B 418      32.894  26.507  32.795  1.00  0.00      B    O  
ATOM   1273  H1  HOH B 418      33.570  26.064  33.478  1.00  0.00      B    H  
ATOM   1274  H2  HOH B 418      32.000  26.025  32.783  1.00  0.00      B    H  
ATOM   1275  O   HOH B 419      14.723  29.228  37.264  1.00  0.00      B    O  
ATOM   1276  H1  HOH B 419      15.335  30.020  37.180  1.00  0.00      B    H  
ATOM   1277  H2  HOH B 419      15.025  28.634  38.063  1.00  0.00      B    H  
ATOM   1278  O   HOH B 420      33.216   3.612   2.656  1.00  0.00      B    O  
ATOM   1279  H1  HOH B 420      33.410   4.551   2.392  1.00  0.00      B    H  
ATOM   1280  H2  HOH B 420      33.875   2.960   2.277  1.00  0.00      B    H  
ATOM   1281  O   HOH B 421       5.184   5.406  21.236  1.00  0.00      B    O  
ATOM   1282  H1  HOH B 421       5.232   4.395  21.025  1.00  0.00      B    H  
ATOM   1283  H2  HOH B 421       4.883   5.474  22.171  1.00  0.00      B    H  
ATOM   1284  O   HOH B 422      35.535  20.295  16.608  1.00  0.00      B    O  
ATOM   1285  H1  HOH B 422      34.617  20.425  16.917  1.00  0.00      B    H  
ATOM   1286  H2  HOH B 422      36.018  21.155  16.739  1.00  0.00      B    H  
ATOM   1287  O   HOH B 423      38.536  28.793  36.053  1.00  0.00      B    O  
ATOM   1288  H1  HOH B 423      37.866  28.850  35.263  1.00  0.00      B    H  
ATOM   1289  H2  HOH B 423      38.390  29.623  36.599  1.00  0.00      B    H  
ATOM   1290  O   HOH B 424      36.143  36.577  30.606  1.00  0.00      B    O  
ATOM   1291  H1  HOH B 424      35.681  36.107  31.375  1.00  0.00      B    H  
ATOM   1292  H2  HOH B 424      36.645  37.388  31.035  1.00  0.00      B    H  
ATOM   1293  O   HOH B 425       7.641  22.867  15.444  1.00  0.00      B    O  
ATOM   1294  H1  HOH B 425       6.817  22.445  15.135  1.00  0.00      B    H  
ATOM   1295  H2  HOH B 425       7.782  22.708  16.421  1.00  0.00      B    H  
ATOM   1296  O   HOH B 426      19.893   7.909  25.372  1.00  0.00      B    O  
ATOM   1297  H1  HOH B 426      19.549   7.435  24.514  1.00  0.00      B    H  
ATOM   1298  H2  HOH B 426      19.211   7.815  26.115  1.00  0.00      B    H  
ATOM   1299  O   HOH B 427      38.825  15.153  22.279  1.00  0.00      B    O  
ATOM   1300  H1  HOH B 427      38.910  14.225  22.629  1.00  0.00      B    H  
ATOM   1301  H2  HOH B 427      39.209  15.102  21.310  1.00  0.00      B    H  
ATOM   1302  O   HOH B 428       1.156  34.523  14.392  1.00  0.00      B    O  
ATOM   1303  H1  HOH B 428       0.159  34.611  14.164  1.00  0.00      B    H  
ATOM   1304  H2  HOH B 428       1.716  34.867  13.566  1.00  0.00      B    H  
ATOM   1305  O   HOH B 429      29.151   5.398  37.222  1.00  0.00      B    O  
ATOM   1306  H1  HOH B 429      29.675   4.755  36.648  1.00  0.00      B    H  
ATOM   1307  H2  HOH B 429      28.284   5.566  36.768  1.00  0.00      B    H  
ATOM   1308  O   HOH B 430      33.179  -0.099  10.559  1.00  0.00      B    O  
ATOM   1309  H1  HOH B 430      32.306   0.007  11.032  1.00  0.00      B    H  
ATOM   1310  H2  HOH B 430      33.602   0.805  10.393  1.00  0.00      B    H  
ATOM   1311  O   HOH B 431      10.557  37.894  22.802  1.00  0.00      B    O  
ATOM   1312  H1  HOH B 431       9.827  37.552  23.402  1.00  0.00      B    H  
ATOM   1313  H2  HOH B 431      11.249  37.154  22.805  1.00  0.00      B    H  
ATOM   1314  O   HOH B 432      33.742  20.502   3.746  1.00  0.00      B    O  
ATOM   1315  H1  HOH B 432      34.119  19.631   4.144  1.00  0.00      B    H  
ATOM   1316  H2  HOH B 432      34.470  20.863   3.163  1.00  0.00      B    H  
ATOM   1317  O   HOH B 433       8.597  19.815   3.817  1.00  0.00      B    O  
ATOM   1318  H1  HOH B 433       7.782  19.818   3.280  1.00  0.00      B    H  
ATOM   1319  H2  HOH B 433       8.964  18.865   3.717  1.00  0.00      B    H  
ATOM   1320  O   HOH B 434      12.246  13.542  26.816  1.00  0.00      B    O  
ATOM   1321  H1  HOH B 434      12.556  14.401  27.255  1.00  0.00      B    H  
ATOM   1322  H2  HOH B 434      12.268  12.839  27.524  1.00  0.00      B    H  
ATOM   1323  O   HOH B 435       5.635  11.396   7.271  1.00  0.00      B    O  
ATOM   1324  H1  HOH B 435       6.076  12.222   6.846  1.00  0.00      B    H  
ATOM   1325  H2  HOH B 435       5.333  10.743   6.554  1.00  0.00      B    H  
ATOM   1326  O   HOH B 436       9.233  26.343  20.908  1.00  0.00      B    O  
ATOM   1327  H1  HOH B 436       8.520  26.344  20.183  1.00  0.00      B    H  
ATOM   1328  H2  HOH B 436       8.727  26.342  21.771  1.00  0.00      B    H  
ATOM   1329  O   HOH B 437      26.270  31.309  31.219  1.00  0.00      B    O  
ATOM   1330  H1  HOH B 437      26.672  30.568  31.792  1.00  0.00      B    H  
ATOM   1331  H2  HOH B 437      26.413  31.156  30.207  1.00  0.00      B    H  
ATOM   1332  O   HOH B 438      34.516  20.690  31.710  1.00  0.00      B    O  
ATOM   1333  H1  HOH B 438      34.829  20.057  30.947  1.00  0.00      B    H  
ATOM   1334  H2  HOH B 438      34.884  21.644  31.650  1.00  0.00      B    H  
ATOM   1335  O   HOH B 439      38.468  25.711  29.611  1.00  0.00      B    O  
ATOM   1336  H1  HOH B 439      39.223  26.372  29.617  1.00  0.00      B    H  
ATOM   1337  H2  HOH B 439      37.838  25.925  30.348  1.00  0.00      B    H  
ATOM   1338  O   HOH B 440      21.968   0.444  27.736  1.00  0.00      B    O  
ATOM   1339  H1  HOH B 440      21.904   0.056  26.785  1.00  0.00      B    H  
ATOM   1340  H2  HOH B 440      22.041  -0.361  28.419  1.00  0.00      B    H  
ATOM   1341  O   HOH B 441      26.706  22.309  10.329  1.00  0.00      B    O  
ATOM   1342  H1  HOH B 441      26.889  21.317  10.108  1.00  0.00      B    H  
ATOM   1343  H2  HOH B 441      27.310  22.896   9.757  1.00  0.00      B    H  
ATOM   1344  O   HOH B 442      37.657  12.319  10.808  1.00  0.00      B    O  
ATOM   1345  H1  HOH B 442      37.429  11.626  10.188  1.00  0.00      B    H  
ATOM   1346  H2  HOH B 442      36.883  12.498  11.460  1.00  0.00      B    H  
ATOM   1347  O   HOH B 443      18.314   2.346   0.992  1.00  0.00      B    O  
ATOM   1348  H1  HOH B 443      17.866   2.407   1.883  1.00  0.00      B    H  
ATOM   1349  H2  HOH B 443      18.893   1.537   0.882  1.00  0.00      B    H  
ATOM   1350  O   HOH B 444      24.150  27.265   3.809  1.00  0.00      B    O  
ATOM   1351  H1  HOH B 444      23.515  27.815   3.273  1.00  0.00      B    H  
ATOM   1352  H2  HOH B 444      24.244  26.359   3.411  1.00  0.00      B    H  
ATOM   1353  O   HOH B 445      30.887  15.284  33.212  1.00  0.00      B    O  
ATOM   1354  H1  HOH B 445      30.768  16.280  33.423  1.00  0.00      B    H  
ATOM   1355  H2  HOH B 445      31.605  15.127  32.547  1.00  0.00      B    H  
ATOM   1356  O   HOH B 446      17.305  37.523  24.406  1.00  0.00      B    O  
ATOM   1357  H1  HOH B 446      16.452  37.807  23.972  1.00  0.00      B    H  
ATOM   1358  H2  HOH B 446      17.483  36.577  24.127  1.00  0.00      B    H  
ATOM   1359  O   HOH B 447      27.995  19.319  38.739  1.00  0.00      B    O  
ATOM   1360  H1  HOH B 447      27.415  18.521  38.972  1.00  0.00      B    H  
ATOM   1361  H2  HOH B 447      27.468  20.225  38.755  1.00  0.00      B    H  
ATOM   1362  O   HOH B 448      29.457  13.003   1.979  1.00  0.00      B    O  
ATOM   1363  H1  HOH B 448      28.623  12.612   1.503  1.00  0.00      B    H  
ATOM   1364  H2  HOH B 448      30.235  12.449   1.706  1.00  0.00      B    H  
ATOM   1365  O   HOH B 449      10.816  15.947  17.156  1.00  0.00      B    O  
ATOM   1366  H1  HOH B 449      11.599  16.519  17.516  1.00  0.00      B    H  
ATOM   1367  H2  HOH B 449      11.132  15.038  16.829  1.00  0.00      B    H  
ATOM   1368  O   HOH B 450      12.864  36.037  15.153  1.00  0.00      B    O  
ATOM   1369  H1  HOH B 450      12.760  36.259  16.150  1.00  0.00      B    H  
ATOM   1370  H2  HOH B 450      12.420  36.770  14.643  1.00  0.00      B    H  
ATOM   1371  O   HOH B 451       5.026  32.241   3.429  1.00  0.00      B    O  
ATOM   1372  H1  HOH B 451       4.047  32.411   3.190  1.00  0.00      B    H  
ATOM   1373  H2  HOH B 451       5.112  31.263   3.745  1.00  0.00      B    H  
ATOM   1374  O   HOH B 452      17.781  34.836  24.139  1.00  0.00      B    O  
ATOM   1375  H1  HOH B 452      18.597  34.364  24.443  1.00  0.00      B    H  
ATOM   1376  H2  HOH B 452      17.212  34.219  23.601  1.00  0.00      B    H  
ATOM   1377  O   HOH B 453      23.781   3.215   2.611  1.00  0.00      B    O  
ATOM   1378  H1  HOH B 453      24.742   2.893   2.422  1.00  0.00      B    H  
ATOM   1379  H2  HOH B 453      23.205   2.953   1.813  1.00  0.00      B    H  
ATOM   1380  O   HOH B 454      24.217   9.795  23.179  1.00  0.00      B    O  
ATOM   1381  H1  HOH B 454      25.117   9.380  23.467  1.00  0.00      B    H  
ATOM   1382  H2  HOH B 454      24.370  10.809  23.286  1.00  0.00      B    H  
ATOM   1383  O   HOH B 455      38.090   6.035  13.552  1.00  0.00      B    O  
ATOM   1384  H1  HOH B 455      37.683   6.722  12.857  1.00  0.00      B    H  
ATOM   1385  H2  HOH B 455      38.779   6.510  14.138  1.00  0.00      B    H  
ATOM   1386  O   HOH B 456       2.714   9.451  27.818  1.00  0.00      B    O  
ATOM   1387  H1  HOH B 456       3.150   8.877  27.125  1.00  0.00      B    H  
ATOM   1388  H2  HOH B 456       1.828   9.704  27.431  1.00  0.00      B    H  
ATOM   1389  O   HOH B 457       6.568  21.913   8.624  1.00  0.00      B    O  
ATOM   1390  H1  HOH B 457       7.029  21.655   7.765  1.00  0.00      B    H  
ATOM   1391  H2  HOH B 457       6.802  22.894   8.674  1.00  0.00      B    H  
ATOM   1392  O   HOH B 458       6.543  21.467   0.329  1.00  0.00      B    O  
ATOM   1393  H1  HOH B 458       6.746  21.368  -0.654  1.00  0.00      B    H  
ATOM   1394  H2  HOH B 458       6.371  22.429   0.591  1.00  0.00      B    H  
ATOM   1395  O   HOH B 459      34.182   0.671  16.742  1.00  0.00      B    O  
ATOM   1396  H1  HOH B 459      34.476   0.115  15.953  1.00  0.00      B    H  
ATOM   1397  H2  HOH B 459      35.073   0.931  17.221  1.00  0.00      B    H  
ATOM   1398  O   HOH B 460      17.769  25.131   2.159  1.00  0.00      B    O  
ATOM   1399  H1  HOH B 460      17.368  25.551   1.351  1.00  0.00      B    H  
ATOM   1400  H2  HOH B 460      18.501  25.751   2.426  1.00  0.00      B    H  
ATOM   1401  O   HOH B 461       8.532  11.063  23.864  1.00  0.00      B    O  
ATOM   1402  H1  HOH B 461       8.682  11.658  23.044  1.00  0.00      B    H  
ATOM   1403  H2  HOH B 461       9.110  11.532  24.584  1.00  0.00      B    H  
ATOM   1404  O   HOH B 462      27.079  24.839  33.295  1.00  0.00      B    O  
ATOM   1405  H1  HOH B 462      27.804  24.983  33.958  1.00  0.00      B    H  
ATOM   1406  H2  HOH B 462      27.461  24.265  32.553  1.00  0.00      B    H  
ATOM   1407  O   HOH B 463       0.387  12.776  34.843  1.00  0.00      B    O  
ATOM   1408  H1  HOH B 463       0.826  12.715  33.926  1.00  0.00      B    H  
ATOM   1409  H2  HOH B 463      -0.570  12.421  34.764  1.00  0.00      B    H  
ATOM   1410  O   HOH B 464      16.391  12.444  33.552  1.00  0.00      B    O  
ATOM   1411  H1  HOH B 464      15.546  12.573  34.057  1.00  0.00      B    H  
ATOM   1412  H2  HOH B 464      16.499  13.259  32.940  1.00  0.00      B    H  
ATOM   1413  O   HOH B 465      36.892  16.093  -0.154  1.00  0.00      B    O  
ATOM   1414  H1  HOH B 465      37.658  16.789  -0.270  1.00  0.00      B    H  
ATOM   1415  H2  HOH B 465      36.728  15.942   0.852  1.00  0.00      B    H  
ATOM   1416  O   HOH B 466      15.419  10.511  13.908  1.00  0.00      B    O  
ATOM   1417  H1  HOH B 466      15.605  10.972  14.807  1.00  0.00      B    H  
ATOM   1418  H2  HOH B 466      14.459  10.189  13.940  1.00  0.00      B    H  
ATOM   1419  O   HOH B 467       1.139  24.619  22.097  1.00  0.00      B    O  
ATOM   1420  H1  HOH B 467       0.669  25.358  22.656  1.00  0.00      B    H  
ATOM   1421  H2  HOH B 467       1.472  25.011  21.212  1.00  0.00      B    H  
ATOM   1422  O   HOH B 468       2.219  34.189  25.832  1.00  0.00      B    O  
ATOM   1423  H1  HOH B 468       2.635  33.669  25.012  1.00  0.00      B    H  
ATOM   1424  H2  HOH B 468       2.607  33.747  26.718  1.00  0.00      B    H  
ATOM   1425  O   HOH B 469      29.497  25.297  39.311  1.00  0.00      B    O  
ATOM   1426  H1  HOH B 469      29.756  26.046  38.638  1.00  0.00      B    H  
ATOM   1427  H2  HOH B 469      28.469  25.188  39.317  1.00  0.00      B    H  
ATOM   1428  O   HOH B 470      27.763  15.952  20.732  1.00  0.00      B    O  
ATOM   1429  H1  HOH B 470      27.691  16.301  21.693  1.00  0.00      B    H  
ATOM   1430  H2  HOH B 470      27.456  16.699  20.118  1.00  0.00      B    H  
ATOM   1431  O   HOH B 471      26.147  38.069  36.243  1.00  0.00      B    O  
ATOM   1432  H1  HOH B 471      25.827  37.926  37.165  1.00  0.00      B    H  
ATOM   1433  H2  HOH B 471      27.166  38.152  36.295  1.00  0.00      B    H  
ATOM   1434  O   HOH B 472      10.744  30.815   8.055  1.00  0.00      B    O  
ATOM   1435  H1  HOH B 472      10.347  29.869   7.966  1.00  0.00      B    H  
ATOM   1436  H2  HOH B 472       9.999  31.510   7.722  1.00  0.00      B    H  
ATOM   1437  O   HOH B 473      15.128   2.749  26.097  1.00  0.00      B    O  
ATOM   1438  H1  HOH B 473      14.696   3.634  26.136  1.00  0.00      B    H  
ATOM   1439  H2  HOH B 473      14.473   2.068  25.797  1.00  0.00      B    H  
ATOM   1440  O   HOH B 474      36.974  27.628  27.034  1.00  0.00      B    O  
ATOM   1441  H1  HOH B 474      36.606  28.252  26.316  1.00  0.00      B    H  
ATOM   1442  H2  HOH B 474      36.255  26.957  27.308  1.00  0.00      B    H  
ATOM   1443  O   HOH B 475      14.369  33.276   2.616  1.00  0.00      B    O  
ATOM   1444  H1  HOH B 475      13.680  33.290   3.358  1.00  0.00      B    H  
ATOM   1445  H2  HOH B 475      14.182  32.500   1.943  1.00  0.00      B    H  
ATOM   1446  O   HOH B 476      10.004  30.528  18.141  1.00  0.00      B    O  
ATOM   1447  H1  HOH B 476       9.066  30.208  18.125  1.00  0.00      B    H  
ATOM   1448  H2  HOH B 476      10.643  29.748  18.270  1.00  0.00      B    H  
ATOM   1449  O   HOH B 477      13.427  21.384   0.952  1.00  0.00      B    O  
ATOM   1450  H1  HOH B 477      14.183  20.795   1.166  1.00  0.00      B    H  
ATOM   1451  H2  HOH B 477      12.632  20.953   1.352  1.00  0.00      B    H  
ATOM   1452  O   HOH B 478      16.868  12.730  38.507  1.00  0.00      B    O  
ATOM   1453  H1  HOH B 478      15.900  12.705  38.342  1.00  0.00      B    H  
ATOM   1454  H2  HOH B 478      17.393  12.850  37.638  1.00  0.00      B    H  
ATOM   1455  O   HOH B 479      23.613  10.284  18.397  1.00  0.00      B    O  
ATOM   1456  H1  HOH B 479      24.089  10.691  19.179  1.00  0.00      B    H  
ATOM   1457  H2  HOH B 479      24.127   9.476  18.176  1.00  0.00      B    H  
ATOM   1458  O   HOH B 480      14.439   0.510  33.656  1.00  0.00      B    O  
ATOM   1459  H1  HOH B 480      14.702   0.647  32.693  1.00  0.00      B    H  
ATOM   1460  H2  HOH B 480      13.828  -0.283  33.740  1.00  0.00      B    H  
ATOM   1461  O   HOH B 481      12.679   7.602  14.683  1.00  0.00      B    O  
ATOM   1462  H1  HOH B 481      13.102   7.990  15.485  1.00  0.00      B    H  
ATOM   1463  H2  HOH B 481      12.206   8.374  14.244  1.00  0.00      B    H  
ATOM   1464  O   HOH B 482       2.292  25.777  36.983  1.00  0.00      B    O  
ATOM   1465  H1  HOH B 482       1.941  24.826  36.875  1.00  0.00      B    H  
ATOM   1466  H2  HOH B 482       3.269  25.822  36.875  1.00  0.00      B    H  
ATOM   1467  O   HOH B 483      15.862  25.562  10.520  1.00  0.00      B    O  
ATOM   1468  H1  HOH B 483      16.351  26.413  10.850  1.00  0.00      B    H  
ATOM   1469  H2  HOH B 483      16.608  25.069   9.975  1.00  0.00      B    H  
ATOM   1470  O   HOH B 484      19.774   0.781  12.927  1.00  0.00      B    O  
ATOM   1471  H1  HOH B 484      19.796   0.235  13.783  1.00  0.00      B    H  
ATOM   1472  H2  HOH B 484      19.790   1.796  13.188  1.00  0.00      B    H  
ATOM   1473  O   HOH B 485      13.107  23.850  11.026  1.00  0.00      B    O  
ATOM   1474  H1  HOH B 485      13.159  24.387  11.878  1.00  0.00      B    H  
ATOM   1475  H2  HOH B 485      13.818  23.085  11.039  1.00  0.00      B    H  
ATOM   1476  O   HOH B 486      28.556  15.736   1.747  1.00  0.00      B    O  
ATOM   1477  H1  HOH B 486      28.789  14.740   1.795  1.00  0.00      B    H  
ATOM   1478  H2  HOH B 486      29.047  16.184   2.529  1.00  0.00      B    H  
ATOM   1479  O   HOH B 487      18.323  30.787  35.595  1.00  0.00      B    O  
ATOM   1480  H1  HOH B 487      17.692  30.429  34.916  1.00  0.00      B    H  
ATOM   1481  H2  HOH B 487      18.689  31.656  35.207  1.00  0.00      B    H  
ATOM   1482  O   HOH B 488      24.202   2.871  31.035  1.00  0.00      B    O  
ATOM   1483  H1  HOH B 488      24.703   2.983  31.920  1.00  0.00      B    H  
ATOM   1484  H2  HOH B 488      24.188   3.754  30.530  1.00  0.00      B    H  
ATOM   1485  O   HOH B 489      37.692  11.213   7.408  1.00  0.00      B    O  
ATOM   1486  H1  HOH B 489      38.269  10.680   8.035  1.00  0.00      B    H  
ATOM   1487  H2  HOH B 489      38.086  11.297   6.514  1.00  0.00      B    H  
ATOM   1488  O   HOH B 490      25.071   0.776   7.989  1.00  0.00      B    O  
ATOM   1489  H1  HOH B 490      25.196  -0.118   8.361  1.00  0.00      B    H  
ATOM   1490  H2  HOH B 490      26.046   1.162   7.848  1.00  0.00      B    H  
ATOM   1491  O   HOH B 491      35.095  18.076  20.044  1.00  0.00      B    O  
ATOM   1492  H1  HOH B 491      34.240  17.685  20.377  1.00  0.00      B    H  
ATOM   1493  H2  HOH B 491      35.166  18.917  20.589  1.00  0.00      B    H  
ATOM   1494  O   HOH B 492       7.952  26.164  23.304  1.00  0.00      B    O  
ATOM   1495  H1  HOH B 492       7.922  26.705  24.149  1.00  0.00      B    H  
ATOM   1496  H2  HOH B 492       8.126  25.209  23.524  1.00  0.00      B    H  
ATOM   1497  O   HOH B 493      13.081  30.656  23.387  1.00  0.00      B    O  
ATOM   1498  H1  HOH B 493      13.603  29.908  23.831  1.00  0.00      B    H  
ATOM   1499  H2  HOH B 493      12.365  30.928  24.044  1.00  0.00      B    H  
ATOM   1500  O   HOH B 494      26.251  20.508  18.157  1.00  0.00      B    O  
ATOM   1501  H1  HOH B 494      26.269  20.676  17.154  1.00  0.00      B    H  
ATOM   1502  H2  HOH B 494      25.321  20.291  18.400  1.00  0.00      B    H  
ATOM   1503  O   HOH B 495      26.794  34.674  38.730  1.00  0.00      B    O  
ATOM   1504  H1  HOH B 495      27.471  35.469  38.857  1.00  0.00      B    H  
ATOM   1505  H2  HOH B 495      25.865  34.853  39.144  1.00  0.00      B    H  
ATOM   1506  O   HOH B 496      12.374   1.153  12.595  1.00  0.00      B    O  
ATOM   1507  H1  HOH B 496      13.375   1.312  12.615  1.00  0.00      B    H  
ATOM   1508  H2  HOH B 496      12.033   1.548  11.717  1.00  0.00      B    H  
ATOM   1509  O   HOH B 497      35.833  29.549  25.525  1.00  0.00      B    O  
ATOM   1510  H1  HOH B 497      34.818  29.608  25.361  1.00  0.00      B    H  
ATOM   1511  H2  HOH B 497      36.305  29.542  24.618  1.00  0.00      B    H  
ATOM   1512  O   HOH B 498      38.014  37.340  16.670  1.00  0.00      B    O  
ATOM   1513  H1  HOH B 498      37.154  37.928  16.887  1.00  0.00      B    H  
ATOM   1514  H2  HOH B 498      37.738  36.361  16.628  1.00  0.00      B    H  
ATOM   1515  O   HOH B 499       3.189  12.590  15.056  1.00  0.00      B    O  
ATOM   1516  H1  HOH B 499       2.690  13.438  15.040  1.00  0.00      B    H  
ATOM   1517  H2  HOH B 499       3.234  12.193  16.011  1.00  0.00      B    H  
ATOM   1518  O   HOH B 500      21.048  38.920  10.142  1.00  0.00      B    O  
ATOM   1519  H1  HOH B 500      20.960  39.244  11.075  1.00  0.00      B    H  
ATOM   1520  H2  HOH B 500      20.711  37.907  10.059  1.00  0.00      B    H  
ATOM   1521  O   HOH B 501      20.065  21.790  31.915  1.00  0.00      B    O  
ATOM   1522  H1  HOH B 501      21.023  22.045  31.800  1.00  0.00      B    H  
ATOM   1523  H2  HOH B 501      19.894  21.818  32.928  1.00  0.00      B    H  
ATOM   1524  O   HOH B 502      39.425  24.343  13.517  1.00  0.00      B    O  
ATOM   1525  H1  HOH B 502      38.421  24.266  13.723  1.00  0.00      B    H  
ATOM   1526  H2  HOH B 502      39.588  23.662  12.723  1.00  0.00      B    H  
ATOM   1527  O   HOH B 503       8.573   9.293  19.754  1.00  0.00      B    O  
ATOM   1528  H1  HOH B 503       9.135   8.451  19.501  1.00  0.00      B    H  
ATOM   1529  H2  HOH B 503       7.672   9.193  19.355  1.00  0.00      B    H  
ATOM   1530  O   HOH B 504      33.570  15.423   6.202  1.00  0.00      B    O  
ATOM   1531  H1  HOH B 504      33.786  16.333   5.759  1.00  0.00      B    H  
ATOM   1532  H2  HOH B 504      32.602  15.298   6.151  1.00  0.00      B    H  
ATOM   1533  O   HOH B 505      26.311   8.738  24.785  1.00  0.00      B    O  
ATOM   1534  H1  HOH B 505      27.330   8.716  24.828  1.00  0.00      B    H  
ATOM   1535  H2  HOH B 505      26.076   9.659  25.107  1.00  0.00      B    H  
ATOM   1536  O   HOH B 506      38.485  19.383  26.829  1.00  0.00      B    O  
ATOM   1537  H1  HOH B 506      38.430  19.969  25.913  1.00  0.00      B    H  
ATOM   1538  H2  HOH B 506      37.580  18.972  27.078  1.00  0.00      B    H  
ATOM   1539  O   HOH B 507      13.989  38.862  30.046  1.00  0.00      B    O  
ATOM   1540  H1  HOH B 507      14.353  38.242  29.347  1.00  0.00      B    H  
ATOM   1541  H2  HOH B 507      14.495  39.726  30.088  1.00  0.00      B    H  
ATOM   1542  O   HOH B 508      26.654  21.871  39.004  1.00  0.00      B    O  
ATOM   1543  H1  HOH B 508      25.747  21.615  38.587  1.00  0.00      B    H  
ATOM   1544  H2  HOH B 508      27.191  22.443  38.292  1.00  0.00      B    H  
ATOM   1545  O   HOH B 509      18.519  38.863  32.627  1.00  0.00      B    O  
ATOM   1546  H1  HOH B 509      19.238  39.567  32.608  1.00  0.00      B    H  
ATOM   1547  H2  HOH B 509      18.330  38.617  33.621  1.00  0.00      B    H  
ATOM   1548  O   HOH B 510      16.789  33.914  30.091  1.00  0.00      B    O  
ATOM   1549  H1  HOH B 510      17.103  33.608  29.171  1.00  0.00      B    H  
ATOM   1550  H2  HOH B 510      15.812  34.038  30.022  1.00  0.00      B    H  
ATOM   1551  O   HOH B 511      23.088  30.870   0.428  1.00  0.00      B    O  
ATOM   1552  H1  HOH B 511      23.103  29.917   0.790  1.00  0.00      B    H  
ATOM   1553  H2  HOH B 511      22.347  31.385   1.004  1.00  0.00      B    H  
ATOM   1554  O   HOH B 512      38.582  19.838  15.974  1.00  0.00      B    O  
ATOM   1555  H1  HOH B 512      37.813  20.410  16.246  1.00  0.00      B    H  
ATOM   1556  H2  HOH B 512      38.972  19.527  16.898  1.00  0.00      B    H  
ATOM   1557  O   HOH B 513      16.190  38.725  19.700  1.00  0.00      B    O  
ATOM   1558  H1  HOH B 513      16.530  37.790  19.865  1.00  0.00      B    H  
ATOM   1559  H2  HOH B 513      16.807  39.187  19.030  1.00  0.00      B    H  
ATOM   1560  O   HOH B 514      -0.172   5.178  35.458  1.00  0.00      B    O  
ATOM   1561  H1  HOH B 514       0.169   5.905  36.139  1.00  0.00      B    H  
ATOM   1562  H2  HOH B 514       0.175   4.292  35.767  1.00  0.00      B    H  
ATOM   1563  O   HOH B 515      28.133  29.315   5.305  1.00  0.00      B    O  
ATOM   1564  H1  HOH B 515      28.803  29.918   5.774  1.00  0.00      B    H  
ATOM   1565  H2  HOH B 515      28.672  28.708   4.688  1.00  0.00      B    H  
ATOM   1566  O   HOH B 516      10.365  11.940   7.439  1.00  0.00      B    O  
ATOM   1567  H1  HOH B 516      10.706  12.204   6.464  1.00  0.00      B    H  
ATOM   1568  H2  HOH B 516      10.825  11.038   7.579  1.00  0.00      B    H  
ATOM   1569  O   HOH B 517       6.405   4.443   3.673  1.00  0.00      B    O  
ATOM   1570  H1  HOH B 517       5.915   5.241   4.069  1.00  0.00      B    H  
ATOM   1571  H2  HOH B 517       7.102   4.159   4.351  1.00  0.00      B    H  
ATOM   1572  O   HOH B 518       0.421  28.384  27.073  1.00  0.00      B    O  
ATOM   1573  H1  HOH B 518       0.782  27.533  26.608  1.00  0.00      B    H  
ATOM   1574  H2  HOH B 518      -0.595  28.204  27.137  1.00  0.00      B    H  
ATOM   1575  O   HOH B 519       2.681  19.599  13.545  1.00  0.00      B    O  
ATOM   1576  H1  HOH B 519       3.075  20.415  13.059  1.00  0.00      B    H  
ATOM   1577  H2  HOH B 519       3.495  19.013  13.795  1.00  0.00      B    H  
ATOM   1578  O   HOH B 520       4.073   0.137   6.734  1.00  0.00      B    O  
ATOM   1579  H1  HOH B 520       4.044   1.105   6.429  1.00  0.00      B    H  
ATOM   1580  H2  HOH B 520       3.992   0.105   7.735  1.00  0.00      B    H  
ATOM   1581  O   HOH B 521       3.090   2.117  18.508  1.00  0.00      B    O  
ATOM   1582  H1  HOH B 521       3.085   1.771  17.543  1.00  0.00      B    H  
ATOM   1583  H2  HOH B 521       2.433   1.607  19.101  1.00  0.00      B    H  
ATOM   1584  O   HOH B 522       5.917  20.358  10.631  1.00  0.00      B    O  
ATOM   1585  H1  HOH B 522       5.984  20.999   9.865  1.00  0.00      B    H  
ATOM   1586  H2  HOH B 522       6.728  20.525  11.256  1.00  0.00      B    H  
ATOM   1587  O   HOH B 523      17.340   0.466  11.655  1.00  0.00      B    O  
ATOM   1588  H1  HOH B 523      16.953  -0.354  12.166  1.00  0.00      B    H  
ATOM   1589  H2  HOH B 523      18.355   0.535  11.868  1.00  0.00      B    H  
ATOM   1590  O   HOH B 524      30.956  35.346  30.678  1.00  0.00      B    O  
ATOM   1591  H1  HOH B 524      29.983  35.217  30.385  1.00  0.00      B    H  
ATOM   1592  H2  HOH B 524      31.493  35.056  29.859  1.00  0.00      B    H  
ATOM   1593  O   HOH B 525       8.044   5.989  15.510  1.00  0.00      B    O  
ATOM   1594  H1  HOH B 525       7.589   6.539  14.739  1.00  0.00      B    H  
ATOM   1595  H2  HOH B 525       7.421   5.845  16.315  1.00  0.00      B    H  
ATOM   1596  O   HOH B 526      28.828  20.747  19.051  1.00  0.00      B    O  
ATOM   1597  H1  HOH B 526      29.097  21.675  18.785  1.00  0.00      B    H  
ATOM   1598  H2  HOH B 526      27.856  20.645  18.800  1.00  0.00      B    H  
ATOM   1599  O   HOH B 527      10.838  18.235   4.035  1.00  0.00      B    O  
ATOM   1600  H1  HOH B 527      11.670  18.554   3.550  1.00  0.00      B    H  
ATOM   1601  H2  HOH B 527      10.936  18.444   4.988  1.00  0.00      B    H  
ATOM   1602  O   HOH B 528       6.302  14.186   6.877  1.00  0.00      B    O  
ATOM   1603  H1  HOH B 528       7.109  14.737   7.270  1.00  0.00      B    H  
ATOM   1604  H2  HOH B 528       5.492  14.544   7.324  1.00  0.00      B    H  
ATOM   1605  O   HOH B 529       6.487  24.701   8.701  1.00  0.00      B    O  
ATOM   1606  H1  HOH B 529       6.433  24.500   9.714  1.00  0.00      B    H  
ATOM   1607  H2  HOH B 529       7.322  25.111   8.528  1.00  0.00      B    H  
ATOM   1608  O   HOH B 530      16.734  26.128   6.514  1.00  0.00      B    O  
ATOM   1609  H1  HOH B 530      17.169  25.227   6.820  1.00  0.00      B    H  
ATOM   1610  H2  HOH B 530      17.519  26.705   6.334  1.00  0.00      B    H  
ATOM   1611  O   HOH B 531       0.580  31.862  30.155  1.00  0.00      B    O  
ATOM   1612  H1  HOH B 531       0.329  30.898  30.000  1.00  0.00      B    H  
ATOM   1613  H2  HOH B 531      -0.170  32.453  29.690  1.00  0.00      B    H  
ATOM   1614  O   HOH B 532      17.499   4.705  27.503  1.00  0.00      B    O  
ATOM   1615  H1  HOH B 532      17.957   4.489  28.391  1.00  0.00      B    H  
ATOM   1616  H2  HOH B 532      16.628   4.190  27.384  1.00  0.00      B    H  
ATOM   1617  O   HOH B 533      29.974  38.206  33.350  1.00  0.00      B    O  
ATOM   1618  H1  HOH B 533      29.629  37.258  33.498  1.00  0.00      B    H  
ATOM   1619  H2  HOH B 533      29.386  38.591  32.645  1.00  0.00      B    H  
ATOM   1620  O   HOH B 534      26.965  34.032  33.470  1.00  0.00      B    O  
ATOM   1621  H1  HOH B 534      26.529  34.690  32.891  1.00  0.00      B    H  
ATOM   1622  H2  HOH B 534      26.661  34.142  34.431  1.00  0.00      B    H  
ATOM   1623  O   HOH B 535      11.170   6.796   6.660  1.00  0.00      B    O  
ATOM   1624  H1  HOH B 535      11.399   5.811   6.403  1.00  0.00      B    H  
ATOM   1625  H2  HOH B 535      10.180   6.852   6.823  1.00  0.00      B    H  
ATOM   1626  O   HOH B 536       5.549  18.538  22.938  1.00  0.00      B    O  
ATOM   1627  H1  HOH B 536       6.309  17.970  23.349  1.00  0.00      B    H  
ATOM   1628  H2  HOH B 536       5.324  19.360  23.462  1.00  0.00      B    H  
ATOM   1629  O   HOH B 537      22.310  28.333   2.226  1.00  0.00      B    O  
ATOM   1630  H1  HOH B 537      21.449  28.823   2.541  1.00  0.00      B    H  
ATOM   1631  H2  HOH B 537      22.048  27.700   1.472  1.00  0.00      B    H  
ATOM   1632  O   HOH B 538       4.603   9.016  21.870  1.00  0.00      B    O  
ATOM   1633  H1  HOH B 538       4.198   8.600  22.639  1.00  0.00      B    H  
ATOM   1634  H2  HOH B 538       5.636   8.925  21.893  1.00  0.00      B    H  
ATOM   1635  O   HOH B 539      30.030   2.418  29.606  1.00  0.00      B    O  
ATOM   1636  H1  HOH B 539      30.904   1.942  29.472  1.00  0.00      B    H  
ATOM   1637  H2  HOH B 539      30.249   3.362  29.728  1.00  0.00      B    H  
ATOM   1638  O   HOH B 540       1.975   1.086  20.823  1.00  0.00      B    O  
ATOM   1639  H1  HOH B 540       1.112   0.831  20.358  1.00  0.00      B    H  
ATOM   1640  H2  HOH B 540       2.310   0.269  21.259  1.00  0.00      B    H  
ATOM   1641  O   HOH B 541      19.385  36.557  22.027  1.00  0.00      B    O  
ATOM   1642  H1  HOH B 541      19.871  37.440  22.051  1.00  0.00      B    H  
ATOM   1643  H2  HOH B 541      19.483  36.136  22.933  1.00  0.00      B    H  
ATOM   1644  O   HOH B 542      38.278  15.701  24.858  1.00  0.00      B    O  
ATOM   1645  H1  HOH B 542      38.412  15.339  23.873  1.00  0.00      B    H  
ATOM   1646  H2  HOH B 542      39.168  16.220  25.075  1.00  0.00      B    H  
ATOM   1647  O   HOH B 543      26.515  22.888  12.986  1.00  0.00      B    O  
ATOM   1648  H1  HOH B 543      27.396  23.446  13.159  1.00  0.00      B    H  
ATOM   1649  H2  HOH B 543      26.647  22.338  12.108  1.00  0.00      B    H  
ATOM   1650  O   HOH B 544      11.792   0.927   2.064  1.00  0.00      B    O  
ATOM   1651  H1  HOH B 544      11.354   0.687   1.190  1.00  0.00      B    H  
ATOM   1652  H2  HOH B 544      12.307   0.090   2.378  1.00  0.00      B    H  
ATOM   1653  O   HOH B 545      35.857  36.154  37.096  1.00  0.00      B    O  
ATOM   1654  H1  HOH B 545      35.007  35.947  37.614  1.00  0.00      B    H  
ATOM   1655  H2  HOH B 545      36.513  35.683  37.692  1.00  0.00      B    H  
ATOM   1656  O   HOH B 546       5.245   8.771   1.912  1.00  0.00      B    O  
ATOM   1657  H1  HOH B 546       5.309   7.895   1.494  1.00  0.00      B    H  
ATOM   1658  H2  HOH B 546       5.000   9.414   1.201  1.00  0.00      B    H  
ATOM   1659  O   HOH B 547      33.000  35.918  25.638  1.00  0.00      B    O  
ATOM   1660  H1  HOH B 547      32.200  35.453  25.188  1.00  0.00      B    H  
ATOM   1661  H2  HOH B 547      32.651  36.762  25.996  1.00  0.00      B    H  
ATOM   1662  O   HOH B 548       6.596  17.425  27.293  1.00  0.00      B    O  
ATOM   1663  H1  HOH B 548       6.243  16.834  26.515  1.00  0.00      B    H  
ATOM   1664  H2  HOH B 548       6.785  18.351  26.919  1.00  0.00      B    H  
ATOM   1665  O   HOH B 549      17.539  29.610   4.142  1.00  0.00      B    O  
ATOM   1666  H1  HOH B 549      16.526  29.490   4.053  1.00  0.00      B    H  
ATOM   1667  H2  HOH B 549      17.921  28.950   4.828  1.00  0.00      B    H  
ATOM   1668  O   HOH B 550      19.486   7.576  32.292  1.00  0.00      B    O  
ATOM   1669  H1  HOH B 550      20.155   7.010  31.771  1.00  0.00      B    H  
ATOM   1670  H2  HOH B 550      18.677   6.993  32.548  1.00  0.00      B    H  
ATOM   1671  O   HOH B 551       8.369  29.239  22.085  1.00  0.00      B    O  
ATOM   1672  H1  HOH B 551       7.847  29.874  21.523  1.00  0.00      B    H  
ATOM   1673  H2  HOH B 551       7.716  28.835  22.773  1.00  0.00      B    H  
ATOM   1674  O   HOH B 552      31.951   0.629  24.799  1.00  0.00      B    O  
ATOM   1675  H1  HOH B 552      31.929   0.084  25.666  1.00  0.00      B    H  
ATOM   1676  H2  HOH B 552      32.798   1.163  24.808  1.00  0.00      B    H  
ATOM   1677  O   HOH B 553      32.152  10.013   7.392  1.00  0.00      B    O  
ATOM   1678  H1  HOH B 553      32.121   9.388   8.171  1.00  0.00      B    H  
ATOM   1679  H2  HOH B 553      32.909  10.638   7.526  1.00  0.00      B    H  
ATOM   1680  O   HOH B 554      21.073   0.218  33.158  1.00  0.00      B    O  
ATOM   1681  H1  HOH B 554      21.686   0.857  32.624  1.00  0.00      B    H  
ATOM   1682  H2  HOH B 554      21.646  -0.337  33.802  1.00  0.00      B    H  
ATOM   1683  O   HOH B 555       2.632  17.569  37.204  1.00  0.00      B    O  
ATOM   1684  H1  HOH B 555       2.363  17.156  36.275  1.00  0.00      B    H  
ATOM   1685  H2  HOH B 555       3.149  18.435  37.052  1.00  0.00      B    H  
ATOM   1686  O   HOH B 556      22.596  35.660  19.098  1.00  0.00      B    O  
ATOM   1687  H1  HOH B 556      23.290  35.346  18.420  1.00  0.00      B    H  
ATOM   1688  H2  HOH B 556      22.284  36.538  18.759  1.00  0.00      B    H  
ATOM   1689  O   HOH B 557      21.589   6.490  36.727  1.00  0.00      B    O  
ATOM   1690  H1  HOH B 557      22.576   6.620  36.540  1.00  0.00      B    H  
ATOM   1691  H2  HOH B 557      21.080   6.906  35.941  1.00  0.00      B    H  
ATOM   1692  O   HOH B 558      25.066   0.093  24.734  1.00  0.00      B    O  
ATOM   1693  H1  HOH B 558      25.366   0.536  25.622  1.00  0.00      B    H  
ATOM   1694  H2  HOH B 558      25.661   0.390  24.036  1.00  0.00      B    H  
ATOM   1695  O   HOH B 559      20.642   7.683  34.596  1.00  0.00      B    O  
ATOM   1696  H1  HOH B 559      20.104   7.707  33.766  1.00  0.00      B    H  
ATOM   1697  H2  HOH B 559      21.481   8.265  34.377  1.00  0.00      B    H  
ATOM   1698  O   HOH B 560      18.276  21.488  24.089  1.00  0.00      B    O  
ATOM   1699  H1  HOH B 560      18.877  21.532  24.918  1.00  0.00      B    H  
ATOM   1700  H2  HOH B 560      17.366  21.178  24.376  1.00  0.00      B    H  
ATOM   1701  O   HOH B 561       8.250  15.259  36.075  1.00  0.00      B    O  
ATOM   1702  H1  HOH B 561       7.694  15.047  35.240  1.00  0.00      B    H  
ATOM   1703  H2  HOH B 561       7.623  15.902  36.580  1.00  0.00      B    H  
ATOM   1704  O   HOH B 562      31.706  12.206  14.679  1.00  0.00      B    O  
ATOM   1705  H1  HOH B 562      30.899  11.652  14.321  1.00  0.00      B    H  
ATOM   1706  H2  HOH B 562      32.402  12.167  13.906  1.00  0.00      B    H  
ATOM   1707  O   HOH B 563      30.908   5.532  33.592  1.00  0.00      B    O  
ATOM   1708  H1  HOH B 563      31.269   6.445  33.892  1.00  0.00      B    H  
ATOM   1709  H2  HOH B 563      31.685   5.061  33.173  1.00  0.00      B    H  
ATOM   1710  O   HOH B 564       3.470  31.418  35.872  1.00  0.00      B    O  
ATOM   1711  H1  HOH B 564       2.596  31.080  35.522  1.00  0.00      B    H  
ATOM   1712  H2  HOH B 564       3.512  32.417  35.589  1.00  0.00      B    H  
ATOM   1713  O   HOH B 565      16.203  22.145   7.202  1.00  0.00      B    O  
ATOM   1714  H1  HOH B 565      16.960  21.649   6.740  1.00  0.00      B    H  
ATOM   1715  H2  HOH B 565      15.861  21.566   7.964  1.00  0.00      B    H  
ATOM   1716  O   HOH B 566      24.862  35.946   9.459  1.00  0.00      B    O  
ATOM   1717  H1  HOH B 566      24.071  36.481   9.120  1.00  0.00      B    H  
ATOM   1718  H2  HOH B 566      24.785  35.041   9.076  1.00  0.00      B    H  
ATOM   1719  O   HOH B 567      29.786  31.043  28.557  1.00  0.00      B    O  
ATOM   1720  H1  HOH B 567      29.455  31.849  27.993  1.00  0.00      B    H  
ATOM   1721  H2  HOH B 567      29.467  31.328  29.486  1.00  0.00      B    H  
ATOM   1722  O   HOH B 568      12.607  36.073  17.878  1.00  0.00      B    O  
ATOM   1723  H1  HOH B 568      11.966  35.241  17.821  1.00  0.00      B    H  
ATOM   1724  H2  HOH B 568      13.233  35.869  18.665  1.00  0.00      B    H  
ATOM   1725  O   HOH B 569       7.126  28.488  33.923  1.00  0.00      B    O  
ATOM   1726  H1  HOH B 569       7.203  28.981  34.750  1.00  0.00      B    H  
ATOM   1727  H2  HOH B 569       6.361  27.808  34.076  1.00  0.00      B    H  
ATOM   1728  O   HOH B 570       4.726  34.868  20.069  1.00  0.00      B    O  
ATOM   1729  H1  HOH B 570       4.341  33.920  20.268  1.00  0.00      B    H  
ATOM   1730  H2  HOH B 570       5.620  34.973  20.532  1.00  0.00      B    H  
ATOM   1731  O   HOH B 571      38.491  35.210   2.550  1.00  0.00      B    O  
ATOM   1732  H1  HOH B 571      39.240  34.888   1.945  1.00  0.00      B    H  
ATOM   1733  H2  HOH B 571      38.936  35.605   3.404  1.00  0.00      B    H  
ATOM   1734  O   HOH B 572      20.961  11.329  12.872  1.00  0.00      B    O  
ATOM   1735  H1  HOH B 572      20.663  11.283  13.852  1.00  0.00      B    H  
ATOM   1736  H2  HOH B 572      20.312  11.938  12.335  1.00  0.00      B    H  
ATOM   1737  O   HOH B 573      22.307   3.456  16.140  1.00  0.00      B    O  
ATOM   1738  H1  HOH B 573      22.740   3.228  15.183  1.00  0.00      B    H  
ATOM   1739  H2  HOH B 573      23.099   3.634  16.765  1.00  0.00      B    H  
ATOM   1740  O   HOH B 574      19.920  35.236   3.504  1.00  0.00      B    O  
ATOM   1741  H1  HOH B 574      19.285  35.266   4.298  1.00  0.00      B    H  
ATOM   1742  H2  HOH B 574      19.719  34.339   3.046  1.00  0.00      B    H  
ATOM   1743  O   HOH B 575      16.644  17.583   8.700  1.00  0.00      B    O  
ATOM   1744  H1  HOH B 575      17.308  17.165   9.367  1.00  0.00      B    H  
ATOM   1745  H2  HOH B 575      16.577  16.882   7.921  1.00  0.00      B    H  
ATOM   1746  O   HOH B 576       6.789  21.881  28.528  1.00  0.00      B    O  
ATOM   1747  H1  HOH B 576       6.350  22.766  28.343  1.00  0.00      B    H  
ATOM   1748  H2  HOH B 576       5.986  21.222  28.617  1.00  0.00      B    H  
ATOM   1749  O   HOH B 577      11.764  35.214  23.384  1.00  0.00      B    O  
ATOM   1750  H1  HOH B 577      11.288  35.174  24.282  1.00  0.00      B    H  
ATOM   1751  H2  HOH B 577      12.665  34.781  23.593  1.00  0.00      B    H  
ATOM   1752  O   HOH B 578       8.981   0.615  21.350  1.00  0.00      B    O  
ATOM   1753  H1  HOH B 578       9.522  -0.041  21.922  1.00  0.00      B    H  
ATOM   1754  H2  HOH B 578       9.614   0.856  20.600  1.00  0.00      B    H  
ATOM   1755  O   HOH B 579       2.639  36.636  19.947  1.00  0.00      B    O  
ATOM   1756  H1  HOH B 579       2.445  36.988  19.005  1.00  0.00      B    H  
ATOM   1757  H2  HOH B 579       3.474  36.039  19.965  1.00  0.00      B    H  
ATOM   1758  O   HOH B 580      10.659  10.648  20.931  1.00  0.00      B    O  
ATOM   1759  H1  HOH B 580      10.891   9.836  21.534  1.00  0.00      B    H  
ATOM   1760  H2  HOH B 580       9.909  10.317  20.258  1.00  0.00      B    H  
ATOM   1761  O   HOH B 581       4.594  19.858  28.867  1.00  0.00      B    O  
ATOM   1762  H1  HOH B 581       5.196  19.096  28.989  1.00  0.00      B    H  
ATOM   1763  H2  HOH B 581       3.726  19.558  28.405  1.00  0.00      B    H  
ATOM   1764  O   HOH B 582      15.440   2.592  16.649  1.00  0.00      B    O  
ATOM   1765  H1  HOH B 582      15.440   1.601  16.464  1.00  0.00      B    H  
ATOM   1766  H2  HOH B 582      15.823   3.003  15.834  1.00  0.00      B    H  
ATOM   1767  O   HOH B 583       3.798  35.683   4.399  1.00  0.00      B    O  
ATOM   1768  H1  HOH B 583       4.142  35.686   5.352  1.00  0.00      B    H  
ATOM   1769  H2  HOH B 583       3.363  34.758   4.216  1.00  0.00      B    H  
ATOM   1770  O   HOH B 584      10.369  18.005  33.160  1.00  0.00      B    O  
ATOM   1771  H1  HOH B 584      10.490  17.400  33.955  1.00  0.00      B    H  
ATOM   1772  H2  HOH B 584      10.192  18.926  33.528  1.00  0.00      B    H  
ATOM   1773  O   HOH B 585      38.881  33.240  22.157  1.00  0.00      B    O  
ATOM   1774  H1  HOH B 585      38.987  33.918  22.858  1.00  0.00      B    H  
ATOM   1775  H2  HOH B 585      38.760  33.780  21.379  1.00  0.00      B    H  
ATOM   1776  O   HOH B 586      22.754  17.696   5.885  1.00  0.00      B    O  
ATOM   1777  H1  HOH B 586      22.863  18.473   5.247  1.00  0.00      B    H  
ATOM   1778  H2  HOH B 586      23.574  17.064   5.696  1.00  0.00      B    H  
ATOM   1779  O   HOH B 587      19.177  28.492  18.280  1.00  0.00      B    O  
ATOM   1780  H1  HOH B 587      19.545  28.506  17.351  1.00  0.00      B    H  
ATOM   1781  H2  HOH B 587      19.796  27.791  18.813  1.00  0.00      B    H  
ATOM   1782  O   HOH B 588       5.154  36.136  14.461  1.00  0.00      B    O  
ATOM   1783  H1  HOH B 588       4.373  36.833  14.673  1.00  0.00      B    H  
ATOM   1784  H2  HOH B 588       5.854  36.259  15.153  1.00  0.00      B    H  
ATOM   1785  O   HOH B 589       4.119  15.846  33.465  1.00  0.00      B    O  
ATOM   1786  H1  HOH B 589       3.350  16.181  33.974  1.00  0.00      B    H  
ATOM   1787  H2  HOH B 589       4.037  14.833  33.547  1.00  0.00      B    H  
ATOM   1788  O   HOH B 590      10.365   4.799   2.320  1.00  0.00      B    O  
ATOM   1789  H1  HOH B 590      10.744   5.726   2.317  1.00  0.00      B    H  
ATOM   1790  H2  HOH B 590      10.953   4.216   2.892  1.00  0.00      B    H  
ATOM   1791  O   HOH B 591      14.382  27.211  15.555  1.00  0.00      B    O  
ATOM   1792  H1  HOH B 591      13.764  27.942  15.240  1.00  0.00      B    H  
ATOM   1793  H2  HOH B 591      15.280  27.625  15.545  1.00  0.00      B    H  
ATOM   1794  O   HOH B 592      24.043  14.927  36.596  1.00  0.00      B    O  
ATOM   1795  H1  HOH B 592      24.675  15.697  36.302  1.00  0.00      B    H  
ATOM   1796  H2  HOH B 592      23.576  14.545  35.766  1.00  0.00      B    H  
ATOM   1797  O   HOH B 593      14.736  23.707  23.812  1.00  0.00      B    O  
ATOM   1798  H1  HOH B 593      15.194  23.067  24.379  1.00  0.00      B    H  
ATOM   1799  H2  HOH B 593      14.132  23.189  23.148  1.00  0.00      B    H  
ATOM   1800  O   HOH B 594       4.641  33.775  15.972  1.00  0.00      B    O  
ATOM   1801  H1  HOH B 594       4.180  34.419  15.348  1.00  0.00      B    H  
ATOM   1802  H2  HOH B 594       4.919  34.285  16.788  1.00  0.00      B    H  
ATOM   1803  O   HOH B 595      29.543  10.451   6.393  1.00  0.00      B    O  
ATOM   1804  H1  HOH B 595      30.498  10.499   6.772  1.00  0.00      B    H  
ATOM   1805  H2  HOH B 595      29.403  11.353   5.949  1.00  0.00      B    H  
ATOM   1806  O   HOH B 596      24.491  38.129  38.700  1.00  0.00      B    O  
ATOM   1807  H1  HOH B 596      23.514  38.340  38.588  1.00  0.00      B    H  
ATOM   1808  H2  HOH B 596      24.972  38.899  39.094  1.00  0.00      B    H  
ATOM   1809  O   HOH B 597       1.066  34.073  17.200  1.00  0.00      B    O  
ATOM   1810  H1  HOH B 597       1.627  33.227  17.424  1.00  0.00      B    H  
ATOM   1811  H2  HOH B 597       1.041  34.115  16.231  1.00  0.00      B    H  
ATOM   1812  O   HOH B 598      13.868  34.027   6.568  1.00  0.00      B    O  
ATOM   1813  H1  HOH B 598      13.230  33.869   5.782  1.00  0.00      B    H  
ATOM   1814  H2  HOH B 598      13.549  33.325   7.267  1.00  0.00      B    H  
ATOM   1815  O   HOH B 599      10.879  30.595  14.184  1.00  0.00      B    O  
ATOM   1816  H1  HOH B 599      11.104  31.329  14.885  1.00  0.00      B    H  
ATOM   1817  H2  HOH B 599       9.922  30.377  14.220  1.00  0.00      B    H  
ATOM   1818  O   HOH B 600       8.028  36.015  37.824  1.00  0.00      B    O  
ATOM   1819  H1  HOH B 600       7.256  36.660  38.057  1.00  0.00      B    H  
ATOM   1820  H2  HOH B 600       8.176  36.079  36.821  1.00  0.00      B    H  
ATOM   1821  O   HOH B 601      28.665  10.500  19.287  1.00  0.00      B    O  
ATOM   1822  H1  HOH B 601      29.500  10.014  19.443  1.00  0.00      B    H  
ATOM   1823  H2  HOH B 601      28.450  10.439  18.268  1.00  0.00      B    H  
ATOM   1824  O   HOH B 602       5.439  37.659  12.148  1.00  0.00      B    O  
ATOM   1825  H1  HOH B 602       5.291  37.002  12.952  1.00  0.00      B    H  
ATOM   1826  H2  HOH B 602       6.374  37.365  11.817  1.00  0.00      B    H  
ATOM   1827  O   HOH B 603       6.911  18.179   9.522  1.00  0.00      B    O  
ATOM   1828  H1  HOH B 603       6.839  17.260  10.013  1.00  0.00      B    H  
ATOM   1829  H2  HOH B 603       6.316  18.882  10.039  1.00  0.00      B    H  
ATOM   1830  O   HOH B 604       4.081  20.631   7.017  1.00  0.00      B    O  
ATOM   1831  H1  HOH B 604       4.839  20.819   7.676  1.00  0.00      B    H  
ATOM   1832  H2  HOH B 604       4.290  19.747   6.539  1.00  0.00      B    H  
ATOM   1833  O   HOH B 605      34.938  33.864  26.530  1.00  0.00      B    O  
ATOM   1834  H1  HOH B 605      34.402  34.184  25.738  1.00  0.00      B    H  
ATOM   1835  H2  HOH B 605      35.099  34.613  27.240  1.00  0.00      B    H  
ATOM   1836  O   HOH B 606      14.137  34.674  20.069  1.00  0.00      B    O  
ATOM   1837  H1  HOH B 606      14.534  35.099  20.923  1.00  0.00      B    H  
ATOM   1838  H2  HOH B 606      13.986  33.666  20.352  1.00  0.00      B    H  
ATOM   1839  O   HOH B 607       4.374   3.926   0.559  1.00  0.00      B    O  
ATOM   1840  H1  HOH B 607       4.098   3.063   1.104  1.00  0.00      B    H  
ATOM   1841  H2  HOH B 607       4.944   3.527  -0.196  1.00  0.00      B    H  
ATOM   1842  O   HOH B 608       8.930   7.393  11.379  1.00  0.00      B    O  
ATOM   1843  H1  HOH B 608       8.472   7.156  10.451  1.00  0.00      B    H  
ATOM   1844  H2  HOH B 608       9.421   6.520  11.712  1.00  0.00      B    H  
ATOM   1845  O   HOH B 609      20.802  32.780  13.160  1.00  0.00      B    O  
ATOM   1846  H1  HOH B 609      20.250  33.281  13.825  1.00  0.00      B    H  
ATOM   1847  H2  HOH B 609      20.104  32.534  12.433  1.00  0.00      B    H  
ATOM   1848  O   HOH B 610      38.289   2.630  31.341  1.00  0.00      B    O  
ATOM   1849  H1  HOH B 610      38.481   2.372  30.386  1.00  0.00      B    H  
ATOM   1850  H2  HOH B 610      39.064   3.191  31.606  1.00  0.00      B    H  
ATOM   1851  O   HOH B 611      32.168  38.020   8.194  1.00  0.00      B    O  
ATOM   1852  H1  HOH B 611      32.023  37.071   8.394  1.00  0.00      B    H  
ATOM   1853  H2  HOH B 611      32.765  38.463   8.927  1.00  0.00      B    H  
ATOM   1854  O   HOH B 612      13.771  16.605  29.355  1.00  0.00      B    O  
ATOM   1855  H1  HOH B 612      14.212  17.481  29.217  1.00  0.00      B    H  
ATOM   1856  H2  HOH B 612      13.207  16.623  30.190  1.00  0.00      B    H  
ATOM   1857  O   HOH B 613      30.697  16.302  29.970  1.00  0.00      B    O  
ATOM   1858  H1  HOH B 613      31.242  17.168  30.295  1.00  0.00      B    H  
ATOM   1859  H2  HOH B 613      30.996  15.541  30.486  1.00  0.00      B    H  
ATOM   1860  O   HOH B 614      12.702   7.727  36.528  1.00  0.00      B    O  
ATOM   1861  H1  HOH B 614      12.005   7.412  35.846  1.00  0.00      B    H  
ATOM   1862  H2  HOH B 614      13.503   7.984  35.970  1.00  0.00      B    H  
ATOM   1863  O   HOH B 615      12.934  27.264   7.713  1.00  0.00      B    O  
ATOM   1864  H1  HOH B 615      13.702  27.914   7.588  1.00  0.00      B    H  
ATOM   1865  H2  HOH B 615      13.275  26.420   8.131  1.00  0.00      B    H  
ATOM   1866  O   HOH B 616      37.688  21.359  33.842  1.00  0.00      B    O  
ATOM   1867  H1  HOH B 616      38.030  20.409  34.047  1.00  0.00      B    H  
ATOM   1868  H2  HOH B 616      38.333  21.787  33.105  1.00  0.00      B    H  
ATOM   1869  O   HOH B 617      11.673   3.990   6.927  1.00  0.00      B    O  
ATOM   1870  H1  HOH B 617      12.379   3.395   7.287  1.00  0.00      B    H  
ATOM   1871  H2  HOH B 617      11.095   4.214   7.745  1.00  0.00      B    H  
ATOM   1872  O   HOH B 618      14.397  10.182  20.794  1.00  0.00      B    O  
ATOM   1873  H1  HOH B 618      14.229   9.381  20.244  1.00  0.00      B    H  
ATOM   1874  H2  HOH B 618      14.567   9.949  21.765  1.00  0.00      B    H  
ATOM   1875  O   HOH B 619       7.490  37.644   2.382  1.00  0.00      B    O  
ATOM   1876  H1  HOH B 619       7.715  36.696   2.414  1.00  0.00      B    H  
ATOM   1877  H2  HOH B 619       6.787  37.749   1.689  1.00  0.00      B    H  
ATOM   1878  O   HOH B 620      21.562  26.231  29.121  1.00  0.00      B    O  
ATOM   1879  H1  HOH B 620      22.229  25.749  29.751  1.00  0.00      B    H  
ATOM   1880  H2  HOH B 620      21.390  27.147  29.595  1.00  0.00      B    H  
ATOM   1881  O   HOH B 621      19.953  28.199  23.244  1.00  0.00      B    O  
ATOM   1882  H1  HOH B 621      19.912  27.362  22.641  1.00  0.00      B    H  
ATOM   1883  H2  HOH B 621      19.010  28.521  23.318  1.00  0.00      B    H  
ATOM   1884  O   HOH B 622      17.250  25.848  35.004  1.00  0.00      B    O  
ATOM   1885  H1  HOH B 622      17.289  25.184  34.279  1.00  0.00      B    H  
ATOM   1886  H2  HOH B 622      16.795  25.382  35.773  1.00  0.00      B    H  
ATOM   1887  O   HOH B 623       9.279   7.026  18.471  1.00  0.00      B    O  
ATOM   1888  H1  HOH B 623       8.474   6.928  17.888  1.00  0.00      B    H  
ATOM   1889  H2  HOH B 623       9.536   6.174  18.941  1.00  0.00      B    H  
ATOM   1890  O   HOH B 624      31.872  13.252  38.757  1.00  0.00      B    O  
ATOM   1891  H1  HOH B 624      32.045  13.722  37.899  1.00  0.00      B    H  
ATOM   1892  H2  HOH B 624      32.513  13.652  39.415  1.00  0.00      B    H  
ATOM   1893  O   HOH B 625       7.670   7.808  29.406  1.00  0.00      B    O  
ATOM   1894  H1  HOH B 625       8.527   8.266  29.172  1.00  0.00      B    H  
ATOM   1895  H2  HOH B 625       6.940   8.480  29.469  1.00  0.00      B    H  
ATOM   1896  O   HOH B 626      31.057  10.916   0.645  1.00  0.00      B    O  
ATOM   1897  H1  HOH B 626      31.448  10.061   0.337  1.00  0.00      B    H  
ATOM   1898  H2  HOH B 626      31.360  11.706   0.033  1.00  0.00      B    H  
ATOM   1899  O   HOH B 627      24.488  25.499  13.136  1.00  0.00      B    O  
ATOM   1900  H1  HOH B 627      24.126  26.282  12.576  1.00  0.00      B    H  
ATOM   1901  H2  HOH B 627      25.281  25.806  13.693  1.00  0.00      B    H  
ATOM   1902  O   HOH B 628      20.802  13.707  30.676  1.00  0.00      B    O  
ATOM   1903  H1  HOH B 628      20.241  12.847  30.691  1.00  0.00      B    H  
ATOM   1904  H2  HOH B 628      20.707  14.141  31.646  1.00  0.00      B    H  
ATOM   1905  O   HOH B 629       5.318   0.157  24.142  1.00  0.00      B    O  
ATOM   1906  H1  HOH B 629       4.575   0.801  24.367  1.00  0.00      B    H  
ATOM   1907  H2  HOH B 629       5.123  -0.129  23.194  1.00  0.00      B    H  
ATOM   1908  O   HOH B 630      20.209  30.727  37.639  1.00  0.00      B    O  
ATOM   1909  H1  HOH B 630      20.072  30.063  38.371  1.00  0.00      B    H  
ATOM   1910  H2  HOH B 630      19.246  30.936  37.363  1.00  0.00      B    H  
ATOM   1911  O   HOH B 631      31.114  20.724  34.841  1.00  0.00      B    O  
ATOM   1912  H1  HOH B 631      30.124  21.034  34.839  1.00  0.00      B    H  
ATOM   1913  H2  HOH B 631      31.397  20.690  33.869  1.00  0.00      B    H  
ATOM   1914  O   HOH B 632      38.093  14.760   4.988  1.00  0.00      B    O  
ATOM   1915  H1  HOH B 632      38.331  15.783   4.974  1.00  0.00      B    H  
ATOM   1916  H2  HOH B 632      37.217  14.615   5.507  1.00  0.00      B    H  
ATOM   1917  O   HOH B 633      11.918  19.942  31.136  1.00  0.00      B    O  
ATOM   1918  H1  HOH B 633      11.924  18.925  31.271  1.00  0.00      B    H  
ATOM   1919  H2  HOH B 633      12.358  20.383  31.935  1.00  0.00      B    H  
ATOM   1920  O   HOH B 634       9.369  20.156  20.674  1.00  0.00      B    O  
ATOM   1921  H1  HOH B 634       9.892  21.059  20.813  1.00  0.00      B    H  
ATOM   1922  H2  HOH B 634       9.916  19.372  21.051  1.00  0.00      B    H  
ATOM   1923  O   HOH B 635      29.177   8.995  35.783  1.00  0.00      B    O  
ATOM   1924  H1  HOH B 635      28.936   8.081  35.368  1.00  0.00      B    H  
ATOM   1925  H2  HOH B 635      29.632   9.609  35.093  1.00  0.00      B    H  
ATOM   1926  O   HOH B 636      21.063   6.527  10.396  1.00  0.00      B    O  
ATOM   1927  H1  HOH B 636      20.130   6.596  10.638  1.00  0.00      B    H  
ATOM   1928  H2  HOH B 636      21.344   5.611  10.664  1.00  0.00      B    H  
ATOM   1929  O   HOH B 637      15.890  11.196  27.997  1.00  0.00      B    O  
ATOM   1930  H1  HOH B 637      14.875  11.011  27.860  1.00  0.00      B    H  
ATOM   1931  H2  HOH B 637      16.173  11.746  27.123  1.00  0.00      B    H  
ATOM   1932  O   HOH B 638      22.529  11.725   0.568  1.00  0.00      B    O  
ATOM   1933  H1  HOH B 638      21.531  11.754   0.390  1.00  0.00      B    H  
ATOM   1934  H2  HOH B 638      22.648  11.592   1.541  1.00  0.00      B    H  
ATOM   1935  O   HOH B 639       3.698  25.453  30.517  1.00  0.00      B    O  
ATOM   1936  H1  HOH B 639       3.691  24.611  30.033  1.00  0.00      B    H  
ATOM   1937  H2  HOH B 639       4.693  25.748  30.668  1.00  0.00      B    H  
ATOM   1938  O   HOH B 640       3.063   8.665  16.390  1.00  0.00      B    O  
ATOM   1939  H1  HOH B 640       3.487   9.116  15.572  1.00  0.00      B    H  
ATOM   1940  H2  HOH B 640       2.701   9.440  16.952  1.00  0.00      B    H  
ATOM   1941  O   HOH B 641      12.676  34.182  38.869  1.00  0.00      B    O  
ATOM   1942  H1  HOH B 641      13.410  34.856  39.144  1.00  0.00      B    H  
ATOM   1943  H2  HOH B 641      12.656  34.021  37.853  1.00  0.00      B    H  
ATOM   1944  O   HOH B 642       5.064   7.895   8.759  1.00  0.00      B    O  
ATOM   1945  H1  HOH B 642       4.913   8.908   8.876  1.00  0.00      B    H  
ATOM   1946  H2  HOH B 642       4.587   7.504   9.544  1.00  0.00      B    H  
ATOM   1947  O   HOH B 643      24.687  20.148   8.659  1.00  0.00      B    O  
ATOM   1948  H1  HOH B 643      24.942  20.806   7.906  1.00  0.00      B    H  
ATOM   1949  H2  HOH B 643      25.442  20.161   9.318  1.00  0.00      B    H  
ATOM   1950  O   HOH B 644       3.098  15.310  15.499  1.00  0.00      B    O  
ATOM   1951  H1  HOH B 644       2.693  16.165  15.848  1.00  0.00      B    H  
ATOM   1952  H2  HOH B 644       4.049  15.227  15.830  1.00  0.00      B    H  
ATOM   1953  O   HOH B 645       8.998  -0.160  29.749  1.00  0.00      B    O  
ATOM   1954  H1  HOH B 645       9.923   0.024  29.436  1.00  0.00      B    H  
ATOM   1955  H2  HOH B 645       8.283   0.346  29.313  1.00  0.00      B    H  
ATOM   1956  O   HOH B 646      12.674  28.928  10.806  1.00  0.00      B    O  
ATOM   1957  H1  HOH B 646      11.775  29.307  10.416  1.00  0.00      B    H  
ATOM   1958  H2  HOH B 646      12.466  27.978  11.152  1.00  0.00      B    H  
ATOM   1959  O   HOH B 647      35.892  29.936  20.781  1.00  0.00      B    O  
ATOM   1960  H1  HOH B 647      36.590  29.831  21.492  1.00  0.00      B    H  
ATOM   1961  H2  HOH B 647      35.053  29.410  21.015  1.00  0.00      B    H  
ATOM   1962  O   HOH B 648      28.718  18.871  31.731  1.00  0.00      B    O  
ATOM   1963  H1  HOH B 648      28.748  19.892  31.780  1.00  0.00      B    H  
ATOM   1964  H2  HOH B 648      29.337  18.557  30.982  1.00  0.00      B    H  
ATOM   1965  O   HOH B 649       4.321  11.066   0.517  1.00  0.00      B    O  
ATOM   1966  H1  HOH B 649       4.816  11.791   1.034  1.00  0.00      B    H  
ATOM   1967  H2  HOH B 649       3.825  11.488  -0.269  1.00  0.00      B    H  
ATOM   1968  O   HOH B 650      39.041  33.658   6.074  1.00  0.00      B    O  
ATOM   1969  H1  HOH B 650      39.153  32.903   5.445  1.00  0.00      B    H  
ATOM   1970  H2  HOH B 650      38.070  33.725   6.257  1.00  0.00      B    H  
ATOM   1971  O   HOH B 651      11.562  19.009  37.284  1.00  0.00      B    O  
ATOM   1972  H1  HOH B 651      12.534  18.768  37.262  1.00  0.00      B    H  
ATOM   1973  H2  HOH B 651      11.031  18.302  36.852  1.00  0.00      B    H  
ATOM   1974  O   HOH B 652      28.879  13.587  34.030  1.00  0.00      B    O  
ATOM   1975  H1  HOH B 652      27.991  13.771  34.550  1.00  0.00      B    H  
ATOM   1976  H2  HOH B 652      29.294  14.412  33.653  1.00  0.00      B    H  
ATOM   1977  O   HOH B 653      32.289  24.692  28.915  1.00  0.00      B    O  
ATOM   1978  H1  HOH B 653      32.183  25.594  29.384  1.00  0.00      B    H  
ATOM   1979  H2  HOH B 653      31.380  24.203  28.926  1.00  0.00      B    H  
ATOM   1980  O   HOH B 654       7.638  -0.072  25.764  1.00  0.00      B    O  
ATOM   1981  H1  HOH B 654       6.933   0.331  25.164  1.00  0.00      B    H  
ATOM   1982  H2  HOH B 654       7.527   0.376  26.683  1.00  0.00      B    H  
ATOM   1983  O   HOH B 655      37.933  33.780  36.667  1.00  0.00      B    O  
ATOM   1984  H1  HOH B 655      38.498  34.159  37.383  1.00  0.00      B    H  
ATOM   1985  H2  HOH B 655      38.534  33.753  35.838  1.00  0.00      B    H  
ATOM   1986  O   HOH B 656      25.095  11.098  29.556  1.00  0.00      B    O  
ATOM   1987  H1  HOH B 656      26.054  11.230  29.476  1.00  0.00      B    H  
ATOM   1988  H2  HOH B 656      24.838  10.440  28.871  1.00  0.00      B    H  
ATOM   1989  O   HOH B 657      19.742   3.273  23.626  1.00  0.00      B    O  
ATOM   1990  H1  HOH B 657      19.909   3.637  24.555  1.00  0.00      B    H  
ATOM   1991  H2  HOH B 657      19.792   2.242  23.613  1.00  0.00      B    H  
ATOM   1992  O   HOH B 658      30.815  14.783   5.493  1.00  0.00      B    O  
ATOM   1993  H1  HOH B 658      30.111  14.119   5.274  1.00  0.00      B    H  
ATOM   1994  H2  HOH B 658      30.695  15.418   4.687  1.00  0.00      B    H  
ATOM   1995  O   HOH B 659      13.785  20.178  23.587  1.00  0.00      B    O  
ATOM   1996  H1  HOH B 659      13.813  19.271  23.207  1.00  0.00      B    H  
ATOM   1997  H2  HOH B 659      13.800  20.822  22.765  1.00  0.00      B    H  
ATOM   1998  O   HOH B 660       8.230  35.656  35.251  1.00  0.00      B    O  
ATOM   1999  H1  HOH B 660       8.263  36.432  34.653  1.00  0.00      B    H  
ATOM   2000  H2  HOH B 660       7.350  35.228  35.055  1.00  0.00      B    H  
ATOM   2001  O   HOH B 661      23.443  32.743  27.754  1.00  0.00      B    O  
ATOM   2002  H1  HOH B 661      22.739  32.386  28.362  1.00  0.00      B    H  
ATOM   2003  H2  HOH B 661      23.390  33.783  27.682  1.00  0.00      B    H  
ATOM   2004  O   HOH B 662       4.477  35.553  36.964  1.00  0.00      B    O  
ATOM   2005  H1  HOH B 662       5.094  34.943  36.421  1.00  0.00      B    H  
ATOM   2006  H2  HOH B 662       3.690  35.788  36.393  1.00  0.00      B    H  
ATOM   2007  O   HOH B 663       1.325  -0.094  33.263  1.00  0.00      B    O  
ATOM   2008  H1  HOH B 663       0.850   0.407  33.972  1.00  0.00      B    H  
ATOM   2009  H2  HOH B 663       2.153   0.446  32.948  1.00  0.00      B    H  
ATOM   2010  O   HOH B 664      35.645  33.480  22.708  1.00  0.00      B    O  
ATOM   2011  H1  HOH B 664      36.494  32.907  22.529  1.00  0.00      B    H  
ATOM   2012  H2  HOH B 664      35.470  34.107  21.873  1.00  0.00      B    H  
ATOM   2013  O   HOH B 665      11.934   2.665  28.202  1.00  0.00      B    O  
ATOM   2014  H1  HOH B 665      12.698   3.213  28.576  1.00  0.00      B    H  
ATOM   2015  H2  HOH B 665      11.521   3.176  27.415  1.00  0.00      B    H  
ATOM   2016  O   HOH B 666      14.326  28.283  22.055  1.00  0.00      B    O  
ATOM   2017  H1  HOH B 666      13.428  28.265  22.539  1.00  0.00      B    H  
ATOM   2018  H2  HOH B 666      14.938  28.690  22.727  1.00  0.00      B    H  
ATOM   2019  O   HOH B 667      16.897  18.628  27.180  1.00  0.00      B    O  
ATOM   2020  H1  HOH B 667      16.401  18.828  28.073  1.00  0.00      B    H  
ATOM   2021  H2  HOH B 667      16.526  19.225  26.467  1.00  0.00      B    H  
ATOM   2022  O   HOH B 668      38.453  20.654   9.775  1.00  0.00      B    O  
ATOM   2023  H1  HOH B 668      37.678  21.125   9.289  1.00  0.00      B    H  
ATOM   2024  H2  HOH B 668      38.928  20.044   9.099  1.00  0.00      B    H  
ATOM   2025  O   HOH B 669       3.423   1.994  24.810  1.00  0.00      B    O  
ATOM   2026  H1  HOH B 669       2.710   1.720  25.506  1.00  0.00      B    H  
ATOM   2027  H2  HOH B 669       2.890   2.366  24.031  1.00  0.00      B    H  
ATOM   2028  O   HOH B 670      25.878   1.258  16.843  1.00  0.00      B    O  
ATOM   2029  H1  HOH B 670      25.815   0.569  15.977  1.00  0.00      B    H  
ATOM   2030  H2  HOH B 670      25.848   0.636  17.675  1.00  0.00      B    H  
ATOM   2031  O   HOH B 671       1.524  17.163  31.149  1.00  0.00      B    O  
ATOM   2032  H1  HOH B 671       1.003  17.975  30.738  1.00  0.00      B    H  
ATOM   2033  H2  HOH B 671       2.514  17.533  31.333  1.00  0.00      B    H  
ATOM   2034  O   HOH B 672      30.278  22.811  27.897  1.00  0.00      B    O  
ATOM   2035  H1  HOH B 672      29.755  22.524  27.054  1.00  0.00      B    H  
ATOM   2036  H2  HOH B 672      31.335  22.743  27.678  1.00  0.00      B    H  
ATOM   2037  O   HOH B 673      39.259  22.463  11.604  1.00  0.00      B    O  
ATOM   2038  H1  HOH B 673      38.934  21.996  10.749  1.00  0.00      B    H  
ATOM   2039  H2  HOH B 673      38.794  22.043  12.393  1.00  0.00      B    H  
ATOM   2040  O   HOH B 674      30.011   2.020   9.255  1.00  0.00      B    O  
ATOM   2041  H1  HOH B 674      30.049   2.995   9.512  1.00  0.00      B    H  
ATOM   2042  H2  HOH B 674      30.815   1.847   8.626  1.00  0.00      B    H  
ATOM   2043  O   HOH B 675      18.830   5.340  19.025  1.00  0.00      B    O  
ATOM   2044  H1  HOH B 675      18.326   4.542  18.675  1.00  0.00      B    H  
ATOM   2045  H2  HOH B 675      19.490   5.489  18.301  1.00  0.00      B    H  
ATOM   2046  O   HOH B 676      36.463  24.561  36.328  1.00  0.00      B    O  
ATOM   2047  H1  HOH B 676      37.314  25.052  36.335  1.00  0.00      B    H  
ATOM   2048  H2  HOH B 676      36.661  23.559  36.477  1.00  0.00      B    H  
ATOM   2049  O   HOH B 677      24.484  22.115  21.420  1.00  0.00      B    O  
ATOM   2050  H1  HOH B 677      23.531  21.895  21.170  1.00  0.00      B    H  
ATOM   2051  H2  HOH B 677      25.012  21.289  21.244  1.00  0.00      B    H  
ATOM   2052  O   HOH B 678      22.951  20.801  30.216  1.00  0.00      B    O  
ATOM   2053  H1  HOH B 678      23.892  21.113  30.115  1.00  0.00      B    H  
ATOM   2054  H2  HOH B 678      22.804  20.670  31.198  1.00  0.00      B    H  
ATOM   2055  O   HOH B 679      32.407  22.150   5.780  1.00  0.00      B    O  
ATOM   2056  H1  HOH B 679      31.443  22.305   5.544  1.00  0.00      B    H  
ATOM   2057  H2  HOH B 679      32.828  21.690   4.988  1.00  0.00      B    H  
ATOM   2058  O   HOH B 680       6.512  19.379   2.275  1.00  0.00      B    O  
ATOM   2059  H1  HOH B 680       6.643  20.187   1.682  1.00  0.00      B    H  
ATOM   2060  H2  HOH B 680       5.486  19.303   2.366  1.00  0.00      B    H  
ATOM   2061  O   HOH B 681      36.665   8.647  28.142  1.00  0.00      B    O  
ATOM   2062  H1  HOH B 681      37.167   8.579  29.044  1.00  0.00      B    H  
ATOM   2063  H2  HOH B 681      36.529   7.743  27.836  1.00  0.00      B    H  
ATOM   2064  O   HOH B 682      36.160  35.204   9.326  1.00  0.00      B    O  
ATOM   2065  H1  HOH B 682      36.761  34.949  10.075  1.00  0.00      B    H  
ATOM   2066  H2  HOH B 682      35.402  35.785   9.735  1.00  0.00      B    H  
ATOM   2067  O   HOH B 683      20.335   6.113  21.233  1.00  0.00      B    O  
ATOM   2068  H1  HOH B 683      19.898   5.671  20.451  1.00  0.00      B    H  
ATOM   2069  H2  HOH B 683      21.014   5.432  21.619  1.00  0.00      B    H  
ATOM   2070  O   HOH B 684      36.522  22.225  20.488  1.00  0.00      B    O  
ATOM   2071  H1  HOH B 684      35.689  22.621  20.143  1.00  0.00      B    H  
ATOM   2072  H2  HOH B 684      36.300  22.201  21.476  1.00  0.00      B    H  
ATOM   2073  O   HOH B 685      19.764  10.459   8.929  1.00  0.00      B    O  
ATOM   2074  H1  HOH B 685      19.520  11.010   9.759  1.00  0.00      B    H  
ATOM   2075  H2  HOH B 685      20.609   9.914   9.190  1.00  0.00      B    H  
ATOM   2076  O   HOH B 686      10.102  23.643  28.091  1.00  0.00      B    O  
ATOM   2077  H1  HOH B 686       9.422  24.274  28.433  1.00  0.00      B    H  
ATOM   2078  H2  HOH B 686      10.701  23.350  28.870  1.00  0.00      B    H  
ATOM   2079  O   HOH B 687       2.969   5.801   2.019  1.00  0.00      B    O  
ATOM   2080  H1  HOH B 687       2.342   6.160   1.258  1.00  0.00      B    H  
ATOM   2081  H2  HOH B 687       3.646   5.150   1.630  1.00  0.00      B    H  
ATOM   2082  O   HOH B 688      19.472  15.668  37.257  1.00  0.00      B    O  
ATOM   2083  H1  HOH B 688      18.466  15.591  37.234  1.00  0.00      B    H  
ATOM   2084  H2  HOH B 688      19.943  14.885  36.786  1.00  0.00      B    H  
ATOM   2085  O   HOH B 689      24.178  25.065  16.659  1.00  0.00      B    O  
ATOM   2086  H1  HOH B 689      24.739  24.449  17.324  1.00  0.00      B    H  
ATOM   2087  H2  HOH B 689      24.826  25.533  16.010  1.00  0.00      B    H  
ATOM   2088  O   HOH B 690       7.093  32.966   5.308  1.00  0.00      B    O  
ATOM   2089  H1  HOH B 690       7.349  32.399   4.462  1.00  0.00      B    H  
ATOM   2090  H2  HOH B 690       6.338  33.555   5.027  1.00  0.00      B    H  
ATOM   2091  O   HOH B 691      29.983  32.519  37.781  1.00  0.00      B    O  
ATOM   2092  H1  HOH B 691      30.918  32.108  37.887  1.00  0.00      B    H  
ATOM   2093  H2  HOH B 691      29.608  32.619  38.723  1.00  0.00      B    H  
ATOM   2094  O   HOH B 692      18.784  27.605   5.384  1.00  0.00      B    O  
ATOM   2095  H1  HOH B 692      19.253  26.960   4.763  1.00  0.00      B    H  
ATOM   2096  H2  HOH B 692      19.480  27.895   6.064  1.00  0.00      B    H  
ATOM   2097  O   HOH B 693      32.567  10.351  18.705  1.00  0.00      B    O  
ATOM   2098  H1  HOH B 693      33.450  10.648  19.141  1.00  0.00      B    H  
ATOM   2099  H2  HOH B 693      32.375  11.051  17.993  1.00  0.00      B    H  
ATOM   2100  O   HOH B 694      31.932  20.727  32.417  1.00  0.00      B    O  
ATOM   2101  H1  HOH B 694      32.931  20.638  32.223  1.00  0.00      B    H  
ATOM   2102  H2  HOH B 694      31.642  21.592  31.939  1.00  0.00      B    H  
ATOM   2103  O   HOH B 695      18.654   9.846  34.926  1.00  0.00      B    O  
ATOM   2104  H1  HOH B 695      19.124   8.962  34.733  1.00  0.00      B    H  
ATOM   2105  H2  HOH B 695      18.757  10.470  34.126  1.00  0.00      B    H  
ATOM   2106  O   HOH B 696      13.384   8.896  10.529  1.00  0.00      B    O  
ATOM   2107  H1  HOH B 696      13.823   9.321   9.696  1.00  0.00      B    H  
ATOM   2108  H2  HOH B 696      13.440   9.633  11.255  1.00  0.00      B    H  
ATOM   2109  O   HOH B 697      30.845  36.903   1.561  1.00  0.00      B    O  
ATOM   2110  H1  HOH B 697      31.570  37.607   1.389  1.00  0.00      B    H  
ATOM   2111  H2  HOH B 697      31.289  36.015   1.733  1.00  0.00      B    H  
ATOM   2112  O   HOH B 698      37.344   0.869   1.965  1.00  0.00      B    O  
ATOM   2113  H1  HOH B 698      37.724   1.223   1.114  1.00  0.00      B    H  
ATOM   2114  H2  HOH B 698      38.043   0.860   2.690  1.00  0.00      B    H  
ATOM   2115  O   HOH B 699      33.623  17.685  32.995  1.00  0.00      B    O  
ATOM   2116  H1  HOH B 699      32.713  17.652  32.608  1.00  0.00      B    H  
ATOM   2117  H2  HOH B 699      33.838  18.583  33.456  1.00  0.00      B    H  
ATOM   2118  O   HOH B 700      33.259  24.446  10.734  1.00  0.00      B    O  
ATOM   2119  H1  HOH B 700      32.744  24.197   9.877  1.00  0.00      B    H  
ATOM   2120  H2  HOH B 700      33.231  25.465  10.871  1.00  0.00      B    H  
ATOM   2121  O   HOH B 701      34.939  25.967  22.723  1.00  0.00      B    O  
ATOM   2122  H1  HOH B 701      34.642  26.527  21.949  1.00  0.00      B    H  
ATOM   2123  H2  HOH B 701      35.426  25.141  22.374  1.00  0.00      B    H  
ATOM   2124  O   HOH B 702       1.060  27.332  38.978  1.00  0.00      B    O  
ATOM   2125  H1  HOH B 702       0.069  27.077  38.857  1.00  0.00      B    H  
ATOM   2126  H2  HOH B 702       1.685  26.581  38.590  1.00  0.00      B    H  
ATOM   2127  O   HOH B 703      22.431   6.711   1.789  1.00  0.00      B    O  
ATOM   2128  H1  HOH B 703      22.936   7.500   1.353  1.00  0.00      B    H  
ATOM   2129  H2  HOH B 703      23.080   6.479   2.574  1.00  0.00      B    H  
ATOM   2130  O   HOH B 704      33.201  31.731  23.005  1.00  0.00      B    O  
ATOM   2131  H1  HOH B 704      33.267  31.473  23.966  1.00  0.00      B    H  
ATOM   2132  H2  HOH B 704      34.105  32.067  22.674  1.00  0.00      B    H  
ATOM   2133  O   HOH B 705      30.087   8.188  20.070  1.00  0.00      B    O  
ATOM   2134  H1  HOH B 705      29.083   7.994  19.907  1.00  0.00      B    H  
ATOM   2135  H2  HOH B 705      30.549   7.786  19.224  1.00  0.00      B    H  
ATOM   2136  O   HOH B 706      24.703  23.959  33.633  1.00  0.00      B    O  
ATOM   2137  H1  HOH B 706      25.577  24.397  33.313  1.00  0.00      B    H  
ATOM   2138  H2  HOH B 706      24.127  24.560  34.203  1.00  0.00      B    H  
ATOM   2139  O   HOH B 707       7.813  20.796   6.352  1.00  0.00      B    O  
ATOM   2140  H1  HOH B 707       8.096  20.731   5.369  1.00  0.00      B    H  
ATOM   2141  H2  HOH B 707       7.706  19.794   6.644  1.00  0.00      B    H  
ATOM   2142  O   HOH B 708      23.277  33.442   9.162  1.00  0.00      B    O  
ATOM   2143  H1  HOH B 708      22.920  34.081   9.891  1.00  0.00      B    H  
ATOM   2144  H2  HOH B 708      22.930  32.497   9.418  1.00  0.00      B    H  
ATOM   2145  O   HOH B 709       7.518  16.398  23.155  1.00  0.00      B    O  
ATOM   2146  H1  HOH B 709       7.177  15.698  22.497  1.00  0.00      B    H  
ATOM   2147  H2  HOH B 709       8.184  15.926  23.759  1.00  0.00      B    H  
ATOM   2148  O   HOH B 710      23.047  14.140  12.088  1.00  0.00      B    O  
ATOM   2149  H1  HOH B 710      23.619  14.921  11.721  1.00  0.00      B    H  
ATOM   2150  H2  HOH B 710      23.296  13.335  11.559  1.00  0.00      B    H  
ATOM   2151  O   HOH B 711      19.463  18.181  26.184  1.00  0.00      B    O  
ATOM   2152  H1  HOH B 711      18.687  18.090  25.554  1.00  0.00      B    H  
ATOM   2153  H2  HOH B 711      19.029  18.145  27.113  1.00  0.00      B    H  
ATOM   2154  O   HOH B 712      29.914  28.414   3.516  1.00  0.00      B    O  
ATOM   2155  H1  HOH B 712      30.684  28.819   4.029  1.00  0.00      B    H  
ATOM   2156  H2  HOH B 712      30.026  28.728   2.554  1.00  0.00      B    H  
ATOM   2157  O   HOH B 713      36.202  27.692   2.154  1.00  0.00      B    O  
ATOM   2158  H1  HOH B 713      35.866  28.193   1.318  1.00  0.00      B    H  
ATOM   2159  H2  HOH B 713      37.159  27.335   1.940  1.00  0.00      B    H  
ATOM   2160  O   HOH B 714       4.332  36.304  31.653  1.00  0.00      B    O  
ATOM   2161  H1  HOH B 714       3.503  36.752  31.201  1.00  0.00      B    H  
ATOM   2162  H2  HOH B 714       4.972  36.139  30.904  1.00  0.00      B    H  
ATOM   2163  O   HOH B 715      11.379   1.258  22.928  1.00  0.00      B    O  
ATOM   2164  H1  HOH B 715      10.647   1.935  22.960  1.00  0.00      B    H  
ATOM   2165  H2  HOH B 715      10.985   0.305  23.015  1.00  0.00      B    H  
ATOM   2166  O   HOH B 716      18.098  18.031  31.121  1.00  0.00      B    O  
ATOM   2167  H1  HOH B 716      18.186  17.031  31.179  1.00  0.00      B    H  
ATOM   2168  H2  HOH B 716      17.220  18.261  31.555  1.00  0.00      B    H  
ATOM   2169  O   HOH B 717      18.153  38.411   4.399  1.00  0.00      B    O  
ATOM   2170  H1  HOH B 717      18.595  37.650   4.899  1.00  0.00      B    H  
ATOM   2171  H2  HOH B 717      17.415  38.773   5.052  1.00  0.00      B    H  
ATOM   2172  O   HOH B 718      21.559   8.111  19.879  1.00  0.00      B    O  
ATOM   2173  H1  HOH B 718      21.094   7.217  20.152  1.00  0.00      B    H  
ATOM   2174  H2  HOH B 718      22.554   8.067  20.190  1.00  0.00      B    H  
ATOM   2175  O   HOH B 719      38.887   0.536  19.377  1.00  0.00      B    O  
ATOM   2176  H1  HOH B 719      38.591  -0.461  19.303  1.00  0.00      B    H  
ATOM   2177  H2  HOH B 719      38.395   0.982  18.619  1.00  0.00      B    H  
ATOM   2178  O   HOH B 720      20.532  14.952  33.214  1.00  0.00      B    O  
ATOM   2179  H1  HOH B 720      19.618  14.740  32.896  1.00  0.00      B    H  
ATOM   2180  H2  HOH B 720      20.541  15.913  33.569  1.00  0.00      B    H  
ATOM   2181  O   HOH B 721      26.885  13.517  39.512  1.00  0.00      B    O  
ATOM   2182  H1  HOH B 721      27.533  13.429  38.720  1.00  0.00      B    H  
ATOM   2183  H2  HOH B 721      25.946  13.492  39.105  1.00  0.00      B    H  
ATOM   2184  O   HOH B 722       7.558  24.931  29.120  1.00  0.00      B    O  
ATOM   2185  H1  HOH B 722       7.304  24.932  30.091  1.00  0.00      B    H  
ATOM   2186  H2  HOH B 722       6.876  24.396  28.596  1.00  0.00      B    H  
ATOM   2187  O   HOH B 723       4.191   0.976   1.461  1.00  0.00      B    O  
ATOM   2188  H1  HOH B 723       3.350   0.739   0.857  1.00  0.00      B    H  
ATOM   2189  H2  HOH B 723       4.178   0.465   2.285  1.00  0.00      B    H  
ATOM   2190  O   HOH B 724      31.787  21.175   1.909  1.00  0.00      B    O  
ATOM   2191  H1  HOH B 724      31.435  22.103   2.009  1.00  0.00      B    H  
ATOM   2192  H2  HOH B 724      32.217  20.866   2.789  1.00  0.00      B    H  
ATOM   2193  O   HOH B 725      32.800  22.699  26.743  1.00  0.00      B    O  
ATOM   2194  H1  HOH B 725      32.926  21.781  26.303  1.00  0.00      B    H  
ATOM   2195  H2  HOH B 725      33.611  22.931  27.302  1.00  0.00      B    H  
ATOM   2196  O   HOH B 726      13.344   1.873  35.500  1.00  0.00      B    O  
ATOM   2197  H1  HOH B 726      14.112   2.161  36.147  1.00  0.00      B    H  
ATOM   2198  H2  HOH B 726      13.790   1.303  34.722  1.00  0.00      B    H  
ATOM   2199  O   HOH B 727       0.168  25.421  33.735  1.00  0.00      B    O  
ATOM   2200  H1  HOH B 727       1.073  25.782  33.461  1.00  0.00      B    H  
ATOM   2201  H2  HOH B 727       0.029  25.574  34.723  1.00  0.00      B    H  
ATOM   2202  O   HOH B 728       8.866  32.709  37.364  1.00  0.00      B    O  
ATOM   2203  H1  HOH B 728       9.054  31.698  37.266  1.00  0.00      B    H  
ATOM   2204  H2  HOH B 728       9.227  33.093  38.283  1.00  0.00      B    H  
ATOM   2205  O   HOH B 729      16.389  16.490  34.965  1.00  0.00      B    O  
ATOM   2206  H1  HOH B 729      15.577  16.634  34.454  1.00  0.00      B    H  
ATOM   2207  H2  HOH B 729      16.980  17.304  34.809  1.00  0.00      B    H  
ATOM   2208  O   HOH B 730      33.367   7.667  34.478  1.00  0.00      B    O  
ATOM   2209  H1  HOH B 730      34.011   6.941  34.056  1.00  0.00      B    H  
ATOM   2210  H2  HOH B 730      33.153   7.375  35.412  1.00  0.00      B    H  
ATOM   2211  O   HOH B 731      29.585  26.211  27.370  1.00  0.00      B    O  
ATOM   2212  H1  HOH B 731      30.577  26.402  27.166  1.00  0.00      B    H  
ATOM   2213  H2  HOH B 731      29.209  25.717  26.557  1.00  0.00      B    H  
ATOM   2214  O   HOH B 732      10.889  16.480  35.507  1.00  0.00      B    O  
ATOM   2215  H1  HOH B 732       9.973  16.072  35.699  1.00  0.00      B    H  
ATOM   2216  H2  HOH B 732      11.559  16.072  36.140  1.00  0.00      B    H  
ATOM   2217  O   HOH B 733      16.685  31.089  26.413  1.00  0.00      B    O  
ATOM   2218  H1  HOH B 733      15.830  31.335  26.910  1.00  0.00      B    H  
ATOM   2219  H2  HOH B 733      17.286  30.546  26.998  1.00  0.00      B    H  
ATOM   2220  O   HOH B 734       6.767  24.638  19.810  1.00  0.00      B    O  
ATOM   2221  H1  HOH B 734       6.566  25.414  20.478  1.00  0.00      B    H  
ATOM   2222  H2  HOH B 734       7.091  23.872  20.445  1.00  0.00      B    H  
ATOM   2223  O   HOH B 735      25.072   3.646  17.719  1.00  0.00      B    O  
ATOM   2224  H1  HOH B 735      25.261   2.785  17.187  1.00  0.00      B    H  
ATOM   2225  H2  HOH B 735      24.711   3.297  18.583  1.00  0.00      B    H  
ATOM   2226  O   HOH B 736      20.798  19.201   1.838  1.00  0.00      B    O  
ATOM   2227  H1  HOH B 736      21.726  18.929   2.170  1.00  0.00      B    H  
ATOM   2228  H2  HOH B 736      20.418  18.317   1.568  1.00  0.00      B    H  
ATOM   2229  O   HOH B 737       2.208  11.761   9.915  1.00  0.00      B    O  
ATOM   2230  H1  HOH B 737       2.190  12.070  10.935  1.00  0.00      B    H  
ATOM   2231  H2  HOH B 737       2.193  12.580   9.313  1.00  0.00      B    H  
ATOM   2232  O   HOH B 738       0.459  18.816  18.247  1.00  0.00      B    O  
ATOM   2233  H1  HOH B 738      -0.381  18.265  18.265  1.00  0.00      B    H  
ATOM   2234  H2  HOH B 738       0.339  19.529  18.982  1.00  0.00      B    H  
ATOM   2235  O   HOH B 739       2.497  27.049   6.541  1.00  0.00      B    O  
ATOM   2236  H1  HOH B 739       2.049  27.868   6.914  1.00  0.00      B    H  
ATOM   2237  H2  HOH B 739       3.382  26.912   7.131  1.00  0.00      B    H  
ATOM   2238  O   HOH B 740       7.215  19.986  26.003  1.00  0.00      B    O  
ATOM   2239  H1  HOH B 740       7.560  19.707  25.102  1.00  0.00      B    H  
ATOM   2240  H2  HOH B 740       8.054  20.455  26.412  1.00  0.00      B    H  
ATOM   2241  O   HOH B 741      30.190  28.859  35.554  1.00  0.00      B    O  
ATOM   2242  H1  HOH B 741      30.988  29.478  35.425  1.00  0.00      B    H  
ATOM   2243  H2  HOH B 741      29.381  29.488  35.850  1.00  0.00      B    H  
ATOM   2244  O   HOH B 742      18.235  11.760  10.989  1.00  0.00      B    O  
ATOM   2245  H1  HOH B 742      18.216  12.585  11.593  1.00  0.00      B    H  
ATOM   2246  H2  HOH B 742      17.650  11.016  11.387  1.00  0.00      B    H  
ATOM   2247  O   HOH B 743      10.594  21.279   8.604  1.00  0.00      B    O  
ATOM   2248  H1  HOH B 743      10.015  20.653   9.198  1.00  0.00      B    H  
ATOM   2249  H2  HOH B 743      10.793  22.116   9.137  1.00  0.00      B    H  
ATOM   2250  O   HOH B 744      15.925  31.335  -0.193  1.00  0.00      B    O  
ATOM   2251  H1  HOH B 744      14.989  31.312   0.201  1.00  0.00      B    H  
ATOM   2252  H2  HOH B 744      16.434  30.470   0.093  1.00  0.00      B    H  
ATOM   2253  O   HOH B 745       4.091   1.062  32.711  1.00  0.00      B    O  
ATOM   2254  H1  HOH B 745       4.216   1.900  33.272  1.00  0.00      B    H  
ATOM   2255  H2  HOH B 745       4.608   0.313  33.159  1.00  0.00      B    H  
ATOM   2256  O   HOH B 746      31.574  30.442  16.149  1.00  0.00      B    O  
ATOM   2257  H1  HOH B 746      32.608  30.390  16.121  1.00  0.00      B    H  
ATOM   2258  H2  HOH B 746      31.206  29.735  16.795  1.00  0.00      B    H  
ATOM   2259  O   HOH B 747      26.625  26.930  30.039  1.00  0.00      B    O  
ATOM   2260  H1  HOH B 747      26.893  25.960  29.909  1.00  0.00      B    H  
ATOM   2261  H2  HOH B 747      27.107  27.448  29.358  1.00  0.00      B    H  
ATOM   2262  O   HOH B 748       6.418   3.840  29.428  1.00  0.00      B    O  
ATOM   2263  H1  HOH B 748       5.869   4.525  29.998  1.00  0.00      B    H  
ATOM   2264  H2  HOH B 748       7.199   3.457  30.052  1.00  0.00      B    H  
ATOM   2265  O   HOH B 749      36.730  11.477  32.086  1.00  0.00      B    O  
ATOM   2266  H1  HOH B 749      36.757  11.624  33.093  1.00  0.00      B    H  
ATOM   2267  H2  HOH B 749      37.438  10.802  31.843  1.00  0.00      B    H  
ATOM   2268  O   HOH B 750      24.421   5.514  30.278  1.00  0.00      B    O  
ATOM   2269  H1  HOH B 750      25.358   5.754  30.428  1.00  0.00      B    H  
ATOM   2270  H2  HOH B 750      23.974   6.109  29.573  1.00  0.00      B    H  
ATOM   2271  O   HOH B 751      30.454   3.754   3.115  1.00  0.00      B    O  
ATOM   2272  H1  HOH B 751      31.434   3.706   2.958  1.00  0.00      B    H  
ATOM   2273  H2  HOH B 751      30.217   4.689   3.437  1.00  0.00      B    H  
ATOM   2274  O   HOH B 752       7.183  27.927  11.608  1.00  0.00      B    O  
ATOM   2275  H1  HOH B 752       6.890  27.671  10.667  1.00  0.00      B    H  
ATOM   2276  H2  HOH B 752       6.971  28.890  11.699  1.00  0.00      B    H  
ATOM   2277  O   HOH B 753       5.069  12.133  13.276  1.00  0.00      B    O  
ATOM   2278  H1  HOH B 753       4.369  12.195  13.984  1.00  0.00      B    H  
ATOM   2279  H2  HOH B 753       4.790  12.835  12.622  1.00  0.00      B    H  
ATOM   2280  O   HOH B 754       5.627  38.044  36.359  1.00  0.00      B    O  
ATOM   2281  H1  HOH B 754       5.809  38.136  35.367  1.00  0.00      B    H  
ATOM   2282  H2  HOH B 754       5.109  37.161  36.414  1.00  0.00      B    H  
ATOM   2283  O   HOH B 755      30.902   1.211  19.899  1.00  0.00      B    O  
ATOM   2284  H1  HOH B 755      31.476   0.387  19.810  1.00  0.00      B    H  
ATOM   2285  H2  HOH B 755      31.569   1.805  20.379  1.00  0.00      B    H  
ATOM   2286  O   HOH B 756      35.826  38.037   1.003  1.00  0.00      B    O  
ATOM   2287  H1  HOH B 756      36.452  38.822   1.240  1.00  0.00      B    H  
ATOM   2288  H2  HOH B 756      35.320  38.298   0.153  1.00  0.00      B    H  
ATOM   2289  O   HOH B 757      38.735  11.547  28.248  1.00  0.00      B    O  
ATOM   2290  H1  HOH B 757      39.094  10.613  27.966  1.00  0.00      B    H  
ATOM   2291  H2  HOH B 757      38.616  12.031  27.313  1.00  0.00      B    H  
ATOM   2292  O   HOH B 758      37.518  27.079  15.097  1.00  0.00      B    O  
ATOM   2293  H1  HOH B 758      38.433  27.545  15.144  1.00  0.00      B    H  
ATOM   2294  H2  HOH B 758      37.358  26.634  16.000  1.00  0.00      B    H  
ATOM   2295  O   HOH B 759      36.906  15.207   2.345  1.00  0.00      B    O  
ATOM   2296  H1  HOH B 759      36.878  14.313   1.911  1.00  0.00      B    H  
ATOM   2297  H2  HOH B 759      37.607  15.179   3.049  1.00  0.00      B    H  
ATOM   2298  O   HOH B 760      21.815  22.233  27.977  1.00  0.00      B    O  
ATOM   2299  H1  HOH B 760      22.117  21.892  28.877  1.00  0.00      B    H  
ATOM   2300  H2  HOH B 760      22.656  22.511  27.443  1.00  0.00      B    H  
ATOM   2301  O   HOH B 761      14.818   3.532  33.239  1.00  0.00      B    O  
ATOM   2302  H1  HOH B 761      14.952   2.672  33.810  1.00  0.00      B    H  
ATOM   2303  H2  HOH B 761      15.232   4.312  33.711  1.00  0.00      B    H  
ATOM   2304  O   HOH B 762      26.965   6.181  30.320  1.00  0.00      B    O  
ATOM   2305  H1  HOH B 762      27.060   7.207  30.357  1.00  0.00      B    H  
ATOM   2306  H2  HOH B 762      27.672   5.731  30.943  1.00  0.00      B    H  
ATOM   2307  O   HOH B 763      10.426  33.789  10.448  1.00  0.00      B    O  
ATOM   2308  H1  HOH B 763      11.331  33.486  10.719  1.00  0.00      B    H  
ATOM   2309  H2  HOH B 763      10.178  34.584  10.999  1.00  0.00      B    H  
ATOM   2310  O   HOH B 764      10.704  22.575  21.115  1.00  0.00      B    O  
ATOM   2311  H1  HOH B 764       9.904  23.066  21.470  1.00  0.00      B    H  
ATOM   2312  H2  HOH B 764      11.087  23.181  20.449  1.00  0.00      B    H  
ATOM   2313  O   HOH B 765      27.462   6.865  33.126  1.00  0.00      B    O  
ATOM   2314  H1  HOH B 765      26.517   6.651  33.084  1.00  0.00      B    H  
ATOM   2315  H2  HOH B 765      27.654   7.502  32.349  1.00  0.00      B    H  
ATOM   2316  O   HOH B 766      34.662   6.420  10.216  1.00  0.00      B    O  
ATOM   2317  H1  HOH B 766      35.175   7.285   9.997  1.00  0.00      B    H  
ATOM   2318  H2  HOH B 766      33.841   6.657  10.739  1.00  0.00      B    H  
ATOM   2319  O   HOH B 767      24.299  35.390  14.023  1.00  0.00      B    O  
ATOM   2320  H1  HOH B 767      25.136  34.841  14.141  1.00  0.00      B    H  
ATOM   2321  H2  HOH B 767      23.590  34.922  14.697  1.00  0.00      B    H  
ATOM   2322  O   HOH B 768       6.124   9.966  30.397  1.00  0.00      B    O  
ATOM   2323  H1  HOH B 768       6.045   9.749  31.362  1.00  0.00      B    H  
ATOM   2324  H2  HOH B 768       6.395  10.895  30.303  1.00  0.00      B    H  
ATOM   2325  O   HOH B 769      22.485  19.839  35.554  1.00  0.00      B    O  
ATOM   2326  H1  HOH B 769      22.436  19.042  36.185  1.00  0.00      B    H  
ATOM   2327  H2  HOH B 769      22.901  20.561  36.131  1.00  0.00      B    H  
ATOM   2328  O   HOH B 770      23.798   3.132   7.467  1.00  0.00      B    O  
ATOM   2329  H1  HOH B 770      23.229   3.212   6.574  1.00  0.00      B    H  
ATOM   2330  H2  HOH B 770      24.116   2.179   7.560  1.00  0.00      B    H  
ATOM   2331  O   HOH B 771       5.839   4.442  11.919  1.00  0.00      B    O  
ATOM   2332  H1  HOH B 771       6.666   5.053  11.916  1.00  0.00      B    H  
ATOM   2333  H2  HOH B 771       5.664   4.169  10.994  1.00  0.00      B    H  
ATOM   2334  O   HOH B 772      15.212   9.659  39.159  1.00  0.00      B    O  
ATOM   2335  H1  HOH B 772      15.817   9.983  38.362  1.00  0.00      B    H  
ATOM   2336  H2  HOH B 772      14.351  10.240  39.147  1.00  0.00      B    H  
ATOM   2337  O   HOH B 773      30.162  19.029   1.042  1.00  0.00      B    O  
ATOM   2338  H1  HOH B 773      29.301  19.225   0.562  1.00  0.00      B    H  
ATOM   2339  H2  HOH B 773      30.497  19.830   1.525  1.00  0.00      B    H  
ATOM   2340  O   HOH B 774      35.866  29.591   5.377  1.00  0.00      B    O  
ATOM   2341  H1  HOH B 774      35.063  30.246   5.215  1.00  0.00      B    H  
ATOM   2342  H2  HOH B 774      35.607  28.719   4.918  1.00  0.00      B    H  
ATOM   2343  O   HOH B 775      22.729  39.151  19.960  1.00  0.00      B    O  
ATOM   2344  H1  HOH B 775      21.986  39.521  20.579  1.00  0.00      B    H  
ATOM   2345  H2  HOH B 775      22.360  38.674  19.145  1.00  0.00      B    H  
ATOM   2346  O   HOH B 776      31.327   5.150   5.993  1.00  0.00      B    O  
ATOM   2347  H1  HOH B 776      31.165   4.136   5.752  1.00  0.00      B    H  
ATOM   2348  H2  HOH B 776      31.519   5.165   6.990  1.00  0.00      B    H  
ATOM   2349  O   HOH B 777      16.900  36.691   2.079  1.00  0.00      B    O  
ATOM   2350  H1  HOH B 777      17.322  35.814   2.309  1.00  0.00      B    H  
ATOM   2351  H2  HOH B 777      17.088  37.359   2.814  1.00  0.00      B    H  
ATOM   2352  O   HOH B 778       0.530   8.572   2.923  1.00  0.00      B    O  
ATOM   2353  H1  HOH B 778       0.890   9.052   2.164  1.00  0.00      B    H  
ATOM   2354  H2  HOH B 778      -0.326   9.108   3.236  1.00  0.00      B    H  
ATOM   2355  O   HOH B 779      24.265  35.572  39.023  1.00  0.00      B    O  
ATOM   2356  H1  HOH B 779      23.946  35.320  38.118  1.00  0.00      B    H  
ATOM   2357  H2  HOH B 779      24.427  36.581  38.994  1.00  0.00      B    H  
ATOM   2358  O   HOH B 780      13.188  25.361  26.517  1.00  0.00      B    O  
ATOM   2359  H1  HOH B 780      13.277  24.423  26.844  1.00  0.00      B    H  
ATOM   2360  H2  HOH B 780      13.029  25.344  25.485  1.00  0.00      B    H  
ATOM   2361  O   HOH B 781      21.667  26.959  38.975  1.00  0.00      B    O  
ATOM   2362  H1  HOH B 781      21.940  26.796  38.002  1.00  0.00      B    H  
ATOM   2363  H2  HOH B 781      20.810  27.537  38.872  1.00  0.00      B    H  
ATOM   2364  O   HOH B 782      36.255  34.016   7.004  1.00  0.00      B    O  
ATOM   2365  H1  HOH B 782      35.780  34.741   6.463  1.00  0.00      B    H  
ATOM   2366  H2  HOH B 782      36.300  34.264   8.044  1.00  0.00      B    H  
ATOM   2367  O   HOH B 783      33.268   8.529  27.159  1.00  0.00      B    O  
ATOM   2368  H1  HOH B 783      33.255   8.236  28.123  1.00  0.00      B    H  
ATOM   2369  H2  HOH B 783      32.340   8.854  26.903  1.00  0.00      B    H  
ATOM   2370  O   HOH B 784      22.739  12.862  20.412  1.00  0.00      B    O  
ATOM   2371  H1  HOH B 784      23.663  12.502  20.432  1.00  0.00      B    H  
ATOM   2372  H2  HOH B 784      22.152  12.059  20.268  1.00  0.00      B    H  
ATOM   2373  O   HOH B 785      22.429  38.395  25.396  1.00  0.00      B    O  
ATOM   2374  H1  HOH B 785      23.316  38.819  25.308  1.00  0.00      B    H  
ATOM   2375  H2  HOH B 785      22.569  37.506  24.911  1.00  0.00      B    H  
ATOM   2376  O   HOH B 786      13.585  25.643  21.336  1.00  0.00      B    O  
ATOM   2377  H1  HOH B 786      13.804  26.591  21.739  1.00  0.00      B    H  
ATOM   2378  H2  HOH B 786      14.398  25.035  21.453  1.00  0.00      B    H  
ATOM   2379  O   HOH B 787       5.306   3.144  17.828  1.00  0.00      B    O  
ATOM   2380  H1  HOH B 787       4.430   2.726  18.194  1.00  0.00      B    H  
ATOM   2381  H2  HOH B 787       6.086   2.898  18.447  1.00  0.00      B    H  
ATOM   2382  O   HOH B 788       1.753  16.777   6.990  1.00  0.00      B    O  
ATOM   2383  H1  HOH B 788       2.335  16.980   7.754  1.00  0.00      B    H  
ATOM   2384  H2  HOH B 788       2.250  16.247   6.262  1.00  0.00      B    H  
ATOM   2385  O   HOH B 789      20.973  25.085  26.613  1.00  0.00      B    O  
ATOM   2386  H1  HOH B 789      21.297  25.588  27.438  1.00  0.00      B    H  
ATOM   2387  H2  HOH B 789      21.075  24.082  26.728  1.00  0.00      B    H  
ATOM   2388  O   HOH B 790      25.425  19.484  21.036  1.00  0.00      B    O  
ATOM   2389  H1  HOH B 790      25.315  18.684  21.630  1.00  0.00      B    H  
ATOM   2390  H2  HOH B 790      24.737  19.338  20.235  1.00  0.00      B    H  
ATOM   2391  O   HOH B 791       8.209  32.230   9.820  1.00  0.00      B    O  
ATOM   2392  H1  HOH B 791       7.950  32.346   8.832  1.00  0.00      B    H  
ATOM   2393  H2  HOH B 791       9.160  32.554  10.020  1.00  0.00      B    H  
ATOM   2394  O   HOH B 792      29.085  38.271   2.913  1.00  0.00      B    O  
ATOM   2395  H1  HOH B 792      29.564  37.687   2.247  1.00  0.00      B    H  
ATOM   2396  H2  HOH B 792      28.083  38.040   2.911  1.00  0.00      B    H  
ATOM   2397  O   HOH B 793      11.876  15.452  21.027  1.00  0.00      B    O  
ATOM   2398  H1  HOH B 793      12.106  14.464  21.035  1.00  0.00      B    H  
ATOM   2399  H2  HOH B 793      12.574  15.871  21.600  1.00  0.00      B    H  
ATOM   2400  O   HOH B 794       1.314  18.491  11.025  1.00  0.00      B    O  
ATOM   2401  H1  HOH B 794       0.854  19.421  11.114  1.00  0.00      B    H  
ATOM   2402  H2  HOH B 794       0.852  17.886  11.703  1.00  0.00      B    H  
ATOM   2403  O   HOH B 795      20.732  18.072   7.823  1.00  0.00      B    O  
ATOM   2404  H1  HOH B 795      21.345  17.763   7.096  1.00  0.00      B    H  
ATOM   2405  H2  HOH B 795      20.997  17.555   8.642  1.00  0.00      B    H  
ATOM   2406  O   HOH B 796       0.783  23.404  29.666  1.00  0.00      B    O  
ATOM   2407  H1  HOH B 796       0.087  24.161  29.772  1.00  0.00      B    H  
ATOM   2408  H2  HOH B 796       0.238  22.645  29.178  1.00  0.00      B    H  
ATOM   2409  O   HOH B 797      22.799  37.316   8.487  1.00  0.00      B    O  
ATOM   2410  H1  HOH B 797      22.369  38.220   8.408  1.00  0.00      B    H  
ATOM   2411  H2  HOH B 797      22.196  36.699   7.971  1.00  0.00      B    H  
ATOM   2412  O   HOH B 798      32.942  27.206   6.120  1.00  0.00      B    O  
ATOM   2413  H1  HOH B 798      33.283  27.303   7.110  1.00  0.00      B    H  
ATOM   2414  H2  HOH B 798      33.821  27.128   5.576  1.00  0.00      B    H  
ATOM   2415  O   HOH B 799       5.401  24.013  27.522  1.00  0.00      B    O  
ATOM   2416  H1  HOH B 799       4.468  23.828  27.836  1.00  0.00      B    H  
ATOM   2417  H2  HOH B 799       5.260  24.798  26.796  1.00  0.00      B    H  
ATOM   2418  O   HOH B 800      25.887  34.260  36.070  1.00  0.00      B    O  
ATOM   2419  H1  HOH B 800      25.704  33.289  35.965  1.00  0.00      B    H  
ATOM   2420  H2  HOH B 800      26.543  34.414  36.899  1.00  0.00      B    H  
ATOM   2421  O   HOH B 801      23.673  16.043   1.716  1.00  0.00      B    O  
ATOM   2422  H1  HOH B 801      24.523  15.644   2.216  1.00  0.00      B    H  
ATOM   2423  H2  HOH B 801      22.946  15.299   1.685  1.00  0.00      B    H  
ATOM   2424  O   HOH B 802      21.783  34.611  11.029  1.00  0.00      B    O  
ATOM   2425  H1  HOH B 802      21.085  35.377  10.842  1.00  0.00      B    H  
ATOM   2426  H2  HOH B 802      21.828  34.337  12.023  1.00  0.00      B    H  
ATOM   2427  O   HOH B 803      26.124  21.714  32.830  1.00  0.00      B    O  
ATOM   2428  H1  HOH B 803      25.583  22.436  33.199  1.00  0.00      B    H  
ATOM   2429  H2  HOH B 803      25.605  20.848  33.039  1.00  0.00      B    H  
ATOM   2430  O   HOH B 804      11.225  26.249  16.475  1.00  0.00      B    O  
ATOM   2431  H1  HOH B 804      11.875  26.661  15.880  1.00  0.00      B    H  
ATOM   2432  H2  HOH B 804      11.109  26.898  17.313  1.00  0.00      B    H  
ATOM   2433  O   HOH B 805      10.073   1.758   3.908  1.00  0.00      B    O  
ATOM   2434  H1  HOH B 805       9.202   1.431   3.490  1.00  0.00      B    H  
ATOM   2435  H2  HOH B 805      10.788   1.496   3.196  1.00  0.00      B    H  
ATOM   2436  O   HOH B 806      23.729  19.570  18.918  1.00  0.00      B    O  
ATOM   2437  H1  HOH B 806      23.981  18.620  18.638  1.00  0.00      B    H  
ATOM   2438  H2  HOH B 806      22.740  19.659  18.710  1.00  0.00      B    H  
ATOM   2439  O   HOH B 807      24.102  12.271  16.474  1.00  0.00      B    O  
ATOM   2440  H1  HOH B 807      24.734  11.894  15.836  1.00  0.00      B    H  
ATOM   2441  H2  HOH B 807      23.768  11.500  17.015  1.00  0.00      B    H  
ATOM   2442  O   HOH B 808      34.168  20.558  13.207  1.00  0.00      B    O  
ATOM   2443  H1  HOH B 808      34.176  20.053  12.376  1.00  0.00      B    H  
ATOM   2444  H2  HOH B 808      33.340  20.292  13.730  1.00  0.00      B    H  
ATOM   2445  O   HOH B 809      31.910  14.871  36.660  1.00  0.00      B    O  
ATOM   2446  H1  HOH B 809      31.512  15.700  37.130  1.00  0.00      B    H  
ATOM   2447  H2  HOH B 809      32.816  15.193  36.224  1.00  0.00      B    H  
ATOM   2448  O   HOH B 810      33.356   5.763  26.169  1.00  0.00      B    O  
ATOM   2449  H1  HOH B 810      34.354   5.704  26.360  1.00  0.00      B    H  
ATOM   2450  H2  HOH B 810      33.030   6.721  26.411  1.00  0.00      B    H  
ATOM   2451  O   HOH B 811      27.373  17.866  18.941  1.00  0.00      B    O  
ATOM   2452  H1  HOH B 811      27.407  17.517  18.013  1.00  0.00      B    H  
ATOM   2453  H2  HOH B 811      27.006  18.775  18.854  1.00  0.00      B    H  
ATOM   2454  O   HOH B 812      29.108  26.320  20.231  1.00  0.00      B    O  
ATOM   2455  H1  HOH B 812      28.637  25.693  20.891  1.00  0.00      B    H  
ATOM   2456  H2  HOH B 812      29.289  27.206  20.663  1.00  0.00      B    H  
ATOM   2457  O   HOH B 813      20.205  21.168   0.211  1.00  0.00      B    O  
ATOM   2458  H1  HOH B 813      19.622  21.748   0.847  1.00  0.00      B    H  
ATOM   2459  H2  HOH B 813      20.443  20.375   0.814  1.00  0.00      B    H  
ATOM   2460  O   HOH B 814      36.261   4.101  14.507  1.00  0.00      B    O  
ATOM   2461  H1  HOH B 814      36.982   3.668  15.100  1.00  0.00      B    H  
ATOM   2462  H2  HOH B 814      36.731   4.909  14.120  1.00  0.00      B    H  
ATOM   2463  O   HOH B 815      25.556  10.250   3.928  1.00  0.00      B    O  
ATOM   2464  H1  HOH B 815      26.155  10.934   4.414  1.00  0.00      B    H  
ATOM   2465  H2  HOH B 815      25.603  10.413   2.937  1.00  0.00      B    H  
ATOM   2466  O   HOH B 816      19.516   3.573   3.557  1.00  0.00      B    O  
ATOM   2467  H1  HOH B 816      18.491   3.556   3.689  1.00  0.00      B    H  
ATOM   2468  H2  HOH B 816      19.866   2.641   3.822  1.00  0.00      B    H  
ATOM   2469  O   HOH B 817      30.853  29.528   9.014  1.00  0.00      B    O  
ATOM   2470  H1  HOH B 817      31.857  29.294   8.931  1.00  0.00      B    H  
ATOM   2471  H2  HOH B 817      30.758  29.989   9.938  1.00  0.00      B    H  
ATOM   2472  O   HOH B 818      11.740  13.724  16.048  1.00  0.00      B    O  
ATOM   2473  H1  HOH B 818      11.565  13.489  15.074  1.00  0.00      B    H  
ATOM   2474  H2  HOH B 818      11.724  12.892  16.630  1.00  0.00      B    H  
ATOM   2475  O   HOH B 819       4.785  22.055   4.721  1.00  0.00      B    O  
ATOM   2476  H1  HOH B 819       4.114  21.876   3.964  1.00  0.00      B    H  
ATOM   2477  H2  HOH B 819       4.603  21.403   5.430  1.00  0.00      B    H  
ATOM   2478  O   HOH B 820      33.991  33.782   3.075  1.00  0.00      B    O  
ATOM   2479  H1  HOH B 820      33.909  32.890   2.539  1.00  0.00      B    H  
ATOM   2480  H2  HOH B 820      34.942  33.835   3.435  1.00  0.00      B    H  
ATOM   2481  O   HOH B 821      28.004   9.385   8.742  1.00  0.00      B    O  
ATOM   2482  H1  HOH B 821      28.436   9.802   7.906  1.00  0.00      B    H  
ATOM   2483  H2  HOH B 821      27.083   9.123   8.453  1.00  0.00      B    H  
ATOM   2484  O   HOH B 822       5.241   0.813  10.906  1.00  0.00      B    O  
ATOM   2485  H1  HOH B 822       5.559  -0.080  11.333  1.00  0.00      B    H  
ATOM   2486  H2  HOH B 822       4.416   0.607  10.398  1.00  0.00      B    H  
ATOM   2487  O   HOH B 823      24.252   9.052  11.060  1.00  0.00      B    O  
ATOM   2488  H1  HOH B 823      24.489   8.179  10.552  1.00  0.00      B    H  
ATOM   2489  H2  HOH B 823      24.368   8.877  12.094  1.00  0.00      B    H  
ATOM   2490  O   HOH B 824      12.206  11.371   2.805  1.00  0.00      B    O  
ATOM   2491  H1  HOH B 824      12.265  10.404   3.125  1.00  0.00      B    H  
ATOM   2492  H2  HOH B 824      11.773  11.923   3.538  1.00  0.00      B    H  
ATOM   2493  O   HOH B 825      24.512   3.020  14.274  1.00  0.00      B    O  
ATOM   2494  H1  HOH B 825      24.333   3.742  13.578  1.00  0.00      B    H  
ATOM   2495  H2  HOH B 825      25.512   2.694  14.176  1.00  0.00      B    H  
ATOM   2496  O   HOH B 826      17.211  29.450   1.122  1.00  0.00      B    O  
ATOM   2497  H1  HOH B 826      17.547  29.515   2.050  1.00  0.00      B    H  
ATOM   2498  H2  HOH B 826      16.480  28.744   1.144  1.00  0.00      B    H  
ATOM   2499  O   HOH B 827       3.183  25.110  24.087  1.00  0.00      B    O  
ATOM   2500  H1  HOH B 827       3.088  25.573  23.251  1.00  0.00      B    H  
ATOM   2501  H2  HOH B 827       4.126  25.394  24.414  1.00  0.00      B    H  
ATOM   2502  O   HOH B 828       6.702  30.656  11.351  1.00  0.00      B    O  
ATOM   2503  H1  HOH B 828       5.866  30.403  10.803  1.00  0.00      B    H  
ATOM   2504  H2  HOH B 828       7.272  31.209  10.649  1.00  0.00      B    H  
ATOM   2505  O   HOH B 829      25.952  32.472  11.408  1.00  0.00      B    O  
ATOM   2506  H1  HOH B 829      25.010  32.235  11.618  1.00  0.00      B    H  
ATOM   2507  H2  HOH B 829      26.024  32.650  10.402  1.00  0.00      B    H  
ATOM   2508  O   HOH B 830       5.808  24.348   5.740  1.00  0.00      B    O  
ATOM   2509  H1  HOH B 830       5.545  23.392   5.369  1.00  0.00      B    H  
ATOM   2510  H2  HOH B 830       5.596  24.424   6.760  1.00  0.00      B    H  
ATOM   2511  O   HOH B 831       5.327  12.423  27.044  1.00  0.00      B    O  
ATOM   2512  H1  HOH B 831       4.676  12.465  27.850  1.00  0.00      B    H  
ATOM   2513  H2  HOH B 831       5.928  11.657  27.259  1.00  0.00      B    H  
ATOM   2514  O   HOH B 832       6.493  17.143  29.828  1.00  0.00      B    O  
ATOM   2515  H1  HOH B 832       6.419  17.094  28.788  1.00  0.00      B    H  
ATOM   2516  H2  HOH B 832       7.417  17.452  30.085  1.00  0.00      B    H  
ATOM   2517  O   HOH B 833       7.158  28.598   3.837  1.00  0.00      B    O  
ATOM   2518  H1  HOH B 833       6.299  28.829   3.336  1.00  0.00      B    H  
ATOM   2519  H2  HOH B 833       7.276  27.576   3.902  1.00  0.00      B    H  
ATOM   2520  O   HOH B 834      27.473   7.785  20.006  1.00  0.00      B    O  
ATOM   2521  H1  HOH B 834      26.851   8.346  19.413  1.00  0.00      B    H  
ATOM   2522  H2  HOH B 834      26.897   7.273  20.650  1.00  0.00      B    H  
ATOM   2523  O   HOH B 835       2.356   8.611  32.009  1.00  0.00      B    O  
ATOM   2524  H1  HOH B 835       2.738   8.429  32.956  1.00  0.00      B    H  
ATOM   2525  H2  HOH B 835       1.359   8.633  32.037  1.00  0.00      B    H  
ATOM   2526  O   HOH B 836      28.043  17.349  12.213  1.00  0.00      B    O  
ATOM   2527  H1  HOH B 836      27.872  16.993  11.233  1.00  0.00      B    H  
ATOM   2528  H2  HOH B 836      28.493  18.265  12.152  1.00  0.00      B    H  
ATOM   2529  O   HOH B 837      37.240   5.276  28.802  1.00  0.00      B    O  
ATOM   2530  H1  HOH B 837      36.548   5.635  29.411  1.00  0.00      B    H  
ATOM   2531  H2  HOH B 837      38.087   5.817  28.992  1.00  0.00      B    H  
ATOM   2532  O   HOH B 838      13.719  24.204   5.847  1.00  0.00      B    O  
ATOM   2533  H1  HOH B 838      13.187  23.346   5.995  1.00  0.00      B    H  
ATOM   2534  H2  HOH B 838      13.941  24.543   6.787  1.00  0.00      B    H  
ATOM   2535  O   HOH B 839       2.434  26.441  32.699  1.00  0.00      B    O  
ATOM   2536  H1  HOH B 839       2.627  27.474  32.661  1.00  0.00      B    H  
ATOM   2537  H2  HOH B 839       2.797  26.040  31.867  1.00  0.00      B    H  
ATOM   2538  O   HOH B 840      14.076  25.001   8.641  1.00  0.00      B    O  
ATOM   2539  H1  HOH B 840      14.636  25.693   9.171  1.00  0.00      B    H  
ATOM   2540  H2  HOH B 840      13.743  24.279   9.320  1.00  0.00      B    H  
ATOM   2541  O   HOH B 841      25.084   8.246  18.354  1.00  0.00      B    O  
ATOM   2542  H1  HOH B 841      24.863   7.937  19.367  1.00  0.00      B    H  
ATOM   2543  H2  HOH B 841      25.132   7.411  17.741  1.00  0.00      B    H  
ATOM   2544  O   HOH B 842       1.077  12.233  31.971  1.00  0.00      B    O  
ATOM   2545  H1  HOH B 842       0.869  13.163  31.787  1.00  0.00      B    H  
ATOM   2546  H2  HOH B 842       1.711  11.838  31.305  1.00  0.00      B    H  
ATOM   2547  O   HOH B 843      29.102  38.024  26.831  1.00  0.00      B    O  
ATOM   2548  H1  HOH B 843      28.768  38.917  27.180  1.00  0.00      B    H  
ATOM   2549  H2  HOH B 843      28.640  37.262  27.295  1.00  0.00      B    H  
ATOM   2550  O   HOH B 844      16.857  35.404  34.551  1.00  0.00      B    O  
ATOM   2551  H1  HOH B 844      17.187  36.259  34.116  1.00  0.00      B    H  
ATOM   2552  H2  HOH B 844      17.438  35.205  35.380  1.00  0.00      B    H  
ATOM   2553  O   HOH B 845      35.232   0.103  13.984  1.00  0.00      B    O  
ATOM   2554  H1  HOH B 845      34.975   1.007  13.709  1.00  0.00      B    H  
ATOM   2555  H2  HOH B 845      36.217   0.166  13.791  1.00  0.00      B    H  
ATOM   2556  O   HOH B 846      19.694  19.274  37.402  1.00  0.00      B    O  
ATOM   2557  H1  HOH B 846      19.870  20.035  38.001  1.00  0.00      B    H  
ATOM   2558  H2  HOH B 846      19.534  18.476  37.977  1.00  0.00      B    H  
ATOM   2559  O   HOH B 847      36.706   1.654   8.479  1.00  0.00      B    O  
ATOM   2560  H1  HOH B 847      36.627   2.168   7.599  1.00  0.00      B    H  
ATOM   2561  H2  HOH B 847      35.780   1.728   8.867  1.00  0.00      B    H  
ATOM   2562  O   HOH B 848      25.964  20.236  35.654  1.00  0.00      B    O  
ATOM   2563  H1  HOH B 848      26.850  19.725  35.658  1.00  0.00      B    H  
ATOM   2564  H2  HOH B 848      25.403  19.957  34.825  1.00  0.00      B    H  
ATOM   2565  O   HOH B 849      15.849   9.335   6.362  1.00  0.00      B    O  
ATOM   2566  H1  HOH B 849      16.541   9.399   7.075  1.00  0.00      B    H  
ATOM   2567  H2  HOH B 849      16.087   8.620   5.671  1.00  0.00      B    H  
ATOM   2568  O   HOH B 850      12.784   8.780   4.086  1.00  0.00      B    O  
ATOM   2569  H1  HOH B 850      13.668   9.168   3.844  1.00  0.00      B    H  
ATOM   2570  H2  HOH B 850      12.519   7.977   3.587  1.00  0.00      B    H  
ATOM   2571  O   HOH B 851      14.190   2.519   2.064  1.00  0.00      B    O  
ATOM   2572  H1  HOH B 851      14.102   3.408   1.522  1.00  0.00      B    H  
ATOM   2573  H2  HOH B 851      13.336   1.988   2.043  1.00  0.00      B    H  
ATOM   2574  O   HOH B 852      38.505  12.365  19.508  1.00  0.00      B    O  
ATOM   2575  H1  HOH B 852      37.500  12.229  19.540  1.00  0.00      B    H  
ATOM   2576  H2  HOH B 852      38.635  13.332  19.564  1.00  0.00      B    H  
ATOM   2577  O   HOH B 853       9.430  38.238  17.609  1.00  0.00      B    O  
ATOM   2578  H1  HOH B 853      10.341  38.595  17.825  1.00  0.00      B    H  
ATOM   2579  H2  HOH B 853       8.936  39.076  17.257  1.00  0.00      B    H  
ATOM   2580  O   HOH B 854       5.443   6.637  39.236  1.00  0.00      B    O  
ATOM   2581  H1  HOH B 854       5.395   6.944  38.313  1.00  0.00      B    H  
ATOM   2582  H2  HOH B 854       5.153   5.739  39.270  1.00  0.00      B    H  
ATOM   2583  O   HOH B 855       1.289   9.960  12.754  1.00  0.00      B    O  
ATOM   2584  H1  HOH B 855       0.987  10.852  12.388  1.00  0.00      B    H  
ATOM   2585  H2  HOH B 855       0.705   9.174  12.455  1.00  0.00      B    H  
ATOM   2586  O   HOH B 856      34.523   5.785  33.137  1.00  0.00      B    O  
ATOM   2587  H1  HOH B 856      35.123   5.359  33.783  1.00  0.00      B    H  
ATOM   2588  H2  HOH B 856      34.199   5.004  32.541  1.00  0.00      B    H  
ATOM   2589  O   HOH B 857      31.923   8.895  32.618  1.00  0.00      B    O  
ATOM   2590  H1  HOH B 857      32.516   8.409  33.256  1.00  0.00      B    H  
ATOM   2591  H2  HOH B 857      31.298   9.514  33.134  1.00  0.00      B    H  
ATOM   2592  O   HOH B 858      13.857  16.169   4.114  1.00  0.00      B    O  
ATOM   2593  H1  HOH B 858      14.770  15.780   3.831  1.00  0.00      B    H  
ATOM   2594  H2  HOH B 858      13.991  16.770   4.886  1.00  0.00      B    H  
ATOM   2595  O   HOH B 859       4.623  24.849  18.129  1.00  0.00      B    O  
ATOM   2596  H1  HOH B 859       4.690  24.031  17.471  1.00  0.00      B    H  
ATOM   2597  H2  HOH B 859       5.468  24.762  18.720  1.00  0.00      B    H  
ATOM   2598  O   HOH B 860      28.673  36.586  39.000  1.00  0.00      B    O  
ATOM   2599  H1  HOH B 860      29.407  36.617  39.729  1.00  0.00      B    H  
ATOM   2600  H2  HOH B 860      28.490  37.559  38.682  1.00  0.00      B    H  
ATOM   2601  O   HOH B 861      20.308  32.036  31.683  1.00  0.00      B    O  
ATOM   2602  H1  HOH B 861      20.525  31.643  30.740  1.00  0.00      B    H  
ATOM   2603  H2  HOH B 861      20.020  33.020  31.443  1.00  0.00      B    H  
ATOM   2604  O   HOH B 862      28.319  32.631  26.797  1.00  0.00      B    O  
ATOM   2605  H1  HOH B 862      28.441  32.342  25.891  1.00  0.00      B    H  
ATOM   2606  H2  HOH B 862      28.287  33.651  26.833  1.00  0.00      B    H  
ATOM   2607  O   HOH B 863      31.509   0.415  37.759  1.00  0.00      B    O  
ATOM   2608  H1  HOH B 863      31.437   1.254  38.306  1.00  0.00      B    H  
ATOM   2609  H2  HOH B 863      30.592   0.139  37.617  1.00  0.00      B    H  
ATOM   2610  O   HOH B 864      13.584   5.129  13.469  1.00  0.00      B    O  
ATOM   2611  H1  HOH B 864      13.840   6.055  13.871  1.00  0.00      B    H  
ATOM   2612  H2  HOH B 864      13.864   4.370  14.027  1.00  0.00      B    H  
ATOM   2613  O   HOH B 865      37.034  28.805  11.626  1.00  0.00      B    O  
ATOM   2614  H1  HOH B 865      37.714  28.592  10.923  1.00  0.00      B    H  
ATOM   2615  H2  HOH B 865      36.352  29.504  11.228  1.00  0.00      B    H  
ATOM   2616  O   HOH B 866       1.121  13.350   5.691  1.00  0.00      B    O  
ATOM   2617  H1  HOH B 866       0.318  13.934   5.360  1.00  0.00      B    H  
ATOM   2618  H2  HOH B 866       0.859  12.373   5.684  1.00  0.00      B    H  
ATOM   2619  O   HOH B 867      17.485  36.339  20.309  1.00  0.00      B    O  
ATOM   2620  H1  HOH B 867      16.716  36.082  20.949  1.00  0.00      B    H  
ATOM   2621  H2  HOH B 867      18.315  36.425  20.877  1.00  0.00      B    H  
ATOM   2622  O   HOH B 868      31.802  11.556   9.901  1.00  0.00      B    O  
ATOM   2623  H1  HOH B 868      31.017  11.756  10.561  1.00  0.00      B    H  
ATOM   2624  H2  HOH B 868      31.754  12.132   9.126  1.00  0.00      B    H  
ATOM   2625  O   HOH B 869      35.931  21.625   1.893  1.00  0.00      B    O  
ATOM   2626  H1  HOH B 869      35.303  21.858   1.141  1.00  0.00      B    H  
ATOM   2627  H2  HOH B 869      36.838  21.718   1.419  1.00  0.00      B    H  
ATOM   2628  O   HOH B 870      26.359  25.777  39.179  1.00  0.00      B    O  
ATOM   2629  H1  HOH B 870      26.682  25.840  38.217  1.00  0.00      B    H  
ATOM   2630  H2  HOH B 870      25.731  25.004  39.153  1.00  0.00      B    H  
ATOM   2631  O   HOH B 871      36.344  18.432  23.419  1.00  0.00      B    O  
ATOM   2632  H1  HOH B 871      35.712  19.097  22.969  1.00  0.00      B    H  
ATOM   2633  H2  HOH B 871      37.208  18.371  22.823  1.00  0.00      B    H  
ATOM   2634  O   HOH B 872       4.745  29.963   9.788  1.00  0.00      B    O  
ATOM   2635  H1  HOH B 872       4.802  29.981   8.803  1.00  0.00      B    H  
ATOM   2636  H2  HOH B 872       3.786  30.115  10.067  1.00  0.00      B    H  
ATOM   2637  O   HOH B 873      26.957   5.210  21.983  1.00  0.00      B    O  
ATOM   2638  H1  HOH B 873      27.193   4.856  21.020  1.00  0.00      B    H  
ATOM   2639  H2  HOH B 873      26.004   5.207  22.098  1.00  0.00      B    H  
ATOM   2640  O   HOH B 874       9.827  17.417  15.034  1.00  0.00      B    O  
ATOM   2641  H1  HOH B 874      10.352  17.225  15.890  1.00  0.00      B    H  
ATOM   2642  H2  HOH B 874       9.156  16.677  14.860  1.00  0.00      B    H  
ATOM   2643  O   HOH B 875      21.080   3.129  19.577  1.00  0.00      B    O  
ATOM   2644  H1  HOH B 875      20.121   3.146  20.023  1.00  0.00      B    H  
ATOM   2645  H2  HOH B 875      20.972   3.052  18.611  1.00  0.00      B    H  
ATOM   2646  O   HOH B 876      12.667  10.761  12.722  1.00  0.00      B    O  
ATOM   2647  H1  HOH B 876      12.858  10.811  13.708  1.00  0.00      B    H  
ATOM   2648  H2  HOH B 876      11.815  10.263  12.692  1.00  0.00      B    H  
ATOM   2649  O   HOH B 877      10.501   4.023   9.415  1.00  0.00      B    O  
ATOM   2650  H1  HOH B 877      11.319   4.044  10.015  1.00  0.00      B    H  
ATOM   2651  H2  HOH B 877       9.786   4.401   9.999  1.00  0.00      B    H  
ATOM   2652  O   HOH B 878      36.978  19.175  12.061  1.00  0.00      B    O  
ATOM   2653  H1  HOH B 878      37.051  19.084  13.060  1.00  0.00      B    H  
ATOM   2654  H2  HOH B 878      37.810  19.643  11.817  1.00  0.00      B    H  
ATOM   2655  O   HOH B 879       1.346  30.142  34.762  1.00  0.00      B    O  
ATOM   2656  H1  HOH B 879       1.048  29.690  35.650  1.00  0.00      B    H  
ATOM   2657  H2  HOH B 879       0.941  29.574  34.014  1.00  0.00      B    H  
ATOM   2658  O   HOH B 880      33.272  11.313  28.633  1.00  0.00      B    O  
ATOM   2659  H1  HOH B 880      33.970  11.191  27.910  1.00  0.00      B    H  
ATOM   2660  H2  HOH B 880      33.671  10.836  29.449  1.00  0.00      B    H  
ATOM   2661  O   HOH B 881      31.339  33.417  14.130  1.00  0.00      B    O  
ATOM   2662  H1  HOH B 881      30.903  33.297  13.243  1.00  0.00      B    H  
ATOM   2663  H2  HOH B 881      31.600  34.400  14.154  1.00  0.00      B    H  
ATOM   2664  O   HOH B 882      17.720  25.919  29.679  1.00  0.00      B    O  
ATOM   2665  H1  HOH B 882      18.307  25.382  30.333  1.00  0.00      B    H  
ATOM   2666  H2  HOH B 882      18.039  25.653  28.747  1.00  0.00      B    H  
ATOM   2667  O   HOH B 883      35.716  23.229  32.619  1.00  0.00      B    O  
ATOM   2668  H1  HOH B 883      36.437  23.457  31.895  1.00  0.00      B    H  
ATOM   2669  H2  HOH B 883      36.144  22.581  33.246  1.00  0.00      B    H  
ATOM   2670  O   HOH B 884       6.552  38.175   5.002  1.00  0.00      B    O  
ATOM   2671  H1  HOH B 884       6.874  37.547   5.688  1.00  0.00      B    H  
ATOM   2672  H2  HOH B 884       7.083  38.058   4.125  1.00  0.00      B    H  
ATOM   2673  O   HOH B 885      16.458  15.465   3.520  1.00  0.00      B    O  
ATOM   2674  H1  HOH B 885      16.947  14.702   4.033  1.00  0.00      B    H  
ATOM   2675  H2  HOH B 885      16.415  15.204   2.558  1.00  0.00      B    H  
ATOM   2676  O   HOH B 886      34.996  20.427  10.342  1.00  0.00      B    O  
ATOM   2677  H1  HOH B 886      35.799  19.952  10.794  1.00  0.00      B    H  
ATOM   2678  H2  HOH B 886      35.378  21.009   9.597  1.00  0.00      B    H  
ATOM   2679  O   HOH B 887      25.454  31.121  16.678  1.00  0.00      B    O  
ATOM   2680  H1  HOH B 887      25.614  30.390  15.993  1.00  0.00      B    H  
ATOM   2681  H2  HOH B 887      26.314  31.641  16.721  1.00  0.00      B    H  
ATOM   2682  O   HOH B 888      31.107  16.173  16.999  1.00  0.00      B    O  
ATOM   2683  H1  HOH B 888      32.005  15.826  17.337  1.00  0.00      B    H  
ATOM   2684  H2  HOH B 888      30.899  17.050  17.429  1.00  0.00      B    H  
ATOM   2685  O   HOH B 889      15.492  28.423   7.218  1.00  0.00      B    O  
ATOM   2686  H1  HOH B 889      15.330  28.669   6.236  1.00  0.00      B    H  
ATOM   2687  H2  HOH B 889      15.888  27.476   7.189  1.00  0.00      B    H  
ATOM   2688  O   HOH B 890       6.382   6.546  27.068  1.00  0.00      B    O  
ATOM   2689  H1  HOH B 890       5.377   6.341  27.128  1.00  0.00      B    H  
ATOM   2690  H2  HOH B 890       6.728   6.477  27.941  1.00  0.00      B    H  
ATOM   2691  O   HOH B 891       7.902  18.394  -0.258  1.00  0.00      B    O  
ATOM   2692  H1  HOH B 891       8.445  17.973   0.487  1.00  0.00      B    H  
ATOM   2693  H2  HOH B 891       7.675  19.335  -0.033  1.00  0.00      B    H  
ATOM   2694  O   HOH B 892       6.804  20.428  33.552  1.00  0.00      B    O  
ATOM   2695  H1  HOH B 892       6.744  19.423  33.613  1.00  0.00      B    H  
ATOM   2696  H2  HOH B 892       7.785  20.649  33.267  1.00  0.00      B    H  
ATOM   2697  O   HOH B 893      34.152   6.517  21.307  1.00  0.00      B    O  
ATOM   2698  H1  HOH B 893      34.312   5.611  21.600  1.00  0.00      B    H  
ATOM   2699  H2  HOH B 893      33.206   6.673  21.572  1.00  0.00      B    H  
ATOM   2700  O   HOH B 894      24.303   6.990  36.719  1.00  0.00      B    O  
ATOM   2701  H1  HOH B 894      25.257   6.881  36.330  1.00  0.00      B    H  
ATOM   2702  H2  HOH B 894      24.214   8.001  36.965  1.00  0.00      B    H  
ATOM   2703  O   HOH B 895      37.796  34.371  11.472  1.00  0.00      B    O  
ATOM   2704  H1  HOH B 895      37.844  35.085  12.160  1.00  0.00      B    H  
ATOM   2705  H2  HOH B 895      36.912  33.882  11.740  1.00  0.00      B    H  
ATOM   2706  O   HOH B 896      36.976  26.263  17.656  1.00  0.00      B    O  
ATOM   2707  H1  HOH B 896      36.526  27.194  17.854  1.00  0.00      B    H  
ATOM   2708  H2  HOH B 896      36.232  25.657  17.306  1.00  0.00      B    H  
ATOM   2709  O   HOH B 897      37.351  29.427  23.026  1.00  0.00      B    O  
ATOM   2710  H1  HOH B 897      37.742  28.548  23.334  1.00  0.00      B    H  
ATOM   2711  H2  HOH B 897      38.110  30.104  23.193  1.00  0.00      B    H  
ATOM   2712  O   HOH B 898      37.607  14.137  36.749  1.00  0.00      B    O  
ATOM   2713  H1  HOH B 898      37.804  13.238  36.313  1.00  0.00      B    H  
ATOM   2714  H2  HOH B 898      37.922  14.806  36.115  1.00  0.00      B    H  
ATOM   2715  O   HOH B 899       1.938  28.122  20.294  1.00  0.00      B    O  
ATOM   2716  H1  HOH B 899       2.807  28.459  19.975  1.00  0.00      B    H  
ATOM   2717  H2  HOH B 899       1.965  27.110  20.159  1.00  0.00      B    H  
ATOM   2718  O   HOH B 900       7.080   7.495  13.471  1.00  0.00      B    O  
ATOM   2719  H1  HOH B 900       7.639   7.662  12.584  1.00  0.00      B    H  
ATOM   2720  H2  HOH B 900       6.830   8.464  13.757  1.00  0.00      B    H  
ATOM   2721  O   HOH B 901      28.919  29.843  15.278  1.00  0.00      B    O  
ATOM   2722  H1  HOH B 901      29.814  30.242  15.495  1.00  0.00      B    H  
ATOM   2723  H2  HOH B 901      29.090  28.888  15.071  1.00  0.00      B    H  
ATOM   2724  O   HOH B 902      29.069  26.876  15.422  1.00  0.00      B    O  
ATOM   2725  H1  HOH B 902      29.712  27.131  16.189  1.00  0.00      B    H  
ATOM   2726  H2  HOH B 902      29.641  26.412  14.783  1.00  0.00      B    H  
ATOM   2727  O   HOH B 903      35.688   1.658  37.697  1.00  0.00      B    O  
ATOM   2728  H1  HOH B 903      35.093   0.833  37.835  1.00  0.00      B    H  
ATOM   2729  H2  HOH B 903      35.230   2.183  36.985  1.00  0.00      B    H  
ATOM   2730  O   HOH B 904      14.110   6.730  32.951  1.00  0.00      B    O  
ATOM   2731  H1  HOH B 904      14.259   7.320  33.753  1.00  0.00      B    H  
ATOM   2732  H2  HOH B 904      14.757   7.044  32.302  1.00  0.00      B    H  
ATOM   2733  O   HOH B 905      14.447  12.254  37.314  1.00  0.00      B    O  
ATOM   2734  H1  HOH B 905      13.550  11.809  37.537  1.00  0.00      B    H  
ATOM   2735  H2  HOH B 905      14.261  12.844  36.496  1.00  0.00      B    H  
ATOM   2736  O   HOH B 906      11.038   2.736  30.662  1.00  0.00      B    O  
ATOM   2737  H1  HOH B 906      11.250   2.631  29.695  1.00  0.00      B    H  
ATOM   2738  H2  HOH B 906      11.443   1.922  31.182  1.00  0.00      B    H  
ATOM   2739  O   HOH B 907      14.158  11.556  24.466  1.00  0.00      B    O  
ATOM   2740  H1  HOH B 907      13.836  12.322  24.990  1.00  0.00      B    H  
ATOM   2741  H2  HOH B 907      13.681  10.733  24.641  1.00  0.00      B    H  
ATOM   2742  O   HOH B 908      33.289  38.320   5.625  1.00  0.00      B    O  
ATOM   2743  H1  HOH B 908      34.193  38.741   5.747  1.00  0.00      B    H  
ATOM   2744  H2  HOH B 908      32.932  38.253   6.559  1.00  0.00      B    H  
ATOM   2745  O   HOH B 909      26.328  26.595  15.633  1.00  0.00      B    O  
ATOM   2746  H1  HOH B 909      27.328  26.605  15.737  1.00  0.00      B    H  
ATOM   2747  H2  HOH B 909      25.902  27.120  16.449  1.00  0.00      B    H  
ATOM   2748  O   HOH B 910      36.369   4.438  34.879  1.00  0.00      B    O  
ATOM   2749  H1  HOH B 910      37.366   4.656  34.869  1.00  0.00      B    H  
ATOM   2750  H2  HOH B 910      35.981   4.831  35.733  1.00  0.00      B    H  
ATOM   2751  O   HOH B 911       7.397  27.612   8.947  1.00  0.00      B    O  
ATOM   2752  H1  HOH B 911       7.155  28.346   8.262  1.00  0.00      B    H  
ATOM   2753  H2  HOH B 911       8.394  27.652   9.002  1.00  0.00      B    H  
ATOM   2754  O   HOH B 912      32.360  13.624  27.407  1.00  0.00      B    O  
ATOM   2755  H1  HOH B 912      32.737  12.795  27.862  1.00  0.00      B    H  
ATOM   2756  H2  HOH B 912      32.698  13.595  26.456  1.00  0.00      B    H  
ATOM   2757  O   HOH B 913      22.057  20.878  21.053  1.00  0.00      B    O  
ATOM   2758  H1  HOH B 913      21.804  20.597  20.138  1.00  0.00      B    H  
ATOM   2759  H2  HOH B 913      21.251  20.739  21.593  1.00  0.00      B    H  
ATOM   2760  O   HOH B 914       4.801  21.048  19.460  1.00  0.00      B    O  
ATOM   2761  H1  HOH B 914       5.593  20.711  19.933  1.00  0.00      B    H  
ATOM   2762  H2  HOH B 914       4.715  21.953  19.890  1.00  0.00      B    H  
ATOM   2763  O   HOH B 915      29.754  10.471  13.942  1.00  0.00      B    O  
ATOM   2764  H1  HOH B 915      29.680   9.573  14.394  1.00  0.00      B    H  
ATOM   2765  H2  HOH B 915      29.205  10.359  13.124  1.00  0.00      B    H  
ATOM   2766  O   HOH B 916      19.867   5.992  13.023  1.00  0.00      B    O  
ATOM   2767  H1  HOH B 916      19.101   5.917  12.359  1.00  0.00      B    H  
ATOM   2768  H2  HOH B 916      20.666   5.641  12.533  1.00  0.00      B    H  
ATOM   2769  O   HOH B 917      19.738  20.861  15.927  1.00  0.00      B    O  
ATOM   2770  H1  HOH B 917      19.051  20.226  15.573  1.00  0.00      B    H  
ATOM   2771  H2  HOH B 917      19.250  21.766  15.906  1.00  0.00      B    H  
ATOM   2772  O   HOH B 918       9.321  21.164  27.401  1.00  0.00      B    O  
ATOM   2773  H1  HOH B 918       8.444  21.230  27.907  1.00  0.00      B    H  
ATOM   2774  H2  HOH B 918       9.688  22.128  27.512  1.00  0.00      B    H  
ATOM   2775  O   HOH B 919       8.179  36.731  24.390  1.00  0.00      B    O  
ATOM   2776  H1  HOH B 919       7.551  36.564  23.557  1.00  0.00      B    H  
ATOM   2777  H2  HOH B 919       7.987  37.627  24.772  1.00  0.00      B    H  
ATOM   2778  O   HOH B 920      36.009   5.087  26.244  1.00  0.00      B    O  
ATOM   2779  H1  HOH B 920      36.467   5.975  25.931  1.00  0.00      B    H  
ATOM   2780  H2  HOH B 920      36.312   5.010  27.222  1.00  0.00      B    H  
ATOM   2781  O   HOH B 921      17.599  38.949  17.207  1.00  0.00      B    O  
ATOM   2782  H1  HOH B 921      18.161  38.147  17.454  1.00  0.00      B    H  
ATOM   2783  H2  HOH B 921      16.859  38.594  16.604  1.00  0.00      B    H  
ATOM   2784  O   HOH B 922      12.364  33.688  36.307  1.00  0.00      B    O  
ATOM   2785  H1  HOH B 922      12.138  34.412  35.640  1.00  0.00      B    H  
ATOM   2786  H2  HOH B 922      12.788  32.921  35.863  1.00  0.00      B    H  
ATOM   2787  O   HOH B 923      16.574   3.352  11.364  1.00  0.00      B    O  
ATOM   2788  H1  HOH B 923      16.847   2.350  11.328  1.00  0.00      B    H  
ATOM   2789  H2  HOH B 923      16.110   3.500  10.480  1.00  0.00      B    H  
ATOM   2790  O   HOH B 924      10.853  35.830  28.592  1.00  0.00      B    O  
ATOM   2791  H1  HOH B 924      10.766  35.092  29.280  1.00  0.00      B    H  
ATOM   2792  H2  HOH B 924      10.657  36.731  29.028  1.00  0.00      B    H  
ATOM   2793  O   HOH B 925      19.760   3.284  13.887  1.00  0.00      B    O  
ATOM   2794  H1  HOH B 925      19.721   4.341  13.905  1.00  0.00      B    H  
ATOM   2795  H2  HOH B 925      19.424   3.002  14.792  1.00  0.00      B    H  
ATOM   2796  O   HOH B 926       9.289  25.614  11.515  1.00  0.00      B    O  
ATOM   2797  H1  HOH B 926       8.620  26.338  11.579  1.00  0.00      B    H  
ATOM   2798  H2  HOH B 926       8.967  24.835  12.175  1.00  0.00      B    H  
ATOM   2799  O   HOH B 927      26.965  16.934  39.008  1.00  0.00      B    O  
ATOM   2800  H1  HOH B 927      27.597  16.683  39.780  1.00  0.00      B    H  
ATOM   2801  H2  HOH B 927      27.207  16.351  38.198  1.00  0.00      B    H  
ATOM   2802  O   HOH B 928      33.971  32.476  14.412  1.00  0.00      B    O  
ATOM   2803  H1  HOH B 928      32.990  32.835  14.390  1.00  0.00      B    H  
ATOM   2804  H2  HOH B 928      34.023  31.779  15.136  1.00  0.00      B    H  
ATOM   2805  O   HOH B 929      15.183  19.335  29.545  1.00  0.00      B    O  
ATOM   2806  H1  HOH B 929      15.361  19.231  30.563  1.00  0.00      B    H  
ATOM   2807  H2  HOH B 929      14.553  20.143  29.312  1.00  0.00      B    H  
ATOM   2808  O   HOH B 930      22.591  22.220  37.791  1.00  0.00      B    O  
ATOM   2809  H1  HOH B 930      21.835  22.150  38.449  1.00  0.00      B    H  
ATOM   2810  H2  HOH B 930      23.096  21.369  37.796  1.00  0.00      B    H  
ATOM   2811  O   HOH B 931      20.039  37.458  30.753  1.00  0.00      B    O  
ATOM   2812  H1  HOH B 931      19.691  38.011  31.485  1.00  0.00      B    H  
ATOM   2813  H2  HOH B 931      19.619  37.835  29.913  1.00  0.00      B    H  
ATOM   2814  O   HOH B 932      16.316   3.668  14.055  1.00  0.00      B    O  
ATOM   2815  H1  HOH B 932      16.449   3.818  13.013  1.00  0.00      B    H  
ATOM   2816  H2  HOH B 932      16.835   4.423  14.524  1.00  0.00      B    H  
ATOM   2817  O   HOH B 933      21.607   9.635  29.721  1.00  0.00      B    O  
ATOM   2818  H1  HOH B 933      21.888  10.208  30.495  1.00  0.00      B    H  
ATOM   2819  H2  HOH B 933      21.002  10.216  29.256  1.00  0.00      B    H  
ATOM   2820  O   HOH B 934       7.317   6.375   9.079  1.00  0.00      B    O  
ATOM   2821  H1  HOH B 934       6.948   5.442   9.356  1.00  0.00      B    H  
ATOM   2822  H2  HOH B 934       6.558   7.033   9.010  1.00  0.00      B    H  
ATOM   2823  O   HOH B 935       7.282   8.655   5.413  1.00  0.00      B    O  
ATOM   2824  H1  HOH B 935       7.409   8.984   4.499  1.00  0.00      B    H  
ATOM   2825  H2  HOH B 935       6.287   8.697   5.587  1.00  0.00      B    H  
ATOM   2826  O   HOH B 936      24.178  16.911  18.007  1.00  0.00      B    O  
ATOM   2827  H1  HOH B 936      24.228  17.242  16.973  1.00  0.00      B    H  
ATOM   2828  H2  HOH B 936      24.108  15.891  18.056  1.00  0.00      B    H  
ATOM   2829  O   HOH B 937      20.449  18.577  11.488  1.00  0.00      B    O  
ATOM   2830  H1  HOH B 937      20.398  18.824  12.463  1.00  0.00      B    H  
ATOM   2831  H2  HOH B 937      20.185  19.405  10.920  1.00  0.00      B    H  
ATOM   2832  O   HOH B 938      37.802  10.694  38.882  1.00  0.00      B    O  
ATOM   2833  H1  HOH B 938      37.074   9.938  38.752  1.00  0.00      B    H  
ATOM   2834  H2  HOH B 938      38.701  10.327  38.565  1.00  0.00      B    H  
ATOM   2835  O   HOH B 939       0.286  10.768   5.364  1.00  0.00      B    O  
ATOM   2836  H1  HOH B 939       0.198   9.743   5.419  1.00  0.00      B    H  
ATOM   2837  H2  HOH B 939      -0.044  11.014   4.391  1.00  0.00      B    H  
ATOM   2838  O   HOH B 940      25.754  29.288   6.791  1.00  0.00      B    O  
ATOM   2839  H1  HOH B 940      24.945  29.702   6.350  1.00  0.00      B    H  
ATOM   2840  H2  HOH B 940      26.513  29.176   6.148  1.00  0.00      B    H  
ATOM   2841  O   HOH B 941      31.694  34.500   2.172  1.00  0.00      B    O  
ATOM   2842  H1  HOH B 941      32.608  34.215   2.619  1.00  0.00      B    H  
ATOM   2843  H2  HOH B 941      31.015  33.818   2.524  1.00  0.00      B    H  
ATOM   2844  O   HOH B 942       2.656   5.803   7.569  1.00  0.00      B    O  
ATOM   2845  H1  HOH B 942       2.037   5.576   6.759  1.00  0.00      B    H  
ATOM   2846  H2  HOH B 942       2.536   5.159   8.353  1.00  0.00      B    H  
ATOM   2847  O   HOH B 943      23.718  21.999  15.127  1.00  0.00      B    O  
ATOM   2848  H1  HOH B 943      23.481  21.317  14.421  1.00  0.00      B    H  
ATOM   2849  H2  HOH B 943      24.042  22.803  14.633  1.00  0.00      B    H  
ATOM   2850  O   HOH B 944      25.468  24.541  22.748  1.00  0.00      B    O  
ATOM   2851  H1  HOH B 944      24.939  23.857  22.276  1.00  0.00      B    H  
ATOM   2852  H2  HOH B 944      24.991  25.417  22.529  1.00  0.00      B    H  
ATOM   2853  O   HOH B 945       4.298   3.569  27.682  1.00  0.00      B    O  
ATOM   2854  H1  HOH B 945       4.836   3.420  28.511  1.00  0.00      B    H  
ATOM   2855  H2  HOH B 945       4.847   3.356  26.898  1.00  0.00      B    H  
ATOM   2856  O   HOH B 946       0.282  14.845  31.992  1.00  0.00      B    O  
ATOM   2857  H1  HOH B 946      -0.290  14.675  31.212  1.00  0.00      B    H  
ATOM   2858  H2  HOH B 946       0.736  15.729  31.793  1.00  0.00      B    H  
ATOM   2859  O   HOH B 947       6.603  10.408  11.821  1.00  0.00      B    O  
ATOM   2860  H1  HOH B 947       5.950  10.183  11.010  1.00  0.00      B    H  
ATOM   2861  H2  HOH B 947       6.063  10.902  12.519  1.00  0.00      B    H  
ATOM   2862  O   HOH B 948      13.022  36.861  25.748  1.00  0.00      B    O  
ATOM   2863  H1  HOH B 948      12.020  36.981  25.621  1.00  0.00      B    H  
ATOM   2864  H2  HOH B 948      13.119  35.923  26.169  1.00  0.00      B    H  
ATOM   2865  O   HOH B 949      11.038  35.643   8.520  1.00  0.00      B    O  
ATOM   2866  H1  HOH B 949      10.804  34.720   8.830  1.00  0.00      B    H  
ATOM   2867  H2  HOH B 949      11.376  36.195   9.254  1.00  0.00      B    H  
ATOM   2868  O   HOH B 950      10.584  38.641  25.914  1.00  0.00      B    O  
ATOM   2869  H1  HOH B 950      10.980  38.775  26.810  1.00  0.00      B    H  
ATOM   2870  H2  HOH B 950       9.626  38.915  25.946  1.00  0.00      B    H  
ATOM   2871  O   HOH B 951      11.681  12.921   5.210  1.00  0.00      B    O  
ATOM   2872  H1  HOH B 951      12.639  13.181   5.425  1.00  0.00      B    H  
ATOM   2873  H2  HOH B 951      11.159  13.724   4.908  1.00  0.00      B    H  
ATOM   2874  O   HOH B 952      19.509  24.422  31.145  1.00  0.00      B    O  
ATOM   2875  H1  HOH B 952      20.384  24.739  30.803  1.00  0.00      B    H  
ATOM   2876  H2  HOH B 952      19.676  23.437  31.316  1.00  0.00      B    H  
ATOM   2877  O   HOH B 953       9.075  15.836  10.739  1.00  0.00      B    O  
ATOM   2878  H1  HOH B 953       9.688  16.286  11.379  1.00  0.00      B    H  
ATOM   2879  H2  HOH B 953       8.938  14.874  11.141  1.00  0.00      B    H  
ATOM   2880  O   HOH B 954      20.743  24.613  15.806  1.00  0.00      B    O  
ATOM   2881  H1  HOH B 954      21.023  23.627  16.020  1.00  0.00      B    H  
ATOM   2882  H2  HOH B 954      21.319  25.294  16.269  1.00  0.00      B    H  
ATOM   2883  O   HOH B 955      16.309   7.306  27.256  1.00  0.00      B    O  
ATOM   2884  H1  HOH B 955      16.939   7.940  27.741  1.00  0.00      B    H  
ATOM   2885  H2  HOH B 955      16.822   6.431  27.147  1.00  0.00      B    H  
ATOM   2886  O   HOH B 956      18.498  37.613  35.111  1.00  0.00      B    O  
ATOM   2887  H1  HOH B 956      17.932  38.235  35.692  1.00  0.00      B    H  
ATOM   2888  H2  HOH B 956      19.421  37.663  35.507  1.00  0.00      B    H  
ATOM   2889  O   HOH B 957      17.143  15.061  28.952  1.00  0.00      B    O  
ATOM   2890  H1  HOH B 957      16.728  15.578  28.148  1.00  0.00      B    H  
ATOM   2891  H2  HOH B 957      18.161  15.275  28.891  1.00  0.00      B    H  
ATOM   2892  O   HOH B 958      29.454   3.338  18.689  1.00  0.00      B    O  
ATOM   2893  H1  HOH B 958      29.207   3.171  17.750  1.00  0.00      B    H  
ATOM   2894  H2  HOH B 958      29.965   2.485  19.080  1.00  0.00      B    H  
ATOM   2895  O   HOH B 959      13.026  20.530  33.654  1.00  0.00      B    O  
ATOM   2896  H1  HOH B 959      12.206  20.803  34.098  1.00  0.00      B    H  
ATOM   2897  H2  HOH B 959      13.493  20.028  34.380  1.00  0.00      B    H  
ATOM   2898  O   HOH B 960      35.131  24.367   0.027  1.00  0.00      B    O  
ATOM   2899  H1  HOH B 960      34.385  24.991   0.418  1.00  0.00      B    H  
ATOM   2900  H2  HOH B 960      34.796  23.436  -0.073  1.00  0.00      B    H  
ATOM   2901  O   HOH B 961      14.056  11.762  18.298  1.00  0.00      B    O  
ATOM   2902  H1  HOH B 961      14.193  11.257  19.163  1.00  0.00      B    H  
ATOM   2903  H2  HOH B 961      13.105  11.806  18.125  1.00  0.00      B    H  
ATOM   2904  O   HOH B 962      16.707  19.100  11.735  1.00  0.00      B    O  
ATOM   2905  H1  HOH B 962      15.740  18.869  11.449  1.00  0.00      B    H  
ATOM   2906  H2  HOH B 962      17.230  18.267  11.691  1.00  0.00      B    H  
ATOM   2907  O   HOH B 963      15.426  20.143   8.841  1.00  0.00      B    O  
ATOM   2908  H1  HOH B 963      16.037  19.319   8.960  1.00  0.00      B    H  
ATOM   2909  H2  HOH B 963      14.518  19.815   8.571  1.00  0.00      B    H  
ATOM   2910  O   HOH B 964      -0.075  33.828  33.886  1.00  0.00      B    O  
ATOM   2911  H1  HOH B 964       0.858  33.595  33.591  1.00  0.00      B    H  
ATOM   2912  H2  HOH B 964      -0.348  34.744  33.527  1.00  0.00      B    H  
ATOM   2913  O   HOH B 965      37.612  31.504  15.938  1.00  0.00      B    O  
ATOM   2914  H1  HOH B 965      38.534  31.245  16.144  1.00  0.00      B    H  
ATOM   2915  H2  HOH B 965      37.113  30.785  15.502  1.00  0.00      B    H  
ATOM   2916  O   HOH B 966      25.561  29.083   9.498  1.00  0.00      B    O  
ATOM   2917  H1  HOH B 966      25.428  29.503   8.552  1.00  0.00      B    H  
ATOM   2918  H2  HOH B 966      26.305  29.663   9.985  1.00  0.00      B    H  
ATOM   2919  O   HOH B 967      15.755   2.531  36.811  1.00  0.00      B    O  
ATOM   2920  H1  HOH B 967      16.409   1.856  36.617  1.00  0.00      B    H  
ATOM   2921  H2  HOH B 967      16.026   2.972  37.740  1.00  0.00      B    H  
ATOM   2922  O   HOH B 968      14.966  12.708  22.220  1.00  0.00      B    O  
ATOM   2923  H1  HOH B 968      15.812  12.255  21.987  1.00  0.00      B    H  
ATOM   2924  H2  HOH B 968      14.637  12.282  23.094  1.00  0.00      B    H  
ATOM   2925  O   HOH B 969       4.356  17.795  31.527  1.00  0.00      B    O  
ATOM   2926  H1  HOH B 969       4.768  17.348  30.757  1.00  0.00      B    H  
ATOM   2927  H2  HOH B 969       4.325  17.068  32.190  1.00  0.00      B    H  
ATOM   2928  O   HOH B 970      25.005   7.619   5.116  1.00  0.00      B    O  
ATOM   2929  H1  HOH B 970      25.526   8.375   4.770  1.00  0.00      B    H  
ATOM   2930  H2  HOH B 970      25.037   6.839   4.413  1.00  0.00      B    H  
ATOM   2931  O   HOH B 971      20.498  16.589   4.099  1.00  0.00      B    O  
ATOM   2932  H1  HOH B 971      19.885  16.458   4.916  1.00  0.00      B    H  
ATOM   2933  H2  HOH B 971      21.397  16.910   4.370  1.00  0.00      B    H  
ATOM   2934  O   HOH B 972      11.622   9.427   6.760  1.00  0.00      B    O  
ATOM   2935  H1  HOH B 972      11.334   8.484   6.928  1.00  0.00      B    H  
ATOM   2936  H2  HOH B 972      12.016   9.405   5.824  1.00  0.00      B    H  
ATOM   2937  O   HOH B 973      11.337  13.187  13.435  1.00  0.00      B    O  
ATOM   2938  H1  HOH B 973      12.083  13.092  12.673  1.00  0.00      B    H  
ATOM   2939  H2  HOH B 973      10.717  12.382  13.286  1.00  0.00      B    H  
ATOM   2940  O   HOH B 974      14.589  12.780   2.623  1.00  0.00      B    O  
ATOM   2941  H1  HOH B 974      13.622  12.353   2.559  1.00  0.00      B    H  
ATOM   2942  H2  HOH B 974      15.059  12.451   3.448  1.00  0.00      B    H  
ATOM   2943  O   HOH B 975       2.139  32.969  32.132  1.00  0.00      B    O  
ATOM   2944  H1  HOH B 975       3.093  32.735  31.904  1.00  0.00      B    H  
ATOM   2945  H2  HOH B 975       1.516  32.652  31.390  1.00  0.00      B    H  
ATOM   2946  O   HOH B 976      17.151  28.467  22.468  1.00  0.00      B    O  
ATOM   2947  H1  HOH B 976      17.086  28.802  21.554  1.00  0.00      B    H  
ATOM   2948  H2  HOH B 976      16.867  27.477  22.494  1.00  0.00      B    H  
ATOM   2949  O   HOH B 977      16.131   4.343   5.821  1.00  0.00      B    O  
ATOM   2950  H1  HOH B 977      16.846   4.939   6.215  1.00  0.00      B    H  
ATOM   2951  H2  HOH B 977      15.819   3.737   6.588  1.00  0.00      B    H  
ATOM   2952  O   HOH B 978      13.156  20.269  26.211  1.00  0.00      B    O  
ATOM   2953  H1  HOH B 978      13.354  20.334  25.202  1.00  0.00      B    H  
ATOM   2954  H2  HOH B 978      12.332  19.784  26.462  1.00  0.00      B    H  
ATOM   2955  O   HOH B 979      35.356  10.884  19.920  1.00  0.00      B    O  
ATOM   2956  H1  HOH B 979      35.316  11.331  20.815  1.00  0.00      B    H  
ATOM   2957  H2  HOH B 979      35.676   9.960  20.208  1.00  0.00      B    H  
ATOM   2958  O   HOH B 980       8.846  18.033  30.656  1.00  0.00      B    O  
ATOM   2959  H1  HOH B 980       8.654  18.985  30.448  1.00  0.00      B    H  
ATOM   2960  H2  HOH B 980       9.456  18.024  31.464  1.00  0.00      B    H  
ATOM   2961  O   HOH B 981      12.344  29.490  27.993  1.00  0.00      B    O  
ATOM   2962  H1  HOH B 981      11.949  29.880  27.146  1.00  0.00      B    H  
ATOM   2963  H2  HOH B 981      11.948  28.516  28.060  1.00  0.00      B    H  
ATOM   2964  O   HOH B 982       2.552  23.276  10.402  1.00  0.00      B    O  
ATOM   2965  H1  HOH B 982       1.681  23.036  10.818  1.00  0.00      B    H  
ATOM   2966  H2  HOH B 982       2.506  22.863   9.444  1.00  0.00      B    H  
ATOM   2967  O   HOH B 983       4.089  15.705  38.894  1.00  0.00      B    O  
ATOM   2968  H1  HOH B 983       4.644  16.035  39.701  1.00  0.00      B    H  
ATOM   2969  H2  HOH B 983       3.569  16.534  38.593  1.00  0.00      B    H  
ATOM   2970  O   HOH B 984       3.271  37.941  15.750  1.00  0.00      B    O  
ATOM   2971  H1  HOH B 984       2.817  37.405  16.476  1.00  0.00      B    H  
ATOM   2972  H2  HOH B 984       2.859  38.893  15.771  1.00  0.00      B    H  
ATOM   2973  O   HOH B 985       8.038  31.268   3.048  1.00  0.00      B    O  
ATOM   2974  H1  HOH B 985       8.077  30.390   3.528  1.00  0.00      B    H  
ATOM   2975  H2  HOH B 985       8.995  31.615   2.956  1.00  0.00      B    H  
ATOM   2976  O   HOH B 986      16.694   2.484  23.963  1.00  0.00      B    O  
ATOM   2977  H1  HOH B 986      16.212   2.663  24.854  1.00  0.00      B    H  
ATOM   2978  H2  HOH B 986      17.672   2.414  24.176  1.00  0.00      B    H  
ATOM   2979  O   HOH B 987       5.118  26.832  34.794  1.00  0.00      B    O  
ATOM   2980  H1  HOH B 987       5.239  25.868  34.784  1.00  0.00      B    H  
ATOM   2981  H2  HOH B 987       5.009  27.075  35.787  1.00  0.00      B    H  
ATOM   2982  O   HOH B 988      38.956  16.808  12.724  1.00  0.00      B    O  
ATOM   2983  H1  HOH B 988      38.067  16.567  12.223  1.00  0.00      B    H  
ATOM   2984  H2  HOH B 988      38.711  17.052  13.659  1.00  0.00      B    H  
ATOM   2985  O   HOH B 989       2.165  15.098  29.460  1.00  0.00      B    O  
ATOM   2986  H1  HOH B 989       1.950  15.793  30.155  1.00  0.00      B    H  
ATOM   2987  H2  HOH B 989       2.451  15.607  28.613  1.00  0.00      B    H  
ATOM   2988  O   HOH B 990       7.345   2.246  19.374  1.00  0.00      B    O  
ATOM   2989  H1  HOH B 990       7.842   1.736  20.101  1.00  0.00      B    H  
ATOM   2990  H2  HOH B 990       7.743   1.951  18.525  1.00  0.00      B    H  
ATOM   2991  O   HOH B 991      14.408  25.315  13.130  1.00  0.00      B    O  
ATOM   2992  H1  HOH B 991      14.757  25.614  12.195  1.00  0.00      B    H  
ATOM   2993  H2  HOH B 991      14.257  26.133  13.742  1.00  0.00      B    H  
ATOM   2994  O   HOH B 992      27.139   7.765  11.686  1.00  0.00      B    O  
ATOM   2995  H1  HOH B 992      27.842   7.065  12.060  1.00  0.00      B    H  
ATOM   2996  H2  HOH B 992      26.690   7.337  10.857  1.00  0.00      B    H  
ATOM   2997  O   HOH B 993      24.205  33.784  16.965  1.00  0.00      B    O  
ATOM   2998  H1  HOH B 993      23.436  34.145  16.453  1.00  0.00      B    H  
ATOM   2999  H2  HOH B 993      24.467  32.829  16.617  1.00  0.00      B    H  
ATOM   3000  O   HOH B 994       0.860  13.479  16.912  1.00  0.00      B    O  
ATOM   3001  H1  HOH B 994       1.198  14.285  16.413  1.00  0.00      B    H  
ATOM   3002  H2  HOH B 994       0.056  13.720  17.495  1.00  0.00      B    H  
ATOM   3003  O   HOH B 995      22.420   4.431  33.278  1.00  0.00      B    O  
ATOM   3004  H1  HOH B 995      21.843   4.991  33.837  1.00  0.00      B    H  
ATOM   3005  H2  HOH B 995      23.332   4.777  33.544  1.00  0.00      B    H  
ATOM   3006  O   HOH B 996      38.222   3.245  16.039  1.00  0.00      B    O  
ATOM   3007  H1  HOH B 996      38.575   3.588  16.937  1.00  0.00      B    H  
ATOM   3008  H2  HOH B 996      39.007   3.398  15.474  1.00  0.00      B    H  
ATOM   3009  O   HOH B 997      22.859  15.547  22.356  1.00  0.00      B    O  
ATOM   3010  H1  HOH B 997      22.855  14.787  21.749  1.00  0.00      B    H  
ATOM   3011  H2  HOH B 997      22.869  15.238  23.365  1.00  0.00      B    H  
ATOM   3012  O   HOH B 998       2.704  29.415  38.156  1.00  0.00      B    O  
ATOM   3013  H1  HOH B 998       2.421  30.203  37.686  1.00  0.00      B    H  
ATOM   3014  H2  HOH B 998       1.904  28.772  38.220  1.00  0.00      B    H  
ATOM   3015  O   HOH B 999      30.384  25.477  12.445  1.00  0.00      B    O  
ATOM   3016  H1  HOH B 999      30.003  26.309  11.967  1.00  0.00      B    H  
ATOM   3017  H2  HOH B 999      31.124  25.140  11.948  1.00  0.00      B    H  
ATOM   3018  O   HOH B1000      18.992  38.768   7.776  1.00  0.00      B    O  
ATOM   3019  H1  HOH B1000      19.220  38.493   8.708  1.00  0.00      B    H  
ATOM   3020  H2  HOH B1000      17.952  38.795   7.784  1.00  0.00      B    H  
ATOM   3021  O   HOH B1001      20.168  25.782   3.812  1.00  0.00      B    O  
ATOM   3022  H1  HOH B1001      20.346  25.390   2.928  1.00  0.00      B    H  
ATOM   3023  H2  HOH B1001      20.838  25.432   4.481  1.00  0.00      B    H  
ATOM   3024  O   HOH B1002      37.087  24.045  27.895  1.00  0.00      B    O  
ATOM   3025  H1  HOH B1002      36.354  24.750  27.885  1.00  0.00      B    H  
ATOM   3026  H2  HOH B1002      37.895  24.537  28.341  1.00  0.00      B    H  
ATOM   3027  O   HOH B1003       6.090  29.297  30.681  1.00  0.00      B    O  
ATOM   3028  H1  HOH B1003       5.416  28.770  31.126  1.00  0.00      B    H  
ATOM   3029  H2  HOH B1003       6.859  29.442  31.332  1.00  0.00      B    H  
ATOM   3030  O   HOH B1004      33.240  12.966   7.877  1.00  0.00      B    O  
ATOM   3031  H1  HOH B1004      33.492  13.726   7.217  1.00  0.00      B    H  
ATOM   3032  H2  HOH B1004      34.096  12.456   8.100  1.00  0.00      B    H  
ATOM   3033  O   HOH B1005       0.913  33.493  10.525  1.00  0.00      B    O  
ATOM   3034  H1  HOH B1005       0.892  34.194   9.789  1.00  0.00      B    H  
ATOM   3035  H2  HOH B1005       0.076  33.564  11.038  1.00  0.00      B    H  
ATOM   3036  O   HOH B1006      11.181   5.963  27.618  1.00  0.00      B    O  
ATOM   3037  H1  HOH B1006      10.927   6.863  27.957  1.00  0.00      B    H  
ATOM   3038  H2  HOH B1006      11.943   5.604  28.160  1.00  0.00      B    H  
ATOM   3039  O   HOH B1007      22.828  35.873  24.437  1.00  0.00      B    O  
ATOM   3040  H1  HOH B1007      22.810  36.365  23.523  1.00  0.00      B    H  
ATOM   3041  H2  HOH B1007      22.089  35.159  24.615  1.00  0.00      B    H  
ATOM   3042  O   HOH B1008      13.456   1.943  21.438  1.00  0.00      B    O  
ATOM   3043  H1  HOH B1008      12.661   1.592  22.009  1.00  0.00      B    H  
ATOM   3044  H2  HOH B1008      13.653   1.147  20.763  1.00  0.00      B    H  
ATOM   3045  O   HOH B1009      15.208   8.726  23.068  1.00  0.00      B    O  
ATOM   3046  H1  HOH B1009      14.736   8.951  23.917  1.00  0.00      B    H  
ATOM   3047  H2  HOH B1009      15.425   7.720  23.041  1.00  0.00      B    H  
ATOM   3048  O   HOH B1010       3.745  32.386  20.084  1.00  0.00      B    O  
ATOM   3049  H1  HOH B1010       3.207  31.770  20.655  1.00  0.00      B    H  
ATOM   3050  H2  HOH B1010       3.552  32.129  19.115  1.00  0.00      B    H  
ATOM   3051  O   HOH B1011      20.710  19.894  18.582  1.00  0.00      B    O  
ATOM   3052  H1  HOH B1011      20.131  20.729  18.768  1.00  0.00      B    H  
ATOM   3053  H2  HOH B1011      20.151  19.089  18.433  1.00  0.00      B    H  
ATOM   3054  O   HOH B1012      32.813  23.023  13.212  1.00  0.00      B    O  
ATOM   3055  H1  HOH B1012      33.399  22.216  13.258  1.00  0.00      B    H  
ATOM   3056  H2  HOH B1012      32.912  23.430  12.325  1.00  0.00      B    H  
ATOM   3057  O   HOH B1013       5.777  16.716  12.609  1.00  0.00      B    O  
ATOM   3058  H1  HOH B1013       5.738  17.719  12.851  1.00  0.00      B    H  
ATOM   3059  H2  HOH B1013       6.543  16.254  13.146  1.00  0.00      B    H  
ATOM   3060  O   HOH B1014       0.705   8.504  21.261  1.00  0.00      B    O  
ATOM   3061  H1  HOH B1014       0.210   9.032  20.562  1.00  0.00      B    H  
ATOM   3062  H2  HOH B1014       1.132   7.743  20.758  1.00  0.00      B    H  
ATOM   3063  O   HOH B1015      17.778  18.838  34.924  1.00  0.00      B    O  
ATOM   3064  H1  HOH B1015      17.238  19.291  35.609  1.00  0.00      B    H  
ATOM   3065  H2  HOH B1015      18.773  18.756  35.203  1.00  0.00      B    H  
ATOM   3066  O   HOH B1016      12.072   0.540  31.693  1.00  0.00      B    O  
ATOM   3067  H1  HOH B1016      12.770   0.152  31.094  1.00  0.00      B    H  
ATOM   3068  H2  HOH B1016      11.542  -0.240  32.104  1.00  0.00      B    H  
ATOM   3069  O   HOH B1017       1.274  22.511  20.479  1.00  0.00      B    O  
ATOM   3070  H1  HOH B1017       1.137  23.070  21.349  1.00  0.00      B    H  
ATOM   3071  H2  HOH B1017       2.283  22.509  20.338  1.00  0.00      B    H  
ATOM   3072  O   HOH B1018       3.095  11.154  30.320  1.00  0.00      B    O  
ATOM   3073  H1  HOH B1018       3.574  10.472  30.940  1.00  0.00      B    H  
ATOM   3074  H2  HOH B1018       2.557  10.662  29.665  1.00  0.00      B    H  
ATOM   3075  O   HOH B1019      37.069  18.049   9.252  1.00  0.00      B    O  
ATOM   3076  H1  HOH B1019      37.095  18.606  10.112  1.00  0.00      B    H  
ATOM   3077  H2  HOH B1019      36.880  17.065   9.476  1.00  0.00      B    H  
ATOM   3078  O   HOH B1020      36.931   7.525  25.422  1.00  0.00      B    O  
ATOM   3079  H1  HOH B1020      37.587   8.123  24.883  1.00  0.00      B    H  
ATOM   3080  H2  HOH B1020      36.287   8.105  25.853  1.00  0.00      B    H  
ATOM   3081  O   HOH B1021       9.441   9.310   1.265  1.00  0.00      B    O  
ATOM   3082  H1  HOH B1021       9.775   9.974   0.585  1.00  0.00      B    H  
ATOM   3083  H2  HOH B1021       9.088   8.415   0.833  1.00  0.00      B    H  
ATOM   3084  O   HOH B1022      30.441  17.894  33.796  1.00  0.00      B    O  
ATOM   3085  H1  HOH B1022      29.860  18.335  33.062  1.00  0.00      B    H  
ATOM   3086  H2  HOH B1022      30.082  18.152  34.694  1.00  0.00      B    H  
ATOM   3087  O   HOH B1023      25.014  26.256   6.304  1.00  0.00      B    O  
ATOM   3088  H1  HOH B1023      25.141  26.524   5.340  1.00  0.00      B    H  
ATOM   3089  H2  HOH B1023      25.292  26.999   6.941  1.00  0.00      B    H  
ATOM   3090  O   HOH B1024      27.143  13.491  18.984  1.00  0.00      B    O  
ATOM   3091  H1  HOH B1024      27.257  14.457  19.221  1.00  0.00      B    H  
ATOM   3092  H2  HOH B1024      28.032  13.173  18.634  1.00  0.00      B    H  
ATOM   3093  O   HOH B1025      30.634  10.783  29.146  1.00  0.00      B    O  
ATOM   3094  H1  HOH B1025      29.934  11.498  29.046  1.00  0.00      B    H  
ATOM   3095  H2  HOH B1025      31.523  11.028  28.816  1.00  0.00      B    H  
ATOM   3096  O   HOH B1026      19.193  12.111  23.305  1.00  0.00      B    O  
ATOM   3097  H1  HOH B1026      18.714  11.228  23.343  1.00  0.00      B    H  
ATOM   3098  H2  HOH B1026      20.192  11.889  23.376  1.00  0.00      B    H  
ATOM   3099  O   HOH B1027      -0.067  23.199  32.322  1.00  0.00      B    O  
ATOM   3100  H1  HOH B1027       0.390  23.441  31.442  1.00  0.00      B    H  
ATOM   3101  H2  HOH B1027      -0.075  24.023  32.957  1.00  0.00      B    H  
ATOM   3102  O   HOH B1028      15.312  35.792  14.109  1.00  0.00      B    O  
ATOM   3103  H1  HOH B1028      15.419  34.814  14.004  1.00  0.00      B    H  
ATOM   3104  H2  HOH B1028      14.329  35.934  14.433  1.00  0.00      B    H  
ATOM   3105  O   HOH B1029       6.486  13.678  38.851  1.00  0.00      B    O  
ATOM   3106  H1  HOH B1029       5.553  14.084  39.011  1.00  0.00      B    H  
ATOM   3107  H2  HOH B1029       7.116  14.055  39.513  1.00  0.00      B    H  
ATOM   3108  O   HOH B1030      19.168  11.532   5.775  1.00  0.00      B    O  
ATOM   3109  H1  HOH B1030      19.248  11.656   6.799  1.00  0.00      B    H  
ATOM   3110  H2  HOH B1030      19.481  10.611   5.497  1.00  0.00      B    H  
ATOM   3111  O   HOH B1031      33.307  10.445  36.128  1.00  0.00      B    O  
ATOM   3112  H1  HOH B1031      33.322  11.387  35.666  1.00  0.00      B    H  
ATOM   3113  H2  HOH B1031      33.377   9.811  35.407  1.00  0.00      B    H  
ATOM   3114  O   HOH B1032      21.742  23.413  19.521  1.00  0.00      B    O  
ATOM   3115  H1  HOH B1032      21.949  22.949  18.636  1.00  0.00      B    H  
ATOM   3116  H2  HOH B1032      20.737  23.575  19.550  1.00  0.00      B    H  
ATOM   3117  O   HOH B1033      17.725   9.193  28.366  1.00  0.00      B    O  
ATOM   3118  H1  HOH B1033      18.455   9.825  28.677  1.00  0.00      B    H  
ATOM   3119  H2  HOH B1033      16.851   9.777  28.321  1.00  0.00      B    H  
ATOM   3120  O   HOH B1034       0.526   9.652   8.696  1.00  0.00      B    O  
ATOM   3121  H1  HOH B1034       0.436   8.908   9.380  1.00  0.00      B    H  
ATOM   3122  H2  HOH B1034       1.274  10.305   8.947  1.00  0.00      B    H  
ATOM   3123  O   HOH B1035      33.824  10.546  15.886  1.00  0.00      B    O  
ATOM   3124  H1  HOH B1035      34.309  10.585  15.005  1.00  0.00      B    H  
ATOM   3125  H2  HOH B1035      33.077  11.230  15.952  1.00  0.00      B    H  
ATOM   3126  O   HOH B1036       7.769  16.959   4.249  1.00  0.00      B    O  
ATOM   3127  H1  HOH B1036       7.068  16.231   4.500  1.00  0.00      B    H  
ATOM   3128  H2  HOH B1036       7.998  17.528   5.095  1.00  0.00      B    H  
ATOM   3129  O   HOH B1037      11.199  11.370  17.920  1.00  0.00      B    O  
ATOM   3130  H1  HOH B1037      10.211  11.523  17.846  1.00  0.00      B    H  
ATOM   3131  H2  HOH B1037      11.344  10.414  18.200  1.00  0.00      B    H  
ATOM   3132  O   HOH B1038      35.149   0.035  33.956  1.00  0.00      B    O  
ATOM   3133  H1  HOH B1038      35.811   0.765  33.645  1.00  0.00      B    H  
ATOM   3134  H2  HOH B1038      35.797  -0.714  34.133  1.00  0.00      B    H  
ATOM   3135  O   HOH B1039      25.431   0.153  19.220  1.00  0.00      B    O  
ATOM   3136  H1  HOH B1039      24.453   0.291  19.342  1.00  0.00      B    H  
ATOM   3137  H2  HOH B1039      25.857  -0.257  20.105  1.00  0.00      B    H  
ATOM   3138  O   HOH B1040      32.296  37.869  19.203  1.00  0.00      B    O  
ATOM   3139  H1  HOH B1040      33.290  38.008  19.028  1.00  0.00      B    H  
ATOM   3140  H2  HOH B1040      32.198  37.778  20.214  1.00  0.00      B    H  
ATOM   3141  O   HOH B1041      32.072  29.547   4.727  1.00  0.00      B    O  
ATOM   3142  H1  HOH B1041      32.920  30.133   4.799  1.00  0.00      B    H  
ATOM   3143  H2  HOH B1041      32.389  28.728   5.180  1.00  0.00      B    H  
ATOM   3144  O   HOH B1042      12.945  33.149  28.490  1.00  0.00      B    O  
ATOM   3145  H1  HOH B1042      12.267  33.036  29.267  1.00  0.00      B    H  
ATOM   3146  H2  HOH B1042      13.622  32.440  28.523  1.00  0.00      B    H  
ATOM   3147  O   HOH B1043       6.350  33.695  35.990  1.00  0.00      B    O  
ATOM   3148  H1  HOH B1043       6.781  33.350  36.815  1.00  0.00      B    H  
ATOM   3149  H2  HOH B1043       6.634  33.047  35.226  1.00  0.00      B    H  
ATOM   3150  O   HOH B1044      25.977  15.910  34.618  1.00  0.00      B    O  
ATOM   3151  H1  HOH B1044      25.002  15.734  34.418  1.00  0.00      B    H  
ATOM   3152  H2  HOH B1044      26.442  16.040  33.644  1.00  0.00      B    H  
ATOM   3153  O   HOH B1045      30.819  33.494   6.684  1.00  0.00      B    O  
ATOM   3154  H1  HOH B1045      30.582  34.439   6.614  1.00  0.00      B    H  
ATOM   3155  H2  HOH B1045      31.783  33.418   6.985  1.00  0.00      B    H  
ATOM   3156  O   HOH B1046      20.409  27.836  34.132  1.00  0.00      B    O  
ATOM   3157  H1  HOH B1046      19.907  28.618  33.664  1.00  0.00      B    H  
ATOM   3158  H2  HOH B1046      20.073  26.987  33.708  1.00  0.00      B    H  
ATOM   3159  O   HOH B1047       9.240  30.022  37.641  1.00  0.00      B    O  
ATOM   3160  H1  HOH B1047       9.434  29.112  37.260  1.00  0.00      B    H  
ATOM   3161  H2  HOH B1047       8.217  29.990  37.634  1.00  0.00      B    H  
ATOM   3162  O   HOH B1048      10.004   5.635  37.166  1.00  0.00      B    O  
ATOM   3163  H1  HOH B1048      10.520   5.035  37.814  1.00  0.00      B    H  
ATOM   3164  H2  HOH B1048      10.430   5.399  36.273  1.00  0.00      B    H  
ATOM   3165  O   HOH B1049      35.501  30.239  36.984  1.00  0.00      B    O  
ATOM   3166  H1  HOH B1049      34.725  29.670  36.827  1.00  0.00      B    H  
ATOM   3167  H2  HOH B1049      36.144  30.128  36.244  1.00  0.00      B    H  
ATOM   3168  O   HOH B1050       1.248  11.153  21.304  1.00  0.00      B    O  
ATOM   3169  H1  HOH B1050       1.344  10.111  21.344  1.00  0.00      B    H  
ATOM   3170  H2  HOH B1050       0.637  11.431  20.532  1.00  0.00      B    H  
ATOM   3171  O   HOH B1051       6.608  32.068  33.993  1.00  0.00      B    O  
ATOM   3172  H1  HOH B1051       7.076  31.656  33.252  1.00  0.00      B    H  
ATOM   3173  H2  HOH B1051       6.479  31.313  34.655  1.00  0.00      B    H  
ATOM   3174  O   HOH B1052       6.107   8.328  18.984  1.00  0.00      B    O  
ATOM   3175  H1  HOH B1052       6.028   7.496  18.362  1.00  0.00      B    H  
ATOM   3176  H2  HOH B1052       5.430   8.162  19.715  1.00  0.00      B    H  
ATOM   3177  O   HOH B1053       9.641  13.926  38.079  1.00  0.00      B    O  
ATOM   3178  H1  HOH B1053       9.183  13.988  39.057  1.00  0.00      B    H  
ATOM   3179  H2  HOH B1053       9.056  14.535  37.483  1.00  0.00      B    H  
ATOM   3180  O   HOH B1054      37.605   5.835  20.490  1.00  0.00      B    O  
ATOM   3181  H1  HOH B1054      37.135   6.746  20.420  1.00  0.00      B    H  
ATOM   3182  H2  HOH B1054      37.002   5.295  21.139  1.00  0.00      B    H  
ATOM   3183  O   HOH B1055       4.586  10.457   9.857  1.00  0.00      B    O  
ATOM   3184  H1  HOH B1055       5.060  10.964   9.095  1.00  0.00      B    H  
ATOM   3185  H2  HOH B1055       3.632  10.850  10.011  1.00  0.00      B    H  
ATOM   3186  O   HOH B1056      37.472   9.592  14.397  1.00  0.00      B    O  
ATOM   3187  H1  HOH B1056      37.958  10.472  14.584  1.00  0.00      B    H  
ATOM   3188  H2  HOH B1056      37.925   9.027  13.643  1.00  0.00      B    H  
ATOM   3189  O   HOH B1057      18.433  19.319   7.262  1.00  0.00      B    O  
ATOM   3190  H1  HOH B1057      17.745  18.666   7.510  1.00  0.00      B    H  
ATOM   3191  H2  HOH B1057      19.342  18.936   7.633  1.00  0.00      B    H  
ATOM   3192  O   HOH B1058      11.179   1.671  19.481  1.00  0.00      B    O  
ATOM   3193  H1  HOH B1058      11.314   2.518  18.963  1.00  0.00      B    H  
ATOM   3194  H2  HOH B1058      12.110   1.373  19.688  1.00  0.00      B    H  
ATOM   3195  O   HOH B1059      16.302   5.625  30.817  1.00  0.00      B    O  
ATOM   3196  H1  HOH B1059      17.090   5.135  30.463  1.00  0.00      B    H  
ATOM   3197  H2  HOH B1059      16.593   6.258  31.569  1.00  0.00      B    H  
ATOM   3198  O   HOH B1060      14.659   5.817   2.797  1.00  0.00      B    O  
ATOM   3199  H1  HOH B1060      14.293   5.432   3.648  1.00  0.00      B    H  
ATOM   3200  H2  HOH B1060      13.844   6.039   2.245  1.00  0.00      B    H  
ATOM   3201  O   HOH B1061      35.769   7.894   2.229  1.00  0.00      B    O  
ATOM   3202  H1  HOH B1061      35.438   8.666   2.832  1.00  0.00      B    H  
ATOM   3203  H2  HOH B1061      36.600   7.430   2.648  1.00  0.00      B    H  
ATOM   3204  O   HOH B1062       2.826  11.190  17.579  1.00  0.00      B    O  
ATOM   3205  H1  HOH B1062       2.921  10.586  18.389  1.00  0.00      B    H  
ATOM   3206  H2  HOH B1062       2.188  11.975  17.754  1.00  0.00      B    H  
ATOM   3207  O   HOH B1063       7.797   6.355  22.666  1.00  0.00      B    O  
ATOM   3208  H1  HOH B1063       7.709   7.364  22.517  1.00  0.00      B    H  
ATOM   3209  H2  HOH B1063       7.203   5.895  22.011  1.00  0.00      B    H  
ATOM   3210  O   HOH B1064       9.865  24.265  35.804  1.00  0.00      B    O  
ATOM   3211  H1  HOH B1064      10.357  23.516  36.357  1.00  0.00      B    H  
ATOM   3212  H2  HOH B1064      10.549  24.998  35.736  1.00  0.00      B    H  
ATOM   3213  O   HOH B1065      22.111  29.820  23.793  1.00  0.00      B    O  
ATOM   3214  H1  HOH B1065      23.034  29.465  23.483  1.00  0.00      B    H  
ATOM   3215  H2  HOH B1065      21.411  29.171  23.446  1.00  0.00      B    H  
ATOM   3216  O   HOH B1066      27.171   8.887  31.056  1.00  0.00      B    O  
ATOM   3217  H1  HOH B1066      27.272   9.236  30.123  1.00  0.00      B    H  
ATOM   3218  H2  HOH B1066      26.738   9.506  31.687  1.00  0.00      B    H  
ATOM   3219  O   HOH B1067      -0.223  11.845  14.660  1.00  0.00      B    O  
ATOM   3220  H1  HOH B1067       0.040  12.197  15.542  1.00  0.00      B    H  
ATOM   3221  H2  HOH B1067       0.608  11.564  14.172  1.00  0.00      B    H  
ATOM   3222  O   HOH B1068      24.575   6.717  32.760  1.00  0.00      B    O  
ATOM   3223  H1  HOH B1068      24.517   6.418  31.763  1.00  0.00      B    H  
ATOM   3224  H2  HOH B1068      23.817   7.322  32.965  1.00  0.00      B    H  
ATOM   3225  O   HOH B1069      10.939   3.813  -0.093  1.00  0.00      B    O  
ATOM   3226  H1  HOH B1069      10.707   4.080   0.859  1.00  0.00      B    H  
ATOM   3227  H2  HOH B1069      11.895   3.500  -0.160  1.00  0.00      B    H  
ATOM   3228  O   HOH B1070      19.768  36.618  10.565  1.00  0.00      B    O  
ATOM   3229  H1  HOH B1070      19.472  36.492  11.536  1.00  0.00      B    H  
ATOM   3230  H2  HOH B1070      19.512  35.846  10.034  1.00  0.00      B    H  
ATOM   3231  O   HOH B1071      27.232  35.450   6.500  1.00  0.00      B    O  
ATOM   3232  H1  HOH B1071      27.285  34.460   6.235  1.00  0.00      B    H  
ATOM   3233  H2  HOH B1071      26.263  35.782   6.613  1.00  0.00      B    H  
ATOM   3234  O   HOH B1072       2.174  18.087  16.061  1.00  0.00      B    O  
ATOM   3235  H1  HOH B1072       2.181  18.625  15.203  1.00  0.00      B    H  
ATOM   3236  H2  HOH B1072       1.465  18.469  16.641  1.00  0.00      B    H  
ATOM   3237  O   HOH B1073       8.096  25.369  16.575  1.00  0.00      B    O  
ATOM   3238  H1  HOH B1073       8.121  24.485  16.111  1.00  0.00      B    H  
ATOM   3239  H2  HOH B1073       8.887  25.512  17.174  1.00  0.00      B    H  
ATOM   3240  O   HOH B1074      17.279  27.658  11.499  1.00  0.00      B    O  
ATOM   3241  H1  HOH B1074      17.886  27.310  10.818  1.00  0.00      B    H  
ATOM   3242  H2  HOH B1074      17.781  28.052  12.326  1.00  0.00      B    H  
ATOM   3243  O   HOH B1075       0.443  19.252   7.033  1.00  0.00      B    O  
ATOM   3244  H1  HOH B1075       0.668  18.287   7.151  1.00  0.00      B    H  
ATOM   3245  H2  HOH B1075       1.104  19.521   6.302  1.00  0.00      B    H  
ATOM   3246  O   HOH B1076      10.763  36.854   3.076  1.00  0.00      B    O  
ATOM   3247  H1  HOH B1076      11.776  37.173   2.891  1.00  0.00      B    H  
ATOM   3248  H2  HOH B1076      10.313  36.579   2.210  1.00  0.00      B    H  
ATOM   3249  O   HOH B1077      26.905  15.628  27.529  1.00  0.00      B    O  
ATOM   3250  H1  HOH B1077      26.406  16.487  27.404  1.00  0.00      B    H  
ATOM   3251  H2  HOH B1077      27.617  15.616  26.784  1.00  0.00      B    H  
ATOM   3252  O   HOH B1078      32.162  12.805  17.524  1.00  0.00      B    O  
ATOM   3253  H1  HOH B1078      31.212  13.109  17.633  1.00  0.00      B    H  
ATOM   3254  H2  HOH B1078      32.525  13.206  16.674  1.00  0.00      B    H  
ATOM   3255  O   HOH B1079      32.591   8.880  38.413  1.00  0.00      B    O  
ATOM   3256  H1  HOH B1079      32.897   9.224  37.505  1.00  0.00      B    H  
ATOM   3257  H2  HOH B1079      32.415   7.922  38.201  1.00  0.00      B    H  
ATOM   3258  O   HOH B1080       9.762  20.501  38.795  1.00  0.00      B    O  
ATOM   3259  H1  HOH B1080      10.494  20.047  38.215  1.00  0.00      B    H  
ATOM   3260  H2  HOH B1080      10.086  20.322  39.769  1.00  0.00      B    H  
ATOM   3261  O   HOH B1081       9.897  34.693  32.371  1.00  0.00      B    O  
ATOM   3262  H1  HOH B1081      10.510  35.542  32.223  1.00  0.00      B    H  
ATOM   3263  H2  HOH B1081      10.175  34.074  33.153  1.00  0.00      B    H  
ATOM   3264  O   HOH B1082      28.651  37.802  17.206  1.00  0.00      B    O  
ATOM   3265  H1  HOH B1082      28.183  37.105  17.792  1.00  0.00      B    H  
ATOM   3266  H2  HOH B1082      28.934  38.524  17.848  1.00  0.00      B    H  
ATOM   3267  O   HOH B1083      38.633  25.871   5.506  1.00  0.00      B    O  
ATOM   3268  H1  HOH B1083      39.596  25.588   5.256  1.00  0.00      B    H  
ATOM   3269  H2  HOH B1083      38.036  25.369   4.822  1.00  0.00      B    H  
ATOM   3270  O   HOH B1084      28.511  30.767  36.249  1.00  0.00      B    O  
ATOM   3271  H1  HOH B1084      27.498  30.835  35.986  1.00  0.00      B    H  
ATOM   3272  H2  HOH B1084      28.686  31.244  37.136  1.00  0.00      B    H  
ATOM   3273  O   HOH B1085      18.122  28.961  29.454  1.00  0.00      B    O  
ATOM   3274  H1  HOH B1085      18.162  28.066  29.946  1.00  0.00      B    H  
ATOM   3275  H2  HOH B1085      17.156  29.362  29.496  1.00  0.00      B    H  
ATOM   3276  O   HOH B1086      11.823  26.158  36.195  1.00  0.00      B    O  
ATOM   3277  H1  HOH B1086      12.378  25.734  36.908  1.00  0.00      B    H  
ATOM   3278  H2  HOH B1086      12.573  26.619  35.634  1.00  0.00      B    H  
ATOM   3279  O   HOH B1087       4.597  10.717   3.960  1.00  0.00      B    O  
ATOM   3280  H1  HOH B1087       4.908   9.902   3.424  1.00  0.00      B    H  
ATOM   3281  H2  HOH B1087       4.168  10.372   4.769  1.00  0.00      B    H  
ATOM   3282  O   HOH B1088      24.099  29.029  37.298  1.00  0.00      B    O  
ATOM   3283  H1  HOH B1088      24.132  29.937  36.925  1.00  0.00      B    H  
ATOM   3284  H2  HOH B1088      23.085  28.733  37.191  1.00  0.00      B    H  
ATOM   3285  O   HOH B1089      33.233  38.505   1.795  1.00  0.00      B    O  
ATOM   3286  H1  HOH B1089      34.131  38.127   1.590  1.00  0.00      B    H  
ATOM   3287  H2  HOH B1089      33.051  38.459   2.821  1.00  0.00      B    H  
ATOM   3288  O   HOH B1090       2.535  32.336  14.204  1.00  0.00      B    O  
ATOM   3289  H1  HOH B1090       2.986  32.628  13.321  1.00  0.00      B    H  
ATOM   3290  H2  HOH B1090       1.786  33.056  14.321  1.00  0.00      B    H  
ATOM   3291  O   HOH B1091       4.076   6.266  16.930  1.00  0.00      B    O  
ATOM   3292  H1  HOH B1091       3.648   7.192  16.744  1.00  0.00      B    H  
ATOM   3293  H2  HOH B1091       3.643   5.665  16.280  1.00  0.00      B    H  
ATOM   3294  O   HOH B1092      22.001  26.561  17.051  1.00  0.00      B    O  
ATOM   3295  H1  HOH B1092      21.914  26.553  18.049  1.00  0.00      B    H  
ATOM   3296  H2  HOH B1092      22.876  26.138  16.780  1.00  0.00      B    H  
ATOM   3297  O   HOH B1093      19.475   4.226  34.918  1.00  0.00      B    O  
ATOM   3298  H1  HOH B1093      20.284   3.600  34.727  1.00  0.00      B    H  
ATOM   3299  H2  HOH B1093      19.449   4.407  35.916  1.00  0.00      B    H  
ATOM   3300  O   HOH B1094      16.346  31.949  20.182  1.00  0.00      B    O  
ATOM   3301  H1  HOH B1094      16.104  32.191  19.227  1.00  0.00      B    H  
ATOM   3302  H2  HOH B1094      17.109  31.233  20.155  1.00  0.00      B    H  
ATOM   3303  O   HOH B1095      30.591  27.107  18.196  1.00  0.00      B    O  
ATOM   3304  H1  HOH B1095      29.824  26.850  18.879  1.00  0.00      B    H  
ATOM   3305  H2  HOH B1095      30.614  28.120  18.322  1.00  0.00      B    H  
ATOM   3306  O   HOH B1096      17.662  27.998  36.701  1.00  0.00      B    O  
ATOM   3307  H1  HOH B1096      17.540  28.816  36.241  1.00  0.00      B    H  
ATOM   3308  H2  HOH B1096      17.657  27.268  35.984  1.00  0.00      B    H  
ATOM   3309  O   HOH B1097      14.329  27.062  35.089  1.00  0.00      B    O  
ATOM   3310  H1  HOH B1097      14.966  26.298  35.123  1.00  0.00      B    H  
ATOM   3311  H2  HOH B1097      14.629  27.819  35.784  1.00  0.00      B    H  
ATOM   3312  O   HOH B1098      21.670  23.597  22.182  1.00  0.00      B    O  
ATOM   3313  H1  HOH B1098      21.684  22.761  22.714  1.00  0.00      B    H  
ATOM   3314  H2  HOH B1098      21.851  23.371  21.197  1.00  0.00      B    H  
ATOM   3315  O   HOH B1099       7.040  14.182  21.374  1.00  0.00      B    O  
ATOM   3316  H1  HOH B1099       7.962  13.770  21.337  1.00  0.00      B    H  
ATOM   3317  H2  HOH B1099       6.679  14.035  20.462  1.00  0.00      B    H  
ATOM   3318  O   HOH B1100      20.132  14.045  20.190  1.00  0.00      B    O  
ATOM   3319  H1  HOH B1100      19.735  13.214  20.651  1.00  0.00      B    H  
ATOM   3320  H2  HOH B1100      21.153  13.976  20.222  1.00  0.00      B    H  
ATOM   3321  O   HOH B1101      17.523  15.167  32.803  1.00  0.00      B    O  
ATOM   3322  H1  HOH B1101      16.866  15.004  32.047  1.00  0.00      B    H  
ATOM   3323  H2  HOH B1101      17.015  15.538  33.616  1.00  0.00      B    H  
ATOM   3324  O   HOH B1102      38.815  26.154  36.220  1.00  0.00      B    O  
ATOM   3325  H1  HOH B1102      38.563  27.136  36.031  1.00  0.00      B    H  
ATOM   3326  H2  HOH B1102      39.659  26.289  36.778  1.00  0.00      B    H  
ATOM   3327  O   HOH B1103      15.290  31.784  35.428  1.00  0.00      B    O  
ATOM   3328  H1  HOH B1103      15.358  32.517  34.781  1.00  0.00      B    H  
ATOM   3329  H2  HOH B1103      15.883  31.978  36.176  1.00  0.00      B    H  
ATOM   3330  O   HOH B1104      19.692  31.417  16.883  1.00  0.00      B    O  
ATOM   3331  H1  HOH B1104      20.059  31.928  17.647  1.00  0.00      B    H  
ATOM   3332  H2  HOH B1104      20.415  30.734  16.520  1.00  0.00      B    H  
ATOM   3333  O   HOH B1105      26.075  10.964  11.245  1.00  0.00      B    O  
ATOM   3334  H1  HOH B1105      25.366  10.217  11.114  1.00  0.00      B    H  
ATOM   3335  H2  HOH B1105      27.010  10.519  11.134  1.00  0.00      B    H  
ATOM   3336  O   HOH B1106      23.777  17.596  31.727  1.00  0.00      B    O  
ATOM   3337  H1  HOH B1106      24.367  17.612  30.886  1.00  0.00      B    H  
ATOM   3338  H2  HOH B1106      22.847  17.811  31.450  1.00  0.00      B    H  
ATOM   3339  O   HOH B1107      24.640  15.991  11.187  1.00  0.00      B    O  
ATOM   3340  H1  HOH B1107      24.465  16.378  10.278  1.00  0.00      B    H  
ATOM   3341  H2  HOH B1107      25.227  15.186  11.079  1.00  0.00      B    H  
ATOM   3342  O   HOH B1108      23.224  35.024  36.174  1.00  0.00      B    O  
ATOM   3343  H1  HOH B1108      22.701  34.182  36.046  1.00  0.00      B    H  
ATOM   3344  H2  HOH B1108      24.239  34.792  36.006  1.00  0.00      B    H  
ATOM   3345  O   HOH B1109       7.094  12.560  30.092  1.00  0.00      B    O  
ATOM   3346  H1  HOH B1109       7.274  13.326  30.680  1.00  0.00      B    H  
ATOM   3347  H2  HOH B1109       6.195  12.733  29.688  1.00  0.00      B    H  
ATOM   3348  O   HOH B1110       5.475  15.096  25.767  1.00  0.00      B    O  
ATOM   3349  H1  HOH B1110       5.140  14.181  26.110  1.00  0.00      B    H  
ATOM   3350  H2  HOH B1110       5.518  15.083  24.753  1.00  0.00      B    H  
ATOM   3351  O   HOH B1111      38.028  29.910   2.599  1.00  0.00      B    O  
ATOM   3352  H1  HOH B1111      38.424  28.974   2.730  1.00  0.00      B    H  
ATOM   3353  H2  HOH B1111      37.021  29.848   2.669  1.00  0.00      B    H  
ATOM   3354  O   HOH B1112      27.178   4.185  19.551  1.00  0.00      B    O  
ATOM   3355  H1  HOH B1112      28.107   4.052  19.099  1.00  0.00      B    H  
ATOM   3356  H2  HOH B1112      26.507   4.348  18.811  1.00  0.00      B    H  
ATOM   3357  O   HOH B1113      -0.140  14.655   8.610  1.00  0.00      B    O  
ATOM   3358  H1  HOH B1113       0.197  14.508   7.688  1.00  0.00      B    H  
ATOM   3359  H2  HOH B1113       0.624  15.117   9.179  1.00  0.00      B    H  
ATOM   3360  O   HOH B1114      39.315   3.523   8.168  1.00  0.00      B    O  
ATOM   3361  H1  HOH B1114      38.351   3.332   8.043  1.00  0.00      B    H  
ATOM   3362  H2  HOH B1114      39.619   3.615   9.131  1.00  0.00      B    H  
ATOM   3363  O   HOH B1115      19.924   1.957  37.325  1.00  0.00      B    O  
ATOM   3364  H1  HOH B1115      19.926   2.874  37.678  1.00  0.00      B    H  
ATOM   3365  H2  HOH B1115      20.392   1.945  36.399  1.00  0.00      B    H  
ATOM   3366  O   HOH B1116       8.458  19.136  18.426  1.00  0.00      B    O  
ATOM   3367  H1  HOH B1116       8.723  19.643  19.281  1.00  0.00      B    H  
ATOM   3368  H2  HOH B1116       8.142  18.233  18.681  1.00  0.00      B    H  
ATOM   3369  O   HOH B1117      -0.039   1.512  39.095  1.00  0.00      B    O  
ATOM   3370  H1  HOH B1117       0.777   0.965  39.187  1.00  0.00      B    H  
ATOM   3371  H2  HOH B1117      -0.129   1.683  38.037  1.00  0.00      B    H  
ATOM   3372  O   HOH B1118      34.632  27.333   4.181  1.00  0.00      B    O  
ATOM   3373  H1  HOH B1118      33.780  26.999   3.707  1.00  0.00      B    H  
ATOM   3374  H2  HOH B1118      35.232  27.583   3.460  1.00  0.00      B    H  
ATOM   3375  O   HOH B1119      25.619  31.410   1.587  1.00  0.00      B    O  
ATOM   3376  H1  HOH B1119      24.801  31.683   1.082  1.00  0.00      B    H  
ATOM   3377  H2  HOH B1119      25.632  30.408   1.377  1.00  0.00      B    H  
ATOM   3378  O   HOH B1120       2.782  16.482  18.088  1.00  0.00      B    O  
ATOM   3379  H1  HOH B1120       2.470  17.214  17.459  1.00  0.00      B    H  
ATOM   3380  H2  HOH B1120       3.757  16.702  18.319  1.00  0.00      B    H  
ATOM   3381  O   HOH B1121      38.702  20.827  19.946  1.00  0.00      B    O  
ATOM   3382  H1  HOH B1121      39.472  21.411  20.277  1.00  0.00      B    H  
ATOM   3383  H2  HOH B1121      37.883  21.481  19.904  1.00  0.00      B    H  
ATOM   3384  O   HOH B1122       2.529  39.470  27.207  1.00  0.00      B    O  
ATOM   3385  H1  HOH B1122       2.933  39.408  28.132  1.00  0.00      B    H  
ATOM   3386  H2  HOH B1122       2.560  38.522  26.806  1.00  0.00      B    H  
ATOM   3387  O   HOH B1123      32.312  36.968  32.327  1.00  0.00      B    O  
ATOM   3388  H1  HOH B1123      31.731  36.554  31.648  1.00  0.00      B    H  
ATOM   3389  H2  HOH B1123      31.677  37.509  32.901  1.00  0.00      B    H  
ATOM   3390  O   HOH B1124      36.911  13.986  13.543  1.00  0.00      B    O  
ATOM   3391  H1  HOH B1124      36.545  14.007  14.485  1.00  0.00      B    H  
ATOM   3392  H2  HOH B1124      37.679  13.252  13.481  1.00  0.00      B    H  
ATOM   3393  O   HOH B1125      35.435  30.516  10.335  1.00  0.00      B    O  
ATOM   3394  H1  HOH B1125      36.072  30.801   9.584  1.00  0.00      B    H  
ATOM   3395  H2  HOH B1125      35.414  31.266  11.031  1.00  0.00      B    H  
ATOM   3396  O   HOH B1126      15.049   1.511  13.065  1.00  0.00      B    O  
ATOM   3397  H1  HOH B1126      15.623   1.107  12.330  1.00  0.00      B    H  
ATOM   3398  H2  HOH B1126      15.631   2.282  13.515  1.00  0.00      B    H  
ATOM   3399  O   HOH B1127      37.937  18.435  34.839  1.00  0.00      B    O  
ATOM   3400  H1  HOH B1127      38.762  18.765  34.343  1.00  0.00      B    H  
ATOM   3401  H2  HOH B1127      37.953  17.463  34.602  1.00  0.00      B    H  
ATOM   3402  O   HOH B1128      28.062  24.620  22.120  1.00  0.00      B    O  
ATOM   3403  H1  HOH B1128      28.658  24.507  22.919  1.00  0.00      B    H  
ATOM   3404  H2  HOH B1128      27.071  24.600  22.467  1.00  0.00      B    H  
ATOM   3405  O   HOH B1129      39.022  19.278  30.813  1.00  0.00      B    O  
ATOM   3406  H1  HOH B1129      39.256  20.073  30.257  1.00  0.00      B    H  
ATOM   3407  H2  HOH B1129      38.004  19.119  30.768  1.00  0.00      B    H  
ATOM   3408  O   HOH B1130       8.548  20.643  30.261  1.00  0.00      B    O  
ATOM   3409  H1  HOH B1130       8.945  20.877  31.175  1.00  0.00      B    H  
ATOM   3410  H2  HOH B1130       7.815  21.289  30.006  1.00  0.00      B    H  
ATOM   3411  O   HOH B1131      33.240  24.877  15.159  1.00  0.00      B    O  
ATOM   3412  H1  HOH B1131      32.252  25.091  15.303  1.00  0.00      B    H  
ATOM   3413  H2  HOH B1131      33.260  24.042  14.507  1.00  0.00      B    H  
ATOM   3414  O   HOH B1132      37.622  33.099  28.669  1.00  0.00      B    O  
ATOM   3415  H1  HOH B1132      37.255  32.866  27.791  1.00  0.00      B    H  
ATOM   3416  H2  HOH B1132      36.908  33.548  29.221  1.00  0.00      B    H  
ATOM   3417  O   HOH B1133      24.540  12.952  38.419  1.00  0.00      B    O  
ATOM   3418  H1  HOH B1133      23.738  12.390  38.851  1.00  0.00      B    H  
ATOM   3419  H2  HOH B1133      24.201  13.797  38.023  1.00  0.00      B    H  
ATOM   3420  O   HOH B1134      -0.124  20.313  24.266  1.00  0.00      B    O  
ATOM   3421  H1  HOH B1134      -0.233  19.847  23.356  1.00  0.00      B    H  
ATOM   3422  H2  HOH B1134       0.784  20.821  24.229  1.00  0.00      B    H  
ATOM   3423  O   HOH B1135      11.338  24.961  19.666  1.00  0.00      B    O  
ATOM   3424  H1  HOH B1135      12.150  25.130  20.243  1.00  0.00      B    H  
ATOM   3425  H2  HOH B1135      10.597  25.581  19.948  1.00  0.00      B    H  
ATOM   3426  O   HOH B1136      26.375  12.693   4.956  1.00  0.00      B    O  
ATOM   3427  H1  HOH B1136      25.564  12.612   5.589  1.00  0.00      B    H  
ATOM   3428  H2  HOH B1136      26.086  13.305   4.198  1.00  0.00      B    H  
ATOM   3429  O   HOH B1137      16.099  16.130  26.674  1.00  0.00      B    O  
ATOM   3430  H1  HOH B1137      16.528  17.092  26.655  1.00  0.00      B    H  
ATOM   3431  H2  HOH B1137      15.084  16.278  26.782  1.00  0.00      B    H  
ATOM   3432  O   HOH B1138      23.516  21.841  24.040  1.00  0.00      B    O  
ATOM   3433  H1  HOH B1138      22.629  21.267  24.022  1.00  0.00      B    H  
ATOM   3434  H2  HOH B1138      23.787  22.001  23.052  1.00  0.00      B    H  
ATOM   3435  O   HOH B1139       4.601  14.920   8.999  1.00  0.00      B    O  
ATOM   3436  H1  HOH B1139       4.704  14.778   9.974  1.00  0.00      B    H  
ATOM   3437  H2  HOH B1139       3.871  14.299   8.575  1.00  0.00      B    H  
ATOM   3438  O   HOH B1140      24.670  12.714  23.039  1.00  0.00      B    O  
ATOM   3439  H1  HOH B1140      25.582  12.516  23.365  1.00  0.00      B    H  
ATOM   3440  H2  HOH B1140      24.758  13.445  22.282  1.00  0.00      B    H  
ATOM   3441  O   HOH B1141      15.212  27.581  32.457  1.00  0.00      B    O  
ATOM   3442  H1  HOH B1141      14.613  27.334  33.312  1.00  0.00      B    H  
ATOM   3443  H2  HOH B1141      15.446  26.691  32.055  1.00  0.00      B    H  
ATOM   3444  O   HOH B1142      23.213  14.537  24.802  1.00  0.00      B    O  
ATOM   3445  H1  HOH B1142      23.840  13.749  24.869  1.00  0.00      B    H  
ATOM   3446  H2  HOH B1142      23.207  15.006  25.696  1.00  0.00      B    H  
ATOM   3447  O   HOH B1143      18.937   2.659  21.086  1.00  0.00      B    O  
ATOM   3448  H1  HOH B1143      17.981   2.324  21.258  1.00  0.00      B    H  
ATOM   3449  H2  HOH B1143      19.280   3.025  21.988  1.00  0.00      B    H  
ATOM   3450  O   HOH B1144      28.228  19.226  15.276  1.00  0.00      B    O  
ATOM   3451  H1  HOH B1144      29.099  19.254  14.759  1.00  0.00      B    H  
ATOM   3452  H2  HOH B1144      27.676  20.058  15.197  1.00  0.00      B    H  
ATOM   3453  O   HOH B1145      15.644  29.906  30.308  1.00  0.00      B    O  
ATOM   3454  H1  HOH B1145      15.504  28.924  30.534  1.00  0.00      B    H  
ATOM   3455  H2  HOH B1145      15.188  30.439  31.000  1.00  0.00      B    H  
ATOM   3456  O   HOH B1146      11.650  38.032  14.015  1.00  0.00      B    O  
ATOM   3457  H1  HOH B1146      11.903  38.650  13.295  1.00  0.00      B    H  
ATOM   3458  H2  HOH B1146      10.632  37.920  13.947  1.00  0.00      B    H  
ATOM   3459  O   HOH B1147      33.077  33.642  10.202  1.00  0.00      B    O  
ATOM   3460  H1  HOH B1147      32.194  33.568  10.704  1.00  0.00      B    H  
ATOM   3461  H2  HOH B1147      33.251  34.656  10.091  1.00  0.00      B    H  
ATOM   3462  O   HOH B1148      28.625  15.058  25.629  1.00  0.00      B    O  
ATOM   3463  H1  HOH B1148      29.444  15.378  26.198  1.00  0.00      B    H  
ATOM   3464  H2  HOH B1148      28.939  14.563  24.821  1.00  0.00      B    H  
ATOM   3465  O   HOH B1149      25.680  32.441   4.011  1.00  0.00      B    O  
ATOM   3466  H1  HOH B1149      25.796  32.079   3.060  1.00  0.00      B    H  
ATOM   3467  H2  HOH B1149      24.710  32.406   4.155  1.00  0.00      B    H  
ATOM   3468  O   HOH B1150      21.105   0.802   6.619  1.00  0.00      B    O  
ATOM   3469  H1  HOH B1150      20.929   1.757   6.934  1.00  0.00      B    H  
ATOM   3470  H2  HOH B1150      20.413   0.196   6.987  1.00  0.00      B    H  
ATOM   3471  O   HOH B1151       0.115  20.113  13.312  1.00  0.00      B    O  
ATOM   3472  H1  HOH B1151       1.115  19.882  13.375  1.00  0.00      B    H  
ATOM   3473  H2  HOH B1151      -0.208  20.063  14.261  1.00  0.00      B    H  
ATOM   3474  O   HOH B1152      33.033   3.921  35.551  1.00  0.00      B    O  
ATOM   3475  H1  HOH B1152      33.182   3.531  34.617  1.00  0.00      B    H  
ATOM   3476  H2  HOH B1152      32.047   4.031  35.632  1.00  0.00      B    H  
ATOM   3477  O   HOH B1153      20.308  16.990   0.436  1.00  0.00      B    O  
ATOM   3478  H1  HOH B1153      20.044  16.299   1.133  1.00  0.00      B    H  
ATOM   3479  H2  HOH B1153      20.116  16.559  -0.464  1.00  0.00      B    H  
ATOM   3480  O   HOH B1154      22.131  20.529   7.724  1.00  0.00      B    O  
ATOM   3481  H1  HOH B1154      23.121  20.426   7.966  1.00  0.00      B    H  
ATOM   3482  H2  HOH B1154      21.755  19.598   7.640  1.00  0.00      B    H  
ATOM   3483  O   HOH B1155      32.165  18.340   6.908  1.00  0.00      B    O  
ATOM   3484  H1  HOH B1155      32.883  18.307   6.185  1.00  0.00      B    H  
ATOM   3485  H2  HOH B1155      32.294  19.286   7.362  1.00  0.00      B    H  
ATOM   3486  O   HOH B1156       8.038  22.533  18.129  1.00  0.00      B    O  
ATOM   3487  H1  HOH B1156       7.963  23.451  18.596  1.00  0.00      B    H  
ATOM   3488  H2  HOH B1156       8.119  21.788  18.850  1.00  0.00      B    H  
ATOM   3489  O   HOH B1157      14.816  37.070  28.031  1.00  0.00      B    O  
ATOM   3490  H1  HOH B1157      14.158  37.271  27.235  1.00  0.00      B    H  
ATOM   3491  H2  HOH B1157      15.739  36.817  27.723  1.00  0.00      B    H  
ATOM   3492  O   HOH B1158      32.900  20.118  25.202  1.00  0.00      B    O  
ATOM   3493  H1  HOH B1158      32.790  19.217  25.584  1.00  0.00      B    H  
ATOM   3494  H2  HOH B1158      32.474  20.173  24.251  1.00  0.00      B    H  
ATOM   3495  O   HOH B1159      29.978  32.193  24.523  1.00  0.00      B    O  
ATOM   3496  H1  HOH B1159      29.949  31.231  24.789  1.00  0.00      B    H  
ATOM   3497  H2  HOH B1159      30.586  32.267  23.726  1.00  0.00      B    H  
ATOM   3498  O   HOH B1160      17.330   3.011  18.561  1.00  0.00      B    O  
ATOM   3499  H1  HOH B1160      16.440   2.717  18.111  1.00  0.00      B    H  
ATOM   3500  H2  HOH B1160      17.269   2.953  19.492  1.00  0.00      B    H  
ATOM   3501  O   HOH B1161       7.693  27.487  18.804  1.00  0.00      B    O  
ATOM   3502  H1  HOH B1161       7.233  28.325  18.528  1.00  0.00      B    H  
ATOM   3503  H2  HOH B1161       7.489  26.816  18.084  1.00  0.00      B    H  
ATOM   3504  O   HOH B1162      24.922   1.432  11.159  1.00  0.00      B    O  
ATOM   3505  H1  HOH B1162      24.949   1.849  10.215  1.00  0.00      B    H  
ATOM   3506  H2  HOH B1162      25.601   1.888  11.749  1.00  0.00      B    H  
ATOM   3507  O   HOH B1163       9.001  17.183   1.986  1.00  0.00      B    O  
ATOM   3508  H1  HOH B1163       8.544  17.111   2.954  1.00  0.00      B    H  
ATOM   3509  H2  HOH B1163      10.010  17.387   2.161  1.00  0.00      B    H  
ATOM   3510  O   HOH B1164      18.693  20.427  30.056  1.00  0.00      B    O  
ATOM   3511  H1  HOH B1164      18.334  19.625  30.567  1.00  0.00      B    H  
ATOM   3512  H2  HOH B1164      19.226  20.952  30.776  1.00  0.00      B    H  
ATOM   3513  O   HOH B1165       8.434  11.860  17.581  1.00  0.00      B    O  
ATOM   3514  H1  HOH B1165       7.644  11.272  17.866  1.00  0.00      B    H  
ATOM   3515  H2  HOH B1165       7.979  12.680  17.206  1.00  0.00      B    H  
ATOM   3516  O   HOH B1166      17.194  18.714  24.369  1.00  0.00      B    O  
ATOM   3517  H1  HOH B1166      16.781  17.817  24.099  1.00  0.00      B    H  
ATOM   3518  H2  HOH B1166      17.355  19.239  23.515  1.00  0.00      B    H  
ATOM   3519  O   HOH B1167      30.228  13.695  23.869  1.00  0.00      B    O  
ATOM   3520  H1  HOH B1167      31.154  13.574  24.249  1.00  0.00      B    H  
ATOM   3521  H2  HOH B1167      30.185  13.551  22.860  1.00  0.00      B    H  
ATOM   3522  O   HOH B1168       8.489  23.545  13.062  1.00  0.00      B    O  
ATOM   3523  H1  HOH B1168       8.461  22.635  12.651  1.00  0.00      B    H  
ATOM   3524  H2  HOH B1168       8.069  23.461  13.973  1.00  0.00      B    H  
ATOM   3525  O   HOH B1169      36.737  18.649   6.585  1.00  0.00      B    O  
ATOM   3526  H1  HOH B1169      37.647  18.590   6.142  1.00  0.00      B    H  
ATOM   3527  H2  HOH B1169      36.774  18.057   7.455  1.00  0.00      B    H  
ATOM   3528  O   HOH B1170      33.698  31.955  28.108  1.00  0.00      B    O  
ATOM   3529  H1  HOH B1170      34.333  32.683  27.699  1.00  0.00      B    H  
ATOM   3530  H2  HOH B1170      33.153  32.437  28.848  1.00  0.00      B    H  
ATOM   3531  O   HOH B1171      12.840   3.983  11.103  1.00  0.00      B    O  
ATOM   3532  H1  HOH B1171      13.692   3.870  10.579  1.00  0.00      B    H  
ATOM   3533  H2  HOH B1171      13.134   4.538  11.999  1.00  0.00      B    H  
ATOM   3534  O   HOH B1172      10.881  28.044  18.835  1.00  0.00      B    O  
ATOM   3535  H1  HOH B1172      10.245  27.998  19.636  1.00  0.00      B    H  
ATOM   3536  H2  HOH B1172      11.841  28.068  19.113  1.00  0.00      B    H  
ATOM   3537  O   HOH B1173      33.116  37.285  35.384  1.00  0.00      B    O  
ATOM   3538  H1  HOH B1173      33.586  36.420  35.639  1.00  0.00      B    H  
ATOM   3539  H2  HOH B1173      33.747  37.809  34.871  1.00  0.00      B    H  
ATOM   3540  O   HOH B1174       9.135  35.891   6.610  1.00  0.00      B    O  
ATOM   3541  H1  HOH B1174       8.872  36.761   7.037  1.00  0.00      B    H  
ATOM   3542  H2  HOH B1174      10.040  35.765   6.982  1.00  0.00      B    H  
ATOM   3543  O   HOH B1175      28.367  23.745   8.833  1.00  0.00      B    O  
ATOM   3544  H1  HOH B1175      28.015  24.569   9.257  1.00  0.00      B    H  
ATOM   3545  H2  HOH B1175      29.375  23.871   8.585  1.00  0.00      B    H  
ATOM   3546  O   HOH B1176      32.187  34.586  17.715  1.00  0.00      B    O  
ATOM   3547  H1  HOH B1176      31.967  35.558  17.689  1.00  0.00      B    H  
ATOM   3548  H2  HOH B1176      31.317  34.066  17.570  1.00  0.00      B    H  
ATOM   3549  O   HOH B1177      23.546  29.003  33.753  1.00  0.00      B    O  
ATOM   3550  H1  HOH B1177      23.781  30.030  33.659  1.00  0.00      B    H  
ATOM   3551  H2  HOH B1177      22.585  28.890  33.899  1.00  0.00      B    H  
ATOM   3552  O   HOH B1178      32.547  30.757  32.215  1.00  0.00      B    O  
ATOM   3553  H1  HOH B1178      32.610  31.818  32.275  1.00  0.00      B    H  
ATOM   3554  H2  HOH B1178      33.501  30.383  32.247  1.00  0.00      B    H  
ATOM   3555  O   HOH B1179      14.826  33.904  33.716  1.00  0.00      B    O  
ATOM   3556  H1  HOH B1179      14.024  34.361  33.411  1.00  0.00      B    H  
ATOM   3557  H2  HOH B1179      15.554  34.578  33.803  1.00  0.00      B    H  
ATOM   3558  O   HOH B1180      11.479  15.234   2.838  1.00  0.00      B    O  
ATOM   3559  H1  HOH B1180      10.596  15.117   3.345  1.00  0.00      B    H  
ATOM   3560  H2  HOH B1180      12.244  15.431   3.486  1.00  0.00      B    H  
ATOM   3561  O   HOH B1181      17.310  36.551  27.004  1.00  0.00      B    O  
ATOM   3562  H1  HOH B1181      17.298  36.706  26.008  1.00  0.00      B    H  
ATOM   3563  H2  HOH B1181      17.882  37.268  27.455  1.00  0.00      B    H  
ATOM   3564  O   HOH B1182       3.452  29.212  33.031  1.00  0.00      B    O  
ATOM   3565  H1  HOH B1182       2.963  29.928  33.638  1.00  0.00      B    H  
ATOM   3566  H2  HOH B1182       4.036  28.531  33.564  1.00  0.00      B    H  
ATOM   3567  O   HOH B1183       3.673  20.451  36.358  1.00  0.00      B    O  
ATOM   3568  H1  HOH B1183       4.669  20.767  36.129  1.00  0.00      B    H  
ATOM   3569  H2  HOH B1183       3.059  20.698  35.583  1.00  0.00      B    H  
ATOM   3570  O   HOH B1184      29.002  26.416   5.984  1.00  0.00      B    O  
ATOM   3571  H1  HOH B1184      28.362  26.551   5.174  1.00  0.00      B    H  
ATOM   3572  H2  HOH B1184      28.546  26.917   6.789  1.00  0.00      B    H  
ATOM   3573  O   HOH B1185      38.404  12.549  22.881  1.00  0.00      B    O  
ATOM   3574  H1  HOH B1185      37.499  12.088  22.834  1.00  0.00      B    H  
ATOM   3575  H2  HOH B1185      38.986  12.053  22.284  1.00  0.00      B    H  
ATOM   3576  O   HOH B1186      -0.021   8.614  23.990  1.00  0.00      B    O  
ATOM   3577  H1  HOH B1186      -0.245   8.813  23.030  1.00  0.00      B    H  
ATOM   3578  H2  HOH B1186       0.605   7.834  23.916  1.00  0.00      B    H  
ATOM   3579  O   HOH B1187      28.441  29.844  39.015  1.00  0.00      B    O  
ATOM   3580  H1  HOH B1187      28.138  30.766  39.357  1.00  0.00      B    H  
ATOM   3581  H2  HOH B1187      27.586  29.324  39.013  1.00  0.00      B    H  
ATOM   3582  O   HOH B1188      11.750   8.545  18.171  1.00  0.00      B    O  
ATOM   3583  H1  HOH B1188      11.011   7.877  18.260  1.00  0.00      B    H  
ATOM   3584  H2  HOH B1188      12.666   8.078  18.269  1.00  0.00      B    H  
ATOM   3585  O   HOH B1189      36.002  34.821  20.062  1.00  0.00      B    O  
ATOM   3586  H1  HOH B1189      35.381  34.192  19.543  1.00  0.00      B    H  
ATOM   3587  H2  HOH B1189      36.953  34.550  19.998  1.00  0.00      B    H  
ATOM   3588  O   HOH B1190      16.952   6.794  20.111  1.00  0.00      B    O  
ATOM   3589  H1  HOH B1190      17.680   6.424  19.561  1.00  0.00      B    H  
ATOM   3590  H2  HOH B1190      16.830   7.744  19.737  1.00  0.00      B    H  
ATOM   3591  O   HOH B1191      39.198   0.569   7.384  1.00  0.00      B    O  
ATOM   3592  H1  HOH B1191      38.417   0.629   7.951  1.00  0.00      B    H  
ATOM   3593  H2  HOH B1191      39.587   1.439   7.411  1.00  0.00      B    H  
ATOM   3594  O   HOH B1192       5.834  22.817  32.482  1.00  0.00      B    O  
ATOM   3595  H1  HOH B1192       6.297  22.128  33.068  1.00  0.00      B    H  
ATOM   3596  H2  HOH B1192       5.336  22.310  31.779  1.00  0.00      B    H  
ATOM   3597  O   HOH B1193      33.977  38.835  31.493  1.00  0.00      B    O  
ATOM   3598  H1  HOH B1193      33.333  37.989  31.631  1.00  0.00      B    H  
ATOM   3599  H2  HOH B1193      34.356  39.170  32.409  1.00  0.00      B    H  
ATOM   3600  O   HOH B1194       3.598   7.261  29.716  1.00  0.00      B    O  
ATOM   3601  H1  HOH B1194       3.344   7.908  30.458  1.00  0.00      B    H  
ATOM   3602  H2  HOH B1194       3.041   7.547  28.901  1.00  0.00      B    H  
ATOM   3603  O   HOH B1195      21.379  37.409  14.238  1.00  0.00      B    O  
ATOM   3604  H1  HOH B1195      21.455  38.309  14.742  1.00  0.00      B    H  
ATOM   3605  H2  HOH B1195      22.039  37.484  13.462  1.00  0.00      B    H  
ATOM   3606  O   HOH B1196       8.668   6.870   6.751  1.00  0.00      B    O  
ATOM   3607  H1  HOH B1196       8.212   7.606   6.181  1.00  0.00      B    H  
ATOM   3608  H2  HOH B1196       8.068   6.580   7.505  1.00  0.00      B    H  
ATOM   3609  O   HOH B1197      21.260  17.563  24.291  1.00  0.00      B    O  
ATOM   3610  H1  HOH B1197      21.167  16.667  23.863  1.00  0.00      B    H  
ATOM   3611  H2  HOH B1197      20.614  17.666  25.063  1.00  0.00      B    H  
ATOM   3612  O   HOH B1198      21.119  37.908  17.786  1.00  0.00      B    O  
ATOM   3613  H1  HOH B1198      20.238  37.435  17.725  1.00  0.00      B    H  
ATOM   3614  H2  HOH B1198      21.405  38.262  16.810  1.00  0.00      B    H  
ATOM   3615  O   HOH B1199       0.256  38.492  23.134  1.00  0.00      B    O  
ATOM   3616  H1  HOH B1199       0.599  38.846  24.002  1.00  0.00      B    H  
ATOM   3617  H2  HOH B1199      -0.750  38.750  23.171  1.00  0.00      B    H  
ATOM   3618  O   HOH B1200      10.625  17.916  21.579  1.00  0.00      B    O  
ATOM   3619  H1  HOH B1200      10.818  17.146  20.999  1.00  0.00      B    H  
ATOM   3620  H2  HOH B1200      11.263  17.860  22.344  1.00  0.00      B    H  
ATOM   3621  O   HOH B1201      34.825  15.623  15.423  1.00  0.00      B    O  
ATOM   3622  H1  HOH B1201      34.217  15.242  14.712  1.00  0.00      B    H  
ATOM   3623  H2  HOH B1201      35.235  16.457  15.063  1.00  0.00      B    H  
ATOM   3624  O   HOH B1202      24.925  16.800   8.323  1.00  0.00      B    O  
ATOM   3625  H1  HOH B1202      24.979  16.442   7.349  1.00  0.00      B    H  
ATOM   3626  H2  HOH B1202      24.618  17.773   8.310  1.00  0.00      B    H  
ATOM   3627  O   HOH B1203      30.004   7.245   9.105  1.00  0.00      B    O  
ATOM   3628  H1  HOH B1203      30.737   7.783   9.595  1.00  0.00      B    H  
ATOM   3629  H2  HOH B1203      29.333   7.872   8.660  1.00  0.00      B    H  
ATOM   3630  O   HOH B1204      13.854   4.542   0.122  1.00  0.00      B    O  
ATOM   3631  H1  HOH B1204      13.686   5.555   0.198  1.00  0.00      B    H  
ATOM   3632  H2  HOH B1204      14.896   4.351   0.049  1.00  0.00      B    H  
ATOM   3633  O   HOH B1205      19.306  20.645  21.674  1.00  0.00      B    O  
ATOM   3634  H1  HOH B1205      18.891  21.118  22.458  1.00  0.00      B    H  
ATOM   3635  H2  HOH B1205      18.895  19.689  21.541  1.00  0.00      B    H  
ATOM   3636  O   HOH B1206      12.371   1.617  38.139  1.00  0.00      B    O  
ATOM   3637  H1  HOH B1206      12.675   1.807  37.228  1.00  0.00      B    H  
ATOM   3638  H2  HOH B1206      11.391   1.695  38.185  1.00  0.00      B    H  
ATOM   3639  O   HOH B1207      29.771  23.271  32.517  1.00  0.00      B    O  
ATOM   3640  H1  HOH B1207      29.895  24.275  32.505  1.00  0.00      B    H  
ATOM   3641  H2  HOH B1207      29.446  22.942  33.427  1.00  0.00      B    H  
ATOM   3642  O   HOH B1208      25.658   6.919   9.762  1.00  0.00      B    O  
ATOM   3643  H1  HOH B1208      25.781   5.985   9.454  1.00  0.00      B    H  
ATOM   3644  H2  HOH B1208      25.525   7.503   8.913  1.00  0.00      B    H  
ATOM   3645  O   HOH B1209      19.816  15.548  28.890  1.00  0.00      B    O  
ATOM   3646  H1  HOH B1209      20.158  14.705  29.370  1.00  0.00      B    H  
ATOM   3647  H2  HOH B1209      20.628  16.089  28.568  1.00  0.00      B    H  
ATOM   3648  O   HOH B1210       4.617  17.491   7.644  1.00  0.00      B    O  
ATOM   3649  H1  HOH B1210       4.867  16.533   7.967  1.00  0.00      B    H  
ATOM   3650  H2  HOH B1210       4.201  17.911   8.480  1.00  0.00      B    H  
ATOM   3651  O   HOH B1211      13.788  10.008   8.105  1.00  0.00      B    O  
ATOM   3652  H1  HOH B1211      14.591   9.765   7.543  1.00  0.00      B    H  
ATOM   3653  H2  HOH B1211      12.925   9.722   7.631  1.00  0.00      B    H  
ATOM   3654  O   HOH B1212      10.748  34.157  18.040  1.00  0.00      B    O  
ATOM   3655  H1  HOH B1212       9.761  34.460  18.052  1.00  0.00      B    H  
ATOM   3656  H2  HOH B1212      10.935  33.726  18.912  1.00  0.00      B    H  
ATOM   3657  O   HOH B1213      10.811  17.423  12.446  1.00  0.00      B    O  
ATOM   3658  H1  HOH B1213      10.419  17.355  13.350  1.00  0.00      B    H  
ATOM   3659  H2  HOH B1213      11.702  16.914  12.479  1.00  0.00      B    H  
ATOM   3660  O   HOH B1214       8.257  23.355   6.503  1.00  0.00      B    O  
ATOM   3661  H1  HOH B1214       8.283  22.339   6.545  1.00  0.00      B    H  
ATOM   3662  H2  HOH B1214       7.401  23.606   6.069  1.00  0.00      B    H  
ATOM   3663  O   HOH B1215       5.040  18.383  18.689  1.00  0.00      B    O  
ATOM   3664  H1  HOH B1215       5.592  17.991  19.468  1.00  0.00      B    H  
ATOM   3665  H2  HOH B1215       4.701  19.323  18.883  1.00  0.00      B    H  
ATOM   3666  O   HOH B1216      14.508  31.057  28.287  1.00  0.00      B    O  
ATOM   3667  H1  HOH B1216      15.049  30.622  29.015  1.00  0.00      B    H  
ATOM   3668  H2  HOH B1216      13.785  30.382  28.060  1.00  0.00      B    H  
ATOM   3669  O   HOH B1217      11.746   7.101   2.102  1.00  0.00      B    O  
ATOM   3670  H1  HOH B1217      11.041   7.823   1.997  1.00  0.00      B    H  
ATOM   3671  H2  HOH B1217      12.306   7.075   1.232  1.00  0.00      B    H  
ATOM   3672  O   HOH B1218      22.281   0.093   2.447  1.00  0.00      B    O  
ATOM   3673  H1  HOH B1218      21.555   0.750   2.737  1.00  0.00      B    H  
ATOM   3674  H2  HOH B1218      22.428   0.324   1.490  1.00  0.00      B    H  
ATOM   3675  O   HOH B1219      31.217  31.757   1.338  1.00  0.00      B    O  
ATOM   3676  H1  HOH B1219      30.907  30.815   1.107  1.00  0.00      B    H  
ATOM   3677  H2  HOH B1219      30.375  32.372   1.205  1.00  0.00      B    H  
ATOM   3678  O   HOH B1220       3.248  24.571   2.870  1.00  0.00      B    O  
ATOM   3679  H1  HOH B1220       2.393  24.531   2.302  1.00  0.00      B    H  
ATOM   3680  H2  HOH B1220       2.938  24.418   3.815  1.00  0.00      B    H  
ATOM   3681  O   HOH B1221       5.646  23.738   1.490  1.00  0.00      B    O  
ATOM   3682  H1  HOH B1221       6.281  23.601   2.293  1.00  0.00      B    H  
ATOM   3683  H2  HOH B1221       4.778  24.028   1.836  1.00  0.00      B    H  
ATOM   3684  O   HOH B1222       8.363  14.672   1.222  1.00  0.00      B    O  
ATOM   3685  H1  HOH B1222       8.620  14.430   2.217  1.00  0.00      B    H  
ATOM   3686  H2  HOH B1222       8.652  15.632   1.175  1.00  0.00      B    H  
ATOM   3687  O   HOH B1223      29.954  12.318  20.967  1.00  0.00      B    O  
ATOM   3688  H1  HOH B1223      30.667  11.604  21.238  1.00  0.00      B    H  
ATOM   3689  H2  HOH B1223      29.374  11.913  20.205  1.00  0.00      B    H  
ATOM   3690  O   HOH B1224      33.549  26.222  25.225  1.00  0.00      B    O  
ATOM   3691  H1  HOH B1224      34.101  26.142  24.392  1.00  0.00      B    H  
ATOM   3692  H2  HOH B1224      32.858  25.505  25.110  1.00  0.00      B    H  
ATOM   3693  O   HOH B1225       3.319  22.759  28.645  1.00  0.00      B    O  
ATOM   3694  H1  HOH B1225       2.366  23.017  28.977  1.00  0.00      B    H  
ATOM   3695  H2  HOH B1225       3.427  21.762  28.704  1.00  0.00      B    H  
ATOM   3696  O   HOH B1226       3.650   6.673  10.728  1.00  0.00      B    O  
ATOM   3697  H1  HOH B1226       3.557   5.737  10.403  1.00  0.00      B    H  
ATOM   3698  H2  HOH B1226       3.759   6.723  11.714  1.00  0.00      B    H  
ATOM   3699  O   HOH B1227      20.759   8.548   2.937  1.00  0.00      B    O  
ATOM   3700  H1  HOH B1227      21.334   7.929   2.306  1.00  0.00      B    H  
ATOM   3701  H2  HOH B1227      19.871   8.674   2.344  1.00  0.00      B    H  
ATOM   3702  O   HOH B1228      15.338  12.838  11.545  1.00  0.00      B    O  
ATOM   3703  H1  HOH B1228      15.459  11.812  11.587  1.00  0.00      B    H  
ATOM   3704  H2  HOH B1228      15.481  13.121  12.530  1.00  0.00      B    H  
ATOM   3705  O   HOH B1229       9.649  14.900  19.675  1.00  0.00      B    O  
ATOM   3706  H1  HOH B1229      10.533  15.128  20.152  1.00  0.00      B    H  
ATOM   3707  H2  HOH B1229       9.772  15.023  18.672  1.00  0.00      B    H  
ATOM   3708  O   HOH B1230       6.863   2.453  22.839  1.00  0.00      B    O  
ATOM   3709  H1  HOH B1230       5.984   2.566  22.304  1.00  0.00      B    H  
ATOM   3710  H2  HOH B1230       7.250   1.577  22.587  1.00  0.00      B    H  
ATOM   3711  O   HOH B1231      23.419  31.744  12.627  1.00  0.00      B    O  
ATOM   3712  H1  HOH B1231      22.510  31.928  12.971  1.00  0.00      B    H  
ATOM   3713  H2  HOH B1231      23.756  30.853  12.996  1.00  0.00      B    H  
ATOM   3714  O   HOH B1232       1.453  25.830  26.190  1.00  0.00      B    O  
ATOM   3715  H1  HOH B1232       1.911  25.685  25.327  1.00  0.00      B    H  
ATOM   3716  H2  HOH B1232       2.123  26.189  26.837  1.00  0.00      B    H  
ATOM   3717  O   HOH B1233      13.996  17.346  33.896  1.00  0.00      B    O  
ATOM   3718  H1  HOH B1233      13.414  16.919  33.208  1.00  0.00      B    H  
ATOM   3719  H2  HOH B1233      13.722  17.087  34.799  1.00  0.00      B    H  
ATOM   3720  O   HOH B1234       7.117  33.522  28.596  1.00  0.00      B    O  
ATOM   3721  H1  HOH B1234       6.471  34.203  28.240  1.00  0.00      B    H  
ATOM   3722  H2  HOH B1234       7.143  33.712  29.573  1.00  0.00      B    H  
ATOM   3723  O   HOH B1235      26.158  31.828  28.627  1.00  0.00      B    O  
ATOM   3724  H1  HOH B1235      25.287  32.218  28.275  1.00  0.00      B    H  
ATOM   3725  H2  HOH B1235      26.921  32.104  28.059  1.00  0.00      B    H  
ATOM   3726  O   HOH B1236      23.994  26.746  22.614  1.00  0.00      B    O  
ATOM   3727  H1  HOH B1236      24.278  27.610  23.058  1.00  0.00      B    H  
ATOM   3728  H2  HOH B1236      23.463  26.226  23.332  1.00  0.00      B    H  
ATOM   3729  O   HOH B1237      29.580  18.673  36.253  1.00  0.00      B    O  
ATOM   3730  H1  HOH B1237      30.503  19.147  36.129  1.00  0.00      B    H  
ATOM   3731  H2  HOH B1237      29.158  19.057  37.094  1.00  0.00      B    H  
ATOM   3732  O   HOH B1238      20.444   4.906   1.339  1.00  0.00      B    O  
ATOM   3733  H1  HOH B1238      20.048   4.281   2.088  1.00  0.00      B    H  
ATOM   3734  H2  HOH B1238      21.026   5.590   1.814  1.00  0.00      B    H  
ATOM   3735  O   HOH B1239       3.932   9.474  13.804  1.00  0.00      B    O  
ATOM   3736  H1  HOH B1239       2.973   9.610  13.571  1.00  0.00      B    H  
ATOM   3737  H2  HOH B1239       4.385  10.395  13.762  1.00  0.00      B    H  
ATOM   3738  O   HOH B1240      35.400   9.298   7.473  1.00  0.00      B    O  
ATOM   3739  H1  HOH B1240      35.962   9.734   6.714  1.00  0.00      B    H  
ATOM   3740  H2  HOH B1240      34.971   8.434   7.157  1.00  0.00      B    H  
ATOM   3741  O   HOH B1241       1.606  22.052  17.628  1.00  0.00      B    O  
ATOM   3742  H1  HOH B1241       1.456  22.006  18.603  1.00  0.00      B    H  
ATOM   3743  H2  HOH B1241       0.803  22.507  17.285  1.00  0.00      B    H  
ATOM   3744  O   HOH B1242      37.144  11.541  34.835  1.00  0.00      B    O  
ATOM   3745  H1  HOH B1242      36.331  11.687  35.431  1.00  0.00      B    H  
ATOM   3746  H2  HOH B1242      37.390  10.550  34.822  1.00  0.00      B    H  
ATOM   3747  O   HOH B1243      20.510  17.089  18.378  1.00  0.00      B    O  
ATOM   3748  H1  HOH B1243      20.981  17.240  19.233  1.00  0.00      B    H  
ATOM   3749  H2  HOH B1243      19.964  16.310  18.395  1.00  0.00      B    H  
ATOM   3750  O   HOH B1244      25.261  18.300  29.250  1.00  0.00      B    O  
ATOM   3751  H1  HOH B1244      25.558  19.244  29.649  1.00  0.00      B    H  
ATOM   3752  H2  HOH B1244      25.442  18.350  28.260  1.00  0.00      B    H  
ATOM   3753  O   HOH B1245      33.447  18.394  30.201  1.00  0.00      B    O  
ATOM   3754  H1  HOH B1245      33.518  18.306  31.223  1.00  0.00      B    H  
ATOM   3755  H2  HOH B1245      34.188  17.849  29.787  1.00  0.00      B    H  
ATOM   3756  O   HOH B1246       5.304   9.443  37.745  1.00  0.00      B    O  
ATOM   3757  H1  HOH B1246       4.706   9.983  38.341  1.00  0.00      B    H  
ATOM   3758  H2  HOH B1246       4.719   8.716  37.398  1.00  0.00      B    H  
ATOM   3759  O   HOH B1247      20.649  14.502  11.003  1.00  0.00      B    O  
ATOM   3760  H1  HOH B1247      21.454  14.320  11.585  1.00  0.00      B    H  
ATOM   3761  H2  HOH B1247      19.821  14.322  11.613  1.00  0.00      B    H  
ATOM   3762  O   HOH B1248      16.122  27.491  18.685  1.00  0.00      B    O  
ATOM   3763  H1  HOH B1248      17.057  27.637  18.265  1.00  0.00      B    H  
ATOM   3764  H2  HOH B1248      16.227  27.644  19.684  1.00  0.00      B    H  
ATOM   3765  O   HOH B1249      38.064  37.272  27.112  1.00  0.00      B    O  
ATOM   3766  H1  HOH B1249      37.954  38.206  26.603  1.00  0.00      B    H  
ATOM   3767  H2  HOH B1249      37.152  36.849  27.193  1.00  0.00      B    H  
ATOM   3768  O   HOH B1250      21.514  17.488  21.056  1.00  0.00      B    O  
ATOM   3769  H1  HOH B1250      21.838  16.626  21.577  1.00  0.00      B    H  
ATOM   3770  H2  HOH B1250      22.290  18.149  21.088  1.00  0.00      B    H  
ATOM   3771  O   HOH B1251       4.498  29.302   2.738  1.00  0.00      B    O  
ATOM   3772  H1  HOH B1251       3.711  28.683   3.045  1.00  0.00      B    H  
ATOM   3773  H2  HOH B1251       4.100  30.040   2.170  1.00  0.00      B    H  
ATOM   3774  O   HOH B1252      14.434  21.565  11.023  1.00  0.00      B    O  
ATOM   3775  H1  HOH B1252      14.439  21.032  11.918  1.00  0.00      B    H  
ATOM   3776  H2  HOH B1252      14.821  20.966  10.245  1.00  0.00      B    H  
ATOM   3777  O   HOH B1253      25.232   8.769   7.754  1.00  0.00      B    O  
ATOM   3778  H1  HOH B1253      25.084   8.575   6.729  1.00  0.00      B    H  
ATOM   3779  H2  HOH B1253      24.618   9.561   8.024  1.00  0.00      B    H  
ATOM   3780  O   HOH B1254      26.066  11.397  25.459  1.00  0.00      B    O  
ATOM   3781  H1  HOH B1254      26.748  12.042  25.042  1.00  0.00      B    H  
ATOM   3782  H2  HOH B1254      25.586  11.984  26.145  1.00  0.00      B    H  
ATOM   3783  O   HOH B1255      10.956   6.829  34.408  1.00  0.00      B    O  
ATOM   3784  H1  HOH B1255      11.348   6.085  33.870  1.00  0.00      B    H  
ATOM   3785  H2  HOH B1255      10.198   7.307  33.879  1.00  0.00      B    H  
ATOM   3786  O   HOH B1256      16.523  25.684  23.924  1.00  0.00      B    O  
ATOM   3787  H1  HOH B1256      16.647  26.012  24.871  1.00  0.00      B    H  
ATOM   3788  H2  HOH B1256      16.021  24.806  24.000  1.00  0.00      B    H  
ATOM   3789  O   HOH B1257      36.030  11.728  17.420  1.00  0.00      B    O  
ATOM   3790  H1  HOH B1257      35.661  11.256  18.229  1.00  0.00      B    H  
ATOM   3791  H2  HOH B1257      35.673  11.193  16.593  1.00  0.00      B    H  
ATOM   3792  O   HOH B1258      20.395  33.666  18.656  1.00  0.00      B    O  
ATOM   3793  H1  HOH B1258      20.758  33.764  19.612  1.00  0.00      B    H  
ATOM   3794  H2  HOH B1258      20.269  34.587  18.202  1.00  0.00      B    H  
ATOM   3795  O   HOH B1259      28.902  37.856  35.987  1.00  0.00      B    O  
ATOM   3796  H1  HOH B1259      29.258  38.491  35.311  1.00  0.00      B    H  
ATOM   3797  H2  HOH B1259      28.845  36.958  35.510  1.00  0.00      B    H  
ATOM   3798  O   HOH B1260      15.796  24.298  36.615  1.00  0.00      B    O  
ATOM   3799  H1  HOH B1260      14.981  24.456  37.143  1.00  0.00      B    H  
ATOM   3800  H2  HOH B1260      15.603  23.547  35.879  1.00  0.00      B    H  
ATOM   3801  O   HOH B1261      34.622  36.642  13.664  1.00  0.00      B    O  
ATOM   3802  H1  HOH B1261      34.581  37.696  13.647  1.00  0.00      B    H  
ATOM   3803  H2  HOH B1261      33.818  36.266  14.061  1.00  0.00      B    H  
ATOM   3804  O   HOH B1262      37.505  38.375  37.106  1.00  0.00      B    O  
ATOM   3805  H1  HOH B1262      37.057  37.528  37.109  1.00  0.00      B    H  
ATOM   3806  H2  HOH B1262      36.831  39.015  37.450  1.00  0.00      B    H  
ATOM   3807  O   HOH B1263      19.922  14.424  15.655  1.00  0.00      B    O  
ATOM   3808  H1  HOH B1263      19.581  14.568  16.644  1.00  0.00      B    H  
ATOM   3809  H2  HOH B1263      20.202  13.478  15.556  1.00  0.00      B    H  
ATOM   3810  O   HOH B1264      22.258  13.844   3.589  1.00  0.00      B    O  
ATOM   3811  H1  HOH B1264      22.267  12.793   3.556  1.00  0.00      B    H  
ATOM   3812  H2  HOH B1264      22.456  14.119   4.536  1.00  0.00      B    H  
ATOM   3813  O   HOH B1265      15.711  21.430  24.977  1.00  0.00      B    O  
ATOM   3814  H1  HOH B1265      15.089  21.513  25.776  1.00  0.00      B    H  
ATOM   3815  H2  HOH B1265      15.266  20.774  24.328  1.00  0.00      B    H  
ATOM   3816  O   HOH B1266      29.406  18.546  24.493  1.00  0.00      B    O  
ATOM   3817  H1  HOH B1266      29.559  18.493  25.485  1.00  0.00      B    H  
ATOM   3818  H2  HOH B1266      30.281  18.344  24.019  1.00  0.00      B    H  
ATOM   3819  O   HOH B1267      17.571  23.819  33.096  1.00  0.00      B    O  
ATOM   3820  H1  HOH B1267      18.137  23.132  33.612  1.00  0.00      B    H  
ATOM   3821  H2  HOH B1267      18.141  24.115  32.302  1.00  0.00      B    H  
ATOM   3822  O   HOH B1268      23.519  12.225  10.256  1.00  0.00      B    O  
ATOM   3823  H1  HOH B1268      24.349  11.711  10.471  1.00  0.00      B    H  
ATOM   3824  H2  HOH B1268      23.482  12.281   9.267  1.00  0.00      B    H  
ATOM   3825  O   HOH B1269       1.866  11.369  36.501  1.00  0.00      B    O  
ATOM   3826  H1  HOH B1269       1.584  12.058  35.765  1.00  0.00      B    H  
ATOM   3827  H2  HOH B1269       1.768  11.963  37.355  1.00  0.00      B    H  
ATOM   3828  O   HOH B1270      27.136  16.387  23.606  1.00  0.00      B    O  
ATOM   3829  H1  HOH B1270      27.776  17.114  23.965  1.00  0.00      B    H  
ATOM   3830  H2  HOH B1270      27.472  15.520  24.003  1.00  0.00      B    H  
ATOM   3831  O   HOH B1271      26.217  38.501  30.454  1.00  0.00      B    O  
ATOM   3832  H1  HOH B1271      26.974  38.944  30.956  1.00  0.00      B    H  
ATOM   3833  H2  HOH B1271      26.043  37.580  30.899  1.00  0.00      B    H  
ATOM   3834  O   HOH B1272      23.985  12.682   6.246  1.00  0.00      B    O  
ATOM   3835  H1  HOH B1272      23.377  13.434   6.642  1.00  0.00      B    H  
ATOM   3836  H2  HOH B1272      23.911  11.822   6.837  1.00  0.00      B    H  
ATOM   3837  O   HOH B1273      19.726  20.875   9.494  1.00  0.00      B    O  
ATOM   3838  H1  HOH B1273      19.244  20.367   8.770  1.00  0.00      B    H  
ATOM   3839  H2  HOH B1273      20.660  20.924   9.073  1.00  0.00      B    H  
ATOM   3840  O   HOH B1274       1.693  16.938  34.729  1.00  0.00      B    O  
ATOM   3841  H1  HOH B1274       0.931  16.263  34.642  1.00  0.00      B    H  
ATOM   3842  H2  HOH B1274       1.417  17.726  34.107  1.00  0.00      B    H  
ATOM   3843  O   HOH B1275      29.983  12.654  11.505  1.00  0.00      B    O  
ATOM   3844  H1  HOH B1275      29.832  12.988  12.471  1.00  0.00      B    H  
ATOM   3845  H2  HOH B1275      29.232  13.032  11.014  1.00  0.00      B    H  
ATOM   3846  O   HOH B1276      13.711   6.730  19.664  1.00  0.00      B    O  
ATOM   3847  H1  HOH B1276      14.612   6.860  20.071  1.00  0.00      B    H  
ATOM   3848  H2  HOH B1276      13.599   5.738  19.534  1.00  0.00      B    H  
ATOM   3849  O   HOH B1277       7.131   1.079  28.143  1.00  0.00      B    O  
ATOM   3850  H1  HOH B1277       7.520   1.953  27.868  1.00  0.00      B    H  
ATOM   3851  H2  HOH B1277       6.118   1.137  27.977  1.00  0.00      B    H  
ATOM   3852  O   HOH B1278      30.296  15.932  21.473  1.00  0.00      B    O  
ATOM   3853  H1  HOH B1278      30.897  15.496  20.756  1.00  0.00      B    H  
ATOM   3854  H2  HOH B1278      29.303  15.863  21.050  1.00  0.00      B    H  
ATOM   3855  O   HOH B1279      36.803  19.666   3.430  1.00  0.00      B    O  
ATOM   3856  H1  HOH B1279      36.276  18.870   3.173  1.00  0.00      B    H  
ATOM   3857  H2  HOH B1279      36.516  20.439   2.798  1.00  0.00      B    H  
ATOM   3858  O   HOH B1280      23.365  15.563  33.592  1.00  0.00      B    O  
ATOM   3859  H1  HOH B1280      23.533  16.261  32.925  1.00  0.00      B    H  
ATOM   3860  H2  HOH B1280      22.401  15.192  33.489  1.00  0.00      B    H  
ATOM   3861  O   HOH B1281      23.840  36.496   3.650  1.00  0.00      B    O  
ATOM   3862  H1  HOH B1281      23.444  35.680   3.165  1.00  0.00      B    H  
ATOM   3863  H2  HOH B1281      23.326  37.246   3.212  1.00  0.00      B    H  
ATOM   3864  O   HOH B1282      27.544  23.384  18.256  1.00  0.00      B    O  
ATOM   3865  H1  HOH B1282      27.006  22.818  17.613  1.00  0.00      B    H  
ATOM   3866  H2  HOH B1282      26.887  23.797  18.883  1.00  0.00      B    H  
ATOM   3867  O   HOH B1283      33.860   2.228   9.430  1.00  0.00      B    O  
ATOM   3868  H1  HOH B1283      33.399   2.933   9.971  1.00  0.00      B    H  
ATOM   3869  H2  HOH B1283      33.280   2.090   8.642  1.00  0.00      B    H  
ATOM   3870  O   HOH B1284      31.783  26.158  22.215  1.00  0.00      B    O  
ATOM   3871  H1  HOH B1284      31.543  25.503  22.925  1.00  0.00      B    H  
ATOM   3872  H2  HOH B1284      30.948  26.484  21.777  1.00  0.00      B    H  
ATOM   3873  O   HOH B1285      29.658  20.660  21.523  1.00  0.00      B    O  
ATOM   3874  H1  HOH B1285      29.191  20.516  20.611  1.00  0.00      B    H  
ATOM   3875  H2  HOH B1285      28.948  20.864  22.216  1.00  0.00      B    H  
ATOM   3876  O   HOH B1286      35.319  37.773  20.261  1.00  0.00      B    O  
ATOM   3877  H1  HOH B1286      34.687  37.471  20.990  1.00  0.00      B    H  
ATOM   3878  H2  HOH B1286      35.841  36.961  20.039  1.00  0.00      B    H  
ATOM   3879  O   HOH B1287      37.745  10.444   2.907  1.00  0.00      B    O  
ATOM   3880  H1  HOH B1287      37.057  10.974   3.376  1.00  0.00      B    H  
ATOM   3881  H2  HOH B1287      37.549  10.666   1.954  1.00  0.00      B    H  
ATOM   3882  O   HOH B1288      24.462  27.852  11.650  1.00  0.00      B    O  
ATOM   3883  H1  HOH B1288      25.041  28.367  12.263  1.00  0.00      B    H  
ATOM   3884  H2  HOH B1288      24.784  28.193  10.712  1.00  0.00      B    H  
ATOM   3885  O   HOH B1289      10.435   9.061  26.318  1.00  0.00      B    O  
ATOM   3886  H1  HOH B1289       9.598   8.547  26.031  1.00  0.00      B    H  
ATOM   3887  H2  HOH B1289      11.052   9.074  25.593  1.00  0.00      B    H  
ATOM   3888  O   HOH B1290      36.920  32.163  25.813  1.00  0.00      B    O  
ATOM   3889  H1  HOH B1290      36.780  31.213  25.964  1.00  0.00      B    H  
ATOM   3890  H2  HOH B1290      36.020  32.658  25.926  1.00  0.00      B    H  
ATOM   3891  O   HOH B1291      28.806   0.342  31.104  1.00  0.00      B    O  
ATOM   3892  H1  HOH B1291      29.175   0.136  30.216  1.00  0.00      B    H  
ATOM   3893  H2  HOH B1291      28.758   1.356  31.247  1.00  0.00      B    H  
ATOM   3894  O   HOH B1292      35.065   2.581  12.837  1.00  0.00      B    O  
ATOM   3895  H1  HOH B1292      35.746   2.273  12.096  1.00  0.00      B    H  
ATOM   3896  H2  HOH B1292      35.567   3.242  13.445  1.00  0.00      B    H  
ATOM   3897  O   HOH B1293       5.944  30.276  36.360  1.00  0.00      B    O  
ATOM   3898  H1  HOH B1293       5.068  30.870  36.287  1.00  0.00      B    H  
ATOM   3899  H2  HOH B1293       5.577  29.350  36.567  1.00  0.00      B    H  
ATOM   3900  O   HOH B1294      32.149  29.732  21.757  1.00  0.00      B    O  
ATOM   3901  H1  HOH B1294      32.888  29.150  21.455  1.00  0.00      B    H  
ATOM   3902  H2  HOH B1294      32.564  30.545  22.141  1.00  0.00      B    H  
ATOM   3903  O   HOH B1295      11.390  12.826  30.374  1.00  0.00      B    O  
ATOM   3904  H1  HOH B1295      10.995  13.564  29.787  1.00  0.00      B    H  
ATOM   3905  H2  HOH B1295      10.714  12.107  30.621  1.00  0.00      B    H  
ATOM   3906  O   HOH B1296      32.154   6.020  12.711  1.00  0.00      B    O  
ATOM   3907  H1  HOH B1296      32.110   6.979  13.123  1.00  0.00      B    H  
ATOM   3908  H2  HOH B1296      32.089   5.336  13.459  1.00  0.00      B    H  
ATOM   3909  O   HOH B1297      21.293  24.876   1.572  1.00  0.00      B    O  
ATOM   3910  H1  HOH B1297      22.078  24.464   2.053  1.00  0.00      B    H  
ATOM   3911  H2  HOH B1297      21.654  25.584   0.922  1.00  0.00      B    H  
ATOM   3912  O   HOH B1298       0.720   6.433  37.833  1.00  0.00      B    O  
ATOM   3913  H1  HOH B1298       0.641   7.472  37.950  1.00  0.00      B    H  
ATOM   3914  H2  HOH B1298       0.433   6.035  38.676  1.00  0.00      B    H  
ATOM   3915  O   HOH B1299       2.500  38.707  38.869  1.00  0.00      B    O  
ATOM   3916  H1  HOH B1299       2.343  38.230  39.786  1.00  0.00      B    H  
ATOM   3917  H2  HOH B1299       2.053  38.081  38.147  1.00  0.00      B    H  
ATOM   3918  O   HOH B1300      22.088  30.896   9.983  1.00  0.00      B    O  
ATOM   3919  H1  HOH B1300      21.945  29.884  10.034  1.00  0.00      B    H  
ATOM   3920  H2  HOH B1300      22.234  31.286  10.941  1.00  0.00      B    H  
ATOM   3921  O   HOH B1301      35.895  17.006  25.757  1.00  0.00      B    O  
ATOM   3922  H1  HOH B1301      36.630  16.265  25.853  1.00  0.00      B    H  
ATOM   3923  H2  HOH B1301      36.175  17.580  24.920  1.00  0.00      B    H  
ATOM   3924  O   HOH B1302      11.223  17.437  24.293  1.00  0.00      B    O  
ATOM   3925  H1  HOH B1302      10.398  16.866  24.476  1.00  0.00      B    H  
ATOM   3926  H2  HOH B1302      11.264  18.103  25.064  1.00  0.00      B    H  
ATOM   3927  O   HOH B1303      33.045  30.394  25.343  1.00  0.00      B    O  
ATOM   3928  H1  HOH B1303      33.064  30.855  26.279  1.00  0.00      B    H  
ATOM   3929  H2  HOH B1303      32.128  30.262  25.028  1.00  0.00      B    H  
ATOM   3930  O   HOH B1304      15.338  14.481  31.516  1.00  0.00      B    O  
ATOM   3931  H1  HOH B1304      15.381  14.157  30.554  1.00  0.00      B    H  
ATOM   3932  H2  HOH B1304      14.438  14.124  31.821  1.00  0.00      B    H  
ATOM   3933  O   HOH B1305      18.776   9.093   1.249  1.00  0.00      B    O  
ATOM   3934  H1  HOH B1305      18.383   9.901   1.682  1.00  0.00      B    H  
ATOM   3935  H2  HOH B1305      18.970   9.324   0.265  1.00  0.00      B    H  
ATOM   3936  O   HOH B1306      28.247   2.929  16.509  1.00  0.00      B    O  
ATOM   3937  H1  HOH B1306      27.272   2.601  16.534  1.00  0.00      B    H  
ATOM   3938  H2  HOH B1306      28.759   2.317  15.779  1.00  0.00      B    H  
ATOM   3939  O   HOH B1307      36.066  11.793   4.792  1.00  0.00      B    O  
ATOM   3940  H1  HOH B1307      36.210  12.155   5.764  1.00  0.00      B    H  
ATOM   3941  H2  HOH B1307      35.586  12.511   4.344  1.00  0.00      B    H  
ATOM   3942  O   HOH B1308       0.617   5.212  26.167  1.00  0.00      B    O  
ATOM   3943  H1  HOH B1308       0.991   5.552  25.239  1.00  0.00      B    H  
ATOM   3944  H2  HOH B1308       0.247   4.220  25.996  1.00  0.00      B    H  
ATOM   3945  O   HOH B1309       4.208   6.766  13.343  1.00  0.00      B    O  
ATOM   3946  H1  HOH B1309       5.199   6.546  13.301  1.00  0.00      B    H  
ATOM   3947  H2  HOH B1309       4.108   7.768  13.465  1.00  0.00      B    H  
ATOM   3948  O   HOH B1310      14.122   2.364   7.353  1.00  0.00      B    O  
ATOM   3949  H1  HOH B1310      14.108   2.254   6.320  1.00  0.00      B    H  
ATOM   3950  H2  HOH B1310      13.582   1.570   7.744  1.00  0.00      B    H  
ATOM   3951  O   HOH B1311      19.001  15.789   6.130  1.00  0.00      B    O  
ATOM   3952  H1  HOH B1311      19.607  15.363   6.832  1.00  0.00      B    H  
ATOM   3953  H2  HOH B1311      18.033  15.685   6.517  1.00  0.00      B    H  
ATOM   3954  O   HOH B1312       0.430  22.259   4.111  1.00  0.00      B    O  
ATOM   3955  H1  HOH B1312       0.077  22.301   5.076  1.00  0.00      B    H  
ATOM   3956  H2  HOH B1312      -0.337  22.512   3.480  1.00  0.00      B    H  
ATOM   3957  O   HOH B1313      21.123  19.265  14.304  1.00  0.00      B    O  
ATOM   3958  H1  HOH B1313      21.164  18.347  14.790  1.00  0.00      B    H  
ATOM   3959  H2  HOH B1313      20.669  19.876  14.983  1.00  0.00      B    H  
ATOM   3960  O   HOH B1314       8.556   3.339  31.099  1.00  0.00      B    O  
ATOM   3961  H1  HOH B1314       9.508   2.988  31.044  1.00  0.00      B    H  
ATOM   3962  H2  HOH B1314       8.145   2.932  31.964  1.00  0.00      B    H  
ATOM   3963  O   HOH B1315      38.695  21.160  28.913  1.00  0.00      B    O  
ATOM   3964  H1  HOH B1315      38.601  20.554  28.086  1.00  0.00      B    H  
ATOM   3965  H2  HOH B1315      37.791  21.600  28.995  1.00  0.00      B    H  
ATOM   3966  O   HOH B1316      35.290  15.953  36.689  1.00  0.00      B    O  
ATOM   3967  H1  HOH B1316      36.022  15.603  37.232  1.00  0.00      B    H  
ATOM   3968  H2  HOH B1316      35.217  16.971  36.981  1.00  0.00      B    H  
ATOM   3969  O   HOH B1317      29.740  36.430  12.101  1.00  0.00      B    O  
ATOM   3970  H1  HOH B1317      28.968  36.871  12.517  1.00  0.00      B    H  
ATOM   3971  H2  HOH B1317      30.151  37.129  11.495  1.00  0.00      B    H  
ATOM   3972  O   HOH B1318       2.331  33.219   4.355  1.00  0.00      B    O  
ATOM   3973  H1  HOH B1318       1.532  32.573   4.468  1.00  0.00      B    H  
ATOM   3974  H2  HOH B1318       2.647  33.308   5.331  1.00  0.00      B    H  
ATOM   3975  O   HOH B1319      27.614  12.816  23.516  1.00  0.00      B    O  
ATOM   3976  H1  HOH B1319      27.430  12.207  22.707  1.00  0.00      B    H  
ATOM   3977  H2  HOH B1319      28.604  12.918  23.610  1.00  0.00      B    H  
ATOM   3978  O   HOH B1320      38.930   2.782  24.845  1.00  0.00      B    O  
ATOM   3979  H1  HOH B1320      38.149   3.247  24.470  1.00  0.00      B    H  
ATOM   3980  H2  HOH B1320      39.634   2.749  24.085  1.00  0.00      B    H  
ATOM   3981  O   HOH B1321       0.214  31.444   4.455  1.00  0.00      B    O  
ATOM   3982  H1  HOH B1321      -0.337  30.923   3.773  1.00  0.00      B    H  
ATOM   3983  H2  HOH B1321       0.569  30.802   5.123  1.00  0.00      B    H  
ATOM   3984  O   HOH B1322       4.693  27.417  17.279  1.00  0.00      B    O  
ATOM   3985  H1  HOH B1322       4.671  28.122  18.008  1.00  0.00      B    H  
ATOM   3986  H2  HOH B1322       4.661  26.464  17.746  1.00  0.00      B    H  
ATOM   3987  O   HOH B1323      13.929  16.591  36.599  1.00  0.00      B    O  
ATOM   3988  H1  HOH B1323      13.387  15.798  36.961  1.00  0.00      B    H  
ATOM   3989  H2  HOH B1323      14.414  16.910  37.439  1.00  0.00      B    H  
ATOM   3990  O   HOH B1324      30.362  38.287   5.269  1.00  0.00      B    O  
ATOM   3991  H1  HOH B1324      31.385  38.390   5.120  1.00  0.00      B    H  
ATOM   3992  H2  HOH B1324      29.911  38.358   4.352  1.00  0.00      B    H  
ATOM   3993  O   HOH B1325      14.432   3.880  23.048  1.00  0.00      B    O  
ATOM   3994  H1  HOH B1325      14.175   3.161  22.368  1.00  0.00      B    H  
ATOM   3995  H2  HOH B1325      15.174   3.460  23.560  1.00  0.00      B    H  
ATOM   3996  O   HOH B1326      12.516  12.827  20.897  1.00  0.00      B    O  
ATOM   3997  H1  HOH B1326      13.382  12.363  21.168  1.00  0.00      B    H  
ATOM   3998  H2  HOH B1326      11.818  12.056  20.960  1.00  0.00      B    H  
ATOM   3999  O   HOH B1327      12.356  14.701  37.464  1.00  0.00      B    O  
ATOM   4000  H1  HOH B1327      12.903  14.629  38.382  1.00  0.00      B    H  
ATOM   4001  H2  HOH B1327      11.414  14.249  37.660  1.00  0.00      B    H  
ATOM   4002  O   HOH B1328      36.511  29.056  18.268  1.00  0.00      B    O  
ATOM   4003  H1  HOH B1328      36.348  29.396  19.191  1.00  0.00      B    H  
ATOM   4004  H2  HOH B1328      37.354  29.461  17.924  1.00  0.00      B    H  
ATOM   4005  O   HOH B1329       0.661   7.340  10.428  1.00  0.00      B    O  
ATOM   4006  H1  HOH B1329       1.645   7.300  10.334  1.00  0.00      B    H  
ATOM   4007  H2  HOH B1329       0.277   6.579   9.957  1.00  0.00      B    H  
ATOM   4008  O   HOH B1330      29.928  33.310  21.196  1.00  0.00      B    O  
ATOM   4009  H1  HOH B1330      29.624  32.748  20.435  1.00  0.00      B    H  
ATOM   4010  H2  HOH B1330      29.199  33.206  21.945  1.00  0.00      B    H  
ATOM   4011  O   HOH B1331      28.308  35.603   9.242  1.00  0.00      B    O  
ATOM   4012  H1  HOH B1331      27.657  36.007   8.608  1.00  0.00      B    H  
ATOM   4013  H2  HOH B1331      29.158  36.143   9.084  1.00  0.00      B    H  
ATOM   4014  O   HOH B1332      11.707  22.462  36.833  1.00  0.00      B    O  
ATOM   4015  H1  HOH B1332      11.909  21.753  37.528  1.00  0.00      B    H  
ATOM   4016  H2  HOH B1332      12.405  23.184  36.892  1.00  0.00      B    H  
ATOM   4017  O   HOH B1333      36.206   8.154  32.367  1.00  0.00      B    O  
ATOM   4018  H1  HOH B1333      36.818   8.013  31.614  1.00  0.00      B    H  
ATOM   4019  H2  HOH B1333      35.559   7.401  32.387  1.00  0.00      B    H  
ATOM   4020  O   HOH B1334      11.575  26.794  28.155  1.00  0.00      B    O  
ATOM   4021  H1  HOH B1334      12.084  26.156  27.531  1.00  0.00      B    H  
ATOM   4022  H2  HOH B1334      11.712  26.409  29.089  1.00  0.00      B    H  
ATOM   4023  O   HOH B1335       4.564   9.009   6.008  1.00  0.00      B    O  
ATOM   4024  H1  HOH B1335       3.871   8.428   5.540  1.00  0.00      B    H  
ATOM   4025  H2  HOH B1335       4.570   8.711   6.985  1.00  0.00      B    H  
ATOM   4026  O   HOH B1336       2.765  32.061  17.509  1.00  0.00      B    O  
ATOM   4027  H1  HOH B1336       2.725  31.212  16.940  1.00  0.00      B    H  
ATOM   4028  H2  HOH B1336       3.494  32.698  17.113  1.00  0.00      B    H  
ATOM   4029  O   HOH B1337      30.413  16.544  10.350  1.00  0.00      B    O  
ATOM   4030  H1  HOH B1337      30.188  15.580  10.015  1.00  0.00      B    H  
ATOM   4031  H2  HOH B1337      29.852  16.773  11.186  1.00  0.00      B    H  
ATOM   4032  O   HOH B1338      30.136  21.808  30.387  1.00  0.00      B    O  
ATOM   4033  H1  HOH B1338      29.954  22.280  29.474  1.00  0.00      B    H  
ATOM   4034  H2  HOH B1338      29.898  22.423  31.184  1.00  0.00      B    H  
ATOM   4035  O   HOH B1339       2.754  21.383  33.545  1.00  0.00      B    O  
ATOM   4036  H1  HOH B1339       3.298  21.434  32.749  1.00  0.00      B    H  
ATOM   4037  H2  HOH B1339       2.716  22.359  33.860  1.00  0.00      B    H  
ATOM   4038  O   HOH B1340      10.931  23.527   4.008  1.00  0.00      B    O  
ATOM   4039  H1  HOH B1340      11.187  22.947   4.750  1.00  0.00      B    H  
ATOM   4040  H2  HOH B1340      10.512  24.351   4.369  1.00  0.00      B    H  
ATOM   4041  O   HOH B1341      16.525   6.754   1.083  1.00  0.00      B    O  
ATOM   4042  H1  HOH B1341      15.964   6.353   1.830  1.00  0.00      B    H  
ATOM   4043  H2  HOH B1341      16.622   7.797   1.178  1.00  0.00      B    H  
ATOM   4044  O   HOH B1342      29.094  24.795  24.776  1.00  0.00      B    O  
ATOM   4045  H1  HOH B1342      30.119  24.653  24.701  1.00  0.00      B    H  
ATOM   4046  H2  HOH B1342      28.672  24.019  25.265  1.00  0.00      B    H  
ATOM   4047  O   HOH B1343       1.827  15.995   9.680  1.00  0.00      B    O  
ATOM   4048  H1  HOH B1343       1.479  16.900  10.095  1.00  0.00      B    H  
ATOM   4049  H2  HOH B1343       2.776  16.035   9.949  1.00  0.00      B    H  
ATOM   4050  O   HOH B1344      34.389   3.381  16.480  1.00  0.00      B    O  
ATOM   4051  H1  HOH B1344      34.860   3.523  15.561  1.00  0.00      B    H  
ATOM   4052  H2  HOH B1344      34.231   2.447  16.561  1.00  0.00      B    H  
ATOM   4053  O   HOH B1345      16.706   2.913   3.406  1.00  0.00      B    O  
ATOM   4054  H1  HOH B1345      15.908   2.769   2.765  1.00  0.00      B    H  
ATOM   4055  H2  HOH B1345      16.355   3.341   4.249  1.00  0.00      B    H  
ATOM   4056  O   HOH B1346      19.578   1.495  26.668  1.00  0.00      B    O  
ATOM   4057  H1  HOH B1346      19.694   2.519  26.463  1.00  0.00      B    H  
ATOM   4058  H2  HOH B1346      20.205   1.302  27.502  1.00  0.00      B    H  
ATOM   4059  O   HOH B1347      36.465  24.790   4.451  1.00  0.00      B    O  
ATOM   4060  H1  HOH B1347      36.045  25.693   4.372  1.00  0.00      B    H  
ATOM   4061  H2  HOH B1347      35.924  24.139   5.022  1.00  0.00      B    H  
ATOM   4062  O   HOH B1348      36.859  18.071  17.996  1.00  0.00      B    O  
ATOM   4063  H1  HOH B1348      36.446  18.759  17.376  1.00  0.00      B    H  
ATOM   4064  H2  HOH B1348      36.242  18.039  18.816  1.00  0.00      B    H  
ATOM   4065  O   HOH B1349      21.821  11.656  23.785  1.00  0.00      B    O  
ATOM   4066  H1  HOH B1349      22.430  12.461  23.771  1.00  0.00      B    H  
ATOM   4067  H2  HOH B1349      21.868  11.283  24.734  1.00  0.00      B    H  
ATOM   4068  O   HOH B1350      24.240   5.365  21.694  1.00  0.00      B    O  
ATOM   4069  H1  HOH B1350      24.630   4.509  21.251  1.00  0.00      B    H  
ATOM   4070  H2  HOH B1350      23.405   5.132  22.175  1.00  0.00      B    H  
ATOM   4071  O   HOH B1351       2.256  22.413  24.175  1.00  0.00      B    O  
ATOM   4072  H1  HOH B1351       2.370  23.367  23.999  1.00  0.00      B    H  
ATOM   4073  H2  HOH B1351       2.132  22.409  25.108  1.00  0.00      B    H  
ATOM   4074  O   HOH B1352      11.972  14.033  32.773  1.00  0.00      B    O  
ATOM   4075  H1  HOH B1352      11.399  13.729  33.514  1.00  0.00      B    H  
ATOM   4076  H2  HOH B1352      11.768  13.512  31.976  1.00  0.00      B    H  
ATOM   4077  O   HOH B1353      12.862  33.608  11.092  1.00  0.00      B    O  
ATOM   4078  H1  HOH B1353      13.480  33.000  11.656  1.00  0.00      B    H  
ATOM   4079  H2  HOH B1353      13.238  34.509  11.212  1.00  0.00      B    H  
ATOM   4080  O   HOH B1354      36.535  32.450  32.824  1.00  0.00      B    O  
ATOM   4081  H1  HOH B1354      37.472  32.106  33.072  1.00  0.00      B    H  
ATOM   4082  H2  HOH B1354      36.168  32.981  33.626  1.00  0.00      B    H  
ATOM   4083  O   HOH B1355      29.111   5.257  15.137  1.00  0.00      B    O  
ATOM   4084  H1  HOH B1355      28.453   4.586  15.624  1.00  0.00      B    H  
ATOM   4085  H2  HOH B1355      30.036   4.938  15.382  1.00  0.00      B    H  
ATOM   4086  O   HOH B1356      23.750   9.103   1.166  1.00  0.00      B    O  
ATOM   4087  H1  HOH B1356      24.681   9.563   1.231  1.00  0.00      B    H  
ATOM   4088  H2  HOH B1356      23.162   9.818   0.727  1.00  0.00      B    H  
ATOM   4089  O   HOH B1357      23.142  10.505   7.668  1.00  0.00      B    O  
ATOM   4090  H1  HOH B1357      22.597  10.161   8.427  1.00  0.00      B    H  
ATOM   4091  H2  HOH B1357      22.882   9.974   6.826  1.00  0.00      B    H  
ATOM   4092  O   HOH B1358      15.885   6.066  22.448  1.00  0.00      B    O  
ATOM   4093  H1  HOH B1358      16.279   6.282  21.515  1.00  0.00      B    H  
ATOM   4094  H2  HOH B1358      15.426   5.180  22.472  1.00  0.00      B    H  
ATOM   4095  O   HOH B1359      30.600   2.285   5.385  1.00  0.00      B    O  
ATOM   4096  H1  HOH B1359      29.724   1.798   5.554  1.00  0.00      B    H  
ATOM   4097  H2  HOH B1359      30.647   2.463   4.418  1.00  0.00      B    H  
ATOM   4098  O   HOH B1360      26.319  37.982  21.396  1.00  0.00      B    O  
ATOM   4099  H1  HOH B1360      26.610  37.170  21.963  1.00  0.00      B    H  
ATOM   4100  H2  HOH B1360      26.542  38.832  21.948  1.00  0.00      B    H  
ATOM   4101  O   HOH B1361      28.679  18.416   5.754  1.00  0.00      B    O  
ATOM   4102  H1  HOH B1361      29.307  17.892   6.353  1.00  0.00      B    H  
ATOM   4103  H2  HOH B1361      28.666  19.368   6.051  1.00  0.00      B    H  
ATOM   4104  O   HOH B1362      19.110  28.856  12.929  1.00  0.00      B    O  
ATOM   4105  H1  HOH B1362      18.932  28.693  13.923  1.00  0.00      B    H  
ATOM   4106  H2  HOH B1362      19.960  28.343  12.756  1.00  0.00      B    H  
ATOM   4107  O   HOH B1363      24.919  25.206  25.959  1.00  0.00      B    O  
ATOM   4108  H1  HOH B1363      24.350  26.030  26.069  1.00  0.00      B    H  
ATOM   4109  H2  HOH B1363      24.940  25.076  24.969  1.00  0.00      B    H  
ATOM   4110  O   HOH B1364       8.644  27.246  28.018  1.00  0.00      B    O  
ATOM   4111  H1  HOH B1364       8.438  26.447  28.587  1.00  0.00      B    H  
ATOM   4112  H2  HOH B1364       9.665  27.308  27.880  1.00  0.00      B    H  
ATOM   4113  O   HOH B1365      20.006   4.623  37.902  1.00  0.00      B    O  
ATOM   4114  H1  HOH B1365      20.183   4.885  38.870  1.00  0.00      B    H  
ATOM   4115  H2  HOH B1365      20.464   5.338  37.364  1.00  0.00      B    H  
ATOM   4116  O   HOH B1366      16.420  30.810   8.143  1.00  0.00      B    O  
ATOM   4117  H1  HOH B1366      15.601  31.076   8.586  1.00  0.00      B    H  
ATOM   4118  H2  HOH B1366      16.267  29.835   7.789  1.00  0.00      B    H  
ATOM   4119  O   HOH B1367      36.314  35.245   0.671  1.00  0.00      B    O  
ATOM   4120  H1  HOH B1367      37.171  35.146   1.272  1.00  0.00      B    H  
ATOM   4121  H2  HOH B1367      36.055  36.176   0.915  1.00  0.00      B    H  
ATOM   4122  O   HOH B1368      19.023  18.042  21.317  1.00  0.00      B    O  
ATOM   4123  H1  HOH B1368      19.993  18.046  21.452  1.00  0.00      B    H  
ATOM   4124  H2  HOH B1368      18.725  17.112  21.480  1.00  0.00      B    H  
ATOM   4125  O   HOH B1369       9.497  27.548  36.720  1.00  0.00      B    O  
ATOM   4126  H1  HOH B1369       8.913  26.861  37.248  1.00  0.00      B    H  
ATOM   4127  H2  HOH B1369      10.299  26.989  36.359  1.00  0.00      B    H  
ATOM   4128  O   HOH B1370      10.211  16.917  28.560  1.00  0.00      B    O  
ATOM   4129  H1  HOH B1370       9.957  17.284  29.466  1.00  0.00      B    H  
ATOM   4130  H2  HOH B1370      10.108  15.879  28.543  1.00  0.00      B    H  
ATOM   4131  O   HOH B1371      26.505  21.309  15.368  1.00  0.00      B    O  
ATOM   4132  H1  HOH B1371      25.471  21.176  15.405  1.00  0.00      B    H  
ATOM   4133  H2  HOH B1371      26.650  21.931  14.536  1.00  0.00      B    H  
ATOM   4134  O   HOH B1372       8.069  33.954   0.723  1.00  0.00      B    O  
ATOM   4135  H1  HOH B1372       7.624  34.208   1.585  1.00  0.00      B    H  
ATOM   4136  H2  HOH B1372       7.849  34.727   0.112  1.00  0.00      B    H  
ATOM   4137  O   HOH B1373      19.929  15.011  25.752  1.00  0.00      B    O  
ATOM   4138  H1  HOH B1373      19.944  15.312  26.734  1.00  0.00      B    H  
ATOM   4139  H2  HOH B1373      20.527  14.253  25.649  1.00  0.00      B    H  
ATOM   4140  O   HOH B1374      31.461   6.666  21.855  1.00  0.00      B    O  
ATOM   4141  H1  HOH B1374      30.937   7.434  21.429  1.00  0.00      B    H  
ATOM   4142  H2  HOH B1374      30.912   6.356  22.630  1.00  0.00      B    H  
ATOM   4143  O   HOH B1375      13.831  12.951  34.686  1.00  0.00      B    O  
ATOM   4144  H1  HOH B1375      13.192  12.203  34.939  1.00  0.00      B    H  
ATOM   4145  H2  HOH B1375      13.221  13.676  34.296  1.00  0.00      B    H  
ATOM   4146  O   HOH B1376       0.074  37.061  20.443  1.00  0.00      B    O  
ATOM   4147  H1  HOH B1376       1.061  36.891  20.214  1.00  0.00      B    H  
ATOM   4148  H2  HOH B1376       0.013  37.663  21.331  1.00  0.00      B    H  
ATOM   4149  O   HOH B1377       4.327  20.630  31.286  1.00  0.00      B    O  
ATOM   4150  H1  HOH B1377       4.691  19.761  31.689  1.00  0.00      B    H  
ATOM   4151  H2  HOH B1377       4.344  20.443  30.278  1.00  0.00      B    H  
ATOM   4152  O   HOH B1378       6.367   3.887  37.830  1.00  0.00      B    O  
ATOM   4153  H1  HOH B1378       6.807   3.170  37.342  1.00  0.00      B    H  
ATOM   4154  H2  HOH B1378       6.818   3.944  38.686  1.00  0.00      B    H  
ATOM   4155  O   HOH B1379      24.705  13.602  27.128  1.00  0.00      B    O  
ATOM   4156  H1  HOH B1379      24.025  13.851  27.733  1.00  0.00      B    H  
ATOM   4157  H2  HOH B1379      25.410  14.364  27.117  1.00  0.00      B    H  
ATOM   4158  O   HOH B1380      29.890  35.203  36.538  1.00  0.00      B    O  
ATOM   4159  H1  HOH B1380      29.962  34.387  37.159  1.00  0.00      B    H  
ATOM   4160  H2  HOH B1380      29.591  35.889  37.186  1.00  0.00      B    H  
ATOM   4161  O   HOH B1381      27.254  28.848  31.959  1.00  0.00      B    O  
ATOM   4162  H1  HOH B1381      27.014  27.974  31.541  1.00  0.00      B    H  
ATOM   4163  H2  HOH B1381      28.219  28.742  32.286  1.00  0.00      B    H  
ATOM   4164  O   HOH B1382      38.988   4.790   5.634  1.00  0.00      B    O  
ATOM   4165  H1  HOH B1382      39.484   4.418   6.405  1.00  0.00      B    H  
ATOM   4166  H2  HOH B1382      38.297   5.518   6.021  1.00  0.00      B    H  
ATOM   4167  O   HOH B1383       3.375  13.867  20.312  1.00  0.00      B    O  
ATOM   4168  H1  HOH B1383       3.409  13.244  21.127  1.00  0.00      B    H  
ATOM   4169  H2  HOH B1383       2.737  14.627  20.602  1.00  0.00      B    H  
ATOM   4170  O   HOH B1384       9.810  12.791  25.582  1.00  0.00      B    O  
ATOM   4171  H1  HOH B1384      10.788  12.787  25.873  1.00  0.00      B    H  
ATOM   4172  H2  HOH B1384       9.217  12.888  26.421  1.00  0.00      B    H  
ATOM   4173  O   HOH B1385      27.334  10.483  21.993  1.00  0.00      B    O  
ATOM   4174  H1  HOH B1385      27.812  10.064  21.196  1.00  0.00      B    H  
ATOM   4175  H2  HOH B1385      28.016  10.480  22.737  1.00  0.00      B    H  
ATOM   4176  O   HOH B1386       8.042  18.058   6.917  1.00  0.00      B    O  
ATOM   4177  H1  HOH B1386       9.035  18.322   7.011  1.00  0.00      B    H  
ATOM   4178  H2  HOH B1386       7.691  17.863   7.827  1.00  0.00      B    H  
ATOM   4179  O   HOH B1387       1.273   2.587  36.586  1.00  0.00      B    O  
ATOM   4180  H1  HOH B1387       0.846   2.111  35.824  1.00  0.00      B    H  
ATOM   4181  H2  HOH B1387       2.253   2.350  36.805  1.00  0.00      B    H  
ATOM   4182  O   HOH B1388       4.799   2.783  20.900  1.00  0.00      B    O  
ATOM   4183  H1  HOH B1388       3.895   2.450  20.628  1.00  0.00      B    H  
ATOM   4184  H2  HOH B1388       5.553   2.334  20.323  1.00  0.00      B    H  
ATOM   4185  O   HOH B1389      15.066   8.777  16.180  1.00  0.00      B    O  
ATOM   4186  H1  HOH B1389      15.402   8.218  16.992  1.00  0.00      B    H  
ATOM   4187  H2  HOH B1389      15.764   9.502  15.934  1.00  0.00      B    H  
ATOM   4188  O   HOH B1390      25.057  15.885   5.559  1.00  0.00      B    O  
ATOM   4189  H1  HOH B1390      25.045  15.269   4.816  1.00  0.00      B    H  
ATOM   4190  H2  HOH B1390      25.802  16.666   5.338  1.00  0.00      B    H  
ATOM   4191  O   HOH B1391      33.784  27.631  21.102  1.00  0.00      B    O  
ATOM   4192  H1  HOH B1391      33.791  27.398  20.118  1.00  0.00      B    H  
ATOM   4193  H2  HOH B1391      33.026  27.132  21.600  1.00  0.00      B    H  
ATOM   4194  O   HOH B1392       1.178   2.802  14.064  1.00  0.00      B    O  
ATOM   4195  H1  HOH B1392       1.714   3.609  14.142  1.00  0.00      B    H  
ATOM   4196  H2  HOH B1392       0.903   2.605  13.098  1.00  0.00      B    H  
ATOM   4197  O   HOH B1393      26.498  18.156  26.425  1.00  0.00      B    O  
ATOM   4198  H1  HOH B1393      27.517  18.202  26.518  1.00  0.00      B    H  
ATOM   4199  H2  HOH B1393      26.117  18.871  25.851  1.00  0.00      B    H  
ATOM   4200  O   HOH B1394      14.923  26.364   4.069  1.00  0.00      B    O  
ATOM   4201  H1  HOH B1394      15.539  26.341   4.851  1.00  0.00      B    H  
ATOM   4202  H2  HOH B1394      14.291  25.600   4.106  1.00  0.00      B    H  
ATOM   4203  O   HOH B1395      14.132  13.488   6.404  1.00  0.00      B    O  
ATOM   4204  H1  HOH B1395      14.857  12.845   5.929  1.00  0.00      B    H  
ATOM   4205  H2  HOH B1395      14.056  13.198   7.346  1.00  0.00      B    H  
ATOM   4206  O   HOH B1396      16.376   9.139  18.883  1.00  0.00      B    O  
ATOM   4207  H1  HOH B1396      16.418  10.019  19.433  1.00  0.00      B    H  
ATOM   4208  H2  HOH B1396      17.009   9.231  18.080  1.00  0.00      B    H  
ATOM   4209  O   HOH B1397      23.700  10.865  13.366  1.00  0.00      B    O  
ATOM   4210  H1  HOH B1397      23.932  10.957  12.359  1.00  0.00      B    H  
ATOM   4211  H2  HOH B1397      22.679  10.930  13.473  1.00  0.00      B    H  
ATOM   4212  O   HOH B1398      13.133  22.695  27.501  1.00  0.00      B    O  
ATOM   4213  H1  HOH B1398      12.923  21.866  26.980  1.00  0.00      B    H  
ATOM   4214  H2  HOH B1398      12.694  22.641  28.368  1.00  0.00      B    H  
ATOM   4215  O   HOH B1399      26.254  33.900  18.685  1.00  0.00      B    O  
ATOM   4216  H1  HOH B1399      25.394  33.779  18.103  1.00  0.00      B    H  
ATOM   4217  H2  HOH B1399      26.562  34.881  18.624  1.00  0.00      B    H  
ATOM   4218  O   HOH B1400       6.554  36.387  22.240  1.00  0.00      B    O  
ATOM   4219  H1  HOH B1400       6.944  35.895  21.469  1.00  0.00      B    H  
ATOM   4220  H2  HOH B1400       6.223  37.306  21.909  1.00  0.00      B    H  
ATOM   4221  O   HOH B1401      19.943  14.536   2.484  1.00  0.00      B    O  
ATOM   4222  H1  HOH B1401      20.050  15.345   3.152  1.00  0.00      B    H  
ATOM   4223  H2  HOH B1401      20.869  14.094   2.467  1.00  0.00      B    H  
ATOM   4224  O   HOH B1402      16.891  19.216  38.923  1.00  0.00      B    O  
ATOM   4225  H1  HOH B1402      17.095  19.966  38.240  1.00  0.00      B    H  
ATOM   4226  H2  HOH B1402      16.655  19.708  39.777  1.00  0.00      B    H  
ATOM   4227  O   HOH B1403      14.355  34.114  23.782  1.00  0.00      B    O  
ATOM   4228  H1  HOH B1403      15.087  33.761  23.182  1.00  0.00      B    H  
ATOM   4229  H2  HOH B1403      14.672  33.887  24.786  1.00  0.00      B    H  
ATOM   4230  O   HOH B1404      31.388   1.270  34.520  1.00  0.00      B    O  
ATOM   4231  H1  HOH B1404      31.223   0.535  33.929  1.00  0.00      B    H  
ATOM   4232  H2  HOH B1404      31.836   0.888  35.375  1.00  0.00      B    H  
ATOM   4233  O   HOH B1405       1.667  30.716  26.284  1.00  0.00      B    O  
ATOM   4234  H1  HOH B1405       1.311  31.150  25.460  1.00  0.00      B    H  
ATOM   4235  H2  HOH B1405       1.179  29.825  26.407  1.00  0.00      B    H  
ATOM   4236  O   HOH B1406      14.058  17.895  11.691  1.00  0.00      B    O  
ATOM   4237  H1  HOH B1406      14.314  17.005  11.220  1.00  0.00      B    H  
ATOM   4238  H2  HOH B1406      13.635  17.607  12.561  1.00  0.00      B    H  
ATOM   4239  O   HOH B1407      32.889   6.423  37.529  1.00  0.00      B    O  
ATOM   4240  H1  HOH B1407      32.677   5.787  36.734  1.00  0.00      B    H  
ATOM   4241  H2  HOH B1407      33.914   6.379  37.699  1.00  0.00      B    H  
ATOM   4242  O   HOH B1408      33.242  26.720  18.598  1.00  0.00      B    O  
ATOM   4243  H1  HOH B1408      33.615  27.056  17.756  1.00  0.00      B    H  
ATOM   4244  H2  HOH B1408      32.233  26.774  18.508  1.00  0.00      B    H  
ATOM   4245  O   HOH B1409      24.029   1.892  28.359  1.00  0.00      B    O  
ATOM   4246  H1  HOH B1409      24.227   1.938  29.343  1.00  0.00      B    H  
ATOM   4247  H2  HOH B1409      23.239   1.286  28.191  1.00  0.00      B    H  
ATOM   4248  O   HOH B1410       7.742  16.841  19.896  1.00  0.00      B    O  
ATOM   4249  H1  HOH B1410       8.195  15.982  19.690  1.00  0.00      B    H  
ATOM   4250  H2  HOH B1410       7.660  16.772  20.905  1.00  0.00      B    H  
ATOM   4251  O   HOH B1411      12.044  36.501  32.169  1.00  0.00      B    O  
ATOM   4252  H1  HOH B1411      12.508  36.017  31.428  1.00  0.00      B    H  
ATOM   4253  H2  HOH B1411      12.751  36.739  32.873  1.00  0.00      B    H  
ATOM   4254  O   HOH B1412      33.944  27.370  13.831  1.00  0.00      B    O  
ATOM   4255  H1  HOH B1412      34.842  27.530  13.362  1.00  0.00      B    H  
ATOM   4256  H2  HOH B1412      34.006  26.470  14.303  1.00  0.00      B    H  
ATOM   4257  O   HOH B1413      32.409  27.155  30.181  1.00  0.00      B    O  
ATOM   4258  H1  HOH B1413      32.968  27.021  31.054  1.00  0.00      B    H  
ATOM   4259  H2  HOH B1413      32.487  28.091  29.830  1.00  0.00      B    H  
ATOM   4260  O   HOH B1414      22.100  16.967  28.678  1.00  0.00      B    O  
ATOM   4261  H1  HOH B1414      22.535  17.526  27.944  1.00  0.00      B    H  
ATOM   4262  H2  HOH B1414      21.705  17.599  29.384  1.00  0.00      B    H  
ATOM   4263  O   HOH B1415       5.931  35.890   9.301  1.00  0.00      B    O  
ATOM   4264  H1  HOH B1415       6.421  36.736   9.111  1.00  0.00      B    H  
ATOM   4265  H2  HOH B1415       6.375  35.489  10.141  1.00  0.00      B    H  
ATOM   4266  O   HOH B1416      26.463  31.312  24.543  1.00  0.00      B    O  
ATOM   4267  H1  HOH B1416      26.647  30.476  25.097  1.00  0.00      B    H  
ATOM   4268  H2  HOH B1416      25.554  31.680  24.904  1.00  0.00      B    H  
ATOM   4269  O   HOH B1417      21.904   9.298  15.155  1.00  0.00      B    O  
ATOM   4270  H1  HOH B1417      21.911   8.589  15.818  1.00  0.00      B    H  
ATOM   4271  H2  HOH B1417      22.872   9.326  14.766  1.00  0.00      B    H  
ATOM   4272  O   HOH B1418      18.113  13.332   4.159  1.00  0.00      B    O  
ATOM   4273  H1  HOH B1418      18.891  13.815   3.710  1.00  0.00      B    H  
ATOM   4274  H2  HOH B1418      18.525  12.645   4.834  1.00  0.00      B    H  
ATOM   4275  O   HOH B1419       1.733  10.190   1.039  1.00  0.00      B    O  
ATOM   4276  H1  HOH B1419       2.768  10.363   1.096  1.00  0.00      B    H  
ATOM   4277  H2  HOH B1419       1.212  10.919   1.600  1.00  0.00      B    H  
ATOM   4278  O   HOH B1420      16.012   0.545   6.316  1.00  0.00      B    O  
ATOM   4279  H1  HOH B1420      16.561   1.336   6.022  1.00  0.00      B    H  
ATOM   4280  H2  HOH B1420      15.887   0.629   7.311  1.00  0.00      B    H  
ATOM   4281  O   HOH B1421      28.686  24.153  13.991  1.00  0.00      B    O  
ATOM   4282  H1  HOH B1421      29.095  24.321  14.838  1.00  0.00      B    H  
ATOM   4283  H2  HOH B1421      29.260  24.623  13.283  1.00  0.00      B    H  
ATOM   4284  O   HOH B1422      14.998   4.287   9.139  1.00  0.00      B    O  
ATOM   4285  H1  HOH B1422      14.529   5.153   8.819  1.00  0.00      B    H  
ATOM   4286  H2  HOH B1422      14.656   3.542   8.537  1.00  0.00      B    H  
ATOM   4287  O   HOH B1423      10.042  39.256   0.097  1.00  0.00      B    O  
ATOM   4288  H1  HOH B1423       9.283  39.255   0.774  1.00  0.00      B    H  
ATOM   4289  H2  HOH B1423      10.288  38.263  -0.093  1.00  0.00      B    H  
ATOM   4290  O   HOH B1424       0.619  26.962  17.841  1.00  0.00      B    O  
ATOM   4291  H1  HOH B1424      -0.366  26.674  17.918  1.00  0.00      B    H  
ATOM   4292  H2  HOH B1424       0.619  27.963  17.820  1.00  0.00      B    H  
ATOM   4293  O   HOH B1425      30.590  13.977   7.940  1.00  0.00      B    O  
ATOM   4294  H1  HOH B1425      30.613  14.359   7.008  1.00  0.00      B    H  
ATOM   4295  H2  HOH B1425      31.543  13.833   8.235  1.00  0.00      B    H  
ATOM   4296  O   HOH B1426      15.483  27.461   1.647  1.00  0.00      B    O  
ATOM   4297  H1  HOH B1426      14.535  27.135   1.580  1.00  0.00      B    H  
ATOM   4298  H2  HOH B1426      15.786  27.087   2.552  1.00  0.00      B    H  
ATOM   4299  O   HOH B1427       8.595   4.180   5.206  1.00  0.00      B    O  
ATOM   4300  H1  HOH B1427       8.947   4.918   5.831  1.00  0.00      B    H  
ATOM   4301  H2  HOH B1427       9.261   3.871   4.582  1.00  0.00      B    H  
ATOM   4302  O   HOH B1428      21.321  27.188  19.845  1.00  0.00      B    O  
ATOM   4303  H1  HOH B1428      21.439  28.238  20.033  1.00  0.00      B    H  
ATOM   4304  H2  HOH B1428      22.088  26.652  20.189  1.00  0.00      B    H  
ATOM   4305  O   HOH B1429      35.587  33.866  30.327  1.00  0.00      B    O  
ATOM   4306  H1  HOH B1429      35.889  33.538  31.241  1.00  0.00      B    H  
ATOM   4307  H2  HOH B1429      35.511  34.881  30.413  1.00  0.00      B    H  
ATOM   4308  O   HOH B1430      13.628  32.041  20.914  1.00  0.00      B    O  
ATOM   4309  H1  HOH B1430      13.523  31.828  21.893  1.00  0.00      B    H  
ATOM   4310  H2  HOH B1430      14.442  31.559  20.571  1.00  0.00      B    H  
ATOM   4311  O   HOH B1431      11.558   7.825  21.739  1.00  0.00      B    O  
ATOM   4312  H1  HOH B1431      11.251   7.051  22.284  1.00  0.00      B    H  
ATOM   4313  H2  HOH B1431      12.354   7.436  21.220  1.00  0.00      B    H  
ATOM   4314  O   HOH B1432      25.466  27.744  35.441  1.00  0.00      B    O  
ATOM   4315  H1  HOH B1432      25.065  28.198  36.185  1.00  0.00      B    H  
ATOM   4316  H2  HOH B1432      25.052  28.238  34.614  1.00  0.00      B    H  
ATOM   4317  O   HOH B1433      24.037   9.457  27.546  1.00  0.00      B    O  
ATOM   4318  H1  HOH B1433      23.694   8.861  28.220  1.00  0.00      B    H  
ATOM   4319  H2  HOH B1433      23.508   9.316  26.693  1.00  0.00      B    H  
ATOM   4320  O   HOH B1434      27.975  14.745  15.811  1.00  0.00      B    O  
ATOM   4321  H1  HOH B1434      27.137  14.389  15.369  1.00  0.00      B    H  
ATOM   4322  H2  HOH B1434      27.712  15.694  16.023  1.00  0.00      B    H  
ATOM   4323  O   HOH B1435      39.299   9.505  26.739  1.00  0.00      B    O  
ATOM   4324  H1  HOH B1435      38.542   8.887  27.127  1.00  0.00      B    H  
ATOM   4325  H2  HOH B1435      39.549   9.341  25.746  1.00  0.00      B    H  
ATOM   4326  O   HOH B1436       3.447  32.894  10.191  1.00  0.00      B    O  
ATOM   4327  H1  HOH B1436       3.979  33.239  10.984  1.00  0.00      B    H  
ATOM   4328  H2  HOH B1436       2.508  33.159  10.311  1.00  0.00      B    H  
ATOM   4329  O   HOH B1437      12.362  10.861  35.774  1.00  0.00      B    O  
ATOM   4330  H1  HOH B1437      11.483  11.021  36.296  1.00  0.00      B    H  
ATOM   4331  H2  HOH B1437      12.378   9.869  35.753  1.00  0.00      B    H  
ATOM   4332  O   HOH B1438       3.753  32.779   7.330  1.00  0.00      B    O  
ATOM   4333  H1  HOH B1438       3.668  32.704   8.353  1.00  0.00      B    H  
ATOM   4334  H2  HOH B1438       4.514  33.424   7.074  1.00  0.00      B    H  
ATOM   4335  O   HOH B1439      28.100  37.678  14.439  1.00  0.00      B    O  
ATOM   4336  H1  HOH B1439      27.097  37.853  14.427  1.00  0.00      B    H  
ATOM   4337  H2  HOH B1439      28.345  37.355  15.353  1.00  0.00      B    H  
ATOM   4338  O   HOH B1440      36.681  14.926   9.505  1.00  0.00      B    O  
ATOM   4339  H1  HOH B1440      37.709  14.661   9.460  1.00  0.00      B    H  
ATOM   4340  H2  HOH B1440      36.464  15.388  10.352  1.00  0.00      B    H  
ATOM   4341  O   HOH B1441       0.731  36.055   4.681  1.00  0.00      B    O  
ATOM   4342  H1  HOH B1441       0.357  35.292   5.236  1.00  0.00      B    H  
ATOM   4343  H2  HOH B1441       1.090  36.784   5.234  1.00  0.00      B    H  
ATOM   4344  O   HOH B1442      30.239  25.862  32.287  1.00  0.00      B    O  
ATOM   4345  H1  HOH B1442      30.715  25.650  31.455  1.00  0.00      B    H  
ATOM   4346  H2  HOH B1442      30.102  26.867  32.252  1.00  0.00      B    H  
ATOM   4347  O   HOH B1443       7.910   7.579  35.558  1.00  0.00      B    O  
ATOM   4348  H1  HOH B1443       8.053   8.548  35.779  1.00  0.00      B    H  
ATOM   4349  H2  HOH B1443       8.376   6.981  36.283  1.00  0.00      B    H  
ATOM   4350  O   HOH B1444      38.597   1.229  34.992  1.00  0.00      B    O  
ATOM   4351  H1  HOH B1444      37.828   1.499  34.362  1.00  0.00      B    H  
ATOM   4352  H2  HOH B1444      38.127   0.686  35.762  1.00  0.00      B    H  
ATOM   4353  O   HOH B1445       9.138  21.292  32.973  1.00  0.00      B    O  
ATOM   4354  H1  HOH B1445       9.034  22.295  32.905  1.00  0.00      B    H  
ATOM   4355  H2  HOH B1445       9.936  21.142  33.579  1.00  0.00      B    H  
ATOM   4356  O   HOH B1446      37.013   6.348   6.647  1.00  0.00      B    O  
ATOM   4357  H1  HOH B1446      36.904   6.132   7.626  1.00  0.00      B    H  
ATOM   4358  H2  HOH B1446      36.076   6.630   6.319  1.00  0.00      B    H  
ATOM   4359  O   HOH B1447      10.153  29.328  25.110  1.00  0.00      B    O  
ATOM   4360  H1  HOH B1447      10.487  28.770  24.361  1.00  0.00      B    H  
ATOM   4361  H2  HOH B1447      10.633  30.229  25.108  1.00  0.00      B    H  
ATOM   4362  O   HOH B1448      39.047   8.245   6.012  1.00  0.00      B    O  
ATOM   4363  H1  HOH B1448      39.344   8.627   6.904  1.00  0.00      B    H  
ATOM   4364  H2  HOH B1448      38.277   7.574   6.201  1.00  0.00      B    H  
ATOM   4365  O   HOH B1449       4.466  28.794  19.943  1.00  0.00      B    O  
ATOM   4366  H1  HOH B1449       4.187  29.201  20.776  1.00  0.00      B    H  
ATOM   4367  H2  HOH B1449       5.293  28.293  20.173  1.00  0.00      B    H  
ATOM   4368  O   HOH B1450       5.597  37.419  39.323  1.00  0.00      B    O  
ATOM   4369  H1  HOH B1450       5.308  37.175  38.375  1.00  0.00      B    H  
ATOM   4370  H2  HOH B1450       5.362  38.390  39.420  1.00  0.00      B    H  
ATOM   4371  O   HOH B1451       6.754  14.747  33.761  1.00  0.00      B    O  
ATOM   4372  H1  HOH B1451       5.824  15.185  33.598  1.00  0.00      B    H  
ATOM   4373  H2  HOH B1451       6.577  13.738  33.907  1.00  0.00      B    H  
ATOM   4374  O   HOH B1452      12.387  26.066  30.910  1.00  0.00      B    O  
ATOM   4375  H1  HOH B1452      13.372  26.162  30.798  1.00  0.00      B    H  
ATOM   4376  H2  HOH B1452      11.978  27.018  30.918  1.00  0.00      B    H  
ATOM   4377  O   HOH B1453      18.826  36.349   5.811  1.00  0.00      B    O  
ATOM   4378  H1  HOH B1453      18.038  35.712   5.950  1.00  0.00      B    H  
ATOM   4379  H2  HOH B1453      19.054  36.838   6.699  1.00  0.00      B    H  
ATOM   4380  O   HOH B1454       8.573  13.056  11.914  1.00  0.00      B    O  
ATOM   4381  H1  HOH B1454       8.588  12.799  10.878  1.00  0.00      B    H  
ATOM   4382  H2  HOH B1454       8.300  12.224  12.375  1.00  0.00      B    H  
ATOM   4383  O   HOH B1455       9.490  24.049  33.134  1.00  0.00      B    O  
ATOM   4384  H1  HOH B1455       9.221  24.995  32.896  1.00  0.00      B    H  
ATOM   4385  H2  HOH B1455       9.524  24.037  34.134  1.00  0.00      B    H  
ATOM   4386  O   HOH B1456      36.494   3.615  23.965  1.00  0.00      B    O  
ATOM   4387  H1  HOH B1456      36.144   3.945  23.079  1.00  0.00      B    H  
ATOM   4388  H2  HOH B1456      36.275   4.293  24.715  1.00  0.00      B    H  
ATOM   4389  O   HOH B1457      35.581  33.101  12.127  1.00  0.00      B    O  
ATOM   4390  H1  HOH B1457      35.133  33.206  13.026  1.00  0.00      B    H  
ATOM   4391  H2  HOH B1457      34.900  33.277  11.394  1.00  0.00      B    H  
ATOM   4392  O   HOH B1458       3.210  33.701  34.723  1.00  0.00      B    O  
ATOM   4393  H1  HOH B1458       2.875  34.719  34.783  1.00  0.00      B    H  
ATOM   4394  H2  HOH B1458       2.891  33.331  33.829  1.00  0.00      B    H  
ATOM   4395  O   HOH B1459      26.399  36.136  31.616  1.00  0.00      B    O  
ATOM   4396  H1  HOH B1459      25.945  36.456  32.498  1.00  0.00      B    H  
ATOM   4397  H2  HOH B1459      25.776  35.590  31.030  1.00  0.00      B    H  
ATOM   4398  O   HOH B1460      28.691  22.066  25.882  1.00  0.00      B    O  
ATOM   4399  H1  HOH B1460      28.710  21.488  25.027  1.00  0.00      B    H  
ATOM   4400  H2  HOH B1460      27.743  22.017  26.231  1.00  0.00      B    H  
ATOM   4401  O   HOH B1461      25.770   0.387   4.300  1.00  0.00      B    O  
ATOM   4402  H1  HOH B1461      25.810  -0.255   3.575  1.00  0.00      B    H  
ATOM   4403  H2  HOH B1461      24.957   0.256   4.899  1.00  0.00      B    H  
ATOM   4404  O   HOH B1462      28.900   5.991  12.613  1.00  0.00      B    O  
ATOM   4405  H1  HOH B1462      29.846   6.166  12.559  1.00  0.00      B    H  
ATOM   4406  H2  HOH B1462      28.681   5.918  13.621  1.00  0.00      B    H  
ATOM   4407  O   HOH B1463      33.321   3.826  30.360  1.00  0.00      B    O  
ATOM   4408  H1  HOH B1463      32.486   4.300  30.167  1.00  0.00      B    H  
ATOM   4409  H2  HOH B1463      33.549   3.370  29.454  1.00  0.00      B    H  
ATOM   4410  O   HOH B1464      38.546  34.511  19.417  1.00  0.00      B    O  
ATOM   4411  H1  HOH B1464      39.142  34.223  18.633  1.00  0.00      B    H  
ATOM   4412  H2  HOH B1464      38.824  35.423  19.818  1.00  0.00      B    H  
ATOM   4413  O   HOH B1465      19.146  22.303  19.531  1.00  0.00      B    O  
ATOM   4414  H1  HOH B1465      19.132  21.899  20.448  1.00  0.00      B    H  
ATOM   4415  H2  HOH B1465      18.204  22.597  19.257  1.00  0.00      B    H  
ATOM   4416  O   HOH B1466       9.732  14.387  28.937  1.00  0.00      B    O  
ATOM   4417  H1  HOH B1466       9.045  14.250  28.140  1.00  0.00      B    H  
ATOM   4418  H2  HOH B1466       9.278  14.172  29.764  1.00  0.00      B    H  
ATOM   4419  O   HOH B1467      19.046   8.477   5.181  1.00  0.00      B    O  
ATOM   4420  H1  HOH B1467      19.638   8.262   4.363  1.00  0.00      B    H  
ATOM   4421  H2  HOH B1467      18.163   8.056   5.032  1.00  0.00      B    H  
ATOM   4422  O   HOH B1468      18.495  33.410   2.022  1.00  0.00      B    O  
ATOM   4423  H1  HOH B1468      17.879  32.811   2.551  1.00  0.00      B    H  
ATOM   4424  H2  HOH B1468      18.045  33.766   1.234  1.00  0.00      B    H  
ATOM   4425  O   HOH B1469      30.082  21.246   9.256  1.00  0.00      B    O  
ATOM   4426  H1  HOH B1469      29.861  22.184   9.603  1.00  0.00      B    H  
ATOM   4427  H2  HOH B1469      31.071  21.156   9.070  1.00  0.00      B    H  
ATOM   4428  O   HOH B1470      37.268  29.069  30.346  1.00  0.00      B    O  
ATOM   4429  H1  HOH B1470      38.004  28.401  30.160  1.00  0.00      B    H  
ATOM   4430  H2  HOH B1470      36.582  28.968  29.568  1.00  0.00      B    H  
ATOM   4431  O   HOH B1471      17.567  18.243   4.142  1.00  0.00      B    O  
ATOM   4432  H1  HOH B1471      18.515  18.377   4.518  1.00  0.00      B    H  
ATOM   4433  H2  HOH B1471      17.494  17.372   3.584  1.00  0.00      B    H  
ATOM   4434  O   HOH B1472       8.459  19.255  36.020  1.00  0.00      B    O  
ATOM   4435  H1  HOH B1472       8.451  19.033  37.014  1.00  0.00      B    H  
ATOM   4436  H2  HOH B1472       7.597  18.939  35.634  1.00  0.00      B    H  
ATOM   4437  O   HOH B1473      28.271   0.853   5.735  1.00  0.00      B    O  
ATOM   4438  H1  HOH B1473      27.356   0.750   5.337  1.00  0.00      B    H  
ATOM   4439  H2  HOH B1473      28.661  -0.105   5.677  1.00  0.00      B    H  
ATOM   4440  O   HOH B1474      17.282   0.437  30.346  1.00  0.00      B    O  
ATOM   4441  H1  HOH B1474      16.676   1.224  30.611  1.00  0.00      B    H  
ATOM   4442  H2  HOH B1474      17.693   0.055  31.175  1.00  0.00      B    H  
ATOM   4443  O   HOH B1475       1.886   4.254  28.415  1.00  0.00      B    O  
ATOM   4444  H1  HOH B1475       1.269   4.440  27.581  1.00  0.00      B    H  
ATOM   4445  H2  HOH B1475       2.736   3.947  28.082  1.00  0.00      B    H  
ATOM   4446  O   HOH B1476       1.494   3.131  22.734  1.00  0.00      B    O  
ATOM   4447  H1  HOH B1476       1.679   4.077  22.373  1.00  0.00      B    H  
ATOM   4448  H2  HOH B1476       1.669   2.461  22.023  1.00  0.00      B    H  
ATOM   4449  O   HOH B1477       9.005   4.440  11.406  1.00  0.00      B    O  
ATOM   4450  H1  HOH B1477       8.583   3.514  11.424  1.00  0.00      B    H  
ATOM   4451  H2  HOH B1477       9.381   4.601  12.360  1.00  0.00      B    H  
ATOM   4452  O   HOH B1478      34.000  12.422   2.991  1.00  0.00      B    O  
ATOM   4453  H1  HOH B1478      33.675  11.439   2.833  1.00  0.00      B    H  
ATOM   4454  H2  HOH B1478      33.626  12.953   2.200  1.00  0.00      B    H  
ATOM   4455  O   HOH B1479       0.712  12.695   1.718  1.00  0.00      B    O  
ATOM   4456  H1  HOH B1479       0.803  13.399   2.437  1.00  0.00      B    H  
ATOM   4457  H2  HOH B1479       0.019  12.898   1.008  1.00  0.00      B    H  
ATOM   4458  O   HOH B1480      12.841   8.698  24.521  1.00  0.00      B    O  
ATOM   4459  H1  HOH B1480      12.862   7.777  24.959  1.00  0.00      B    H  
ATOM   4460  H2  HOH B1480      12.489   8.586  23.592  1.00  0.00      B    H  
ATOM   4461  O   HOH B1481       2.219  36.164  27.821  1.00  0.00      B    O  
ATOM   4462  H1  HOH B1481       1.504  36.029  28.492  1.00  0.00      B    H  
ATOM   4463  H2  HOH B1481       2.170  35.384  27.186  1.00  0.00      B    H  
ATOM   4464  O   HOH B1482       3.030  13.284   7.544  1.00  0.00      B    O  
ATOM   4465  H1  HOH B1482       3.432  12.431   7.293  1.00  0.00      B    H  
ATOM   4466  H2  HOH B1482       2.259  13.385   6.909  1.00  0.00      B    H  
ATOM   4467  O   HOH B1483      30.088  21.982  12.798  1.00  0.00      B    O  
ATOM   4468  H1  HOH B1483      30.857  22.272  13.442  1.00  0.00      B    H  
ATOM   4469  H2  HOH B1483      29.235  22.341  13.249  1.00  0.00      B    H  
ATOM   4470  O   HOH B1484      32.465  19.061  14.957  1.00  0.00      B    O  
ATOM   4471  H1  HOH B1484      32.006  18.212  14.623  1.00  0.00      B    H  
ATOM   4472  H2  HOH B1484      32.645  18.991  15.905  1.00  0.00      B    H  
ATOM   4473  O   HOH B1485      24.934   5.341   3.630  1.00  0.00      B    O  
ATOM   4474  H1  HOH B1485      25.970   5.216   3.404  1.00  0.00      B    H  
ATOM   4475  H2  HOH B1485      24.442   4.493   3.365  1.00  0.00      B    H  
ATOM   4476  O   HOH B1486       6.198  30.620  28.297  1.00  0.00      B    O  
ATOM   4477  H1  HOH B1486       6.435  31.582  28.464  1.00  0.00      B    H  
ATOM   4478  H2  HOH B1486       6.221  30.083  29.138  1.00  0.00      B    H  
ATOM   4479  O   HOH B1487       3.481   6.531  19.464  1.00  0.00      B    O  
ATOM   4480  H1  HOH B1487       4.283   6.120  19.971  1.00  0.00      B    H  
ATOM   4481  H2  HOH B1487       3.630   6.218  18.487  1.00  0.00      B    H  
ATOM   4482  O   HOH B1488       8.003  15.471  13.988  1.00  0.00      B    O  
ATOM   4483  H1  HOH B1488       8.344  14.727  13.376  1.00  0.00      B    H  
ATOM   4484  H2  HOH B1488       7.595  15.010  14.833  1.00  0.00      B    H  
ATOM   4485  O   HOH B1489      23.278  37.508  22.266  1.00  0.00      B    O  
ATOM   4486  H1  HOH B1489      23.343  37.981  21.351  1.00  0.00      B    H  
ATOM   4487  H2  HOH B1489      23.558  38.157  22.945  1.00  0.00      B    H  
ATOM   4488  O   HOH B1490      14.539  34.193  26.392  1.00  0.00      B    O  
ATOM   4489  H1  HOH B1490      14.025  33.525  26.953  1.00  0.00      B    H  
ATOM   4490  H2  HOH B1490      15.063  34.740  27.055  1.00  0.00      B    H  
ATOM   4491  O   HOH B1491      25.511   2.276  33.549  1.00  0.00      B    O  
ATOM   4492  H1  HOH B1491      25.508   1.314  33.862  1.00  0.00      B    H  
ATOM   4493  H2  HOH B1491      25.158   2.922  34.345  1.00  0.00      B    H  
ATOM   4494  O   HOH B1492      16.572  37.073  12.156  1.00  0.00      B    O  
ATOM   4495  H1  HOH B1492      16.263  36.572  13.027  1.00  0.00      B    H  
ATOM   4496  H2  HOH B1492      17.443  36.687  11.850  1.00  0.00      B    H  
ATOM   4497  O   HOH B1493      29.043   6.004  26.514  1.00  0.00      B    O  
ATOM   4498  H1  HOH B1493      28.927   5.794  25.493  1.00  0.00      B    H  
ATOM   4499  H2  HOH B1493      28.345   5.474  27.041  1.00  0.00      B    H  
ATOM   4500  O   HOH B1494      26.010  28.849  14.112  1.00  0.00      B    O  
ATOM   4501  H1  HOH B1494      26.889  29.195  13.696  1.00  0.00      B    H  
ATOM   4502  H2  HOH B1494      26.108  27.924  14.465  1.00  0.00      B    H  
ATOM   4503  O   HOH B1495      39.001   5.588   1.023  1.00  0.00      B    O  
ATOM   4504  H1  HOH B1495      38.438   4.756   0.756  1.00  0.00      B    H  
ATOM   4505  H2  HOH B1495      38.540   6.131   1.750  1.00  0.00      B    H  
ATOM   4506  O   HOH B1496       7.460  32.692  23.002  1.00  0.00      B    O  
ATOM   4507  H1  HOH B1496       8.337  33.010  22.549  1.00  0.00      B    H  
ATOM   4508  H2  HOH B1496       7.009  33.476  23.516  1.00  0.00      B    H  
ATOM   4509  O   HOH B1497      21.906  35.672  33.645  1.00  0.00      B    O  
ATOM   4510  H1  HOH B1497      21.529  36.321  32.953  1.00  0.00      B    H  
ATOM   4511  H2  HOH B1497      22.093  36.110  34.496  1.00  0.00      B    H  
ATOM   4512  O   HOH B1498      35.301  33.582  35.080  1.00  0.00      B    O  
ATOM   4513  H1  HOH B1498      34.411  34.009  35.278  1.00  0.00      B    H  
ATOM   4514  H2  HOH B1498      36.003  33.886  35.741  1.00  0.00      B    H  
ATOM   4515  O   HOH B1499      24.588  34.269  30.556  1.00  0.00      B    O  
ATOM   4516  H1  HOH B1499      23.803  34.261  31.165  1.00  0.00      B    H  
ATOM   4517  H2  HOH B1499      24.683  33.351  30.107  1.00  0.00      B    H  
ATOM   4518  O   HOH B1500      35.613  14.218  32.070  1.00  0.00      B    O  
ATOM   4519  H1  HOH B1500      35.766  14.684  32.987  1.00  0.00      B    H  
ATOM   4520  H2  HOH B1500      35.856  13.219  32.129  1.00  0.00      B    H  
ATOM   4521  O   HOH B1501      18.046  22.539  37.620  1.00  0.00      B    O  
ATOM   4522  H1  HOH B1501      19.006  22.408  37.938  1.00  0.00      B    H  
ATOM   4523  H2  HOH B1501      17.524  23.222  38.217  1.00  0.00      B    H  
ATOM   4524  O   HOH B1502      25.931  10.777   1.211  1.00  0.00      B    O  
ATOM   4525  H1  HOH B1502      25.672  11.639   0.854  1.00  0.00      B    H  
ATOM   4526  H2  HOH B1502      26.983  10.617   0.967  1.00  0.00      B    H  
ATOM   4527  O   HOH B1503       4.451  12.945   2.406  1.00  0.00      B    O  
ATOM   4528  H1  HOH B1503       4.566  12.077   2.945  1.00  0.00      B    H  
ATOM   4529  H2  HOH B1503       3.582  13.379   2.705  1.00  0.00      B    H  
ATOM   4530  O   HOH B1504       1.886  37.665   6.855  1.00  0.00      B    O  
ATOM   4531  H1  HOH B1504       2.832  38.025   6.814  1.00  0.00      B    H  
ATOM   4532  H2  HOH B1504       1.323  38.406   7.335  1.00  0.00      B    H  
ATOM   4533  O   HOH B1505       5.474   9.676  33.545  1.00  0.00      B    O  
ATOM   4534  H1  HOH B1505       5.703   8.696  33.566  1.00  0.00      B    H  
ATOM   4535  H2  HOH B1505       4.544   9.788  33.979  1.00  0.00      B    H  
ATOM   4536  O   HOH B1506       3.473  27.630  14.915  1.00  0.00      B    O  
ATOM   4537  H1  HOH B1506       3.791  27.407  15.846  1.00  0.00      B    H  
ATOM   4538  H2  HOH B1506       4.129  27.185  14.348  1.00  0.00      B    H  
ATOM   4539  O   HOH B1507      36.208  20.985   5.638  1.00  0.00      B    O  
ATOM   4540  H1  HOH B1507      36.621  20.670   4.728  1.00  0.00      B    H  
ATOM   4541  H2  HOH B1507      35.956  20.145   6.109  1.00  0.00      B    H  
ATOM   4542  O   HOH B1508      18.224  12.235  17.467  1.00  0.00      B    O  
ATOM   4543  H1  HOH B1508      18.121  11.913  18.416  1.00  0.00      B    H  
ATOM   4544  H2  HOH B1508      18.355  13.237  17.615  1.00  0.00      B    H  
ATOM   4545  O   HOH B1509      11.861   0.105  28.253  1.00  0.00      B    O  
ATOM   4546  H1  HOH B1509      11.992   1.130  28.212  1.00  0.00      B    H  
ATOM   4547  H2  HOH B1509      12.560  -0.246  28.923  1.00  0.00      B    H  
ATOM   4548  O   HOH B1510       1.284  24.077   1.310  1.00  0.00      B    O  
ATOM   4549  H1  HOH B1510       1.498  23.383   0.578  1.00  0.00      B    H  
ATOM   4550  H2  HOH B1510       0.362  23.850   1.682  1.00  0.00      B    H  
ATOM   4551  O   HOH B1511       3.442  12.296  22.703  1.00  0.00      B    O  
ATOM   4552  H1  HOH B1511       2.554  11.977  22.397  1.00  0.00      B    H  
ATOM   4553  H2  HOH B1511       3.984  11.584  23.058  1.00  0.00      B    H  
ATOM   4554  O   HOH B1512      19.555   9.073  37.796  1.00  0.00      B    O  
ATOM   4555  H1  HOH B1512      19.491   9.538  36.873  1.00  0.00      B    H  
ATOM   4556  H2  HOH B1512      19.019   8.197  37.739  1.00  0.00      B    H  
ATOM   4557  O   HOH B1513      19.385  29.715  32.452  1.00  0.00      B    O  
ATOM   4558  H1  HOH B1513      19.705  30.700  32.409  1.00  0.00      B    H  
ATOM   4559  H2  HOH B1513      18.470  29.644  32.788  1.00  0.00      B    H  
ATOM   4560  O   HOH B1514      30.000  23.028   5.185  1.00  0.00      B    O  
ATOM   4561  H1  HOH B1514      29.372  23.153   4.427  1.00  0.00      B    H  
ATOM   4562  H2  HOH B1514      30.509  23.930   5.324  1.00  0.00      B    H  
ATOM   4563  O   HOH B1515      34.815  38.884  27.449  1.00  0.00      B    O  
ATOM   4564  H1  HOH B1515      33.846  39.160  27.408  1.00  0.00      B    H  
ATOM   4565  H2  HOH B1515      35.282  39.325  28.192  1.00  0.00      B    H  
ATOM   4566  O   HOH B1516      31.028  30.920  11.300  1.00  0.00      B    O  
ATOM   4567  H1  HOH B1516      31.384  30.592  12.196  1.00  0.00      B    H  
ATOM   4568  H2  HOH B1516      31.626  31.655  10.950  1.00  0.00      B    H  
ATOM   4569  O   HOH B1517       5.805  38.694  18.161  1.00  0.00      B    O  
ATOM   4570  H1  HOH B1517       5.638  37.858  17.564  1.00  0.00      B    H  
ATOM   4571  H2  HOH B1517       6.444  39.270  17.661  1.00  0.00      B    H  
ATOM   4572  O   HOH B1518      31.883  14.263  20.275  1.00  0.00      B    O  
ATOM   4573  H1  HOH B1518      31.165  13.629  20.656  1.00  0.00      B    H  
ATOM   4574  H2  HOH B1518      31.974  14.054  19.315  1.00  0.00      B    H  
ATOM   4575  O   HOH B1519       2.652  27.512   3.709  1.00  0.00      B    O  
ATOM   4576  H1  HOH B1519       2.486  27.366   4.681  1.00  0.00      B    H  
ATOM   4577  H2  HOH B1519       2.945  26.668   3.243  1.00  0.00      B    H  
ATOM   4578  O   HOH B1520      38.663   4.509  11.146  1.00  0.00      B    O  
ATOM   4579  H1  HOH B1520      38.498   4.832  12.093  1.00  0.00      B    H  
ATOM   4580  H2  HOH B1520      39.128   3.601  11.139  1.00  0.00      B    H  
ATOM   4581  O   HOH B1521       4.115  28.216  22.981  1.00  0.00      B    O  
ATOM   4582  H1  HOH B1521       3.125  28.487  23.159  1.00  0.00      B    H  
ATOM   4583  H2  HOH B1521       4.750  28.734  23.659  1.00  0.00      B    H  
ATOM   4584  O   HOH B1522      15.299  36.251  22.183  1.00  0.00      B    O  
ATOM   4585  H1  HOH B1522      14.977  35.582  22.913  1.00  0.00      B    H  
ATOM   4586  H2  HOH B1522      15.047  37.177  22.549  1.00  0.00      B    H  
ATOM   4587  O   HOH B1523      22.550  24.846  31.675  1.00  0.00      B    O  
ATOM   4588  H1  HOH B1523      23.271  25.477  31.927  1.00  0.00      B    H  
ATOM   4589  H2  HOH B1523      22.602  24.030  32.249  1.00  0.00      B    H  
ATOM   4590  O   HOH B1524      36.540  29.617  14.517  1.00  0.00      B    O  
ATOM   4591  H1  HOH B1524      36.813  28.625  14.562  1.00  0.00      B    H  
ATOM   4592  H2  HOH B1524      36.656  29.889  13.623  1.00  0.00      B    H  
ATOM   4593  O   HOH B1525      34.832  26.729   8.580  1.00  0.00      B    O  
ATOM   4594  H1  HOH B1525      35.761  26.697   8.322  1.00  0.00      B    H  
ATOM   4595  H2  HOH B1525      34.749  25.952   9.120  1.00  0.00      B    H  
ATOM   4596  O   HOH B1526       6.461  31.413  20.858  1.00  0.00      B    O  
ATOM   4597  H1  HOH B1526       5.564  31.746  20.816  1.00  0.00      B    H  
ATOM   4598  H2  HOH B1526       6.883  31.679  21.782  1.00  0.00      B    H  
ATOM   4599  O   HOH B1527      13.664   0.684  19.105  1.00  0.00      B    O  
ATOM   4600  H1  HOH B1527      14.586   0.182  19.292  1.00  0.00      B    H  
ATOM   4601  H2  HOH B1527      13.362   0.389  18.198  1.00  0.00      B    H  
ATOM   4602  O   HOH B1528      23.254  30.268  18.124  1.00  0.00      B    O  
ATOM   4603  H1  HOH B1528      24.005  30.712  17.651  1.00  0.00      B    H  
ATOM   4604  H2  HOH B1528      22.538  30.047  17.387  1.00  0.00      B    H  
ATOM   4605  O   HOH B1529      34.180   7.126   6.183  1.00  0.00      B    O  
ATOM   4606  H1  HOH B1529      33.894   6.241   6.547  1.00  0.00      B    H  
ATOM   4607  H2  HOH B1529      33.398   7.405   5.518  1.00  0.00      B    H  
ATOM   4608  O   HOH B1530      24.588   3.687  35.625  1.00  0.00      B    O  
ATOM   4609  H1  HOH B1530      25.132   3.507  36.472  1.00  0.00      B    H  
ATOM   4610  H2  HOH B1530      23.759   4.107  35.942  1.00  0.00      B    H  
ATOM   4611  O   HOH B1531       5.948   3.754   9.218  1.00  0.00      B    O  
ATOM   4612  H1  HOH B1531       5.750   4.162   8.394  1.00  0.00      B    H  
ATOM   4613  H2  HOH B1531       6.815   3.275   9.071  1.00  0.00      B    H  
ATOM   4614  O   HOH B1532       4.531  21.726  23.022  1.00  0.00      B    O  
ATOM   4615  H1  HOH B1532       5.112  22.025  23.812  1.00  0.00      B    H  
ATOM   4616  H2  HOH B1532       3.576  21.726  23.292  1.00  0.00      B    H  
ATOM   4617  O   HOH B1533      25.999  21.600   6.990  1.00  0.00      B    O  
ATOM   4618  H1  HOH B1533      26.908  21.092   7.009  1.00  0.00      B    H  
ATOM   4619  H2  HOH B1533      26.289  22.560   6.825  1.00  0.00      B    H  
ATOM   4620  O   HOH B1534      37.842  16.765  15.905  1.00  0.00      B    O  
ATOM   4621  H1  HOH B1534      37.495  17.327  16.684  1.00  0.00      B    H  
ATOM   4622  H2  HOH B1534      37.524  15.762  16.075  1.00  0.00      B    H  
ATOM   4623  O   HOH B1535       9.583  30.524  34.223  1.00  0.00      B    O  
ATOM   4624  H1  HOH B1535      10.305  30.133  34.801  1.00  0.00      B    H  
ATOM   4625  H2  HOH B1535       9.278  31.350  34.657  1.00  0.00      B    H  
ATOM   4626  O   HOH B1536      15.457  23.061  29.015  1.00  0.00      B    O  
ATOM   4627  H1  HOH B1536      14.885  23.122  28.174  1.00  0.00      B    H  
ATOM   4628  H2  HOH B1536      16.432  22.928  28.695  1.00  0.00      B    H  
ATOM   4629  O   HOH B1537      14.470  37.877   5.214  1.00  0.00      B    O  
ATOM   4630  H1  HOH B1537      13.974  37.531   6.046  1.00  0.00      B    H  
ATOM   4631  H2  HOH B1537      15.337  38.275   5.489  1.00  0.00      B    H  
ATOM   4632  O   HOH B1538      31.869  36.085  14.240  1.00  0.00      B    O  
ATOM   4633  H1  HOH B1538      31.695  36.536  15.140  1.00  0.00      B    H  
ATOM   4634  H2  HOH B1538      31.211  36.345  13.550  1.00  0.00      B    H  
ATOM   4635  O   HOH B1539       1.576   6.310  23.971  1.00  0.00      B    O  
ATOM   4636  H1  HOH B1539       1.265   6.030  23.041  1.00  0.00      B    H  
ATOM   4637  H2  HOH B1539       2.507   6.817  23.947  1.00  0.00      B    H  
ATOM   4638  O   HOH B1540      24.507  23.813  -0.008  1.00  0.00      B    O  
ATOM   4639  H1  HOH B1540      24.468  23.663   0.932  1.00  0.00      B    H  
ATOM   4640  H2  HOH B1540      23.879  23.191  -0.514  1.00  0.00      B    H  
ATOM   4641  O   HOH B1541      28.308   4.389   0.427  1.00  0.00      B    O  
ATOM   4642  H1  HOH B1541      28.667   4.927  -0.330  1.00  0.00      B    H  
ATOM   4643  H2  HOH B1541      28.944   3.713   0.697  1.00  0.00      B    H  
ATOM   4644  O   HOH B1542      38.492  12.947  26.012  1.00  0.00      B    O  
ATOM   4645  H1  HOH B1542      38.306  13.931  25.957  1.00  0.00      B    H  
ATOM   4646  H2  HOH B1542      38.572  12.632  25.057  1.00  0.00      B    H  
ATOM   4647  O   HOH B1543       4.661  27.958  37.205  1.00  0.00      B    O  
ATOM   4648  H1  HOH B1543       5.462  27.881  37.956  1.00  0.00      B    H  
ATOM   4649  H2  HOH B1543       3.852  28.459  37.493  1.00  0.00      B    H  
ATOM   4650  O   HOH B1544      13.390  16.912  14.248  1.00  0.00      B    O  
ATOM   4651  H1  HOH B1544      12.979  17.273  15.063  1.00  0.00      B    H  
ATOM   4652  H2  HOH B1544      14.191  16.422  14.570  1.00  0.00      B    H  
ATOM   4653  O   HOH B1545      28.025  27.893   8.036  1.00  0.00      B    O  
ATOM   4654  H1  HOH B1545      28.786  28.538   8.344  1.00  0.00      B    H  
ATOM   4655  H2  HOH B1545      27.134  28.463   8.009  1.00  0.00      B    H  
ATOM   4656  O   HOH B1546      30.928   5.194  29.834  1.00  0.00      B    O  
ATOM   4657  H1  HOH B1546      30.737   6.002  29.259  1.00  0.00      B    H  
ATOM   4658  H2  HOH B1546      30.146   5.084  30.501  1.00  0.00      B    H  
ATOM   4659  O   HOH B1547      19.862  20.989  26.600  1.00  0.00      B    O  
ATOM   4660  H1  HOH B1547      19.999  20.013  26.552  1.00  0.00      B    H  
ATOM   4661  H2  HOH B1547      20.526  21.473  27.212  1.00  0.00      B    H  
ATOM   4662  O   HOH B1548      27.548  33.281  22.651  1.00  0.00      B    O  
ATOM   4663  H1  HOH B1548      27.674  32.761  23.509  1.00  0.00      B    H  
ATOM   4664  H2  HOH B1548      27.076  32.669  21.980  1.00  0.00      B    H  
ATOM   4665  O   HOH B1549       7.051   1.501   6.224  1.00  0.00      B    O  
ATOM   4666  H1  HOH B1549       7.611   2.060   5.611  1.00  0.00      B    H  
ATOM   4667  H2  HOH B1549       6.429   0.927   5.626  1.00  0.00      B    H  
ATOM   4668  O   HOH B1550      31.330  23.801  34.899  1.00  0.00      B    O  
ATOM   4669  H1  HOH B1550      32.152  24.109  35.373  1.00  0.00      B    H  
ATOM   4670  H2  HOH B1550      31.260  22.805  34.902  1.00  0.00      B    H  
ATOM   4671  O   HOH B1551      31.894   4.400  15.214  1.00  0.00      B    O  
ATOM   4672  H1  HOH B1551      32.689   4.471  15.865  1.00  0.00      B    H  
ATOM   4673  H2  HOH B1551      31.822   3.422  15.004  1.00  0.00      B    H  
ATOM   4674  O   HOH B1552      19.274  28.435  38.835  1.00  0.00      B    O  
ATOM   4675  H1  HOH B1552      18.551  28.924  39.378  1.00  0.00      B    H  
ATOM   4676  H2  HOH B1552      18.790  28.268  37.870  1.00  0.00      B    H  
ATOM   4677  O   HOH B1553      32.784   2.723  21.071  1.00  0.00      B    O  
ATOM   4678  H1  HOH B1553      33.567   2.090  21.231  1.00  0.00      B    H  
ATOM   4679  H2  HOH B1553      32.947   3.572  21.567  1.00  0.00      B    H  
ATOM   4680  O   HOH B1554      20.645  27.965  25.825  1.00  0.00      B    O  
ATOM   4681  H1  HOH B1554      20.227  27.065  25.862  1.00  0.00      B    H  
ATOM   4682  H2  HOH B1554      20.487  28.315  24.888  1.00  0.00      B    H  
ATOM   4683  O   HOH B1555      31.944  29.531  13.520  1.00  0.00      B    O  
ATOM   4684  H1  HOH B1555      32.788  28.917  13.538  1.00  0.00      B    H  
ATOM   4685  H2  HOH B1555      31.999  29.913  14.442  1.00  0.00      B    H  
ATOM   4686  O   HOH B1556      19.789  26.081  10.080  1.00  0.00      B    O  
ATOM   4687  H1  HOH B1556      19.141  25.401   9.726  1.00  0.00      B    H  
ATOM   4688  H2  HOH B1556      20.500  25.500  10.507  1.00  0.00      B    H  
ATOM   4689  O   HOH B1557      35.130  19.862  34.457  1.00  0.00      B    O  
ATOM   4690  H1  HOH B1557      35.341  20.255  33.557  1.00  0.00      B    H  
ATOM   4691  H2  HOH B1557      35.964  19.444  34.855  1.00  0.00      B    H  
ATOM   4692  O   HOH B1558      35.918   8.612  38.887  1.00  0.00      B    O  
ATOM   4693  H1  HOH B1558      34.990   8.874  38.611  1.00  0.00      B    H  
ATOM   4694  H2  HOH B1558      35.846   8.113  39.844  1.00  0.00      B    H  
ATOM   4695  O   HOH B1559      37.179  34.632  16.119  1.00  0.00      B    O  
ATOM   4696  H1  HOH B1559      36.177  34.645  16.154  1.00  0.00      B    H  
ATOM   4697  H2  HOH B1559      37.500  33.676  16.225  1.00  0.00      B    H  
ATOM   4698  O   HOH B1560      26.055   2.452  26.498  1.00  0.00      B    O  
ATOM   4699  H1  HOH B1560      25.480   2.083  27.266  1.00  0.00      B    H  
ATOM   4700  H2  HOH B1560      26.324   3.372  26.832  1.00  0.00      B    H  
ATOM   4701  O   HOH B1561      22.281  31.648  21.854  1.00  0.00      B    O  
ATOM   4702  H1  HOH B1561      22.946  32.424  22.094  1.00  0.00      B    H  
ATOM   4703  H2  HOH B1561      22.136  31.074  22.626  1.00  0.00      B    H  
ATOM   4704  O   HOH B1562       9.991  33.250  34.745  1.00  0.00      B    O  
ATOM   4705  H1  HOH B1562       9.201  33.450  35.336  1.00  0.00      B    H  
ATOM   4706  H2  HOH B1562      10.819  33.396  35.301  1.00  0.00      B    H  
ATOM   4707  O   HOH B1563      23.905  31.405  25.372  1.00  0.00      B    O  
ATOM   4708  H1  HOH B1563      23.002  31.203  24.937  1.00  0.00      B    H  
ATOM   4709  H2  HOH B1563      23.742  32.138  26.060  1.00  0.00      B    H  
ATOM   4710  O   HOH B1564      28.838  32.062  18.870  1.00  0.00      B    O  
ATOM   4711  H1  HOH B1564      27.941  32.526  18.805  1.00  0.00      B    H  
ATOM   4712  H2  HOH B1564      29.428  32.312  18.089  1.00  0.00      B    H  
ATOM   4713  O   HOH B1565      32.744   4.619  23.478  1.00  0.00      B    O  
ATOM   4714  H1  HOH B1565      32.807   5.069  24.364  1.00  0.00      B    H  
ATOM   4715  H2  HOH B1565      31.933   3.985  23.400  1.00  0.00      B    H  
ATOM   4716  O   HOH B1566      25.593  19.979  24.543  1.00  0.00      B    O  
ATOM   4717  H1  HOH B1566      24.849  20.679  24.668  1.00  0.00      B    H  
ATOM   4718  H2  HOH B1566      25.246  19.176  23.959  1.00  0.00      B    H  
ATOM   4719  O   HOH B1567      29.424  12.961  31.213  1.00  0.00      B    O  
ATOM   4720  H1  HOH B1567      28.906  13.744  30.882  1.00  0.00      B    H  
ATOM   4721  H2  HOH B1567      29.108  12.727  32.155  1.00  0.00      B    H  
ATOM   4722  O   HOH B1568       7.985   1.152   2.406  1.00  0.00      B    O  
ATOM   4723  H1  HOH B1568       7.182   1.673   2.058  1.00  0.00      B    H  
ATOM   4724  H2  HOH B1568       7.864   0.179   2.306  1.00  0.00      B    H  
ATOM   4725  O   HOH B1569      32.009  19.691  22.659  1.00  0.00      B    O  
ATOM   4726  H1  HOH B1569      31.752  18.746  22.944  1.00  0.00      B    H  
ATOM   4727  H2  HOH B1569      31.132  20.081  22.230  1.00  0.00      B    H  
ATOM   4728  O   HOH B1570      30.930  26.530   9.047  1.00  0.00      B    O  
ATOM   4729  H1  HOH B1570      31.194  26.905   9.996  1.00  0.00      B    H  
ATOM   4730  H2  HOH B1570      30.609  27.366   8.531  1.00  0.00      B    H  
ATOM   4731  O   HOH B1571      22.568  23.704   8.516  1.00  0.00      B    O  
ATOM   4732  H1  HOH B1571      22.256  22.798   8.310  1.00  0.00      B    H  
ATOM   4733  H2  HOH B1571      23.222  23.727   9.230  1.00  0.00      B    H  
ATOM   4734  O   HOH B1572      13.288  36.495   7.267  1.00  0.00      B    O  
ATOM   4735  H1  HOH B1572      13.801  35.669   6.823  1.00  0.00      B    H  
ATOM   4736  H2  HOH B1572      12.399  36.041   7.521  1.00  0.00      B    H  
ATOM   4737  O   HOH B1573      24.737   7.108  13.130  1.00  0.00      B    O  
ATOM   4738  H1  HOH B1573      24.731   6.177  12.730  1.00  0.00      B    H  
ATOM   4739  H2  HOH B1573      25.634   7.503  12.880  1.00  0.00      B    H  
ATOM   4740  O   HOH B1574      19.462  11.365  28.607  1.00  0.00      B    O  
ATOM   4741  H1  HOH B1574      20.212  11.824  28.081  1.00  0.00      B    H  
ATOM   4742  H2  HOH B1574      18.858  12.084  29.031  1.00  0.00      B    H  
ATOM   4743  O   HOH B1575      17.715  31.257  24.023  1.00  0.00      B    O  
ATOM   4744  H1  HOH B1575      17.560  30.383  23.555  1.00  0.00      B    H  
ATOM   4745  H2  HOH B1575      17.339  31.252  24.967  1.00  0.00      B    H  
ATOM   4746  O   HOH B1576      29.984  38.692  10.452  1.00  0.00      B    O  
ATOM   4747  H1  HOH B1576      30.183  39.596   9.959  1.00  0.00      B    H  
ATOM   4748  H2  HOH B1576      29.005  38.686  10.811  1.00  0.00      B    H  
ATOM   4749  O   HOH B1577      29.222  18.021  27.475  1.00  0.00      B    O  
ATOM   4750  H1  HOH B1577      29.675  18.474  28.292  1.00  0.00      B    H  
ATOM   4751  H2  HOH B1577      29.763  17.216  27.114  1.00  0.00      B    H  
ATOM   4752  O   HOH B1578      29.979  17.061   7.582  1.00  0.00      B    O  
ATOM   4753  H1  HOH B1578      30.905  17.349   7.320  1.00  0.00      B    H  
ATOM   4754  H2  HOH B1578      29.995  16.743   8.535  1.00  0.00      B    H  
ATOM   4755  O   HOH B1579       7.656  33.187  18.209  1.00  0.00      B    O  
ATOM   4756  H1  HOH B1579       7.519  33.007  17.181  1.00  0.00      B    H  
ATOM   4757  H2  HOH B1579       7.942  32.320  18.671  1.00  0.00      B    H  
ATOM   4758  O   HOH B1580       1.562  17.645  20.673  1.00  0.00      B    O  
ATOM   4759  H1  HOH B1580       2.386  17.183  21.117  1.00  0.00      B    H  
ATOM   4760  H2  HOH B1580       1.740  17.612  19.681  1.00  0.00      B    H  
ATOM   4761  O   HOH B1581      16.777  16.341  37.620  1.00  0.00      B    O  
ATOM   4762  H1  HOH B1581      16.480  16.428  36.612  1.00  0.00      B    H  
ATOM   4763  H2  HOH B1581      16.387  17.150  38.069  1.00  0.00      B    H  
ATOM   4764  O   HOH B1582      18.424  21.338   5.521  1.00  0.00      B    O  
ATOM   4765  H1  HOH B1582      18.663  20.650   6.290  1.00  0.00      B    H  
ATOM   4766  H2  HOH B1582      19.178  21.384   4.841  1.00  0.00      B    H  
ATOM   4767  O   HOH B1583      33.390   6.175  18.033  1.00  0.00      B    O  
ATOM   4768  H1  HOH B1583      34.233   5.712  18.385  1.00  0.00      B    H  
ATOM   4769  H2  HOH B1583      32.596   5.696  18.574  1.00  0.00      B    H  
ATOM   4770  O   HOH B1584      38.745  18.996  21.897  1.00  0.00      B    O  
ATOM   4771  H1  HOH B1584      38.708  19.715  21.162  1.00  0.00      B    H  
ATOM   4772  H2  HOH B1584      39.345  18.279  21.530  1.00  0.00      B    H  
ATOM   4773  O   HOH B1585      29.678   1.573   1.744  1.00  0.00      B    O  
ATOM   4774  H1  HOH B1585      29.638   0.909   2.493  1.00  0.00      B    H  
ATOM   4775  H2  HOH B1585      29.918   2.521   2.071  1.00  0.00      B    H  
ATOM   4776  O   HOH B1586      22.897  34.556   2.112  1.00  0.00      B    O  
ATOM   4777  H1  HOH B1586      23.484  34.937   1.306  1.00  0.00      B    H  
ATOM   4778  H2  HOH B1586      22.305  33.769   1.750  1.00  0.00      B    H  
ATOM   4779  O   HOH B1587       5.086  25.993  25.618  1.00  0.00      B    O  
ATOM   4780  H1  HOH B1587       5.952  26.509  25.422  1.00  0.00      B    H  
ATOM   4781  H2  HOH B1587       4.579  26.645  26.143  1.00  0.00      B    H  
ATOM   4782  O   HOH B1588      30.808  21.414  15.581  1.00  0.00      B    O  
ATOM   4783  H1  HOH B1588      30.117  20.982  16.135  1.00  0.00      B    H  
ATOM   4784  H2  HOH B1588      31.494  20.664  15.276  1.00  0.00      B    H  
ATOM   4785  O   HOH B1589      13.399  18.329   8.757  1.00  0.00      B    O  
ATOM   4786  H1  HOH B1589      13.657  18.247   9.719  1.00  0.00      B    H  
ATOM   4787  H2  HOH B1589      13.313  17.380   8.291  1.00  0.00      B    H  
ATOM   4788  O   HOH B1590       5.956  22.123  25.493  1.00  0.00      B    O  
ATOM   4789  H1  HOH B1590       5.743  22.804  26.231  1.00  0.00      B    H  
ATOM   4790  H2  HOH B1590       6.371  21.277  25.925  1.00  0.00      B    H  
ATOM   4791  O   HOH B1591      10.994  20.188   1.873  1.00  0.00      B    O  
ATOM   4792  H1  HOH B1591      11.260  19.244   1.577  1.00  0.00      B    H  
ATOM   4793  H2  HOH B1591      10.681  20.152   2.857  1.00  0.00      B    H  
ATOM   4794  O   HOH B1592      19.798  25.977  21.626  1.00  0.00      B    O  
ATOM   4795  H1  HOH B1592      20.199  25.099  21.730  1.00  0.00      B    H  
ATOM   4796  H2  HOH B1592      20.328  26.498  20.888  1.00  0.00      B    H  
ATOM   4797  O   HOH B1593      21.309  31.477  29.266  1.00  0.00      B    O  
ATOM   4798  H1  HOH B1593      22.022  30.925  29.778  1.00  0.00      B    H  
ATOM   4799  H2  HOH B1593      21.010  30.848  28.540  1.00  0.00      B    H  
ATOM   4800  O   HOH B1594       2.051  19.139   4.633  1.00  0.00      B    O  
ATOM   4801  H1  HOH B1594       3.063  19.195   5.001  1.00  0.00      B    H  
ATOM   4802  H2  HOH B1594       2.021  19.725   3.832  1.00  0.00      B    H  
ATOM   4803  O   HOH B1595      16.844  29.648  33.388  1.00  0.00      B    O  
ATOM   4804  H1  HOH B1595      16.445  30.465  32.936  1.00  0.00      B    H  
ATOM   4805  H2  HOH B1595      16.403  28.771  33.058  1.00  0.00      B    H  
ATOM   4806  O   HOH B1596      28.428  12.855  28.008  1.00  0.00      B    O  
ATOM   4807  H1  HOH B1596      28.377  13.436  27.133  1.00  0.00      B    H  
ATOM   4808  H2  HOH B1596      28.328  13.433  28.826  1.00  0.00      B    H  
ATOM   4809  O   HOH B1597      28.157   2.625  32.699  1.00  0.00      B    O  
ATOM   4810  H1  HOH B1597      27.238   2.656  32.991  1.00  0.00      B    H  
ATOM   4811  H2  HOH B1597      28.570   1.868  33.142  1.00  0.00      B    H  
ATOM   4812  O   HOH B1598      20.756  34.177  24.347  1.00  0.00      B    O  
ATOM   4813  H1  HOH B1598      20.805  33.228  24.781  1.00  0.00      B    H  
ATOM   4814  H2  HOH B1598      20.959  34.070  23.394  1.00  0.00      B    H  
ATOM   4815  O   HOH B1599      18.014  12.892  35.988  1.00  0.00      B    O  
ATOM   4816  H1  HOH B1599      18.976  12.734  35.728  1.00  0.00      B    H  
ATOM   4817  H2  HOH B1599      17.477  13.282  35.247  1.00  0.00      B    H  
ATOM   4818  O   HOH B1600       5.886  30.393  16.140  1.00  0.00      B    O  
ATOM   4819  H1  HOH B1600       5.026  30.400  15.644  1.00  0.00      B    H  
ATOM   4820  H2  HOH B1600       6.480  29.715  15.726  1.00  0.00      B    H  
ATOM   4821  O   HOH B1601      20.806  31.635   6.446  1.00  0.00      B    O  
ATOM   4822  H1  HOH B1601      21.539  30.997   6.581  1.00  0.00      B    H  
ATOM   4823  H2  HOH B1601      21.120  32.440   6.969  1.00  0.00      B    H  
ATOM   4824  O   HOH B1602      37.364  30.877   8.604  1.00  0.00      B    O  
ATOM   4825  H1  HOH B1602      37.194  30.561   7.610  1.00  0.00      B    H  
ATOM   4826  H2  HOH B1602      38.319  30.637   8.787  1.00  0.00      B    H  
ATOM   4827  O   HOH B1603      13.026  15.966   7.430  1.00  0.00      B    O  
ATOM   4828  H1  HOH B1603      13.532  15.346   6.827  1.00  0.00      B    H  
ATOM   4829  H2  HOH B1603      12.048  15.727   7.313  1.00  0.00      B    H  
ATOM   4830  O   HOH B1604      29.213  12.553   4.620  1.00  0.00      B    O  
ATOM   4831  H1  HOH B1604      29.390  12.894   3.713  1.00  0.00      B    H  
ATOM   4832  H2  HOH B1604      28.188  12.519   4.698  1.00  0.00      B    H  
ATOM   4833  O   HOH B1605       1.771  21.337  39.139  1.00  0.00      B    O  
ATOM   4834  H1  HOH B1605       2.580  20.782  39.133  1.00  0.00      B    H  
ATOM   4835  H2  HOH B1605       1.508  21.530  38.150  1.00  0.00      B    H  
ATOM   4836  O   HOH B1606       4.749  24.699  36.878  1.00  0.00      B    O  
ATOM   4837  H1  HOH B1606       5.631  24.122  36.826  1.00  0.00      B    H  
ATOM   4838  H2  HOH B1606       4.516  24.695  37.834  1.00  0.00      B    H  
ATOM   4839  O   HOH B1607      27.184  38.453  11.055  1.00  0.00      B    O  
ATOM   4840  H1  HOH B1607      27.007  37.567  11.423  1.00  0.00      B    H  
ATOM   4841  H2  HOH B1607      26.464  39.072  11.261  1.00  0.00      B    H  
ATOM   4842  O   HOH B1608      23.476  14.486  14.767  1.00  0.00      B    O  
ATOM   4843  H1  HOH B1608      23.576  13.679  15.415  1.00  0.00      B    H  
ATOM   4844  H2  HOH B1608      23.007  14.097  13.904  1.00  0.00      B    H  
ATOM   4845  O   HOH B1609      26.126  13.724  11.493  1.00  0.00      B    O  
ATOM   4846  H1  HOH B1609      27.004  14.076  11.079  1.00  0.00      B    H  
ATOM   4847  H2  HOH B1609      25.931  12.778  11.267  1.00  0.00      B    H  
ATOM   4848  O   HOH B1610      26.444  37.185   2.474  1.00  0.00      B    O  
ATOM   4849  H1  HOH B1610      25.692  36.704   2.940  1.00  0.00      B    H  
ATOM   4850  H2  HOH B1610      26.528  36.832   1.505  1.00  0.00      B    H  
ATOM   4851  O   HOH B1611      28.074  34.931  29.707  1.00  0.00      B    O  
ATOM   4852  H1  HOH B1611      27.463  35.268  30.439  1.00  0.00      B    H  
ATOM   4853  H2  HOH B1611      28.360  34.011  30.002  1.00  0.00      B    H  
ATOM   4854  O   HOH B1612       9.588  25.676   5.666  1.00  0.00      B    O  
ATOM   4855  H1  HOH B1612       8.891  26.186   5.101  1.00  0.00      B    H  
ATOM   4856  H2  HOH B1612       9.124  24.845   5.963  1.00  0.00      B    H  
ATOM   4857  O   HOH B1613       0.944  19.473  33.315  1.00  0.00      B    O  
ATOM   4858  H1  HOH B1613       0.507  19.516  32.467  1.00  0.00      B    H  
ATOM   4859  H2  HOH B1613       1.555  20.360  33.423  1.00  0.00      B    H  
ATOM   4860  O   HOH B1614      29.426   9.917  23.907  1.00  0.00      B    O  
ATOM   4861  H1  HOH B1614      30.141  10.089  23.229  1.00  0.00      B    H  
ATOM   4862  H2  HOH B1614      29.495  10.514  24.708  1.00  0.00      B    H  
ATOM   4863  O   HOH B1615      14.098  15.207  10.986  1.00  0.00      B    O  
ATOM   4864  H1  HOH B1615      14.500  14.298  11.300  1.00  0.00      B    H  
ATOM   4865  H2  HOH B1615      13.780  15.100  10.053  1.00  0.00      B    H  
ATOM   4866  O   HOH B1616      23.194  35.696  27.634  1.00  0.00      B    O  
ATOM   4867  H1  HOH B1616      23.091  36.277  28.466  1.00  0.00      B    H  
ATOM   4868  H2  HOH B1616      22.485  35.875  26.934  1.00  0.00      B    H  
ATOM   4869  O   HOH B1617      30.838  19.229  29.769  1.00  0.00      B    O  
ATOM   4870  H1  HOH B1617      31.866  19.325  30.005  1.00  0.00      B    H  
ATOM   4871  H2  HOH B1617      30.386  20.094  30.031  1.00  0.00      B    H  
ATOM   4872  O   HOH B1618       2.401  14.091   3.593  1.00  0.00      B    O  
ATOM   4873  H1  HOH B1618       2.028  13.609   4.441  1.00  0.00      B    H  
ATOM   4874  H2  HOH B1618       2.845  14.948   3.947  1.00  0.00      B    H  
ATOM   4875  O   HOH B1619       9.966  34.471   4.104  1.00  0.00      B    O  
ATOM   4876  H1  HOH B1619      10.328  35.404   3.861  1.00  0.00      B    H  
ATOM   4877  H2  HOH B1619       9.097  34.671   4.606  1.00  0.00      B    H  
ATOM   4878  O   HOH B1620      13.387   1.885   4.527  1.00  0.00      B    O  
ATOM   4879  H1  HOH B1620      13.970   1.966   3.715  1.00  0.00      B    H  
ATOM   4880  H2  HOH B1620      13.040   0.950   4.586  1.00  0.00      B    H  
ATOM   4881  O   HOH B1621      27.753  30.159  22.028  1.00  0.00      B    O  
ATOM   4882  H1  HOH B1621      27.104  30.203  22.811  1.00  0.00      B    H  
ATOM   4883  H2  HOH B1621      27.371  30.710  21.288  1.00  0.00      B    H  
ATOM   4884  O   HOH B1622      14.985  21.804   4.484  1.00  0.00      B    O  
ATOM   4885  H1  HOH B1622      15.500  21.930   5.389  1.00  0.00      B    H  
ATOM   4886  H2  HOH B1622      14.308  22.523   4.398  1.00  0.00      B    H  
ATOM   4887  O   HOH B1623      39.043  37.468   9.549  1.00  0.00      B    O  
ATOM   4888  H1  HOH B1623      38.288  37.646   8.931  1.00  0.00      B    H  
ATOM   4889  H2  HOH B1623      39.608  36.887   8.993  1.00  0.00      B    H  
ATOM   4890  O   HOH B1624       4.644  26.427   8.230  1.00  0.00      B    O  
ATOM   4891  H1  HOH B1624       5.145  25.628   8.570  1.00  0.00      B    H  
ATOM   4892  H2  HOH B1624       5.265  27.283   8.162  1.00  0.00      B    H  
ATOM   4893  O   HOH B1625      28.945  27.477  24.568  1.00  0.00      B    O  
ATOM   4894  H1  HOH B1625      28.682  26.547  24.316  1.00  0.00      B    H  
ATOM   4895  H2  HOH B1625      29.516  27.886  23.856  1.00  0.00      B    H  
ATOM   4896  O   HOH B1626       5.817   0.591  15.274  1.00  0.00      B    O  
ATOM   4897  H1  HOH B1626       5.575   1.485  15.515  1.00  0.00      B    H  
ATOM   4898  H2  HOH B1626       4.991   0.235  14.925  1.00  0.00      B    H  
ATOM   4899  O   HOH B1627      23.523  38.822   5.553  1.00  0.00      B    O  
ATOM   4900  H1  HOH B1627      22.960  39.189   6.283  1.00  0.00      B    H  
ATOM   4901  H2  HOH B1627      22.971  38.533   4.795  1.00  0.00      B    H  
ATOM   4902  O   HOH B1628      14.116  19.456  36.344  1.00  0.00      B    O  
ATOM   4903  H1  HOH B1628      14.840  20.178  36.466  1.00  0.00      B    H  
ATOM   4904  H2  HOH B1628      14.538  18.581  36.180  1.00  0.00      B    H  
ATOM   4905  O   HOH B1629      25.406  35.775  25.798  1.00  0.00      B    O  
ATOM   4906  H1  HOH B1629      24.961  35.529  26.678  1.00  0.00      B    H  
ATOM   4907  H2  HOH B1629      24.667  35.795  25.093  1.00  0.00      B    H  
ATOM   4908  O   HOH B1630      35.856  11.886  22.368  1.00  0.00      B    O  
ATOM   4909  H1  HOH B1630      35.268  12.670  22.044  1.00  0.00      B    H  
ATOM   4910  H2  HOH B1630      35.353  11.163  22.859  1.00  0.00      B    H  
ATOM   4911  O   HOH B1631      26.077   3.966  38.265  1.00  0.00      B    O  
ATOM   4912  H1  HOH B1631      26.930   4.134  38.771  1.00  0.00      B    H  
ATOM   4913  H2  HOH B1631      25.340   4.506  38.601  1.00  0.00      B    H  
ATOM   4914  O   HOH B1632       2.769   9.132  34.910  1.00  0.00      B    O  
ATOM   4915  H1  HOH B1632       3.103   8.440  35.616  1.00  0.00      B    H  
ATOM   4916  H2  HOH B1632       2.326   9.876  35.435  1.00  0.00      B    H  
ATOM   4917  O   HOH B1633      16.514  38.793   9.271  1.00  0.00      B    O  
ATOM   4918  H1  HOH B1633      16.367  37.769   9.157  1.00  0.00      B    H  
ATOM   4919  H2  HOH B1633      16.736  39.043  10.211  1.00  0.00      B    H  
ATOM   4920  O   HOH B1634       6.740  12.309  36.609  1.00  0.00      B    O  
ATOM   4921  H1  HOH B1634       7.371  11.481  36.616  1.00  0.00      B    H  
ATOM   4922  H2  HOH B1634       6.706  12.785  37.535  1.00  0.00      B    H  
ATOM   4923  O   HOH B1635       9.572  10.921  13.465  1.00  0.00      B    O  
ATOM   4924  H1  HOH B1635       9.503  10.594  14.416  1.00  0.00      B    H  
ATOM   4925  H2  HOH B1635       9.467  10.088  12.830  1.00  0.00      B    H  
ATOM   4926  O   HOH B1636       6.862  10.051  25.825  1.00  0.00      B    O  
ATOM   4927  H1  HOH B1636       7.227   9.161  26.213  1.00  0.00      B    H  
ATOM   4928  H2  HOH B1636       7.366  10.244  24.969  1.00  0.00      B    H  
ATOM   4929  O   HOH B1637       8.196  11.791   5.152  1.00  0.00      B    O  
ATOM   4930  H1  HOH B1637       7.988  11.059   4.450  1.00  0.00      B    H  
ATOM   4931  H2  HOH B1637       8.543  11.375   5.987  1.00  0.00      B    H  
ATOM   4932  O   HOH B1638       3.899  21.725  12.046  1.00  0.00      B    O  
ATOM   4933  H1  HOH B1638       4.670  21.352  11.472  1.00  0.00      B    H  
ATOM   4934  H2  HOH B1638       3.356  22.312  11.445  1.00  0.00      B    H  
ATOM   4935  O   HOH B1639      12.523   4.397   4.247  1.00  0.00      B    O  
ATOM   4936  H1  HOH B1639      12.164   4.610   5.156  1.00  0.00      B    H
[truncated: 87,809 more chars]
