# Supplementary material for: ECE vs DISP Mechanisms in Anodic Electrolysis of Benzyl Alcohols: Computational Prediction of Microscopic Rate Constants
Source: J Phys Chem C Nanomater Interfaces. 2025 Aug 28;129(36):16076–96. doi: 10.1021/acs.jpcc.5c04347 (PMC12434723; doi:10.1021/acs.jpcc.5c04347)
Supplement: Supplementary file 2 [file jp5c04347_si_002.zip › example_simulation_inputs/QMMM_simulation_bulk_H2O_base_H2O/start_18_0.118_coords.pdb]

TITLE     MDANALYSIS FRAME 0: Created by PDBWriter
CRYST1   39.149   39.149   39.149  90.00  90.00  90.00 P 1           1
ATOM      1  C00 2ag A   1      14.413  16.151  20.416  1.00  0.00      A    C  
ATOM      2  O01 2ag A   1      15.208  17.110  19.711  1.00  0.00      A    O  
ATOM      3  C02 2ag A   1      14.532  18.126  19.071  1.00  0.00      A    C  
ATOM      4  C03 2ag A   1      15.357  18.978  18.301  1.00  0.00      A    C  
ATOM      5  C04 2ag A   1      14.839  20.061  17.651  1.00  0.00      A    C  
ATOM      6  C05 2ag A   1      13.480  20.402  17.808  1.00  0.00      A    C  
ATOM      7  C06 2ag A   1      12.951  21.486  17.026  1.00  0.00      A    C  
ATOM      8  O07 2ag A   1      11.677  21.838  17.292  1.00  0.00      A    O  
ATOM      9  C08 2ag A   1      12.708  19.518  18.558  1.00  0.00      A    C  
ATOM     10  C09 2ag A   1      13.179  18.397  19.213  1.00  0.00      A    C  
ATOM     11  H0A 2ag A   1      13.856  16.699  21.197  1.00  0.00      A    H  
ATOM     12  H0B 2ag A   1      13.725  15.547  19.735  1.00  0.00      A    H  
ATOM     13  H0C 2ag A   1      15.037  15.378  20.801  1.00  0.00      A    H  
ATOM     14  H0D 2ag A   1      16.387  18.668  18.203  1.00  0.00      A    H  
ATOM     15  H0E 2ag A   1      15.540  20.779  17.098  1.00  0.00      A    H  
ATOM     16  H0F 2ag A   1      13.209  20.814  15.839  1.00  0.00      A    H  
ATOM     17  H0G 2ag A   1      13.648  22.310  16.624  1.00  0.00      A    H  
ATOM     18  H0H 2ag A   1      11.415  22.400  16.470  1.00  0.00      A    H  
ATOM     19  H0I 2ag A   1      11.637  19.781  18.543  1.00  0.00      A    H  
ATOM     20  H0J 2ag A   1      12.365  17.716  19.670  1.00  0.00      A    H  
ATOM     21  O   HOH B   1      13.472  20.172  14.902  1.00  0.00      B    O  
ATOM     22  H1  HOH B   1      13.184  19.261  15.200  1.00  0.00      B    H  
ATOM     23  H2  HOH B   1      13.128  20.294  13.900  1.00  0.00      B    H  
ATOM     24  O   HOH B   2      13.287  23.330  13.404  1.00  0.00      B    O  
ATOM     25  H1  HOH B   2      12.850  22.861  12.675  1.00  0.00      B    H  
ATOM     26  H2  HOH B   2      13.522  24.198  13.061  1.00  0.00      B    H  
ATOM     27  O   HOH B   3      14.731  24.349  16.710  1.00  0.00      B    O  
ATOM     28  H1  HOH B   3      15.120  24.719  15.853  1.00  0.00      B    H  
ATOM     29  H2  HOH B   3      13.872  24.865  16.847  1.00  0.00      B    H  
ATOM     30  O   HOH B   4      12.190  20.066  12.617  1.00  0.00      B    O  
ATOM     31  H1  HOH B   4      12.879  19.491  12.259  1.00  0.00      B    H  
ATOM     32  H2  HOH B   4      11.890  20.753  11.957  1.00  0.00      B    H  
ATOM     33  O   HOH B   5      15.756  23.220  18.782  1.00  0.00      B    O  
ATOM     34  H1  HOH B   5      15.428  23.845  18.009  1.00  0.00      B    H  
ATOM     35  H2  HOH B   5      16.039  23.807  19.496  1.00  0.00      B    H  
ATOM     36  O   HOH B   6      11.331  22.711  14.902  1.00  0.00      B    O  
ATOM     37  H1  HOH B   6      12.107  23.036  14.367  1.00  0.00      B    H  
ATOM     38  H2  HOH B   6      10.551  23.255  14.676  1.00  0.00      B    H  
ATOM     39  O   HOH B   7      17.374  22.237  16.697  1.00  0.00      B    O  
ATOM     40  H1  HOH B   7      16.689  22.276  16.021  1.00  0.00      B    H  
ATOM     41  H2  HOH B   7      16.924  22.569  17.476  1.00  0.00      B    H  
ATOM     42  O   HOH B   8      14.128  21.737  20.378  1.00  0.00      B    O  
ATOM     43  H1  HOH B   8      13.820  21.060  19.770  1.00  0.00      B    H  
ATOM     44  H2  HOH B   8      14.538  22.333  19.708  1.00  0.00      B    H  
ATOM     45  O   HOH B   9      11.737  22.312  11.424  1.00  0.00      B    O  
ATOM     46  H1  HOH B   9      12.170  22.467  10.521  1.00  0.00      B    H  
ATOM     47  H2  HOH B   9      10.918  22.831  11.349  1.00  0.00      B    H  
ATOM     48  O   HOH B  10      12.446  17.914  15.777  1.00  0.00      B    O  
ATOM     49  H1  HOH B  10      12.649  18.218  16.701  1.00  0.00      B    H  
ATOM     50  H2  HOH B  10      11.678  18.523  15.511  1.00  0.00      B    H  
ATOM     51  O   HOH B  11      10.748  19.585  14.818  1.00  0.00      B    O  
ATOM     52  H1  HOH B  11      11.086  19.727  13.872  1.00  0.00      B    H  
ATOM     53  H2  HOH B  11      10.624  20.447  15.156  1.00  0.00      B    H  
ATOM     54  O   HOH B  12      15.567  22.404  14.632  1.00  0.00      B    O  
ATOM     55  H1  HOH B  12      15.921  21.849  13.897  1.00  0.00      B    H  
ATOM     56  H2  HOH B  12      14.744  22.770  14.203  1.00  0.00      B    H  
ATOM     57  O   HOH B  13       0.484  15.947  30.108  1.00  0.00      B    O  
ATOM     58  H1  HOH B  13      -0.504  15.685  30.063  1.00  0.00      B    H  
ATOM     59  H2  HOH B  13       1.109  15.089  30.118  1.00  0.00      B    H  
ATOM     60  O   HOH B  14      25.768   5.787  24.241  1.00  0.00      B    O  
ATOM     61  H1  HOH B  14      25.027   5.111  24.278  1.00  0.00      B    H  
ATOM     62  H2  HOH B  14      26.665   5.259  24.327  1.00  0.00      B    H  
ATOM     63  O   HOH B  15      15.025  12.676  18.460  1.00  0.00      B    O  
ATOM     64  H1  HOH B  15      15.970  13.083  18.710  1.00  0.00      B    H  
ATOM     65  H2  HOH B  15      14.469  12.654  19.277  1.00  0.00      B    H  
ATOM     66  O   HOH B  16      37.184  15.653  16.611  1.00  0.00      B    O  
ATOM     67  H1  HOH B  16      36.908  16.268  17.353  1.00  0.00      B    H  
ATOM     68  H2  HOH B  16      36.489  15.034  16.227  1.00  0.00      B    H  
ATOM     69  O   HOH B  17       5.843  23.472  18.088  1.00  0.00      B    O  
ATOM     70  H1  HOH B  17       6.626  23.181  18.663  1.00  0.00      B    H  
ATOM     71  H2  HOH B  17       5.013  23.273  18.667  1.00  0.00      B    H  
ATOM     72  O   HOH B  18      10.194   8.323  15.126  1.00  0.00      B    O  
ATOM     73  H1  HOH B  18      10.215   7.418  14.600  1.00  0.00      B    H  
ATOM     74  H2  HOH B  18      10.359   9.054  14.476  1.00  0.00      B    H  
ATOM     75  O   HOH B  19      14.288  38.031  32.415  1.00  0.00      B    O  
ATOM     76  H1  HOH B  19      14.657  37.424  33.177  1.00  0.00      B    H  
ATOM     77  H2  HOH B  19      13.289  38.175  32.463  1.00  0.00      B    H  
ATOM     78  O   HOH B  20       1.563  27.620  22.501  1.00  0.00      B    O  
ATOM     79  H1  HOH B  20       1.168  26.878  21.924  1.00  0.00      B    H  
ATOM     80  H2  HOH B  20       1.186  28.525  22.180  1.00  0.00      B    H  
ATOM     81  O   HOH B  21      11.099  28.213  29.195  1.00  0.00      B    O  
ATOM     82  H1  HOH B  21      10.502  28.463  29.975  1.00  0.00      B    H  
ATOM     83  H2  HOH B  21      11.269  27.214  29.276  1.00  0.00      B    H  
ATOM     84  O   HOH B  22      14.280   3.758   5.421  1.00  0.00      B    O  
ATOM     85  H1  HOH B  22      15.182   3.997   5.785  1.00  0.00      B    H  
ATOM     86  H2  HOH B  22      13.910   4.558   4.840  1.00  0.00      B    H  
ATOM     87  O   HOH B  23      20.583  18.451  33.344  1.00  0.00      B    O  
ATOM     88  H1  HOH B  23      20.169  17.540  33.427  1.00  0.00      B    H  
ATOM     89  H2  HOH B  23      20.865  18.447  32.383  1.00  0.00      B    H  
ATOM     90  O   HOH B  24      32.012  18.581  22.869  1.00  0.00      B    O  
ATOM     91  H1  HOH B  24      31.271  18.847  22.180  1.00  0.00      B    H  
ATOM     92  H2  HOH B  24      32.362  19.388  23.321  1.00  0.00      B    H  
ATOM     93  O   HOH B  25      19.594   9.448  23.924  1.00  0.00      B    O  
ATOM     94  H1  HOH B  25      20.038   8.540  23.737  1.00  0.00      B    H  
ATOM     95  H2  HOH B  25      19.952   9.855  24.805  1.00  0.00      B    H  
ATOM     96  O   HOH B  26       9.517   2.236  16.513  1.00  0.00      B    O  
ATOM     97  H1  HOH B  26       8.757   2.261  15.815  1.00  0.00      B    H  
ATOM     98  H2  HOH B  26       9.095   2.480  17.405  1.00  0.00      B    H  
ATOM     99  O   HOH B  27       6.789  10.093   7.289  1.00  0.00      B    O  
ATOM    100  H1  HOH B  27       6.725   9.489   8.090  1.00  0.00      B    H  
ATOM    101  H2  HOH B  27       6.382  10.970   7.559  1.00  0.00      B    H  
ATOM    102  O   HOH B  28      35.270  25.574  28.952  1.00  0.00      B    O  
ATOM    103  H1  HOH B  28      34.879  25.617  29.896  1.00  0.00      B    H  
ATOM    104  H2  HOH B  28      36.096  25.046  29.068  1.00  0.00      B    H  
ATOM    105  O   HOH B  29      29.337   0.195  27.170  1.00  0.00      B    O  
ATOM    106  H1  HOH B  29      30.241   0.181  27.645  1.00  0.00      B    H  
ATOM    107  H2  HOH B  29      29.442   0.505  26.232  1.00  0.00      B    H  
ATOM    108  O   HOH B  30      36.454  24.878   1.235  1.00  0.00      B    O  
ATOM    109  H1  HOH B  30      36.044  25.828   1.310  1.00  0.00      B    H  
ATOM    110  H2  HOH B  30      37.420  25.032   1.244  1.00  0.00      B    H  
ATOM    111  O   HOH B  31      32.066  17.614  36.023  1.00  0.00      B    O  
ATOM    112  H1  HOH B  31      32.885  17.811  36.652  1.00  0.00      B    H  
ATOM    113  H2  HOH B  31      31.530  18.412  35.879  1.00  0.00      B    H  
ATOM    114  O   HOH B  32       4.829  36.664   7.253  1.00  0.00      B    O  
ATOM    115  H1  HOH B  32       5.636  36.897   7.779  1.00  0.00      B    H  
ATOM    116  H2  HOH B  32       4.866  35.695   6.967  1.00  0.00      B    H  
ATOM    117  O   HOH B  33      15.205  16.139   2.910  1.00  0.00      B    O  
ATOM    118  H1  HOH B  33      15.434  16.275   1.942  1.00  0.00      B    H  
ATOM    119  H2  HOH B  33      15.000  17.096   3.281  1.00  0.00      B    H  
ATOM    120  O   HOH B  34      23.274   0.498   5.961  1.00  0.00      B    O  
ATOM    121  H1  HOH B  34      24.082   1.059   6.165  1.00  0.00      B    H  
ATOM    122  H2  HOH B  34      22.548   1.030   5.542  1.00  0.00      B    H  
ATOM    123  O   HOH B  35      17.384  12.244  34.582  1.00  0.00      B    O  
ATOM    124  H1  HOH B  35      16.689  12.843  35.036  1.00  0.00      B    H  
ATOM    125  H2  HOH B  35      17.360  11.313  35.065  1.00  0.00      B    H  
ATOM    126  O   HOH B  36      23.482  22.878  25.801  1.00  0.00      B    O  
ATOM    127  H1  HOH B  36      23.403  22.016  25.246  1.00  0.00      B    H  
ATOM    128  H2  HOH B  36      24.039  23.518  25.261  1.00  0.00      B    H  
ATOM    129  O   HOH B  37      31.606  22.787  18.048  1.00  0.00      B    O  
ATOM    130  H1  HOH B  37      32.015  21.858  18.150  1.00  0.00      B    H  
ATOM    131  H2  HOH B  37      31.602  22.954  17.041  1.00  0.00      B    H  
ATOM    132  O   HOH B  38       9.444  20.947  35.974  1.00  0.00      B    O  
ATOM    133  H1  HOH B  38       9.558  20.328  35.123  1.00  0.00      B    H  
ATOM    134  H2  HOH B  38       9.811  21.850  35.695  1.00  0.00      B    H  
ATOM    135  O   HOH B  39      17.103  33.190  29.522  1.00  0.00      B    O  
ATOM    136  H1  HOH B  39      16.385  33.622  30.016  1.00  0.00      B    H  
ATOM    137  H2  HOH B  39      17.285  32.270  29.823  1.00  0.00      B    H  
ATOM    138  O   HOH B  40      33.454   1.243  19.024  1.00  0.00      B    O  
ATOM    139  H1  HOH B  40      32.921   0.533  19.485  1.00  0.00      B    H  
ATOM    140  H2  HOH B  40      33.829   0.866  18.182  1.00  0.00      B    H  
ATOM    141  O   HOH B  41      16.548  24.960  20.722  1.00  0.00      B    O  
ATOM    142  H1  HOH B  41      16.297  25.136  21.657  1.00  0.00      B    H  
ATOM    143  H2  HOH B  41      17.212  25.737  20.477  1.00  0.00      B    H  
ATOM    144  O   HOH B  42      35.558  33.294  18.913  1.00  0.00      B    O  
ATOM    145  H1  HOH B  42      36.141  33.105  19.654  1.00  0.00      B    H  
ATOM    146  H2  HOH B  42      35.041  32.391  18.671  1.00  0.00      B    H  
ATOM    147  O   HOH B  43      25.515  37.167  26.060  1.00  0.00      B    O  
ATOM    148  H1  HOH B  43      24.733  36.571  26.281  1.00  0.00      B    H  
ATOM    149  H2  HOH B  43      25.341  38.046  26.468  1.00  0.00      B    H  
ATOM    150  O   HOH B  44      32.589  29.157   4.712  1.00  0.00      B    O  
ATOM    151  H1  HOH B  44      32.015  28.617   4.127  1.00  0.00      B    H  
ATOM    152  H2  HOH B  44      33.114  29.796   4.083  1.00  0.00      B    H  
ATOM    153  O   HOH B  45      34.746  24.399  22.590  1.00  0.00      B    O  
ATOM    154  H1  HOH B  45      34.373  25.330  22.588  1.00  0.00      B    H  
ATOM    155  H2  HOH B  45      34.974  24.133  23.520  1.00  0.00      B    H  
ATOM    156  O   HOH B  46      22.285  30.749  38.233  1.00  0.00      B    O  
ATOM    157  H1  HOH B  46      23.246  31.143  38.464  1.00  0.00      B    H  
ATOM    158  H2  HOH B  46      21.578  31.484  38.393  1.00  0.00      B    H  
ATOM    159  O   HOH B  47       1.048   4.732   1.557  1.00  0.00      B    O  
ATOM    160  H1  HOH B  47       0.579   4.646   2.430  1.00  0.00      B    H  
ATOM    161  H2  HOH B  47       0.814   5.654   1.214  1.00  0.00      B    H  
ATOM    162  O   HOH B  48      17.251  27.254  18.789  1.00  0.00      B    O  
ATOM    163  H1  HOH B  48      18.195  27.413  18.472  1.00  0.00      B    H  
ATOM    164  H2  HOH B  48      16.584  27.328  18.034  1.00  0.00      B    H  
ATOM    165  O   HOH B  49      36.176  26.237  24.404  1.00  0.00      B    O  
ATOM    166  H1  HOH B  49      36.092  25.343  24.858  1.00  0.00      B    H  
ATOM    167  H2  HOH B  49      35.846  26.928  25.044  1.00  0.00      B    H  
ATOM    168  O   HOH B  50      33.877  36.956  13.625  1.00  0.00      B    O  
ATOM    169  H1  HOH B  50      34.616  37.564  13.361  1.00  0.00      B    H  
ATOM    170  H2  HOH B  50      34.207  36.311  14.382  1.00  0.00      B    H  
ATOM    171  O   HOH B  51      12.426  33.633  30.800  1.00  0.00      B    O  
ATOM    172  H1  HOH B  51      11.921  34.167  30.079  1.00  0.00      B    H  
ATOM    173  H2  HOH B  51      11.971  33.808  31.684  1.00  0.00      B    H  
ATOM    174  O   HOH B  52      18.219  30.563   4.559  1.00  0.00      B    O  
ATOM    175  H1  HOH B  52      17.388  30.162   5.009  1.00  0.00      B    H  
ATOM    176  H2  HOH B  52      18.995  29.913   4.778  1.00  0.00      B    H  
ATOM    177  O   HOH B  53      14.502   6.896   6.922  1.00  0.00      B    O  
ATOM    178  H1  HOH B  53      13.731   6.212   7.092  1.00  0.00      B    H  
ATOM    179  H2  HOH B  53      15.360   6.330   6.874  1.00  0.00      B    H  
ATOM    180  O   HOH B  54      30.883  32.751  25.387  1.00  0.00      B    O  
ATOM    181  H1  HOH B  54      30.915  31.948  26.008  1.00  0.00      B    H  
ATOM    182  H2  HOH B  54      31.497  32.423  24.618  1.00  0.00      B    H  
ATOM    183  O   HOH B  55      10.602  38.291  22.375  1.00  0.00      B    O  
ATOM    184  H1  HOH B  55      11.485  37.954  21.940  1.00  0.00      B    H  
ATOM    185  H2  HOH B  55       9.843  38.067  21.704  1.00  0.00      B    H  
ATOM    186  O   HOH B  56      31.505  34.083  18.544  1.00  0.00      B    O  
ATOM    187  H1  HOH B  56      31.609  33.626  17.649  1.00  0.00      B    H  
ATOM    188  H2  HOH B  56      31.462  35.029  18.335  1.00  0.00      B    H  
ATOM    189  O   HOH B  57      30.293  19.927  35.884  1.00  0.00      B    O  
ATOM    190  H1  HOH B  57      29.504  19.675  35.349  1.00  0.00      B    H  
ATOM    191  H2  HOH B  57      30.420  20.909  35.895  1.00  0.00      B    H  
ATOM    192  O   HOH B  58      29.759  31.137  37.898  1.00  0.00      B    O  
ATOM    193  H1  HOH B  58      29.234  30.255  38.006  1.00  0.00      B    H  
ATOM    194  H2  HOH B  58      30.364  31.330  38.702  1.00  0.00      B    H  
ATOM    195  O   HOH B  59       6.151  36.434  19.925  1.00  0.00      B    O  
ATOM    196  H1  HOH B  59       6.096  36.264  18.906  1.00  0.00      B    H  
ATOM    197  H2  HOH B  59       6.622  35.662  20.430  1.00  0.00      B    H  
ATOM    198  O   HOH B  60      36.199   5.425  29.496  1.00  0.00      B    O  
ATOM    199  H1  HOH B  60      35.316   5.988  29.431  1.00  0.00      B    H  
ATOM    200  H2  HOH B  60      35.930   4.576  29.047  1.00  0.00      B    H  
ATOM    201  O   HOH B  61      25.902   9.199  19.156  1.00  0.00      B    O  
ATOM    202  H1  HOH B  61      25.745   8.748  20.005  1.00  0.00      B    H  
ATOM    203  H2  HOH B  61      26.258   8.532  18.483  1.00  0.00      B    H  
ATOM    204  O   HOH B  62      35.774   1.204  26.022  1.00  0.00      B    O  
ATOM    205  H1  HOH B  62      35.706   1.331  25.047  1.00  0.00      B    H  
ATOM    206  H2  HOH B  62      36.613   1.625  26.407  1.00  0.00      B    H  
ATOM    207  O   HOH B  63      31.139  37.885  19.099  1.00  0.00      B    O  
ATOM    208  H1  HOH B  63      30.682  38.780  19.081  1.00  0.00      B    H  
ATOM    209  H2  HOH B  63      31.030  37.508  20.055  1.00  0.00      B    H  
ATOM    210  O   HOH B  64       6.305  12.686  21.554  1.00  0.00      B    O  
ATOM    211  H1  HOH B  64       5.591  12.033  21.394  1.00  0.00      B    H  
ATOM    212  H2  HOH B  64       5.989  13.341  22.320  1.00  0.00      B    H  
ATOM    213  O   HOH B  65      15.457  12.035  28.959  1.00  0.00      B    O  
ATOM    214  H1  HOH B  65      16.237  11.378  29.188  1.00  0.00      B    H  
ATOM    215  H2  HOH B  65      15.148  11.926  28.016  1.00  0.00      B    H  
ATOM    216  O   HOH B  66      12.543   6.945  11.034  1.00  0.00      B    O  
ATOM    217  H1  HOH B  66      13.108   6.669  10.260  1.00  0.00      B    H  
ATOM    218  H2  HOH B  66      12.603   6.241  11.777  1.00  0.00      B    H  
ATOM    219  O   HOH B  67      33.013  23.778  -0.219  1.00  0.00      B    O  
ATOM    220  H1  HOH B  67      32.966  24.042   0.722  1.00  0.00      B    H  
ATOM    221  H2  HOH B  67      33.817  23.170  -0.300  1.00  0.00      B    H  
ATOM    222  O   HOH B  68      18.969   7.315  32.125  1.00  0.00      B    O  
ATOM    223  H1  HOH B  68      18.841   7.856  33.029  1.00  0.00      B    H  
ATOM    224  H2  HOH B  68      19.468   6.439  32.199  1.00  0.00      B    H  
ATOM    225  O   HOH B  69      28.730  11.344  15.627  1.00  0.00      B    O  
ATOM    226  H1  HOH B  69      28.275  10.893  16.404  1.00  0.00      B    H  
ATOM    227  H2  HOH B  69      27.913  11.636  15.027  1.00  0.00      B    H  
ATOM    228  O   HOH B  70       2.315  31.709  29.626  1.00  0.00      B    O  
ATOM    229  H1  HOH B  70       2.388  32.637  29.952  1.00  0.00      B    H  
ATOM    230  H2  HOH B  70       1.724  31.761  28.891  1.00  0.00      B    H  
ATOM    231  O   HOH B  71      30.403  23.026  21.429  1.00  0.00      B    O  
ATOM    232  H1  HOH B  71      30.038  22.497  22.217  1.00  0.00      B    H  
ATOM    233  H2  HOH B  71      30.287  22.375  20.628  1.00  0.00      B    H  
ATOM    234  O   HOH B  72      26.217  25.790   1.577  1.00  0.00      B    O  
ATOM    235  H1  HOH B  72      26.496  25.375   2.449  1.00  0.00      B    H  
ATOM    236  H2  HOH B  72      25.571  25.129   1.253  1.00  0.00      B    H  
ATOM    237  O   HOH B  73      11.524  37.111  32.630  1.00  0.00      B    O  
ATOM    238  H1  HOH B  73      10.957  37.277  31.775  1.00  0.00      B    H  
ATOM    239  H2  HOH B  73      11.752  36.119  32.702  1.00  0.00      B    H  
ATOM    240  O   HOH B  74      29.656  12.261  19.930  1.00  0.00      B    O  
ATOM    241  H1  HOH B  74      28.887  12.713  20.395  1.00  0.00      B    H  
ATOM    242  H2  HOH B  74      30.410  12.371  20.562  1.00  0.00      B    H  
ATOM    243  O   HOH B  75       2.294   6.703   9.421  1.00  0.00      B    O  
ATOM    244  H1  HOH B  75       2.221   5.864   8.922  1.00  0.00      B    H  
ATOM    245  H2  HOH B  75       2.273   7.491   8.764  1.00  0.00      B    H  
ATOM    246  O   HOH B  76      29.106  17.281  13.117  1.00  0.00      B    O  
ATOM    247  H1  HOH B  76      29.288  17.341  12.152  1.00  0.00      B    H  
ATOM    248  H2  HOH B  76      29.221  16.290  13.484  1.00  0.00      B    H  
ATOM    249  O   HOH B  77      31.425  37.417   9.879  1.00  0.00      B    O  
ATOM    250  H1  HOH B  77      32.409  37.184   9.802  1.00  0.00      B    H  
ATOM    251  H2  HOH B  77      30.917  37.182   9.085  1.00  0.00      B    H  
ATOM    252  O   HOH B  78       1.824  16.719   3.172  1.00  0.00      B    O  
ATOM    253  H1  HOH B  78       2.094  15.817   3.608  1.00  0.00      B    H  
ATOM    254  H2  HOH B  78       0.925  16.588   2.714  1.00  0.00      B    H  
ATOM    255  O   HOH B  79      24.518  20.980  10.820  1.00  0.00      B    O  
ATOM    256  H1  HOH B  79      23.760  20.334  10.760  1.00  0.00      B    H  
ATOM    257  H2  HOH B  79      24.224  21.731  11.356  1.00  0.00      B    H  
ATOM    258  O   HOH B  80      26.491  20.186  24.909  1.00  0.00      B    O  
ATOM    259  H1  HOH B  80      27.331  20.575  24.495  1.00  0.00      B    H  
ATOM    260  H2  HOH B  80      25.708  20.811  24.735  1.00  0.00      B    H  
ATOM    261  O   HOH B  81      26.613   2.471  12.805  1.00  0.00      B    O  
ATOM    262  H1  HOH B  81      27.216   2.879  12.081  1.00  0.00      B    H  
ATOM    263  H2  HOH B  81      27.151   1.650  13.116  1.00  0.00      B    H  
ATOM    264  O   HOH B  82      18.244  13.330  14.489  1.00  0.00      B    O  
ATOM    265  H1  HOH B  82      17.342  13.263  14.983  1.00  0.00      B    H  
ATOM    266  H2  HOH B  82      19.004  13.397  15.092  1.00  0.00      B    H  
ATOM    267  O   HOH B  83      28.741  29.312  20.252  1.00  0.00      B    O  
ATOM    268  H1  HOH B  83      28.018  28.671  20.637  1.00  0.00      B    H  
ATOM    269  H2  HOH B  83      29.379  29.660  20.994  1.00  0.00      B    H  
ATOM    270  O   HOH B  84       2.987   8.479   7.375  1.00  0.00      B    O  
ATOM    271  H1  HOH B  84       3.817   8.388   6.750  1.00  0.00      B    H  
ATOM    272  H2  HOH B  84       2.791   9.507   7.436  1.00  0.00      B    H  
ATOM    273  O   HOH B  85      27.388   2.310  24.485  1.00  0.00      B    O  
ATOM    274  H1  HOH B  85      27.713   3.051  25.092  1.00  0.00      B    H  
ATOM    275  H2  HOH B  85      27.951   1.519  24.700  1.00  0.00      B    H  
ATOM    276  O   HOH B  86      28.004  17.937  20.758  1.00  0.00      B    O  
ATOM    277  H1  HOH B  86      28.874  18.222  20.264  1.00  0.00      B    H  
ATOM    278  H2  HOH B  86      27.582  17.231  20.176  1.00  0.00      B    H  
ATOM    279  O   HOH B  87      28.277   3.378  32.359  1.00  0.00      B    O  
ATOM    280  H1  HOH B  87      28.469   3.356  33.371  1.00  0.00      B    H  
ATOM    281  H2  HOH B  87      28.981   2.715  31.940  1.00  0.00      B    H  
ATOM    282  O   HOH B  88      26.655  31.749  16.039  1.00  0.00      B    O  
ATOM    283  H1  HOH B  88      26.193  32.673  16.017  1.00  0.00      B    H  
ATOM    284  H2  HOH B  88      26.766  31.465  17.028  1.00  0.00      B    H  
ATOM    285  O   HOH B  89      31.526  32.832  11.793  1.00  0.00      B    O  
ATOM    286  H1  HOH B  89      31.409  33.592  12.444  1.00  0.00      B    H  
ATOM    287  H2  HOH B  89      30.724  32.208  11.916  1.00  0.00      B    H  
ATOM    288  O   HOH B  90      37.636  20.398   0.359  1.00  0.00      B    O  
ATOM    289  H1  HOH B  90      37.366  20.245   1.322  1.00  0.00      B    H  
ATOM    290  H2  HOH B  90      38.421  19.751   0.157  1.00  0.00      B    H  
ATOM    291  O   HOH B  91      29.151   3.134  28.726  1.00  0.00      B    O  
ATOM    292  H1  HOH B  91      29.123   3.704  27.908  1.00  0.00      B    H  
ATOM    293  H2  HOH B  91      28.276   2.641  28.809  1.00  0.00      B    H  
ATOM    294  O   HOH B  92      38.285   1.261  38.964  1.00  0.00      B    O  
ATOM    295  H1  HOH B  92      39.192   0.780  39.157  1.00  0.00      B    H  
ATOM    296  H2  HOH B  92      38.406   1.655  38.012  1.00  0.00      B    H  
ATOM    297  O   HOH B  93      18.888  33.042   1.752  1.00  0.00      B    O  
ATOM    298  H1  HOH B  93      18.359  32.218   1.850  1.00  0.00      B    H  
ATOM    299  H2  HOH B  93      19.257  33.229   2.650  1.00  0.00      B    H  
ATOM    300  O   HOH B  94      38.577  13.142  16.691  1.00  0.00      B    O  
ATOM    301  H1  HOH B  94      38.210  12.701  17.546  1.00  0.00      B    H  
ATOM    302  H2  HOH B  94      38.282  14.099  16.695  1.00  0.00      B    H  
ATOM    303  O   HOH B  95      24.194  38.626  35.053  1.00  0.00      B    O  
ATOM    304  H1  HOH B  95      23.779  39.525  34.956  1.00  0.00      B    H  
ATOM    305  H2  HOH B  95      24.108  38.095  34.194  1.00  0.00      B    H  
ATOM    306  O   HOH B  96      24.854  25.173  20.158  1.00  0.00      B    O  
ATOM    307  H1  HOH B  96      25.621  24.472  19.828  1.00  0.00      B    H  
ATOM    308  H2  HOH B  96      24.003  24.616  20.441  1.00  0.00      B    H  
ATOM    309  O   HOH B  97      18.805  19.801  15.461  1.00  0.00      B    O  
ATOM    310  H1  HOH B  97      19.274  19.411  16.291  1.00  0.00      B    H  
ATOM    311  H2  HOH B  97      18.130  20.427  15.853  1.00  0.00      B    H  
ATOM    312  O   HOH B  98       7.354  38.076  27.692  1.00  0.00      B    O  
ATOM    313  H1  HOH B  98       6.988  37.593  26.860  1.00  0.00      B    H  
ATOM    314  H2  HOH B  98       7.958  38.873  27.384  1.00  0.00      B    H  
ATOM    315  O   HOH B  99       2.263  26.306  15.509  1.00  0.00      B    O  
ATOM    316  H1  HOH B  99       2.412  25.361  15.853  1.00  0.00      B    H  
ATOM    317  H2  HOH B  99       2.105  26.241  14.474  1.00  0.00      B    H  
ATOM    318  O   HOH B 100       7.821  11.400  -0.254  1.00  0.00      B    O  
ATOM    319  H1  HOH B 100       8.825  11.414  -0.213  1.00  0.00      B    H  
ATOM    320  H2  HOH B 100       7.449  10.763   0.479  1.00  0.00      B    H  
ATOM    321  O   HOH B 101      21.663  26.308  13.299  1.00  0.00      B    O  
ATOM    322  H1  HOH B 101      21.020  25.900  13.938  1.00  0.00      B    H  
ATOM    323  H2  HOH B 101      22.383  26.739  13.939  1.00  0.00      B    H  
ATOM    324  O   HOH B 102      10.887  33.823  36.723  1.00  0.00      B    O  
ATOM    325  H1  HOH B 102      11.500  33.196  36.282  1.00  0.00      B    H  
ATOM    326  H2  HOH B 102      11.454  34.432  37.296  1.00  0.00      B    H  
ATOM    327  O   HOH B 103      16.545  20.999   3.025  1.00  0.00      B    O  
ATOM    328  H1  HOH B 103      16.576  20.112   2.447  1.00  0.00      B    H  
ATOM    329  H2  HOH B 103      15.581  21.338   2.904  1.00  0.00      B    H  
ATOM    330  O   HOH B 104      27.654   0.487  20.830  1.00  0.00      B    O  
ATOM    331  H1  HOH B 104      28.487   0.102  21.313  1.00  0.00      B    H  
ATOM    332  H2  HOH B 104      27.780   0.398  19.829  1.00  0.00      B    H  
ATOM    333  O   HOH B 105      21.357   5.947  26.276  1.00  0.00      B    O  
ATOM    334  H1  HOH B 105      22.111   5.354  25.871  1.00  0.00      B    H  
ATOM    335  H2  HOH B 105      21.664   6.330  27.203  1.00  0.00      B    H  
ATOM    336  O   HOH B 106      22.796  33.104  23.297  1.00  0.00      B    O  
ATOM    337  H1  HOH B 106      22.067  32.441  23.365  1.00  0.00      B    H  
ATOM    338  H2  HOH B 106      23.618  32.782  23.802  1.00  0.00      B    H  
ATOM    339  O   HOH B 107      17.191   2.394  29.643  1.00  0.00      B    O  
ATOM    340  H1  HOH B 107      17.789   3.173  30.009  1.00  0.00      B    H  
ATOM    341  H2  HOH B 107      16.829   1.806  30.390  1.00  0.00      B    H  
ATOM    342  O   HOH B 108      10.433  23.023   1.376  1.00  0.00      B    O  
ATOM    343  H1  HOH B 108      11.078  22.747   2.114  1.00  0.00      B    H  
ATOM    344  H2  HOH B 108      10.269  22.205   0.767  1.00  0.00      B    H  
ATOM    345  O   HOH B 109      17.223  31.138  21.910  1.00  0.00      B    O  
ATOM    346  H1  HOH B 109      17.216  30.131  21.779  1.00  0.00      B    H  
ATOM    347  H2  HOH B 109      16.681  31.340  22.707  1.00  0.00      B    H  
ATOM    348  O   HOH B 110      36.429  30.376   4.025  1.00  0.00      B    O  
ATOM    349  H1  HOH B 110      36.294  30.470   5.058  1.00  0.00      B    H  
ATOM    350  H2  HOH B 110      37.323  30.772   3.744  1.00  0.00      B    H  
ATOM    351  O   HOH B 111      20.443  28.515  26.050  1.00  0.00      B    O  
ATOM    352  H1  HOH B 111      21.176  29.193  25.877  1.00  0.00      B    H  
ATOM    353  H2  HOH B 111      20.192  28.477  27.029  1.00  0.00      B    H  
ATOM    354  O   HOH B 112      16.810  21.849  33.313  1.00  0.00      B    O  
ATOM    355  H1  HOH B 112      17.454  21.802  32.509  1.00  0.00      B    H  
ATOM    356  H2  HOH B 112      17.018  20.990  33.878  1.00  0.00      B    H  
ATOM    357  O   HOH B 113      38.766  21.214   7.069  1.00  0.00      B    O  
ATOM    358  H1  HOH B 113      39.163  21.960   6.602  1.00  0.00      B    H  
ATOM    359  H2  HOH B 113      39.342  21.116   7.908  1.00  0.00      B    H  
ATOM    360  O   HOH B 114       6.982  30.321   5.786  1.00  0.00      B    O  
ATOM    361  H1  HOH B 114       6.840  30.632   4.856  1.00  0.00      B    H  
ATOM    362  H2  HOH B 114       6.138  30.549   6.285  1.00  0.00      B    H  
ATOM    363  O   HOH B 115      12.154  16.659  39.060  1.00  0.00      B    O  
ATOM    364  H1  HOH B 115      12.096  17.506  39.613  1.00  0.00      B    H  
ATOM    365  H2  HOH B 115      12.816  16.906  38.308  1.00  0.00      B    H  
ATOM    366  O   HOH B 116       2.159  30.923   7.095  1.00  0.00      B    O  
ATOM    367  H1  HOH B 116       1.191  30.822   7.491  1.00  0.00      B    H  
ATOM    368  H2  HOH B 116       2.159  31.482   6.279  1.00  0.00      B    H  
ATOM    369  O   HOH B 117      15.508  15.714  23.788  1.00  0.00      B    O  
ATOM    370  H1  HOH B 117      14.992  14.906  23.439  1.00  0.00      B    H  
ATOM    371  H2  HOH B 117      15.983  15.415  24.613  1.00  0.00      B    H  
ATOM    372  O   HOH B 118      23.831   3.009  22.447  1.00  0.00      B    O  
ATOM    373  H1  HOH B 118      23.873   2.444  21.589  1.00  0.00      B    H  
ATOM    374  H2  HOH B 118      24.140   2.423  23.188  1.00  0.00      B    H  
ATOM    375  O   HOH B 119      32.657   5.543  26.624  1.00  0.00      B    O  
ATOM    376  H1  HOH B 119      31.960   6.299  26.740  1.00  0.00      B    H  
ATOM    377  H2  HOH B 119      32.085   4.706  26.591  1.00  0.00      B    H  
ATOM    378  O   HOH B 120      15.366   5.477  38.046  1.00  0.00      B    O  
ATOM    379  H1  HOH B 120      15.488   6.506  38.203  1.00  0.00      B    H  
ATOM    380  H2  HOH B 120      16.082   5.173  37.524  1.00  0.00      B    H  
ATOM    381  O   HOH B 121      27.254  29.181  28.079  1.00  0.00      B    O  
ATOM    382  H1  HOH B 121      27.952  29.233  28.825  1.00  0.00      B    H  
ATOM    383  H2  HOH B 121      26.357  29.073  28.553  1.00  0.00      B    H  
ATOM    384  O   HOH B 122      37.022  14.752  29.759  1.00  0.00      B    O  
ATOM    385  H1  HOH B 122      37.035  14.297  28.823  1.00  0.00      B    H  
ATOM    386  H2  HOH B 122      36.517  14.129  30.290  1.00  0.00      B    H  
ATOM    387  O   HOH B 123       2.164  10.758  21.494  1.00  0.00      B    O  
ATOM    388  H1  HOH B 123       3.098  10.643  21.027  1.00  0.00      B    H  
ATOM    389  H2  HOH B 123       1.742   9.872  21.408  1.00  0.00      B    H  
ATOM    390  O   HOH B 124       3.396   6.456  23.417  1.00  0.00      B    O  
ATOM    391  H1  HOH B 124       3.059   5.787  22.725  1.00  0.00      B    H  
ATOM    392  H2  HOH B 124       2.650   7.128  23.577  1.00  0.00      B    H  
ATOM    393  O   HOH B 125      21.642   1.101  27.456  1.00  0.00      B    O  
ATOM    394  H1  HOH B 125      20.853   1.477  26.965  1.00  0.00      B    H  
ATOM    395  H2  HOH B 125      21.538   0.040  27.493  1.00  0.00      B    H  
ATOM    396  O   HOH B 126      17.212  10.870  32.337  1.00  0.00      B    O  
ATOM    397  H1  HOH B 126      16.529  10.177  32.635  1.00  0.00      B    H  
ATOM    398  H2  HOH B 126      17.117  11.665  33.018  1.00  0.00      B    H  
ATOM    399  O   HOH B 127      13.082   1.819  34.808  1.00  0.00      B    O  
ATOM    400  H1  HOH B 127      13.867   1.498  35.435  1.00  0.00      B    H  
ATOM    401  H2  HOH B 127      13.091   2.809  34.751  1.00  0.00      B    H  
ATOM    402  O   HOH B 128      27.284  11.840  23.860  1.00  0.00      B    O  
ATOM    403  H1  HOH B 128      26.843  10.986  23.691  1.00  0.00      B    H  
ATOM    404  H2  HOH B 128      26.938  12.281  24.736  1.00  0.00      B    H  
ATOM    405  O   HOH B 129      34.457  30.665   8.818  1.00  0.00      B    O  
ATOM    406  H1  HOH B 129      34.075  31.000   9.729  1.00  0.00      B    H  
ATOM    407  H2  HOH B 129      33.731  30.807   8.114  1.00  0.00      B    H  
ATOM    408  O   HOH B 130       4.705  30.816   7.836  1.00  0.00      B    O  
ATOM    409  H1  HOH B 130       4.942  31.767   7.997  1.00  0.00      B    H  
ATOM    410  H2  HOH B 130       3.699  30.819   7.610  1.00  0.00      B    H  
ATOM    411  O   HOH B 131      10.472  38.854  16.709  1.00  0.00      B    O  
ATOM    412  H1  HOH B 131      10.010  39.797  16.566  1.00  0.00      B    H  
ATOM    413  H2  HOH B 131      11.194  38.563  15.993  1.00  0.00      B    H  
ATOM    414  O   HOH B 132      15.309  10.583  21.796  1.00  0.00      B    O  
ATOM    415  H1  HOH B 132      15.240   9.963  22.566  1.00  0.00      B    H  
ATOM    416  H2  HOH B 132      16.088  11.202  22.040  1.00  0.00      B    H  
ATOM    417  O   HOH B 133      10.054  22.073  22.493  1.00  0.00      B    O  
ATOM    418  H1  HOH B 133      10.239  21.229  23.026  1.00  0.00      B    H  
ATOM    419  H2  HOH B 133      10.276  22.843  23.151  1.00  0.00      B    H  
ATOM    420  O   HOH B 134      16.353   5.310   9.970  1.00  0.00      B    O  
ATOM    421  H1  HOH B 134      16.482   5.398   8.976  1.00  0.00      B    H  
ATOM    422  H2  HOH B 134      16.898   6.072  10.377  1.00  0.00      B    H  
ATOM    423  O   HOH B 135      24.167  10.934  25.237  1.00  0.00      B    O  
ATOM    424  H1  HOH B 135      24.611  10.789  24.327  1.00  0.00      B    H  
ATOM    425  H2  HOH B 135      23.554  10.176  25.510  1.00  0.00      B    H  
ATOM    426  O   HOH B 136       2.937  23.117   8.601  1.00  0.00      B    O  
ATOM    427  H1  HOH B 136       3.082  24.022   9.122  1.00  0.00      B    H  
ATOM    428  H2  HOH B 136       2.199  23.222   7.839  1.00  0.00      B    H  
ATOM    429  O   HOH B 137       8.860  18.701  28.292  1.00  0.00      B    O  
ATOM    430  H1  HOH B 137       7.887  18.909  28.356  1.00  0.00      B    H  
ATOM    431  H2  HOH B 137       9.313  19.644  28.563  1.00  0.00      B    H  
ATOM    432  O   HOH B 138       9.217   6.089  17.213  1.00  0.00      B    O  
ATOM    433  H1  HOH B 138       8.983   5.172  17.556  1.00  0.00      B    H  
ATOM    434  H2  HOH B 138      10.042   6.439  17.720  1.00  0.00      B    H  
ATOM    435  O   HOH B 139       1.360   2.509  11.712  1.00  0.00      B    O  
ATOM    436  H1  HOH B 139       1.527   1.947  12.570  1.00  0.00      B    H  
ATOM    437  H2  HOH B 139       0.658   2.098  11.156  1.00  0.00      B    H  
ATOM    438  O   HOH B 140      33.500  10.644  30.423  1.00  0.00      B    O  
ATOM    439  H1  HOH B 140      34.258  11.379  30.343  1.00  0.00      B    H  
ATOM    440  H2  HOH B 140      32.857  10.812  29.695  1.00  0.00      B    H  
ATOM    441  O   HOH B 141       3.897  37.786  30.211  1.00  0.00      B    O  
ATOM    442  H1  HOH B 141       3.741  38.380  29.399  1.00  0.00      B    H  
ATOM    443  H2  HOH B 141       4.675  38.186  30.807  1.00  0.00      B    H  
ATOM    444  O   HOH B 142      29.632  34.594   5.738  1.00  0.00      B    O  
ATOM    445  H1  HOH B 142      29.287  34.811   6.674  1.00  0.00      B    H  
ATOM    446  H2  HOH B 142      29.260  35.306   5.125  1.00  0.00      B    H  
ATOM    447  O   HOH B 143      10.736   9.381  34.961  1.00  0.00      B    O  
ATOM    448  H1  HOH B 143      10.721   9.787  34.042  1.00  0.00      B    H  
ATOM    449  H2  HOH B 143      11.617   8.901  35.034  1.00  0.00      B    H  
ATOM    450  O   HOH B 144      15.664  30.918  19.373  1.00  0.00      B    O  
ATOM    451  H1  HOH B 144      14.695  31.219  19.405  1.00  0.00      B    H  
ATOM    452  H2  HOH B 144      15.955  30.794  20.375  1.00  0.00      B    H  
ATOM    453  O   HOH B 145      33.043  28.206  26.523  1.00  0.00      B    O  
ATOM    454  H1  HOH B 145      33.486  29.081  26.623  1.00  0.00      B    H  
ATOM    455  H2  HOH B 145      33.554  27.517  27.002  1.00  0.00      B    H  
ATOM    456  O   HOH B 146      31.963  15.445  18.396  1.00  0.00      B    O  
ATOM    457  H1  HOH B 146      31.302  14.815  17.993  1.00  0.00      B    H  
ATOM    458  H2  HOH B 146      31.765  16.369  17.973  1.00  0.00      B    H  
ATOM    459  O   HOH B 147      12.275  36.972   9.560  1.00  0.00      B    O  
ATOM    460  H1  HOH B 147      12.431  36.014   9.290  1.00  0.00      B    H  
ATOM    461  H2  HOH B 147      13.072  37.451   9.188  1.00  0.00      B    H  
ATOM    462  O   HOH B 148      20.619  21.053   6.662  1.00  0.00      B    O  
ATOM    463  H1  HOH B 148      20.263  21.818   7.183  1.00  0.00      B    H  
ATOM    464  H2  HOH B 148      20.737  21.408   5.702  1.00  0.00      B    H  
ATOM    465  O   HOH B 149      32.655  20.930  27.665  1.00  0.00      B    O  
ATOM    466  H1  HOH B 149      33.621  20.685  27.737  1.00  0.00      B    H  
ATOM    467  H2  HOH B 149      32.708  21.751  27.053  1.00  0.00      B    H  
ATOM    468  O   HOH B 150       8.858  20.238  11.713  1.00  0.00      B    O  
ATOM    469  H1  HOH B 150       8.994  19.495  11.087  1.00  0.00      B    H  
ATOM    470  H2  HOH B 150       8.784  21.112  11.168  1.00  0.00      B    H  
ATOM    471  O   HOH B 151      18.898  13.583  21.755  1.00  0.00      B    O  
ATOM    472  H1  HOH B 151      18.297  13.013  22.373  1.00  0.00      B    H  
ATOM    473  H2  HOH B 151      19.259  14.384  22.318  1.00  0.00      B    H  
ATOM    474  O   HOH B 152       7.375  14.794  10.219  1.00  0.00      B    O  
ATOM    475  H1  HOH B 152       6.637  14.992  10.844  1.00  0.00      B    H  
ATOM    476  H2  HOH B 152       6.989  14.779   9.256  1.00  0.00      B    H  
ATOM    477  O   HOH B 153      21.054   9.478  15.961  1.00  0.00      B    O  
ATOM    478  H1  HOH B 153      21.342   8.885  15.207  1.00  0.00      B    H  
ATOM    479  H2  HOH B 153      21.015   8.813  16.731  1.00  0.00      B    H  
ATOM    480  O   HOH B 154      33.852  34.628  21.179  1.00  0.00      B    O  
ATOM    481  H1  HOH B 154      34.006  34.367  20.231  1.00  0.00      B    H  
ATOM    482  H2  HOH B 154      34.562  35.349  21.416  1.00  0.00      B    H  
ATOM    483  O   HOH B 155      19.941  13.023  33.677  1.00  0.00      B    O  
ATOM    484  H1  HOH B 155      18.979  12.765  34.019  1.00  0.00      B    H  
ATOM    485  H2  HOH B 155      20.565  12.582  34.317  1.00  0.00      B    H  
ATOM    486  O   HOH B 156      34.825  14.626  36.051  1.00  0.00      B    O  
ATOM    487  H1  HOH B 156      34.104  14.032  35.662  1.00  0.00      B    H  
ATOM    488  H2  HOH B 156      34.957  15.458  35.365  1.00  0.00      B    H  
ATOM    489  O   HOH B 157      36.046  28.431  32.223  1.00  0.00      B    O  
ATOM    490  H1  HOH B 157      35.309  28.837  32.769  1.00  0.00      B    H  
ATOM    491  H2  HOH B 157      36.547  27.842  32.872  1.00  0.00      B    H  
ATOM    492  O   HOH B 158      11.647  38.152   1.507  1.00  0.00      B    O  
ATOM    493  H1  HOH B 158      10.689  38.043   1.115  1.00  0.00      B    H  
ATOM    494  H2  HOH B 158      11.802  39.185   1.566  1.00  0.00      B    H  
ATOM    495  O   HOH B 159       1.783  19.550  26.491  1.00  0.00      B    O  
ATOM    496  H1  HOH B 159       2.467  19.592  25.749  1.00  0.00      B    H  
ATOM    497  H2  HOH B 159       1.279  18.689  26.351  1.00  0.00      B    H  
ATOM    498  O   HOH B 160      22.425   5.363  19.006  1.00  0.00      B    O  
ATOM    499  H1  HOH B 160      23.142   5.065  18.394  1.00  0.00      B    H  
ATOM    500  H2  HOH B 160      22.761   5.463  19.897  1.00  0.00      B    H  
ATOM    501  O   HOH B 161      17.009  13.447  11.293  1.00  0.00      B    O  
ATOM    502  H1  HOH B 161      17.806  13.017  11.755  1.00  0.00      B    H  
ATOM    503  H2  HOH B 161      16.203  13.344  11.843  1.00  0.00      B    H  
ATOM    504  O   HOH B 162      34.475  30.792  23.189  1.00  0.00      B    O  
ATOM    505  H1  HOH B 162      34.617  30.366  22.262  1.00  0.00      B    H  
ATOM    506  H2  HOH B 162      35.353  31.267  23.478  1.00  0.00      B    H  
ATOM    507  O   HOH B 163      19.949  22.976  15.846  1.00  0.00      B    O  
ATOM    508  H1  HOH B 163      20.686  22.670  16.541  1.00  0.00      B    H  
ATOM    509  H2  HOH B 163      19.065  22.544  16.097  1.00  0.00      B    H  
ATOM    510  O   HOH B 164       7.468  37.366  30.374  1.00  0.00      B    O  
ATOM    511  H1  HOH B 164       7.287  36.370  30.132  1.00  0.00      B    H  
ATOM    512  H2  HOH B 164       7.226  37.842  29.534  1.00  0.00      B    H  
ATOM    513  O   HOH B 165      35.671  20.456  27.819  1.00  0.00      B    O  
ATOM    514  H1  HOH B 165      35.432  20.799  28.764  1.00  0.00      B    H  
ATOM    515  H2  HOH B 165      36.216  21.210  27.448  1.00  0.00      B    H  
ATOM    516  O   HOH B 166      25.862   1.791   6.186  1.00  0.00      B    O  
ATOM    517  H1  HOH B 166      26.145   2.125   7.125  1.00  0.00      B    H  
ATOM    518  H2  HOH B 166      26.566   1.132   5.950  1.00  0.00      B    H  
ATOM    519  O   HOH B 167      19.262  23.899   7.584  1.00  0.00      B    O  
ATOM    520  H1  HOH B 167      20.133  24.340   7.284  1.00  0.00      B    H  
ATOM    521  H2  HOH B 167      19.402  23.677   8.592  1.00  0.00      B    H  
ATOM    522  O   HOH B 168       1.864  36.601  37.198  1.00  0.00      B    O  
ATOM    523  H1  HOH B 168       2.404  36.284  37.963  1.00  0.00      B    H  
ATOM    524  H2  HOH B 168       2.159  37.497  36.920  1.00  0.00      B    H  
ATOM    525  O   HOH B 169      35.247  36.197  30.089  1.00  0.00      B    O  
ATOM    526  H1  HOH B 169      35.549  36.913  29.393  1.00  0.00      B    H  
ATOM    527  H2  HOH B 169      34.701  36.660  30.778  1.00  0.00      B    H  
ATOM    528  O   HOH B 170      34.464  22.760  11.782  1.00  0.00      B    O  
ATOM    529  H1  HOH B 170      35.005  21.877  11.654  1.00  0.00      B    H  
ATOM    530  H2  HOH B 170      33.724  22.506  12.435  1.00  0.00      B    H  
ATOM    531  O   HOH B 171       5.892  28.847   9.531  1.00  0.00      B    O  
ATOM    532  H1  HOH B 171       5.531  27.889   9.277  1.00  0.00      B    H  
ATOM    533  H2  HOH B 171       5.822  29.493   8.722  1.00  0.00      B    H  
ATOM    534  O   HOH B 172      32.412  10.323   0.850  1.00  0.00      B    O  
ATOM    535  H1  HOH B 172      32.022  10.482  -0.050  1.00  0.00      B    H  
ATOM    536  H2  HOH B 172      33.064   9.548   0.766  1.00  0.00      B    H  
ATOM    537  O   HOH B 173       7.477   4.962   4.770  1.00  0.00      B    O  
ATOM    538  H1  HOH B 173       7.430   5.317   3.828  1.00  0.00      B    H  
ATOM    539  H2  HOH B 173       6.650   5.065   5.296  1.00  0.00      B    H  
ATOM    540  O   HOH B 174       4.887  14.197   2.770  1.00  0.00      B    O  
ATOM    541  H1  HOH B 174       5.139  15.171   2.663  1.00  0.00      B    H  
ATOM    542  H2  HOH B 174       3.946  14.174   3.201  1.00  0.00      B    H  
ATOM    543  O   HOH B 175      30.474  24.184  12.850  1.00  0.00      B    O  
ATOM    544  H1  HOH B 175      29.958  25.003  12.739  1.00  0.00      B    H  
ATOM    545  H2  HOH B 175      31.419  24.429  12.634  1.00  0.00      B    H  
ATOM    546  O   HOH B 176       7.917  38.462  14.859  1.00  0.00      B    O  
ATOM    547  H1  HOH B 176       7.909  39.495  14.758  1.00  0.00      B    H  
ATOM    548  H2  HOH B 176       8.897  38.159  14.993  1.00  0.00      B    H  
ATOM    549  O   HOH B 177      21.929  38.579  24.058  1.00  0.00      B    O  
ATOM    550  H1  HOH B 177      21.484  37.940  24.764  1.00  0.00      B    H  
ATOM    551  H2  HOH B 177      22.101  37.994  23.206  1.00  0.00      B    H  
ATOM    552  O   HOH B 178      37.694  17.909  22.160  1.00  0.00      B    O  
ATOM    553  H1  HOH B 178      38.371  17.700  22.846  1.00  0.00      B    H  
ATOM    554  H2  HOH B 178      37.634  17.263  21.374  1.00  0.00      B    H  
ATOM    555  O   HOH B 179      36.554  23.269  21.085  1.00  0.00      B    O  
ATOM    556  H1  HOH B 179      35.905  23.832  21.635  1.00  0.00      B    H  
ATOM    557  H2  HOH B 179      37.258  22.962  21.699  1.00  0.00      B    H  
ATOM    558  O   HOH B 180      28.482  33.591  26.326  1.00  0.00      B    O  
ATOM    559  H1  HOH B 180      29.373  33.280  25.925  1.00  0.00      B    H  
ATOM    560  H2  HOH B 180      27.843  32.816  26.202  1.00  0.00      B    H  
ATOM    561  O   HOH B 181       9.717  13.051  24.165  1.00  0.00      B    O  
ATOM    562  H1  HOH B 181      10.402  12.293  24.236  1.00  0.00      B    H  
ATOM    563  H2  HOH B 181       9.407  13.126  23.182  1.00  0.00      B    H  
ATOM    564  O   HOH B 182      29.908  27.777   4.447  1.00  0.00      B    O  
ATOM    565  H1  HOH B 182      29.602  28.624   4.073  1.00  0.00      B    H  
ATOM    566  H2  HOH B 182      29.613  27.696   5.408  1.00  0.00      B    H  
ATOM    567  O   HOH B 183       2.704   5.363  17.588  1.00  0.00      B    O  
ATOM    568  H1  HOH B 183       3.076   6.213  18.049  1.00  0.00      B    H  
ATOM    569  H2  HOH B 183       2.504   4.659  18.264  1.00  0.00      B    H  
ATOM    570  O   HOH B 184      34.857  17.156  15.130  1.00  0.00      B    O  
ATOM    571  H1  HOH B 184      35.486  17.829  15.643  1.00  0.00      B    H  
ATOM    572  H2  HOH B 184      35.026  16.255  15.536  1.00  0.00      B    H  
ATOM    573  O   HOH B 185       4.895   9.676  35.912  1.00  0.00      B    O  
ATOM    574  H1  HOH B 185       4.381  10.406  36.439  1.00  0.00      B    H  
ATOM    575  H2  HOH B 185       5.831  10.026  35.677  1.00  0.00      B    H  
ATOM    576  O   HOH B 186      29.139  35.760  27.973  1.00  0.00      B    O  
ATOM    577  H1  HOH B 186      29.071  34.962  27.382  1.00  0.00      B    H  
ATOM    578  H2  HOH B 186      30.048  36.093  27.729  1.00  0.00      B    H  
ATOM    579  O   HOH B 187      19.561  11.881  18.466  1.00  0.00      B    O  
ATOM    580  H1  HOH B 187      20.473  11.787  18.900  1.00  0.00      B    H  
ATOM    581  H2  HOH B 187      19.130  10.966  18.723  1.00  0.00      B    H  
ATOM    582  O   HOH B 188      36.331   2.169  16.862  1.00  0.00      B    O  
ATOM    583  H1  HOH B 188      35.687   1.494  17.243  1.00  0.00      B    H  
ATOM    584  H2  HOH B 188      35.829   3.002  16.540  1.00  0.00      B    H  
ATOM    585  O   HOH B 189      11.973   3.929  21.935  1.00  0.00      B    O  
ATOM    586  H1  HOH B 189      12.260   3.528  22.819  1.00  0.00      B    H  
ATOM    587  H2  HOH B 189      12.806   4.249  21.441  1.00  0.00      B    H  
ATOM    588  O   HOH B 190      18.434   1.637  25.282  1.00  0.00      B    O  
ATOM    589  H1  HOH B 190      19.171   2.360  25.560  1.00  0.00      B    H  
ATOM    590  H2  HOH B 190      18.354   1.080  26.099  1.00  0.00      B    H  
ATOM    591  O   HOH B 191      37.610  37.614  20.703  1.00  0.00      B    O  
ATOM    592  H1  HOH B 191      38.531  37.925  20.992  1.00  0.00      B    H  
ATOM    593  H2  HOH B 191      37.593  37.285  19.741  1.00  0.00      B    H  
ATOM    594  O   HOH B 192      26.046  20.657  16.659  1.00  0.00      B    O  
ATOM    595  H1  HOH B 192      25.248  20.338  16.127  1.00  0.00      B    H  
ATOM    596  H2  HOH B 192      26.446  21.430  16.197  1.00  0.00      B    H  
ATOM    597  O   HOH B 193       3.328  25.315  10.206  1.00  0.00      B    O  
ATOM    598  H1  HOH B 193       4.047  24.959  10.906  1.00  0.00      B    H  
ATOM    599  H2  HOH B 193       3.841  25.946   9.605  1.00  0.00      B    H  
ATOM    600  O   HOH B 194      25.780   0.780  30.694  1.00  0.00      B    O  
ATOM    601  H1  HOH B 194      26.449   0.330  30.071  1.00  0.00      B    H  
ATOM    602  H2  HOH B 194      26.041   0.546  31.654  1.00  0.00      B    H  
ATOM    603  O   HOH B 195       2.650  24.058  16.790  1.00  0.00      B    O  
ATOM    604  H1  HOH B 195       3.133  23.662  17.613  1.00  0.00      B    H  
ATOM    605  H2  HOH B 195       2.924  23.529  15.954  1.00  0.00      B    H  
ATOM    606  O   HOH B 196      33.944  31.670  11.470  1.00  0.00      B    O  
ATOM    607  H1  HOH B 196      33.191  32.284  11.703  1.00  0.00      B    H  
ATOM    608  H2  HOH B 196      33.788  30.713  11.817  1.00  0.00      B    H  
ATOM    609  O   HOH B 197      13.022  30.036  37.075  1.00  0.00      B    O  
ATOM    610  H1  HOH B 197      12.881  30.403  37.929  1.00  0.00      B    H  
ATOM    611  H2  HOH B 197      12.460  29.190  37.019  1.00  0.00      B    H  
ATOM    612  O   HOH B 198       5.026   8.213   5.748  1.00  0.00      B    O  
ATOM    613  H1  HOH B 198       5.176   8.060   4.796  1.00  0.00      B    H  
ATOM    614  H2  HOH B 198       5.673   8.965   5.949  1.00  0.00      B    H  
ATOM    615  O   HOH B 199      28.910  20.455  29.548  1.00  0.00      B    O  
ATOM    616  H1  HOH B 199      27.999  20.466  28.995  1.00  0.00      B    H  
ATOM    617  H2  HOH B 199      29.543  20.320  28.811  1.00  0.00      B    H  
ATOM    618  O   HOH B 200      20.120  10.814  26.295  1.00  0.00      B    O  
ATOM    619  H1  HOH B 200      20.672  10.899  27.148  1.00  0.00      B    H  
ATOM    620  H2  HOH B 200      19.311  11.407  26.374  1.00  0.00      B    H  
ATOM    621  O   HOH B 201       3.468  23.940  35.621  1.00  0.00      B    O  
ATOM    622  H1  HOH B 201       3.991  24.770  35.363  1.00  0.00      B    H  
ATOM    623  H2  HOH B 201       2.502  24.146  35.288  1.00  0.00      B    H  
ATOM    624  O   HOH B 202      35.219  36.763  32.955  1.00  0.00      B    O  
ATOM    625  H1  HOH B 202      35.458  36.175  33.816  1.00  0.00      B    H  
ATOM    626  H2  HOH B 202      34.851  37.603  33.234  1.00  0.00      B    H  
ATOM    627  O   HOH B 203       5.975  36.153  35.141  1.00  0.00      B    O  
ATOM    628  H1  HOH B 203       6.921  36.579  34.970  1.00  0.00      B    H  
ATOM    629  H2  HOH B 203       5.414  36.889  35.611  1.00  0.00      B    H  
ATOM    630  O   HOH B 204       3.179   0.737  19.012  1.00  0.00      B    O  
ATOM    631  H1  HOH B 204       4.183   0.983  18.941  1.00  0.00      B    H  
ATOM    632  H2  HOH B 204       3.244  -0.226  19.344  1.00  0.00      B    H  
ATOM    633  O   HOH B 205      24.180  29.308   2.338  1.00  0.00      B    O  
ATOM    634  H1  HOH B 205      24.519  29.140   1.397  1.00  0.00      B    H  
ATOM    635  H2  HOH B 205      23.379  28.661   2.447  1.00  0.00      B    H  
ATOM    636  O   HOH B 206      35.617   3.167  13.373  1.00  0.00      B    O  
ATOM    637  H1  HOH B 206      35.963   2.433  12.771  1.00  0.00      B    H  
ATOM    638  H2  HOH B 206      36.417   3.673  13.682  1.00  0.00      B    H  
ATOM    639  O   HOH B 207      16.366  27.950  27.450  1.00  0.00      B    O  
ATOM    640  H1  HOH B 207      16.200  28.982  27.403  1.00  0.00      B    H  
ATOM    641  H2  HOH B 207      17.343  27.776  27.694  1.00  0.00      B    H  
ATOM    642  O   HOH B 208      16.376  16.267  16.052  1.00  0.00      B    O  
ATOM    643  H1  HOH B 208      16.995  16.378  16.811  1.00  0.00      B    H  
ATOM    644  H2  HOH B 208      16.877  16.620  15.217  1.00  0.00      B    H  
ATOM    645  O   HOH B 209      31.623  31.692  35.691  1.00  0.00      B    O  
ATOM    646  H1  HOH B 209      30.839  31.444  36.295  1.00  0.00      B    H  
ATOM    647  H2  HOH B 209      31.387  31.511  34.703  1.00  0.00      B    H  
ATOM    648  O   HOH B 210       1.025  34.717  21.849  1.00  0.00      B    O  
ATOM    649  H1  HOH B 210       0.583  33.829  22.050  1.00  0.00      B    H  
ATOM    650  H2  HOH B 210       0.731  35.309  22.612  1.00  0.00      B    H  
ATOM    651  O   HOH B 211      22.871  38.395   0.675  1.00  0.00      B    O  
ATOM    652  H1  HOH B 211      21.881  38.641   0.455  1.00  0.00      B    H  
ATOM    653  H2  HOH B 211      23.395  39.246   0.429  1.00  0.00      B    H  
ATOM    654  O   HOH B 212       1.240  18.775  12.411  1.00  0.00      B    O  
ATOM    655  H1  HOH B 212       0.558  18.848  11.650  1.00  0.00      B    H  
ATOM    656  H2  HOH B 212       1.725  19.637  12.270  1.00  0.00      B    H  
ATOM    657  O   HOH B 213      31.869  38.678  28.575  1.00  0.00      B    O  
ATOM    658  H1  HOH B 213      32.444  38.040  28.016  1.00  0.00      B    H  
ATOM    659  H2  HOH B 213      32.245  38.585  29.514  1.00  0.00      B    H  
ATOM    660  O   HOH B 214       5.634  19.274   7.520  1.00  0.00      B    O  
ATOM    661  H1  HOH B 214       5.707  20.003   8.228  1.00  0.00      B    H  
ATOM    662  H2  HOH B 214       5.787  18.392   7.979  1.00  0.00      B    H  
ATOM    663  O   HOH B 215      34.090  16.845  21.843  1.00  0.00      B    O  
ATOM    664  H1  HOH B 215      33.328  17.380  22.225  1.00  0.00      B    H  
ATOM    665  H2  HOH B 215      34.808  17.518  21.600  1.00  0.00      B    H  
ATOM    666  O   HOH B 216       1.203  38.073  33.694  1.00  0.00      B    O  
ATOM    667  H1  HOH B 216       0.286  37.904  34.153  1.00  0.00      B    H  
ATOM    668  H2  HOH B 216       1.608  38.937  34.101  1.00  0.00      B    H  
ATOM    669  O   HOH B 217      31.514   8.101  25.544  1.00  0.00      B    O  
ATOM    670  H1  HOH B 217      32.281   8.286  24.939  1.00  0.00      B    H  
ATOM    671  H2  HOH B 217      30.754   7.754  24.995  1.00  0.00      B    H  
ATOM    672  O   HOH B 218      21.423  26.038   8.811  1.00  0.00      B    O  
ATOM    673  H1  HOH B 218      22.244  26.385   8.272  1.00  0.00      B    H  
ATOM    674  H2  HOH B 218      21.557  26.348   9.775  1.00  0.00      B    H  
ATOM    675  O   HOH B 219      10.407  23.547  35.000  1.00  0.00      B    O  
ATOM    676  H1  HOH B 219      10.220  23.494  33.996  1.00  0.00      B    H  
ATOM    677  H2  HOH B 219      11.416  23.595  35.125  1.00  0.00      B    H  
ATOM    678  O   HOH B 220       8.797   0.818  38.876  1.00  0.00      B    O  
ATOM    679  H1  HOH B 220       8.660  -0.103  39.325  1.00  0.00      B    H  
ATOM    680  H2  HOH B 220       7.846   1.254  38.880  1.00  0.00      B    H  
ATOM    681  O   HOH B 221      12.872   1.633   9.133  1.00  0.00      B    O  
ATOM    682  H1  HOH B 221      11.893   1.448   9.071  1.00  0.00      B    H  
ATOM    683  H2  HOH B 221      13.295   1.028   9.776  1.00  0.00      B    H  
ATOM    684  O   HOH B 222      15.315  11.195   8.313  1.00  0.00      B    O  
ATOM    685  H1  HOH B 222      14.796  10.472   7.850  1.00  0.00      B    H  
ATOM    686  H2  HOH B 222      15.204  11.164   9.340  1.00  0.00      B    H  
ATOM    687  O   HOH B 223      14.653  28.986  33.731  1.00  0.00      B    O  
ATOM    688  H1  HOH B 223      15.526  28.653  33.543  1.00  0.00      B    H  
ATOM    689  H2  HOH B 223      14.731  29.765  34.303  1.00  0.00      B    H  
ATOM    690  O   HOH B 224      26.531  33.632   6.593  1.00  0.00      B    O  
ATOM    691  H1  HOH B 224      27.088  32.837   6.423  1.00  0.00      B    H  
ATOM    692  H2  HOH B 224      27.030  34.219   7.198  1.00  0.00      B    H  
ATOM    693  O   HOH B 225       0.845  30.203  17.017  1.00  0.00      B    O  
ATOM    694  H1  HOH B 225       0.220  31.044  17.055  1.00  0.00      B    H  
ATOM    695  H2  HOH B 225       0.805  29.677  16.112  1.00  0.00      B    H  
ATOM    696  O   HOH B 226      10.392   8.544  10.444  1.00  0.00      B    O  
ATOM    697  H1  HOH B 226      10.835   9.247   9.914  1.00  0.00      B    H  
ATOM    698  H2  HOH B 226      11.096   7.876  10.652  1.00  0.00      B    H  
ATOM    699  O   HOH B 227       3.805  36.057  39.029  1.00  0.00      B    O  
ATOM    700  H1  HOH B 227       4.546  35.453  38.800  1.00  0.00      B    H  
ATOM    701  H2  HOH B 227       3.068  35.520  39.372  1.00  0.00      B    H  
ATOM    702  O   HOH B 228      21.199  32.408   8.160  1.00  0.00      B    O  
ATOM    703  H1  HOH B 228      21.906  33.061   8.483  1.00  0.00      B    H  
ATOM    704  H2  HOH B 228      20.530  32.391   8.904  1.00  0.00      B    H  
ATOM    705  O   HOH B 229      28.729   3.243  18.663  1.00  0.00      B    O  
ATOM    706  H1  HOH B 229      28.648   2.242  18.873  1.00  0.00      B    H  
ATOM    707  H2  HOH B 229      27.769   3.542  18.460  1.00  0.00      B    H  
ATOM    708  O   HOH B 230      13.169  27.634  19.079  1.00  0.00      B    O  
ATOM    709  H1  HOH B 230      13.200  28.363  18.386  1.00  0.00      B    H  
ATOM    710  H2  HOH B 230      13.877  27.874  19.681  1.00  0.00      B    H  
ATOM    711  O   HOH B 231      23.959  18.111   6.629  1.00  0.00      B    O  
ATOM    712  H1  HOH B 231      24.207  18.111   7.596  1.00  0.00      B    H  
ATOM    713  H2  HOH B 231      22.972  18.338   6.625  1.00  0.00      B    H  
ATOM    714  O   HOH B 232       0.625  26.329  20.332  1.00  0.00      B    O  
ATOM    715  H1  HOH B 232       1.097  26.677  19.486  1.00  0.00      B    H  
ATOM    716  H2  HOH B 232      -0.170  26.919  20.493  1.00  0.00      B    H  
ATOM    717  O   HOH B 233      18.257  15.547  38.496  1.00  0.00      B    O  
ATOM    718  H1  HOH B 233      18.854  16.304  38.251  1.00  0.00      B    H  
ATOM    719  H2  HOH B 233      18.690  14.686  38.226  1.00  0.00      B    H  
ATOM    720  O   HOH B 234      25.346  38.609  10.333  1.00  0.00      B    O  
ATOM    721  H1  HOH B 234      24.571  38.229  10.832  1.00  0.00      B    H  
ATOM    722  H2  HOH B 234      25.133  39.555  10.079  1.00  0.00      B    H  
ATOM    723  O   HOH B 235      21.428   1.966   4.692  1.00  0.00      B    O  
ATOM    724  H1  HOH B 235      20.605   1.443   4.430  1.00  0.00      B    H  
ATOM    725  H2  HOH B 235      21.542   2.645   3.909  1.00  0.00      B    H  
ATOM    726  O   HOH B 236      13.269   3.255  18.136  1.00  0.00      B    O  
ATOM    727  H1  HOH B 236      13.741   3.739  18.936  1.00  0.00      B    H  
ATOM    728  H2  HOH B 236      12.898   2.343  18.442  1.00  0.00      B    H  
ATOM    729  O   HOH B 237       5.224  29.919  27.255  1.00  0.00      B    O  
ATOM    730  H1  HOH B 237       6.008  30.518  27.349  1.00  0.00      B    H  
ATOM    731  H2  HOH B 237       5.156  29.467  28.152  1.00  0.00      B    H  
ATOM    732  O   HOH B 238       5.038   5.746  29.555  1.00  0.00      B    O  
ATOM    733  H1  HOH B 238       4.302   5.389  30.136  1.00  0.00      B    H  
ATOM    734  H2  HOH B 238       5.827   5.870  30.160  1.00  0.00      B    H  
ATOM    735  O   HOH B 239       3.164  12.980  27.135  1.00  0.00      B    O  
ATOM    736  H1  HOH B 239       4.092  12.917  26.628  1.00  0.00      B    H  
ATOM    737  H2  HOH B 239       2.477  12.433  26.685  1.00  0.00      B    H  
ATOM    738  O   HOH B 240      10.406   2.745  27.377  1.00  0.00      B    O  
ATOM    739  H1  HOH B 240      11.211   3.339  27.451  1.00  0.00      B    H  
ATOM    740  H2  HOH B 240      10.126   2.391  28.289  1.00  0.00      B    H  
ATOM    741  O   HOH B 241       9.070  19.023   7.718  1.00  0.00      B    O  
ATOM    742  H1  HOH B 241       8.347  18.735   8.375  1.00  0.00      B    H  
ATOM    743  H2  HOH B 241       8.670  18.973   6.800  1.00  0.00      B    H  
ATOM    744  O   HOH B 242      20.266   0.685  11.157  1.00  0.00      B    O  
ATOM    745  H1  HOH B 242      20.000   1.365  10.469  1.00  0.00      B    H  
ATOM    746  H2  HOH B 242      19.490   0.037  11.332  1.00  0.00      B    H  
ATOM    747  O   HOH B 243       9.933  12.885  31.955  1.00  0.00      B    O  
ATOM    748  H1  HOH B 243      10.202  11.930  32.182  1.00  0.00      B    H  
ATOM    749  H2  HOH B 243       9.828  12.870  30.950  1.00  0.00      B    H  
ATOM    750  O   HOH B 244       2.371  34.335   1.867  1.00  0.00      B    O  
ATOM    751  H1  HOH B 244       2.078  34.147   2.766  1.00  0.00      B    H  
ATOM    752  H2  HOH B 244       1.719  33.958   1.187  1.00  0.00      B    H  
ATOM    753  O   HOH B 245       1.960   3.134  28.005  1.00  0.00      B    O  
ATOM    754  H1  HOH B 245       2.220   4.094  28.065  1.00  0.00      B    H  
ATOM    755  H2  HOH B 245       1.798   2.868  28.973  1.00  0.00      B    H  
ATOM    756  O   HOH B 246       3.569  37.404  19.762  1.00  0.00      B    O  
ATOM    757  H1  HOH B 246       3.071  36.653  19.321  1.00  0.00      B    H  
ATOM    758  H2  HOH B 246       4.561  37.200  19.628  1.00  0.00      B    H  
ATOM    759  O   HOH B 247       3.855  19.821  24.868  1.00  0.00      B    O  
ATOM    760  H1  HOH B 247       4.046  20.398  24.105  1.00  0.00      B    H  
ATOM    761  H2  HOH B 247       4.625  19.245  24.916  1.00  0.00      B    H  
ATOM    762  O   HOH B 248      37.661  14.886  -0.026  1.00  0.00      B    O  
ATOM    763  H1  HOH B 248      38.050  14.361   0.760  1.00  0.00      B    H  
ATOM    764  H2  HOH B 248      36.799  14.391  -0.318  1.00  0.00      B    H  
ATOM    765  O   HOH B 249      13.862  36.329  14.826  1.00  0.00      B    O  
ATOM    766  H1  HOH B 249      14.338  36.402  13.845  1.00  0.00      B    H  
ATOM    767  H2  HOH B 249      13.324  37.248  14.953  1.00  0.00      B    H  
ATOM    768  O   HOH B 250       3.731   2.453  16.521  1.00  0.00      B    O  
ATOM    769  H1  HOH B 250       4.337   2.945  17.142  1.00  0.00      B    H  
ATOM    770  H2  HOH B 250       3.207   1.761  17.019  1.00  0.00      B    H  
ATOM    771  O   HOH B 251      17.736  17.017  13.934  1.00  0.00      B    O  
ATOM    772  H1  HOH B 251      16.942  16.974  13.276  1.00  0.00      B    H  
ATOM    773  H2  HOH B 251      17.924  17.959  14.057  1.00  0.00      B    H  
ATOM    774  O   HOH B 252       1.667  35.564  19.206  1.00  0.00      B    O  
ATOM    775  H1  HOH B 252       0.756  35.863  18.946  1.00  0.00      B    H  
ATOM    776  H2  HOH B 252       1.533  34.888  19.924  1.00  0.00      B    H  
ATOM    777  O   HOH B 253      11.602  27.578  37.498  1.00  0.00      B    O  
ATOM    778  H1  HOH B 253      11.435  27.872  36.510  1.00  0.00      B    H  
ATOM    779  H2  HOH B 253      11.317  26.615  37.581  1.00  0.00      B    H  
ATOM    780  O   HOH B 254      20.623   9.073   3.151  1.00  0.00      B    O  
ATOM    781  H1  HOH B 254      20.179   9.184   4.058  1.00  0.00      B    H  
ATOM    782  H2  HOH B 254      21.628   8.992   3.224  1.00  0.00      B    H  
ATOM    783  O   HOH B 255       6.191  22.203  31.983  1.00  0.00      B    O  
ATOM    784  H1  HOH B 255       5.732  21.311  31.960  1.00  0.00      B    H  
ATOM    785  H2  HOH B 255       6.436  22.407  32.902  1.00  0.00      B    H  
ATOM    786  O   HOH B 256      21.235  20.818  20.893  1.00  0.00      B    O  
ATOM    787  H1  HOH B 256      21.806  20.356  20.174  1.00  0.00      B    H  
ATOM    788  H2  HOH B 256      20.756  20.054  21.451  1.00  0.00      B    H  
ATOM    789  O   HOH B 257      26.206  17.085  12.781  1.00  0.00      B    O  
ATOM    790  H1  HOH B 257      26.573  18.039  12.747  1.00  0.00      B    H  
ATOM    791  H2  HOH B 257      26.264  16.957  13.800  1.00  0.00      B    H  
ATOM    792  O   HOH B 258      26.848   5.611   3.483  1.00  0.00      B    O  
ATOM    793  H1  HOH B 258      26.199   5.554   2.700  1.00  0.00      B    H  
ATOM    794  H2  HOH B 258      27.512   6.357   3.167  1.00  0.00      B    H  
ATOM    795  O   HOH B 259      21.622  35.575  18.144  1.00  0.00      B    O  
ATOM    796  H1  HOH B 259      22.140  35.078  18.843  1.00  0.00      B    H  
ATOM    797  H2  HOH B 259      21.833  35.147  17.241  1.00  0.00      B    H  
ATOM    798  O   HOH B 260       3.301   6.639   3.366  1.00  0.00      B    O  
ATOM    799  H1  HOH B 260       3.546   5.683   3.758  1.00  0.00      B    H  
ATOM    800  H2  HOH B 260       2.418   6.954   3.741  1.00  0.00      B    H  
ATOM    801  O   HOH B 261       7.855   6.241  30.501  1.00  0.00      B    O  
ATOM    802  H1  HOH B 261       8.139   5.762  29.673  1.00  0.00      B    H  
ATOM    803  H2  HOH B 261       7.451   5.484  31.063  1.00  0.00      B    H  
ATOM    804  O   HOH B 262       2.557   8.566  25.579  1.00  0.00      B    O  
ATOM    805  H1  HOH B 262       2.957   9.223  24.901  1.00  0.00      B    H  
ATOM    806  H2  HOH B 262       1.569   8.794  25.682  1.00  0.00      B    H  
ATOM    807  O   HOH B 263       8.253  33.143   1.432  1.00  0.00      B    O  
ATOM    808  H1  HOH B 263       8.095  33.078   0.440  1.00  0.00      B    H  
ATOM    809  H2  HOH B 263       8.396  34.140   1.651  1.00  0.00      B    H  
ATOM    810  O   HOH B 264      23.797  28.639  24.215  1.00  0.00      B    O  
ATOM    811  H1  HOH B 264      23.211  27.872  23.865  1.00  0.00      B    H  
ATOM    812  H2  HOH B 264      23.200  29.421  24.443  1.00  0.00      B    H  
ATOM    813  O   HOH B 265      24.034   1.641  24.774  1.00  0.00      B    O  
ATOM    814  H1  HOH B 265      24.723   1.288  25.480  1.00  0.00      B    H  
ATOM    815  H2  HOH B 265      23.383   0.836  24.657  1.00  0.00      B    H  
ATOM    816  O   HOH B 266      25.593  33.221  35.495  1.00  0.00      B    O  
ATOM    817  H1  HOH B 266      25.249  32.657  36.277  1.00  0.00      B    H  
ATOM    818  H2  HOH B 266      26.158  33.975  35.931  1.00  0.00      B    H  
ATOM    819  O   HOH B 267       8.270   3.438  18.579  1.00  0.00      B    O  
ATOM    820  H1  HOH B 267       8.484   3.734  19.525  1.00  0.00      B    H  
ATOM    821  H2  HOH B 267       7.300   3.691  18.319  1.00  0.00      B    H  
ATOM    822  O   HOH B 268      30.418   4.442  14.682  1.00  0.00      B    O  
ATOM    823  H1  HOH B 268      31.323   3.999  14.379  1.00  0.00      B    H  
ATOM    824  H2  HOH B 268      29.978   4.580  13.785  1.00  0.00      B    H  
ATOM    825  O   HOH B 269      26.716  10.726  32.505  1.00  0.00      B    O  
ATOM    826  H1  HOH B 269      26.467   9.729  32.545  1.00  0.00      B    H  
ATOM    827  H2  HOH B 269      26.094  11.248  33.121  1.00  0.00      B    H  
ATOM    828  O   HOH B 270      12.998  10.150  30.982  1.00  0.00      B    O  
ATOM    829  H1  HOH B 270      13.648   9.438  30.655  1.00  0.00      B    H  
ATOM    830  H2  HOH B 270      13.436  10.556  31.834  1.00  0.00      B    H  
ATOM    831  O   HOH B 271      36.589   6.565   3.070  1.00  0.00      B    O  
ATOM    832  H1  HOH B 271      35.692   7.021   3.135  1.00  0.00      B    H  
ATOM    833  H2  HOH B 271      36.652   5.896   2.252  1.00  0.00      B    H  
ATOM    834  O   HOH B 272       0.294  18.452  33.752  1.00  0.00      B    O  
ATOM    835  H1  HOH B 272      -0.104  17.526  33.585  1.00  0.00      B    H  
ATOM    836  H2  HOH B 272       1.019  18.573  32.980  1.00  0.00      B    H  
ATOM    837  O   HOH B 273      38.270   0.005  16.340  1.00  0.00      B    O  
ATOM    838  H1  HOH B 273      37.955   0.940  16.524  1.00  0.00      B    H  
ATOM    839  H2  HOH B 273      39.282  -0.126  16.566  1.00  0.00      B    H  
ATOM    840  O   HOH B 274      36.661  30.856  11.768  1.00  0.00      B    O  
ATOM    841  H1  HOH B 274      35.771  31.239  11.515  1.00  0.00      B    H  
ATOM    842  H2  HOH B 274      36.902  30.275  11.002  1.00  0.00      B    H  
ATOM    843  O   HOH B 275      23.126  11.518   5.124  1.00  0.00      B    O  
ATOM    844  H1  HOH B 275      23.563  12.334   5.432  1.00  0.00      B    H  
ATOM    845  H2  HOH B 275      22.656  11.076   5.885  1.00  0.00      B    H  
ATOM    846  O   HOH B 276      10.715  32.147   7.644  1.00  0.00      B    O  
ATOM    847  H1  HOH B 276      10.263  32.095   6.753  1.00  0.00      B    H  
ATOM    848  H2  HOH B 276      11.706  32.311   7.510  1.00  0.00      B    H  
ATOM    849  O   HOH B 277      23.083  31.869   3.150  1.00  0.00      B    O  
ATOM    850  H1  HOH B 277      23.694  32.365   3.830  1.00  0.00      B    H  
ATOM    851  H2  HOH B 277      23.447  30.869   3.053  1.00  0.00      B    H  
ATOM    852  O   HOH B 278      33.072  29.738   0.404  1.00  0.00      B    O  
ATOM    853  H1  HOH B 278      33.531  29.561  -0.513  1.00  0.00      B    H  
ATOM    854  H2  HOH B 278      32.581  30.688   0.297  1.00  0.00      B    H  
ATOM    855  O   HOH B 279       8.656  22.326   9.529  1.00  0.00      B    O  
ATOM    856  H1  HOH B 279       9.379  22.262   8.809  1.00  0.00      B    H  
ATOM    857  H2  HOH B 279       8.971  23.096  10.203  1.00  0.00      B    H  
ATOM    858  O   HOH B 280      31.656  16.056  33.913  1.00  0.00      B    O  
ATOM    859  H1  HOH B 280      31.406  15.126  34.095  1.00  0.00      B    H  
ATOM    860  H2  HOH B 280      31.934  16.503  34.787  1.00  0.00      B    H  
ATOM    861  O   HOH B 281      27.070  22.408  38.322  1.00  0.00      B    O  
ATOM    862  H1  HOH B 281      27.908  22.899  38.592  1.00  0.00      B    H  
ATOM    863  H2  HOH B 281      27.232  21.412  38.249  1.00  0.00      B    H  
ATOM    864  O   HOH B 282       0.327  32.168  20.004  1.00  0.00      B    O  
ATOM    865  H1  HOH B 282       0.130  31.957  19.087  1.00  0.00      B    H  
ATOM    866  H2  HOH B 282       1.284  31.944  20.234  1.00  0.00      B    H  
ATOM    867  O   HOH B 283      26.235  27.424  10.676  1.00  0.00      B    O  
ATOM    868  H1  HOH B 283      25.465  26.810  10.723  1.00  0.00      B    H  
ATOM    869  H2  HOH B 283      27.019  26.853  10.315  1.00  0.00      B    H  
ATOM    870  O   HOH B 284      14.055  20.078   0.500  1.00  0.00      B    O  
ATOM    871  H1  HOH B 284      13.498  19.281   0.589  1.00  0.00      B    H  
ATOM    872  H2  HOH B 284      13.700  20.818   1.107  1.00  0.00      B    H  
ATOM    873  O   HOH B 285      32.667   3.307  13.320  1.00  0.00      B    O  
ATOM    874  H1  HOH B 285      32.191   2.419  13.150  1.00  0.00      B    H  
ATOM    875  H2  HOH B 285      33.576   3.226  12.867  1.00  0.00      B    H  
ATOM    876  O   HOH B 286      22.979  21.655  15.003  1.00  0.00      B    O  
ATOM    877  H1  HOH B 286      23.383  20.724  14.798  1.00  0.00      B    H  
ATOM    878  H2  HOH B 286      22.505  21.590  15.867  1.00  0.00      B    H  
ATOM    879  O   HOH B 287       8.634   0.991  35.859  1.00  0.00      B    O  
ATOM    880  H1  HOH B 287       9.469   0.737  35.392  1.00  0.00      B    H  
ATOM    881  H2  HOH B 287       8.792   0.845  36.802  1.00  0.00      B    H  
ATOM    882  O   HOH B 288      38.523  33.432   4.600  1.00  0.00      B    O  
ATOM    883  H1  HOH B 288      37.718  33.572   5.255  1.00  0.00      B    H  
ATOM    884  H2  HOH B 288      38.686  32.475   4.420  1.00  0.00      B    H  
ATOM    885  O   HOH B 289       7.755  29.369  22.273  1.00  0.00      B    O  
ATOM    886  H1  HOH B 289       7.760  29.367  23.272  1.00  0.00      B    H  
ATOM    887  H2  HOH B 289       7.314  28.493  21.999  1.00  0.00      B    H  
ATOM    888  O   HOH B 290      14.735  36.681  34.790  1.00  0.00      B    O  
ATOM    889  H1  HOH B 290      15.454  37.004  35.398  1.00  0.00      B    H  
ATOM    890  H2  HOH B 290      15.045  35.806  34.397  1.00  0.00      B    H  
ATOM    891  O   HOH B 291      38.978   8.522  16.089  1.00  0.00      B    O  
ATOM    892  H1  HOH B 291      38.947   8.503  15.026  1.00  0.00      B    H  
ATOM    893  H2  HOH B 291      38.564   9.387  16.426  1.00  0.00      B    H  
ATOM    894  O   HOH B 292      27.291  25.488   7.497  1.00  0.00      B    O  
ATOM    895  H1  HOH B 292      27.752  24.679   7.099  1.00  0.00      B    H  
ATOM    896  H2  HOH B 292      27.759  25.850   8.299  1.00  0.00      B    H  
ATOM    897  O   HOH B 293      36.409  30.788   0.054  1.00  0.00      B    O  
ATOM    898  H1  HOH B 293      36.695  31.283   0.886  1.00  0.00      B    H  
ATOM    899  H2  HOH B 293      36.169  31.558  -0.626  1.00  0.00      B    H  
ATOM    900  O   HOH B 294       7.227  21.594   2.719  1.00  0.00      B    O  
ATOM    901  H1  HOH B 294       7.409  22.574   2.365  1.00  0.00      B    H  
ATOM    902  H2  HOH B 294       7.900  21.379   3.438  1.00  0.00      B    H  
ATOM    903  O   HOH B 295      20.231   5.759  15.309  1.00  0.00      B    O  
ATOM    904  H1  HOH B 295      20.340   5.427  16.301  1.00  0.00      B    H  
ATOM    905  H2  HOH B 295      19.264   5.730  15.137  1.00  0.00      B    H  
ATOM    906  O   HOH B 296      10.065  20.823  29.047  1.00  0.00      B    O  
ATOM    907  H1  HOH B 296       9.558  21.510  29.635  1.00  0.00      B    H  
ATOM    908  H2  HOH B 296      10.914  21.250  28.662  1.00  0.00      B    H  
ATOM    909  O   HOH B 297      32.865  14.110  23.141  1.00  0.00      B    O  
ATOM    910  H1  HOH B 297      33.646  14.738  22.963  1.00  0.00      B    H  
ATOM    911  H2  HOH B 297      32.083  14.676  23.389  1.00  0.00      B    H  
ATOM    912  O   HOH B 298      12.886  12.668   3.030  1.00  0.00      B    O  
ATOM    913  H1  HOH B 298      13.821  13.158   2.897  1.00  0.00      B    H  
ATOM    914  H2  HOH B 298      13.102  12.058   3.813  1.00  0.00      B    H  
ATOM    915  O   HOH B 299      31.361  27.424  11.135  1.00  0.00      B    O  
ATOM    916  H1  HOH B 299      31.670  27.407  10.128  1.00  0.00      B    H  
ATOM    917  H2  HOH B 299      31.678  26.588  11.613  1.00  0.00      B    H  
ATOM    918  O   HOH B 300      37.687   9.061  23.364  1.00  0.00      B    O  
ATOM    919  H1  HOH B 300      37.151   8.222  23.119  1.00  0.00      B    H  
ATOM    920  H2  HOH B 300      37.277   9.866  22.901  1.00  0.00      B    H  
ATOM    921  O   HOH B 301      36.710  25.210   4.684  1.00  0.00      B    O  
ATOM    922  H1  HOH B 301      35.972  24.676   4.179  1.00  0.00      B    H  
ATOM    923  H2  HOH B 301      36.439  26.198   4.560  1.00  0.00      B    H  
ATOM    924  O   HOH B 302      10.560  10.310  32.387  1.00  0.00      B    O  
ATOM    925  H1  HOH B 302       9.859   9.635  32.135  1.00  0.00      B    H  
ATOM    926  H2  HOH B 302      11.136  10.417  31.647  1.00  0.00      B    H  
ATOM    927  O   HOH B 303      20.521   2.235  32.394  1.00  0.00      B    O  
ATOM    928  H1  HOH B 303      20.554   1.971  31.399  1.00  0.00      B    H  
ATOM    929  H2  HOH B 303      20.756   1.405  32.933  1.00  0.00      B    H  
ATOM    930  O   HOH B 304      11.303  10.419  24.829  1.00  0.00      B    O  
ATOM    931  H1  HOH B 304      10.382  10.469  25.212  1.00  0.00      B    H  
ATOM    932  H2  HOH B 304      11.824   9.642  25.290  1.00  0.00      B    H  
ATOM    933  O   HOH B 305      37.146  21.150  13.451  1.00  0.00      B    O  
ATOM    934  H1  HOH B 305      36.843  20.210  13.567  1.00  0.00      B    H  
ATOM    935  H2  HOH B 305      37.202  21.538  14.399  1.00  0.00      B    H  
ATOM    936  O   HOH B 306      32.008  17.758  20.127  1.00  0.00      B    O  
ATOM    937  H1  HOH B 306      32.109  16.924  19.545  1.00  0.00      B    H  
ATOM    938  H2  HOH B 306      32.938  17.936  20.551  1.00  0.00      B    H  
ATOM    939  O   HOH B 307      38.109  21.961  35.493  1.00  0.00      B    O  
ATOM    940  H1  HOH B 307      38.007  22.613  34.729  1.00  0.00      B    H  
ATOM    941  H2  HOH B 307      37.293  21.403  35.410  1.00  0.00      B    H  
ATOM    942  O   HOH B 308       7.919  13.991  16.480  1.00  0.00      B    O  
ATOM    943  H1  HOH B 308       7.369  13.370  17.000  1.00  0.00      B    H  
ATOM    944  H2  HOH B 308       7.300  14.442  15.825  1.00  0.00      B    H  
ATOM    945  O   HOH B 309      34.913  36.262  39.296  1.00  0.00      B    O  
ATOM    946  H1  HOH B 309      35.567  35.887  38.593  1.00  0.00      B    H  
ATOM    947  H2  HOH B 309      35.337  37.176  39.555  1.00  0.00      B    H  
ATOM    948  O   HOH B 310      27.922  36.032  25.002  1.00  0.00      B    O  
ATOM    949  H1  HOH B 310      27.147  36.559  25.338  1.00  0.00      B    H  
ATOM    950  H2  HOH B 310      28.004  35.150  25.509  1.00  0.00      B    H  
ATOM    951  O   HOH B 311      19.947   1.687  38.274  1.00  0.00      B    O  
ATOM    952  H1  HOH B 311      20.006   1.159  39.084  1.00  0.00      B    H  
ATOM    953  H2  HOH B 311      19.699   1.039  37.492  1.00  0.00      B    H  
ATOM    954  O   HOH B 312       2.360  37.365   2.391  1.00  0.00      B    O  
ATOM    955  H1  HOH B 312       2.508  36.378   2.216  1.00  0.00      B    H  
ATOM    956  H2  HOH B 312       3.255  37.748   2.641  1.00  0.00      B    H  
ATOM    957  O   HOH B 313       8.258  14.454   4.685  1.00  0.00      B    O  
ATOM    958  H1  HOH B 313       7.460  14.996   4.946  1.00  0.00      B    H  
ATOM    959  H2  HOH B 313       9.003  15.158   4.477  1.00  0.00      B    H  
ATOM    960  O   HOH B 314       5.861  17.263  19.556  1.00  0.00      B    O  
ATOM    961  H1  HOH B 314       6.219  16.297  19.690  1.00  0.00      B    H  
ATOM    962  H2  HOH B 314       5.930  17.449  18.571  1.00  0.00      B    H  
ATOM    963  O   HOH B 315      10.848  13.094  12.024  1.00  0.00      B    O  
ATOM    964  H1  HOH B 315      10.231  13.639  12.594  1.00  0.00      B    H  
ATOM    965  H2  HOH B 315      10.384  12.907  11.161  1.00  0.00      B    H  
ATOM    966  O   HOH B 316       5.171   1.969  28.561  1.00  0.00      B    O  
ATOM    967  H1  HOH B 316       5.247   2.740  27.923  1.00  0.00      B    H  
ATOM    968  H2  HOH B 316       6.048   1.831  29.075  1.00  0.00      B    H  
ATOM    969  O   HOH B 317      22.829  36.518  14.007  1.00  0.00      B    O  
ATOM    970  H1  HOH B 317      23.626  37.163  14.128  1.00  0.00      B    H  
ATOM    971  H2  HOH B 317      23.088  35.692  13.592  1.00  0.00      B    H  
ATOM    972  O   HOH B 318      34.094  33.782  24.618  1.00  0.00      B    O  
ATOM    973  H1  HOH B 318      34.247  34.428  23.909  1.00  0.00      B    H  
ATOM    974  H2  HOH B 318      34.989  33.309  24.733  1.00  0.00      B    H  
ATOM    975  O   HOH B 319       0.087  24.729  17.369  1.00  0.00      B    O  
ATOM    976  H1  HOH B 319      -0.157  25.544  16.817  1.00  0.00      B    H  
ATOM    977  H2  HOH B 319       1.049  24.536  17.158  1.00  0.00      B    H  
ATOM    978  O   HOH B 320      12.791   7.119  35.972  1.00  0.00      B    O  
ATOM    979  H1  HOH B 320      12.463   7.186  36.934  1.00  0.00      B    H  
ATOM    980  H2  HOH B 320      12.282   6.407  35.442  1.00  0.00      B    H  
ATOM    981  O   HOH B 321       2.438  37.022  26.723  1.00  0.00      B    O  
ATOM    982  H1  HOH B 321       3.222  37.067  26.035  1.00  0.00      B    H  
ATOM    983  H2  HOH B 321       2.426  37.903  27.248  1.00  0.00      B    H  
ATOM    984  O   HOH B 322      11.177  28.094  23.182  1.00  0.00      B    O  
ATOM    985  H1  HOH B 322      12.088  28.566  23.258  1.00  0.00      B    H  
ATOM    986  H2  HOH B 322      11.261  27.478  22.337  1.00  0.00      B    H  
ATOM    987  O   HOH B 323      15.827  13.624  15.917  1.00  0.00      B    O  
ATOM    988  H1  HOH B 323      16.049  14.634  15.889  1.00  0.00      B    H  
ATOM    989  H2  HOH B 323      15.276  13.469  16.751  1.00  0.00      B    H  
ATOM    990  O   HOH B 324      22.496   3.867  11.879  1.00  0.00      B    O  
ATOM    991  H1  HOH B 324      21.504   3.988  12.000  1.00  0.00      B    H  
ATOM    992  H2  HOH B 324      22.572   2.890  11.802  1.00  0.00      B    H  
ATOM    993  O   HOH B 325      27.169  11.766   0.911  1.00  0.00      B    O  
ATOM    994  H1  HOH B 325      26.415  12.372   1.044  1.00  0.00      B    H  
ATOM    995  H2  HOH B 325      27.232  11.691  -0.117  1.00  0.00      B    H  
ATOM    996  O   HOH B 326      29.030   4.530  25.388  1.00  0.00      B    O  
ATOM    997  H1  HOH B 326      29.153   5.296  24.664  1.00  0.00      B    H  
ATOM    998  H2  HOH B 326      29.365   4.875  26.262  1.00  0.00      B    H  
ATOM    999  O   HOH B 327      11.958  23.860  24.529  1.00  0.00      B    O  
ATOM   1000  H1  HOH B 327      12.692  23.692  23.842  1.00  0.00      B    H  
ATOM   1001  H2  HOH B 327      11.942  23.070  25.159  1.00  0.00      B    H  
ATOM   1002  O   HOH B 328       6.210  26.725  28.515  1.00  0.00      B    O  
ATOM   1003  H1  HOH B 328       7.158  27.022  28.406  1.00  0.00      B    H  
ATOM   1004  H2  HOH B 328       5.733  26.989  27.694  1.00  0.00      B    H  
ATOM   1005  O   HOH B 329      31.833   7.183   5.822  1.00  0.00      B    O  
ATOM   1006  H1  HOH B 329      30.892   6.908   6.007  1.00  0.00      B    H  
ATOM   1007  H2  HOH B 329      31.959   8.146   6.140  1.00  0.00      B    H  
ATOM   1008  O   HOH B 330      30.992  37.573   1.295  1.00  0.00      B    O  
ATOM   1009  H1  HOH B 330      30.053  37.701   0.924  1.00  0.00      B    H  
ATOM   1010  H2  HOH B 330      31.401  38.496   1.131  1.00  0.00      B    H  
ATOM   1011  O   HOH B 331       5.126  34.844  32.910  1.00  0.00      B    O  
ATOM   1012  H1  HOH B 331       4.327  35.363  32.663  1.00  0.00      B    H  
ATOM   1013  H2  HOH B 331       5.546  35.408  33.673  1.00  0.00      B    H  
ATOM   1014  O   HOH B 332      13.180  30.844   9.727  1.00  0.00      B    O  
ATOM   1015  H1  HOH B 332      13.344  30.708  10.681  1.00  0.00      B    H  
ATOM   1016  H2  HOH B 332      13.939  31.433   9.423  1.00  0.00      B    H  
ATOM   1017  O   HOH B 333       2.751   2.634   7.545  1.00  0.00      B    O  
ATOM   1018  H1  HOH B 333       2.665   1.653   7.220  1.00  0.00      B    H  
ATOM   1019  H2  HOH B 333       2.349   3.226   6.795  1.00  0.00      B    H  
ATOM   1020  O   HOH B 334       8.395  28.907  18.346  1.00  0.00      B    O  
ATOM   1021  H1  HOH B 334       8.634  27.962  18.598  1.00  0.00      B    H  
ATOM   1022  H2  HOH B 334       8.108  29.397  19.157  1.00  0.00      B    H  
ATOM   1023  O   HOH B 335      28.925   8.679  14.401  1.00  0.00      B    O  
ATOM   1024  H1  HOH B 335      29.113   9.718  14.443  1.00  0.00      B    H  
ATOM   1025  H2  HOH B 335      27.882   8.559  14.315  1.00  0.00      B    H  
ATOM   1026  O   HOH B 336       4.387  16.475  33.276  1.00  0.00      B    O  
ATOM   1027  H1  HOH B 336       5.339  16.444  33.684  1.00  0.00      B    H  
ATOM   1028  H2  HOH B 336       3.863  17.236  33.692  1.00  0.00      B    H  
ATOM   1029  O   HOH B 337      34.192  23.002   7.456  1.00  0.00      B    O  
ATOM   1030  H1  HOH B 337      33.405  22.821   8.007  1.00  0.00      B    H  
ATOM   1031  H2  HOH B 337      34.853  22.265   7.561  1.00  0.00      B    H  
ATOM   1032  O   HOH B 338      20.502  37.141   6.628  1.00  0.00      B    O  
ATOM   1033  H1  HOH B 338      21.020  37.605   7.331  1.00  0.00      B    H  
ATOM   1034  H2  HOH B 338      19.853  36.481   7.116  1.00  0.00      B    H  
ATOM   1035  O   HOH B 339      23.349  27.996   7.511  1.00  0.00      B    O  
ATOM   1036  H1  HOH B 339      23.310  27.412   6.677  1.00  0.00      B    H  
ATOM   1037  H2  HOH B 339      23.076  28.982   7.305  1.00  0.00      B    H  
ATOM   1038  O   HOH B 340      22.673  14.526  15.274  1.00  0.00      B    O  
ATOM   1039  H1  HOH B 340      23.325  13.833  15.541  1.00  0.00      B    H  
ATOM   1040  H2  HOH B 340      21.864  14.256  15.770  1.00  0.00      B    H  
ATOM   1041  O   HOH B 341       9.331  12.479  21.477  1.00  0.00      B    O  
ATOM   1042  H1  HOH B 341       9.662  11.573  21.152  1.00  0.00      B    H  
ATOM   1043  H2  HOH B 341       8.372  12.500  21.538  1.00  0.00      B    H  
ATOM   1044  O   HOH B 342      13.388   2.116  12.951  1.00  0.00      B    O  
ATOM   1045  H1  HOH B 342      13.862   1.848  13.824  1.00  0.00      B    H  
ATOM   1046  H2  HOH B 342      13.439   3.107  12.846  1.00  0.00      B    H  
ATOM   1047  O   HOH B 343      14.194  13.285  22.910  1.00  0.00      B    O  
ATOM   1048  H1  HOH B 343      13.812  13.378  23.894  1.00  0.00      B    H  
ATOM   1049  H2  HOH B 343      14.295  12.317  22.731  1.00  0.00      B    H  
ATOM   1050  O   HOH B 344      14.389   4.630  35.435  1.00  0.00      B    O  
ATOM   1051  H1  HOH B 344      14.300   5.055  36.354  1.00  0.00      B    H  
ATOM   1052  H2  HOH B 344      15.052   3.817  35.483  1.00  0.00      B    H  
ATOM   1053  O   HOH B 345      24.017  22.909   8.414  1.00  0.00      B    O  
ATOM   1054  H1  HOH B 345      23.064  22.757   8.675  1.00  0.00      B    H  
ATOM   1055  H2  HOH B 345      24.537  22.161   8.881  1.00  0.00      B    H  
ATOM   1056  O   HOH B 346      20.095  25.436  38.228  1.00  0.00      B    O  
ATOM   1057  H1  HOH B 346      20.120  24.949  39.145  1.00  0.00      B    H  
ATOM   1058  H2  HOH B 346      20.868  25.999  38.104  1.00  0.00      B    H  
ATOM   1059  O   HOH B 347       6.060  34.496  38.497  1.00  0.00      B    O  
ATOM   1060  H1  HOH B 347       6.090  34.272  39.428  1.00  0.00      B    H  
ATOM   1061  H2  HOH B 347       6.898  34.044  38.107  1.00  0.00      B    H  
ATOM   1062  O   HOH B 348      24.052  21.957  30.745  1.00  0.00      B    O  
ATOM   1063  H1  HOH B 348      24.268  20.985  30.983  1.00  0.00      B    H  
ATOM   1064  H2  HOH B 348      24.190  22.043  29.757  1.00  0.00      B    H  
ATOM   1065  O   HOH B 349       5.120  21.046  16.998  1.00  0.00      B    O  
ATOM   1066  H1  HOH B 349       5.942  20.449  17.046  1.00  0.00      B    H  
ATOM   1067  H2  HOH B 349       5.358  21.966  17.352  1.00  0.00      B    H  
ATOM   1068  O   HOH B 350       9.958  29.479   5.757  1.00  0.00      B    O  
ATOM   1069  H1  HOH B 350      10.556  29.739   6.520  1.00  0.00      B    H  
ATOM   1070  H2  HOH B 350       9.046  29.809   5.898  1.00  0.00      B    H  
ATOM   1071  O   HOH B 351       3.145   7.979   0.726  1.00  0.00      B    O  
ATOM   1072  H1  HOH B 351       3.963   8.280   0.211  1.00  0.00      B    H  
ATOM   1073  H2  HOH B 351       3.438   7.569   1.632  1.00  0.00      B    H  
ATOM   1074  O   HOH B 352       8.072   7.869  38.730  1.00  0.00      B    O  
ATOM   1075  H1  HOH B 352       8.970   8.061  39.220  1.00  0.00      B    H  
ATOM   1076  H2  HOH B 352       8.299   8.034  37.759  1.00  0.00      B    H  
ATOM   1077  O   HOH B 353       7.506   1.833  14.551  1.00  0.00      B    O  
ATOM   1078  H1  HOH B 353       6.464   1.721  14.539  1.00  0.00      B    H  
ATOM   1079  H2  HOH B 353       7.735   2.058  13.579  1.00  0.00      B    H  
ATOM   1080  O   HOH B 354      18.952   6.477  18.260  1.00  0.00      B    O  
ATOM   1081  H1  HOH B 354      19.257   5.800  18.944  1.00  0.00      B    H  
ATOM   1082  H2  HOH B 354      19.851   7.007  17.947  1.00  0.00      B    H  
ATOM   1083  O   HOH B 355      28.651  14.222  37.730  1.00  0.00      B    O  
ATOM   1084  H1  HOH B 355      29.629  14.120  38.056  1.00  0.00      B    H  
ATOM   1085  H2  HOH B 355      28.154  13.429  38.159  1.00  0.00      B    H  
ATOM   1086  O   HOH B 356       3.432  29.201  10.863  1.00  0.00      B    O  
ATOM   1087  H1  HOH B 356       4.371  29.038  10.551  1.00  0.00      B    H  
ATOM   1088  H2  HOH B 356       3.222  30.193  10.756  1.00  0.00      B    H  
ATOM   1089  O   HOH B 357      22.010  11.245  19.348  1.00  0.00      B    O  
ATOM   1090  H1  HOH B 357      22.697  11.486  20.029  1.00  0.00      B    H  
ATOM   1091  H2  HOH B 357      22.484  10.703  18.620  1.00  0.00      B    H  
ATOM   1092  O   HOH B 358      20.517   5.091  33.072  1.00  0.00      B    O  
ATOM   1093  H1  HOH B 358      20.082   5.222  34.006  1.00  0.00      B    H  
ATOM   1094  H2  HOH B 358      20.734   4.122  32.951  1.00  0.00      B    H  
ATOM   1095  O   HOH B 359      30.456  18.157   7.314  1.00  0.00      B    O  
ATOM   1096  H1  HOH B 359      29.528  18.377   6.879  1.00  0.00      B    H  
ATOM   1097  H2  HOH B 359      30.663  17.202   7.071  1.00  0.00      B    H  
ATOM   1098  O   HOH B 360      36.860   8.737  27.416  1.00  0.00      B    O  
ATOM   1099  H1  HOH B 360      36.014   8.346  27.111  1.00  0.00      B    H  
ATOM   1100  H2  HOH B 360      36.754   9.714  27.610  1.00  0.00      B    H  
ATOM   1101  O   HOH B 361      12.765  12.477  25.788  1.00  0.00      B    O  
ATOM   1102  H1  HOH B 361      12.115  13.094  26.221  1.00  0.00      B    H  
ATOM   1103  H2  HOH B 361      12.297  11.693  25.284  1.00  0.00      B    H  
ATOM   1104  O   HOH B 362      14.777  27.412  25.329  1.00  0.00      B    O  
ATOM   1105  H1  HOH B 362      14.348  28.190  24.744  1.00  0.00      B    H  
ATOM   1106  H2  HOH B 362      15.357  27.854  26.023  1.00  0.00      B    H  
ATOM   1107  O   HOH B 363      15.364   9.026   5.637  1.00  0.00      B    O  
ATOM   1108  H1  HOH B 363      14.959   8.227   6.129  1.00  0.00      B    H  
ATOM   1109  H2  HOH B 363      15.654   8.693   4.701  1.00  0.00      B    H  
ATOM   1110  O   HOH B 364      36.761  10.348   7.393  1.00  0.00      B    O  
ATOM   1111  H1  HOH B 364      37.329   9.609   6.977  1.00  0.00      B    H  
ATOM   1112  H2  HOH B 364      37.285  11.243   7.319  1.00  0.00      B    H  
ATOM   1113  O   HOH B 365      20.335  29.816  21.109  1.00  0.00      B    O  
ATOM   1114  H1  HOH B 365      20.288  29.800  20.065  1.00  0.00      B    H  
ATOM   1115  H2  HOH B 365      21.329  29.906  21.336  1.00  0.00      B    H  
ATOM   1116  O   HOH B 366      36.024  22.017  16.336  1.00  0.00      B    O  
ATOM   1117  H1  HOH B 366      36.056  22.877  15.728  1.00  0.00      B    H  
ATOM   1118  H2  HOH B 366      36.638  22.177  17.143  1.00  0.00      B    H  
ATOM   1119  O   HOH B 367      34.179   3.016  10.320  1.00  0.00      B    O  
ATOM   1120  H1  HOH B 367      34.184   2.001  10.321  1.00  0.00      B    H  
ATOM   1121  H2  HOH B 367      35.153   3.278  10.030  1.00  0.00      B    H  
ATOM   1122  O   HOH B 368      29.000   6.930   5.854  1.00  0.00      B    O  
ATOM   1123  H1  HOH B 368      28.908   7.115   4.857  1.00  0.00      B    H  
ATOM   1124  H2  HOH B 368      28.404   7.524   6.373  1.00  0.00      B    H  
ATOM   1125  O   HOH B 369       1.473   0.747  13.913  1.00  0.00      B    O  
ATOM   1126  H1  HOH B 369       1.711   1.079  14.830  1.00  0.00      B    H  
ATOM   1127  H2  HOH B 369       2.266   0.121  13.697  1.00  0.00      B    H  
ATOM   1128  O   HOH B 370      31.233  12.544  12.111  1.00  0.00      B    O  
ATOM   1129  H1  HOH B 370      32.171  12.805  12.391  1.00  0.00      B    H  
ATOM   1130  H2  HOH B 370      31.038  11.570  12.420  1.00  0.00      B    H  
ATOM   1131  O   HOH B 371      29.051  34.247  13.216  1.00  0.00      B    O  
ATOM   1132  H1  HOH B 371      29.028  34.081  14.220  1.00  0.00      B    H  
ATOM   1133  H2  HOH B 371      28.578  33.444  12.748  1.00  0.00      B    H  
ATOM   1134  O   HOH B 372      32.229  27.900   8.661  1.00  0.00      B    O  
ATOM   1135  H1  HOH B 372      32.866  27.260   8.255  1.00  0.00      B    H  
ATOM   1136  H2  HOH B 372      32.263  28.687   8.086  1.00  0.00      B    H  
ATOM   1137  O   HOH B 373      33.199  13.058  34.644  1.00  0.00      B    O  
ATOM   1138  H1  HOH B 373      32.169  13.281  34.789  1.00  0.00      B    H  
ATOM   1139  H2  HOH B 373      33.373  12.101  34.867  1.00  0.00      B    H  
ATOM   1140  O   HOH B 374      20.166   5.592   7.416  1.00  0.00      B    O  
ATOM   1141  H1  HOH B 374      19.709   6.065   6.554  1.00  0.00      B    H  
ATOM   1142  H2  HOH B 374      21.014   6.122   7.643  1.00  0.00      B    H  
ATOM   1143  O   HOH B 375      31.735  26.669  31.810  1.00  0.00      B    O  
ATOM   1144  H1  HOH B 375      31.758  27.264  30.964  1.00  0.00      B    H  
ATOM   1145  H2  HOH B 375      31.687  27.305  32.596  1.00  0.00      B    H  
ATOM   1146  O   HOH B 376      21.147  18.122  30.440  1.00  0.00      B    O  
ATOM   1147  H1  HOH B 376      21.665  18.512  29.672  1.00  0.00      B    H  
ATOM   1148  H2  HOH B 376      20.332  17.680  30.081  1.00  0.00      B    H  
ATOM   1149  O   HOH B 377      13.074  20.738  33.068  1.00  0.00      B    O  
ATOM   1150  H1  HOH B 377      12.315  21.088  32.540  1.00  0.00      B    H  
ATOM   1151  H2  HOH B 377      12.983  21.089  34.026  1.00  0.00      B    H  
ATOM   1152  O   HOH B 378       6.164   9.508  32.301  1.00  0.00      B    O  
ATOM   1153  H1  HOH B 378       6.395  10.347  32.855  1.00  0.00      B    H  
ATOM   1154  H2  HOH B 378       5.295   9.240  32.632  1.00  0.00      B    H  
ATOM   1155  O   HOH B 379      14.780   0.402   0.020  1.00  0.00      B    O  
ATOM   1156  H1  HOH B 379      15.101  -0.303   0.578  1.00  0.00      B    H  
ATOM   1157  H2  HOH B 379      13.918   0.746   0.429  1.00  0.00      B    H  
ATOM   1158  O   HOH B 380      32.574  33.195  37.845  1.00  0.00      B    O  
ATOM   1159  H1  HOH B 380      32.320  34.213  37.773  1.00  0.00      B    H  
ATOM   1160  H2  HOH B 380      32.100  32.716  37.051  1.00  0.00      B    H  
ATOM   1161  O   HOH B 381      30.468  23.278  38.409  1.00  0.00      B    O  
ATOM   1162  H1  HOH B 381      30.597  22.389  38.851  1.00  0.00      B    H  
ATOM   1163  H2  HOH B 381      31.416  23.710  38.406  1.00  0.00      B    H  
ATOM   1164  O   HOH B 382      14.627  34.356  37.093  1.00  0.00      B    O  
ATOM   1165  H1  HOH B 382      13.882  34.705  37.709  1.00  0.00      B    H  
ATOM   1166  H2  HOH B 382      14.290  33.655  36.381  1.00  0.00      B    H  
ATOM   1167  O   HOH B 383      12.128  10.716   9.294  1.00  0.00      B    O  
ATOM   1168  H1  HOH B 383      12.224  10.121   8.387  1.00  0.00      B    H  
ATOM   1169  H2  HOH B 383      13.038  10.754   9.749  1.00  0.00      B    H  
ATOM   1170  O   HOH B 384       7.613  22.977   6.045  1.00  0.00      B    O  
ATOM   1171  H1  HOH B 384       6.707  22.500   6.070  1.00  0.00      B    H  
ATOM   1172  H2  HOH B 384       7.380  23.944   6.261  1.00  0.00      B    H  
ATOM   1173  O   HOH B 385      13.267  32.116  13.832  1.00  0.00      B    O  
ATOM   1174  H1  HOH B 385      12.989  31.823  14.772  1.00  0.00      B    H  
ATOM   1175  H2  HOH B 385      12.776  32.999  13.708  1.00  0.00      B    H  
ATOM   1176  O   HOH B 386       5.272  29.498  32.779  1.00  0.00      B    O  
ATOM   1177  H1  HOH B 386       4.546  29.570  33.417  1.00  0.00      B    H  
ATOM   1178  H2  HOH B 386       5.823  30.389  32.795  1.00  0.00      B    H  
ATOM   1179  O   HOH B 387      28.965  28.989  30.430  1.00  0.00      B    O  
ATOM   1180  H1  HOH B 387      28.476  28.417  31.101  1.00  0.00      B    H  
ATOM   1181  H2  HOH B 387      29.872  28.602  30.211  1.00  0.00      B    H  
ATOM   1182  O   HOH B 388      20.520  24.140   1.517  1.00  0.00      B    O  
ATOM   1183  H1  HOH B 388      20.367  23.149   1.555  1.00  0.00      B    H  
ATOM   1184  H2  HOH B 388      19.842  24.605   2.130  1.00  0.00      B    H  
ATOM   1185  O   HOH B 389      31.585  22.060  33.026  1.00  0.00      B    O  
ATOM   1186  H1  HOH B 389      31.687  22.112  33.986  1.00  0.00      B    H  
ATOM   1187  H2  HOH B 389      30.570  22.143  32.902  1.00  0.00      B    H  
ATOM   1188  O   HOH B 390      34.993  16.636   1.426  1.00  0.00      B    O  
ATOM   1189  H1  HOH B 390      35.024  15.812   0.773  1.00  0.00      B    H  
ATOM   1190  H2  HOH B 390      34.053  16.749   1.774  1.00  0.00      B    H  
ATOM   1191  O   HOH B 391       6.460  19.972  12.894  1.00  0.00      B    O  
ATOM   1192  H1  HOH B 391       7.424  20.123  12.546  1.00  0.00      B    H  
ATOM   1193  H2  HOH B 391       6.462  19.313  13.677  1.00  0.00      B    H  
ATOM   1194  O   HOH B 392       6.437  12.197  18.566  1.00  0.00      B    O  
ATOM   1195  H1  HOH B 392       5.531  12.496  18.208  1.00  0.00      B    H  
ATOM   1196  H2  HOH B 392       6.410  11.214  18.803  1.00  0.00      B    H  
ATOM   1197  O   HOH B 393       8.543   8.462  31.760  1.00  0.00      B    O  
ATOM   1198  H1  HOH B 393       8.383   7.616  31.246  1.00  0.00      B    H  
ATOM   1199  H2  HOH B 393       7.594   8.830  32.035  1.00  0.00      B    H  
ATOM   1200  O   HOH B 394       1.754  26.898  31.989  1.00  0.00      B    O  
ATOM   1201  H1  HOH B 394       1.564  27.736  31.413  1.00  0.00      B    H  
ATOM   1202  H2  HOH B 394       2.167  27.221  32.848  1.00  0.00      B    H  
ATOM   1203  O   HOH B 395       5.172  21.762  11.411  1.00  0.00      B    O  
ATOM   1204  H1  HOH B 395       5.551  21.182  12.153  1.00  0.00      B    H  
ATOM   1205  H2  HOH B 395       4.155  21.802  11.561  1.00  0.00      B    H  
ATOM   1206  O   HOH B 396      23.428  33.625   9.212  1.00  0.00      B    O  
ATOM   1207  H1  HOH B 396      24.205  33.021   9.049  1.00  0.00      B    H  
ATOM   1208  H2  HOH B 396      23.570  34.505   8.753  1.00  0.00      B    H  
ATOM   1209  O   HOH B 397      24.431  29.313  29.213  1.00  0.00      B    O  
ATOM   1210  H1  HOH B 397      24.444  30.289  29.052  1.00  0.00      B    H  
ATOM   1211  H2  HOH B 397      24.049  28.850  28.357  1.00  0.00      B    H  
ATOM   1212  O   HOH B 398      11.694  35.405  16.309  1.00  0.00      B    O  
ATOM   1213  H1  HOH B 398      12.574  35.428  15.826  1.00  0.00      B    H  
ATOM   1214  H2  HOH B 398      11.045  36.046  15.873  1.00  0.00      B    H  
ATOM   1215  O   HOH B 399       9.986   8.771  23.109  1.00  0.00      B    O  
ATOM   1216  H1  HOH B 399      10.581   9.419  23.618  1.00  0.00      B    H  
ATOM   1217  H2  HOH B 399       9.836   7.923  23.647  1.00  0.00      B    H  
ATOM   1218  O   HOH B 400      30.981  31.300  32.931  1.00  0.00      B    O  
ATOM   1219  H1  HOH B 400      31.392  30.431  32.525  1.00  0.00      B    H  
ATOM   1220  H2  HOH B 400      30.000  31.339  32.554  1.00  0.00      B    H  
ATOM   1221  O   HOH B 401      30.416  19.506  27.227  1.00  0.00      B    O  
ATOM   1222  H1  HOH B 401      30.254  19.300  26.206  1.00  0.00      B    H  
ATOM   1223  H2  HOH B 401      31.257  20.153  27.330  1.00  0.00      B    H  
ATOM   1224  O   HOH B 402      10.065  29.132  31.438  1.00  0.00      B    O  
ATOM   1225  H1  HOH B 402      10.598  28.615  32.148  1.00  0.00      B    H  
ATOM   1226  H2  HOH B 402       9.478  29.736  31.965  1.00  0.00      B    H  
ATOM   1227  O   HOH B 403      23.048   9.754  32.632  1.00  0.00      B    O  
ATOM   1228  H1  HOH B 403      22.123   9.991  32.346  1.00  0.00      B    H  
ATOM   1229  H2  HOH B 403      23.706  10.142  31.989  1.00  0.00      B    H  
ATOM   1230  O   HOH B 404      10.811  33.029  23.681  1.00  0.00      B    O  
ATOM   1231  H1  HOH B 404      10.779  34.006  24.075  1.00  0.00      B    H  
ATOM   1232  H2  HOH B 404       9.853  32.864  23.327  1.00  0.00      B    H  
ATOM   1233  O   HOH B 405      28.444  14.919  27.404  1.00  0.00      B    O  
ATOM   1234  H1  HOH B 405      29.098  15.707  27.475  1.00  0.00      B    H  
ATOM   1235  H2  HOH B 405      27.884  14.902  28.217  1.00  0.00      B    H  
ATOM   1236  O   HOH B 406      37.712  26.955  12.282  1.00  0.00      B    O  
ATOM   1237  H1  HOH B 406      37.100  26.163  12.552  1.00  0.00      B    H  
ATOM   1238  H2  HOH B 406      38.672  26.607  12.522  1.00  0.00      B    H  
ATOM   1239  O   HOH B 407      28.850  27.022  18.811  1.00  0.00      B    O  
ATOM   1240  H1  HOH B 407      28.196  26.665  19.470  1.00  0.00      B    H  
ATOM   1241  H2  HOH B 407      28.997  27.958  19.112  1.00  0.00      B    H  
ATOM   1242  O   HOH B 408      14.504  10.696  32.997  1.00  0.00      B    O  
ATOM   1243  H1  HOH B 408      13.981  11.136  33.811  1.00  0.00      B    H  
ATOM   1244  H2  HOH B 408      14.959   9.840  33.357  1.00  0.00      B    H  
ATOM   1245  O   HOH B 409      34.187  24.023  18.276  1.00  0.00      B    O  
ATOM   1246  H1  HOH B 409      33.385  23.407  18.052  1.00  0.00      B    H  
ATOM   1247  H2  HOH B 409      35.023  23.501  18.080  1.00  0.00      B    H  
ATOM   1248  O   HOH B 410       3.471  17.778  20.657  1.00  0.00      B    O  
ATOM   1249  H1  HOH B 410       3.491  17.026  21.349  1.00  0.00      B    H  
ATOM   1250  H2  HOH B 410       4.348  17.698  20.141  1.00  0.00      B    H  
ATOM   1251  O   HOH B 411      32.395  28.505  23.942  1.00  0.00      B    O  
ATOM   1252  H1  HOH B 411      32.922  29.327  23.812  1.00  0.00      B    H  
ATOM   1253  H2  HOH B 411      32.466  28.306  24.952  1.00  0.00      B    H  
ATOM   1254  O   HOH B 412      25.115  14.474  32.404  1.00  0.00      B    O  
ATOM   1255  H1  HOH B 412      24.874  14.190  31.508  1.00  0.00      B    H  
ATOM   1256  H2  HOH B 412      24.957  13.661  33.048  1.00  0.00      B    H  
ATOM   1257  O   HOH B 413      32.731   4.284   8.603  1.00  0.00      B    O  
ATOM   1258  H1  HOH B 413      33.266   3.775   9.309  1.00  0.00      B    H  
ATOM   1259  H2  HOH B 413      31.748   4.270   8.786  1.00  0.00      B    H  
ATOM   1260  O   HOH B 414      14.389  13.565   0.143  1.00  0.00      B    O  
ATOM   1261  H1  HOH B 414      13.622  13.344  -0.484  1.00  0.00      B    H  
ATOM   1262  H2  HOH B 414      14.787  12.716   0.623  1.00  0.00      B    H  
ATOM   1263  O   HOH B 415      28.743  34.412   8.426  1.00  0.00      B    O  
ATOM   1264  H1  HOH B 415      28.767  33.428   8.066  1.00  0.00      B    H  
ATOM   1265  H2  HOH B 415      28.001  34.416   9.170  1.00  0.00      B    H  
ATOM   1266  O   HOH B 416      35.152   9.605  12.852  1.00  0.00      B    O  
ATOM   1267  H1  HOH B 416      35.061   8.724  13.367  1.00  0.00      B    H  
ATOM   1268  H2  HOH B 416      36.129   9.916  12.898  1.00  0.00      B    H  
ATOM   1269  O   HOH B 417      10.885  33.449  10.597  1.00  0.00      B    O  
ATOM   1270  H1  HOH B 417      10.009  33.672  10.111  1.00  0.00      B    H  
ATOM   1271  H2  HOH B 417      10.693  32.586  11.039  1.00  0.00      B    H  
ATOM   1272  O   HOH B 418      31.505  28.117  29.477  1.00  0.00      B    O  
ATOM   1273  H1  HOH B 418      31.039  28.203  28.613  1.00  0.00      B    H  
ATOM   1274  H2  HOH B 418      32.515  28.237  29.393  1.00  0.00      B    H  
ATOM   1275  O   HOH B 419      15.960  30.644  36.212  1.00  0.00      B    O  
ATOM   1276  H1  HOH B 419      16.535  31.114  36.934  1.00  0.00      B    H  
ATOM   1277  H2  HOH B 419      14.980  30.806  36.548  1.00  0.00      B    H  
ATOM   1278  O   HOH B 420      31.611   4.315   1.047  1.00  0.00      B    O  
ATOM   1279  H1  HOH B 420      31.570   5.302   0.774  1.00  0.00      B    H  
ATOM   1280  H2  HOH B 420      30.916   4.177   1.790  1.00  0.00      B    H  
ATOM   1281  O   HOH B 421       0.613   7.232  22.948  1.00  0.00      B    O  
ATOM   1282  H1  HOH B 421       0.448   6.447  22.369  1.00  0.00      B    H  
ATOM   1283  H2  HOH B 421      -0.109   7.962  22.792  1.00  0.00      B    H  
ATOM   1284  O   HOH B 422       0.476  16.857  15.744  1.00  0.00      B    O  
ATOM   1285  H1  HOH B 422       0.193  16.021  16.213  1.00  0.00      B    H  
ATOM   1286  H2  HOH B 422       0.188  17.681  16.323  1.00  0.00      B    H  
ATOM   1287  O   HOH B 423      38.366  28.183  35.502  1.00  0.00      B    O  
ATOM   1288  H1  HOH B 423      39.301  27.924  35.836  1.00  0.00      B    H  
ATOM   1289  H2  HOH B 423      38.304  29.207  35.316  1.00  0.00      B    H  
ATOM   1290  O   HOH B 424       2.073  34.386  30.723  1.00  0.00      B    O  
ATOM   1291  H1  HOH B 424       1.101  34.670  30.657  1.00  0.00      B    H  
ATOM   1292  H2  HOH B 424       2.525  35.046  31.374  1.00  0.00      B    H  
ATOM   1293  O   HOH B 425       9.207  24.410  14.133  1.00  0.00      B    O  
ATOM   1294  H1  HOH B 425       8.394  23.850  14.372  1.00  0.00      B    H  
ATOM   1295  H2  HOH B 425       9.167  25.262  14.689  1.00  0.00      B    H  
ATOM   1296  O   HOH B 426      17.432   7.719  24.574  1.00  0.00      B    O  
ATOM   1297  H1  HOH B 426      18.055   8.370  24.161  1.00  0.00      B    H  
ATOM   1298  H2  HOH B 426      17.982   7.339  25.327  1.00  0.00      B    H  
ATOM   1299  O   HOH B 427       2.589  15.800  25.154  1.00  0.00      B    O  
ATOM   1300  H1  HOH B 427       3.119  15.903  26.026  1.00  0.00      B    H  
ATOM   1301  H2  HOH B 427       1.882  14.997  25.283  1.00  0.00      B    H  
ATOM   1302  O   HOH B 428      36.937  35.874  15.335  1.00  0.00      B    O  
ATOM   1303  H1  HOH B 428      36.165  35.602  15.986  1.00  0.00      B    H  
ATOM   1304  H2  HOH B 428      36.776  36.852  15.116  1.00  0.00      B    H  
ATOM   1305  O   HOH B 429      27.844   1.364  -0.079  1.00  0.00      B    O  
ATOM   1306  H1  HOH B 429      28.434   2.133  -0.291  1.00  0.00      B    H  
ATOM   1307  H2  HOH B 429      27.311   1.564   0.767  1.00  0.00      B    H  
ATOM   1308  O   HOH B 430      35.023  34.395  12.061  1.00  0.00      B    O  
ATOM   1309  H1  HOH B 430      35.818  34.237  12.639  1.00  0.00      B    H  
ATOM   1310  H2  HOH B 430      34.611  33.536  11.747  1.00  0.00      B    H  
ATOM   1311  O   HOH B 431      10.059  37.608  26.604  1.00  0.00      B    O  
ATOM   1312  H1  HOH B 431      10.408  37.493  27.539  1.00  0.00      B    H  
ATOM   1313  H2  HOH B 431       9.170  37.184  26.604  1.00  0.00      B    H  
ATOM   1314  O   HOH B 432      30.361  19.062   4.064  1.00  0.00      B    O  
ATOM   1315  H1  HOH B 432      29.910  19.564   3.285  1.00  0.00      B    H  
ATOM   1316  H2  HOH B 432      30.077  18.066   3.947  1.00  0.00      B    H  
ATOM   1317  O   HOH B 433       9.122  21.045   4.776  1.00  0.00      B    O  
ATOM   1318  H1  HOH B 433       8.772  21.923   5.197  1.00  0.00      B    H  
ATOM   1319  H2  HOH B 433      10.120  21.232   4.596  1.00  0.00      B    H  
ATOM   1320  O   HOH B 434      11.144  15.207  27.099  1.00  0.00      B    O  
ATOM   1321  H1  HOH B 434      11.778  15.491  27.814  1.00  0.00      B    H  
ATOM   1322  H2  HOH B 434      10.174  15.336  27.450  1.00  0.00      B    H  
ATOM   1323  O   HOH B 435       6.035  15.264   7.954  1.00  0.00      B    O  
ATOM   1324  H1  HOH B 435       6.148  15.625   7.040  1.00  0.00      B    H  
ATOM   1325  H2  HOH B 435       5.135  15.573   8.357  1.00  0.00      B    H  
ATOM   1326  O   HOH B 436       7.125  25.859  17.338  1.00  0.00      B    O  
ATOM   1327  H1  HOH B 436       7.681  25.965  18.190  1.00  0.00      B    H  
ATOM   1328  H2  HOH B 436       6.466  25.091  17.473  1.00  0.00      B    H  
ATOM   1329  O   HOH B 437      33.818  31.795  34.238  1.00  0.00      B    O  
ATOM   1330  H1  HOH B 437      33.816  32.508  33.503  1.00  0.00      B    H  
ATOM   1331  H2  HOH B 437      33.047  31.900  34.900  1.00  0.00      B    H  
ATOM   1332  O   HOH B 438      38.993  17.107  26.958  1.00  0.00      B    O  
ATOM   1333  H1  HOH B 438      38.078  17.280  27.411  1.00  0.00      B    H  
ATOM   1334  H2  HOH B 438      39.570  16.570  27.582  1.00  0.00      B    H  
ATOM   1335  O   HOH B 439      36.989  22.729  27.222  1.00  0.00      B    O  
ATOM   1336  H1  HOH B 439      37.833  22.207  27.098  1.00  0.00      B    H  
ATOM   1337  H2  HOH B 439      37.122  23.436  28.014  1.00  0.00      B    H  
ATOM   1338  O   HOH B 440      24.836   4.483  27.273  1.00  0.00      B    O  
ATOM   1339  H1  HOH B 440      24.882   3.899  28.064  1.00  0.00      B    H  
ATOM   1340  H2  HOH B 440      24.995   5.447  27.602  1.00  0.00      B    H  
ATOM   1341  O   HOH B 441      27.729  22.268  15.150  1.00  0.00      B    O  
ATOM   1342  H1  HOH B 441      27.757  23.198  15.452  1.00  0.00      B    H  
ATOM   1343  H2  HOH B 441      27.848  22.212  14.095  1.00  0.00      B    H  
ATOM   1344  O   HOH B 442       1.502  10.962  11.069  1.00  0.00      B    O  
ATOM   1345  H1  HOH B 442       1.737  11.757  10.533  1.00  0.00      B    H  
ATOM   1346  H2  HOH B 442       0.730  10.504  10.588  1.00  0.00      B    H  
ATOM   1347  O   HOH B 443      21.871   3.094  36.913  1.00  0.00      B    O  
ATOM   1348  H1  HOH B 443      20.997   2.581  37.308  1.00  0.00      B    H  
ATOM   1349  H2  HOH B 443      22.257   3.656  37.694  1.00  0.00      B    H  
ATOM   1350  O   HOH B 444      20.219  26.896   4.230  1.00  0.00      B    O  
ATOM   1351  H1  HOH B 444      20.469  26.079   4.829  1.00  0.00      B    H  
ATOM   1352  H2  HOH B 444      20.908  27.003   3.419  1.00  0.00      B    H  
ATOM   1353  O   HOH B 445      34.866  16.594  34.344  1.00  0.00      B    O  
ATOM   1354  H1  HOH B 445      33.965  16.797  34.752  1.00  0.00      B    H  
ATOM   1355  H2  HOH B 445      35.085  17.410  33.766  1.00  0.00      B    H  
ATOM   1356  O   HOH B 446      18.470  37.484  20.164  1.00  0.00      B    O  
ATOM   1357  H1  HOH B 446      19.274  38.078  20.275  1.00  0.00      B    H  
ATOM   1358  H2  HOH B 446      17.643  38.087  20.130  1.00  0.00      B    H  
ATOM   1359  O   HOH B 447      23.869  14.891  37.418  1.00  0.00      B    O  
ATOM   1360  H1  HOH B 447      24.092  15.607  36.720  1.00  0.00      B    H  
ATOM   1361  H2  HOH B 447      23.040  14.342  37.099  1.00  0.00      B    H  
ATOM   1362  O   HOH B 448      27.248   9.830   2.961  1.00  0.00      B    O  
ATOM   1363  H1  HOH B 448      26.978  10.421   2.145  1.00  0.00      B    H  
ATOM   1364  H2  HOH B 448      28.217   9.723   2.796  1.00  0.00      B    H  
ATOM   1365  O   HOH B 449      10.166  16.920  12.402  1.00  0.00      B    O  
ATOM   1366  H1  HOH B 449      10.295  16.209  13.105  1.00  0.00      B    H  
ATOM   1367  H2  HOH B 449       9.459  17.547  12.708  1.00  0.00      B    H  
ATOM   1368  O   HOH B 450      11.979  34.213  12.924  1.00  0.00      B    O  
ATOM   1369  H1  HOH B 450      11.519  34.160  12.015  1.00  0.00      B    H  
ATOM   1370  H2  HOH B 450      12.551  34.995  12.951  1.00  0.00      B    H  
ATOM   1371  O   HOH B 451       8.426  35.363   2.803  1.00  0.00      B    O  
ATOM   1372  H1  HOH B 451       7.541  35.808   2.951  1.00  0.00      B    H  
ATOM   1373  H2  HOH B 451       8.894  35.433   3.679  1.00  0.00      B    H  
ATOM   1374  O   HOH B 452      17.593  34.552  25.599  1.00  0.00      B    O  
ATOM   1375  H1  HOH B 452      18.048  33.771  25.023  1.00  0.00      B    H  
ATOM   1376  H2  HOH B 452      16.797  34.135  26.128  1.00  0.00      B    H  
ATOM   1377  O   HOH B 453      26.030   2.261   2.243  1.00  0.00      B    O  
ATOM   1378  H1  HOH B 453      26.036   1.277   2.680  1.00  0.00      B    H  
ATOM   1379  H2  HOH B 453      25.689   2.922   2.937  1.00  0.00      B    H  
ATOM   1380  O   HOH B 454      25.189   0.885  27.096  1.00  0.00      B    O  
ATOM   1381  H1  HOH B 454      26.090   0.767  27.395  1.00  0.00      B    H  
ATOM   1382  H2  HOH B 454      24.629   1.439  27.744  1.00  0.00      B    H  
ATOM   1383  O   HOH B 455      38.702   8.161  13.488  1.00  0.00      B    O  
ATOM   1384  H1  HOH B 455      38.478   7.586  12.683  1.00  0.00      B    H  
ATOM   1385  H2  HOH B 455      38.598   9.129  13.157  1.00  0.00      B    H  
ATOM   1386  O   HOH B 456      33.748   9.063  23.964  1.00  0.00      B    O  
ATOM   1387  H1  HOH B 456      33.478   9.051  23.030  1.00  0.00      B    H  
ATOM   1388  H2  HOH B 456      34.010   9.970  24.194  1.00  0.00      B    H  
ATOM   1389  O   HOH B 457       4.682  25.068   5.910  1.00  0.00      B    O  
ATOM   1390  H1  HOH B 457       4.691  24.089   6.113  1.00  0.00      B    H  
ATOM   1391  H2  HOH B 457       5.606  25.201   5.521  1.00  0.00      B    H  
ATOM   1392  O   HOH B 458       6.737  20.237  36.585  1.00  0.00      B    O  
ATOM   1393  H1  HOH B 458       7.697  20.023  36.399  1.00  0.00      B    H  
ATOM   1394  H2  HOH B 458       6.674  20.333  37.627  1.00  0.00      B    H  
ATOM   1395  O   HOH B 459      38.347   3.803  13.368  1.00  0.00      B    O  
ATOM   1396  H1  HOH B 459      38.920   4.292  14.054  1.00  0.00      B    H  
ATOM   1397  H2  HOH B 459      38.923   3.013  13.093  1.00  0.00      B    H  
ATOM   1398  O   HOH B 460      22.561  19.761   2.975  1.00  0.00      B    O  
ATOM   1399  H1  HOH B 460      23.168  20.123   3.692  1.00  0.00      B    H  
ATOM   1400  H2  HOH B 460      22.637  18.764   3.119  1.00  0.00      B    H  
ATOM   1401  O   HOH B 461       8.972   6.335  24.563  1.00  0.00      B    O  
ATOM   1402  H1  HOH B 461       8.189   5.770  24.362  1.00  0.00      B    H  
ATOM   1403  H2  HOH B 461       8.735   6.950  25.373  1.00  0.00      B    H  
ATOM   1404  O   HOH B 462      29.390  25.175  32.453  1.00  0.00      B    O  
ATOM   1405  H1  HOH B 462      29.148  24.264  32.046  1.00  0.00      B    H  
ATOM   1406  H2  HOH B 462      30.382  25.181  32.412  1.00  0.00      B    H  
ATOM   1407  O   HOH B 463       2.429   6.982  32.914  1.00  0.00      B    O  
ATOM   1408  H1  HOH B 463       1.502   6.833  33.342  1.00  0.00      B    H  
ATOM   1409  H2  HOH B 463       2.690   7.945  33.023  1.00  0.00      B    H  
ATOM   1410  O   HOH B 464      19.072  13.258  29.152  1.00  0.00      B    O  
ATOM   1411  H1  HOH B 464      19.444  13.587  28.206  1.00  0.00      B    H  
ATOM   1412  H2  HOH B 464      18.634  12.326  29.025  1.00  0.00      B    H  
ATOM   1413  O   HOH B 465       3.208  18.419   1.492  1.00  0.00      B    O  
ATOM   1414  H1  HOH B 465       2.896  17.702   2.097  1.00  0.00      B    H  
ATOM   1415  H2  HOH B 465       3.836  19.020   2.000  1.00  0.00      B    H  
ATOM   1416  O   HOH B 466      15.076   9.581  14.112  1.00  0.00      B    O  
ATOM   1417  H1  HOH B 466      14.898   9.055  14.947  1.00  0.00      B    H  
ATOM   1418  H2  HOH B 466      14.338   9.303  13.427  1.00  0.00      B    H  
ATOM   1419  O   HOH B 467       2.332  27.244  18.382  1.00  0.00      B    O  
ATOM   1420  H1  HOH B 467       1.857  28.096  18.046  1.00  0.00      B    H  
ATOM   1421  H2  HOH B 467       2.469  26.663  17.571  1.00  0.00      B    H  
ATOM   1422  O   HOH B 468      36.645  29.574  19.459  1.00  0.00      B    O  
ATOM   1423  H1  HOH B 468      36.206  30.289  18.942  1.00  0.00      B    H  
ATOM   1424  H2  HOH B 468      35.976  29.281  20.072  1.00  0.00      B    H  
ATOM   1425  O   HOH B 469      26.239  26.663   5.042  1.00  0.00      B    O  
ATOM   1426  H1  HOH B 469      27.046  26.680   5.591  1.00  0.00      B    H  
ATOM   1427  H2  HOH B 469      26.124  25.773   4.538  1.00  0.00      B    H  
ATOM   1428  O   HOH B 470      25.307  21.738  21.340  1.00  0.00      B    O  
ATOM   1429  H1  HOH B 470      24.996  21.145  20.546  1.00  0.00      B    H  
ATOM   1430  H2  HOH B 470      24.431  22.010  21.831  1.00  0.00      B    H  
ATOM   1431  O   HOH B 471      25.724  38.957   3.510  1.00  0.00      B    O  
ATOM   1432  H1  HOH B 471      24.855  38.474   3.746  1.00  0.00      B    H  
ATOM   1433  H2  HOH B 471      26.332  38.324   3.054  1.00  0.00      B    H  
ATOM   1434  O   HOH B 472       8.295  27.361   8.753  1.00  0.00      B    O  
ATOM   1435  H1  HOH B 472       7.711  28.129   8.609  1.00  0.00      B    H  
ATOM   1436  H2  HOH B 472       8.197  27.191   9.720  1.00  0.00      B    H  
ATOM   1437  O   HOH B 473      18.944  38.118  29.959  1.00  0.00      B    O  
ATOM   1438  H1  HOH B 473      17.955  38.022  29.961  1.00  0.00      B    H  
ATOM   1439  H2  HOH B 473      19.271  37.199  29.647  1.00  0.00      B    H  
ATOM   1440  O   HOH B 474      31.011  30.814  27.152  1.00  0.00      B    O  
ATOM   1441  H1  HOH B 474      30.374  31.285  27.848  1.00  0.00      B    H  
ATOM   1442  H2  HOH B 474      31.959  30.997  27.453  1.00  0.00      B    H  
ATOM   1443  O   HOH B 475      11.231  30.224   3.051  1.00  0.00      B    O  
ATOM   1444  H1  HOH B 475      12.153  30.395   3.506  1.00  0.00      B    H  
ATOM   1445  H2  HOH B 475      10.677  29.748   3.692  1.00  0.00      B    H  
ATOM   1446  O   HOH B 476       8.849  30.952  13.614  1.00  0.00      B    O  
ATOM   1447  H1  HOH B 476       8.267  30.519  12.962  1.00  0.00      B    H  
ATOM   1448  H2  HOH B 476       8.494  30.631  14.525  1.00  0.00      B    H  
ATOM   1449  O   HOH B 477      12.109  22.314  37.572  1.00  0.00      B    O  
ATOM   1450  H1  HOH B 477      12.148  21.741  36.749  1.00  0.00      B    H  
ATOM   1451  H2  HOH B 477      11.343  21.903  38.181  1.00  0.00      B    H  
ATOM   1452  O   HOH B 478      13.424  11.737  35.162  1.00  0.00      B    O  
ATOM   1453  H1  HOH B 478      12.521  12.167  35.139  1.00  0.00      B    H  
ATOM   1454  H2  HOH B 478      14.056  12.444  35.477  1.00  0.00      B    H  
ATOM   1455  O   HOH B 479      22.516  12.520  26.781  1.00  0.00      B    O  
ATOM   1456  H1  HOH B 479      22.345  11.967  27.619  1.00  0.00      B    H  
ATOM   1457  H2  HOH B 479      23.155  12.068  26.150  1.00  0.00      B    H  
ATOM   1458  O   HOH B 480       9.992  37.575  30.226  1.00  0.00      B    O  
ATOM   1459  H1  HOH B 480       8.984  37.611  30.464  1.00  0.00      B    H  
ATOM   1460  H2  HOH B 480      10.197  36.591  30.013  1.00  0.00      B    H  
ATOM   1461  O   HOH B 481      13.190  11.546  15.390  1.00  0.00      B    O  
ATOM   1462  H1  HOH B 481      13.917  10.893  15.142  1.00  0.00      B    H  
ATOM   1463  H2  HOH B 481      12.363  11.212  14.941  1.00  0.00      B    H  
ATOM   1464  O   HOH B 482      34.396  22.358  35.685  1.00  0.00      B    O  
ATOM   1465  H1  HOH B 482      35.063  21.692  35.403  1.00  0.00      B    H  
ATOM   1466  H2  HOH B 482      34.905  23.143  36.104  1.00  0.00      B    H  
ATOM   1467  O   HOH B 483      18.033  25.296  11.618  1.00  0.00      B    O  
ATOM   1468  H1  HOH B 483      17.937  24.733  12.482  1.00  0.00      B    H  
ATOM   1469  H2  HOH B 483      17.321  24.921  10.959  1.00  0.00      B    H  
ATOM   1470  O   HOH B 484      17.598   2.654  17.734  1.00  0.00      B    O  
ATOM   1471  H1  HOH B 484      18.396   3.209  17.369  1.00  0.00      B    H  
ATOM   1472  H2  HOH B 484      16.769   3.115  17.411  1.00  0.00      B    H  
ATOM   1473  O   HOH B 485      15.788  24.646  10.319  1.00  0.00      B    O  
ATOM   1474  H1  HOH B 485      15.946  25.005   9.437  1.00  0.00      B    H  
ATOM   1475  H2  HOH B 485      14.899  25.018  10.684  1.00  0.00      B    H  
ATOM   1476  O   HOH B 486      28.052  14.436   3.260  1.00  0.00      B    O  
ATOM   1477  H1  HOH B 486      27.690  13.852   4.022  1.00  0.00      B    H  
ATOM   1478  H2  HOH B 486      28.754  13.885   2.791  1.00  0.00      B    H  
ATOM   1479  O   HOH B 487      18.572  30.957  34.776  1.00  0.00      B    O  
ATOM   1480  H1  HOH B 487      18.889  30.002  34.991  1.00  0.00      B    H  
ATOM   1481  H2  HOH B 487      17.694  31.145  35.286  1.00  0.00      B    H  
ATOM   1482  O   HOH B 488      27.317  35.222  30.920  1.00  0.00      B    O  
ATOM   1483  H1  HOH B 488      26.926  35.401  29.973  1.00  0.00      B    H  
ATOM   1484  H2  HOH B 488      26.830  34.367  31.232  1.00  0.00      B    H  
ATOM   1485  O   HOH B 489      36.564  11.124  10.031  1.00  0.00      B    O  
ATOM   1486  H1  HOH B 489      36.481  12.143  10.022  1.00  0.00      B    H  
ATOM   1487  H2  HOH B 489      36.368  10.751   9.102  1.00  0.00      B    H  
ATOM   1488  O   HOH B 490      22.920  37.519  10.505  1.00  0.00      B    O  
ATOM   1489  H1  HOH B 490      22.089  37.759   9.959  1.00  0.00      B    H  
ATOM   1490  H2  HOH B 490      22.671  36.741  11.067  1.00  0.00      B    H  
ATOM   1491  O   HOH B 491      34.811  15.776  18.707  1.00  0.00      B    O  
ATOM   1492  H1  HOH B 491      34.958  16.773  18.969  1.00  0.00      B    H  
ATOM   1493  H2  HOH B 491      33.820  15.599  18.501  1.00  0.00      B    H  
ATOM   1494  O   HOH B 492       8.093  26.344  22.004  1.00  0.00      B    O  
ATOM   1495  H1  HOH B 492       7.422  25.595  22.054  1.00  0.00      B    H  
ATOM   1496  H2  HOH B 492       8.712  26.180  22.787  1.00  0.00      B    H  
ATOM   1497  O   HOH B 493      12.914  31.997  20.053  1.00  0.00      B    O  
ATOM   1498  H1  HOH B 493      12.852  31.742  21.019  1.00  0.00      B    H  
ATOM   1499  H2  HOH B 493      12.212  32.681  19.725  1.00  0.00      B    H  
ATOM   1500  O   HOH B 494      23.564  17.139  17.726  1.00  0.00      B    O  
ATOM   1501  H1  HOH B 494      23.130  16.247  17.892  1.00  0.00      B    H  
ATOM   1502  H2  HOH B 494      23.837  17.174  16.730  1.00  0.00      B    H  
ATOM   1503  O   HOH B 495      26.772  35.341  36.928  1.00  0.00      B    O  
ATOM   1504  H1  HOH B 495      27.417  34.678  37.393  1.00  0.00      B    H  
ATOM   1505  H2  HOH B 495      26.149  35.694  37.627  1.00  0.00      B    H  
ATOM   1506  O   HOH B 496      14.309   0.060  11.013  1.00  0.00      B    O  
ATOM   1507  H1  HOH B 496      15.210   0.336  10.697  1.00  0.00      B    H  
ATOM   1508  H2  HOH B 496      13.780   0.757  11.549  1.00  0.00      B    H  
ATOM   1509  O   HOH B 497      37.057  26.735  21.712  1.00  0.00      B    O  
ATOM   1510  H1  HOH B 497      37.032  25.866  21.239  1.00  0.00      B    H  
ATOM   1511  H2  HOH B 497      36.944  26.650  22.716  1.00  0.00      B    H  
ATOM   1512  O   HOH B 498      34.219  39.205  16.632  1.00  0.00      B    O  
ATOM   1513  H1  HOH B 498      34.929  39.075  15.889  1.00  0.00      B    H  
ATOM   1514  H2  HOH B 498      33.793  38.266  16.766  1.00  0.00      B    H  
ATOM   1515  O   HOH B 499       5.593  14.831  15.078  1.00  0.00      B    O  
ATOM   1516  H1  HOH B 499       4.576  14.910  15.203  1.00  0.00      B    H  
ATOM   1517  H2  HOH B 499       5.742  13.800  14.824  1.00  0.00      B    H  
ATOM   1518  O   HOH B 500      21.803   3.275  15.052  1.00  0.00      B    O  
ATOM   1519  H1  HOH B 500      21.513   4.146  14.788  1.00  0.00      B    H  
ATOM   1520  H2  HOH B 500      21.208   2.631  14.558  1.00  0.00      B    H  
ATOM   1521  O   HOH B 501      17.890  19.196  34.253  1.00  0.00      B    O  
ATOM   1522  H1  HOH B 501      18.745  18.934  33.710  1.00  0.00      B    H  
ATOM   1523  H2  HOH B 501      18.116  19.066  35.233  1.00  0.00      B    H  
ATOM   1524  O   HOH B 502      35.966  18.236  12.899  1.00  0.00      B    O  
ATOM   1525  H1  HOH B 502      35.403  17.879  13.728  1.00  0.00      B    H  
ATOM   1526  H2  HOH B 502      36.465  17.441  12.548  1.00  0.00      B    H  
ATOM   1527  O   HOH B 503       5.043   6.122  19.789  1.00  0.00      B    O  
ATOM   1528  H1  HOH B 503       5.356   6.455  20.747  1.00  0.00      B    H  
ATOM   1529  H2  HOH B 503       4.446   6.782  19.293  1.00  0.00      B    H  
ATOM   1530  O   HOH B 504      35.715  18.226   5.947  1.00  0.00      B    O  
ATOM   1531  H1  HOH B 504      36.343  17.959   5.172  1.00  0.00      B    H  
ATOM   1532  H2  HOH B 504      34.774  18.203   5.539  1.00  0.00      B    H  
ATOM   1533  O   HOH B 505      25.875  10.983  27.500  1.00  0.00      B    O  
ATOM   1534  H1  HOH B 505      25.523  10.742  26.590  1.00  0.00      B    H  
ATOM   1535  H2  HOH B 505      26.362  10.137  27.825  1.00  0.00      B    H  
ATOM   1536  O   HOH B 506       3.211  21.363  22.445  1.00  0.00      B    O  
ATOM   1537  H1  HOH B 506       2.473  20.677  22.551  1.00  0.00      B    H  
ATOM   1538  H2  HOH B 506       4.021  20.994  21.902  1.00  0.00      B    H  
ATOM   1539  O   HOH B 507      13.314   2.766  30.661  1.00  0.00      B    O  
ATOM   1540  H1  HOH B 507      13.442   2.217  29.821  1.00  0.00      B    H  
ATOM   1541  H2  HOH B 507      13.706   3.694  30.564  1.00  0.00      B    H  
ATOM   1542  O   HOH B 508      24.905  13.323   0.769  1.00  0.00      B    O  
ATOM   1543  H1  HOH B 508      24.374  13.367  -0.107  1.00  0.00      B    H  
ATOM   1544  H2  HOH B 508      24.317  13.615   1.533  1.00  0.00      B    H  
ATOM   1545  O   HOH B 509      19.501  34.990  29.600  1.00  0.00      B    O  
ATOM   1546  H1  HOH B 509      18.661  34.440  29.505  1.00  0.00      B    H  
ATOM   1547  H2  HOH B 509      20.138  34.559  30.252  1.00  0.00      B    H  
ATOM   1548  O   HOH B 510      20.456  33.393  31.591  1.00  0.00      B    O  
ATOM   1549  H1  HOH B 510      21.199  33.127  32.284  1.00  0.00      B    H  
ATOM   1550  H2  HOH B 510      19.611  32.825  31.888  1.00  0.00      B    H  
ATOM   1551  O   HOH B 511      24.894  23.858  37.432  1.00  0.00      B    O  
ATOM   1552  H1  HOH B 511      24.795  23.155  36.760  1.00  0.00      B    H  
ATOM   1553  H2  HOH B 511      25.504  23.528  38.160  1.00  0.00      B    H  
ATOM   1554  O   HOH B 512      36.512  18.884  16.158  1.00  0.00      B    O  
ATOM   1555  H1  HOH B 512      37.503  18.979  16.421  1.00  0.00      B    H  
ATOM   1556  H2  HOH B 512      36.126  19.827  16.241  1.00  0.00      B    H  
ATOM   1557  O   HOH B 513      14.193  34.488  21.103  1.00  0.00      B    O  
ATOM   1558  H1  HOH B 513      14.697  35.147  20.521  1.00  0.00      B    H  
ATOM   1559  H2  HOH B 513      13.973  33.667  20.478  1.00  0.00      B    H  
ATOM   1560  O   HOH B 514       0.816   8.174  36.623  1.00  0.00      B    O  
ATOM   1561  H1  HOH B 514       0.989   9.106  36.370  1.00  0.00      B    H  
ATOM   1562  H2  HOH B 514      -0.120   7.857  36.287  1.00  0.00      B    H  
ATOM   1563  O   HOH B 515      33.961  30.783   3.014  1.00  0.00      B    O  
ATOM   1564  H1  HOH B 515      33.739  30.333   2.064  1.00  0.00      B    H  
ATOM   1565  H2  HOH B 515      34.936  30.652   3.330  1.00  0.00      B    H  
ATOM   1566  O   HOH B 516       8.902   8.922   6.659  1.00  0.00      B    O  
ATOM   1567  H1  HOH B 516       8.071   9.382   6.935  1.00  0.00      B    H  
ATOM   1568  H2  HOH B 516       9.589   9.562   6.331  1.00  0.00      B    H  
ATOM   1569  O   HOH B 517       5.457   5.464   6.498  1.00  0.00      B    O  
ATOM   1570  H1  HOH B 517       6.165   5.746   7.130  1.00  0.00      B    H  
ATOM   1571  H2  HOH B 517       4.947   6.354   6.354  1.00  0.00      B    H  
ATOM   1572  O   HOH B 518       3.315  25.994  26.939  1.00  0.00      B    O  
ATOM   1573  H1  HOH B 518       3.549  26.862  27.378  1.00  0.00      B    H  
ATOM   1574  H2  HOH B 518       2.652  25.581  27.566  1.00  0.00      B    H  
ATOM   1575  O   HOH B 519       3.346  19.068  14.790  1.00  0.00      B    O  
ATOM   1576  H1  HOH B 519       2.746  18.581  14.241  1.00  0.00      B    H  
ATOM   1577  H2  HOH B 519       2.893  19.362  15.645  1.00  0.00      B    H  
ATOM   1578  O   HOH B 520       4.801  36.841  10.248  1.00  0.00      B    O  
ATOM   1579  H1  HOH B 520       5.724  36.448  10.332  1.00  0.00      B    H  
ATOM   1580  H2  HOH B 520       4.923  37.843  10.031  1.00  0.00      B    H  
ATOM   1581  O   HOH B 521       1.780   3.373  19.130  1.00  0.00      B    O  
ATOM   1582  H1  HOH B 521       0.950   3.400  18.552  1.00  0.00      B    H  
ATOM   1583  H2  HOH B 521       2.150   2.459  19.072  1.00  0.00      B    H  
ATOM   1584  O   HOH B 522       7.174  17.921   9.453  1.00  0.00      B    O  
ATOM   1585  H1  HOH B 522       7.226  16.926   9.665  1.00  0.00      B    H  
ATOM   1586  H2  HOH B 522       6.548  18.280  10.108  1.00  0.00      B    H  
ATOM   1587  O   HOH B 523      14.557   1.259  15.276  1.00  0.00      B    O  
ATOM   1588  H1  HOH B 523      14.458   0.633  16.015  1.00  0.00      B    H  
ATOM   1589  H2  HOH B 523      15.027   2.048  15.653  1.00  0.00      B    H  
ATOM   1590  O   HOH B 524      31.681  33.646  30.352  1.00  0.00      B    O  
ATOM   1591  H1  HOH B 524      30.744  33.565  30.002  1.00  0.00      B    H  
ATOM   1592  H2  HOH B 524      31.909  32.745  30.807  1.00  0.00      B    H  
ATOM   1593  O   HOH B 525       6.811  11.895  11.230  1.00  0.00      B    O  
ATOM   1594  H1  HOH B 525       7.252  12.451  10.491  1.00  0.00      B    H  
ATOM   1595  H2  HOH B 525       7.417  11.037  11.436  1.00  0.00      B    H  
ATOM   1596  O   HOH B 526      26.824  23.185  18.863  1.00  0.00      B    O  
ATOM   1597  H1  HOH B 526      27.704  22.824  19.117  1.00  0.00      B    H  
ATOM   1598  H2  HOH B 526      26.214  22.427  18.999  1.00  0.00      B    H  
ATOM   1599  O   HOH B 527       4.186  21.271  39.162  1.00  0.00      B    O  
ATOM   1600  H1  HOH B 527       5.151  20.941  39.371  1.00  0.00      B    H  
ATOM   1601  H2  HOH B 527       3.745  20.578  38.561  1.00  0.00      B    H  
ATOM   1602  O   HOH B 528      12.000  13.608   6.680  1.00  0.00      B    O  
ATOM   1603  H1  HOH B 528      10.979  13.605   6.875  1.00  0.00      B    H  
ATOM   1604  H2  HOH B 528      12.320  14.558   6.557  1.00  0.00      B    H  
ATOM   1605  O   HOH B 529       5.037  22.454   6.283  1.00  0.00      B    O  
ATOM   1606  H1  HOH B 529       4.273  21.919   5.925  1.00  0.00      B    H  
ATOM   1607  H2  HOH B 529       5.145  22.337   7.278  1.00  0.00      B    H  
ATOM   1608  O   HOH B 530      15.969  25.750   7.889  1.00  0.00      B    O  
ATOM   1609  H1  HOH B 530      15.951  25.104   7.036  1.00  0.00      B    H  
ATOM   1610  H2  HOH B 530      16.802  26.312   7.877  1.00  0.00      B    H  
ATOM   1611  O   HOH B 531       0.375  29.414  24.423  1.00  0.00      B    O  
ATOM   1612  H1  HOH B 531       1.157  29.543  25.052  1.00  0.00      B    H  
ATOM   1613  H2  HOH B 531       0.615  28.611  23.864  1.00  0.00      B    H  
ATOM   1614  O   HOH B 532      14.936   3.879  25.331  1.00  0.00      B    O  
ATOM   1615  H1  HOH B 532      15.003   3.286  26.204  1.00  0.00      B    H  
ATOM   1616  H2  HOH B 532      15.892   4.220  25.260  1.00  0.00      B    H  
ATOM   1617  O   HOH B 533      25.271   2.305  36.498  1.00  0.00      B    O  
ATOM   1618  H1  HOH B 533      26.178   1.855  36.287  1.00  0.00      B    H  
ATOM   1619  H2  HOH B 533      24.575   1.890  35.928  1.00  0.00      B    H  
ATOM   1620  O   HOH B 534      28.079  33.402  38.364  1.00  0.00      B    O  
ATOM   1621  H1  HOH B 534      28.650  32.719  37.871  1.00  0.00      B    H  
ATOM   1622  H2  HOH B 534      28.451  33.475  39.264  1.00  0.00      B    H  
ATOM   1623  O   HOH B 535      12.701   8.732   7.553  1.00  0.00      B    O  
ATOM   1624  H1  HOH B 535      13.453   8.038   7.497  1.00  0.00      B    H  
ATOM   1625  H2  HOH B 535      11.856   8.224   7.446  1.00  0.00      B    H  
ATOM   1626  O   HOH B 536       8.108  16.305  22.690  1.00  0.00      B    O  
ATOM   1627  H1  HOH B 536       8.287  17.027  23.424  1.00  0.00      B    H  
ATOM   1628  H2  HOH B 536       8.933  15.709  22.632  1.00  0.00      B    H  
ATOM   1629  O   HOH B 537      23.750  21.609   1.212  1.00  0.00      B    O  
ATOM   1630  H1  HOH B 537      23.432  20.900   1.820  1.00  0.00      B    H  
ATOM   1631  H2  HOH B 537      22.981  21.950   0.702  1.00  0.00      B    H  
ATOM   1632  O   HOH B 538       3.279  10.553  23.715  1.00  0.00      B    O  
ATOM   1633  H1  HOH B 538       4.271  10.629  23.629  1.00  0.00      B    H  
ATOM   1634  H2  HOH B 538       2.751  10.766  22.857  1.00  0.00      B    H  
ATOM   1635  O   HOH B 539      29.869  38.835  32.728  1.00  0.00      B    O  
ATOM   1636  H1  HOH B 539      29.767  39.731  32.210  1.00  0.00      B    H  
ATOM   1637  H2  HOH B 539      30.725  38.844  33.332  1.00  0.00      B    H  
ATOM   1638  O   HOH B 540      38.840   4.213  22.565  1.00  0.00      B    O  
ATOM   1639  H1  HOH B 540      38.211   3.655  22.032  1.00  0.00      B    H  
ATOM   1640  H2  HOH B 540      39.063   3.692  23.417  1.00  0.00      B    H  
ATOM   1641  O   HOH B 541      18.561  32.652  20.185  1.00  0.00      B    O  
ATOM   1642  H1  HOH B 541      18.688  33.493  20.769  1.00  0.00      B    H  
ATOM   1643  H2  HOH B 541      18.082  31.974  20.806  1.00  0.00      B    H  
ATOM   1644  O   HOH B 542      37.505  14.801  22.688  1.00  0.00      B    O  
ATOM   1645  H1  HOH B 542      37.913  15.134  21.821  1.00  0.00      B    H  
ATOM   1646  H2  HOH B 542      38.289  14.676  23.355  1.00  0.00      B    H  
ATOM   1647  O   HOH B 543      25.165  24.853  14.874  1.00  0.00      B    O  
ATOM   1648  H1  HOH B 543      25.599  24.669  13.975  1.00  0.00      B    H  
ATOM   1649  H2  HOH B 543      25.877  24.859  15.565  1.00  0.00      B    H  
ATOM   1650  O   HOH B 544      12.767   1.400   1.609  1.00  0.00      B    O  
ATOM   1651  H1  HOH B 544      12.031   1.946   2.010  1.00  0.00      B    H  
ATOM   1652  H2  HOH B 544      13.407   1.164   2.361  1.00  0.00      B    H  
ATOM   1653  O   HOH B 545      35.702  34.420  34.779  1.00  0.00      B    O  
ATOM   1654  H1  HOH B 545      35.885  33.513  34.406  1.00  0.00      B    H  
ATOM   1655  H2  HOH B 545      34.720  34.623  34.581  1.00  0.00      B    H  
ATOM   1656  O   HOH B 546       5.224  19.677   2.937  1.00  0.00      B    O  
ATOM   1657  H1  HOH B 546       5.065  19.627   3.940  1.00  0.00      B    H  
ATOM   1658  H2  HOH B 546       5.861  20.426   2.880  1.00  0.00      B    H  
ATOM   1659  O   HOH B 547      30.083   1.903  31.238  1.00  0.00      B    O  
ATOM   1660  H1  HOH B 547      29.830   1.835  30.263  1.00  0.00      B    H  
ATOM   1661  H2  HOH B 547      31.085   2.127  31.345  1.00  0.00      B    H  
ATOM   1662  O   HOH B 548       8.411  10.709  25.568  1.00  0.00      B    O  
ATOM   1663  H1  HOH B 548       7.526  10.422  25.233  1.00  0.00      B    H  
ATOM   1664  H2  HOH B 548       8.356  11.725  25.696  1.00  0.00      B    H  
ATOM   1665  O   HOH B 549      17.199  27.982   0.551  1.00  0.00      B    O  
ATOM   1666  H1  HOH B 549      16.202  28.054   0.718  1.00  0.00      B    H  
ATOM   1667  H2  HOH B 549      17.556  27.464   1.376  1.00  0.00      B    H  
ATOM   1668  O   HOH B 550      24.059  11.125  29.953  1.00  0.00      B    O  
ATOM   1669  H1  HOH B 550      24.419  11.142  29.002  1.00  0.00      B    H  
ATOM   1670  H2  HOH B 550      23.858  12.107  30.192  1.00  0.00      B    H  
ATOM   1671  O   HOH B 551       1.438  32.483  23.605  1.00  0.00      B    O  
ATOM   1672  H1  HOH B 551       1.945  32.386  22.744  1.00  0.00      B    H  
ATOM   1673  H2  HOH B 551       1.240  31.582  23.917  1.00  0.00      B    H  
ATOM   1674  O   HOH B 552      29.635   3.098  22.392  1.00  0.00      B    O  
ATOM   1675  H1  HOH B 552      29.407   3.330  23.328  1.00  0.00      B    H  
ATOM   1676  H2  HOH B 552      28.799   3.117  21.838  1.00  0.00      B    H  
ATOM   1677  O   HOH B 553      32.305   9.332   8.001  1.00  0.00      B    O  
ATOM   1678  H1  HOH B 553      32.390  10.207   8.557  1.00  0.00      B    H  
ATOM   1679  H2  HOH B 553      33.272   9.026   7.883  1.00  0.00      B    H  
ATOM   1680  O   HOH B 554      16.553   2.682  35.836  1.00  0.00      B    O  
ATOM   1681  H1  HOH B 554      16.129   1.722  35.945  1.00  0.00      B    H  
ATOM   1682  H2  HOH B 554      16.995   2.703  34.919  1.00  0.00      B    H  
ATOM   1683  O   HOH B 555       6.852  11.819  33.274  1.00  0.00      B    O  
ATOM   1684  H1  HOH B 555       7.503  11.844  34.063  1.00  0.00      B    H  
ATOM   1685  H2  HOH B 555       6.261  12.661  33.372  1.00  0.00      B    H  
ATOM   1686  O   HOH B 556      26.283  35.822  14.420  1.00  0.00      B    O  
ATOM   1687  H1  HOH B 556      27.110  35.955  14.999  1.00  0.00      B    H  
ATOM   1688  H2  HOH B 556      25.691  36.618  14.491  1.00  0.00      B    H  
ATOM   1689  O   HOH B 557      18.245   6.985   2.311  1.00  0.00      B    O  
ATOM   1690  H1  HOH B 557      18.903   7.758   2.464  1.00  0.00      B    H  
ATOM   1691  H2  HOH B 557      18.636   6.441   1.503  1.00  0.00      B    H  
ATOM   1692  O   HOH B 558      25.169  38.715  21.829  1.00  0.00      B    O  
ATOM   1693  H1  HOH B 558      26.023  39.136  21.523  1.00  0.00      B    H  
ATOM   1694  H2  HOH B 558      25.389  38.267  22.722  1.00  0.00      B    H  
ATOM   1695  O   HOH B 559      23.713   8.597  34.872  1.00  0.00      B    O  
ATOM   1696  H1  HOH B 559      23.394   9.008  33.974  1.00  0.00      B    H  
ATOM   1697  H2  HOH B 559      22.873   8.324  35.417  1.00  0.00      B    H  
ATOM   1698  O   HOH B 560      16.141  24.819  30.811  1.00  0.00      B    O  
ATOM   1699  H1  HOH B 560      16.411  25.299  31.675  1.00  0.00      B    H  
ATOM   1700  H2  HOH B 560      15.556  25.532  30.273  1.00  0.00      B    H  
ATOM   1701  O   HOH B 561       8.809  18.609   0.371  1.00  0.00      B    O  
ATOM   1702  H1  HOH B 561       8.192  17.829   0.231  1.00  0.00      B    H  
ATOM   1703  H2  HOH B 561       8.982  18.680   1.427  1.00  0.00      B    H  
ATOM   1704  O   HOH B 562      32.602   7.920  20.604  1.00  0.00      B    O  
ATOM   1705  H1  HOH B 562      32.443   7.327  19.797  1.00  0.00      B    H  
ATOM   1706  H2  HOH B 562      33.555   8.102  20.759  1.00  0.00      B    H  
ATOM   1707  O   HOH B 563      31.600   4.505  36.973  1.00  0.00      B    O  
ATOM   1708  H1  HOH B 563      32.460   4.781  36.493  1.00  0.00      B    H  
ATOM   1709  H2  HOH B 563      31.863   3.683  37.561  1.00  0.00      B    H  
ATOM   1710  O   HOH B 564       1.741  34.442  35.004  1.00  0.00      B    O  
ATOM   1711  H1  HOH B 564       1.173  34.976  34.390  1.00  0.00      B    H  
ATOM   1712  H2  HOH B 564       2.092  35.051  35.757  1.00  0.00      B    H  
ATOM   1713  O   HOH B 565      13.057  24.889   7.849  1.00  0.00      B    O  
ATOM   1714  H1  HOH B 565      13.855  25.240   7.323  1.00  0.00      B    H  
ATOM   1715  H2  HOH B 565      12.299  25.576   7.825  1.00  0.00      B    H  
ATOM   1716  O   HOH B 566      21.951  34.919  11.297  1.00  0.00      B    O  
ATOM   1717  H1  HOH B 566      22.647  34.601  11.926  1.00  0.00      B    H  
ATOM   1718  H2  HOH B 566      22.055  34.377  10.405  1.00  0.00      B    H  
ATOM   1719  O   HOH B 567      25.293  32.829  24.637  1.00  0.00      B    O  
ATOM   1720  H1  HOH B 567      25.740  32.173  25.295  1.00  0.00      B    H  
ATOM   1721  H2  HOH B 567      25.665  32.540  23.723  1.00  0.00      B    H  
ATOM   1722  O   HOH B 568      11.244  33.651  18.443  1.00  0.00      B    O  
ATOM   1723  H1  HOH B 568      11.619  34.411  17.902  1.00  0.00      B    H  
ATOM   1724  H2  HOH B 568      10.304  33.378  18.224  1.00  0.00      B    H  
ATOM   1725  O   HOH B 569       7.424  24.641  34.263  1.00  0.00      B    O  
ATOM   1726  H1  HOH B 569       7.351  23.904  34.926  1.00  0.00      B    H  
ATOM   1727  H2  HOH B 569       6.540  24.555  33.695  1.00  0.00      B    H  
ATOM   1728  O   HOH B 570       3.636  34.300  16.691  1.00  0.00      B    O  
ATOM   1729  H1  HOH B 570       2.673  34.717  16.900  1.00  0.00      B    H  
ATOM   1730  H2  HOH B 570       3.820  33.507  17.307  1.00  0.00      B    H  
ATOM   1731  O   HOH B 571      36.545  38.709   0.956  1.00  0.00      B    O  
ATOM   1732  H1  HOH B 571      37.098  39.034   0.189  1.00  0.00      B    H  
ATOM   1733  H2  HOH B 571      37.139  38.217   1.598  1.00  0.00      B    H  
ATOM   1734  O   HOH B 572      24.650  19.515  14.569  1.00  0.00      B    O  
ATOM   1735  H1  HOH B 572      24.192  18.572  14.581  1.00  0.00      B    H  
ATOM   1736  H2  HOH B 572      25.252  19.619  13.751  1.00  0.00      B    H  
ATOM   1737  O   HOH B 573      24.051   1.611  15.053  1.00  0.00      B    O  
ATOM   1738  H1  HOH B 573      23.170   2.085  14.875  1.00  0.00      B    H  
ATOM   1739  H2  HOH B 573      24.725   2.118  14.438  1.00  0.00      B    H  
ATOM   1740  O   HOH B 574      20.140  38.520   0.648  1.00  0.00      B    O  
ATOM   1741  H1  HOH B 574      19.236  38.846   1.008  1.00  0.00      B    H  
ATOM   1742  H2  HOH B 574      20.172  37.502   0.782  1.00  0.00      B    H  
ATOM   1743  O   HOH B 575      16.606  19.727   5.594  1.00  0.00      B    O  
ATOM   1744  H1  HOH B 575      16.804  18.711   5.457  1.00  0.00      B    H  
ATOM   1745  H2  HOH B 575      16.631  20.125   4.634  1.00  0.00      B    H  
ATOM   1746  O   HOH B 576      10.670  18.724  26.300  1.00  0.00      B    O  
ATOM   1747  H1  HOH B 576       9.861  18.819  26.928  1.00  0.00      B    H  
ATOM   1748  H2  HOH B 576      11.506  18.887  26.853  1.00  0.00      B    H  
ATOM   1749  O   HOH B 577      10.995  35.551  24.788  1.00  0.00      B    O  
ATOM   1750  H1  HOH B 577      10.730  36.031  25.641  1.00  0.00      B    H  
ATOM   1751  H2  HOH B 577      10.733  36.251  24.082  1.00  0.00      B    H  
ATOM   1752  O   HOH B 578      10.694  38.102  19.196  1.00  0.00      B    O  
ATOM   1753  H1  HOH B 578       9.854  38.140  19.718  1.00  0.00      B    H  
ATOM   1754  H2  HOH B 578      10.493  38.419  18.224  1.00  0.00      B    H  
ATOM   1755  O   HOH B 579       2.204   0.515  23.834  1.00  0.00      B    O  
ATOM   1756  H1  HOH B 579       2.820   0.251  24.568  1.00  0.00      B    H  
ATOM   1757  H2  HOH B 579       2.179   1.524  23.679  1.00  0.00      B    H  
ATOM   1758  O   HOH B 580      11.090  14.890  18.071  1.00  0.00      B    O  
ATOM   1759  H1  HOH B 580      11.299  13.894  17.896  1.00  0.00      B    H  
ATOM   1760  H2  HOH B 580      11.315  15.073  19.011  1.00  0.00      B    H  
ATOM   1761  O   HOH B 581       6.910  21.686  25.152  1.00  0.00      B    O  
ATOM   1762  H1  HOH B 581       6.034  21.981  25.672  1.00  0.00      B    H  
ATOM   1763  H2  HOH B 581       7.715  21.955  25.711  1.00  0.00      B    H  
ATOM   1764  O   HOH B 582      16.617   3.339  20.414  1.00  0.00      B    O  
ATOM   1765  H1  HOH B 582      16.297   2.421  20.409  1.00  0.00      B    H  
ATOM   1766  H2  HOH B 582      17.337   3.513  19.715  1.00  0.00      B    H  
ATOM   1767  O   HOH B 583       7.584  33.551   5.931  1.00  0.00      B    O  
ATOM   1768  H1  HOH B 583       7.253  33.124   6.769  1.00  0.00      B    H  
ATOM   1769  H2  HOH B 583       8.116  34.367   6.177  1.00  0.00      B    H  
ATOM   1770  O   HOH B 584      11.687  18.196  35.724  1.00  0.00      B    O  
ATOM   1771  H1  HOH B 584      11.860  17.766  34.844  1.00  0.00      B    H  
ATOM   1772  H2  HOH B 584      12.500  17.986  36.339  1.00  0.00      B    H  
ATOM   1773  O   HOH B 585       3.663  32.092  13.990  1.00  0.00      B    O  
ATOM   1774  H1  HOH B 585       3.513  32.524  14.886  1.00  0.00      B    H  
ATOM   1775  H2  HOH B 585       4.007  31.136  14.150  1.00  0.00      B    H  
ATOM   1776  O   HOH B 586      22.272  16.008   8.962  1.00  0.00      B    O  
ATOM   1777  H1  HOH B 586      21.849  16.182   9.840  1.00  0.00      B    H  
ATOM   1778  H2  HOH B 586      23.187  16.488   8.821  1.00  0.00      B    H  
ATOM   1779  O   HOH B 587      17.837  27.608  13.313  1.00  0.00      B    O  
ATOM   1780  H1  HOH B 587      18.026  26.652  13.070  1.00  0.00      B    H  
ATOM   1781  H2  HOH B 587      18.174  27.770  14.283  1.00  0.00      B    H  
ATOM   1782  O   HOH B 588       3.670  38.419  13.283  1.00  0.00      B    O  
ATOM   1783  H1  HOH B 588       4.117  38.613  12.412  1.00  0.00      B    H  
ATOM   1784  H2  HOH B 588       3.768  37.393  13.399  1.00  0.00      B    H  
ATOM   1785  O   HOH B 589       4.815  13.899  35.858  1.00  0.00      B    O  
ATOM   1786  H1  HOH B 589       4.377  13.139  36.343  1.00  0.00      B    H  
ATOM   1787  H2  HOH B 589       4.794  13.724  34.864  1.00  0.00      B    H  
ATOM   1788  O   HOH B 590       8.412   8.307  35.830  1.00  0.00      B    O  
ATOM   1789  H1  HOH B 590       8.063   7.612  35.172  1.00  0.00      B    H  
ATOM   1790  H2  HOH B 590       9.392   8.502  35.600  1.00  0.00      B    H  
ATOM   1791  O   HOH B 591      15.472  25.821  14.685  1.00  0.00      B    O  
ATOM   1792  H1  HOH B 591      15.291  26.577  14.034  1.00  0.00      B    H  
ATOM   1793  H2  HOH B 591      16.445  25.514  14.493  1.00  0.00      B    H  
ATOM   1794  O   HOH B 592      20.929  14.791   4.073  1.00  0.00      B    O  
ATOM   1795  H1  HOH B 592      20.345  14.352   4.746  1.00  0.00      B    H  
ATOM   1796  H2  HOH B 592      20.259  15.219   3.425  1.00  0.00      B    H  
ATOM   1797  O   HOH B 593      14.942  18.225  23.285  1.00  0.00      B    O  
ATOM   1798  H1  HOH B 593      14.162  18.533  22.815  1.00  0.00      B    H  
ATOM   1799  H2  HOH B 593      14.942  17.175  23.453  1.00  0.00      B    H  
ATOM   1800  O   HOH B 594       4.699  33.693  12.195  1.00  0.00      B    O  
ATOM   1801  H1  HOH B 594       5.704  33.619  12.134  1.00  0.00      B    H  
ATOM   1802  H2  HOH B 594       4.311  32.938  12.773  1.00  0.00      B    H  
ATOM   1803  O   HOH B 595      30.777  15.541   6.344  1.00  0.00      B    O  
ATOM   1804  H1  HOH B 595      31.376  14.758   6.477  1.00  0.00      B    H  
ATOM   1805  H2  HOH B 595      30.773  15.783   5.371  1.00  0.00      B    H  
ATOM   1806  O   HOH B 596      23.180  36.065  36.468  1.00  0.00      B    O  
ATOM   1807  H1  HOH B 596      23.154  35.567  35.610  1.00  0.00      B    H  
ATOM   1808  H2  HOH B 596      23.611  36.962  36.324  1.00  0.00      B    H  
ATOM   1809  O   HOH B 597       3.338  35.664  13.410  1.00  0.00      B    O  
ATOM   1810  H1  HOH B 597       3.988  34.906  13.076  1.00  0.00      B    H  
ATOM   1811  H2  HOH B 597       2.717  35.935  12.608  1.00  0.00      B    H  
ATOM   1812  O   HOH B 598      15.398  29.440   3.699  1.00  0.00      B    O  
ATOM   1813  H1  HOH B 598      15.921  28.670   4.187  1.00  0.00      B    H  
ATOM   1814  H2  HOH B 598      14.660  28.956   3.140  1.00  0.00      B    H  
ATOM   1815  O   HOH B 599      10.973  31.073  12.020  1.00  0.00      B    O  
ATOM   1816  H1  HOH B 599      11.680  31.598  12.543  1.00  0.00      B    H  
ATOM   1817  H2  HOH B 599      10.179  30.927  12.655  1.00  0.00      B    H  
ATOM   1818  O   HOH B 600       0.516  33.268   0.268  1.00  0.00      B    O  
ATOM   1819  H1  HOH B 600      -0.326  33.733   0.618  1.00  0.00      B    H  
ATOM   1820  H2  HOH B 600       0.359  33.014  -0.743  1.00  0.00      B    H  
ATOM   1821  O   HOH B 601      25.221   8.020  26.374  1.00  0.00      B    O  
ATOM   1822  H1  HOH B 601      25.385   7.300  25.679  1.00  0.00      B    H  
ATOM   1823  H2  HOH B 601      24.328   8.452  26.206  1.00  0.00      B    H  
ATOM   1824  O   HOH B 602       1.619   4.071  15.314  1.00  0.00      B    O  
ATOM   1825  H1  HOH B 602       2.302   3.438  15.764  1.00  0.00      B    H  
ATOM   1826  H2  HOH B 602       1.700   4.963  15.775  1.00  0.00      B    H  
ATOM   1827  O   HOH B 603       5.549  12.218  14.315  1.00  0.00      B    O  
ATOM   1828  H1  HOH B 603       5.166  11.343  14.490  1.00  0.00      B    H  
ATOM   1829  H2  HOH B 603       6.235  12.078  13.561  1.00  0.00      B    H  
ATOM   1830  O   HOH B 604       5.353  24.543  11.562  1.00  0.00      B    O  
ATOM   1831  H1  HOH B 604       6.333  24.705  11.356  1.00  0.00      B    H  
ATOM   1832  H2  HOH B 604       5.099  23.525  11.545  1.00  0.00      B    H  
ATOM   1833  O   HOH B 605      37.948  33.843  26.849  1.00  0.00      B    O  
ATOM   1834  H1  HOH B 605      38.730  34.425  27.042  1.00  0.00      B    H  
ATOM   1835  H2  HOH B 605      37.175  34.098  27.505  1.00  0.00      B    H  
ATOM   1836  O   HOH B 606      12.949  36.542  18.322  1.00  0.00      B    O  
ATOM   1837  H1  HOH B 606      12.667  35.917  17.516  1.00  0.00      B    H  
ATOM   1838  H2  HOH B 606      12.124  36.981  18.773  1.00  0.00      B    H  
ATOM   1839  O   HOH B 607       4.244   4.235   4.424  1.00  0.00      B    O  
ATOM   1840  H1  HOH B 607       4.806   4.093   5.202  1.00  0.00      B    H  
ATOM   1841  H2  HOH B 607       4.184   3.412   3.839  1.00  0.00      B    H  
ATOM   1842  O   HOH B 608       9.739   0.843   5.950  1.00  0.00      B    O  
ATOM   1843  H1  HOH B 608      10.031   1.762   5.587  1.00  0.00      B    H  
ATOM   1844  H2  HOH B 608      10.568   0.271   5.694  1.00  0.00      B    H  
ATOM   1845  O   HOH B 609      24.483  35.611   3.775  1.00  0.00      B    O  
ATOM   1846  H1  HOH B 609      24.280  36.458   4.408  1.00  0.00      B    H  
ATOM   1847  H2  HOH B 609      23.757  35.638   3.057  1.00  0.00      B    H  
ATOM   1848  O   HOH B 610      35.056   2.755  31.830  1.00  0.00      B    O  
ATOM   1849  H1  HOH B 610      35.534   2.377  31.019  1.00  0.00      B    H  
ATOM   1850  H2  HOH B 610      35.809   3.200  32.384  1.00  0.00      B    H  
ATOM   1851  O   HOH B 611      35.668   0.541   8.034  1.00  0.00      B    O  
ATOM   1852  H1  HOH B 611      34.918   0.899   7.527  1.00  0.00      B    H  
ATOM   1853  H2  HOH B 611      35.249   0.349   8.907  1.00  0.00      B    H  
ATOM   1854  O   HOH B 612      20.586  21.406  24.236  1.00  0.00      B    O  
ATOM   1855  H1  HOH B 612      20.643  22.140  23.538  1.00  0.00      B    H  
ATOM   1856  H2  HOH B 612      20.389  20.489  23.765  1.00  0.00      B    H  
ATOM   1857  O   HOH B 613      35.479  12.423  30.632  1.00  0.00      B    O  
ATOM   1858  H1  HOH B 613      36.283  12.181  31.251  1.00  0.00      B    H  
ATOM   1859  H2  HOH B 613      35.035  13.165  31.087  1.00  0.00      B    H  
ATOM   1860  O   HOH B 614      17.204  10.064  -0.176  1.00  0.00      B    O  
ATOM   1861  H1  HOH B 614      16.600   9.250  -0.133  1.00  0.00      B    H  
ATOM   1862  H2  HOH B 614      16.969  10.631   0.620  1.00  0.00      B    H  
ATOM   1863  O   HOH B 615      11.840  27.446   4.479  1.00  0.00      B    O  
ATOM   1864  H1  HOH B 615      11.180  27.765   5.196  1.00  0.00      B    H  
ATOM   1865  H2  HOH B 615      12.749  27.405   4.982  1.00  0.00      B    H  
ATOM   1866  O   HOH B 616      36.936  24.519  33.866  1.00  0.00      B    O  
ATOM   1867  H1  HOH B 616      36.308  24.602  34.584  1.00  0.00      B    H  
ATOM   1868  H2  HOH B 616      37.367  25.435  33.689  1.00  0.00      B    H  
ATOM   1869  O   HOH B 617       9.658   4.349   8.961  1.00  0.00      B    O  
ATOM   1870  H1  HOH B 617       8.854   4.825   8.530  1.00  0.00      B    H  
ATOM   1871  H2  HOH B 617       9.329   3.487   9.365  1.00  0.00      B    H  
ATOM   1872  O   HOH B 618      17.567  11.424  23.238  1.00  0.00      B    O  
ATOM   1873  H1  HOH B 618      18.457  10.973  23.330  1.00  0.00      B    H  
ATOM   1874  H2  HOH B 618      17.258  11.596  24.216  1.00  0.00      B    H  
ATOM   1875  O   HOH B 619      11.905  34.451   4.706  1.00  0.00      B    O  
ATOM   1876  H1  HOH B 619      12.466  34.068   5.439  1.00  0.00      B    H  
ATOM   1877  H2  HOH B 619      11.045  33.957   4.718  1.00  0.00      B    H  
ATOM   1878  O   HOH B 620      26.653  23.842  31.449  1.00  0.00      B    O  
ATOM   1879  H1  HOH B 620      26.101  24.451  31.981  1.00  0.00      B    H  
ATOM   1880  H2  HOH B 620      26.551  24.174  30.499  1.00  0.00      B    H  
ATOM   1881  O   HOH B 621      15.231  25.936  23.036  1.00  0.00      B    O  
ATOM   1882  H1  HOH B 621      14.805  25.010  23.143  1.00  0.00      B    H  
ATOM   1883  H2  HOH B 621      15.218  26.388  23.938  1.00  0.00      B    H  
ATOM   1884  O   HOH B 622      16.228  25.666  33.708  1.00  0.00      B    O  
ATOM   1885  H1  HOH B 622      15.268  25.323  33.458  1.00  0.00      B    H  
ATOM   1886  H2  HOH B 622      16.537  25.116  34.472  1.00  0.00      B    H  
ATOM   1887  O   HOH B 623      11.262   7.141  18.808  1.00  0.00      B    O  
ATOM   1888  H1  HOH B 623      10.681   7.956  18.561  1.00  0.00      B    H  
ATOM   1889  H2  HOH B 623      11.414   7.148  19.822  1.00  0.00      B    H  
ATOM   1890  O   HOH B 624      36.695  18.404  37.375  1.00  0.00      B    O  
ATOM   1891  H1  HOH B 624      35.791  18.009  37.616  1.00  0.00      B    H  
ATOM   1892  H2  HOH B 624      36.906  19.183  37.995  1.00  0.00      B    H  
ATOM   1893  O   HOH B 625      10.253   9.050  28.740  1.00  0.00      B    O  
ATOM   1894  H1  HOH B 625       9.921   8.872  29.658  1.00  0.00      B    H  
ATOM   1895  H2  HOH B 625      10.731   9.931  28.693  1.00  0.00      B    H  
ATOM   1896  O   HOH B 626      29.382   7.164   3.086  1.00  0.00      B    O  
ATOM   1897  H1  HOH B 626      29.787   8.004   2.754  1.00  0.00      B    H  
ATOM   1898  H2  HOH B 626      29.710   6.411   2.483  1.00  0.00      B    H  
ATOM   1899  O   HOH B 627      23.589  27.659  14.415  1.00  0.00      B    O  
ATOM   1900  H1  HOH B 627      23.677  27.531  15.436  1.00  0.00      B    H  
ATOM   1901  H2  HOH B 627      24.297  28.300  14.122  1.00  0.00      B    H  
ATOM   1902  O   HOH B 628      25.879   8.120  32.960  1.00  0.00      B    O  
ATOM   1903  H1  HOH B 628      25.375   8.156  33.873  1.00  0.00      B    H  
ATOM   1904  H2  HOH B 628      25.293   7.825  32.200  1.00  0.00      B    H  
ATOM   1905  O   HOH B 629       5.499   3.470  21.606  1.00  0.00      B    O  
ATOM   1906  H1  HOH B 629       4.787   3.210  22.301  1.00  0.00      B    H  
ATOM   1907  H2  HOH B 629       5.063   3.771  20.741  1.00  0.00      B    H  
ATOM   1908  O   HOH B 630      17.100  32.355  38.100  1.00  0.00      B    O  
ATOM   1909  H1  HOH B 630      16.800  31.990  39.010  1.00  0.00      B    H  
ATOM   1910  H2  HOH B 630      17.180  33.326  38.178  1.00  0.00      B    H  
ATOM   1911  O   HOH B 631      27.493  22.688  35.523  1.00  0.00      B    O  
ATOM   1912  H1  HOH B 631      27.688  23.679  35.410  1.00  0.00      B    H  
ATOM   1913  H2  HOH B 631      27.256  22.548  36.507  1.00  0.00      B    H  
ATOM   1914  O   HOH B 632      35.397  14.193   5.964  1.00  0.00      B    O  
ATOM   1915  H1  HOH B 632      36.242  14.159   5.368  1.00  0.00      B    H  
ATOM   1916  H2  HOH B 632      34.579  14.549   5.405  1.00  0.00      B    H  
ATOM   1917  O   HOH B 633      12.733  17.136  29.187  1.00  0.00      B    O  
ATOM   1918  H1  HOH B 633      11.737  17.161  29.459  1.00  0.00      B    H  
ATOM   1919  H2  HOH B 633      13.219  17.554  29.999  1.00  0.00      B    H  
ATOM   1920  O   HOH B 634       7.789  23.268  19.799  1.00  0.00      B    O  
ATOM   1921  H1  HOH B 634       7.641  23.317  20.781  1.00  0.00      B    H  
ATOM   1922  H2  HOH B 634       8.466  22.575  19.554  1.00  0.00      B    H  
ATOM   1923  O   HOH B 635      24.666   6.936  36.744  1.00  0.00      B    O  
ATOM   1924  H1  HOH B 635      24.468   7.553  35.979  1.00  0.00      B    H  
ATOM   1925  H2  HOH B 635      25.030   7.562  37.461  1.00  0.00      B    H  
ATOM   1926  O   HOH B 636      16.477   4.954  13.158  1.00  0.00      B    O  
ATOM   1927  H1  HOH B 636      16.949   5.164  14.049  1.00  0.00      B    H  
ATOM   1928  H2  HOH B 636      16.754   5.626  12.467  1.00  0.00      B    H  
ATOM   1929  O   HOH B 637      12.493   8.067  25.531  1.00  0.00      B    O  
ATOM   1930  H1  HOH B 637      12.502   7.747  26.500  1.00  0.00      B    H  
ATOM   1931  H2  HOH B 637      12.482   7.263  24.886  1.00  0.00      B    H  
ATOM   1932  O   HOH B 638      16.977   9.951  36.009  1.00  0.00      B    O  
ATOM   1933  H1  HOH B 638      16.022   9.877  36.268  1.00  0.00      B    H  
ATOM   1934  H2  HOH B 638      17.435  10.168  36.895  1.00  0.00      B    H  
ATOM   1935  O   HOH B 639       2.946  20.923  30.741  1.00  0.00      B    O  
ATOM   1936  H1  HOH B 639       3.620  20.276  31.232  1.00  0.00      B    H  
ATOM   1937  H2  HOH B 639       2.289  21.240  31.386  1.00  0.00      B    H  
ATOM   1938  O   HOH B 640      35.618  14.253  11.935  1.00  0.00      B    O  
ATOM   1939  H1  HOH B 640      34.834  14.908  11.907  1.00  0.00      B    H  
ATOM   1940  H2  HOH B 640      36.081  14.356  11.102  1.00  0.00      B    H  
ATOM   1941  O   HOH B 641      10.599   3.248   2.623  1.00  0.00      B    O  
ATOM   1942  H1  HOH B 641      10.855   3.439   3.580  1.00  0.00      B    H  
ATOM   1943  H2  HOH B 641       9.680   2.884   2.681  1.00  0.00      B    H  
ATOM   1944  O   HOH B 642       0.603   4.114   9.287  1.00  0.00      B    O  
ATOM   1945  H1  HOH B 642       1.135   3.320   8.876  1.00  0.00      B    H  
ATOM   1946  H2  HOH B 642       0.149   3.901  10.189  1.00  0.00      B    H  
ATOM   1947  O   HOH B 643      21.299  18.489   6.729  1.00  0.00      B    O  
ATOM   1948  H1  HOH B 643      20.854  19.377   6.596  1.00  0.00      B    H  
ATOM   1949  H2  HOH B 643      20.836  18.110   7.528  1.00  0.00      B    H  
ATOM   1950  O   HOH B 644       2.722  15.381  15.627  1.00  0.00      B    O  
ATOM   1951  H1  HOH B 644       1.995  16.058  15.433  1.00  0.00      B    H  
ATOM   1952  H2  HOH B 644       2.553  15.084  16.588  1.00  0.00      B    H  
ATOM   1953  O   HOH B 645      11.425   0.682  24.933  1.00  0.00      B    O  
ATOM   1954  H1  HOH B 645      10.913   0.046  25.507  1.00  0.00      B    H  
ATOM   1955  H2  HOH B 645      10.996   0.531  23.997  1.00  0.00      B    H  
ATOM   1956  O   HOH B 646      11.060  26.972   7.896  1.00  0.00      B    O  
ATOM   1957  H1  HOH B 646      10.098  27.145   8.108  1.00  0.00      B    H  
ATOM   1958  H2  HOH B 646      11.498  27.878   7.635  1.00  0.00      B    H  
ATOM   1959  O   HOH B 647      39.118  29.444  20.706  1.00  0.00      B    O  
ATOM   1960  H1  HOH B 647      38.163  29.216  20.445  1.00  0.00      B    H  
ATOM   1961  H2  HOH B 647      39.397  30.380  20.362  1.00  0.00      B    H  
ATOM   1962  O   HOH B 648      28.693  19.456  31.888  1.00  0.00      B    O  
ATOM   1963  H1  HOH B 648      28.007  20.091  32.232  1.00  0.00      B    H  
ATOM   1964  H2  HOH B 648      28.807  19.698  30.906  1.00  0.00      B    H  
ATOM   1965  O   HOH B 649       5.442  12.695   0.202  1.00  0.00      B    O  
ATOM   1966  H1  HOH B 649       5.421  13.359   0.938  1.00  0.00      B    H  
ATOM   1967  H2  HOH B 649       6.300  12.271   0.145  1.00  0.00      B    H  
ATOM   1968  O   HOH B 650      36.612  33.496   6.667  1.00  0.00      B    O  
ATOM   1969  H1  HOH B 650      35.592  33.332   6.594  1.00  0.00      B    H  
ATOM   1970  H2  HOH B 650      36.946  33.222   7.630  1.00  0.00      B    H  
ATOM   1971  O   HOH B 651       8.847  17.860  36.275  1.00  0.00      B    O  
ATOM   1972  H1  HOH B 651       8.781  17.710  37.266  1.00  0.00      B    H  
ATOM   1973  H2  HOH B 651       9.756  17.613  35.994  1.00  0.00      B    H  
ATOM   1974  O   HOH B 652      27.331  18.955  37.495  1.00  0.00      B    O  
ATOM   1975  H1  HOH B 652      27.620  18.543  36.629  1.00  0.00      B    H  
ATOM   1976  H2  HOH B 652      26.456  19.437  37.351  1.00  0.00      B    H  
ATOM   1977  O   HOH B 653      34.409  28.565  30.020  1.00  0.00      B    O  
ATOM   1978  H1  HOH B 653      35.010  28.400  30.831  1.00  0.00      B    H  
ATOM   1979  H2  HOH B 653      34.991  28.746  29.148  1.00  0.00      B    H  
ATOM   1980  O   HOH B 654       3.973   2.721  23.860  1.00  0.00      B    O  
ATOM   1981  H1  HOH B 654       4.176   1.959  24.541  1.00  0.00      B    H  
ATOM   1982  H2  HOH B 654       3.567   3.454  24.417  1.00  0.00      B    H  
ATOM   1983  O   HOH B 655      34.968  36.765   4.963  1.00  0.00      B    O  
ATOM   1984  H1  HOH B 655      35.194  37.717   4.692  1.00  0.00      B    H  
ATOM   1985  H2  HOH B 655      35.510  36.517   5.791  1.00  0.00      B    H  
ATOM   1986  O   HOH B 656      29.215  11.141  33.553  1.00  0.00      B    O  
ATOM   1987  H1  HOH B 656      29.946  10.746  32.917  1.00  0.00      B    H  
ATOM   1988  H2  HOH B 656      28.314  11.047  33.086  1.00  0.00      B    H  
ATOM   1989  O   HOH B 657      18.587   0.742  27.856  1.00  0.00      B    O  
ATOM   1990  H1  HOH B 657      18.964  -0.007  28.368  1.00  0.00      B    H  
ATOM   1991  H2  HOH B 657      17.963   1.298  28.456  1.00  0.00      B    H  
ATOM   1992  O   HOH B 658      28.021  17.464   5.731  1.00  0.00      B    O  
ATOM   1993  H1  HOH B 658      28.164  16.524   5.574  1.00  0.00      B    H  
ATOM   1994  H2  HOH B 658      27.500  17.822   4.899  1.00  0.00      B    H  
ATOM   1995  O   HOH B 659      16.363  20.706  21.750  1.00  0.00      B    O  
ATOM   1996  H1  HOH B 659      16.097  19.786  22.008  1.00  0.00      B    H  
ATOM   1997  H2  HOH B 659      15.673  21.050  21.089  1.00  0.00      B    H  
ATOM   1998  O   HOH B 660       6.743  33.329  35.588  1.00  0.00      B    O  
ATOM   1999  H1  HOH B 660       6.419  32.509  36.095  1.00  0.00      B    H  
ATOM   2000  H2  HOH B 660       6.049  34.071  35.653  1.00  0.00      B    H  
ATOM   2001  O   HOH B 661      22.068  30.817  25.539  1.00  0.00      B    O  
ATOM   2002  H1  HOH B 661      21.295  31.179  24.977  1.00  0.00      B    H  
ATOM   2003  H2  HOH B 661      22.351  31.504  26.226  1.00  0.00      B    H  
ATOM   2004  O   HOH B 662       5.735  33.061   3.775  1.00  0.00      B    O  
ATOM   2005  H1  HOH B 662       5.925  32.144   3.310  1.00  0.00      B    H  
ATOM   2006  H2  HOH B 662       6.465  33.164   4.473  1.00  0.00      B    H  
ATOM   2007  O   HOH B 663       5.810  38.910  31.786  1.00  0.00      B    O  
ATOM   2008  H1  HOH B 663       6.286  39.475  32.380  1.00  0.00      B    H  
ATOM   2009  H2  HOH B 663       6.468  38.301  31.369  1.00  0.00      B    H  
ATOM   2010  O   HOH B 664      31.921  32.092  22.948  1.00  0.00      B    O  
ATOM   2011  H1  HOH B 664      32.874  31.805  23.191  1.00  0.00      B    H  
ATOM   2012  H2  HOH B 664      31.888  33.031  22.612  1.00  0.00      B    H  
ATOM   2013  O   HOH B 665      12.474   4.388  27.648  1.00  0.00      B    O  
ATOM   2014  H1  HOH B 665      12.520   5.412  27.803  1.00  0.00      B    H  
ATOM   2015  H2  HOH B 665      13.400   3.987  27.739  1.00  0.00      B    H  
ATOM   2016  O   HOH B 666      10.067  29.674  20.918  1.00  0.00      B    O  
ATOM   2017  H1  HOH B 666       9.308  29.573  21.569  1.00  0.00      B    H  
ATOM   2018  H2  HOH B 666      10.294  28.776  20.627  1.00  0.00      B    H  
ATOM   2019  O   HOH B 667      16.301  14.659  28.449  1.00  0.00      B    O  
ATOM   2020  H1  HOH B 667      16.007  13.675  28.515  1.00  0.00      B    H  
ATOM   2021  H2  HOH B 667      16.816  14.911  29.286  1.00  0.00      B    H  
ATOM   2022  O   HOH B 668      31.993  17.844  16.949  1.00  0.00      B    O  
ATOM   2023  H1  HOH B 668      32.831  17.729  16.438  1.00  0.00      B    H  
ATOM   2024  H2  HOH B 668      31.305  18.173  16.354  1.00  0.00      B    H  
ATOM   2025  O   HOH B 669       0.546  35.830  24.271  1.00  0.00      B    O  
ATOM   2026  H1  HOH B 669       1.354  35.570  24.856  1.00  0.00      B    H  
ATOM   2027  H2  HOH B 669       0.261  36.735  24.623  1.00  0.00      B    H  
ATOM   2028  O   HOH B 670      26.379   5.476  14.028  1.00  0.00      B    O  
ATOM   2029  H1  HOH B 670      26.178   5.254  15.010  1.00  0.00      B    H  
ATOM   2030  H2  HOH B 670      26.570   4.609  13.498  1.00  0.00      B    H  
ATOM   2031  O   HOH B 671       3.827  20.590  28.150  1.00  0.00      B    O  
ATOM   2032  H1  HOH B 671       3.720  20.187  29.075  1.00  0.00      B    H  
ATOM   2033  H2  HOH B 671       3.135  20.201  27.517  1.00  0.00      B    H  
ATOM   2034  O   HOH B 672      28.669  15.957  22.633  1.00  0.00      B    O  
ATOM   2035  H1  HOH B 672      29.106  16.699  22.047  1.00  0.00      B    H  
ATOM   2036  H2  HOH B 672      27.922  16.329  23.196  1.00  0.00      B    H  
ATOM   2037  O   HOH B 673      37.122  14.007   9.287  1.00  0.00      B    O  
ATOM   2038  H1  HOH B 673      36.719  14.897   8.984  1.00  0.00      B    H  
ATOM   2039  H2  HOH B 673      37.946  14.188   9.755  1.00  0.00      B    H  
ATOM   2040  O   HOH B 674      27.304  38.669   6.297  1.00  0.00      B    O  
ATOM   2041  H1  HOH B 674      28.074  38.655   5.687  1.00  0.00      B    H  
ATOM   2042  H2  HOH B 674      27.673  38.344   7.203  1.00  0.00      B    H  
ATOM   2043  O   HOH B 675      15.341   8.656  18.959  1.00  0.00      B    O  
ATOM   2044  H1  HOH B 675      15.252   8.267  19.937  1.00  0.00      B    H  
ATOM   2045  H2  HOH B 675      14.554   9.247  18.737  1.00  0.00      B    H  
ATOM   2046  O   HOH B 676      35.916  24.920  36.802  1.00  0.00      B    O  
ATOM   2047  H1  HOH B 676      36.135  25.258  37.747  1.00  0.00      B    H  
ATOM   2048  H2  HOH B 676      35.902  25.673  36.155  1.00  0.00      B    H  
ATOM   2049  O   HOH B 677      27.130  26.714  21.160  1.00  0.00      B    O  
ATOM   2050  H1  HOH B 677      27.312  26.565  22.138  1.00  0.00      B    H  
ATOM   2051  H2  HOH B 677      26.424  26.051  20.851  1.00  0.00      B    H  
ATOM   2052  O   HOH B 678      26.906  21.319  32.967  1.00  0.00      B    O  
ATOM   2053  H1  HOH B 678      26.727  22.051  32.345  1.00  0.00      B    H  
ATOM   2054  H2  HOH B 678      27.156  21.677  33.888  1.00  0.00      B    H  
ATOM   2055  O   HOH B 679      31.059  23.401   4.414  1.00  0.00      B    O  
ATOM   2056  H1  HOH B 679      31.619  22.756   4.962  1.00  0.00      B    H  
ATOM   2057  H2  HOH B 679      30.472  23.834   5.101  1.00  0.00      B    H  
ATOM   2058  O   HOH B 680       7.277  16.415   0.509  1.00  0.00      B    O  
ATOM   2059  H1  HOH B 680       7.817  15.604   0.943  1.00  0.00      B    H  
ATOM   2060  H2  HOH B 680       6.803  16.075  -0.307  1.00  0.00      B    H  
ATOM   2061  O   HOH B 681      38.737   8.518  29.430  1.00  0.00      B    O  
ATOM   2062  H1  HOH B 681      38.012   8.347  28.728  1.00  0.00      B    H  
ATOM   2063  H2  HOH B 681      39.208   7.582  29.478  1.00  0.00      B    H  
ATOM   2064  O   HOH B 682      35.610   0.916   4.057  1.00  0.00      B    O  
ATOM   2065  H1  HOH B 682      35.668   1.862   4.300  1.00  0.00      B    H  
ATOM   2066  H2  HOH B 682      34.636   0.695   4.144  1.00  0.00      B    H  
ATOM   2067  O   HOH B 683      19.466   5.023  20.499  1.00  0.00      B    O  
ATOM   2068  H1  HOH B 683      20.142   4.344  20.193  1.00  0.00      B    H  
ATOM   2069  H2  HOH B 683      19.097   4.815  21.444  1.00  0.00      B    H  
ATOM   2070  O   HOH B 684      31.465  25.347  19.520  1.00  0.00      B    O  
ATOM   2071  H1  HOH B 684      31.746  24.417  19.157  1.00  0.00      B    H  
ATOM   2072  H2  HOH B 684      30.598  25.602  19.092  1.00  0.00      B    H  
ATOM   2073  O   HOH B 685      21.447  12.177   8.509  1.00  0.00      B    O  
ATOM   2074  H1  HOH B 685      20.648  12.670   8.184  1.00  0.00      B    H  
ATOM   2075  H2  HOH B 685      21.301  11.186   8.283  1.00  0.00      B    H  
ATOM   2076  O   HOH B 686       8.653  27.882  28.081  1.00  0.00      B    O  
ATOM   2077  H1  HOH B 686       8.975  27.805  27.076  1.00  0.00      B    H  
ATOM   2078  H2  HOH B 686       9.508  28.195  28.541  1.00  0.00      B    H  
ATOM   2079  O   HOH B 687       2.448  10.533   1.923  1.00  0.00      B    O  
ATOM   2080  H1  HOH B 687       2.495   9.584   1.611  1.00  0.00      B    H  
ATOM   2081  H2  HOH B 687       2.085  11.049   1.164  1.00  0.00      B    H  
ATOM   2082  O   HOH B 688      18.511  16.168   2.374  1.00  0.00      B    O  
ATOM   2083  H1  HOH B 688      17.791  15.779   2.999  1.00  0.00      B    H  
ATOM   2084  H2  HOH B 688      18.431  15.622   1.526  1.00  0.00      B    H  
ATOM   2085  O   HOH B 689      23.409  23.090  12.811  1.00  0.00      B    O  
ATOM   2086  H1  HOH B 689      23.416  22.713  13.767  1.00  0.00      B    H  
ATOM   2087  H2  HOH B 689      23.475  24.078  12.828  1.00  0.00      B    H  
ATOM   2088  O   HOH B 690       6.028  30.312   3.217  1.00  0.00      B    O  
ATOM   2089  H1  HOH B 690       5.116  30.011   2.788  1.00  0.00      B    H  
ATOM   2090  H2  HOH B 690       6.756  30.062   2.554  1.00  0.00      B    H  
ATOM   2091  O   HOH B 691      30.412  30.346   2.776  1.00  0.00      B    O  
ATOM   2092  H1  HOH B 691      30.333  30.783   3.722  1.00  0.00      B    H  
ATOM   2093  H2  HOH B 691      31.015  30.879   2.132  1.00  0.00      B    H  
ATOM   2094  O   HOH B 692      18.143  28.254   7.226  1.00  0.00      B    O  
ATOM   2095  H1  HOH B 692      18.482  27.760   8.017  1.00  0.00      B    H  
ATOM   2096  H2  HOH B 692      18.944  28.577   6.685  1.00  0.00      B    H  
ATOM   2097  O   HOH B 693      34.990   5.924  18.185  1.00  0.00      B    O  
ATOM   2098  H1  HOH B 693      34.892   5.359  17.352  1.00  0.00      B    H  
ATOM   2099  H2  HOH B 693      35.855   5.539  18.619  1.00  0.00      B    H  
ATOM   2100  O   HOH B 694      33.231  20.176  32.194  1.00  0.00      B    O  
ATOM   2101  H1  HOH B 694      32.487  19.510  32.134  1.00  0.00      B    H  
ATOM   2102  H2  HOH B 694      32.777  20.983  32.610  1.00  0.00      B    H  
ATOM   2103  O   HOH B 695      23.500  11.061  36.959  1.00  0.00      B    O  
ATOM   2104  H1  HOH B 695      23.932  10.158  36.765  1.00  0.00      B    H  
ATOM   2105  H2  HOH B 695      22.651  11.153  36.479  1.00  0.00      B    H  
ATOM   2106  O   HOH B 696      17.906   7.188  11.241  1.00  0.00      B    O  
ATOM   2107  H1  HOH B 696      18.798   6.673  11.283  1.00  0.00      B    H  
ATOM   2108  H2  HOH B 696      17.811   7.832  12.006  1.00  0.00      B    H  
ATOM   2109  O   HOH B 697      31.805   0.959   1.429  1.00  0.00      B    O  
ATOM   2110  H1  HOH B 697      32.748   1.257   1.278  1.00  0.00      B    H  
ATOM   2111  H2  HOH B 697      31.445   1.504   2.187  1.00  0.00      B    H  
ATOM   2112  O   HOH B 698      35.912   4.704  37.520  1.00  0.00      B    O  
ATOM   2113  H1  HOH B 698      35.181   4.044  37.231  1.00  0.00      B    H  
ATOM   2114  H2  HOH B 698      36.561   4.711  36.760  1.00  0.00      B    H  
ATOM   2115  O   HOH B 699      34.103  18.119  38.000  1.00  0.00      B    O  
ATOM   2116  H1  HOH B 699      34.215  17.455  38.702  1.00  0.00      B    H  
ATOM   2117  H2  HOH B 699      33.670  18.949  38.415  1.00  0.00      B    H  
ATOM   2118  O   HOH B 700      27.336  17.432   9.099  1.00  0.00      B    O  
ATOM   2119  H1  HOH B 700      27.637  17.485   8.106  1.00  0.00      B    H  
ATOM   2120  H2  HOH B 700      28.210  17.433   9.661  1.00  0.00      B    H  
ATOM   2121  O   HOH B 701      34.771  28.235  21.152  1.00  0.00      B    O  
ATOM   2122  H1  HOH B 701      33.862  27.723  21.388  1.00  0.00      B    H  
ATOM   2123  H2  HOH B 701      35.543  27.656  21.449  1.00  0.00      B    H  
ATOM   2124  O   HOH B 702      36.604  27.605   3.603  1.00  0.00      B    O  
ATOM   2125  H1  HOH B 702      36.088  27.697   2.690  1.00  0.00      B    H  
ATOM   2126  H2  HOH B 702      36.957  28.525   3.818  1.00  0.00      B    H  
ATOM   2127  O   HOH B 703      19.414   5.700   0.203  1.00  0.00      B    O  
ATOM   2128  H1  HOH B 703      18.820   5.068  -0.405  1.00  0.00      B    H  
ATOM   2129  H2  HOH B 703      20.226   5.111   0.422  1.00  0.00      B    H  
ATOM   2130  O   HOH B 704      37.199  30.015  25.918  1.00  0.00      B    O  
ATOM   2131  H1  HOH B 704      38.036  29.843  25.418  1.00  0.00      B    H  
ATOM   2132  H2  HOH B 704      36.896  29.121  26.216  1.00  0.00      B    H  
ATOM   2133  O   HOH B 705      29.309   6.503  23.658  1.00  0.00      B    O  
ATOM   2134  H1  HOH B 705      29.592   6.855  22.789  1.00  0.00      B    H  
ATOM   2135  H2  HOH B 705      28.649   7.212  23.973  1.00  0.00      B    H  
ATOM   2136  O   HOH B 706      26.254  24.980  28.910  1.00  0.00      B    O  
ATOM   2137  H1  HOH B 706      25.314  25.299  28.827  1.00  0.00      B    H  
ATOM   2138  H2  HOH B 706      26.835  25.637  28.465  1.00  0.00      B    H  
ATOM   2139  O   HOH B 707       6.975  20.428   0.230  1.00  0.00      B    O  
ATOM   2140  H1  HOH B 707       7.730  19.751   0.038  1.00  0.00      B    H  
ATOM   2141  H2  HOH B 707       7.014  20.772   1.167  1.00  0.00      B    H  
ATOM   2142  O   HOH B 708      24.184  35.967   8.264  1.00  0.00      B    O  
ATOM   2143  H1  HOH B 708      23.988  36.726   8.902  1.00  0.00      B    H  
ATOM   2144  H2  HOH B 708      24.516  36.367   7.373  1.00  0.00      B    H  
ATOM   2145  O   HOH B 709       8.861  16.302  17.960  1.00  0.00      B    O  
ATOM   2146  H1  HOH B 709       9.786  15.845  17.787  1.00  0.00      B    H  
ATOM   2147  H2  HOH B 709       8.176  15.511  17.922  1.00  0.00      B    H  
ATOM   2148  O   HOH B 710      21.965  15.321  12.496  1.00  0.00      B    O  
ATOM   2149  H1  HOH B 710      21.970  14.455  11.976  1.00  0.00      B    H  
ATOM   2150  H2  HOH B 710      22.131  15.121  13.462  1.00  0.00      B    H  
ATOM   2151  O   HOH B 711      19.366  21.709  26.694  1.00  0.00      B    O  
ATOM   2152  H1  HOH B 711      20.207  21.870  27.269  1.00  0.00      B    H  
ATOM   2153  H2  HOH B 711      19.669  21.283  25.858  1.00  0.00      B    H  
ATOM   2154  O   HOH B 712      32.316  26.726  37.108  1.00  0.00      B    O  
ATOM   2155  H1  HOH B 712      33.065  27.414  37.179  1.00  0.00      B    H  
ATOM   2156  H2  HOH B 712      32.677  25.897  37.607  1.00  0.00      B    H  
ATOM   2157  O   HOH B 713      32.686  24.819   2.794  1.00  0.00      B    O  
ATOM   2158  H1  HOH B 713      31.875  24.303   3.199  1.00  0.00      B    H  
ATOM   2159  H2  HOH B 713      32.256  25.666   2.355  1.00  0.00      B    H  
ATOM   2160  O   HOH B 714       4.008  33.075  34.712  1.00  0.00      B    O  
ATOM   2161  H1  HOH B 714       4.253  33.755  34.019  1.00  0.00      B    H  
ATOM   2162  H2  HOH B 714       3.138  33.426  35.088  1.00  0.00      B    H  
ATOM   2163  O   HOH B 715      10.303   1.097  29.967  1.00  0.00      B    O  
ATOM   2164  H1  HOH B 715      10.090   0.124  30.112  1.00  0.00      B    H  
ATOM   2165  H2  HOH B 715      10.721   1.575  30.793  1.00  0.00      B    H  
ATOM   2166  O   HOH B 716      20.451  15.702  33.409  1.00  0.00      B    O  
ATOM   2167  H1  HOH B 716      20.263  14.688  33.262  1.00  0.00      B    H  
ATOM   2168  H2  HOH B 716      21.248  15.929  32.823  1.00  0.00      B    H  
ATOM   2169  O   HOH B 717      16.939   2.581   6.773  1.00  0.00      B    O  
ATOM   2170  H1  HOH B 717      17.427   1.942   7.432  1.00  0.00      B    H  
ATOM   2171  H2  HOH B 717      16.023   2.181   6.608  1.00  0.00      B    H  
ATOM   2172  O   HOH B 718      24.004   7.521  16.211  1.00  0.00      B    O  
ATOM   2173  H1  HOH B 718      24.651   6.773  16.294  1.00  0.00      B    H  
ATOM   2174  H2  HOH B 718      23.171   7.207  15.788  1.00  0.00      B    H  
ATOM   2175  O   HOH B 719      37.435   0.839  21.641  1.00  0.00      B    O  
ATOM   2176  H1  HOH B 719      37.369  -0.203  21.468  1.00  0.00      B    H  
ATOM   2177  H2  HOH B 719      38.377   1.041  21.514  1.00  0.00      B    H  
ATOM   2178  O   HOH B 720      20.371   8.709  30.045  1.00  0.00      B    O  
ATOM   2179  H1  HOH B 720      20.165   8.905  31.043  1.00  0.00      B    H  
ATOM   2180  H2  HOH B 720      19.542   8.182  29.709  1.00  0.00      B    H  
ATOM   2181  O   HOH B 721      25.801   8.639  38.298  1.00  0.00      B    O  
ATOM   2182  H1  HOH B 721      26.745   8.340  38.029  1.00  0.00      B    H  
ATOM   2183  H2  HOH B 721      25.786   9.691  38.362  1.00  0.00      B    H  
ATOM   2184  O   HOH B 722       5.387  27.036  31.230  1.00  0.00      B    O  
ATOM   2185  H1  HOH B 722       5.853  26.961  30.370  1.00  0.00      B    H  
ATOM   2186  H2  HOH B 722       5.416  27.987  31.557  1.00  0.00      B    H  
ATOM   2187  O   HOH B 723       5.087   0.361   5.523  1.00  0.00      B    O  
ATOM   2188  H1  HOH B 723       4.068   0.419   5.664  1.00  0.00      B    H  
ATOM   2189  H2  HOH B 723       5.528   0.991   6.146  1.00  0.00      B    H  
ATOM   2190  O   HOH B 724      30.448  19.784  38.595  1.00  0.00      B    O  
ATOM   2191  H1  HOH B 724      30.258  19.598  37.644  1.00  0.00      B    H  
ATOM   2192  H2  HOH B 724      31.444  19.843  38.709  1.00  0.00      B    H  
ATOM   2193  O   HOH B 725      32.693  23.165  30.671  1.00  0.00      B    O  
ATOM   2194  H1  HOH B 725      32.357  22.674  31.500  1.00  0.00      B    H  
ATOM   2195  H2  HOH B 725      33.286  22.500  30.206  1.00  0.00      B    H  
ATOM   2196  O   HOH B 726      10.669   4.151  37.381  1.00  0.00      B    O  
ATOM   2197  H1  HOH B 726      11.198   4.516  38.187  1.00  0.00      B    H  
ATOM   2198  H2  HOH B 726      10.867   3.187  37.419  1.00  0.00      B    H  
ATOM   2199  O   HOH B 727       0.241  28.087  38.376  1.00  0.00      B    O  
ATOM   2200  H1  HOH B 727       0.295  28.229  39.388  1.00  0.00      B    H  
ATOM   2201  H2  HOH B 727       0.220  27.062  38.290  1.00  0.00      B    H  
ATOM   2202  O   HOH B 728      11.481  34.232  33.438  1.00  0.00      B    O  
ATOM   2203  H1  HOH B 728      10.547  33.995  33.663  1.00  0.00      B    H  
ATOM   2204  H2  HOH B 728      12.166  33.596  33.754  1.00  0.00      B    H  
ATOM   2205  O   HOH B 729      14.546  16.578  27.130  1.00  0.00      B    O  
ATOM   2206  H1  HOH B 729      13.771  16.907  27.696  1.00  0.00      B    H  
ATOM   2207  H2  HOH B 729      15.046  15.840  27.549  1.00  0.00      B    H  
ATOM   2208  O   HOH B 730      32.225   8.642  33.680  1.00  0.00      B    O  
ATOM   2209  H1  HOH B 730      32.140   7.947  32.993  1.00  0.00      B    H  
ATOM   2210  H2  HOH B 730      31.390   8.693  34.261  1.00  0.00      B    H  
ATOM   2211  O   HOH B 731      25.123  22.127  28.028  1.00  0.00      B    O  
ATOM   2212  H1  HOH B 731      25.703  22.918  28.336  1.00  0.00      B    H  
ATOM   2213  H2  HOH B 731      24.576  22.450  27.282  1.00  0.00      B    H  
ATOM   2214  O   HOH B 732      10.146  20.697  38.644  1.00  0.00      B    O  
ATOM   2215  H1  HOH B 732       9.930  19.777  39.019  1.00  0.00      B    H  
ATOM   2216  H2  HOH B 732       9.686  20.774  37.737  1.00  0.00      B    H  
ATOM   2217  O   HOH B 733      15.779  31.208  23.959  1.00  0.00      B    O  
ATOM   2218  H1  HOH B 733      15.471  32.181  23.923  1.00  0.00      B    H  
ATOM   2219  H2  HOH B 733      15.027  30.565  24.004  1.00  0.00      B    H  
ATOM   2220  O   HOH B 734       4.521  29.357  18.613  1.00  0.00      B    O  
ATOM   2221  H1  HOH B 734       3.931  28.750  19.094  1.00  0.00      B    H  
ATOM   2222  H2  HOH B 734       4.561  28.846  17.701  1.00  0.00      B    H  
ATOM   2223  O   HOH B 735      24.774   0.519  17.489  1.00  0.00      B    O  
ATOM   2224  H1  HOH B 735      24.375   0.889  16.588  1.00  0.00      B    H  
ATOM   2225  H2  HOH B 735      24.210  -0.306  17.636  1.00  0.00      B    H  
ATOM   2226  O   HOH B 736      20.059  21.196   1.968  1.00  0.00      B    O  
ATOM   2227  H1  HOH B 736      19.573  20.489   2.510  1.00  0.00      B    H  
ATOM   2228  H2  HOH B 736      19.661  21.144   1.031  1.00  0.00      B    H  
ATOM   2229  O   HOH B 737       6.317   7.859  12.989  1.00  0.00      B    O  
ATOM   2230  H1  HOH B 737       6.155   8.571  13.635  1.00  0.00      B    H  
ATOM   2231  H2  HOH B 737       5.478   7.819  12.385  1.00  0.00      B    H  
ATOM   2232  O   HOH B 738      35.111  18.638  19.243  1.00  0.00      B    O  
ATOM   2233  H1  HOH B 738      34.794  19.503  19.664  1.00  0.00      B    H  
ATOM   2234  H2  HOH B 738      36.141  18.686  19.225  1.00  0.00      B    H  
ATOM   2235  O   HOH B 739       2.927  26.758  12.746  1.00  0.00      B    O  
ATOM   2236  H1  HOH B 739       2.159  26.206  12.470  1.00  0.00      B    H  
ATOM   2237  H2  HOH B 739       2.964  27.494  12.100  1.00  0.00      B    H  
ATOM   2238  O   HOH B 740       5.112  19.991  20.944  1.00  0.00      B    O  
ATOM   2239  H1  HOH B 740       6.083  19.743  21.002  1.00  0.00      B    H  
ATOM   2240  H2  HOH B 740       4.563  19.154  20.885  1.00  0.00      B    H  
ATOM   2241  O   HOH B 741      31.690  27.974  34.463  1.00  0.00      B    O  
ATOM   2242  H1  HOH B 741      31.426  27.198  35.093  1.00  0.00      B    H  
ATOM   2243  H2  HOH B 741      30.914  28.671  34.396  1.00  0.00      B    H  
ATOM   2244  O   HOH B 742      14.915  12.801  12.973  1.00  0.00      B    O  
ATOM   2245  H1  HOH B 742      14.276  13.610  13.125  1.00  0.00      B    H  
ATOM   2246  H2  HOH B 742      15.051  12.365  13.896  1.00  0.00      B    H  
ATOM   2247  O   HOH B 743       6.042  21.734   8.767  1.00  0.00      B    O  
ATOM   2248  H1  HOH B 743       5.639  21.794   9.686  1.00  0.00      B    H  
ATOM   2249  H2  HOH B 743       6.911  22.217   8.823  1.00  0.00      B    H  
ATOM   2250  O   HOH B 744      13.640  28.041   2.293  1.00  0.00      B    O  
ATOM   2251  H1  HOH B 744      13.750  27.468   1.496  1.00  0.00      B    H  
ATOM   2252  H2  HOH B 744      12.889  27.679   2.848  1.00  0.00      B    H  
ATOM   2253  O   HOH B 745       4.661   3.257  37.685  1.00  0.00      B    O  
ATOM   2254  H1  HOH B 745       4.535   3.493  36.706  1.00  0.00      B    H  
ATOM   2255  H2  HOH B 745       5.010   4.099  38.103  1.00  0.00      B    H  
ATOM   2256  O   HOH B 746      31.252  32.357  16.301  1.00  0.00      B    O  
ATOM   2257  H1  HOH B 746      30.536  31.758  15.917  1.00  0.00      B    H  
ATOM   2258  H2  HOH B 746      32.113  31.753  16.299  1.00  0.00      B    H  
ATOM   2259  O   HOH B 747      29.044  33.319  30.033  1.00  0.00      B    O  
ATOM   2260  H1  HOH B 747      28.799  32.570  30.650  1.00  0.00      B    H  
ATOM   2261  H2  HOH B 747      28.636  34.251  30.266  1.00  0.00      B    H  
ATOM   2262  O   HOH B 748       8.462   4.675  28.352  1.00  0.00      B    O  
ATOM   2263  H1  HOH B 748       7.737   4.551  27.704  1.00  0.00      B    H  
ATOM   2264  H2  HOH B 748       9.296   4.246  27.963  1.00  0.00      B    H  
ATOM   2265  O   HOH B 749       0.219  11.437  32.510  1.00  0.00      B    O  
ATOM   2266  H1  HOH B 749       1.132  11.806  32.859  1.00  0.00      B    H  
ATOM   2267  H2  HOH B 749       0.264  11.524  31.491  1.00  0.00      B    H  
ATOM   2268  O   HOH B 750      24.191   5.340  30.507  1.00  0.00      B    O  
ATOM   2269  H1  HOH B 750      24.884   4.593  30.318  1.00  0.00      B    H  
ATOM   2270  H2  HOH B 750      24.483   6.076  29.916  1.00  0.00      B    H  
ATOM   2271  O   HOH B 751      29.779   4.111   3.161  1.00  0.00      B    O  
ATOM   2272  H1  HOH B 751      28.927   4.572   3.532  1.00  0.00      B    H  
ATOM   2273  H2  HOH B 751      30.351   3.798   3.944  1.00  0.00      B    H  
ATOM   2274  O   HOH B 752       9.342  31.219   9.724  1.00  0.00      B    O  
ATOM   2275  H1  HOH B 752       9.859  30.595  10.291  1.00  0.00      B    H  
ATOM   2276  H2  HOH B 752       9.935  31.441   8.957  1.00  0.00      B    H  
ATOM   2277  O   HOH B 753       3.699  14.022  12.760  1.00  0.00      B    O  
ATOM   2278  H1  HOH B 753       2.775  13.667  13.030  1.00  0.00      B    H  
ATOM   2279  H2  HOH B 753       4.396  13.447  13.201  1.00  0.00      B    H  
ATOM   2280  O   HOH B 754       2.888   0.383  37.010  1.00  0.00      B    O  
ATOM   2281  H1  HOH B 754       3.683  -0.179  37.185  1.00  0.00      B    H  
ATOM   2282  H2  HOH B 754       2.497   0.737  37.894  1.00  0.00      B    H  
ATOM   2283  O   HOH B 755      35.898  38.775  14.645  1.00  0.00      B    O  
ATOM   2284  H1  HOH B 755      35.731  39.400  13.903  1.00  0.00      B    H  
ATOM   2285  H2  HOH B 755      36.809  39.025  15.034  1.00  0.00      B    H  
ATOM   2286  O   HOH B 756      34.665   0.361  33.301  1.00  0.00      B    O  
ATOM   2287  H1  HOH B 756      35.445   0.327  33.937  1.00  0.00      B    H  
ATOM   2288  H2  HOH B 756      34.855   1.095  32.664  1.00  0.00      B    H  
ATOM   2289  O   HOH B 757      33.291  12.844  26.430  1.00  0.00      B    O  
ATOM   2290  H1  HOH B 757      34.097  13.330  26.813  1.00  0.00      B    H  
ATOM   2291  H2  HOH B 757      32.615  13.541  26.265  1.00  0.00      B    H  
ATOM   2292  O   HOH B 758      39.046  22.605  11.941  1.00  0.00      B    O  
ATOM   2293  H1  HOH B 758      38.246  22.029  12.276  1.00  0.00      B    H  
ATOM   2294  H2  HOH B 758      38.823  22.915  10.942  1.00  0.00      B    H  
ATOM   2295  O   HOH B 759      37.869  12.750   6.893  1.00  0.00      B    O  
ATOM   2296  H1  HOH B 759      37.430  13.302   7.626  1.00  0.00      B    H  
ATOM   2297  H2  HOH B 759      38.867  12.993   6.839  1.00  0.00      B    H  
ATOM   2298  O   HOH B 760      21.386  21.350  31.638  1.00  0.00      B    O  
ATOM   2299  H1  HOH B 760      22.034  22.106  31.745  1.00  0.00      B    H  
ATOM   2300  H2  HOH B 760      21.868  20.428  31.795  1.00  0.00      B    H  
ATOM   2301  O   HOH B 761      11.544   1.845  32.367  1.00  0.00      B    O  
ATOM   2302  H1  HOH B 761      12.296   2.157  31.737  1.00  0.00      B    H  
ATOM   2303  H2  HOH B 761      12.043   1.532  33.252  1.00  0.00      B    H  
ATOM   2304  O   HOH B 762      29.118   3.078  34.874  1.00  0.00      B    O  
ATOM   2305  H1  HOH B 762      30.125   2.809  34.989  1.00  0.00      B    H  
ATOM   2306  H2  HOH B 762      28.526   2.397  35.329  1.00  0.00      B    H  
ATOM   2307  O   HOH B 763       9.875  37.541   8.599  1.00  0.00      B    O  
ATOM   2308  H1  HOH B 763      10.000  38.571   8.585  1.00  0.00      B    H  
ATOM   2309  H2  HOH B 763      10.720  37.174   8.997  1.00  0.00      B    H  
ATOM   2310  O   HOH B 764      11.768  23.335  20.849  1.00  0.00      B    O  
ATOM   2311  H1  HOH B 764      11.111  22.844  21.522  1.00  0.00      B    H  
ATOM   2312  H2  HOH B 764      12.533  22.667  20.740  1.00  0.00      B    H  
ATOM   2313  O   HOH B 765      30.459  13.560  34.508  1.00  0.00      B    O  
ATOM   2314  H1  HOH B 765      30.143  12.621  34.205  1.00  0.00      B    H  
ATOM   2315  H2  HOH B 765      29.657  14.142  34.663  1.00  0.00      B    H  
ATOM   2316  O   HOH B 766      29.840   5.430  12.039  1.00  0.00      B    O  
ATOM   2317  H1  HOH B 766      29.564   6.360  12.234  1.00  0.00      B    H  
ATOM   2318  H2  HOH B 766      30.804   5.456  11.672  1.00  0.00      B    H  
ATOM   2319  O   HOH B 767      20.709  37.935  14.855  1.00  0.00      B    O  
ATOM   2320  H1  HOH B 767      21.552  37.425  14.427  1.00  0.00      B    H  
ATOM   2321  H2  HOH B 767      20.694  38.884  14.410  1.00  0.00      B    H  
ATOM   2322  O   HOH B 768       4.083  11.169  30.585  1.00  0.00      B    O  
ATOM   2323  H1  HOH B 768       4.674  10.641  31.139  1.00  0.00      B    H  
ATOM   2324  H2  HOH B 768       3.213  10.656  30.498  1.00  0.00      B    H  
ATOM   2325  O   HOH B 769      22.576  18.859  35.038  1.00  0.00      B    O  
ATOM   2326  H1  HOH B 769      23.414  19.067  34.488  1.00  0.00      B    H  
ATOM   2327  H2  HOH B 769      21.832  18.659  34.344  1.00  0.00      B    H  
ATOM   2328  O   HOH B 770      19.152   0.918   7.366  1.00  0.00      B    O  
ATOM   2329  H1  HOH B 770      20.054   0.340   7.526  1.00  0.00      B    H  
ATOM   2330  H2  HOH B 770      19.349   1.795   7.926  1.00  0.00      B    H  
ATOM   2331  O   HOH B 771      10.907   1.442  11.986  1.00  0.00      B    O  
ATOM   2332  H1  HOH B 771      10.224   2.192  11.826  1.00  0.00      B    H  
ATOM   2333  H2  HOH B 771      11.729   1.870  12.230  1.00  0.00      B    H  
ATOM   2334  O   HOH B 772      13.547   8.415   1.703  1.00  0.00      B    O  
ATOM   2335  H1  HOH B 772      12.932   9.118   1.351  1.00  0.00      B    H  
ATOM   2336  H2  HOH B 772      13.151   8.033   2.545  1.00  0.00      B    H  
ATOM   2337  O   HOH B 773      28.895  23.454   2.860  1.00  0.00      B    O  
ATOM   2338  H1  HOH B 773      28.892  22.539   2.335  1.00  0.00      B    H  
ATOM   2339  H2  HOH B 773      29.699  23.416   3.458  1.00  0.00      B    H  
ATOM   2340  O   HOH B 774      33.739  35.436   7.887  1.00  0.00      B    O  
ATOM   2341  H1  HOH B 774      33.726  34.455   7.510  1.00  0.00      B    H  
ATOM   2342  H2  HOH B 774      33.080  35.939   7.353  1.00  0.00      B    H  
ATOM   2343  O   HOH B 775      21.632  34.359  15.235  1.00  0.00      B    O  
ATOM   2344  H1  HOH B 775      20.897  34.921  14.927  1.00  0.00      B    H  
ATOM   2345  H2  HOH B 775      22.363  34.244  14.543  1.00  0.00      B    H  
ATOM   2346  O   HOH B 776      29.886   4.591   8.425  1.00  0.00      B    O  
ATOM   2347  H1  HOH B 776      29.550   5.004   9.266  1.00  0.00      B    H  
ATOM   2348  H2  HOH B 776      29.277   4.749   7.664  1.00  0.00      B    H  
ATOM   2349  O   HOH B 777      19.335   0.695   3.666  1.00  0.00      B    O  
ATOM   2350  H1  HOH B 777      19.829  -0.225   3.597  1.00  0.00      B    H  
ATOM   2351  H2  HOH B 777      18.415   0.421   3.463  1.00  0.00      B    H  
ATOM   2352  O   HOH B 778      34.237   7.956   0.719  1.00  0.00      B    O  
ATOM   2353  H1  HOH B 778      34.112   7.765   1.697  1.00  0.00      B    H  
ATOM   2354  H2  HOH B 778      35.187   8.151   0.544  1.00  0.00      B    H  
ATOM   2355  O   HOH B 779      25.313  37.270  38.996  1.00  0.00      B    O  
ATOM   2356  H1  HOH B 779      24.373  37.443  39.323  1.00  0.00      B    H  
ATOM   2357  H2  HOH B 779      25.589  38.100  38.443  1.00  0.00      B    H  
ATOM   2358  O   HOH B 780      12.269  26.119  26.570  1.00  0.00      B    O  
ATOM   2359  H1  HOH B 780      12.844  26.800  26.065  1.00  0.00      B    H  
ATOM   2360  H2  HOH B 780      12.003  25.392  25.925  1.00  0.00      B    H  
ATOM   2361  O   HOH B 781      23.074  25.962  38.181  1.00  0.00      B    O  
ATOM   2362  H1  HOH B 781      23.725  25.202  37.822  1.00  0.00      B    H  
ATOM   2363  H2  HOH B 781      23.529  26.803  38.123  1.00  0.00      B    H  
ATOM   2364  O   HOH B 782      37.523  34.148   1.764  1.00  0.00      B    O  
ATOM   2365  H1  HOH B 782      36.636  34.633   1.751  1.00  0.00      B    H  
ATOM   2366  H2  HOH B 782      37.825  33.862   2.712  1.00  0.00      B    H  
ATOM   2367  O   HOH B 783      34.077   7.053  29.286  1.00  0.00      B    O  
ATOM   2368  H1  HOH B 783      33.452   7.818  28.897  1.00  0.00      B    H  
ATOM   2369  H2  HOH B 783      34.593   7.438  30.087  1.00  0.00      B    H  
ATOM   2370  O   HOH B 784      22.624   8.833  26.382  1.00  0.00      B    O  
ATOM   2371  H1  HOH B 784      22.759   8.329  27.290  1.00  0.00      B    H  
ATOM   2372  H2  HOH B 784      21.604   9.002  26.334  1.00  0.00      B    H  
ATOM   2373  O   HOH B 785      17.269   4.971  24.967  1.00  0.00      B    O  
ATOM   2374  H1  HOH B 785      17.152   5.965  24.694  1.00  0.00      B    H  
ATOM   2375  H2  HOH B 785      17.967   4.552  24.316  1.00  0.00      B    H  
ATOM   2376  O   HOH B 786      10.607  24.698  18.529  1.00  0.00      B    O  
ATOM   2377  H1  HOH B 786      10.299  24.006  17.854  1.00  0.00      B    H  
ATOM   2378  H2  HOH B 786      11.180  24.159  19.170  1.00  0.00      B    H  
ATOM   2379  O   HOH B 787       5.684   4.193  18.216  1.00  0.00      B    O  
ATOM   2380  H1  HOH B 787       5.675   4.509  17.202  1.00  0.00      B    H  
ATOM   2381  H2  HOH B 787       5.459   4.983  18.829  1.00  0.00      B    H  
ATOM   2382  O   HOH B 788       5.039  18.680  10.766  1.00  0.00      B    O  
ATOM   2383  H1  HOH B 788       4.585  18.067  11.389  1.00  0.00      B    H  
ATOM   2384  H2  HOH B 788       5.492  19.325  11.442  1.00  0.00      B    H  
ATOM   2385  O   HOH B 789      23.165  27.743  31.314  1.00  0.00      B    O  
ATOM   2386  H1  HOH B 789      22.910  26.865  30.840  1.00  0.00      B    H  
ATOM   2387  H2  HOH B 789      23.620  28.306  30.599  1.00  0.00      B    H  
ATOM   2388  O   HOH B 790      29.294  22.284  23.687  1.00  0.00      B    O  
ATOM   2389  H1  HOH B 790      28.263  22.335  23.669  1.00  0.00      B    H  
ATOM   2390  H2  HOH B 790      29.571  22.541  24.634  1.00  0.00      B    H  
ATOM   2391  O   HOH B 791       8.917  35.822   5.619  1.00  0.00      B    O  
ATOM   2392  H1  HOH B 791       8.420  36.725   5.822  1.00  0.00      B    H  
ATOM   2393  H2  HOH B 791       9.884  36.036   5.824  1.00  0.00      B    H  
ATOM   2394  O   HOH B 792      24.804  37.367   6.039  1.00  0.00      B    O  
ATOM   2395  H1  HOH B 792      24.157  38.128   5.809  1.00  0.00      B    H  
ATOM   2396  H2  HOH B 792      25.789  37.658   5.937  1.00  0.00      B    H  
ATOM   2397  O   HOH B 793      10.977  16.271  21.735  1.00  0.00      B    O  
ATOM   2398  H1  HOH B 793      11.017  15.289  21.411  1.00  0.00      B    H  
ATOM   2399  H2  HOH B 793      11.128  16.202  22.752  1.00  0.00      B    H  
ATOM   2400  O   HOH B 794      36.423  20.837   9.676  1.00  0.00      B    O  
ATOM   2401  H1  HOH B 794      36.206  20.894   8.712  1.00  0.00      B    H  
ATOM   2402  H2  HOH B 794      35.661  20.312  10.163  1.00  0.00      B    H  
ATOM   2403  O   HOH B 795      24.277  12.459   8.654  1.00  0.00      B    O  
ATOM   2404  H1  HOH B 795      23.284  12.606   8.718  1.00  0.00      B    H  
ATOM   2405  H2  HOH B 795      24.644  12.654   9.565  1.00  0.00      B    H  
ATOM   2406  O   HOH B 796      38.521  20.828  32.061  1.00  0.00      B    O  
ATOM   2407  H1  HOH B 796      38.667  20.204  31.236  1.00  0.00      B    H  
ATOM   2408  H2  HOH B 796      38.421  20.273  32.897  1.00  0.00      B    H  
ATOM   2409  O   HOH B 797      20.104  33.826   6.195  1.00  0.00      B    O  
ATOM   2410  H1  HOH B 797      20.495  33.095   6.719  1.00  0.00      B    H  
ATOM   2411  H2  HOH B 797      20.641  33.991   5.309  1.00  0.00      B    H  
ATOM   2412  O   HOH B 798      34.221  26.075   8.078  1.00  0.00      B    O  
ATOM   2413  H1  HOH B 798      34.054  25.133   7.827  1.00  0.00      B    H  
ATOM   2414  H2  HOH B 798      34.529  26.543   7.248  1.00  0.00      B    H  
ATOM   2415  O   HOH B 799       9.041  22.750  26.675  1.00  0.00      B    O  
ATOM   2416  H1  HOH B 799      10.041  22.663  26.643  1.00  0.00      B    H  
ATOM   2417  H2  HOH B 799       8.804  22.893  27.645  1.00  0.00      B    H  
ATOM   2418  O   HOH B 800      25.649  34.555   0.616  1.00  0.00      B    O  
ATOM   2419  H1  HOH B 800      25.652  35.508   0.355  1.00  0.00      B    H  
ATOM   2420  H2  HOH B 800      26.620  34.344   0.818  1.00  0.00      B    H  
ATOM   2421  O   HOH B 801      24.638  16.190   4.942  1.00  0.00      B    O  
ATOM   2422  H1  HOH B 801      24.536  16.957   5.605  1.00  0.00      B    H  
ATOM   2423  H2  HOH B 801      23.782  16.072   4.387  1.00  0.00      B    H  
ATOM   2424  O   HOH B 802      22.312  36.209   2.511  1.00  0.00      B    O  
ATOM   2425  H1  HOH B 802      21.664  36.701   3.130  1.00  0.00      B    H  
ATOM   2426  H2  HOH B 802      22.481  36.750   1.705  1.00  0.00      B    H  
ATOM   2427  O   HOH B 803      22.919  16.206  32.308  1.00  0.00      B    O  
ATOM   2428  H1  HOH B 803      23.245  16.881  31.607  1.00  0.00      B    H  
ATOM   2429  H2  HOH B 803      23.633  15.534  32.460  1.00  0.00      B    H  
ATOM   2430  O   HOH B 804      12.033  26.729  14.341  1.00  0.00      B    O  
ATOM   2431  H1  HOH B 804      12.875  27.087  13.949  1.00  0.00      B    H  
ATOM   2432  H2  HOH B 804      12.295  26.521  15.263  1.00  0.00      B    H  
ATOM   2433  O   HOH B 805       9.386   7.004   4.736  1.00  0.00      B    O  
ATOM   2434  H1  HOH B 805       8.785   6.199   4.764  1.00  0.00      B    H  
ATOM   2435  H2  HOH B 805       8.991   7.767   5.315  1.00  0.00      B    H  
ATOM   2436  O   HOH B 806      21.146  16.893  21.636  1.00  0.00      B    O  
ATOM   2437  H1  HOH B 806      22.118  16.842  21.622  1.00  0.00      B    H  
ATOM   2438  H2  HOH B 806      20.861  15.944  21.390  1.00  0.00      B    H  
ATOM   2439  O   HOH B 807      23.908  11.751  21.008  1.00  0.00      B    O  
ATOM   2440  H1  HOH B 807      24.376  12.621  20.833  1.00  0.00      B    H  
ATOM   2441  H2  HOH B 807      23.416  12.011  21.884  1.00  0.00      B    H  
ATOM   2442  O   HOH B 808      31.891  19.224   9.311  1.00  0.00      B    O  
ATOM   2443  H1  HOH B 808      32.446  18.423   9.635  1.00  0.00      B    H  
ATOM   2444  H2  HOH B 808      31.595  18.960   8.381  1.00  0.00      B    H  
ATOM   2445  O   HOH B 809      30.049  17.093   0.938  1.00  0.00      B    O  
ATOM   2446  H1  HOH B 809      29.304  16.504   0.645  1.00  0.00      B    H  
ATOM   2447  H2  HOH B 809      30.184  17.923   0.357  1.00  0.00      B    H  
ATOM   2448  O   HOH B 810      32.490   8.716  28.124  1.00  0.00      B    O  
ATOM   2449  H1  HOH B 810      32.305   9.716  28.279  1.00  0.00      B    H  
ATOM   2450  H2  HOH B 810      32.106   8.562  27.197  1.00  0.00      B    H  
ATOM   2451  O   HOH B 811      29.139  21.856  19.334  1.00  0.00      B    O  
ATOM   2452  H1  HOH B 811      29.902  22.280  18.775  1.00  0.00      B    H  
ATOM   2453  H2  HOH B 811      29.200  20.867  19.255  1.00  0.00      B    H  
ATOM   2454  O   HOH B 812      26.690  29.427  23.646  1.00  0.00      B    O  
ATOM   2455  H1  HOH B 812      27.460  28.768  23.618  1.00  0.00      B    H  
ATOM   2456  H2  HOH B 812      25.844  28.865  23.635  1.00  0.00      B    H  
ATOM   2457  O   HOH B 813      23.159  24.657   1.473  1.00  0.00      B    O  
ATOM   2458  H1  HOH B 813      23.170  24.963   0.481  1.00  0.00      B    H  
ATOM   2459  H2  HOH B 813      22.187  24.455   1.663  1.00  0.00      B    H  
ATOM   2460  O   HOH B 814      31.207   3.609  17.162  1.00  0.00      B    O  
ATOM   2461  H1  HOH B 814      30.485   3.653  17.880  1.00  0.00      B    H  
ATOM   2462  H2  HOH B 814      30.748   3.726  16.256  1.00  0.00      B    H  
ATOM   2463  O   HOH B 815      25.831   8.604   5.116  1.00  0.00      B    O  
ATOM   2464  H1  HOH B 815      26.372   8.838   5.964  1.00  0.00      B    H  
ATOM   2465  H2  HOH B 815      26.393   8.949   4.287  1.00  0.00      B    H  
ATOM   2466  O   HOH B 816      16.073   8.526   3.067  1.00  0.00      B    O  
ATOM   2467  H1  HOH B 816      15.240   8.468   2.535  1.00  0.00      B    H  
ATOM   2468  H2  HOH B 816      16.796   8.035   2.552  1.00  0.00      B    H  
ATOM   2469  O   HOH B 817      30.747  31.143   9.074  1.00  0.00      B    O  
ATOM   2470  H1  HOH B 817      30.990  31.820   9.758  1.00  0.00      B    H  
ATOM   2471  H2  HOH B 817      29.682  31.129   8.954  1.00  0.00      B    H  
ATOM   2472  O   HOH B 818      12.706  15.434  14.787  1.00  0.00      B    O  
ATOM   2473  H1  HOH B 818      12.705  16.372  15.167  1.00  0.00      B    H  
ATOM   2474  H2  HOH B 818      13.071  14.798  15.509  1.00  0.00      B    H  
ATOM   2475  O   HOH B 819       2.864  21.430   5.114  1.00  0.00      B    O  
ATOM   2476  H1  HOH B 819       2.925  21.679   4.141  1.00  0.00      B    H  
ATOM   2477  H2  HOH B 819       2.184  20.671   5.210  1.00  0.00      B    H  
ATOM   2478  O   HOH B 820      31.305  32.173   0.609  1.00  0.00      B    O  
ATOM   2479  H1  HOH B 820      31.150  32.799   1.428  1.00  0.00      B    H  
ATOM   2480  H2  HOH B 820      31.912  32.594  -0.067  1.00  0.00      B    H  
ATOM   2481  O   HOH B 821      24.484  10.211  13.304  1.00  0.00      B    O  
ATOM   2482  H1  HOH B 821      23.804  10.067  12.594  1.00  0.00      B    H  
ATOM   2483  H2  HOH B 821      23.826  10.507  14.104  1.00  0.00      B    H  
ATOM   2484  O   HOH B 822      10.424   1.028   8.564  1.00  0.00      B    O  
ATOM   2485  H1  HOH B 822      10.197   0.887   7.599  1.00  0.00      B    H  
ATOM   2486  H2  HOH B 822       9.612   1.430   8.993  1.00  0.00      B    H  
ATOM   2487  O   HOH B 823      21.996   7.734  13.939  1.00  0.00      B    O  
ATOM   2488  H1  HOH B 823      21.246   7.053  13.835  1.00  0.00      B    H  
ATOM   2489  H2  HOH B 823      22.815   7.423  13.466  1.00  0.00      B    H  
ATOM   2490  O   HOH B 824      15.578  13.567   3.783  1.00  0.00      B    O  
ATOM   2491  H1  HOH B 824      15.237  13.504   4.738  1.00  0.00      B    H  
ATOM   2492  H2  HOH B 824      15.475  14.545   3.507  1.00  0.00      B    H  
ATOM   2493  O   HOH B 825      27.443   7.301  17.414  1.00  0.00      B    O  
ATOM   2494  H1  HOH B 825      28.112   7.582  16.725  1.00  0.00      B    H  
ATOM   2495  H2  HOH B 825      27.988   6.807  18.134  1.00  0.00      B    H  
ATOM   2496  O   HOH B 826      18.328  27.272  37.338  1.00  0.00      B    O  
ATOM   2497  H1  HOH B 826      17.797  27.603  38.087  1.00  0.00      B    H  
ATOM   2498  H2  HOH B 826      18.861  26.487  37.721  1.00  0.00      B    H  
ATOM   2499  O   HOH B 827       6.713  28.494  25.136  1.00  0.00      B    O  
ATOM   2500  H1  HOH B 827       6.357  29.148  25.751  1.00  0.00      B    H  
ATOM   2501  H2  HOH B 827       6.295  27.593  25.319  1.00  0.00      B    H  
ATOM   2502  O   HOH B 828       7.567  35.602  11.782  1.00  0.00      B    O  
ATOM   2503  H1  HOH B 828       7.287  35.982  12.662  1.00  0.00      B    H  
ATOM   2504  H2  HOH B 828       7.725  34.644  11.869  1.00  0.00      B    H  
ATOM   2505  O   HOH B 829      28.179  32.200  11.817  1.00  0.00      B    O  
ATOM   2506  H1  HOH B 829      28.278  31.901  10.872  1.00  0.00      B    H  
ATOM   2507  H2  HOH B 829      27.850  31.410  12.454  1.00  0.00      B    H  
ATOM   2508  O   HOH B 830       2.714  26.781   4.926  1.00  0.00      B    O  
ATOM   2509  H1  HOH B 830       3.477  26.111   5.065  1.00  0.00      B    H  
ATOM   2510  H2  HOH B 830       2.521  27.217   5.840  1.00  0.00      B    H  
ATOM   2511  O   HOH B 831       7.337  15.446  30.474  1.00  0.00      B    O  
ATOM   2512  H1  HOH B 831       6.595  14.761  30.520  1.00  0.00      B    H  
ATOM   2513  H2  HOH B 831       7.842  15.450  31.385  1.00  0.00      B    H  
ATOM   2514  O   HOH B 832       8.229  13.724  26.465  1.00  0.00      B    O  
ATOM   2515  H1  HOH B 832       8.230  14.525  27.058  1.00  0.00      B    H  
ATOM   2516  H2  HOH B 832       8.855  13.835  25.669  1.00  0.00      B    H  
ATOM   2517  O   HOH B 833       8.296  29.490  35.743  1.00  0.00      B    O  
ATOM   2518  H1  HOH B 833       8.735  29.586  36.701  1.00  0.00      B    H  
ATOM   2519  H2  HOH B 833       8.359  28.479  35.578  1.00  0.00      B    H  
ATOM   2520  O   HOH B 834      25.598   9.897  23.070  1.00  0.00      B    O  
ATOM   2521  H1  HOH B 834      25.130  10.466  22.441  1.00  0.00      B    H  
ATOM   2522  H2  HOH B 834      25.829   9.030  22.611  1.00  0.00      B    H  
ATOM   2523  O   HOH B 835      38.761   4.873  31.054  1.00  0.00      B    O  
ATOM   2524  H1  HOH B 835      39.635   5.221  30.639  1.00  0.00      B    H  
ATOM   2525  H2  HOH B 835      37.972   5.057  30.452  1.00  0.00      B    H  
ATOM   2526  O   HOH B 836      29.610  17.454  10.430  1.00  0.00      B    O  
ATOM   2527  H1  HOH B 836      30.417  18.003  10.354  1.00  0.00      B    H  
ATOM   2528  H2  HOH B 836      29.832  16.459  10.233  1.00  0.00      B    H  
ATOM   2529  O   HOH B 837       2.272   5.818  27.560  1.00  0.00      B    O  
ATOM   2530  H1  HOH B 837       1.277   5.966  27.604  1.00  0.00      B    H  
ATOM   2531  H2  HOH B 837       2.743   6.652  27.234  1.00  0.00      B    H  
ATOM   2532  O   HOH B 838      14.292  22.508   2.517  1.00  0.00      B    O  
ATOM   2533  H1  HOH B 838      14.770  23.411   2.496  1.00  0.00      B    H  
ATOM   2534  H2  HOH B 838      13.598  22.599   3.240  1.00  0.00      B    H  
ATOM   2535  O   HOH B 839       1.609  22.716  29.173  1.00  0.00      B    O  
ATOM   2536  H1  HOH B 839       2.521  22.334  29.490  1.00  0.00      B    H  
ATOM   2537  H2  HOH B 839       1.018  22.017  28.843  1.00  0.00      B    H  
ATOM   2538  O   HOH B 840      14.664  27.912  10.093  1.00  0.00      B    O  
ATOM   2539  H1  HOH B 840      14.685  27.083   9.546  1.00  0.00      B    H  
ATOM   2540  H2  HOH B 840      14.943  28.668   9.455  1.00  0.00      B    H  
ATOM   2541  O   HOH B 841      28.379   7.859  21.060  1.00  0.00      B    O  
ATOM   2542  H1  HOH B 841      28.925   7.205  20.424  1.00  0.00      B    H  
ATOM   2543  H2  HOH B 841      29.035   8.515  21.510  1.00  0.00      B    H  
ATOM   2544  O   HOH B 842       8.342  11.645  29.854  1.00  0.00      B    O  
ATOM   2545  H1  HOH B 842       8.746  10.890  29.294  1.00  0.00      B    H  
ATOM   2546  H2  HOH B 842       8.056  11.338  30.763  1.00  0.00      B    H  
ATOM   2547  O   HOH B 843      26.430  35.536  28.492  1.00  0.00      B    O  
ATOM   2548  H1  HOH B 843      25.922  35.569  27.563  1.00  0.00      B    H  
ATOM   2549  H2  HOH B 843      27.424  35.737  28.306  1.00  0.00      B    H  
ATOM   2550  O   HOH B 844      21.297  38.911  33.310  1.00  0.00      B    O  
ATOM   2551  H1  HOH B 844      22.070  38.520  32.784  1.00  0.00      B    H  
ATOM   2552  H2  HOH B 844      21.610  39.019  34.262  1.00  0.00      B    H  
ATOM   2553  O   HOH B 845       0.084  37.435  13.069  1.00  0.00      B    O  
ATOM   2554  H1  HOH B 845       0.741  37.282  12.376  1.00  0.00      B    H  
ATOM   2555  H2  HOH B 845       0.345  38.138  13.737  1.00  0.00      B    H  
ATOM   2556  O   HOH B 846      23.068  16.401   0.362  1.00  0.00      B    O  
ATOM   2557  H1  HOH B 846      22.470  15.705   0.775  1.00  0.00      B    H  
ATOM   2558  H2  HOH B 846      23.468  15.989  -0.511  1.00  0.00      B    H  
ATOM   2559  O   HOH B 847      34.543   7.644   7.369  1.00  0.00      B    O  
ATOM   2560  H1  HOH B 847      34.685   6.743   6.893  1.00  0.00      B    H  
ATOM   2561  H2  HOH B 847      35.293   8.271   7.163  1.00  0.00      B    H  
ATOM   2562  O   HOH B 848      24.806  19.479  33.553  1.00  0.00      B    O  
ATOM   2563  H1  HOH B 848      25.140  18.605  33.100  1.00  0.00      B    H  
ATOM   2564  H2  HOH B 848      25.475  20.182  33.378  1.00  0.00      B    H  
ATOM   2565  O   HOH B 849      10.372  11.170   5.710  1.00  0.00      B    O  
ATOM   2566  H1  HOH B 849      11.378  11.431   5.559  1.00  0.00      B    H  
ATOM   2567  H2  HOH B 849      10.046  11.723   6.467  1.00  0.00      B    H  
ATOM   2568  O   HOH B 850      12.188   7.481   4.003  1.00  0.00      B    O  
ATOM   2569  H1  HOH B 850      12.861   6.817   3.730  1.00  0.00      B    H  
ATOM   2570  H2  HOH B 850      11.400   6.964   4.394  1.00  0.00      B    H  
ATOM   2571  O   HOH B 851      14.481   1.155   3.550  1.00  0.00      B    O  
ATOM   2572  H1  HOH B 851      15.112   0.376   3.853  1.00  0.00      B    H  
ATOM   2573  H2  HOH B 851      15.128   1.871   3.258  1.00  0.00      B    H  
ATOM   2574  O   HOH B 852      36.718  13.782  19.132  1.00  0.00      B    O  
ATOM   2575  H1  HOH B 852      36.199  12.895  19.236  1.00  0.00      B    H  
ATOM   2576  H2  HOH B 852      36.025  14.506  19.065  1.00  0.00      B    H  
ATOM   2577  O   HOH B 853       5.652   1.115  18.481  1.00  0.00      B    O  
ATOM   2578  H1  HOH B 853       6.283   1.852  18.205  1.00  0.00      B    H  
ATOM   2579  H2  HOH B 853       5.713   0.362  17.773  1.00  0.00      B    H  
ATOM   2580  O   HOH B 854       1.096  11.749   4.106  1.00  0.00      B    O  
ATOM   2581  H1  HOH B 854       1.837  11.229   3.614  1.00  0.00      B    H  
ATOM   2582  H2  HOH B 854       0.816  11.221   4.871  1.00  0.00      B    H  
ATOM   2583  O   HOH B 855       4.173  11.468  10.502  1.00  0.00      B    O  
ATOM   2584  H1  HOH B 855       5.097  11.633  10.847  1.00  0.00      B    H  
ATOM   2585  H2  HOH B 855       3.724  10.701  10.951  1.00  0.00      B    H  
ATOM   2586  O   HOH B 856      33.743  10.442  35.418  1.00  0.00      B    O  
ATOM   2587  H1  HOH B 856      33.068   9.748  35.155  1.00  0.00      B    H  
ATOM   2588  H2  HOH B 856      34.709  10.044  35.324  1.00  0.00      B    H  
ATOM   2589  O   HOH B 857      36.717  11.602  32.952  1.00  0.00      B    O  
ATOM   2590  H1  HOH B 857      37.694  11.561  33.196  1.00  0.00      B    H  
ATOM   2591  H2  HOH B 857      36.172  10.988  33.570  1.00  0.00      B    H  
ATOM   2592  O   HOH B 858      16.250  15.051   9.289  1.00  0.00      B    O  
ATOM   2593  H1  HOH B 858      16.585  14.496  10.097  1.00  0.00      B    H  
ATOM   2594  H2  HOH B 858      15.251  14.857   9.150  1.00  0.00      B    H  
ATOM   2595  O   HOH B 859       4.093  25.955  20.476  1.00  0.00      B    O  
ATOM   2596  H1  HOH B 859       4.359  25.582  19.609  1.00  0.00      B    H  
ATOM   2597  H2  HOH B 859       3.221  26.428  20.403  1.00  0.00      B    H  
ATOM   2598  O   HOH B 860      29.988  36.366   3.441  1.00  0.00      B    O  
ATOM   2599  H1  HOH B 860      30.442  36.785   2.600  1.00  0.00      B    H  
ATOM   2600  H2  HOH B 860      30.467  36.773   4.220  1.00  0.00      B    H  
ATOM   2601  O   HOH B 861      19.558  35.912  32.381  1.00  0.00      B    O  
ATOM   2602  H1  HOH B 861      19.901  34.943  32.135  1.00  0.00      B    H  
ATOM   2603  H2  HOH B 861      20.186  36.646  32.004  1.00  0.00      B    H  
ATOM   2604  O   HOH B 862      32.828  33.593  27.822  1.00  0.00      B    O  
ATOM   2605  H1  HOH B 862      32.549  34.424  27.283  1.00  0.00      B    H  
ATOM   2606  H2  HOH B 862      32.335  33.537  28.749  1.00  0.00      B    H  
ATOM   2607  O   HOH B 863      32.067  36.178  38.618  1.00  0.00      B    O  
ATOM   2608  H1  HOH B 863      33.054  36.215  38.828  1.00  0.00      B    H  
ATOM   2609  H2  HOH B 863      31.528  36.729  39.340  1.00  0.00      B    H  
ATOM   2610  O   HOH B 864      11.764   4.572  15.633  1.00  0.00      B    O  
ATOM   2611  H1  HOH B 864      11.557   3.638  15.913  1.00  0.00      B    H  
ATOM   2612  H2  HOH B 864      11.540   5.264  16.309  1.00  0.00      B    H  
ATOM   2613  O   HOH B 865       0.340  24.897  13.553  1.00  0.00      B    O  
ATOM   2614  H1  HOH B 865       0.449  24.097  12.903  1.00  0.00      B    H  
ATOM   2615  H2  HOH B 865       0.022  24.541  14.471  1.00  0.00      B    H  
ATOM   2616  O   HOH B 866      37.269  10.769   1.381  1.00  0.00      B    O  
ATOM   2617  H1  HOH B 866      36.963   9.900   1.022  1.00  0.00      B    H  
ATOM   2618  H2  HOH B 866      36.887  10.860   2.317  1.00  0.00      B    H  
ATOM   2619  O   HOH B 867      15.688  33.588  18.245  1.00  0.00      B    O  
ATOM   2620  H1  HOH B 867      16.486  34.113  18.615  1.00  0.00      B    H  
ATOM   2621  H2  HOH B 867      15.923  32.555  18.282  1.00  0.00      B    H  
ATOM   2622  O   HOH B 868      30.107   8.506   9.279  1.00  0.00      B    O  
ATOM   2623  H1  HOH B 868      29.520   9.327   9.392  1.00  0.00      B    H  
ATOM   2624  H2  HOH B 868      31.065   8.844   9.069  1.00  0.00      B    H  
ATOM   2625  O   HOH B 869      29.660  13.011   1.618  1.00  0.00      B    O  
ATOM   2626  H1  HOH B 869      28.925  12.321   1.519  1.00  0.00      B    H  
ATOM   2627  H2  HOH B 869      30.050  13.127   0.628  1.00  0.00      B    H  
ATOM   2628  O   HOH B 870      25.458  26.363  35.795  1.00  0.00      B    O  
ATOM   2629  H1  HOH B 870      26.253  26.044  35.275  1.00  0.00      B    H  
ATOM   2630  H2  HOH B 870      25.459  26.065  36.735  1.00  0.00      B    H  
ATOM   2631  O   HOH B 871      35.131  15.357  23.852  1.00  0.00      B    O  
ATOM   2632  H1  HOH B 871      34.768  16.087  23.234  1.00  0.00      B    H  
ATOM   2633  H2  HOH B 871      36.018  15.055  23.421  1.00  0.00      B    H  
ATOM   2634  O   HOH B 872       4.215  34.043   7.594  1.00  0.00      B    O  
ATOM   2635  H1  HOH B 872       3.621  34.516   8.239  1.00  0.00      B    H  
ATOM   2636  H2  HOH B 872       5.050  33.796   8.072  1.00  0.00      B    H  
ATOM   2637  O   HOH B 873      27.480   0.782  18.157  1.00  0.00      B    O  
ATOM   2638  H1  HOH B 873      26.733   0.838  17.537  1.00  0.00      B    H  
ATOM   2639  H2  HOH B 873      28.095  -0.034  17.823  1.00  0.00      B    H  
ATOM   2640  O   HOH B 874       7.198  17.919  16.614  1.00  0.00      B    O  
ATOM   2641  H1  HOH B 874       7.916  17.438  17.166  1.00  0.00      B    H  
ATOM   2642  H2  HOH B 874       7.033  17.525  15.733  1.00  0.00      B    H  
ATOM   2643  O   HOH B 875      20.948   2.912  19.745  1.00  0.00      B    O  
ATOM   2644  H1  HOH B 875      21.494   3.054  20.599  1.00  0.00      B    H  
ATOM   2645  H2  HOH B 875      20.871   1.939  19.654  1.00  0.00      B    H  
ATOM   2646  O   HOH B 876      17.986   8.952   7.854  1.00  0.00      B    O  
ATOM   2647  H1  HOH B 876      18.059   9.310   8.844  1.00  0.00      B    H  
ATOM   2648  H2  HOH B 876      17.222   8.317   7.787  1.00  0.00      B    H  
ATOM   2649  O   HOH B 877      14.108   1.239   6.697  1.00  0.00      B    O  
ATOM   2650  H1  HOH B 877      13.557   1.489   7.498  1.00  0.00      B    H  
ATOM   2651  H2  HOH B 877      14.006   1.954   5.964  1.00  0.00      B    H  
ATOM   2652  O   HOH B 878      36.819  24.294  14.960  1.00  0.00      B    O  
ATOM   2653  H1  HOH B 878      36.641  24.170  13.977  1.00  0.00      B    H  
ATOM   2654  H2  HOH B 878      37.250  25.165  15.127  1.00  0.00      B    H  
ATOM   2655  O   HOH B 879       1.622  25.362  29.253  1.00  0.00      B    O  
ATOM   2656  H1  HOH B 879       1.918  24.409  29.136  1.00  0.00      B    H  
ATOM   2657  H2  HOH B 879       1.598  25.547  30.211  1.00  0.00      B    H  
ATOM   2658  O   HOH B 880      37.554  13.807  27.003  1.00  0.00      B    O  
ATOM   2659  H1  HOH B 880      36.751  14.205  26.599  1.00  0.00      B    H  
ATOM   2660  H2  HOH B 880      38.266  14.006  26.337  1.00  0.00      B    H  
ATOM   2661  O   HOH B 881      33.121  34.194  13.992  1.00  0.00      B    O  
ATOM   2662  H1  HOH B 881      33.877  33.655  14.351  1.00  0.00      B    H  
ATOM   2663  H2  HOH B 881      33.483  34.628  13.136  1.00  0.00      B    H  
ATOM   2664  O   HOH B 882      19.815  29.836  30.722  1.00  0.00      B    O  
ATOM   2665  H1  HOH B 882      20.036  28.981  31.233  1.00  0.00      B    H  
ATOM   2666  H2  HOH B 882      19.156  30.433  31.346  1.00  0.00      B    H  
ATOM   2667  O   HOH B 883      38.281  18.854  30.005  1.00  0.00      B    O  
ATOM   2668  H1  HOH B 883      38.994  18.171  29.882  1.00  0.00      B    H  
ATOM   2669  H2  HOH B 883      37.432  18.297  30.182  1.00  0.00      B    H  
ATOM   2670  O   HOH B 884       7.459  35.896   9.087  1.00  0.00      B    O  
ATOM   2671  H1  HOH B 884       8.017  36.699   8.782  1.00  0.00      B    H  
ATOM   2672  H2  HOH B 884       7.644  35.899  10.112  1.00  0.00      B    H  
ATOM   2673  O   HOH B 885      19.629  18.635   2.821  1.00  0.00      B    O  
ATOM   2674  H1  HOH B 885      19.445  17.693   2.498  1.00  0.00      B    H  
ATOM   2675  H2  HOH B 885      20.341  18.564   3.521  1.00  0.00      B    H  
ATOM   2676  O   HOH B 886      29.224  23.095   9.710  1.00  0.00      B    O  
ATOM   2677  H1  HOH B 886      30.175  22.808   9.852  1.00  0.00      B    H  
ATOM   2678  H2  HOH B 886      28.817  22.388   9.102  1.00  0.00      B    H  
ATOM   2679  O   HOH B 887      25.647  31.312   9.733  1.00  0.00      B    O  
ATOM   2680  H1  HOH B 887      25.216  30.998  10.586  1.00  0.00      B    H  
ATOM   2681  H2  HOH B 887      25.703  30.423   9.261  1.00  0.00      B    H  
ATOM   2682  O   HOH B 888      35.113  11.449  15.017  1.00  0.00      B    O  
ATOM   2683  H1  HOH B 888      34.541  11.493  15.807  1.00  0.00      B    H  
ATOM   2684  H2  HOH B 888      34.639  10.946  14.271  1.00  0.00      B    H  
ATOM   2685  O   HOH B 889      15.578  29.192   7.547  1.00  0.00      B    O  
ATOM   2686  H1  HOH B 889      16.520  28.781   7.720  1.00  0.00      B    H  
ATOM   2687  H2  HOH B 889      15.478  30.124   8.051  1.00  0.00      B    H  
ATOM   2688  O   HOH B 890       5.874   6.836  22.453  1.00  0.00      B    O  
ATOM   2689  H1  HOH B 890       4.984   6.900  22.964  1.00  0.00      B    H  
ATOM   2690  H2  HOH B 890       6.398   6.040  22.816  1.00  0.00      B    H  
ATOM   2691  O   HOH B 891       8.728  14.704   1.827  1.00  0.00      B    O  
ATOM   2692  H1  HOH B 891       9.723  14.716   2.130  1.00  0.00      B    H  
ATOM   2693  H2  HOH B 891       8.151  14.447   2.620  1.00  0.00      B    H  
ATOM   2694  O   HOH B 892      13.005  19.393  27.644  1.00  0.00      B    O  
ATOM   2695  H1  HOH B 892      12.834  18.568  28.274  1.00  0.00      B    H  
ATOM   2696  H2  HOH B 892      13.588  20.063  28.121  1.00  0.00      B    H  
ATOM   2697  O   HOH B 893       0.208   5.763  25.326  1.00  0.00      B    O  
ATOM   2698  H1  HOH B 893       0.733   6.465  24.808  1.00  0.00      B    H  
ATOM   2699  H2  HOH B 893      -0.775   5.829  25.131  1.00  0.00      B    H  
ATOM   2700  O   HOH B 894      21.601   7.906  36.387  1.00  0.00      B    O  
ATOM   2701  H1  HOH B 894      21.805   6.889  36.145  1.00  0.00      B    H  
ATOM   2702  H2  HOH B 894      21.086   7.868  37.300  1.00  0.00      B    H  
ATOM   2703  O   HOH B 895      37.962  33.297  11.980  1.00  0.00      B    O  
ATOM   2704  H1  HOH B 895      38.905  32.923  12.323  1.00  0.00      B    H  
ATOM   2705  H2  HOH B 895      37.375  32.483  11.771  1.00  0.00      B    H  
ATOM   2706  O   HOH B 896      35.767  28.534  14.238  1.00  0.00      B    O  
ATOM   2707  H1  HOH B 896      36.166  28.079  15.062  1.00  0.00      B    H  
ATOM   2708  H2  HOH B 896      36.403  28.443  13.478  1.00  0.00      B    H  
ATOM   2709  O   HOH B 897      36.264  27.317  26.951  1.00  0.00      B    O  
ATOM   2710  H1  HOH B 897      35.823  26.879  27.751  1.00  0.00      B    H  
ATOM   2711  H2  HOH B 897      37.000  26.638  26.782  1.00  0.00      B    H  
ATOM   2712  O   HOH B 898       3.770  11.516  37.539  1.00  0.00      B    O  
ATOM   2713  H1  HOH B 898       4.524  11.536  38.273  1.00  0.00      B    H  
ATOM   2714  H2  HOH B 898       2.887  11.741  37.954  1.00  0.00      B    H  
ATOM   2715  O   HOH B 899       2.778  31.930  21.196  1.00  0.00      B    O  
ATOM   2716  H1  HOH B 899       3.419  32.581  20.807  1.00  0.00      B    H  
ATOM   2717  H2  HOH B 899       3.297  31.112  21.450  1.00  0.00      B    H  
ATOM   2718  O   HOH B 900       7.988   9.239  11.387  1.00  0.00      B    O  
ATOM   2719  H1  HOH B 900       8.946   8.926  11.399  1.00  0.00      B    H  
ATOM   2720  H2  HOH B 900       7.463   8.764  12.115  1.00  0.00      B    H  
ATOM   2721  O   HOH B 901      27.291  30.192  13.658  1.00  0.00      B    O  
ATOM   2722  H1  HOH B 901      26.923  29.220  13.698  1.00  0.00      B    H  
ATOM   2723  H2  HOH B 901      26.686  30.709  14.205  1.00  0.00      B    H  
ATOM   2724  O   HOH B 902      29.695  30.708  15.034  1.00  0.00      B    O  
ATOM   2725  H1  HOH B 902      28.720  30.904  15.284  1.00  0.00      B    H  
ATOM   2726  H2  HOH B 902      29.809  30.503  14.008  1.00  0.00      B    H  
ATOM   2727  O   HOH B 903      37.253   7.917  36.473  1.00  0.00      B    O  
ATOM   2728  H1  HOH B 903      37.395   6.897  36.160  1.00  0.00      B    H  
ATOM   2729  H2  HOH B 903      36.759   8.383  35.671  1.00  0.00      B    H  
ATOM   2730  O   HOH B 904      18.216   7.668  34.672  1.00  0.00      B    O  
ATOM   2731  H1  HOH B 904      17.602   8.172  35.325  1.00  0.00      B    H  
ATOM   2732  H2  HOH B 904      18.613   6.896  35.145  1.00  0.00      B    H  
ATOM   2733  O   HOH B 905      11.714   7.715  38.402  1.00  0.00      B    O  
ATOM   2734  H1  HOH B 905      11.844   6.870  38.873  1.00  0.00      B    H  
ATOM   2735  H2  HOH B 905      10.956   8.278  38.817  1.00  0.00      B    H  
ATOM   2736  O   HOH B 906      17.370   4.098  32.430  1.00  0.00      B    O  
ATOM   2737  H1  HOH B 906      17.771   4.717  33.090  1.00  0.00      B    H  
ATOM   2738  H2  HOH B 906      17.016   3.273  32.931  1.00  0.00      B    H  
ATOM   2739  O   HOH B 907       7.504   8.957  21.629  1.00  0.00      B    O  
ATOM   2740  H1  HOH B 907       6.927   8.181  21.908  1.00  0.00      B    H  
ATOM   2741  H2  HOH B 907       8.387   8.905  22.137  1.00  0.00      B    H  
ATOM   2742  O   HOH B 908      36.540   4.634   1.006  1.00  0.00      B    O  
ATOM   2743  H1  HOH B 908      36.730   3.724   1.322  1.00  0.00      B    H  
ATOM   2744  H2  HOH B 908      36.471   4.594   0.011  1.00  0.00      B    H  
ATOM   2745  O   HOH B 909      31.219  26.273  15.634  1.00  0.00      B    O  
ATOM   2746  H1  HOH B 909      30.238  26.628  15.536  1.00  0.00      B    H  
ATOM   2747  H2  HOH B 909      31.849  27.006  15.824  1.00  0.00      B    H  
ATOM   2748  O   HOH B 910      34.856   6.762  33.744  1.00  0.00      B    O  
ATOM   2749  H1  HOH B 910      34.905   7.173  32.819  1.00  0.00      B    H  
ATOM   2750  H2  HOH B 910      34.008   6.236  33.750  1.00  0.00      B    H  
ATOM   2751  O   HOH B 911       7.140  27.244   3.970  1.00  0.00      B    O  
ATOM   2752  H1  HOH B 911       6.550  27.381   3.140  1.00  0.00      B    H  
ATOM   2753  H2  HOH B 911       7.045  28.105   4.500  1.00  0.00      B    H  
ATOM   2754  O   HOH B 912      29.912  11.737  23.624  1.00  0.00      B    O  
ATOM   2755  H1  HOH B 912      30.348  12.191  24.333  1.00  0.00      B    H  
ATOM   2756  H2  HOH B 912      28.917  11.924  23.672  1.00  0.00      B    H  
ATOM   2757  O   HOH B 913      22.551  23.197  21.247  1.00  0.00      B    O  
ATOM   2758  H1  HOH B 913      22.099  22.312  21.044  1.00  0.00      B    H  
ATOM   2759  H2  HOH B 913      21.803  23.845  21.513  1.00  0.00      B    H  
ATOM   2760  O   HOH B 914       7.176  22.293  14.976  1.00  0.00      B    O  
ATOM   2761  H1  HOH B 914       6.336  22.144  14.400  1.00  0.00      B    H  
ATOM   2762  H2  HOH B 914       7.305  21.465  15.568  1.00  0.00      B    H  
ATOM   2763  O   HOH B 915      30.415   9.350  21.891  1.00  0.00      B    O  
ATOM   2764  H1  HOH B 915      30.848  10.260  22.055  1.00  0.00      B    H  
ATOM   2765  H2  HOH B 915      31.126   8.853  21.452  1.00  0.00      B    H  
ATOM   2766  O   HOH B 916      20.118   3.565  17.123  1.00  0.00      B    O  
ATOM   2767  H1  HOH B 916      20.524   3.393  18.060  1.00  0.00      B    H  
ATOM   2768  H2  HOH B 916      20.803   3.283  16.406  1.00  0.00      B    H  
ATOM   2769  O   HOH B 917      19.930  20.161  12.883  1.00  0.00      B    O  
ATOM   2770  H1  HOH B 917      20.159  21.114  12.951  1.00  0.00      B    H  
ATOM   2771  H2  HOH B 917      19.658  19.838  13.776  1.00  0.00      B    H  
ATOM   2772  O   HOH B 918      10.233  19.580  23.774  1.00  0.00      B    O  
ATOM   2773  H1  HOH B 918       9.218  19.375  23.739  1.00  0.00      B    H  
ATOM   2774  H2  HOH B 918      10.492  19.418  24.756  1.00  0.00      B    H  
ATOM   2775  O   HOH B 919       6.296  36.026  23.272  1.00  0.00      B    O  
ATOM   2776  H1  HOH B 919       5.443  35.947  22.704  1.00  0.00      B    H  
ATOM   2777  H2  HOH B 919       7.020  35.584  22.731  1.00  0.00      B    H  
ATOM   2778  O   HOH B 920      34.830   7.426  25.768  1.00  0.00      B    O  
ATOM   2779  H1  HOH B 920      34.457   7.953  24.963  1.00  0.00      B    H  
ATOM   2780  H2  HOH B 920      34.055   6.820  26.130  1.00  0.00      B    H  
ATOM   2781  O   HOH B 921      15.353  33.873  15.495  1.00  0.00      B    O  
ATOM   2782  H1  HOH B 921      14.940  34.796  15.283  1.00  0.00      B    H  
ATOM   2783  H2  HOH B 921      15.382  33.794  16.503  1.00  0.00      B    H  
ATOM   2784  O   HOH B 922      12.738  32.049  35.161  1.00  0.00      B    O  
ATOM   2785  H1  HOH B 922      12.913  31.727  34.237  1.00  0.00      B    H  
ATOM   2786  H2  HOH B 922      12.759  31.250  35.772  1.00  0.00      B    H  
ATOM   2787  O   HOH B 923      18.000   1.176  15.321  1.00  0.00      B    O  
ATOM   2788  H1  HOH B 923      17.466   0.287  15.299  1.00  0.00      B    H  
ATOM   2789  H2  HOH B 923      17.763   1.607  16.194  1.00  0.00      B    H  
ATOM   2790  O   HOH B 924      11.271  35.046  28.641  1.00  0.00      B    O  
ATOM   2791  H1  HOH B 924      12.040  35.643  28.354  1.00  0.00      B    H  
ATOM   2792  H2  HOH B 924      11.082  34.398  27.881  1.00  0.00      B    H  
ATOM   2793  O   HOH B 925      17.568   6.402  15.328  1.00  0.00      B    O  
ATOM   2794  H1  HOH B 925      17.180   6.305  16.257  1.00  0.00      B    H  
ATOM   2795  H2  HOH B 925      17.688   7.396  15.094  1.00  0.00      B    H  
ATOM   2796  O   HOH B 926      11.222  25.924  10.392  1.00  0.00      B    O  
ATOM   2797  H1  HOH B 926      11.303  26.464   9.536  1.00  0.00      B    H  
ATOM   2798  H2  HOH B 926      11.078  26.559  11.122  1.00  0.00      B    H  
ATOM   2799  O   HOH B 927      27.223  11.645  37.231  1.00  0.00      B    O  
ATOM   2800  H1  HOH B 927      27.974  11.222  36.725  1.00  0.00      B    H  
ATOM   2801  H2  HOH B 927      26.895  12.464  36.664  1.00  0.00      B    H  
ATOM   2802  O   HOH B 928      35.224  35.107  16.972  1.00  0.00      B    O  
ATOM   2803  H1  HOH B 928      35.257  34.292  17.608  1.00  0.00      B    H  
ATOM   2804  H2  HOH B 928      34.328  35.479  17.088  1.00  0.00      B    H  
ATOM   2805  O   HOH B 929      14.375  15.418  33.211  1.00  0.00      B    O  
ATOM   2806  H1  HOH B 929      14.589  14.765  32.395  1.00  0.00      B    H  
ATOM   2807  H2  HOH B 929      14.998  16.245  33.166  1.00  0.00      B    H  
ATOM   2808  O   HOH B 930      24.689  17.081  36.012  1.00  0.00      B    O  
ATOM   2809  H1  HOH B 930      23.844  17.298  35.505  1.00  0.00      B    H  
ATOM   2810  H2  HOH B 930      25.084  17.921  36.370  1.00  0.00      B    H  
ATOM   2811  O   HOH B 931      17.982  35.451  34.564  1.00  0.00      B    O  
ATOM   2812  H1  HOH B 931      18.462  35.779  33.734  1.00  0.00      B    H  
ATOM   2813  H2  HOH B 931      18.606  34.835  35.077  1.00  0.00      B    H  
ATOM   2814  O   HOH B 932      15.072   3.693  16.245  1.00  0.00      B    O  
ATOM   2815  H1  HOH B 932      14.266   3.520  16.899  1.00  0.00      B    H  
ATOM   2816  H2  HOH B 932      15.534   4.490  16.592  1.00  0.00      B    H  
ATOM   2817  O   HOH B 933      21.536   4.558  30.486  1.00  0.00      B    O  
ATOM   2818  H1  HOH B 933      22.508   4.712  30.302  1.00  0.00      B    H  
ATOM   2819  H2  HOH B 933      21.428   4.541  31.474  1.00  0.00      B    H  
ATOM   2820  O   HOH B 934       4.655   3.343   9.195  1.00  0.00      B    O  
ATOM   2821  H1  HOH B 934       3.772   3.233   8.618  1.00  0.00      B    H  
ATOM   2822  H2  HOH B 934       4.361   3.633  10.105  1.00  0.00      B    H  
ATOM   2823  O   HOH B 935       5.752  12.419   8.499  1.00  0.00      B    O  
ATOM   2824  H1  HOH B 935       5.065  12.361   9.301  1.00  0.00      B    H  
ATOM   2825  H2  HOH B 935       5.923  13.392   8.290  1.00  0.00      B    H  
ATOM   2826  O   HOH B 936      25.266  14.031  21.219  1.00  0.00      B    O  
ATOM   2827  H1  HOH B 936      26.228  13.746  21.414  1.00  0.00      B    H  
ATOM   2828  H2  HOH B 936      24.984  14.523  22.009  1.00  0.00      B    H  
ATOM   2829  O   HOH B 937      27.530  19.411  12.942  1.00  0.00      B    O  
ATOM   2830  H1  HOH B 937      28.170  18.617  13.070  1.00  0.00      B    H  
ATOM   2831  H2  HOH B 937      27.929  20.214  12.562  1.00  0.00      B    H  
ATOM   2832  O   HOH B 938      34.814  14.512  38.926  1.00  0.00      B    O  
ATOM   2833  H1  HOH B 938      34.157  13.739  39.166  1.00  0.00      B    H  
ATOM   2834  H2  HOH B 938      34.945  14.596  37.891  1.00  0.00      B    H  
ATOM   2835  O   HOH B 939      38.800   9.524   9.631  1.00  0.00      B    O  
ATOM   2836  H1  HOH B 939      38.739   8.491   9.599  1.00  0.00      B    H  
ATOM   2837  H2  HOH B 939      37.896   9.905   9.802  1.00  0.00      B    H  
ATOM   2838  O   HOH B 940      33.851  33.128   6.521  1.00  0.00      B    O  
ATOM   2839  H1  HOH B 940      33.352  32.239   6.742  1.00  0.00      B    H  
ATOM   2840  H2  HOH B 940      33.664  33.290   5.496  1.00  0.00      B    H  
ATOM   2841  O   HOH B 941      36.478  36.632   7.270  1.00  0.00      B    O  
ATOM   2842  H1  HOH B 941      35.699  36.187   7.703  1.00  0.00      B    H  
ATOM   2843  H2  HOH B 941      36.767  37.495   7.772  1.00  0.00      B    H  
ATOM   2844  O   HOH B 942       6.344   2.469   7.262  1.00  0.00      B    O  
ATOM   2845  H1  HOH B 942       5.824   2.760   8.089  1.00  0.00      B    H  
ATOM   2846  H2  HOH B 942       6.630   3.288   6.788  1.00  0.00      B    H  
ATOM   2847  O   HOH B 943      24.307  20.567  18.885  1.00  0.00      B    O  
ATOM   2848  H1  HOH B 943      23.480  20.052  18.628  1.00  0.00      B    H  
ATOM   2849  H2  HOH B 943      25.035  20.482  18.127  1.00  0.00      B    H  
ATOM   2850  O   HOH B 944      31.161  25.791  25.691  1.00  0.00      B    O  
ATOM   2851  H1  HOH B 944      31.073  26.790  25.950  1.00  0.00      B    H  
ATOM   2852  H2  HOH B 944      32.026  25.474  26.099  1.00  0.00      B    H  
ATOM   2853  O   HOH B 945       1.784   2.650  30.739  1.00  0.00      B    O  
ATOM   2854  H1  HOH B 945       2.632   2.205  31.239  1.00  0.00      B    H  
ATOM   2855  H2  HOH B 945       1.713   3.609  31.036  1.00  0.00      B    H  
ATOM   2856  O   HOH B 946       2.415  12.443  33.674  1.00  0.00      B    O  
ATOM   2857  H1  HOH B 946       1.824  13.105  34.176  1.00  0.00      B    H  
ATOM   2858  H2  HOH B 946       3.200  12.945  33.289  1.00  0.00      B    H  
ATOM   2859  O   HOH B 947       4.428   9.616  14.654  1.00  0.00      B    O  
ATOM   2860  H1  HOH B 947       3.772   9.369  13.939  1.00  0.00      B    H  
ATOM   2861  H2  HOH B 947       3.950   9.431  15.584  1.00  0.00      B    H  
ATOM   2862  O   HOH B 948      13.945  35.877  24.577  1.00  0.00      B    O  
ATOM   2863  H1  HOH B 948      13.642  36.859  24.686  1.00  0.00      B    H  
ATOM   2864  H2  HOH B 948      13.085  35.349  24.492  1.00  0.00      B    H  
ATOM   2865  O   HOH B 949       9.982  32.722   4.830  1.00  0.00      B    O  
ATOM   2866  H1  HOH B 949       9.007  32.719   4.908  1.00  0.00      B    H  
ATOM   2867  H2  HOH B 949      10.221  32.281   3.946  1.00  0.00      B    H  
ATOM   2868  O   HOH B 950       8.537   1.042  26.441  1.00  0.00      B    O  
ATOM   2869  H1  HOH B 950       8.328   1.030  25.446  1.00  0.00      B    H  
ATOM   2870  H2  HOH B 950       9.345   1.658  26.593  1.00  0.00      B    H  
ATOM   2871  O   HOH B 951      14.566  13.202   6.346  1.00  0.00      B    O  
ATOM   2872  H1  HOH B 951      15.042  12.578   6.986  1.00  0.00      B    H  
ATOM   2873  H2  HOH B 951      13.618  13.251   6.702  1.00  0.00      B    H  
ATOM   2874  O   HOH B 952      18.932  23.436  36.749  1.00  0.00      B    O  
ATOM   2875  H1  HOH B 952      18.072  23.645  36.190  1.00  0.00      B    H  
ATOM   2876  H2  HOH B 952      19.129  24.236  37.285  1.00  0.00      B    H  
ATOM   2877  O   HOH B 953       9.910  15.224   9.242  1.00  0.00      B    O  
ATOM   2878  H1  HOH B 953      10.628  15.644   9.734  1.00  0.00      B    H  
ATOM   2879  H2  HOH B 953       9.055  15.209   9.758  1.00  0.00      B    H  
ATOM   2880  O   HOH B 954      19.811  23.081  10.161  1.00  0.00      B    O  
ATOM   2881  H1  HOH B 954      20.345  22.274   9.896  1.00  0.00      B    H  
ATOM   2882  H2  HOH B 954      20.347  23.542  10.873  1.00  0.00      B    H  
ATOM   2883  O   HOH B 955      20.467   3.303  26.115  1.00  0.00      B    O  
ATOM   2884  H1  HOH B 955      21.468   3.133  26.184  1.00  0.00      B    H  
ATOM   2885  H2  HOH B 955      20.242   4.293  26.038  1.00  0.00      B    H  
ATOM   2886  O   HOH B 956      19.030   0.391  36.241  1.00  0.00      B    O  
ATOM   2887  H1  HOH B 956      18.369  -0.391  36.193  1.00  0.00      B    H  
ATOM   2888  H2  HOH B 956      18.786   0.946  35.399  1.00  0.00      B    H  
ATOM   2889  O   HOH B 957      19.796  17.074  26.199  1.00  0.00      B    O  
ATOM   2890  H1  HOH B 957      19.600  17.399  27.136  1.00  0.00      B    H  
ATOM   2891  H2  HOH B 957      19.367  17.779  25.607  1.00  0.00      B    H  
ATOM   2892  O   HOH B 958      33.079  36.908  17.408  1.00  0.00      B    O  
ATOM   2893  H1  HOH B 958      32.645  37.436  18.178  1.00  0.00      B    H  
ATOM   2894  H2  HOH B 958      32.285  36.544  16.774  1.00  0.00      B    H  
ATOM   2895  O   HOH B 959       7.493  23.549  38.343  1.00  0.00      B    O  
ATOM   2896  H1  HOH B 959       7.241  23.725  39.308  1.00  0.00      B    H  
ATOM   2897  H2  HOH B 959       6.803  22.947  37.995  1.00  0.00      B    H  
ATOM   2898  O   HOH B 960      33.658  20.276   0.502  1.00  0.00      B    O  
ATOM   2899  H1  HOH B 960      33.888  19.564   1.129  1.00  0.00      B    H  
ATOM   2900  H2  HOH B 960      34.489  20.878   0.442  1.00  0.00      B    H  
ATOM   2901  O   HOH B 961      17.828  16.529  18.855  1.00  0.00      B    O  
ATOM   2902  H1  HOH B 961      17.077  16.731  19.525  1.00  0.00      B    H  
ATOM   2903  H2  HOH B 961      17.932  15.529  18.864  1.00  0.00      B    H  
ATOM   2904  O   HOH B 962      15.835  16.596  12.076  1.00  0.00      B    O  
ATOM   2905  H1  HOH B 962      16.276  16.576  11.194  1.00  0.00      B    H  
ATOM   2906  H2  HOH B 962      15.281  15.777  12.202  1.00  0.00      B    H  
ATOM   2907  O   HOH B 963      14.831  20.498   7.449  1.00  0.00      B    O  
ATOM   2908  H1  HOH B 963      15.035  20.075   8.380  1.00  0.00      B    H  
ATOM   2909  H2  HOH B 963      15.504  20.140   6.723  1.00  0.00      B    H  
ATOM   2910  O   HOH B 964      -0.122  30.720  34.850  1.00  0.00      B    O  
ATOM   2911  H1  HOH B 964       0.421  31.063  34.039  1.00  0.00      B    H  
ATOM   2912  H2  HOH B 964      -0.120  31.538  35.461  1.00  0.00      B    H  
ATOM   2913  O   HOH B 965       0.883  28.661  14.757  1.00  0.00      B    O  
ATOM   2914  H1  HOH B 965       0.704  28.910  13.800  1.00  0.00      B    H  
ATOM   2915  H2  HOH B 965       1.768  28.272  14.690  1.00  0.00      B    H  
ATOM   2916  O   HOH B 966      26.401  29.405   3.982  1.00  0.00      B    O  
ATOM   2917  H1  HOH B 966      26.453  28.491   4.480  1.00  0.00      B    H  
ATOM   2918  H2  HOH B 966      25.582  29.329   3.415  1.00  0.00      B    H  
ATOM   2919  O   HOH B 967      11.448   1.665  38.361  1.00  0.00      B    O  
ATOM   2920  H1  HOH B 967      10.553   1.361  38.676  1.00  0.00      B    H  
ATOM   2921  H2  HOH B 967      12.136   1.629  39.189  1.00  0.00      B    H  
ATOM   2922  O   HOH B 968      12.020  12.106  17.538  1.00  0.00      B    O  
ATOM   2923  H1  HOH B 968      12.487  11.978  16.631  1.00  0.00      B    H  
ATOM   2924  H2  HOH B 968      12.673  11.895  18.278  1.00  0.00      B    H  
ATOM   2925  O   HOH B 969       6.653  17.856  30.459  1.00  0.00      B    O  
ATOM   2926  H1  HOH B 969       6.725  16.837  30.326  1.00  0.00      B    H  
ATOM   2927  H2  HOH B 969       6.505  18.220  29.452  1.00  0.00      B    H  
ATOM   2928  O   HOH B 970      25.817   5.120   8.165  1.00  0.00      B    O  
ATOM   2929  H1  HOH B 970      26.382   5.467   8.987  1.00  0.00      B    H  
ATOM   2930  H2  HOH B 970      26.048   4.173   8.043  1.00  0.00      B    H  
ATOM   2931  O   HOH B 971      21.898  17.371   4.310  1.00  0.00      B    O  
ATOM   2932  H1  HOH B 971      21.509  16.436   4.367  1.00  0.00      B    H  
ATOM   2933  H2  HOH B 971      21.764  17.866   5.184  1.00  0.00      B    H  
ATOM   2934  O   HOH B 972      10.337   7.116   8.077  1.00  0.00      B    O  
ATOM   2935  H1  HOH B 972      10.127   7.165   9.041  1.00  0.00      B    H  
ATOM   2936  H2  HOH B 972       9.869   7.890   7.620  1.00  0.00      B    H  
ATOM   2937  O   HOH B 973      13.338  14.805  12.120  1.00  0.00      B    O  
ATOM   2938  H1  HOH B 973      12.755  15.248  12.814  1.00  0.00      B    H  
ATOM   2939  H2  HOH B 973      12.828  14.060  11.664  1.00  0.00      B    H  
ATOM   2940  O   HOH B 974      21.020  11.051   1.447  1.00  0.00      B    O  
ATOM   2941  H1  HOH B 974      20.573  10.851   0.600  1.00  0.00      B    H  
ATOM   2942  H2  HOH B 974      20.759  10.280   2.062  1.00  0.00      B    H  
ATOM   2943  O   HOH B 975       4.546  29.517  38.149  1.00  0.00      B    O  
ATOM   2944  H1  HOH B 975       4.517  29.933  39.077  1.00  0.00      B    H  
ATOM   2945  H2  HOH B 975       5.056  28.635  38.209  1.00  0.00      B    H  
ATOM   2946  O   HOH B 976      13.733  29.459  23.557  1.00  0.00      B    O  
ATOM   2947  H1  HOH B 976      13.925  28.882  22.718  1.00  0.00      B    H  
ATOM   2948  H2  HOH B 976      12.935  30.176  23.315  1.00  0.00      B    H  
ATOM   2949  O   HOH B 977      16.720   0.951  10.049  1.00  0.00      B    O  
ATOM   2950  H1  HOH B 977      17.202   0.276  10.536  1.00  0.00      B    H  
ATOM   2951  H2  HOH B 977      16.627   1.689  10.667  1.00  0.00      B    H  
ATOM   2952  O   HOH B 978      16.760  18.480  27.031  1.00  0.00      B    O  
ATOM   2953  H1  HOH B 978      16.140  19.081  26.499  1.00  0.00      B    H  
ATOM   2954  H2  HOH B 978      16.481  17.517  26.798  1.00  0.00      B    H  
ATOM   2955  O   HOH B 979      31.750  12.197  21.814  1.00  0.00      B    O  
ATOM   2956  H1  HOH B 979      30.988  12.037  22.473  1.00  0.00      B    H  
ATOM   2957  H2  HOH B 979      32.373  12.929  22.258  1.00  0.00      B    H  
ATOM   2958  O   HOH B 980      14.948  19.938  25.502  1.00  0.00      B    O  
ATOM   2959  H1  HOH B 980      14.198  19.686  26.159  1.00  0.00      B    H  
ATOM   2960  H2  HOH B 980      14.960  19.343  24.672  1.00  0.00      B    H  
ATOM   2961  O   HOH B 981      11.585  26.754  20.973  1.00  0.00      B    O  
ATOM   2962  H1  HOH B 981      12.187  27.133  20.275  1.00  0.00      B    H  
ATOM   2963  H2  HOH B 981      11.253  25.868  20.634  1.00  0.00      B    H  
ATOM   2964  O   HOH B 982      37.857  23.629   9.560  1.00  0.00      B    O  
ATOM   2965  H1  HOH B 982      37.185  22.891   9.713  1.00  0.00      B    H  
ATOM   2966  H2  HOH B 982      37.612  24.122   8.648  1.00  0.00      B    H  
ATOM   2967  O   HOH B 983       7.970  14.484  36.236  1.00  0.00      B    O  
ATOM   2968  H1  HOH B 983       8.498  14.562  37.108  1.00  0.00      B    H  
ATOM   2969  H2  HOH B 983       7.031  14.845  36.336  1.00  0.00      B    H  
ATOM   2970  O   HOH B 984       5.894  38.239  16.649  1.00  0.00      B    O  
ATOM   2971  H1  HOH B 984       6.582  38.400  15.964  1.00  0.00      B    H  
ATOM   2972  H2  HOH B 984       6.036  37.285  16.928  1.00  0.00      B    H  
ATOM   2973  O   HOH B 985       8.024  30.478   1.269  1.00  0.00      B    O  
ATOM   2974  H1  HOH B 985       8.466  30.169   0.460  1.00  0.00      B    H  
ATOM   2975  H2  HOH B 985       8.212  31.479   1.337  1.00  0.00      B    H  
ATOM   2976  O   HOH B 986      15.007   1.712  23.659  1.00  0.00      B    O  
ATOM   2977  H1  HOH B 986      15.884   1.273  23.971  1.00  0.00      B    H  
ATOM   2978  H2  HOH B 986      15.042   2.710  23.981  1.00  0.00      B    H  
ATOM   2979  O   HOH B 987       1.206  25.141  34.538  1.00  0.00      B    O  
ATOM   2980  H1  HOH B 987       1.550  26.093  34.538  1.00  0.00      B    H  
ATOM   2981  H2  HOH B 987       0.339  25.179  34.036  1.00  0.00      B    H  
ATOM   2982  O   HOH B 988      37.961  13.586  13.199  1.00  0.00      B    O  
ATOM   2983  H1  HOH B 988      37.002  13.788  12.883  1.00  0.00      B    H  
ATOM   2984  H2  HOH B 988      38.559  14.326  12.933  1.00  0.00      B    H  
ATOM   2985  O   HOH B 989       4.136  16.060  30.361  1.00  0.00      B    O  
ATOM   2986  H1  HOH B 989       3.906  15.102  30.306  1.00  0.00      B    H  
ATOM   2987  H2  HOH B 989       4.244  16.261  31.315  1.00  0.00      B    H  
ATOM   2988  O   HOH B 990      14.017  -0.220  22.156  1.00  0.00      B    O  
ATOM   2989  H1  HOH B 990      13.665   0.174  21.297  1.00  0.00      B    H  
ATOM   2990  H2  HOH B 990      14.434   0.485  22.753  1.00  0.00      B    H  
ATOM   2991  O   HOH B 991      17.637  24.227  14.071  1.00  0.00      B    O  
ATOM   2992  H1  HOH B 991      18.500  24.319  14.626  1.00  0.00      B    H  
ATOM   2993  H2  HOH B 991      17.054  23.605  14.654  1.00  0.00      B    H  
ATOM   2994  O   HOH B 992      25.147  12.528  15.530  1.00  0.00      B    O  
ATOM   2995  H1  HOH B 992      25.912  12.222  14.938  1.00  0.00      B    H  
ATOM   2996  H2  HOH B 992      24.461  11.752  15.683  1.00  0.00      B    H  
ATOM   2997  O   HOH B 993      24.665  34.056  16.048  1.00  0.00      B    O  
ATOM   2998  H1  HOH B 993      24.972  34.797  15.470  1.00  0.00      B    H  
ATOM   2999  H2  HOH B 993      23.763  33.747  15.637  1.00  0.00      B    H  
ATOM   3000  O   HOH B 994      37.850  10.572  12.427  1.00  0.00      B    O  
ATOM   3001  H1  HOH B 994      37.954  11.514  12.852  1.00  0.00      B    H  
ATOM   3002  H2  HOH B 994      37.521  10.728  11.460  1.00  0.00      B    H  
ATOM   3003  O   HOH B 995      23.888   4.338  33.404  1.00  0.00      B    O  
ATOM   3004  H1  HOH B 995      23.893   4.785  32.512  1.00  0.00      B    H  
ATOM   3005  H2  HOH B 995      24.785   4.464  33.795  1.00  0.00      B    H  
ATOM   3006  O   HOH B 996      39.007   3.245  17.192  1.00  0.00      B    O  
ATOM   3007  H1  HOH B 996      38.415   2.485  16.870  1.00  0.00      B    H  
ATOM   3008  H2  HOH B 996      39.671   3.463  16.391  1.00  0.00      B    H  
ATOM   3009  O   HOH B 997      22.405  19.745  28.620  1.00  0.00      B    O  
ATOM   3010  H1  HOH B 997      22.271  20.710  28.988  1.00  0.00      B    H  
ATOM   3011  H2  HOH B 997      23.436  19.563  28.626  1.00  0.00      B    H  
ATOM   3012  O   HOH B 998       1.838  30.023  37.183  1.00  0.00      B    O  
ATOM   3013  H1  HOH B 998       1.232  29.351  37.614  1.00  0.00      B    H  
ATOM   3014  H2  HOH B 998       2.753  29.939  37.629  1.00  0.00      B    H  
ATOM   3015  O   HOH B 999      27.424  24.906  16.569  1.00  0.00      B    O  
ATOM   3016  H1  HOH B 999      27.724  25.760  16.999  1.00  0.00      B    H  
ATOM   3017  H2  HOH B 999      27.166  24.272  17.326  1.00  0.00      B    H  
ATOM   3018  O   HOH B1000      17.342  38.159   6.271  1.00  0.00      B    O  
ATOM   3019  H1  HOH B1000      17.848  38.934   6.757  1.00  0.00      B    H  
ATOM   3020  H2  HOH B1000      17.919  37.343   6.307  1.00  0.00      B    H  
ATOM   3021  O   HOH B1001      24.015  25.203   6.661  1.00  0.00      B    O  
ATOM   3022  H1  HOH B1001      24.989  25.477   6.407  1.00  0.00      B    H  
ATOM   3023  H2  HOH B1001      24.035  24.367   7.253  1.00  0.00      B    H  
ATOM   3024  O   HOH B1002      33.182  20.929  23.814  1.00  0.00      B    O  
ATOM   3025  H1  HOH B1002      32.930  21.223  22.848  1.00  0.00      B    H  
ATOM   3026  H2  HOH B1002      33.013  21.779  24.386  1.00  0.00      B    H  
ATOM   3027  O   HOH B1003       5.373  34.244  26.762  1.00  0.00      B    O  
ATOM   3028  H1  HOH B1003       4.539  34.147  26.185  1.00  0.00      B    H  
ATOM   3029  H2  HOH B1003       4.990  34.386  27.718  1.00  0.00      B    H  
ATOM   3030  O   HOH B1004      33.950  11.890   6.500  1.00  0.00      B    O  
ATOM   3031  H1  HOH B1004      34.618  12.664   6.660  1.00  0.00      B    H  
ATOM   3032  H2  HOH B1004      33.481  11.751   7.362  1.00  0.00      B    H  
ATOM   3033  O   HOH B1005       2.164  36.779  11.095  1.00  0.00      B    O  
ATOM   3034  H1  HOH B1005       3.202  36.808  10.861  1.00  0.00      B    H  
ATOM   3035  H2  HOH B1005       1.707  37.518  10.606  1.00  0.00      B    H  
ATOM   3036  O   HOH B1006      12.790   7.362  28.036  1.00  0.00      B    O  
ATOM   3037  H1  HOH B1006      11.945   7.894  28.355  1.00  0.00      B    H  
ATOM   3038  H2  HOH B1006      13.461   7.477  28.820  1.00  0.00      B    H  
ATOM   3039  O   HOH B1007      21.630  37.161  21.622  1.00  0.00      B    O  
ATOM   3040  H1  HOH B1007      21.488  37.858  20.896  1.00  0.00      B    H  
ATOM   3041  H2  HOH B1007      20.761  36.756  21.790  1.00  0.00      B    H  
ATOM   3042  O   HOH B1008      13.157   0.838  28.823  1.00  0.00      B    O  
ATOM   3043  H1  HOH B1008      12.192   1.023  28.786  1.00  0.00      B    H  
ATOM   3044  H2  HOH B1008      13.316  -0.166  28.772  1.00  0.00      B    H  
ATOM   3045  O   HOH B1009      14.981   8.856  24.097  1.00  0.00      B    O  
ATOM   3046  H1  HOH B1009      14.252   8.160  24.175  1.00  0.00      B    H  
ATOM   3047  H2  HOH B1009      15.809   8.310  24.326  1.00  0.00      B    H  
ATOM   3048  O   HOH B1010       4.973  29.530  14.417  1.00  0.00      B    O  
ATOM   3049  H1  HOH B1010       4.729  28.824  15.056  1.00  0.00      B    H  
ATOM   3050  H2  HOH B1010       5.906  29.755  14.624  1.00  0.00      B    H  
ATOM   3051  O   HOH B1011      23.586  24.953  17.057  1.00  0.00      B    O  
ATOM   3052  H1  HOH B1011      23.444  25.944  17.220  1.00  0.00      B    H  
ATOM   3053  H2  HOH B1011      24.015  24.875  16.166  1.00  0.00      B    H  
ATOM   3054  O   HOH B1012      32.924  20.925  13.999  1.00  0.00      B    O  
ATOM   3055  H1  HOH B1012      32.636  21.816  14.385  1.00  0.00      B    H  
ATOM   3056  H2  HOH B1012      32.288  20.181  14.411  1.00  0.00      B    H  
ATOM   3057  O   HOH B1013       5.000  16.112  11.864  1.00  0.00      B    O  
ATOM   3058  H1  HOH B1013       5.367  16.570  12.704  1.00  0.00      B    H  
ATOM   3059  H2  HOH B1013       4.412  15.293  12.103  1.00  0.00      B    H  
ATOM   3060  O   HOH B1014      38.929   8.958  25.783  1.00  0.00      B    O  
ATOM   3061  H1  HOH B1014      38.626   8.817  24.821  1.00  0.00      B    H  
ATOM   3062  H2  HOH B1014      38.234   8.732  26.513  1.00  0.00      B    H  
ATOM   3063  O   HOH B1015      16.318  17.495  33.031  1.00  0.00      B    O  
ATOM   3064  H1  HOH B1015      16.927  18.157  33.536  1.00  0.00      B    H  
ATOM   3065  H2  HOH B1015      15.548  18.038  32.706  1.00  0.00      B    H  
ATOM   3066  O   HOH B1016       5.080  38.067  37.557  1.00  0.00      B    O  
ATOM   3067  H1  HOH B1016       4.776  37.287  38.118  1.00  0.00      B    H  
ATOM   3068  H2  HOH B1016       5.840  38.542  38.032  1.00  0.00      B    H  
ATOM   3069  O   HOH B1017       3.309  23.347  24.202  1.00  0.00      B    O  
ATOM   3070  H1  HOH B1017       3.857  24.087  23.809  1.00  0.00      B    H  
ATOM   3071  H2  HOH B1017       3.325  22.679  23.464  1.00  0.00      B    H  
ATOM   3072  O   HOH B1018       3.733   8.551  28.054  1.00  0.00      B    O  
ATOM   3073  H1  HOH B1018       3.545   8.647  27.047  1.00  0.00      B    H  
ATOM   3074  H2  HOH B1018       4.587   8.111  28.223  1.00  0.00      B    H  
ATOM   3075  O   HOH B1019      35.851  16.062   7.783  1.00  0.00      B    O  
ATOM   3076  H1  HOH B1019      35.610  15.314   7.096  1.00  0.00      B    H  
ATOM   3077  H2  HOH B1019      35.447  16.945   7.374  1.00  0.00      B    H  
ATOM   3078  O   HOH B1020      35.938  10.830  19.144  1.00  0.00      B    O  
ATOM   3079  H1  HOH B1020      35.125  10.861  18.524  1.00  0.00      B    H  
ATOM   3080  H2  HOH B1020      35.771  10.008  19.785  1.00  0.00      B    H  
ATOM   3081  O   HOH B1021       7.536   9.979   1.972  1.00  0.00      B    O  
ATOM   3082  H1  HOH B1021       6.945   9.253   2.419  1.00  0.00      B    H  
ATOM   3083  H2  HOH B1021       7.753  10.573   2.771  1.00  0.00      B    H  
ATOM   3084  O   HOH B1022      34.275  14.384  32.051  1.00  0.00      B    O  
ATOM   3085  H1  HOH B1022      33.833  13.821  32.720  1.00  0.00      B    H  
ATOM   3086  H2  HOH B1022      34.552  15.244  32.583  1.00  0.00      B    H  
ATOM   3087  O   HOH B1023      28.216  21.394   7.895  1.00  0.00      B    O  
ATOM   3088  H1  HOH B1023      27.684  21.209   6.998  1.00  0.00      B    H  
ATOM   3089  H2  HOH B1023      27.837  20.853   8.639  1.00  0.00      B    H  
ATOM   3090  O   HOH B1024      25.453  18.701  21.434  1.00  0.00      B    O  
ATOM   3091  H1  HOH B1024      25.285  19.634  21.761  1.00  0.00      B    H  
ATOM   3092  H2  HOH B1024      26.280  18.727  20.880  1.00  0.00      B    H  
ATOM   3093  O   HOH B1025      37.537   8.944  31.884  1.00  0.00      B    O  
ATOM   3094  H1  HOH B1025      38.072   9.788  31.872  1.00  0.00      B    H  
ATOM   3095  H2  HOH B1025      37.973   8.300  31.212  1.00  0.00      B    H  
ATOM   3096  O   HOH B1026      18.559   9.688  19.701  1.00  0.00      B    O  
ATOM   3097  H1  HOH B1026      18.602   9.173  20.562  1.00  0.00      B    H  
ATOM   3098  H2  HOH B1026      17.956   9.134  19.062  1.00  0.00      B    H  
ATOM   3099  O   HOH B1027      34.018  25.446  31.187  1.00  0.00      B    O  
ATOM   3100  H1  HOH B1027      33.528  24.533  31.094  1.00  0.00      B    H  
ATOM   3101  H2  HOH B1027      33.356  26.091  31.601  1.00  0.00      B    H  
ATOM   3102  O   HOH B1028      15.404  30.946  12.552  1.00  0.00      B    O  
ATOM   3103  H1  HOH B1028      14.562  31.184  13.019  1.00  0.00      B    H  
ATOM   3104  H2  HOH B1028      16.027  31.704  12.818  1.00  0.00      B    H  
ATOM   3105  O   HOH B1029       5.325   8.427  38.402  1.00  0.00      B    O  
ATOM   3106  H1  HOH B1029       6.328   8.431  38.672  1.00  0.00      B    H  
ATOM   3107  H2  HOH B1029       5.204   8.830  37.481  1.00  0.00      B    H  
ATOM   3108  O   HOH B1030      20.329   8.989  11.190  1.00  0.00      B    O  
ATOM   3109  H1  HOH B1030      19.596   9.466  10.637  1.00  0.00      B    H  
ATOM   3110  H2  HOH B1030      20.170   8.019  11.072  1.00  0.00      B    H  
ATOM   3111  O   HOH B1031      31.908  10.716  37.519  1.00  0.00      B    O  
ATOM   3112  H1  HOH B1031      32.830  10.537  37.051  1.00  0.00      B    H  
ATOM   3113  H2  HOH B1031      31.187  10.299  36.915  1.00  0.00      B    H  
ATOM   3114  O   HOH B1032      17.982  20.691  19.307  1.00  0.00      B    O  
ATOM   3115  H1  HOH B1032      17.667  21.495  18.735  1.00  0.00      B    H  
ATOM   3116  H2  HOH B1032      17.452  20.785  20.184  1.00  0.00      B    H  
ATOM   3117  O   HOH B1033      17.478  11.643  26.049  1.00  0.00      B    O  
ATOM   3118  H1  HOH B1033      16.431  11.568  26.071  1.00  0.00      B    H  
ATOM   3119  H2  HOH B1033      17.827  10.717  26.340  1.00  0.00      B    H  
ATOM   3120  O   HOH B1034      37.957   8.315   6.024  1.00  0.00      B    O  
ATOM   3121  H1  HOH B1034      38.116   7.400   6.436  1.00  0.00      B    H  
ATOM   3122  H2  HOH B1034      38.482   8.305   5.139  1.00  0.00      B    H  
ATOM   3123  O   HOH B1035      37.538  10.831  15.810  1.00  0.00      B    O  
ATOM   3124  H1  HOH B1035      36.564  10.865  15.546  1.00  0.00      B    H  
ATOM   3125  H2  HOH B1035      37.829  11.766  15.952  1.00  0.00      B    H  
ATOM   3126  O   HOH B1036      11.469  18.317   8.135  1.00  0.00      B    O  
ATOM   3127  H1  HOH B1036      10.453  18.450   8.193  1.00  0.00      B    H  
ATOM   3128  H2  HOH B1036      11.750  17.770   8.986  1.00  0.00      B    H  
ATOM   3129  O   HOH B1037      10.686   9.557  17.620  1.00  0.00      B    O  
ATOM   3130  H1  HOH B1037      10.191   9.109  16.858  1.00  0.00      B    H  
ATOM   3131  H2  HOH B1037      11.120  10.442  17.327  1.00  0.00      B    H  
ATOM   3132  O   HOH B1038      32.665   2.865  30.973  1.00  0.00      B    O  
ATOM   3133  H1  HOH B1038      32.872   2.391  30.048  1.00  0.00      B    H  
ATOM   3134  H2  HOH B1038      33.597   3.080  31.443  1.00  0.00      B    H  
ATOM   3135  O   HOH B1039      28.990  38.099  16.799  1.00  0.00      B    O  
ATOM   3136  H1  HOH B1039      29.872  38.611  16.889  1.00  0.00      B    H  
ATOM   3137  H2  HOH B1039      29.148  37.245  16.294  1.00  0.00      B    H  
ATOM   3138  O   HOH B1040      31.511  35.543  15.783  1.00  0.00      B    O  
ATOM   3139  H1  HOH B1040      30.528  35.257  15.775  1.00  0.00      B    H  
ATOM   3140  H2  HOH B1040      32.039  34.887  15.213  1.00  0.00      B    H  
ATOM   3141  O   HOH B1041      34.341   1.660   0.653  1.00  0.00      B    O  
ATOM   3142  H1  HOH B1041      35.036   0.959   0.888  1.00  0.00      B    H  
ATOM   3143  H2  HOH B1041      34.504   2.449   1.192  1.00  0.00      B    H  
ATOM   3144  O   HOH B1042      13.263  31.332  32.329  1.00  0.00      B    O  
ATOM   3145  H1  HOH B1042      13.336  32.217  31.846  1.00  0.00      B    H  
ATOM   3146  H2  HOH B1042      12.404  30.900  32.142  1.00  0.00      B    H  
ATOM   3147  O   HOH B1043       4.751  35.371   3.309  1.00  0.00      B    O  
ATOM   3148  H1  HOH B1043       3.947  34.989   2.825  1.00  0.00      B    H  
ATOM   3149  H2  HOH B1043       5.373  34.660   3.683  1.00  0.00      B    H  
ATOM   3150  O   HOH B1044      31.221  18.211  32.409  1.00  0.00      B    O  
ATOM   3151  H1  HOH B1044      31.400  17.611  33.239  1.00  0.00      B    H  
ATOM   3152  H2  HOH B1044      30.375  18.694  32.536  1.00  0.00      B    H  
ATOM   3153  O   HOH B1045      38.033  35.736   9.957  1.00  0.00      B    O  
ATOM   3154  H1  HOH B1045      38.363  35.211  10.768  1.00  0.00      B    H  
ATOM   3155  H2  HOH B1045      37.918  35.049   9.213  1.00  0.00      B    H  
ATOM   3156  O   HOH B1046      18.583  31.713  32.248  1.00  0.00      B    O  
ATOM   3157  H1  HOH B1046      18.707  31.360  33.237  1.00  0.00      B    H  
ATOM   3158  H2  HOH B1046      17.588  31.772  32.049  1.00  0.00      B    H  
ATOM   3159  O   HOH B1047       9.061  30.965  33.445  1.00  0.00      B    O  
ATOM   3160  H1  HOH B1047       8.565  31.826  33.425  1.00  0.00      B    H  
ATOM   3161  H2  HOH B1047       8.803  30.449  34.297  1.00  0.00      B    H  
ATOM   3162  O   HOH B1048      13.983   6.050  33.186  1.00  0.00      B    O  
ATOM   3163  H1  HOH B1048      14.190   5.469  33.980  1.00  0.00      B    H  
ATOM   3164  H2  HOH B1048      12.983   6.070  33.081  1.00  0.00      B    H  
ATOM   3165  O   HOH B1049      35.225  27.560   1.388  1.00  0.00      B    O  
ATOM   3166  H1  HOH B1049      34.275  27.216   1.313  1.00  0.00      B    H  
ATOM   3167  H2  HOH B1049      35.478  28.097   0.583  1.00  0.00      B    H  
ATOM   3168  O   HOH B1050       0.690  13.895  24.707  1.00  0.00      B    O  
ATOM   3169  H1  HOH B1050       0.709  12.899  25.050  1.00  0.00      B    H  
ATOM   3170  H2  HOH B1050       1.138  13.957  23.769  1.00  0.00      B    H  
ATOM   3171  O   HOH B1051       6.331  32.227  33.065  1.00  0.00      B    O  
ATOM   3172  H1  HOH B1051       6.355  33.200  32.712  1.00  0.00      B    H  
ATOM   3173  H2  HOH B1051       6.082  32.308  34.051  1.00  0.00      B    H  
ATOM   3174  O   HOH B1052       6.324   9.439  19.238  1.00  0.00      B    O  
ATOM   3175  H1  HOH B1052       6.860   9.161  20.077  1.00  0.00      B    H  
ATOM   3176  H2  HOH B1052       6.789   8.956  18.413  1.00  0.00      B    H  
ATOM   3177  O   HOH B1053       9.710  15.207  38.369  1.00  0.00      B    O  
ATOM   3178  H1  HOH B1053       9.435  14.767  39.230  1.00  0.00      B    H  
ATOM   3179  H2  HOH B1053      10.453  15.815  38.526  1.00  0.00      B    H  
ATOM   3180  O   HOH B1054      36.692   3.433  20.990  1.00  0.00      B    O  
ATOM   3181  H1  HOH B1054      36.884   2.534  20.741  1.00  0.00      B    H  
ATOM   3182  H2  HOH B1054      35.678   3.616  20.838  1.00  0.00      B    H  
ATOM   3183  O   HOH B1055       6.379  16.263   5.372  1.00  0.00      B    O  
ATOM   3184  H1  HOH B1055       6.682  17.185   5.542  1.00  0.00      B    H  
ATOM   3185  H2  HOH B1055       6.026  16.238   4.384  1.00  0.00      B    H  
ATOM   3186  O   HOH B1056      38.740   6.936  10.971  1.00  0.00      B    O  
ATOM   3187  H1  HOH B1056      39.607   6.442  11.049  1.00  0.00      B    H  
ATOM   3188  H2  HOH B1056      38.046   6.406  10.469  1.00  0.00      B    H  
ATOM   3189  O   HOH B1057      17.616  17.043   5.556  1.00  0.00      B    O  
ATOM   3190  H1  HOH B1057      17.737  16.108   5.157  1.00  0.00      B    H  
ATOM   3191  H2  HOH B1057      18.411  17.205   6.136  1.00  0.00      B    H  
ATOM   3192  O   HOH B1058      16.736   0.108  20.920  1.00  0.00      B    O  
ATOM   3193  H1  HOH B1058      15.750  -0.169  21.057  1.00  0.00      B    H  
ATOM   3194  H2  HOH B1058      17.122   0.086  21.853  1.00  0.00      B    H  
ATOM   3195  O   HOH B1059      17.622  10.366  29.489  1.00  0.00      B    O  
ATOM   3196  H1  HOH B1059      17.647  10.518  30.488  1.00  0.00      B    H  
ATOM   3197  H2  HOH B1059      17.675   9.348  29.388  1.00  0.00      B    H  
ATOM   3198  O   HOH B1060      19.631  10.254  38.100  1.00  0.00      B    O  
ATOM   3199  H1  HOH B1060      18.657  10.236  38.479  1.00  0.00      B    H  
ATOM   3200  H2  HOH B1060      19.959   9.343  38.227  1.00  0.00      B    H  
ATOM   3201  O   HOH B1061      38.202   4.018   3.961  1.00  0.00      B    O  
ATOM   3202  H1  HOH B1061      38.142   3.243   3.288  1.00  0.00      B    H  
ATOM   3203  H2  HOH B1061      37.395   4.598   3.950  1.00  0.00      B    H  
ATOM   3204  O   HOH B1062      39.432  13.289  19.829  1.00  0.00      B    O  
ATOM   3205  H1  HOH B1062      39.440  12.337  19.653  1.00  0.00      B    H  
ATOM   3206  H2  HOH B1062      38.431  13.466  19.802  1.00  0.00      B    H  
ATOM   3207  O   HOH B1063       9.061   3.954  21.310  1.00  0.00      B    O  
ATOM   3208  H1  HOH B1063       8.494   4.193  22.070  1.00  0.00      B    H  
ATOM   3209  H2  HOH B1063      10.058   3.943  21.587  1.00  0.00      B    H  
ATOM   3210  O   HOH B1064       9.362  23.914  32.296  1.00  0.00      B    O  
ATOM   3211  H1  HOH B1064       8.711  24.239  33.030  1.00  0.00      B    H  
ATOM   3212  H2  HOH B1064       8.825  23.802  31.443  1.00  0.00      B    H  
ATOM   3213  O   HOH B1065      23.794  27.800  19.827  1.00  0.00      B    O  
ATOM   3214  H1  HOH B1065      24.440  27.030  19.979  1.00  0.00      B    H  
ATOM   3215  H2  HOH B1065      22.914  27.447  19.515  1.00  0.00      B    H  
ATOM   3216  O   HOH B1066      30.390  14.219  31.151  1.00  0.00      B    O  
ATOM   3217  H1  HOH B1066      30.617  13.522  31.873  1.00  0.00      B    H  
ATOM   3218  H2  HOH B1066      30.392  13.769  30.279  1.00  0.00      B    H  
ATOM   3219  O   HOH B1067      -0.016  15.736  10.650  1.00  0.00      B    O  
ATOM   3220  H1  HOH B1067       0.007  16.123  11.582  1.00  0.00      B    H  
ATOM   3221  H2  HOH B1067       0.220  16.510   9.986  1.00  0.00      B    H  
ATOM   3222  O   HOH B1068      26.317   4.887  34.974  1.00  0.00      B    O  
ATOM   3223  H1  HOH B1068      25.735   5.467  35.565  1.00  0.00      B    H  
ATOM   3224  H2  HOH B1068      27.044   4.533  35.604  1.00  0.00      B    H  
ATOM   3225  O   HOH B1069      14.687   3.990   1.214  1.00  0.00      B    O  
ATOM   3226  H1  HOH B1069      14.565   4.647   0.445  1.00  0.00      B    H  
ATOM   3227  H2  HOH B1069      14.198   3.163   1.075  1.00  0.00      B    H  
ATOM   3228  O   HOH B1070      17.974  35.770  10.593  1.00  0.00      B    O  
ATOM   3229  H1  HOH B1070      16.975  35.647  10.485  1.00  0.00      B    H  
ATOM   3230  H2  HOH B1070      18.348  35.732   9.635  1.00  0.00      B    H  
ATOM   3231  O   HOH B1071      26.237  34.573   9.621  1.00  0.00      B    O  
ATOM   3232  H1  HOH B1071      26.053  34.484  10.604  1.00  0.00      B    H  
ATOM   3233  H2  HOH B1071      25.615  35.282   9.270  1.00  0.00      B    H  
ATOM   3234  O   HOH B1072       1.256  17.092  19.399  1.00  0.00      B    O  
ATOM   3235  H1  HOH B1072       1.211  17.689  18.589  1.00  0.00      B    H  
ATOM   3236  H2  HOH B1072       2.092  17.430  19.963  1.00  0.00      B    H  
ATOM   3237  O   HOH B1073       8.774  23.431  16.987  1.00  0.00      B    O  
ATOM   3238  H1  HOH B1073       8.710  22.917  16.151  1.00  0.00      B    H  
ATOM   3239  H2  HOH B1073       8.060  24.107  16.983  1.00  0.00      B    H  
ATOM   3240  O   HOH B1074      17.252  30.742  10.616  1.00  0.00      B    O  
ATOM   3241  H1  HOH B1074      16.470  30.521  11.223  1.00  0.00      B    H  
ATOM   3242  H2  HOH B1074      18.020  30.216  11.010  1.00  0.00      B    H  
ATOM   3243  O   HOH B1075      38.465  19.372   5.042  1.00  0.00      B    O  
ATOM   3244  H1  HOH B1075      38.303  20.160   5.632  1.00  0.00      B    H  
ATOM   3245  H2  HOH B1075      37.985  19.515   4.149  1.00  0.00      B    H  
ATOM   3246  O   HOH B1076      11.990   0.110   4.708  1.00  0.00      B    O  
ATOM   3247  H1  HOH B1076      12.201  -0.640   4.132  1.00  0.00      B    H  
ATOM   3248  H2  HOH B1076      12.745   0.824   4.545  1.00  0.00      B    H  
ATOM   3249  O   HOH B1077      25.042  19.483  30.064  1.00  0.00      B    O  
ATOM   3250  H1  HOH B1077      24.923  18.498  30.062  1.00  0.00      B    H  
ATOM   3251  H2  HOH B1077      25.898  19.779  29.684  1.00  0.00      B    H  
ATOM   3252  O   HOH B1078      27.304  11.559  18.832  1.00  0.00      B    O  
ATOM   3253  H1  HOH B1078      26.925  10.728  19.125  1.00  0.00      B    H  
ATOM   3254  H2  HOH B1078      28.271  11.473  19.067  1.00  0.00      B    H  
ATOM   3255  O   HOH B1079      31.218  13.038  38.624  1.00  0.00      B    O  
ATOM   3256  H1  HOH B1079      32.133  13.127  39.107  1.00  0.00      B    H  
ATOM   3257  H2  HOH B1079      31.350  12.236  38.023  1.00  0.00      B    H  
ATOM   3258  O   HOH B1080       4.378  23.627  38.156  1.00  0.00      B    O  
ATOM   3259  H1  HOH B1080       3.718  23.617  37.399  1.00  0.00      B    H  
ATOM   3260  H2  HOH B1080       4.278  22.695  38.561  1.00  0.00      B    H  
ATOM   3261  O   HOH B1081       6.959  34.885  30.142  1.00  0.00      B    O  
ATOM   3262  H1  HOH B1081       7.256  33.980  30.410  1.00  0.00      B    H  
ATOM   3263  H2  HOH B1081       5.973  34.829  29.964  1.00  0.00      B    H  
ATOM   3264  O   HOH B1082      29.055   1.754  14.998  1.00  0.00      B    O  
ATOM   3265  H1  HOH B1082      29.165   2.771  15.134  1.00  0.00      B    H  
ATOM   3266  H2  HOH B1082      29.819   1.300  15.512  1.00  0.00      B    H  
ATOM   3267  O   HOH B1083       0.729  26.054   9.594  1.00  0.00      B    O  
ATOM   3268  H1  HOH B1083       1.617  25.630   9.749  1.00  0.00      B    H  
ATOM   3269  H2  HOH B1083       0.081  25.309   9.510  1.00  0.00      B    H  
ATOM   3270  O   HOH B1084      28.725  29.017  34.500  1.00  0.00      B    O  
ATOM   3271  H1  HOH B1084      28.185  28.581  33.763  1.00  0.00      B    H  
ATOM   3272  H2  HOH B1084      28.378  29.940  34.625  1.00  0.00      B    H  
ATOM   3273  O   HOH B1085      15.497  30.422  26.759  1.00  0.00      B    O  
ATOM   3274  H1  HOH B1085      15.762  30.476  25.754  1.00  0.00      B    H  
ATOM   3275  H2  HOH B1085      14.483  30.684  26.858  1.00  0.00      B    H  
ATOM   3276  O   HOH B1086       9.510  29.293  38.265  1.00  0.00      B    O  
ATOM   3277  H1  HOH B1086      10.475  29.108  38.297  1.00  0.00      B    H  
ATOM   3278  H2  HOH B1086       9.156  28.407  38.644  1.00  0.00      B    H  
ATOM   3279  O   HOH B1087       1.627  13.388   7.050  1.00  0.00      B    O  
ATOM   3280  H1  HOH B1087       2.228  12.593   6.803  1.00  0.00      B    H  
ATOM   3281  H2  HOH B1087       1.643  13.422   8.061  1.00  0.00      B    H  
ATOM   3282  O   HOH B1088      23.024  25.443  34.543  1.00  0.00      B    O  
ATOM   3283  H1  HOH B1088      23.761  25.969  35.124  1.00  0.00      B    H  
ATOM   3284  H2  HOH B1088      22.619  24.807  35.210  1.00  0.00      B    H  
ATOM   3285  O   HOH B1089      32.461  36.868   5.387  1.00  0.00      B    O  
ATOM   3286  H1  HOH B1089      33.484  36.748   5.278  1.00  0.00      B    H  
ATOM   3287  H2  HOH B1089      32.107  35.954   5.576  1.00  0.00      B    H  
ATOM   3288  O   HOH B1090       1.027  32.199  12.845  1.00  0.00      B    O  
ATOM   3289  H1  HOH B1090       1.891  32.111  13.343  1.00  0.00      B    H  
ATOM   3290  H2  HOH B1090       0.812  31.242  12.470  1.00  0.00      B    H  
ATOM   3291  O   HOH B1091       1.650  11.672  16.065  1.00  0.00      B    O  
ATOM   3292  H1  HOH B1091       0.731  12.091  16.394  1.00  0.00      B    H  
ATOM   3293  H2  HOH B1091       1.675  11.819  15.085  1.00  0.00      B    H  
ATOM   3294  O   HOH B1092      26.194  27.216  13.219  1.00  0.00      B    O  
ATOM   3295  H1  HOH B1092      26.330  27.514  12.243  1.00  0.00      B    H  
ATOM   3296  H2  HOH B1092      25.447  26.530  13.171  1.00  0.00      B    H  
ATOM   3297  O   HOH B1093      18.063   1.470  33.865  1.00  0.00      B    O  
ATOM   3298  H1  HOH B1093      18.929   1.585  33.332  1.00  0.00      B    H  
ATOM   3299  H2  HOH B1093      17.691   0.545  33.652  1.00  0.00      B    H  
ATOM   3300  O   HOH B1094      13.268  28.721  16.572  1.00  0.00      B    O  
ATOM   3301  H1  HOH B1094      14.090  28.968  16.027  1.00  0.00      B    H  
ATOM   3302  H2  HOH B1094      12.689  29.506  16.704  1.00  0.00      B    H  
ATOM   3303  O   HOH B1095      26.695  27.959  15.692  1.00  0.00      B    O  
ATOM   3304  H1  HOH B1095      26.647  27.431  14.803  1.00  0.00      B    H  
ATOM   3305  H2  HOH B1095      27.663  28.216  15.936  1.00  0.00      B    H  
ATOM   3306  O   HOH B1096      15.664  27.727  36.683  1.00  0.00      B    O  
ATOM   3307  H1  HOH B1096      15.387  28.578  36.226  1.00  0.00      B    H  
ATOM   3308  H2  HOH B1096      16.662  27.722  36.732  1.00  0.00      B    H  
ATOM   3309  O   HOH B1097      11.800  28.042  34.720  1.00  0.00      B    O  
ATOM   3310  H1  HOH B1097      11.381  27.525  33.935  1.00  0.00      B    H  
ATOM   3311  H2  HOH B1097      12.744  28.186  34.599  1.00  0.00      B    H  
ATOM   3312  O   HOH B1098      20.841  25.265  29.550  1.00  0.00      B    O  
ATOM   3313  H1  HOH B1098      19.883  25.010  29.322  1.00  0.00      B    H  
ATOM   3314  H2  HOH B1098      21.017  24.973  30.509  1.00  0.00      B    H  
ATOM   3315  O   HOH B1099      10.463  10.237  20.428  1.00  0.00      B    O  
ATOM   3316  H1  HOH B1099      10.541   9.302  20.867  1.00  0.00      B    H  
ATOM   3317  H2  HOH B1099      10.284  10.178  19.428  1.00  0.00      B    H  
ATOM   3318  O   HOH B1100      19.842  19.088  22.382  1.00  0.00      B    O  
ATOM   3319  H1  HOH B1100      18.877  18.641  22.497  1.00  0.00      B    H  
ATOM   3320  H2  HOH B1100      20.425  18.406  21.891  1.00  0.00      B    H  
ATOM   3321  O   HOH B1101      15.301  13.877  35.416  1.00  0.00      B    O  
ATOM   3322  H1  HOH B1101      15.457  14.593  36.115  1.00  0.00      B    H  
ATOM   3323  H2  HOH B1101      15.023  14.331  34.602  1.00  0.00      B    H  
ATOM   3324  O   HOH B1102       0.513  27.851   1.965  1.00  0.00      B    O  
ATOM   3325  H1  HOH B1102       0.031  26.999   2.412  1.00  0.00      B    H  
ATOM   3326  H2  HOH B1102       1.522  27.648   2.130  1.00  0.00      B    H  
ATOM   3327  O   HOH B1103      16.915  37.343  36.139  1.00  0.00      B    O  
ATOM   3328  H1  HOH B1103      16.999  36.864  37.087  1.00  0.00      B    H  
ATOM   3329  H2  HOH B1103      17.233  36.655  35.469  1.00  0.00      B    H  
ATOM   3330  O   HOH B1104      17.457  30.088  17.421  1.00  0.00      B    O  
ATOM   3331  H1  HOH B1104      18.386  30.203  17.805  1.00  0.00      B    H  
ATOM   3332  H2  HOH B1104      16.801  30.464  18.096  1.00  0.00      B    H  
ATOM   3333  O   HOH B1105      28.764  14.622  13.814  1.00  0.00      B    O  
ATOM   3334  H1  HOH B1105      27.954  14.807  14.376  1.00  0.00      B    H  
ATOM   3335  H2  HOH B1105      28.541  13.898  13.150  1.00  0.00      B    H  
ATOM   3336  O   HOH B1106      23.553  13.663  30.320  1.00  0.00      B    O  
ATOM   3337  H1  HOH B1106      23.330  14.294  29.547  1.00  0.00      B    H  
ATOM   3338  H2  HOH B1106      22.708  13.391  30.789  1.00  0.00      B    H  
ATOM   3339  O   HOH B1107      26.897  11.466  13.729  1.00  0.00      B    O  
ATOM   3340  H1  HOH B1107      27.214  12.094  12.946  1.00  0.00      B    H  
ATOM   3341  H2  HOH B1107      25.976  11.019  13.475  1.00  0.00      B    H  
ATOM   3342  O   HOH B1108      24.984  29.444  34.291  1.00  0.00      B    O  
ATOM   3343  H1  HOH B1108      25.182  28.563  34.765  1.00  0.00      B    H  
ATOM   3344  H2  HOH B1108      24.105  29.758  34.618  1.00  0.00      B    H  
ATOM   3345  O   HOH B1109       7.616   6.174  33.985  1.00  0.00      B    O  
ATOM   3346  H1  HOH B1109       7.917   5.451  33.355  1.00  0.00      B    H  
ATOM   3347  H2  HOH B1109       7.728   5.745  34.894  1.00  0.00      B    H  
ATOM   3348  O   HOH B1110       5.818  13.185  30.107  1.00  0.00      B    O  
ATOM   3349  H1  HOH B1110       6.790  12.907  29.993  1.00  0.00      B    H  
ATOM   3350  H2  HOH B1110       5.325  12.310  29.843  1.00  0.00      B    H  
ATOM   3351  O   HOH B1111      33.175  33.195   3.921  1.00  0.00      B    O  
ATOM   3352  H1  HOH B1111      33.262  32.180   3.647  1.00  0.00      B    H  
ATOM   3353  H2  HOH B1111      33.825  33.772   3.337  1.00  0.00      B    H  
ATOM   3354  O   HOH B1112      26.867   2.944  21.727  1.00  0.00      B    O  
ATOM   3355  H1  HOH B1112      26.816   2.643  22.689  1.00  0.00      B    H  
ATOM   3356  H2  HOH B1112      26.914   2.119  21.159  1.00  0.00      B    H  
ATOM   3357  O   HOH B1113      37.857  14.453   4.333  1.00  0.00      B    O  
ATOM   3358  H1  HOH B1113      38.073  13.966   3.467  1.00  0.00      B    H  
ATOM   3359  H2  HOH B1113      38.608  14.417   4.987  1.00  0.00      B    H  
ATOM   3360  O   HOH B1114      38.536   6.111   7.582  1.00  0.00      B    O  
ATOM   3361  H1  HOH B1114      38.956   5.356   8.052  1.00  0.00      B    H  
ATOM   3362  H2  HOH B1114      37.544   5.826   7.437  1.00  0.00      B    H  
ATOM   3363  O   HOH B1115      12.785  37.337  36.640  1.00  0.00      B    O  
ATOM   3364  H1  HOH B1115      12.112  37.905  36.111  1.00  0.00      B    H  
ATOM   3365  H2  HOH B1115      13.560  37.314  36.002  1.00  0.00      B    H  
ATOM   3366  O   HOH B1116       8.379  20.248  16.606  1.00  0.00      B    O  
ATOM   3367  H1  HOH B1116       8.534  20.596  17.566  1.00  0.00      B    H  
ATOM   3368  H2  HOH B1116       8.056  19.306  16.670  1.00  0.00      B    H  
ATOM   3369  O   HOH B1117       1.988   1.315  34.704  1.00  0.00      B    O  
ATOM   3370  H1  HOH B1117       2.325   1.107  35.636  1.00  0.00      B    H  
ATOM   3371  H2  HOH B1117       2.758   1.760  34.191  1.00  0.00      B    H  
ATOM   3372  O   HOH B1118      34.704  27.554   5.691  1.00  0.00      B    O  
ATOM   3373  H1  HOH B1118      33.996  28.190   5.327  1.00  0.00      B    H  
ATOM   3374  H2  HOH B1118      35.561  27.675   5.108  1.00  0.00      B    H  
ATOM   3375  O   HOH B1119      24.964  32.186  37.988  1.00  0.00      B    O  
ATOM   3376  H1  HOH B1119      25.405  31.463  38.504  1.00  0.00      B    H  
ATOM   3377  H2  HOH B1119      25.318  32.996  38.427  1.00  0.00      B    H  
ATOM   3378  O   HOH B1120       2.406  13.502  21.830  1.00  0.00      B    O  
ATOM   3379  H1  HOH B1120       1.604  13.687  21.245  1.00  0.00      B    H  
ATOM   3380  H2  HOH B1120       2.577  12.482  21.684  1.00  0.00      B    H  
ATOM   3381  O   HOH B1121       1.019  21.334  19.870  1.00  0.00      B    O  
ATOM   3382  H1  HOH B1121       1.068  22.356  20.027  1.00  0.00      B    H  
ATOM   3383  H2  HOH B1121       1.051  20.891  20.807  1.00  0.00      B    H  
ATOM   3384  O   HOH B1122       5.957   4.572  27.448  1.00  0.00      B    O  
ATOM   3385  H1  HOH B1122       5.409   4.737  26.598  1.00  0.00      B    H  
ATOM   3386  H2  HOH B1122       5.450   4.997  28.310  1.00  0.00      B    H  
ATOM   3387  O   HOH B1123      31.713  35.741  31.999  1.00  0.00      B    O  
ATOM   3388  H1  HOH B1123      31.741  34.875  31.466  1.00  0.00      B    H  
ATOM   3389  H2  HOH B1123      30.747  36.001  32.207  1.00  0.00      B    H  
ATOM   3390  O   HOH B1124      34.036  11.919  11.756  1.00  0.00      B    O  
ATOM   3391  H1  HOH B1124      34.325  11.121  12.224  1.00  0.00      B    H  
ATOM   3392  H2  HOH B1124      34.812  12.600  11.698  1.00  0.00      B    H  
ATOM   3393  O   HOH B1125       0.908  29.271  12.086  1.00  0.00      B    O  
ATOM   3394  H1  HOH B1125       1.707  29.472  11.454  1.00  0.00      B    H  
ATOM   3395  H2  HOH B1125       0.132  28.853  11.542  1.00  0.00      B    H  
ATOM   3396  O   HOH B1126      12.919   0.312  19.575  1.00  0.00      B    O  
ATOM   3397  H1  HOH B1126      13.528   0.186  18.763  1.00  0.00      B    H  
ATOM   3398  H2  HOH B1126      12.104  -0.297  19.517  1.00  0.00      B    H  
ATOM   3399  O   HOH B1127      38.411  26.794  33.188  1.00  0.00      B    O  
ATOM   3400  H1  HOH B1127      38.508  27.399  33.987  1.00  0.00      B    H  
ATOM   3401  H2  HOH B1127      39.218  26.848  32.619  1.00  0.00      B    H  
ATOM   3402  O   HOH B1128      28.878  27.802  24.036  1.00  0.00      B    O  
ATOM   3403  H1  HOH B1128      29.300  26.992  23.630  1.00  0.00      B    H  
ATOM   3404  H2  HOH B1128      29.428  28.152  24.851  1.00  0.00      B    H  
ATOM   3405  O   HOH B1129       4.615  13.869  32.666  1.00  0.00      B    O  
ATOM   3406  H1  HOH B1129       4.576  14.887  32.841  1.00  0.00      B    H  
ATOM   3407  H2  HOH B1129       4.721  13.725  31.625  1.00  0.00      B    H  
ATOM   3408  O   HOH B1130      11.858  22.188  26.911  1.00  0.00      B    O  
ATOM   3409  H1  HOH B1130      12.102  21.195  26.893  1.00  0.00      B    H  
ATOM   3410  H2  HOH B1130      12.621  22.687  27.332  1.00  0.00      B    H  
ATOM   3411  O   HOH B1131      31.303  23.613  15.562  1.00  0.00      B    O  
ATOM   3412  H1  HOH B1131      30.964  23.702  14.566  1.00  0.00      B    H  
ATOM   3413  H2  HOH B1131      31.285  24.591  15.918  1.00  0.00      B    H  
ATOM   3414  O   HOH B1132       0.015  36.097  27.850  1.00  0.00      B    O  
ATOM   3415  H1  HOH B1132       0.900  36.260  27.296  1.00  0.00      B    H  
ATOM   3416  H2  HOH B1132       0.137  36.556  28.765  1.00  0.00      B    H  
ATOM   3417  O   HOH B1133      20.530  15.182  36.155  1.00  0.00      B    O  
ATOM   3418  H1  HOH B1133      20.366  15.429  35.213  1.00  0.00      B    H  
ATOM   3419  H2  HOH B1133      20.321  14.269  36.240  1.00  0.00      B    H  
ATOM   3420  O   HOH B1134       3.378  22.914  19.190  1.00  0.00      B    O  
ATOM   3421  H1  HOH B1134       2.794  23.439  19.816  1.00  0.00      B    H  
ATOM   3422  H2  HOH B1134       3.390  21.961  19.546  1.00  0.00      B    H  
ATOM   3423  O   HOH B1135       9.242  21.064  19.011  1.00  0.00      B    O  
ATOM   3424  H1  HOH B1135       9.127  20.045  19.194  1.00  0.00      B    H  
ATOM   3425  H2  HOH B1135      10.186  21.109  18.585  1.00  0.00      B    H  
ATOM   3426  O   HOH B1136      29.604  12.916   8.236  1.00  0.00      B    O  
ATOM   3427  H1  HOH B1136      30.012  12.713   7.356  1.00  0.00      B    H  
ATOM   3428  H2  HOH B1136      29.221  12.067   8.629  1.00  0.00      B    H  
ATOM   3429  O   HOH B1137      16.890  14.464  25.757  1.00  0.00      B    O  
ATOM   3430  H1  HOH B1137      17.621  13.828  25.738  1.00  0.00      B    H  
ATOM   3431  H2  HOH B1137      16.489  14.483  26.675  1.00  0.00      B    H  
ATOM   3432  O   HOH B1138      26.809  22.704  23.387  1.00  0.00      B    O  
ATOM   3433  H1  HOH B1138      26.293  22.346  22.625  1.00  0.00      B    H  
ATOM   3434  H2  HOH B1138      26.348  23.594  23.649  1.00  0.00      B    H  
ATOM   3435  O   HOH B1139       3.956  16.383   8.968  1.00  0.00      B    O  
ATOM   3436  H1  HOH B1139       4.100  16.234   9.958  1.00  0.00      B    H  
ATOM   3437  H2  HOH B1139       2.978  16.487   8.752  1.00  0.00      B    H  
ATOM   3438  O   HOH B1140      26.833  13.322  26.022  1.00  0.00      B    O  
ATOM   3439  H1  HOH B1140      26.600  12.542  26.760  1.00  0.00      B    H  
ATOM   3440  H2  HOH B1140      27.511  13.912  26.450  1.00  0.00      B    H  
ATOM   3441  O   HOH B1141      15.997  31.029  31.430  1.00  0.00      B    O  
ATOM   3442  H1  HOH B1141      15.025  31.065  31.726  1.00  0.00      B    H  
ATOM   3443  H2  HOH B1141      16.218  30.081  31.151  1.00  0.00      B    H  
ATOM   3444  O   HOH B1142      25.534  14.735  23.951  1.00  0.00      B    O  
ATOM   3445  H1  HOH B1142      25.947  15.695  23.964  1.00  0.00      B    H  
ATOM   3446  H2  HOH B1142      25.798  14.249  24.805  1.00  0.00      B    H  
ATOM   3447  O   HOH B1143      17.229  36.909  17.220  1.00  0.00      B    O  
ATOM   3448  H1  HOH B1143      17.888  37.579  17.526  1.00  0.00      B    H  
ATOM   3449  H2  HOH B1143      17.569  36.033  17.626  1.00  0.00      B    H  
ATOM   3450  O   HOH B1144      29.948  19.101  19.264  1.00  0.00      B    O  
ATOM   3451  H1  HOH B1144      30.803  18.552  19.572  1.00  0.00      B    H  
ATOM   3452  H2  HOH B1144      30.032  19.251  18.280  1.00  0.00      B    H  
ATOM   3453  O   HOH B1145      15.156  34.614  30.854  1.00  0.00      B    O  
ATOM   3454  H1  HOH B1145      14.184  34.251  30.806  1.00  0.00      B    H  
ATOM   3455  H2  HOH B1145      15.335  34.653  31.860  1.00  0.00      B    H  
ATOM   3456  O   HOH B1146      12.327  38.635  14.687  1.00  0.00      B    O  
ATOM   3457  H1  HOH B1146      12.978  39.371  14.880  1.00  0.00      B    H  
ATOM   3458  H2  HOH B1146      12.175  38.620  13.668  1.00  0.00      B    H  
ATOM   3459  O   HOH B1147      33.948  36.363  10.457  1.00  0.00      B    O  
ATOM   3460  H1  HOH B1147      34.233  35.608  11.089  1.00  0.00      B    H  
ATOM   3461  H2  HOH B1147      33.910  35.967   9.506  1.00  0.00      B    H  
ATOM   3462  O   HOH B1148      34.665  11.896  24.244  1.00  0.00      B    O  
ATOM   3463  H1  HOH B1148      34.441  12.097  25.224  1.00  0.00      B    H  
ATOM   3464  H2  HOH B1148      34.111  12.562  23.758  1.00  0.00      B    H  
ATOM   3465  O   HOH B1149      29.370  27.504   6.979  1.00  0.00      B    O  
ATOM   3466  H1  HOH B1149      29.522  28.098   7.727  1.00  0.00      B    H  
ATOM   3467  H2  HOH B1149      29.463  26.542   7.267  1.00  0.00      B    H  
ATOM   3468  O   HOH B1150      22.761   3.428   6.658  1.00  0.00      B    O  
ATOM   3469  H1  HOH B1150      23.246   4.329   6.289  1.00  0.00      B    H  
ATOM   3470  H2  HOH B1150      22.254   2.967   5.879  1.00  0.00      B    H  
ATOM   3471  O   HOH B1151       1.233  17.147   8.654  1.00  0.00      B    O  
ATOM   3472  H1  HOH B1151       0.505  16.981   7.927  1.00  0.00      B    H  
ATOM   3473  H2  HOH B1151       1.481  18.120   8.657  1.00  0.00      B    H  
ATOM   3474  O   HOH B1152      33.802   6.961  36.484  1.00  0.00      B    O  
ATOM   3475  H1  HOH B1152      34.155   6.819  37.386  1.00  0.00      B    H  
ATOM   3476  H2  HOH B1152      34.508   6.868  35.756  1.00  0.00      B    H  
ATOM   3477  O   HOH B1153      20.277  17.417  37.844  1.00  0.00      B    O  
ATOM   3478  H1  HOH B1153      20.468  16.757  37.133  1.00  0.00      B    H  
ATOM   3479  H2  HOH B1153      21.109  17.767  38.333  1.00  0.00      B    H  
ATOM   3480  O   HOH B1154      24.607  17.695   9.264  1.00  0.00      B    O  
ATOM   3481  H1  HOH B1154      25.627  17.557   9.230  1.00  0.00      B    H  
ATOM   3482  H2  HOH B1154      24.302  17.552  10.218  1.00  0.00      B    H  
ATOM   3483  O   HOH B1155      34.499  19.848  11.449  1.00  0.00      B    O  
ATOM   3484  H1  HOH B1155      33.643  19.804  12.017  1.00  0.00      B    H  
ATOM   3485  H2  HOH B1155      35.210  19.337  11.973  1.00  0.00      B    H  
ATOM   3486  O   HOH B1156       7.553  30.120  15.901  1.00  0.00      B    O  
ATOM   3487  H1  HOH B1156       6.660  30.620  16.233  1.00  0.00      B    H  
ATOM   3488  H2  HOH B1156       8.026  29.740  16.753  1.00  0.00      B    H  
ATOM   3489  O   HOH B1157      16.051  38.069  30.167  1.00  0.00      B    O  
ATOM   3490  H1  HOH B1157      15.252  38.055  30.804  1.00  0.00      B    H  
ATOM   3491  H2  HOH B1157      15.782  37.534  29.344  1.00  0.00      B    H  
ATOM   3492  O   HOH B1158      33.843  16.517  28.195  1.00  0.00      B    O  
ATOM   3493  H1  HOH B1158      33.312  17.268  27.790  1.00  0.00      B    H  
ATOM   3494  H2  HOH B1158      33.288  16.278  29.038  1.00  0.00      B    H  
ATOM   3495  O   HOH B1159      30.462  37.211  24.441  1.00  0.00      B    O  
ATOM   3496  H1  HOH B1159      29.527  36.899  24.368  1.00  0.00      B    H  
ATOM   3497  H2  HOH B1159      31.005  36.505  25.018  1.00  0.00      B    H  
ATOM   3498  O   HOH B1160      18.652   7.512  21.531  1.00  0.00      B    O  
ATOM   3499  H1  HOH B1160      19.519   7.290  22.027  1.00  0.00      B    H  
ATOM   3500  H2  HOH B1160      18.479   6.746  20.884  1.00  0.00      B    H  
ATOM   3501  O   HOH B1161       8.742  32.984  18.136  1.00  0.00      B    O  
ATOM   3502  H1  HOH B1161       8.039  32.485  18.772  1.00  0.00      B    H  
ATOM   3503  H2  HOH B1161       8.382  32.930  17.203  1.00  0.00      B    H  
ATOM   3504  O   HOH B1162      19.758   3.647  11.344  1.00  0.00      B    O  
ATOM   3505  H1  HOH B1162      19.814   3.375  10.367  1.00  0.00      B    H  
ATOM   3506  H2  HOH B1162      18.938   3.187  11.742  1.00  0.00      B    H  
ATOM   3507  O   HOH B1163       8.820  18.333   3.097  1.00  0.00      B    O  
ATOM   3508  H1  HOH B1163       9.432  17.634   3.529  1.00  0.00      B    H  
ATOM   3509  H2  HOH B1163       8.316  18.815   3.814  1.00  0.00      B    H  
ATOM   3510  O   HOH B1164      14.012  18.771  31.056  1.00  0.00      B    O  
ATOM   3511  H1  HOH B1164      14.682  19.347  30.482  1.00  0.00      B    H  
ATOM   3512  H2  HOH B1164      13.734  19.514  31.726  1.00  0.00      B    H  
ATOM   3513  O   HOH B1165       8.988  11.503  15.592  1.00  0.00      B    O  
ATOM   3514  H1  HOH B1165       8.754  12.486  15.702  1.00  0.00      B    H  
ATOM   3515  H2  HOH B1165       8.424  11.034  16.272  1.00  0.00      B    H  
ATOM   3516  O   HOH B1166      17.187  23.327  26.684  1.00  0.00      B    O  
ATOM   3517  H1  HOH B1166      17.056  23.329  25.687  1.00  0.00      B    H  
ATOM   3518  H2  HOH B1166      17.926  22.658  26.894  1.00  0.00      B    H  
ATOM   3519  O   HOH B1167      31.226  16.180  23.637  1.00  0.00      B    O  
ATOM   3520  H1  HOH B1167      31.602  17.116  23.535  1.00  0.00      B    H  
ATOM   3521  H2  HOH B1167      30.323  16.185  23.209  1.00  0.00      B    H  
ATOM   3522  O   HOH B1168       7.213  27.414  13.606  1.00  0.00      B    O  
ATOM   3523  H1  HOH B1168       7.793  27.113  14.364  1.00  0.00      B    H  
ATOM   3524  H2  HOH B1168       6.363  26.925  13.666  1.00  0.00      B    H  
ATOM   3525  O   HOH B1169      33.077  18.975   4.102  1.00  0.00      B    O  
ATOM   3526  H1  HOH B1169      33.573  19.884   4.084  1.00  0.00      B    H  
ATOM   3527  H2  HOH B1169      32.175  19.158   4.500  1.00  0.00      B    H  
ATOM   3528  O   HOH B1170      36.490  30.950  28.799  1.00  0.00      B    O  
ATOM   3529  H1  HOH B1170      36.902  30.748  27.913  1.00  0.00      B    H  
ATOM   3530  H2  HOH B1170      35.996  31.816  28.744  1.00  0.00      B    H  
ATOM   3531  O   HOH B1171      12.962   9.272  12.638  1.00  0.00      B    O  
ATOM   3532  H1  HOH B1171      12.010   9.584  12.865  1.00  0.00      B    H  
ATOM   3533  H2  HOH B1171      12.957   8.297  12.326  1.00  0.00      B    H  
ATOM   3534  O   HOH B1172      12.573  25.683  16.910  1.00  0.00      B    O  
ATOM   3535  H1  HOH B1172      11.821  25.383  17.573  1.00  0.00      B    H  
ATOM   3536  H2  HOH B1172      12.880  26.583  17.299  1.00  0.00      B    H  
ATOM   3537  O   HOH B1173      33.083  35.248  34.382  1.00  0.00      B    O  
ATOM   3538  H1  HOH B1173      32.740  35.337  33.447  1.00  0.00      B    H  
ATOM   3539  H2  HOH B1173      32.446  35.745  34.978  1.00  0.00      B    H  
ATOM   3540  O   HOH B1174       9.009  36.081  37.571  1.00  0.00      B    O  
ATOM   3541  H1  HOH B1174       9.263  36.467  36.665  1.00  0.00      B    H  
ATOM   3542  H2  HOH B1174       8.744  35.081  37.446  1.00  0.00      B    H  
ATOM   3543  O   HOH B1175      28.187  22.281  12.316  1.00  0.00      B    O  
ATOM   3544  H1  HOH B1175      28.180  22.061  11.339  1.00  0.00      B    H  
ATOM   3545  H2  HOH B1175      29.038  22.746  12.469  1.00  0.00      B    H  
ATOM   3546  O   HOH B1176      38.257  36.416  18.351  1.00  0.00      B    O  
ATOM   3547  H1  HOH B1176      37.426  35.795  18.262  1.00  0.00      B    H  
ATOM   3548  H2  HOH B1176      38.464  36.933  17.533  1.00  0.00      B    H  
ATOM   3549  O   HOH B1177      27.699  27.301  32.298  1.00  0.00      B    O  
ATOM   3550  H1  HOH B1177      28.258  26.450  32.494  1.00  0.00      B    H  
ATOM   3551  H2  HOH B1177      26.700  27.131  32.458  1.00  0.00      B    H  
ATOM   3552  O   HOH B1178      28.568  31.342  31.670  1.00  0.00      B    O  
ATOM   3553  H1  HOH B1178      27.781  31.457  32.387  1.00  0.00      B    H  
ATOM   3554  H2  HOH B1178      28.404  30.403  31.184  1.00  0.00      B    H  
ATOM   3555  O   HOH B1179      15.899  34.224  33.718  1.00  0.00      B    O  
ATOM   3556  H1  HOH B1179      16.742  34.682  34.038  1.00  0.00      B    H  
ATOM   3557  H2  HOH B1179      15.981  33.262  33.850  1.00  0.00      B    H  
ATOM   3558  O   HOH B1180      19.116  15.172   9.168  1.00  0.00      B    O  
ATOM   3559  H1  HOH B1180      19.301  15.365  10.140  1.00  0.00      B    H  
ATOM   3560  H2  HOH B1180      18.132  14.829   9.035  1.00  0.00      B    H  
ATOM   3561  O   HOH B1181      13.660  38.660  25.810  1.00  0.00      B    O  
ATOM   3562  H1  HOH B1181      12.879  39.032  25.239  1.00  0.00      B    H  
ATOM   3563  H2  HOH B1181      14.389  39.348  25.771  1.00  0.00      B    H  
ATOM   3564  O   HOH B1182       5.142  24.919  32.884  1.00  0.00      B    O  
ATOM   3565  H1  HOH B1182       5.306  25.650  32.227  1.00  0.00      B    H  
ATOM   3566  H2  HOH B1182       4.395  24.381  32.515  1.00  0.00      B    H  
ATOM   3567  O   HOH B1183       4.265  19.091  34.838  1.00  0.00      B    O  
ATOM   3568  H1  HOH B1183       3.506  19.220  35.518  1.00  0.00      B    H  
ATOM   3569  H2  HOH B1183       5.144  19.078  35.379  1.00  0.00      B    H  
ATOM   3570  O   HOH B1184      32.448  30.810   7.105  1.00  0.00      B    O  
ATOM   3571  H1  HOH B1184      31.733  30.725   7.795  1.00  0.00      B    H  
ATOM   3572  H2  HOH B1184      32.214  30.260   6.321  1.00  0.00      B    H  
ATOM   3573  O   HOH B1185      35.564   8.469  20.617  1.00  0.00      B    O  
ATOM   3574  H1  HOH B1185      35.912   7.712  20.002  1.00  0.00      B    H  
ATOM   3575  H2  HOH B1185      36.011   8.366  21.524  1.00  0.00      B    H  
ATOM   3576  O   HOH B1186       1.202  11.466  25.274  1.00  0.00      B    O  
ATOM   3577  H1  HOH B1186       1.894  11.175  24.624  1.00  0.00      B    H  
ATOM   3578  H2  HOH B1186       0.622  10.651  25.560  1.00  0.00      B    H  
ATOM   3579  O   HOH B1187      29.714  26.793  36.465  1.00  0.00      B    O  
ATOM   3580  H1  HOH B1187      30.665  26.736  36.839  1.00  0.00      B    H  
ATOM   3581  H2  HOH B1187      29.138  26.596  37.272  1.00  0.00      B    H  
ATOM   3582  O   HOH B1188      13.596   8.571  16.310  1.00  0.00      B    O  
ATOM   3583  H1  HOH B1188      13.515   7.675  16.758  1.00  0.00      B    H  
ATOM   3584  H2  HOH B1188      12.779   9.094  16.412  1.00  0.00      B    H  
ATOM   3585  O   HOH B1189       3.378  31.367  17.020  1.00  0.00      B    O  
ATOM   3586  H1  HOH B1189       4.028  30.868  17.650  1.00  0.00      B    H  
ATOM   3587  H2  HOH B1189       2.537  30.816  16.995  1.00  0.00      B    H  
ATOM   3588  O   HOH B1190      14.389   6.012  23.642  1.00  0.00      B    O  
ATOM   3589  H1  HOH B1190      13.410   6.127  23.696  1.00  0.00      B    H  
ATOM   3590  H2  HOH B1190      14.708   5.213  24.197  1.00  0.00      B    H  
ATOM   3591  O   HOH B1191      38.171  39.333   5.432  1.00  0.00      B    O  
ATOM   3592  H1  HOH B1191      38.323  38.382   5.203  1.00  0.00      B    H  
ATOM   3593  H2  HOH B1191      37.290  39.616   5.001  1.00  0.00      B    H  
ATOM   3594  O   HOH B1192       8.004  23.185  30.050  1.00  0.00      B    O  
ATOM   3595  H1  HOH B1192       7.208  22.972  30.644  1.00  0.00      B    H  
ATOM   3596  H2  HOH B1192       7.629  23.597  29.188  1.00  0.00      B    H  
ATOM   3597  O   HOH B1193      32.172  38.865  34.224  1.00  0.00      B    O  
ATOM   3598  H1  HOH B1193      32.002  38.076  34.873  1.00  0.00      B    H  
ATOM   3599  H2  HOH B1193      33.144  38.978  34.031  1.00  0.00      B    H  
ATOM   3600  O   HOH B1194       0.358  11.679  29.765  1.00  0.00      B    O  
ATOM   3601  H1  HOH B1194      -0.484  11.507  29.221  1.00  0.00      B    H  
ATOM   3602  H2  HOH B1194       1.054  10.909  29.636  1.00  0.00      B    H  
ATOM   3603  O   HOH B1195      18.847  35.089  13.539  1.00  0.00      B    O  
ATOM   3604  H1  HOH B1195      19.197  35.970  13.786  1.00  0.00      B    H  
ATOM   3605  H2  HOH B1195      19.344  34.866  12.738  1.00  0.00      B    H  
ATOM   3606  O   HOH B1196       6.362   8.492   9.352  1.00  0.00      B    O  
ATOM   3607  H1  HOH B1196       5.507   8.103   9.695  1.00  0.00      B    H  
ATOM   3608  H2  HOH B1196       6.855   9.043  10.084  1.00  0.00      B    H  
ATOM   3609  O   HOH B1197      22.474  17.132  27.027  1.00  0.00      B    O  
ATOM   3610  H1  HOH B1197      22.609  18.061  27.501  1.00  0.00      B    H  
ATOM   3611  H2  HOH B1197      21.532  17.138  26.599  1.00  0.00      B    H  
ATOM   3612  O   HOH B1198      20.999  39.245  19.409  1.00  0.00      B    O  
ATOM   3613  H1  HOH B1198      20.527  38.790  18.614  1.00  0.00      B    H  
ATOM   3614  H2  HOH B1198      21.996  38.999  19.346  1.00  0.00      B    H  
ATOM   3615  O   HOH B1199      36.999  37.144  26.784  1.00  0.00      B    O  
ATOM   3616  H1  HOH B1199      37.779  36.529  27.100  1.00  0.00      B    H  
ATOM   3617  H2  HOH B1199      37.454  37.662  26.040  1.00  0.00      B    H  
ATOM   3618  O   HOH B1200       7.675  19.939  21.399  1.00  0.00      B    O  
ATOM   3619  H1  HOH B1200       8.291  19.325  20.806  1.00  0.00      B    H  
ATOM   3620  H2  HOH B1200       7.973  20.887  21.282  1.00  0.00      B    H  
ATOM   3621  O   HOH B1201      38.708  19.019  10.155  1.00  0.00      B    O  
ATOM   3622  H1  HOH B1201      39.199  19.877   9.981  1.00  0.00      B    H  
ATOM   3623  H2  HOH B1201      37.861  19.114   9.597  1.00  0.00      B    H  
ATOM   3624  O   HOH B1202      27.182  15.111  11.006  1.00  0.00      B    O  
ATOM   3625  H1  HOH B1202      27.303  15.584  10.153  1.00  0.00      B    H  
ATOM   3626  H2  HOH B1202      26.971  15.849  11.676  1.00  0.00      B    H  
ATOM   3627  O   HOH B1203      29.715  11.994   4.888  1.00  0.00      B    O  
ATOM   3628  H1  HOH B1203      29.920  11.154   5.365  1.00  0.00      B    H  
ATOM   3629  H2  HOH B1203      28.691  12.141   4.829  1.00  0.00      B    H  
ATOM   3630  O   HOH B1204      19.870  10.109  32.444  1.00  0.00      B    O  
ATOM   3631  H1  HOH B1204      18.887  10.358  32.405  1.00  0.00      B    H  
ATOM   3632  H2  HOH B1204      20.361  10.815  33.030  1.00  0.00      B    H  
ATOM   3633  O   HOH B1205      22.629  25.954  24.178  1.00  0.00      B    O  
ATOM   3634  H1  HOH B1205      21.900  26.027  23.448  1.00  0.00      B    H  
ATOM   3635  H2  HOH B1205      22.089  25.739  24.978  1.00  0.00      B    H  
ATOM   3636  O   HOH B1206       6.228   1.295  38.909  1.00  0.00      B    O  
ATOM   3637  H1  HOH B1206       5.695   1.899  38.301  1.00  0.00      B    H  
ATOM   3638  H2  HOH B1206       5.958   1.469  39.880  1.00  0.00      B    H  
ATOM   3639  O   HOH B1207      29.053  22.665  31.272  1.00  0.00      B    O  
ATOM   3640  H1  HOH B1207      29.020  21.780  30.684  1.00  0.00      B    H  
ATOM   3641  H2  HOH B1207      28.109  23.112  31.248  1.00  0.00      B    H  
ATOM   3642  O   HOH B1208      23.908   6.281  12.374  1.00  0.00      B    O  
ATOM   3643  H1  HOH B1208      24.770   6.086  12.888  1.00  0.00      B    H  
ATOM   3644  H2  HOH B1208      23.385   5.424  12.325  1.00  0.00      B    H  
ATOM   3645  O   HOH B1209      21.045  12.969  31.054  1.00  0.00      B    O  
ATOM   3646  H1  HOH B1209      20.254  13.266  30.507  1.00  0.00      B    H  
ATOM   3647  H2  HOH B1209      20.729  13.096  32.022  1.00  0.00      B    H  
ATOM   3648  O   HOH B1210       9.959  12.208   9.819  1.00  0.00      B    O  
ATOM   3649  H1  HOH B1210      10.680  11.521   9.730  1.00  0.00      B    H  
ATOM   3650  H2  HOH B1210       9.645  12.467   8.889  1.00  0.00      B    H  
ATOM   3651  O   HOH B1211      18.194  10.495  10.269  1.00  0.00      B    O  
ATOM   3652  H1  HOH B1211      17.683  10.194  11.107  1.00  0.00      B    H  
ATOM   3653  H2  HOH B1211      18.270  11.530  10.224  1.00  0.00      B    H  
ATOM   3654  O   HOH B1212       8.494  38.021  20.659  1.00  0.00      B    O  
ATOM   3655  H1  HOH B1212       7.745  37.444  20.509  1.00  0.00      B    H  
ATOM   3656  H2  HOH B1212       8.083  38.932  20.830  1.00  0.00      B    H  
ATOM   3657  O   HOH B1213      11.881  16.760  10.494  1.00  0.00      B    O  
ATOM   3658  H1  HOH B1213      12.738  17.134  10.798  1.00  0.00      B    H  
ATOM   3659  H2  HOH B1213      11.213  16.782  11.281  1.00  0.00      B    H  
ATOM   3660  O   HOH B1214       7.912  24.015   1.868  1.00  0.00      B    O  
ATOM   3661  H1  HOH B1214       8.836  23.735   1.531  1.00  0.00      B    H  
ATOM   3662  H2  HOH B1214       8.107  24.956   2.235  1.00  0.00      B    H  
ATOM   3663  O   HOH B1215      37.905  19.274  19.579  1.00  0.00      B    O  
ATOM   3664  H1  HOH B1215      37.808  20.292  19.677  1.00  0.00      B    H  
ATOM   3665  H2  HOH B1215      37.871  18.918  20.516  1.00  0.00      B    H  
ATOM   3666  O   HOH B1216      11.877  30.939  29.233  1.00  0.00      B    O  
ATOM   3667  H1  HOH B1216      11.531  29.993  29.318  1.00  0.00      B    H  
ATOM   3668  H2  HOH B1216      11.369  31.455  29.922  1.00  0.00      B    H  
ATOM   3669  O   HOH B1217      10.069   9.365   0.625  1.00  0.00      B    O  
ATOM   3670  H1  HOH B1217      10.901   9.965   0.677  1.00  0.00      B    H  
ATOM   3671  H2  HOH B1217       9.399   9.766   1.306  1.00  0.00      B    H  
ATOM   3672  O   HOH B1218      21.553  35.112  38.329  1.00  0.00      B    O  
ATOM   3673  H1  HOH B1218      22.113  34.481  38.936  1.00  0.00      B    H  
ATOM   3674  H2  HOH B1218      22.253  35.595  37.731  1.00  0.00      B    H  
ATOM   3675  O   HOH B1219      28.067  28.844  37.997  1.00  0.00      B    O  
ATOM   3676  H1  HOH B1219      27.672  28.924  37.057  1.00  0.00      B    H  
ATOM   3677  H2  HOH B1219      28.191  27.886  38.353  1.00  0.00      B    H  
ATOM   3678  O   HOH B1220       1.441  23.282   6.276  1.00  0.00      B    O  
ATOM   3679  H1  HOH B1220       1.858  22.705   5.618  1.00  0.00      B    H  
ATOM   3680  H2  HOH B1220       1.333  24.237   5.890  1.00  0.00      B    H  
ATOM   3681  O   HOH B1221       2.472  21.705   2.463  1.00  0.00      B    O  
ATOM   3682  H1  HOH B1221       1.736  22.182   1.910  1.00  0.00      B    H  
ATOM   3683  H2  HOH B1221       3.044  21.264   1.729  1.00  0.00      B    H  
ATOM   3684  O   HOH B1222       7.692  11.661   4.252  1.00  0.00      B    O  
ATOM   3685  H1  HOH B1222       8.545  11.407   4.630  1.00  0.00      B    H  
ATOM   3686  H2  HOH B1222       7.705  12.683   4.317  1.00  0.00      B    H  
ATOM   3687  O   HOH B1223      27.327  14.323  17.862  1.00  0.00      B    O  
ATOM   3688  H1  HOH B1223      26.922  13.381  17.788  1.00  0.00      B    H  
ATOM   3689  H2  HOH B1223      28.358  14.201  17.774  1.00  0.00      B    H  
ATOM   3690  O   HOH B1224      33.113  24.877  27.670  1.00  0.00      B    O  
ATOM   3691  H1  HOH B1224      33.944  25.173  28.222  1.00  0.00      B    H  
ATOM   3692  H2  HOH B1224      32.427  24.490  28.278  1.00  0.00      B    H  
ATOM   3693  O   HOH B1225       4.648  22.750  26.551  1.00  0.00      B    O  
ATOM   3694  H1  HOH B1225       4.047  22.985  25.785  1.00  0.00      B    H  
ATOM   3695  H2  HOH B1225       4.254  21.984  27.129  1.00  0.00      B    H  
ATOM   3696  O   HOH B1226       7.458   5.191  13.518  1.00  0.00      B    O  
ATOM   3697  H1  HOH B1226       7.258   6.047  13.056  1.00  0.00      B    H  
ATOM   3698  H2  HOH B1226       8.411   5.143  13.789  1.00  0.00      B    H  
ATOM   3699  O   HOH B1227      23.514   9.128   3.776  1.00  0.00      B    O  
ATOM   3700  H1  HOH B1227      23.312  10.062   4.196  1.00  0.00      B    H  
ATOM   3701  H2  HOH B1227      24.381   8.755   4.215  1.00  0.00      B    H  
ATOM   3702  O   HOH B1228      14.395  11.079  10.972  1.00  0.00      B    O  
ATOM   3703  H1  HOH B1228      13.837  10.435  11.513  1.00  0.00      B    H  
ATOM   3704  H2  HOH B1228      14.603  11.818  11.672  1.00  0.00      B    H  
ATOM   3705  O   HOH B1229       7.141  14.727  19.666  1.00  0.00      B    O  
ATOM   3706  H1  HOH B1229       6.657  13.804  19.358  1.00  0.00      B    H  
ATOM   3707  H2  HOH B1229       7.964  14.500  20.229  1.00  0.00      B    H  
ATOM   3708  O   HOH B1230       2.395   4.555  21.616  1.00  0.00      B    O  
ATOM   3709  H1  HOH B1230       1.515   4.377  21.940  1.00  0.00      B    H  
ATOM   3710  H2  HOH B1230       2.444   4.028  20.790  1.00  0.00      B    H  
ATOM   3711  O   HOH B1231      25.795  29.056   8.503  1.00  0.00      B    O  
ATOM   3712  H1  HOH B1231      24.935  28.834   7.992  1.00  0.00      B    H  
ATOM   3713  H2  HOH B1231      25.956  28.492   9.340  1.00  0.00      B    H  
ATOM   3714  O   HOH B1232      36.534  22.632  31.775  1.00  0.00      B    O  
ATOM   3715  H1  HOH B1232      36.613  23.309  32.566  1.00  0.00      B    H  
ATOM   3716  H2  HOH B1232      37.233  21.917  31.906  1.00  0.00      B    H  
ATOM   3717  O   HOH B1233      15.104  22.462  37.231  1.00  0.00      B    O  
ATOM   3718  H1  HOH B1233      15.285  21.481  37.133  1.00  0.00      B    H  
ATOM   3719  H2  HOH B1233      14.144  22.510  37.508  1.00  0.00      B    H  
ATOM   3720  O   HOH B1234       3.302  34.051  24.645  1.00  0.00      B    O  
ATOM   3721  H1  HOH B1234       2.490  33.569  24.460  1.00  0.00      B    H  
ATOM   3722  H2  HOH B1234       3.699  34.267  23.748  1.00  0.00      B    H  
ATOM   3723  O   HOH B1235      26.685  31.064  25.920  1.00  0.00      B    O  
ATOM   3724  H1  HOH B1235      26.835  30.412  26.659  1.00  0.00      B    H  
ATOM   3725  H2  HOH B1235      26.565  30.539  25.032  1.00  0.00      B    H  
ATOM   3726  O   HOH B1236      20.950  25.500  22.206  1.00  0.00      B    O  
ATOM   3727  H1  HOH B1236      20.325  24.686  22.298  1.00  0.00      B    H  
ATOM   3728  H2  HOH B1236      20.368  26.249  22.585  1.00  0.00      B    H  
ATOM   3729  O   HOH B1237      25.064  19.711   4.595  1.00  0.00      B    O  
ATOM   3730  H1  HOH B1237      24.533  19.284   5.324  1.00  0.00      B    H  
ATOM   3731  H2  HOH B1237      25.398  19.011   3.956  1.00  0.00      B    H  
ATOM   3732  O   HOH B1238      22.190   5.390  35.695  1.00  0.00      B    O  
ATOM   3733  H1  HOH B1238      22.765   5.487  34.848  1.00  0.00      B    H  
ATOM   3734  H2  HOH B1238      22.287   4.460  36.137  1.00  0.00      B    H  
ATOM   3735  O   HOH B1239       2.484   9.015  12.792  1.00  0.00      B    O  
ATOM   3736  H1  HOH B1239       1.664   8.499  13.081  1.00  0.00      B    H  
ATOM   3737  H2  HOH B1239       2.170   9.855  12.393  1.00  0.00      B    H  
ATOM   3738  O   HOH B1240      29.975   9.853   2.546  1.00  0.00      B    O  
ATOM   3739  H1  HOH B1240      29.978  10.642   3.058  1.00  0.00      B    H  
ATOM   3740  H2  HOH B1240      30.796   9.868   1.929  1.00  0.00      B    H  
ATOM   3741  O   HOH B1241      -0.007  18.795  17.452  1.00  0.00      B    O  
ATOM   3742  H1  HOH B1241      -0.242  18.928  18.415  1.00  0.00      B    H  
ATOM   3743  H2  HOH B1241       0.808  19.430  17.276  1.00  0.00      B    H  
ATOM   3744  O   HOH B1242      39.006   6.343  33.412  1.00  0.00      B    O  
ATOM   3745  H1  HOH B1242      38.916   5.606  32.732  1.00  0.00      B    H  
ATOM   3746  H2  HOH B1242      38.347   6.244  34.170  1.00  0.00      B    H  
ATOM   3747  O   HOH B1243      19.249  18.625  17.912  1.00  0.00      B    O  
ATOM   3748  H1  HOH B1243      18.858  17.770  18.299  1.00  0.00      B    H  
ATOM   3749  H2  HOH B1243      18.785  19.356  18.436  1.00  0.00      B    H  
ATOM   3750  O   HOH B1244      23.758  14.805  27.610  1.00  0.00      B    O  
ATOM   3751  H1  HOH B1244      23.296  15.681  27.321  1.00  0.00      B    H  
ATOM   3752  H2  HOH B1244      23.378  14.062  27.081  1.00  0.00      B    H  
ATOM   3753  O   HOH B1245      36.661  16.854  31.351  1.00  0.00      B    O  
ATOM   3754  H1  HOH B1245      36.639  16.076  30.679  1.00  0.00      B    H  
ATOM   3755  H2  HOH B1245      37.314  16.573  32.075  1.00  0.00      B    H  
ATOM   3756  O   HOH B1246       5.231   3.512  33.890  1.00  0.00      B    O  
ATOM   3757  H1  HOH B1246       5.058   4.199  34.644  1.00  0.00      B    H  
ATOM   3758  H2  HOH B1246       5.522   4.089  33.090  1.00  0.00      B    H  
ATOM   3759  O   HOH B1247      19.571  16.281  11.772  1.00  0.00      B    O  
ATOM   3760  H1  HOH B1247      20.553  15.998  11.927  1.00  0.00      B    H  
ATOM   3761  H2  HOH B1247      19.172  16.319  12.739  1.00  0.00      B    H  
ATOM   3762  O   HOH B1248      14.930  28.179  21.403  1.00  0.00      B    O  
ATOM   3763  H1  HOH B1248      14.951  27.342  21.990  1.00  0.00      B    H  
ATOM   3764  H2  HOH B1248      15.823  28.622  21.307  1.00  0.00      B    H  
ATOM   3765  O   HOH B1249      36.275   1.238  29.929  1.00  0.00      B    O  
ATOM   3766  H1  HOH B1249      35.815   0.549  29.410  1.00  0.00      B    H  
ATOM   3767  H2  HOH B1249      37.197   1.357  29.582  1.00  0.00      B    H  
ATOM   3768  O   HOH B1250      24.976  24.704  24.286  1.00  0.00      B    O  
ATOM   3769  H1  HOH B1250      25.615  25.309  24.742  1.00  0.00      B    H  
ATOM   3770  H2  HOH B1250      24.090  25.162  24.112  1.00  0.00      B    H  
ATOM   3771  O   HOH B1251       3.751  29.949   1.692  1.00  0.00      B    O  
ATOM   3772  H1  HOH B1251       2.924  30.267   2.126  1.00  0.00      B    H  
ATOM   3773  H2  HOH B1251       3.733  28.892   1.783  1.00  0.00      B    H  
ATOM   3774  O   HOH B1252      20.651  22.589  13.266  1.00  0.00      B    O  
ATOM   3775  H1  HOH B1252      21.648  22.590  13.048  1.00  0.00      B    H  
ATOM   3776  H2  HOH B1252      20.545  22.910  14.210  1.00  0.00      B    H  
ATOM   3777  O   HOH B1253      24.985   2.456  10.865  1.00  0.00      B    O  
ATOM   3778  H1  HOH B1253      25.529   2.281  11.675  1.00  0.00      B    H  
ATOM   3779  H2  HOH B1253      24.610   3.406  10.908  1.00  0.00      B    H  
ATOM   3780  O   HOH B1254      30.677  16.814  27.760  1.00  0.00      B    O  
ATOM   3781  H1  HOH B1254      30.452  17.740  27.407  1.00  0.00      B    H  
ATOM   3782  H2  HOH B1254      30.966  16.932  28.727  1.00  0.00      B    H  
ATOM   3783  O   HOH B1255      14.897   5.133  30.879  1.00  0.00      B    O  
ATOM   3784  H1  HOH B1255      15.792   4.682  31.093  1.00  0.00      B    H  
ATOM   3785  H2  HOH B1255      14.405   5.359  31.749  1.00  0.00      B    H  
ATOM   3786  O   HOH B1256      19.095  23.216  21.484  1.00  0.00      B    O  
ATOM   3787  H1  HOH B1256      19.364  22.233  21.169  1.00  0.00      B    H  
ATOM   3788  H2  HOH B1256      18.050  23.192  21.616  1.00  0.00      B    H  
ATOM   3789  O   HOH B1257       3.525  15.811  22.500  1.00  0.00      B    O  
ATOM   3790  H1  HOH B1257       3.117  15.729  23.442  1.00  0.00      B    H  
ATOM   3791  H2  HOH B1257       3.198  14.931  22.025  1.00  0.00      B    H  
ATOM   3792  O   HOH B1258      19.218  32.768  16.318  1.00  0.00      B    O  
ATOM   3793  H1  HOH B1258      19.078  33.706  16.772  1.00  0.00      B    H  
ATOM   3794  H2  HOH B1258      18.463  32.557  15.676  1.00  0.00      B    H  
ATOM   3795  O   HOH B1259      28.440  37.979   0.798  1.00  0.00      B    O  
ATOM   3796  H1  HOH B1259      27.766  37.334   1.225  1.00  0.00      B    H  
ATOM   3797  H2  HOH B1259      27.906  38.631   0.199  1.00  0.00      B    H  
ATOM   3798  O   HOH B1260      13.818  25.118  33.071  1.00  0.00      B    O  
ATOM   3799  H1  HOH B1260      13.141  25.426  32.365  1.00  0.00      B    H  
ATOM   3800  H2  HOH B1260      13.229  24.810  33.862  1.00  0.00      B    H  
ATOM   3801  O   HOH B1261      36.592   1.094  12.180  1.00  0.00      B    O  
ATOM   3802  H1  HOH B1261      37.421   1.319  11.578  1.00  0.00      B    H  
ATOM   3803  H2  HOH B1261      36.600   0.080  12.242  1.00  0.00      B    H  
ATOM   3804  O   HOH B1262       0.773  37.625  30.307  1.00  0.00      B    O  
ATOM   3805  H1  HOH B1262       0.061  37.129  30.761  1.00  0.00      B    H  
ATOM   3806  H2  HOH B1262       1.602  37.633  30.818  1.00  0.00      B    H  
ATOM   3807  O   HOH B1263      21.088  13.785  20.274  1.00  0.00      B    O  
ATOM   3808  H1  HOH B1263      20.163  13.611  20.745  1.00  0.00      B    H  
ATOM   3809  H2  HOH B1263      21.349  12.928  19.961  1.00  0.00      B    H  
ATOM   3810  O   HOH B1264      21.860   9.709   7.055  1.00  0.00      B    O  
ATOM   3811  H1  HOH B1264      22.164   8.836   7.420  1.00  0.00      B    H  
ATOM   3812  H2  HOH B1264      20.986   9.564   6.600  1.00  0.00      B    H  
ATOM   3813  O   HOH B1265      16.544  21.856  24.464  1.00  0.00      B    O  
ATOM   3814  H1  HOH B1265      15.964  21.086  24.797  1.00  0.00      B    H  
ATOM   3815  H2  HOH B1265      16.854  21.529  23.604  1.00  0.00      B    H  
ATOM   3816  O   HOH B1266      29.111  18.752  24.956  1.00  0.00      B    O  
ATOM   3817  H1  HOH B1266      28.676  17.854  24.764  1.00  0.00      B    H  
ATOM   3818  H2  HOH B1266      29.322  19.132  24.028  1.00  0.00      B    H  
ATOM   3819  O   HOH B1267      21.531  23.037  35.678  1.00  0.00      B    O  
ATOM   3820  H1  HOH B1267      21.457  22.053  35.857  1.00  0.00      B    H  
ATOM   3821  H2  HOH B1267      20.664  23.414  35.973  1.00  0.00      B    H  
ATOM   3822  O   HOH B1268      22.458  11.451  14.915  1.00  0.00      B    O  
ATOM   3823  H1  HOH B1268      21.889  11.050  15.689  1.00  0.00      B    H  
ATOM   3824  H2  HOH B1268      22.155  12.386  14.770  1.00  0.00      B    H  
ATOM   3825  O   HOH B1269       0.834  10.924  35.538  1.00  0.00      B    O  
ATOM   3826  H1  HOH B1269       1.392  11.505  36.125  1.00  0.00      B    H  
ATOM   3827  H2  HOH B1269       0.655  11.365  34.633  1.00  0.00      B    H  
ATOM   3828  O   HOH B1270      26.540  17.388  23.833  1.00  0.00      B    O  
ATOM   3829  H1  HOH B1270      26.127  17.997  23.108  1.00  0.00      B    H  
ATOM   3830  H2  HOH B1270      26.089  17.556  24.723  1.00  0.00      B    H  
ATOM   3831  O   HOH B1271      29.339  35.493  35.215  1.00  0.00      B    O  
ATOM   3832  H1  HOH B1271      28.340  35.276  35.376  1.00  0.00      B    H  
ATOM   3833  H2  HOH B1271      29.454  35.647  34.213  1.00  0.00      B    H  
ATOM   3834  O   HOH B1272      28.399  12.848  11.667  1.00  0.00      B    O  
ATOM   3835  H1  HOH B1272      27.994  13.720  11.258  1.00  0.00      B    H  
ATOM   3836  H2  HOH B1272      29.361  12.958  11.735  1.00  0.00      B    H  
ATOM   3837  O   HOH B1273      19.203  17.503   8.099  1.00  0.00      B    O  
ATOM   3838  H1  HOH B1273      18.792  17.985   8.864  1.00  0.00      B    H  
ATOM   3839  H2  HOH B1273      19.086  16.451   8.229  1.00  0.00      B    H  
ATOM   3840  O   HOH B1274      38.398  15.971  33.573  1.00  0.00      B    O  
ATOM   3841  H1  HOH B1274      39.038  15.254  33.347  1.00  0.00      B    H  
ATOM   3842  H2  HOH B1274      37.694  15.493  34.211  1.00  0.00      B    H  
ATOM   3843  O   HOH B1275      31.368  14.977  14.537  1.00  0.00      B    O  
ATOM   3844  H1  HOH B1275      31.553  14.153  15.071  1.00  0.00      B    H  
ATOM   3845  H2  HOH B1275      30.417  14.913  14.118  1.00  0.00      B    H  
ATOM   3846  O   HOH B1276      16.346   5.808  17.518  1.00  0.00      B    O  
ATOM   3847  H1  HOH B1276      15.613   6.431  17.813  1.00  0.00      B    H  
ATOM   3848  H2  HOH B1276      17.227   6.031  18.002  1.00  0.00      B    H  
ATOM   3849  O   HOH B1277       3.997   4.859  25.541  1.00  0.00      B    O  
ATOM   3850  H1  HOH B1277       3.253   4.971  26.181  1.00  0.00      B    H  
ATOM   3851  H2  HOH B1277       3.843   5.516  24.727  1.00  0.00      B    H  
ATOM   3852  O   HOH B1278      26.429  16.623  19.135  1.00  0.00      B    O  
ATOM   3853  H1  HOH B1278      26.654  15.630  18.838  1.00  0.00      B    H  
ATOM   3854  H2  HOH B1278      25.483  16.810  18.954  1.00  0.00      B    H  
ATOM   3855  O   HOH B1279      38.982  16.695   1.464  1.00  0.00      B    O  
ATOM   3856  H1  HOH B1279      39.449  17.417   0.906  1.00  0.00      B    H  
ATOM   3857  H2  HOH B1279      38.281  16.264   0.837  1.00  0.00      B    H  
ATOM   3858  O   HOH B1280      19.538  13.028  37.686  1.00  0.00      B    O  
ATOM   3859  H1  HOH B1280      20.461  13.115  38.090  1.00  0.00      B    H  
ATOM   3860  H2  HOH B1280      19.315  12.057  37.866  1.00  0.00      B    H  
ATOM   3861  O   HOH B1281      18.525   3.422   4.692  1.00  0.00      B    O  
ATOM   3862  H1  HOH B1281      17.961   3.234   5.546  1.00  0.00      B    H  
ATOM   3863  H2  HOH B1281      19.102   2.608   4.603  1.00  0.00      B    H  
ATOM   3864  O   HOH B1282      29.397  28.191  16.247  1.00  0.00      B    O  
ATOM   3865  H1  HOH B1282      29.532  27.994  17.242  1.00  0.00      B    H  
ATOM   3866  H2  HOH B1282      29.725  29.165  16.014  1.00  0.00      B    H  
ATOM   3867  O   HOH B1283      31.558   1.188   9.362  1.00  0.00      B    O  
ATOM   3868  H1  HOH B1283      31.455   0.196   9.643  1.00  0.00      B    H  
ATOM   3869  H2  HOH B1283      31.772   1.763  10.209  1.00  0.00      B    H  
ATOM   3870  O   HOH B1284      30.134  25.736  22.928  1.00  0.00      B    O  
ATOM   3871  H1  HOH B1284      29.924  24.868  22.531  1.00  0.00      B    H  
ATOM   3872  H2  HOH B1284      30.493  25.646  23.865  1.00  0.00      B    H  
ATOM   3873  O   HOH B1285      33.109  22.763  25.776  1.00  0.00      B    O  
ATOM   3874  H1  HOH B1285      32.974  23.651  26.197  1.00  0.00      B    H  
ATOM   3875  H2  HOH B1285      34.050  22.738  25.363  1.00  0.00      B    H  
ATOM   3876  O   HOH B1286      35.692  36.483  22.339  1.00  0.00      B    O  
ATOM   3877  H1  HOH B1286      36.319  35.825  22.798  1.00  0.00      B    H  
ATOM   3878  H2  HOH B1286      36.280  36.921  21.612  1.00  0.00      B    H  
ATOM   3879  O   HOH B1287      33.942  10.496   4.322  1.00  0.00      B    O  
ATOM   3880  H1  HOH B1287      33.171  10.864   3.826  1.00  0.00      B    H  
ATOM   3881  H2  HOH B1287      34.014  11.048   5.156  1.00  0.00      B    H  
ATOM   3882  O   HOH B1288      28.116  31.521   8.723  1.00  0.00      B    O  
ATOM   3883  H1  HOH B1288      27.148  31.552   9.047  1.00  0.00      B    H  
ATOM   3884  H2  HOH B1288      28.065  30.991   7.855  1.00  0.00      B    H  
ATOM   3885  O   HOH B1289       8.962   8.282  26.464  1.00  0.00      B    O  
ATOM   3886  H1  HOH B1289       9.532   8.484  27.277  1.00  0.00      B    H  
ATOM   3887  H2  HOH B1289       8.695   9.238  26.127  1.00  0.00      B    H  
ATOM   3888  O   HOH B1290      36.415  32.506  24.893  1.00  0.00      B    O  
ATOM   3889  H1  HOH B1290      37.073  33.048  25.471  1.00  0.00      B    H  
ATOM   3890  H2  HOH B1290      36.497  31.596  25.276  1.00  0.00      B    H  
ATOM   3891  O   HOH B1291      31.595  36.738  35.979  1.00  0.00      B    O  
ATOM   3892  H1  HOH B1291      31.915  36.648  36.938  1.00  0.00      B    H  
ATOM   3893  H2  HOH B1291      30.647  36.363  35.944  1.00  0.00      B    H  
ATOM   3894  O   HOH B1292      34.897   5.658  11.960  1.00  0.00      B    O  
ATOM   3895  H1  HOH B1292      34.888   4.654  12.151  1.00  0.00      B    H  
ATOM   3896  H2  HOH B1292      35.198   6.171  12.862  1.00  0.00      B    H  
ATOM   3897  O   HOH B1293       4.713  26.357  35.357  1.00  0.00      B    O  
ATOM   3898  H1  HOH B1293       5.424  26.135  36.133  1.00  0.00      B    H  
ATOM   3899  H2  HOH B1293       5.159  26.243  34.431  1.00  0.00      B    H  
ATOM   3900  O   HOH B1294      30.716  29.843  22.054  1.00  0.00      B    O  
ATOM   3901  H1  HOH B1294      31.001  30.866  22.136  1.00  0.00      B    H  
ATOM   3902  H2  HOH B1294      30.798  29.393  22.943  1.00  0.00      B    H  
ATOM   3903  O   HOH B1295      10.701  16.372  24.593  1.00  0.00      B    O  
ATOM   3904  H1  HOH B1295      10.606  17.241  25.084  1.00  0.00      B    H  
ATOM   3905  H2  HOH B1295      10.883  15.607  25.278  1.00  0.00      B    H  
ATOM   3906  O   HOH B1296      30.588   9.742  12.636  1.00  0.00      B    O  
ATOM   3907  H1  HOH B1296      29.850   9.194  13.011  1.00  0.00      B    H  
ATOM   3908  H2  HOH B1296      31.254   9.105  12.264  1.00  0.00      B    H  
ATOM   3909  O   HOH B1297      21.245  24.697   5.604  1.00  0.00      B    O  
ATOM   3910  H1  HOH B1297      22.181  24.771   5.994  1.00  0.00      B    H  
ATOM   3911  H2  HOH B1297      21.219  23.738   5.221  1.00  0.00      B    H  
ATOM   3912  O   HOH B1298       4.843   5.675  38.820  1.00  0.00      B    O  
ATOM   3913  H1  HOH B1298       4.111   5.601  39.502  1.00  0.00      B    H  
ATOM   3914  H2  HOH B1298       4.917   6.621  38.485  1.00  0.00      B    H  
ATOM   3915  O   HOH B1299       1.438  39.214   0.554  1.00  0.00      B    O  
ATOM   3916  H1  HOH B1299       1.606  38.286   0.980  1.00  0.00      B    H  
ATOM   3917  H2  HOH B1299       1.977  39.920   1.082  1.00  0.00      B    H  
ATOM   3918  O   HOH B1300      27.438  30.518   6.391  1.00  0.00      B    O  
ATOM   3919  H1  HOH B1300      27.015  30.343   5.483  1.00  0.00      B    H  
ATOM   3920  H2  HOH B1300      27.092  29.725   6.987  1.00  0.00      B    H  
ATOM   3921  O   HOH B1301       0.278  17.481  24.338  1.00  0.00      B    O  
ATOM   3922  H1  HOH B1301       1.145  16.907  24.374  1.00  0.00      B    H  
ATOM   3923  H2  HOH B1301      -0.037  17.513  25.278  1.00  0.00      B    H  
ATOM   3924  O   HOH B1302      12.125  18.851  22.138  1.00  0.00      B    O  
ATOM   3925  H1  HOH B1302      11.320  19.282  22.697  1.00  0.00      B    H  
ATOM   3926  H2  HOH B1302      11.836  17.929  21.935  1.00  0.00      B    H  
ATOM   3927  O   HOH B1303      33.686  31.035  26.704  1.00  0.00      B    O  
ATOM   3928  H1  HOH B1303      33.806  31.827  27.290  1.00  0.00      B    H  
ATOM   3929  H2  HOH B1303      33.895  31.259  25.751  1.00  0.00      B    H  
ATOM   3930  O   HOH B1304      14.587  12.986  31.413  1.00  0.00      B    O  
ATOM   3931  H1  HOH B1304      14.713  12.229  32.056  1.00  0.00      B    H  
ATOM   3932  H2  HOH B1304      15.149  12.733  30.615  1.00  0.00      B    H  
ATOM   3933  O   HOH B1305      20.954  10.589  35.679  1.00  0.00      B    O  
ATOM   3934  H1  HOH B1305      20.924   9.594  35.314  1.00  0.00      B    H  
ATOM   3935  H2  HOH B1305      20.543  10.773  36.551  1.00  0.00      B    H  
ATOM   3936  O   HOH B1306      28.261   3.350  10.879  1.00  0.00      B    O  
ATOM   3937  H1  HOH B1306      28.727   2.798  10.187  1.00  0.00      B    H  
ATOM   3938  H2  HOH B1306      28.900   3.927  11.383  1.00  0.00      B    H  
ATOM   3939  O   HOH B1307      36.741  10.732   3.994  1.00  0.00      B    O  
ATOM   3940  H1  HOH B1307      36.945  11.049   4.893  1.00  0.00      B    H  
ATOM   3941  H2  HOH B1307      35.730  10.683   3.893  1.00  0.00      B    H  
ATOM   3942  O   HOH B1308       2.038   9.622  29.816  1.00  0.00      B    O  
ATOM   3943  H1  HOH B1308       2.767   9.094  29.233  1.00  0.00      B    H  
ATOM   3944  H2  HOH B1308       1.125   9.134  29.686  1.00  0.00      B    H  
ATOM   3945  O   HOH B1309       1.271  12.535  13.402  1.00  0.00      B    O  
ATOM   3946  H1  HOH B1309       1.398  11.994  12.577  1.00  0.00      B    H  
ATOM   3947  H2  HOH B1309       0.300  12.872  13.403  1.00  0.00      B    H  
ATOM   3948  O   HOH B1310      16.849  37.954  14.746  1.00  0.00      B    O  
ATOM   3949  H1  HOH B1310      15.873  38.063  14.781  1.00  0.00      B    H  
ATOM   3950  H2  HOH B1310      17.080  37.303  15.546  1.00  0.00      B    H  
ATOM   3951  O   HOH B1311      21.545  13.082  11.017  1.00  0.00      B    O  
ATOM   3952  H1  HOH B1311      21.605  12.781  10.070  1.00  0.00      B    H  
ATOM   3953  H2  HOH B1311      20.681  12.653  11.382  1.00  0.00      B    H  
ATOM   3954  O   HOH B1312       0.992  23.459   1.060  1.00  0.00      B    O  
ATOM   3955  H1  HOH B1312       0.378  23.145   0.370  1.00  0.00      B    H  
ATOM   3956  H2  HOH B1312       1.581  24.194   0.686  1.00  0.00      B    H  
ATOM   3957  O   HOH B1313      29.251  26.680  12.524  1.00  0.00      B    O  
ATOM   3958  H1  HOH B1313      28.566  27.371  12.681  1.00  0.00      B    H  
ATOM   3959  H2  HOH B1313      30.057  27.136  12.103  1.00  0.00      B    H  
ATOM   3960  O   HOH B1314       7.779   2.331  29.813  1.00  0.00      B    O  
ATOM   3961  H1  HOH B1314       8.267   3.141  29.495  1.00  0.00      B    H  
ATOM   3962  H2  HOH B1314       8.424   1.596  29.777  1.00  0.00      B    H  
ATOM   3963  O   HOH B1315      39.166  21.478  24.957  1.00  0.00      B    O  
ATOM   3964  H1  HOH B1315      39.587  21.417  25.847  1.00  0.00      B    H  
ATOM   3965  H2  HOH B1315      38.376  20.845  25.000  1.00  0.00      B    H  
ATOM   3966  O   HOH B1316       1.076  15.306  37.830  1.00  0.00      B    O  
ATOM   3967  H1  HOH B1316       0.090  15.248  38.107  1.00  0.00      B    H  
ATOM   3968  H2  HOH B1316       1.177  16.139  37.295  1.00  0.00      B    H  
ATOM   3969  O   HOH B1317      27.398  39.070  13.484  1.00  0.00      B    O  
ATOM   3970  H1  HOH B1317      27.849  39.556  14.206  1.00  0.00      B    H  
ATOM   3971  H2  HOH B1317      27.991  38.312  13.154  1.00  0.00      B    H  
ATOM   3972  O   HOH B1318       1.834  27.811   7.294  1.00  0.00      B    O  
ATOM   3973  H1  HOH B1318       1.350  27.192   7.907  1.00  0.00      B    H  
ATOM   3974  H2  HOH B1318       2.100  28.631   7.810  1.00  0.00      B    H  
ATOM   3975  O   HOH B1319      23.733  16.480  21.144  1.00  0.00      B    O  
ATOM   3976  H1  HOH B1319      24.306  17.237  21.502  1.00  0.00      B    H  
ATOM   3977  H2  HOH B1319      24.284  15.985  20.449  1.00  0.00      B    H  
ATOM   3978  O   HOH B1320       1.578   3.483  25.226  1.00  0.00      B    O  
ATOM   3979  H1  HOH B1320       1.773   3.041  26.133  1.00  0.00      B    H  
ATOM   3980  H2  HOH B1320       1.112   4.380  25.364  1.00  0.00      B    H  
ATOM   3981  O   HOH B1321      38.796  30.267   7.928  1.00  0.00      B    O  
ATOM   3982  H1  HOH B1321      37.991  29.988   7.399  1.00  0.00      B    H  
ATOM   3983  H2  HOH B1321      38.770  29.603   8.716  1.00  0.00      B    H  
ATOM   3984  O   HOH B1322       8.888  26.740  15.584  1.00  0.00      B    O  
ATOM   3985  H1  HOH B1322       9.417  27.418  16.069  1.00  0.00      B    H  
ATOM   3986  H2  HOH B1322       8.193  26.414  16.272  1.00  0.00      B    H  
ATOM   3987  O   HOH B1323      16.643  17.411   0.853  1.00  0.00      B    O  
ATOM   3988  H1  HOH B1323      17.138  17.702   0.021  1.00  0.00      B    H  
ATOM   3989  H2  HOH B1323      17.324  17.232   1.581  1.00  0.00      B    H  
ATOM   3990  O   HOH B1324      33.257   1.596   7.399  1.00  0.00      B    O  
ATOM   3991  H1  HOH B1324      33.496   2.561   7.671  1.00  0.00      B    H  
ATOM   3992  H2  HOH B1324      32.607   1.231   8.024  1.00  0.00      B    H  
ATOM   3993  O   HOH B1325      12.179   3.447  24.539  1.00  0.00      B    O  
ATOM   3994  H1  HOH B1325      12.673   3.801  25.292  1.00  0.00      B    H  
ATOM   3995  H2  HOH B1325      11.751   2.584  24.837  1.00  0.00      B    H  
ATOM   3996  O   HOH B1326      11.802  13.849  20.781  1.00  0.00      B    O  
ATOM   3997  H1  HOH B1326      11.052  13.283  21.136  1.00  0.00      B    H  
ATOM   3998  H2  HOH B1326      12.644  13.260  20.649  1.00  0.00      B    H  
ATOM   3999  O   HOH B1327      15.165  19.745  37.160  1.00  0.00      B    O  
ATOM   4000  H1  HOH B1327      14.745  19.730  38.095  1.00  0.00      B    H  
ATOM   4001  H2  HOH B1327      16.166  19.582  37.259  1.00  0.00      B    H  
ATOM   4002  O   HOH B1328      36.175  27.747  17.151  1.00  0.00      B    O  
ATOM   4003  H1  HOH B1328      35.559  27.174  17.652  1.00  0.00      B    H  
ATOM   4004  H2  HOH B1328      36.433  28.487  17.803  1.00  0.00      B    H  
ATOM   4005  O   HOH B1329       7.082   2.920  12.044  1.00  0.00      B    O  
ATOM   4006  H1  HOH B1329       7.140   3.683  12.780  1.00  0.00      B    H  
ATOM   4007  H2  HOH B1329       6.098   2.933  11.815  1.00  0.00      B    H  
ATOM   4008  O   HOH B1330      32.538  30.578  20.267  1.00  0.00      B    O  
ATOM   4009  H1  HOH B1330      32.568  31.452  20.711  1.00  0.00      B    H  
ATOM   4010  H2  HOH B1330      32.078  29.938  20.909  1.00  0.00      B    H  
ATOM   4011  O   HOH B1331      28.014  38.051  10.420  1.00  0.00      B    O  
ATOM   4012  H1  HOH B1331      28.190  37.372  11.177  1.00  0.00      B    H  
ATOM   4013  H2  HOH B1331      27.114  38.459  10.606  1.00  0.00      B    H  
ATOM   4014  O   HOH B1332      12.816  20.719  35.646  1.00  0.00      B    O  
ATOM   4015  H1  HOH B1332      13.677  20.318  35.919  1.00  0.00      B    H  
ATOM   4016  H2  HOH B1332      12.041  20.077  35.771  1.00  0.00      B    H  
ATOM   4017  O   HOH B1333      34.970   4.076  27.165  1.00  0.00      B    O  
ATOM   4018  H1  HOH B1333      34.687   3.096  27.286  1.00  0.00      B    H  
ATOM   4019  H2  HOH B1333      34.149   4.607  27.029  1.00  0.00      B    H  
ATOM   4020  O   HOH B1334      11.826  25.663  29.430  1.00  0.00      B    O  
ATOM   4021  H1  HOH B1334      11.689  25.558  28.458  1.00  0.00      B    H  
ATOM   4022  H2  HOH B1334      11.447  24.816  29.847  1.00  0.00      B    H  
ATOM   4023  O   HOH B1335       1.400   6.860   5.749  1.00  0.00      B    O  
ATOM   4024  H1  HOH B1335       0.663   6.697   6.448  1.00  0.00      B    H  
ATOM   4025  H2  HOH B1335       2.145   7.460   6.156  1.00  0.00      B    H  
ATOM   4026  O   HOH B1336       5.845  32.042  16.711  1.00  0.00      B    O  
ATOM   4027  H1  HOH B1336       4.832  31.974  16.636  1.00  0.00      B    H  
ATOM   4028  H2  HOH B1336       6.244  32.727  16.090  1.00  0.00      B    H  
ATOM   4029  O   HOH B1337      33.403  17.066  10.576  1.00  0.00      B    O  
ATOM   4030  H1  HOH B1337      34.234  17.542  10.908  1.00  0.00      B    H  
ATOM   4031  H2  HOH B1337      33.149  16.432  11.313  1.00  0.00      B    H  
ATOM   4032  O   HOH B1338      26.782  20.090  27.933  1.00  0.00      B    O  
ATOM   4033  H1  HOH B1338      27.002  19.890  26.948  1.00  0.00      B    H  
ATOM   4034  H2  HOH B1338      25.997  20.711  27.995  1.00  0.00      B    H  
ATOM   4035  O   HOH B1339       4.629  19.290  32.202  1.00  0.00      B    O  
ATOM   4036  H1  HOH B1339       4.532  19.445  33.191  1.00  0.00      B    H  
ATOM   4037  H2  HOH B1339       5.394  18.627  31.997  1.00  0.00      B    H  
ATOM   4038  O   HOH B1340       8.250  26.801  38.980  1.00  0.00      B    O  
ATOM   4039  H1  HOH B1340       8.171  25.973  38.348  1.00  0.00      B    H  
ATOM   4040  H2  HOH B1340       8.866  26.589  39.782  1.00  0.00      B    H  
ATOM   4041  O   HOH B1341      19.272   5.405  35.672  1.00  0.00      B    O  
ATOM   4042  H1  HOH B1341      20.326   5.479  35.616  1.00  0.00      B    H  
ATOM   4043  H2  HOH B1341      19.085   4.755  36.422  1.00  0.00      B    H  
ATOM   4044  O   HOH B1342      28.783  25.032  27.407  1.00  0.00      B    O  
ATOM   4045  H1  HOH B1342      29.616  25.348  26.947  1.00  0.00      B    H  
ATOM   4046  H2  HOH B1342      29.020  24.671  28.368  1.00  0.00      B    H  
ATOM   4047  O   HOH B1343       2.764  19.293   7.694  1.00  0.00      B    O  
ATOM   4048  H1  HOH B1343       2.517  19.027   6.715  1.00  0.00      B    H  
ATOM   4049  H2  HOH B1343       3.769  19.050   7.797  1.00  0.00      B    H  
ATOM   4050  O   HOH B1344      34.317   7.959  16.733  1.00  0.00      B    O  
ATOM   4051  H1  HOH B1344      34.570   7.132  17.370  1.00  0.00      B    H  
ATOM   4052  H2  HOH B1344      34.548   8.777  17.240  1.00  0.00      B    H  
ATOM   4053  O   HOH B1345      15.229   8.506  38.859  1.00  0.00      B    O  
ATOM   4054  H1  HOH B1345      14.953   8.659  37.888  1.00  0.00      B    H  
ATOM   4055  H2  HOH B1345      14.359   8.378  39.411  1.00  0.00      B    H  
ATOM   4056  O   HOH B1346      20.975   7.028  23.566  1.00  0.00      B    O  
ATOM   4057  H1  HOH B1346      21.444   6.890  24.454  1.00  0.00      B    H  
ATOM   4058  H2  HOH B1346      20.981   6.155  23.064  1.00  0.00      B    H  
ATOM   4059  O   HOH B1347      31.317  20.747   6.069  1.00  0.00      B    O  
ATOM   4060  H1  HOH B1347      30.928  20.169   5.293  1.00  0.00      B    H  
ATOM   4061  H2  HOH B1347      30.864  20.408   6.927  1.00  0.00      B    H  
ATOM   4062  O   HOH B1348      34.821  20.933  20.466  1.00  0.00      B    O  
ATOM   4063  H1  HOH B1348      33.971  21.465  20.824  1.00  0.00      B    H  
ATOM   4064  H2  HOH B1348      35.512  21.664  20.366  1.00  0.00      B    H  
ATOM   4065  O   HOH B1349      18.985   7.295  26.819  1.00  0.00      B    O  
ATOM   4066  H1  HOH B1349      18.290   6.810  27.365  1.00  0.00      B    H  
ATOM   4067  H2  HOH B1349      19.740   6.698  26.620  1.00  0.00      B    H  
ATOM   4068  O   HOH B1350      23.249  37.845  18.759  1.00  0.00      B    O  
ATOM   4069  H1  HOH B1350      24.135  37.523  19.240  1.00  0.00      B    H  
ATOM   4070  H2  HOH B1350      22.717  37.030  18.511  1.00  0.00      B    H  
ATOM   4071  O   HOH B1351       7.349  23.020  22.525  1.00  0.00      B    O  
ATOM   4072  H1  HOH B1351       7.251  22.379  23.261  1.00  0.00      B    H  
ATOM   4073  H2  HOH B1351       8.314  23.120  22.406  1.00  0.00      B    H  
ATOM   4074  O   HOH B1352      17.413  15.937  31.142  1.00  0.00      B    O  
ATOM   4075  H1  HOH B1352      16.950  16.305  31.947  1.00  0.00      B    H  
ATOM   4076  H2  HOH B1352      18.259  15.452  31.464  1.00  0.00      B    H  
ATOM   4077  O   HOH B1353      13.526  31.393   4.012  1.00  0.00      B    O  
ATOM   4078  H1  HOH B1353      14.256  30.718   3.880  1.00  0.00      B    H  
ATOM   4079  H2  HOH B1353      13.597  32.130   3.285  1.00  0.00      B    H  
ATOM   4080  O   HOH B1354      38.097  35.512  34.353  1.00  0.00      B    O  
ATOM   4081  H1  HOH B1354      37.924  35.511  33.372  1.00  0.00      B    H  
ATOM   4082  H2  HOH B1354      37.233  35.124  34.727  1.00  0.00      B    H  
ATOM   4083  O   HOH B1355      32.055   6.313  18.374  1.00  0.00      B    O  
ATOM   4084  H1  HOH B1355      32.990   5.998  18.312  1.00  0.00      B    H  
ATOM   4085  H2  HOH B1355      31.672   6.389  17.419  1.00  0.00      B    H  
ATOM   4086  O   HOH B1356      26.086  13.642  35.914  1.00  0.00      B    O  
ATOM   4087  H1  HOH B1356      26.840  14.351  35.758  1.00  0.00      B    H  
ATOM   4088  H2  HOH B1356      25.402  14.013  36.622  1.00  0.00      B    H  
ATOM   4089  O   HOH B1357      24.059   8.185  10.187  1.00  0.00      B    O  
ATOM   4090  H1  HOH B1357      23.513   8.931  10.625  1.00  0.00      B    H  
ATOM   4091  H2  HOH B1357      24.055   7.493  10.915  1.00  0.00      B    H  
ATOM   4092  O   HOH B1358      15.644   6.996  21.503  1.00  0.00      B    O  
ATOM   4093  H1  HOH B1358      16.654   7.223  21.661  1.00  0.00      B    H  
ATOM   4094  H2  HOH B1358      15.185   6.617  22.349  1.00  0.00      B    H  
ATOM   4095  O   HOH B1359      27.202   8.571   7.378  1.00  0.00      B    O  
ATOM   4096  H1  HOH B1359      26.464   9.057   7.909  1.00  0.00      B    H  
ATOM   4097  H2  HOH B1359      27.825   8.113   8.049  1.00  0.00      B    H  
ATOM   4098  O   HOH B1360      27.547  36.431  22.361  1.00  0.00      B    O  
ATOM   4099  H1  HOH B1360      27.730  36.299  23.361  1.00  0.00      B    H  
ATOM   4100  H2  HOH B1360      27.728  35.489  21.941  1.00  0.00      B    H  
ATOM   4101  O   HOH B1361      30.061  16.305   3.762  1.00  0.00      B    O  
ATOM   4102  H1  HOH B1361      29.313  15.598   3.720  1.00  0.00      B    H  
ATOM   4103  H2  HOH B1361      30.407  16.379   2.860  1.00  0.00      B    H  
ATOM   4104  O   HOH B1362      23.013  27.228  10.920  1.00  0.00      B    O  
ATOM   4105  H1  HOH B1362      22.462  26.993  11.765  1.00  0.00      B    H  
ATOM   4106  H2  HOH B1362      22.928  28.236  10.743  1.00  0.00      B    H  
ATOM   4107  O   HOH B1363      26.981  26.226  25.658  1.00  0.00      B    O  
ATOM   4108  H1  HOH B1363      27.468  25.621  26.288  1.00  0.00      B    H  
ATOM   4109  H2  HOH B1363      27.628  26.958  25.394  1.00  0.00      B    H  
ATOM   4110  O   HOH B1364       9.629  28.307  25.354  1.00  0.00      B    O  
ATOM   4111  H1  HOH B1364       8.642  28.616  25.134  1.00  0.00      B    H  
ATOM   4112  H2  HOH B1364      10.098  28.213  24.451  1.00  0.00      B    H  
ATOM   4113  O   HOH B1365      18.248   3.817  37.698  1.00  0.00      B    O  
ATOM   4114  H1  HOH B1365      17.656   3.386  36.987  1.00  0.00      B    H  
ATOM   4115  H2  HOH B1365      18.693   3.045  38.183  1.00  0.00      B    H  
ATOM   4116  O   HOH B1366      13.390  32.304   6.600  1.00  0.00      B    O  
ATOM   4117  H1  HOH B1366      14.405  32.546   6.727  1.00  0.00      B    H  
ATOM   4118  H2  HOH B1366      13.270  32.000   5.663  1.00  0.00      B    H  
ATOM   4119  O   HOH B1367      36.816   0.890  35.013  1.00  0.00      B    O  
ATOM   4120  H1  HOH B1367      37.402   1.597  35.467  1.00  0.00      B    H  
ATOM   4121  H2  HOH B1367      37.286  -0.008  35.033  1.00  0.00      B    H  
ATOM   4122  O   HOH B1368      17.962  17.238  22.832  1.00  0.00      B    O  
ATOM   4123  H1  HOH B1368      17.208  16.540  22.917  1.00  0.00      B    H  
ATOM   4124  H2  HOH B1368      18.770  16.692  22.804  1.00  0.00      B    H  
ATOM   4125  O   HOH B1369       8.732  26.943  35.293  1.00  0.00      B    O  
ATOM   4126  H1  HOH B1369       8.270  26.386  34.625  1.00  0.00      B    H  
ATOM   4127  H2  HOH B1369       9.362  26.384  35.856  1.00  0.00      B    H  
ATOM   4128  O   HOH B1370      10.393  17.524  32.800  1.00  0.00      B    O  
ATOM   4129  H1  HOH B1370      10.093  16.919  33.541  1.00  0.00      B    H  
ATOM   4130  H2  HOH B1370       9.835  18.359  32.852  1.00  0.00      B    H  
ATOM   4131  O   HOH B1371      26.645  15.883  15.592  1.00  0.00      B    O  
ATOM   4132  H1  HOH B1371      26.859  16.836  15.848  1.00  0.00      B    H  
ATOM   4133  H2  HOH B1371      26.976  15.301  16.345  1.00  0.00      B    H  
ATOM   4134  O   HOH B1372       8.363  33.487  37.707  1.00  0.00      B    O  
ATOM   4135  H1  HOH B1372       9.334  33.287  37.685  1.00  0.00      B    H  
ATOM   4136  H2  HOH B1372       8.030  33.261  36.770  1.00  0.00      B    H  
ATOM   4137  O   HOH B1373      19.979  13.933  26.682  1.00  0.00      B    O  
ATOM   4138  H1  HOH B1373      19.714  14.885  26.748  1.00  0.00      B    H  
ATOM   4139  H2  HOH B1373      20.793  13.868  26.038  1.00  0.00      B    H  
ATOM   4140  O   HOH B1374      32.668   2.040  28.287  1.00  0.00      B    O  
ATOM   4141  H1  HOH B1374      32.307   1.084  28.424  1.00  0.00      B    H  
ATOM   4142  H2  HOH B1374      32.015   2.496  27.622  1.00  0.00      B    H  
ATOM   4143  O   HOH B1375      10.449  11.848  36.395  1.00  0.00      B    O  
ATOM   4144  H1  HOH B1375       9.875  12.339  35.745  1.00  0.00      B    H  
ATOM   4145  H2  HOH B1375      10.437  10.875  36.134  1.00  0.00      B    H  
ATOM   4146  O   HOH B1376       1.074  38.557  21.523  1.00  0.00      B    O  
ATOM   4147  H1  HOH B1376       1.456  38.909  22.379  1.00  0.00      B    H  
ATOM   4148  H2  HOH B1376       1.847  38.188  21.043  1.00  0.00      B    H  
ATOM   4149  O   HOH B1377       1.900  17.521  31.782  1.00  0.00      B    O  
ATOM   4150  H1  HOH B1377       2.944  17.483  31.641  1.00  0.00      B    H  
ATOM   4151  H2  HOH B1377       1.521  17.043  30.964  1.00  0.00      B    H  
ATOM   4152  O   HOH B1378       3.987   5.140  35.733  1.00  0.00      B    O  
ATOM   4153  H1  HOH B1378       3.286   5.410  35.071  1.00  0.00      B    H  
ATOM   4154  H2  HOH B1378       4.073   5.901  36.415  1.00  0.00      B    H  
ATOM   4155  O   HOH B1379      22.822  14.831  24.363  1.00  0.00      B    O  
ATOM   4156  H1  HOH B1379      23.858  14.815  24.134  1.00  0.00      B    H  
ATOM   4157  H2  HOH B1379      22.605  13.848  24.148  1.00  0.00      B    H  
ATOM   4158  O   HOH B1380      27.515  31.120   2.194  1.00  0.00      B    O  
ATOM   4159  H1  HOH B1380      28.431  30.701   2.147  1.00  0.00      B    H  
ATOM   4160  H2  HOH B1380      27.111  30.628   2.940  1.00  0.00      B    H  
ATOM   4161  O   HOH B1381      22.389  29.724  34.788  1.00  0.00      B    O  
ATOM   4162  H1  HOH B1381      21.860  28.945  34.482  1.00  0.00      B    H  
ATOM   4163  H2  HOH B1381      21.816  30.276  35.448  1.00  0.00      B    H  
ATOM   4164  O   HOH B1382      36.008   5.577   6.098  1.00  0.00      B    O  
ATOM   4165  H1  HOH B1382      36.521   5.857   5.286  1.00  0.00      B    H  
ATOM   4166  H2  HOH B1382      35.674   4.614   5.946  1.00  0.00      B    H  
ATOM   4167  O   HOH B1383       3.540   8.168  18.646  1.00  0.00      B    O  
ATOM   4168  H1  HOH B1383       3.140   8.690  17.894  1.00  0.00      B    H  
ATOM   4169  H2  HOH B1383       4.452   8.558  18.812  1.00  0.00      B    H  
ATOM   4170  O   HOH B1384       7.579  19.291  23.941  1.00  0.00      B    O  
ATOM   4171  H1  HOH B1384       7.488  19.459  22.902  1.00  0.00      B    H  
ATOM   4172  H2  HOH B1384       7.310  20.159  24.446  1.00  0.00      B    H  
ATOM   4173  O   HOH B1385      23.021   4.128  25.254  1.00  0.00      B    O  
ATOM   4174  H1  HOH B1385      23.847   4.191  25.898  1.00  0.00      B    H  
ATOM   4175  H2  HOH B1385      23.021   3.233  24.804  1.00  0.00      B    H  
ATOM   4176  O   HOH B1386       7.426  19.064   5.550  1.00  0.00      B    O  
ATOM   4177  H1  HOH B1386       7.962  19.895   5.278  1.00  0.00      B    H  
ATOM   4178  H2  HOH B1386       6.728  19.355   6.205  1.00  0.00      B    H  
ATOM   4179  O   HOH B1387       3.070   2.618   1.092  1.00  0.00      B    O  
ATOM   4180  H1  HOH B1387       3.557   2.757   0.235  1.00  0.00      B    H  
ATOM   4181  H2  HOH B1387       2.377   3.322   1.231  1.00  0.00      B    H  
ATOM   4182  O   HOH B1388       4.250  37.871  24.959  1.00  0.00      B    O  
ATOM   4183  H1  HOH B1388       4.738  37.411  24.233  1.00  0.00      B    H  
ATOM   4184  H2  HOH B1388       4.835  38.606  25.194  1.00  0.00      B    H  
ATOM   4185  O   HOH B1389      13.223   4.976  13.211  1.00  0.00      B    O  
ATOM   4186  H1  HOH B1389      14.191   4.955  13.186  1.00  0.00      B    H  
ATOM   4187  H2  HOH B1389      12.840   4.777  14.138  1.00  0.00      B    H  
ATOM   4188  O   HOH B1390      26.309  17.301   3.186  1.00  0.00      B    O  
ATOM   4189  H1  HOH B1390      25.513  16.992   3.682  1.00  0.00      B    H  
ATOM   4190  H2  HOH B1390      26.807  16.504   2.882  1.00  0.00      B    H  
ATOM   4191  O   HOH B1391      33.713  26.712  18.118  1.00  0.00      B    O  
ATOM   4192  H1  HOH B1391      33.908  25.710  18.175  1.00  0.00      B    H  
ATOM   4193  H2  HOH B1391      33.333  26.963  18.999  1.00  0.00      B    H  
ATOM   4194  O   HOH B1392       2.415   9.231  16.510  1.00  0.00      B    O  
ATOM   4195  H1  HOH B1392       2.157  10.206  16.311  1.00  0.00      B    H  
ATOM   4196  H2  HOH B1392       1.505   8.701  16.552  1.00  0.00      B    H  
ATOM   4197  O   HOH B1393      32.391  16.273  30.308  1.00  0.00      B    O  
ATOM   4198  H1  HOH B1393      32.320  15.450  30.881  1.00  0.00      B    H  
ATOM   4199  H2  HOH B1393      32.113  16.964  30.973  1.00  0.00      B    H  
ATOM   4200  O   HOH B1394      17.956  26.144   2.600  1.00  0.00      B    O  
ATOM   4201  H1  HOH B1394      18.561  26.292   3.415  1.00  0.00      B    H  
ATOM   4202  H2  HOH B1394      17.685  25.136   2.565  1.00  0.00      B    H  
ATOM   4203  O   HOH B1395      15.301  11.195   2.274  1.00  0.00      B    O  
ATOM   4204  H1  HOH B1395      15.496  12.003   2.875  1.00  0.00      B    H  
ATOM   4205  H2  HOH B1395      15.393  10.417   2.858  1.00  0.00      B    H  
ATOM   4206  O   HOH B1396      16.608  10.583  16.688  1.00  0.00      B    O  
ATOM   4207  H1  HOH B1396      16.051  11.379  17.092  1.00  0.00      B    H  
ATOM   4208  H2  HOH B1396      16.160   9.757  17.107  1.00  0.00      B    H  
ATOM   4209  O   HOH B1397      19.315  12.186  12.346  1.00  0.00      B    O  
ATOM   4210  H1  HOH B1397      18.729  12.645  13.059  1.00  0.00      B    H  
ATOM   4211  H2  HOH B1397      19.646  11.267  12.679  1.00  0.00      B    H  
ATOM   4212  O   HOH B1398      14.407  23.416  27.877  1.00  0.00      B    O  
ATOM   4213  H1  HOH B1398      14.547  24.165  28.578  1.00  0.00      B    H  
ATOM   4214  H2  HOH B1398      15.271  23.327  27.300  1.00  0.00      B    H  
ATOM   4215  O   HOH B1399      24.438  32.139  20.802  1.00  0.00      B    O  
ATOM   4216  H1  HOH B1399      24.547  32.137  19.847  1.00  0.00      B    H  
ATOM   4217  H2  HOH B1399      23.900  33.013  20.992  1.00  0.00      B    H  
ATOM   4218  O   HOH B1400       7.921   0.792  23.828  1.00  0.00      B    O  
ATOM   4219  H1  HOH B1400       8.292   1.298  23.037  1.00  0.00      B    H  
ATOM   4220  H2  HOH B1400       8.224  -0.194  23.719  1.00  0.00      B    H  
ATOM   4221  O   HOH B1401      24.927  13.563   6.062  1.00  0.00      B    O  
ATOM   4222  H1  HOH B1401      24.742  13.308   7.082  1.00  0.00      B    H  
ATOM   4223  H2  HOH B1401      24.758  14.564   6.030  1.00  0.00      B    H  
ATOM   4224  O   HOH B1402      18.679  21.451  38.737  1.00  0.00      B    O  
ATOM   4225  H1  HOH B1402      18.067  21.993  39.373  1.00  0.00      B    H  
ATOM   4226  H2  HOH B1402      18.821  22.060  37.870  1.00  0.00      B    H  
ATOM   4227  O   HOH B1403      15.724  33.541  27.361  1.00  0.00      B    O  
ATOM   4228  H1  HOH B1403      14.817  33.088  27.230  1.00  0.00      B    H  
ATOM   4229  H2  HOH B1403      16.214  33.092  28.190  1.00  0.00      B    H  
ATOM   4230  O   HOH B1404      32.579   5.245  33.463  1.00  0.00      B    O  
ATOM   4231  H1  HOH B1404      31.680   5.527  33.851  1.00  0.00      B    H  
ATOM   4232  H2  HOH B1404      32.549   4.287  33.121  1.00  0.00      B    H  
ATOM   4233  O   HOH B1405       0.627  31.649  27.258  1.00  0.00      B    O  
ATOM   4234  H1  HOH B1405      -0.035  32.195  26.786  1.00  0.00      B    H  
ATOM   4235  H2  HOH B1405       0.294  30.670  27.251  1.00  0.00      B    H  
ATOM   4236  O   HOH B1406      16.062  19.585   9.641  1.00  0.00      B    O  
ATOM   4237  H1  HOH B1406      16.798  18.852   9.750  1.00  0.00      B    H  
ATOM   4238  H2  HOH B1406      16.398  20.514   9.823  1.00  0.00      B    H  
ATOM   4239  O   HOH B1407      29.847  10.056  36.006  1.00  0.00      B    O  
ATOM   4240  H1  HOH B1407      29.527  10.424  35.137  1.00  0.00      B    H  
ATOM   4241  H2  HOH B1407      29.438   9.140  36.140  1.00  0.00      B    H  
ATOM   4242  O   HOH B1408      33.428  28.436  15.735  1.00  0.00      B    O  
ATOM   4243  H1  HOH B1408      33.680  28.011  16.597  1.00  0.00      B    H  
ATOM   4244  H2  HOH B1408      34.238  28.342  15.166  1.00  0.00      B    H  
ATOM   4245  O   HOH B1409      18.853   4.386  30.135  1.00  0.00      B    O  
ATOM   4246  H1  HOH B1409      19.890   4.329  30.106  1.00  0.00      B    H  
ATOM   4247  H2  HOH B1409      18.516   4.478  31.093  1.00  0.00      B    H  
ATOM   4248  O   HOH B1410       9.401  18.187  19.901  1.00  0.00      B    O  
ATOM   4249  H1  HOH B1410       9.141  17.370  19.328  1.00  0.00      B    H  
ATOM   4250  H2  HOH B1410       9.861  17.771  20.738  1.00  0.00      B    H  
ATOM   4251  O   HOH B1411       8.483  37.050  34.511  1.00  0.00      B    O  
ATOM   4252  H1  HOH B1411       8.358  37.994  34.176  1.00  0.00      B    H  
ATOM   4253  H2  HOH B1411       9.497  36.959  34.356  1.00  0.00      B    H  
ATOM   4254  O   HOH B1412      33.634  31.047  16.133  1.00  0.00      B    O  
ATOM   4255  H1  HOH B1412      33.451  30.021  15.952  1.00  0.00      B    H  
ATOM   4256  H2  HOH B1412      34.184  31.464  15.427  1.00  0.00      B    H  
ATOM   4257  O   HOH B1413      30.554  24.337  29.469  1.00  0.00      B    O  
ATOM   4258  H1  HOH B1413      31.251  23.784  30.030  1.00  0.00      B    H  
ATOM   4259  H2  HOH B1413      30.260  25.129  30.053  1.00  0.00      B    H  
ATOM   4260  O   HOH B1414      18.580  17.203  29.041  1.00  0.00      B    O  
ATOM   4261  H1  HOH B1414      17.943  17.681  28.463  1.00  0.00      B    H  
ATOM   4262  H2  HOH B1414      18.142  16.883  29.932  1.00  0.00      B    H  
ATOM   4263  O   HOH B1415       4.245   3.142  11.959  1.00  0.00      B    O  
ATOM   4264  H1  HOH B1415       3.253   3.025  11.847  1.00  0.00      B    H  
ATOM   4265  H2  HOH B1415       4.427   3.078  12.936  1.00  0.00      B    H  
ATOM   4266  O   HOH B1416      26.802  31.672  22.152  1.00  0.00      B    O  
ATOM   4267  H1  HOH B1416      25.816  31.724  21.795  1.00  0.00      B    H  
ATOM   4268  H2  HOH B1416      26.968  30.798  22.719  1.00  0.00      B    H  
ATOM   4269  O   HOH B1417      25.869   7.596  21.581  1.00  0.00      B    O  
ATOM   4270  H1  HOH B1417      25.792   6.789  22.155  1.00  0.00      B    H  
ATOM   4271  H2  HOH B1417      26.898   7.687  21.249  1.00  0.00      B    H  
ATOM   4272  O   HOH B1418      20.014  14.237   6.451  1.00  0.00      B    O  
ATOM   4273  H1  HOH B1418      19.232  13.963   7.130  1.00  0.00      B    H  
ATOM   4274  H2  HOH B1418      20.752  14.679   7.013  1.00  0.00      B    H  
ATOM   4275  O   HOH B1419      37.137   8.517  39.133  1.00  0.00      B    O  
ATOM   4276  H1  HOH B1419      36.867   8.464  38.119  1.00  0.00      B    H  
ATOM   4277  H2  HOH B1419      37.951   7.889  39.285  1.00  0.00      B    H  
ATOM   4278  O   HOH B1420      16.889   2.482   2.610  1.00  0.00      B    O  
ATOM   4279  H1  HOH B1420      17.601   2.805   3.278  1.00  0.00      B    H  
ATOM   4280  H2  HOH B1420      16.351   3.206   2.302  1.00  0.00      B    H  
ATOM   4281  O   HOH B1421      26.342  24.481  12.294  1.00  0.00      B    O  
ATOM   4282  H1  HOH B1421      26.907  23.659  12.102  1.00  0.00      B    H  
ATOM   4283  H2  HOH B1421      25.840  24.738  11.473  1.00  0.00      B    H  
ATOM   4284  O   HOH B1422      17.483   2.505  12.424  1.00  0.00      B    O  
ATOM   4285  H1  HOH B1422      16.791   3.211  12.767  1.00  0.00      B    H  
ATOM   4286  H2  HOH B1422      17.420   1.732  13.051  1.00  0.00      B    H  
ATOM   4287  O   HOH B1423       7.790   2.703   2.835  1.00  0.00      B    O  
ATOM   4288  H1  HOH B1423       7.524   3.560   3.299  1.00  0.00      B    H  
ATOM   4289  H2  HOH B1423       6.966   2.308   2.440  1.00  0.00      B    H  
ATOM   4290  O   HOH B1424      38.212  26.668  15.793  1.00  0.00      B    O  
ATOM   4291  H1  HOH B1424      37.616  27.032  16.526  1.00  0.00      B    H  
ATOM   4292  H2  HOH B1424      39.012  27.286  15.684  1.00  0.00      B    H  
ATOM   4293  O   HOH B1425      30.463  14.897   9.785  1.00  0.00      B    O  
ATOM   4294  H1  HOH B1425      31.464  14.743   9.570  1.00  0.00      B    H  
ATOM   4295  H2  HOH B1425      29.891  14.279   9.190  1.00  0.00      B    H  
ATOM   4296  O   HOH B1426      14.852  25.047   2.641  1.00  0.00      B    O  
ATOM   4297  H1  HOH B1426      13.914  25.174   2.863  1.00  0.00      B    H  
ATOM   4298  H2  HOH B1426      15.160  25.791   2.029  1.00  0.00      B    H  
ATOM   4299  O   HOH B1427       5.220   8.593   2.992  1.00  0.00      B    O  
ATOM   4300  H1  HOH B1427       4.621   9.352   2.712  1.00  0.00      B    H  
ATOM   4301  H2  HOH B1427       4.556   7.847   3.182  1.00  0.00      B    H  
ATOM   4302  O   HOH B1428      22.256  22.691  17.622  1.00  0.00      B    O  
ATOM   4303  H1  HOH B1428      22.926  22.441  18.354  1.00  0.00      B    H  
ATOM   4304  H2  HOH B1428      22.595  23.566  17.255  1.00  0.00      B    H  
ATOM   4305  O   HOH B1429      37.868  35.548  30.969  1.00  0.00      B    O  
ATOM   4306  H1  HOH B1429      37.801  34.526  31.135  1.00  0.00      B    H  
ATOM   4307  H2  HOH B1429      36.922  35.803  30.765  1.00  0.00      B    H  
ATOM   4308  O   HOH B1430      10.824  30.302  17.859  1.00  0.00      B    O  
ATOM   4309  H1  HOH B1430      11.180  30.418  18.756  1.00  0.00      B    H  
ATOM   4310  H2  HOH B1430       9.940  29.875  18.053  1.00  0.00      B    H  
ATOM   4311  O   HOH B1431      12.630   7.852  21.245  1.00  0.00      B    O  
ATOM   4312  H1  HOH B1431      13.570   7.691  21.594  1.00  0.00      B    H  
ATOM   4313  H2  HOH B1431      12.046   7.767  22.076  1.00  0.00      B    H  
ATOM   4314  O   HOH B1432      24.323  28.443  37.820  1.00  0.00      B    O  
ATOM   4315  H1  HOH B1432      23.516  29.113  37.793  1.00  0.00      B    H  
ATOM   4316  H2  HOH B1432      25.136  28.938  38.150  1.00  0.00      B    H  
ATOM   4317  O   HOH B1433      27.793   7.648  30.780  1.00  0.00      B    O  
ATOM   4318  H1  HOH B1433      27.287   7.894  31.607  1.00  0.00      B    H  
ATOM   4319  H2  HOH B1433      28.388   6.885  31.001  1.00  0.00      B    H  
ATOM   4320  O   HOH B1434      30.043  13.728  17.656  1.00  0.00      B    O  
ATOM   4321  H1  HOH B1434      30.530  13.240  16.910  1.00  0.00      B    H  
ATOM   4322  H2  HOH B1434      30.066  13.147  18.502  1.00  0.00      B    H  
ATOM   4323  O   HOH B1435       2.068   5.899  30.447  1.00  0.00      B    O  
ATOM   4324  H1  HOH B1435       2.225   6.373  31.363  1.00  0.00      B    H  
ATOM   4325  H2  HOH B1435       2.503   6.462  29.755  1.00  0.00      B    H  
ATOM   4326  O   HOH B1436       0.247  37.886   9.121  1.00  0.00      B    O  
ATOM   4327  H1  HOH B1436       0.789  37.460   8.343  1.00  0.00      B    H  
ATOM   4328  H2  HOH B1436      -0.194  37.155   9.666  1.00  0.00      B    H  
ATOM   4329  O   HOH B1437      11.683  18.716   1.677  1.00  0.00      B    O  
ATOM   4330  H1  HOH B1437      12.293  18.352   2.378  1.00  0.00      B    H  
ATOM   4331  H2  HOH B1437      10.748  18.702   2.090  1.00  0.00      B    H  
ATOM   4332  O   HOH B1438       6.492  33.506   8.790  1.00  0.00      B    O  
ATOM   4333  H1  HOH B1438       6.927  34.441   9.062  1.00  0.00      B    H  
ATOM   4334  H2  HOH B1438       6.473  32.886   9.656  1.00  0.00      B    H  
ATOM   4335  O   HOH B1439      28.850  36.895  13.099  1.00  0.00      B    O  
ATOM   4336  H1  HOH B1439      28.911  35.861  13.191  1.00  0.00      B    H  
ATOM   4337  H2  HOH B1439      29.798  37.201  12.725  1.00  0.00      B    H  
ATOM   4338  O   HOH B1440      35.977  20.906   7.088  1.00  0.00      B    O  
ATOM   4339  H1  HOH B1440      36.947  21.068   7.062  1.00  0.00      B    H  
ATOM   4340  H2  HOH B1440      35.781  20.149   6.458  1.00  0.00      B    H  
ATOM   4341  O   HOH B1441      38.458  36.738   5.292  1.00  0.00      B    O  
ATOM   4342  H1  HOH B1441      38.894  35.849   5.145  1.00  0.00      B    H  
ATOM   4343  H2  HOH B1441      37.781  36.569   6.094  1.00  0.00      B    H  
ATOM   4344  O   HOH B1442      33.431  31.462  29.639  1.00  0.00      B    O  
ATOM   4345  H1  HOH B1442      33.674  32.098  30.371  1.00  0.00      B    H  
ATOM   4346  H2  HOH B1442      33.753  30.572  29.960  1.00  0.00      B    H  
ATOM   4347  O   HOH B1443      11.089   5.188  34.762  1.00  0.00      B    O  
ATOM   4348  H1  HOH B1443      10.443   4.624  34.219  1.00  0.00      B    H  
ATOM   4349  H2  HOH B1443      10.879   4.897  35.707  1.00  0.00      B    H  
ATOM   4350  O   HOH B1444      38.621   2.495  36.431  1.00  0.00      B    O  
ATOM   4351  H1  HOH B1444      38.862   3.441  36.442  1.00  0.00      B    H  
ATOM   4352  H2  HOH B1444      39.235   1.951  35.789  1.00  0.00      B    H  
ATOM   4353  O   HOH B1445      11.615  23.226  30.591  1.00  0.00      B    O  
ATOM   4354  H1  HOH B1445      11.147  22.535  31.153  1.00  0.00      B    H  
ATOM   4355  H2  HOH B1445      12.573  23.178  30.821  1.00  0.00      B    H  
ATOM   4356  O   HOH B1446      32.575   5.794  10.859  1.00  0.00      B    O  
ATOM   4357  H1  HOH B1446      33.387   5.586  11.422  1.00  0.00      B    H  
ATOM   4358  H2  HOH B1446      32.735   5.544   9.877  1.00  0.00      B    H  
ATOM   4359  O   HOH B1447      12.070  31.104  22.419  1.00  0.00      B    O  
ATOM   4360  H1  HOH B1447      11.330  30.634  21.997  1.00  0.00      B    H  
ATOM   4361  H2  HOH B1447      11.591  31.859  22.989  1.00  0.00      B    H  
ATOM   4362  O   HOH B1448      38.664   8.345   3.392  1.00  0.00      B    O  
ATOM   4363  H1  HOH B1448      38.019   7.582   3.276  1.00  0.00      B    H  
ATOM   4364  H2  HOH B1448      38.106   9.163   3.296  1.00  0.00      B    H  
ATOM   4365  O   HOH B1449       4.846  33.506  20.077  1.00  0.00      B    O  
ATOM   4366  H1  HOH B1449       5.178  32.563  19.858  1.00  0.00      B    H  
ATOM   4367  H2  HOH B1449       5.686  34.112  19.968  1.00  0.00      B    H  
ATOM   4368  O   HOH B1450       3.253  30.334  34.701  1.00  0.00      B    O  
ATOM   4369  H1  HOH B1450       2.801  30.329  35.579  1.00  0.00      B    H  
ATOM   4370  H2  HOH B1450       3.829  31.166  34.593  1.00  0.00      B    H  
ATOM   4371  O   HOH B1451       8.113  14.651  32.915  1.00  0.00      B    O  
ATOM   4372  H1  HOH B1451       8.723  14.014  32.398  1.00  0.00      B    H  
ATOM   4373  H2  HOH B1451       8.673  15.078  33.659  1.00  0.00      B    H  
ATOM   4374  O   HOH B1452      13.325  27.731  31.608  1.00  0.00      B    O  
ATOM   4375  H1  HOH B1452      13.706  28.144  32.397  1.00  0.00      B    H  
ATOM   4376  H2  HOH B1452      13.925  27.909  30.796  1.00  0.00      B    H  
ATOM   4377  O   HOH B1453      18.935   6.206   4.792  1.00  0.00      B    O  
ATOM   4378  H1  HOH B1453      18.970   5.192   4.969  1.00  0.00      B    H  
ATOM   4379  H2  HOH B1453      19.017   6.354   3.797  1.00  0.00      B    H  
ATOM   4380  O   HOH B1454       9.931  14.864  14.350  1.00  0.00      B    O  
ATOM   4381  H1  HOH B1454       9.501  14.566  15.175  1.00  0.00      B    H  
ATOM   4382  H2  HOH B1454      10.901  15.117  14.584  1.00  0.00      B    H  
ATOM   4383  O   HOH B1455       6.780  31.898  30.150  1.00  0.00      B    O  
ATOM   4384  H1  HOH B1455       6.864  31.552  31.057  1.00  0.00      B    H  
ATOM   4385  H2  HOH B1455       5.848  32.027  29.837  1.00  0.00      B    H  
ATOM   4386  O   HOH B1456      35.616   1.937  23.243  1.00  0.00      B    O  
ATOM   4387  H1  HOH B1456      36.415   1.529  22.749  1.00  0.00      B    H  
ATOM   4388  H2  HOH B1456      35.660   2.898  22.968  1.00  0.00      B    H  
ATOM   4389  O   HOH B1457      35.642  32.158  14.311  1.00  0.00      B    O  
ATOM   4390  H1  HOH B1457      36.372  32.634  14.818  1.00  0.00      B    H  
ATOM   4391  H2  HOH B1457      36.011  31.449  13.646  1.00  0.00      B    H  
ATOM   4392  O   HOH B1458       2.441  27.443  34.760  1.00  0.00      B    O  
ATOM   4393  H1  HOH B1458       2.507  28.397  34.820  1.00  0.00      B    H  
ATOM   4394  H2  HOH B1458       3.402  27.051  34.877  1.00  0.00      B    H  
ATOM   4395  O   HOH B1459      24.299  37.329  30.224  1.00  0.00      B    O  
ATOM   4396  H1  HOH B1459      24.918  36.751  29.649  1.00  0.00      B    H  
ATOM   4397  H2  HOH B1459      24.741  38.244  30.279  1.00  0.00      B    H  
ATOM   4398  O   HOH B1460      24.527  27.433  26.697  1.00  0.00      B    O  
ATOM   4399  H1  HOH B1460      24.118  27.844  25.912  1.00  0.00      B    H  
ATOM   4400  H2  HOH B1460      25.338  26.957  26.419  1.00  0.00      B    H  
ATOM   4401  O   HOH B1461      21.557  38.938   8.459  1.00  0.00      B    O  
ATOM   4402  H1  HOH B1461      22.280  38.446   7.945  1.00  0.00      B    H  
ATOM   4403  H2  HOH B1461      21.971  39.803   8.680  1.00  0.00      B    H  
ATOM   4404  O   HOH B1462      26.257   8.585  14.477  1.00  0.00      B    O  
ATOM   4405  H1  HOH B1462      25.686   9.386  14.155  1.00  0.00      B    H  
ATOM   4406  H2  HOH B1462      25.969   8.422  15.415  1.00  0.00      B    H  
ATOM   4407  O   HOH B1463      31.986   1.970  35.103  1.00  0.00      B    O  
ATOM   4408  H1  HOH B1463      31.897   0.985  34.768  1.00  0.00      B    H  
ATOM   4409  H2  HOH B1463      32.365   1.985  36.022  1.00  0.00      B    H  
ATOM   4410  O   HOH B1464      38.790  32.623  17.517  1.00  0.00      B    O  
ATOM   4411  H1  HOH B1464      38.499  33.493  18.005  1.00  0.00      B    H  
ATOM   4412  H2  HOH B1464      38.631  32.709  16.527  1.00  0.00      B    H  
ATOM   4413  O   HOH B1465      21.905  18.962  18.792  1.00  0.00      B    O  
ATOM   4414  H1  HOH B1465      22.486  18.176  18.463  1.00  0.00      B    H  
ATOM   4415  H2  HOH B1465      20.932  18.872  18.427  1.00  0.00      B    H  
ATOM   4416  O   HOH B1466       8.785  15.944  28.110  1.00  0.00      B    O  
ATOM   4417  H1  HOH B1466       8.327  15.637  28.999  1.00  0.00      B    H  
ATOM   4418  H2  HOH B1466       9.006  16.911  28.244  1.00  0.00      B    H  
ATOM   4419  O   HOH B1467      17.723  12.934   7.689  1.00  0.00      B    O  
ATOM   4420  H1  HOH B1467      17.812  12.468   6.832  1.00  0.00      B    H  
ATOM   4421  H2  HOH B1467      16.846  12.582   8.159  1.00  0.00      B    H  
ATOM   4422  O   HOH B1468      17.152  36.401  38.560  1.00  0.00      B    O  
ATOM   4423  H1  HOH B1468      16.460  36.547  39.304  1.00  0.00      B    H  
ATOM   4424  H2  HOH B1468      18.077  36.482  38.957  1.00  0.00      B    H  
ATOM   4425  O   HOH B1469      26.954  20.102   9.779  1.00  0.00      B    O  
ATOM   4426  H1  HOH B1469      25.967  20.434  10.027  1.00  0.00      B    H  
ATOM   4427  H2  HOH B1469      26.955  19.178   9.473  1.00  0.00      B    H  
ATOM   4428  O   HOH B1470      38.040  29.607  30.463  1.00  0.00      B    O  
ATOM   4429  H1  HOH B1470      37.522  29.312  31.237  1.00  0.00      B    H  
ATOM   4430  H2  HOH B1470      37.411  30.032  29.787  1.00  0.00      B    H  
ATOM   4431  O   HOH B1471      17.788  23.470   2.397  1.00  0.00      B    O  
ATOM   4432  H1  HOH B1471      17.595  22.569   2.764  1.00  0.00      B    H  
ATOM   4433  H2  HOH B1471      17.356  23.534   1.498  1.00  0.00      B    H  
ATOM   4434  O   HOH B1472      10.225  21.297  32.279  1.00  0.00      B    O  
ATOM   4435  H1  HOH B1472       9.587  22.047  32.546  1.00  0.00      B    H  
ATOM   4436  H2  HOH B1472       9.698  20.441  32.237  1.00  0.00      B    H  
ATOM   4437  O   HOH B1473      26.918   7.267  12.174  1.00  0.00      B    O  
ATOM   4438  H1  HOH B1473      27.215   6.522  12.823  1.00  0.00      B    H  
ATOM   4439  H2  HOH B1473      26.453   8.031  12.710  1.00  0.00      B    H  
ATOM   4440  O   HOH B1474      20.659   1.095  29.931  1.00  0.00      B    O  
ATOM   4441  H1  HOH B1474      20.934   1.194  28.932  1.00  0.00      B    H  
ATOM   4442  H2  HOH B1474      20.169   0.252  30.003  1.00  0.00      B    H  
ATOM   4443  O   HOH B1475      38.577   1.435  26.835  1.00  0.00      B    O  
ATOM   4444  H1  HOH B1475      38.825   1.317  27.858  1.00  0.00      B    H  
ATOM   4445  H2  HOH B1475      39.067   2.237  26.574  1.00  0.00      B    H  
ATOM   4446  O   HOH B1476      37.312   4.870  18.537  1.00  0.00      B    O  
ATOM   4447  H1  HOH B1476      37.876   4.347  17.826  1.00  0.00      B    H  
ATOM   4448  H2  HOH B1476      37.292   4.290  19.370  1.00  0.00      B    H  
ATOM   4449  O   HOH B1477      13.863   4.297  10.337  1.00  0.00      B    O  
ATOM   4450  H1  HOH B1477      14.793   4.712  10.118  1.00  0.00      B    H  
ATOM   4451  H2  HOH B1477      13.691   3.426   9.815  1.00  0.00      B    H  
ATOM   4452  O   HOH B1478      31.539  13.401   3.452  1.00  0.00      B    O  
ATOM   4453  H1  HOH B1478      31.262  12.838   4.231  1.00  0.00      B    H  
ATOM   4454  H2  HOH B1478      30.840  13.273   2.708  1.00  0.00      B    H  
ATOM   4455  O   HOH B1479      -0.032  12.957   2.066  1.00  0.00      B    O  
ATOM   4456  H1  HOH B1479       0.512  12.599   2.868  1.00  0.00      B    H  
ATOM   4457  H2  HOH B1479      -0.480  12.130   1.645  1.00  0.00      B    H  
ATOM   4458  O   HOH B1480      11.757   6.273  23.723  1.00  0.00      B    O  
ATOM   4459  H1  HOH B1480      11.807   5.413  23.129  1.00  0.00      B    H  
ATOM   4460  H2  HOH B1480      10.860   6.329  24.117  1.00  0.00      B    H  
ATOM   4461  O   HOH B1481       5.806   0.944  25.348  1.00  0.00      B    O  
ATOM   4462  H1  HOH B1481       6.284   0.864  26.243  1.00  0.00      B    H  
ATOM   4463  H2  HOH B1481       6.467   0.867  24.570  1.00  0.00      B    H  
ATOM   4464  O   HOH B1482       1.808  13.533   9.998  1.00  0.00      B    O  
ATOM   4465  H1  HOH B1482       0.910  14.044  10.061  1.00  0.00      B    H  
ATOM   4466  H2  HOH B1482       2.291  13.758  10.847  1.00  0.00      B    H  
ATOM   4467  O   HOH B1483      29.142  20.065  16.180  1.00  0.00      B    O  
ATOM   4468  H1  HOH B1483      28.420  19.345  16.259  1.00  0.00      B    H  
ATOM   4469  H2  HOH B1483      28.661  21.009  15.925  1.00  0.00      B    H  
ATOM   4470  O   HOH B1484      33.520  20.942  17.607  1.00  0.00      B    O  
ATOM   4471  H1  HOH B1484      34.134  21.093  16.812  1.00  0.00      B    H  
ATOM   4472  H2  HOH B1484      33.482  19.985  17.762  1.00  0.00      B    H  
ATOM   4473  O   HOH B1485      22.527   4.307   3.219  1.00  0.00      B    O  
ATOM   4474  H1  HOH B1485      23.492   4.091   3.428  1.00  0.00      B    H  
ATOM   4475  H2  HOH B1485      22.363   5.266   3.592  1.00  0.00      B    H  
ATOM   4476  O   HOH B1486       4.366  35.149  29.092  1.00  0.00      B    O  
ATOM   4477  H1  HOH B1486       3.419  34.888  29.370  1.00  0.00      B    H  
ATOM   4478  H2  HOH B1486       4.578  36.043  29.510  1.00  0.00      B    H  
ATOM   4479  O   HOH B1487       1.041   8.498  20.257  1.00  0.00      B    O  
ATOM   4480  H1  HOH B1487       1.883   7.974  20.150  1.00  0.00      B    H  
ATOM   4481  H2  HOH B1487       0.409   7.881  19.817  1.00  0.00      B    H  
ATOM   4482  O   HOH B1488       5.651  17.485  14.238  1.00  0.00      B    O  
ATOM   4483  H1  HOH B1488       4.852  18.122  14.337  1.00  0.00      B    H  
ATOM   4484  H2  HOH B1488       5.424  16.561  14.614  1.00  0.00      B    H  
ATOM   4485  O   HOH B1489      25.460  36.399  20.085  1.00  0.00      B    O  
ATOM   4486  H1  HOH B1489      24.844  35.878  20.723  1.00  0.00      B    H  
ATOM   4487  H2  HOH B1489      26.036  36.999  20.627  1.00  0.00      B    H  
ATOM   4488  O   HOH B1490      16.589  37.023  25.047  1.00  0.00      B    O  
ATOM   4489  H1  HOH B1490      16.951  36.119  25.325  1.00  0.00      B    H  
ATOM   4490  H2  HOH B1490      15.564  36.999  25.125  1.00  0.00      B    H  
ATOM   4491  O   HOH B1491      26.838  37.935  35.809  1.00  0.00      B    O  
ATOM   4492  H1  HOH B1491      25.883  37.978  35.514  1.00  0.00      B    H  
ATOM   4493  H2  HOH B1491      27.059  36.969  36.056  1.00  0.00      B    H  
ATOM   4494  O   HOH B1492      15.219  35.655  10.017  1.00  0.00      B    O  
ATOM   4495  H1  HOH B1492      14.417  35.013   9.935  1.00  0.00      B    H  
ATOM   4496  H2  HOH B1492      15.074  36.437   9.442  1.00  0.00      B    H  
ATOM   4497  O   HOH B1493      23.715   2.279  28.892  1.00  0.00      B    O  
ATOM   4498  H1  HOH B1493      22.848   2.067  28.412  1.00  0.00      B    H  
ATOM   4499  H2  HOH B1493      23.573   2.098  29.887  1.00  0.00      B    H  
ATOM   4500  O   HOH B1494      30.692  29.941  12.566  1.00  0.00      B    O  
ATOM   4501  H1  HOH B1494      31.555  29.924  13.130  1.00  0.00      B    H  
ATOM   4502  H2  HOH B1494      30.733  29.288  11.801  1.00  0.00      B    H  
ATOM   4503  O   HOH B1495       5.316   1.604   2.290  1.00  0.00      B    O  
ATOM   4504  H1  HOH B1495       5.317   0.594   2.563  1.00  0.00      B    H  
ATOM   4505  H2  HOH B1495       4.358   1.905   2.027  1.00  0.00      B    H  
ATOM   4506  O   HOH B1496       4.709  31.553  23.422  1.00  0.00      B    O  
ATOM   4507  H1  HOH B1496       5.384  32.274  23.594  1.00  0.00      B    H  
ATOM   4508  H2  HOH B1496       4.152  31.415  24.281  1.00  0.00      B    H  
ATOM   4509  O   HOH B1497      23.259  37.266  32.575  1.00  0.00      B    O  
ATOM   4510  H1  HOH B1497      23.274  36.318  32.916  1.00  0.00      B    H  
ATOM   4511  H2  HOH B1497      23.584  37.364  31.578  1.00  0.00      B    H  
ATOM   4512  O   HOH B1498      36.712  31.890  33.868  1.00  0.00      B    O  
ATOM   4513  H1  HOH B1498      37.332  31.201  34.274  1.00  0.00      B    H  
ATOM   4514  H2  HOH B1498      35.767  31.550  33.852  1.00  0.00      B    H  
ATOM   4515  O   HOH B1499      25.159  31.942  28.459  1.00  0.00      B    O  
ATOM   4516  H1  HOH B1499      25.987  31.984  27.893  1.00  0.00      B    H  
ATOM   4517  H2  HOH B1499      25.279  32.538  29.250  1.00  0.00      B    H  
ATOM   4518  O   HOH B1500       2.322  13.709  29.564  1.00  0.00      B    O  
ATOM   4519  H1  HOH B1500       2.510  12.744  29.837  1.00  0.00      B    H  
ATOM   4520  H2  HOH B1500       2.204  13.625  28.572  1.00  0.00      B    H  
ATOM   4521  O   HOH B1501      14.879  26.330  39.046  1.00  0.00      B    O  
ATOM   4522  H1  HOH B1501      13.961  25.789  38.910  1.00  0.00      B    H  
ATOM   4523  H2  HOH B1501      15.070  26.885  38.262  1.00  0.00      B    H  
ATOM   4524  O   HOH B1502      23.642   8.077   0.759  1.00  0.00      B    O  
ATOM   4525  H1  HOH B1502      24.441   8.549   0.213  1.00  0.00      B    H  
ATOM   4526  H2  HOH B1502      23.596   8.425   1.768  1.00  0.00      B    H  
ATOM   4527  O   HOH B1503       4.977  11.158   4.154  1.00  0.00      B    O  
ATOM   4528  H1  HOH B1503       4.613  11.989   3.714  1.00  0.00      B    H  
ATOM   4529  H2  HOH B1503       6.034  11.155   4.071  1.00  0.00      B    H  
ATOM   4530  O   HOH B1504       2.179  36.720   7.578  1.00  0.00      B    O  
ATOM   4531  H1  HOH B1504       2.068  36.210   6.703  1.00  0.00      B    H  
ATOM   4532  H2  HOH B1504       3.196  36.973   7.619  1.00  0.00      B    H  
ATOM   4533  O   HOH B1505       7.248  10.753  35.736  1.00  0.00      B    O  
ATOM   4534  H1  HOH B1505       7.211  11.058  36.686  1.00  0.00      B    H  
ATOM   4535  H2  HOH B1505       7.724   9.842  35.797  1.00  0.00      B    H  
ATOM   4536  O   HOH B1506       4.520  27.782  16.530  1.00  0.00      B    O  
ATOM   4537  H1  HOH B1506       5.422  27.307  16.442  1.00  0.00      B    H  
ATOM   4538  H2  HOH B1506       3.830  27.093  16.399  1.00  0.00      B    H  
ATOM   4539  O   HOH B1507      34.246  21.355   4.447  1.00  0.00      B    O  
ATOM   4540  H1  HOH B1507      34.491  22.233   3.982  1.00  0.00      B    H  
ATOM   4541  H2  HOH B1507      34.018  21.512   5.404  1.00  0.00      B    H  
ATOM   4542  O   HOH B1508      17.606  13.340  19.329  1.00  0.00      B    O  
ATOM   4543  H1  HOH B1508      18.319  12.687  18.904  1.00  0.00      B    H  
ATOM   4544  H2  HOH B1508      17.927  13.661  20.291  1.00  0.00      B    H  
ATOM   4545  O   HOH B1509       9.580   3.556  33.462  1.00  0.00      B    O  
ATOM   4546  H1  HOH B1509       8.932   3.166  34.111  1.00  0.00      B    H  
ATOM   4547  H2  HOH B1509      10.091   2.742  33.134  1.00  0.00      B    H  
ATOM   4548  O   HOH B1510      38.775  22.370  38.087  1.00  0.00      B    O  
ATOM   4549  H1  HOH B1510      38.262  22.464  37.248  1.00  0.00      B    H  
ATOM   4550  H2  HOH B1510      38.424  21.608  38.598  1.00  0.00      B    H  
ATOM   4551  O   HOH B1511       6.050  17.999  25.571  1.00  0.00      B    O  
ATOM   4552  H1  HOH B1511       6.498  18.603  24.867  1.00  0.00      B    H  
ATOM   4553  H2  HOH B1511       6.188  17.029  25.266  1.00  0.00      B    H  
ATOM   4554  O   HOH B1512      14.226   9.276  36.489  1.00  0.00      B    O  
ATOM   4555  H1  HOH B1512      13.777  10.108  36.199  1.00  0.00      B    H  
ATOM   4556  H2  HOH B1512      13.652   8.491  36.126  1.00  0.00      B    H  
ATOM   4557  O   HOH B1513      24.016  30.764  31.615  1.00  0.00      B    O  
ATOM   4558  H1  HOH B1513      23.880  30.026  30.952  1.00  0.00      B    H  
ATOM   4559  H2  HOH B1513      24.225  30.338  32.525  1.00  0.00      B    H  
ATOM   4560  O   HOH B1514      22.314  27.615   2.380  1.00  0.00      B    O  
ATOM   4561  H1  HOH B1514      22.806  26.829   2.015  1.00  0.00      B    H  
ATOM   4562  H2  HOH B1514      21.627  27.845   1.664  1.00  0.00      B    H  
ATOM   4563  O   HOH B1515      35.178  38.580  28.132  1.00  0.00      B    O  
ATOM   4564  H1  HOH B1515      34.982  39.432  27.575  1.00  0.00      B    H  
ATOM   4565  H2  HOH B1515      35.914  37.967  27.689  1.00  0.00      B    H  
ATOM   4566  O   HOH B1516      32.934  25.489  13.230  1.00  0.00      B    O  
ATOM   4567  H1  HOH B1516      32.435  25.616  14.111  1.00  0.00      B    H  
ATOM   4568  H2  HOH B1516      33.836  25.885  13.352  1.00  0.00      B    H  
ATOM   4569  O   HOH B1517       7.660   1.494  21.114  1.00  0.00      B    O  
ATOM   4570  H1  HOH B1517       6.722   1.814  20.910  1.00  0.00      B    H  
ATOM   4571  H2  HOH B1517       8.225   2.190  20.744  1.00  0.00      B    H  
ATOM   4572  O   HOH B1518      27.888  13.591  21.824  1.00  0.00      B    O  
ATOM   4573  H1  HOH B1518      28.027  14.534  22.103  1.00  0.00      B    H  
ATOM   4574  H2  HOH B1518      27.626  12.975  22.596  1.00  0.00      B    H  
ATOM   4575  O   HOH B1519       3.029  27.164   2.306  1.00  0.00      B    O  
ATOM   4576  H1  HOH B1519       2.945  27.102   3.305  1.00  0.00      B    H  
ATOM   4577  H2  HOH B1519       3.381  26.257   2.037  1.00  0.00      B    H  
ATOM   4578  O   HOH B1520      36.642   3.765   9.441  1.00  0.00      B    O  
ATOM   4579  H1  HOH B1520      36.771   4.760   9.496  1.00  0.00      B    H  
ATOM   4580  H2  HOH B1520      37.316   3.370   8.868  1.00  0.00      B    H  
ATOM   4581  O   HOH B1521       4.000  29.399  22.154  1.00  0.00      B    O  
ATOM   4582  H1  HOH B1521       3.395  28.737  22.609  1.00  0.00      B    H  
ATOM   4583  H2  HOH B1521       4.203  30.158  22.861  1.00  0.00      B    H  
ATOM   4584  O   HOH B1522      18.145  34.916  21.414  1.00  0.00      B    O  
ATOM   4585  H1  HOH B1522      17.898  35.628  20.727  1.00  0.00      B    H  
ATOM   4586  H2  HOH B1522      17.945  35.242  22.371  1.00  0.00      B    H  
ATOM   4587  O   HOH B1523      25.155  26.347  32.612  1.00  0.00      B    O  
ATOM   4588  H1  HOH B1523      24.515  26.911  32.099  1.00  0.00      B    H  
ATOM   4589  H2  HOH B1523      24.741  26.089  33.505  1.00  0.00      B    H  
ATOM   4590  O   HOH B1524      33.651  29.168  12.333  1.00  0.00      B    O  
ATOM   4591  H1  HOH B1524      33.285  28.275  12.078  1.00  0.00      B    H  
ATOM   4592  H2  HOH B1524      34.437  28.995  12.968  1.00  0.00      B    H  
ATOM   4593  O   HOH B1525      35.740  28.289   9.524  1.00  0.00      B    O  
ATOM   4594  H1  HOH B1525      35.043  28.970   9.422  1.00  0.00      B    H  
ATOM   4595  H2  HOH B1525      35.425  27.493   9.013  1.00  0.00      B    H  
ATOM   4596  O   HOH B1526       6.965  34.065  15.321  1.00  0.00      B    O  
ATOM   4597  H1  HOH B1526       7.888  34.061  14.961  1.00  0.00      B    H  
ATOM   4598  H2  HOH B1526       6.309  34.698  14.839  1.00  0.00      B    H  
ATOM   4599  O   HOH B1527      15.337  36.678  19.704  1.00  0.00      B    O  
ATOM   4600  H1  HOH B1527      14.545  36.451  19.086  1.00  0.00      B    H  
ATOM   4601  H2  HOH B1527      16.034  37.215  19.178  1.00  0.00      B    H  
ATOM   4602  O   HOH B1528      23.767  31.300  11.749  1.00  0.00      B    O  
ATOM   4603  H1  HOH B1528      23.815  30.747  12.616  1.00  0.00      B    H  
ATOM   4604  H2  HOH B1528      22.785  31.393  11.467  1.00  0.00      B    H  
ATOM   4605  O   HOH B1529      36.303   6.647   9.663  1.00  0.00      B    O  
ATOM   4606  H1  HOH B1529      35.526   6.985   9.088  1.00  0.00      B    H  
ATOM   4607  H2  HOH B1529      35.924   6.379  10.565  1.00  0.00      B    H  
ATOM   4608  O   HOH B1530      24.604   1.142   0.084  1.00  0.00      B    O  
ATOM   4609  H1  HOH B1530      24.604   1.632   0.937  1.00  0.00      B    H  
ATOM   4610  H2  HOH B1530      24.940   1.685  -0.667  1.00  0.00      B    H  
ATOM   4611  O   HOH B1531       8.513   2.089  10.017  1.00  0.00      B    O  
ATOM   4612  H1  HOH B1531       7.798   1.551   9.603  1.00  0.00      B    H  
ATOM   4613  H2  HOH B1531       8.149   2.445  10.913  1.00  0.00      B    H  
ATOM   4614  O   HOH B1532       5.845  14.756  23.650  1.00  0.00      B    O  
ATOM   4615  H1  HOH B1532       5.076  15.437  23.520  1.00  0.00      B    H  
ATOM   4616  H2  HOH B1532       6.651  15.247  23.233  1.00  0.00      B    H  
ATOM   4617  O   HOH B1533      21.260  22.099   4.382  1.00  0.00      B    O  
ATOM   4618  H1  HOH B1533      22.109  22.235   3.854  1.00  0.00      B    H  
ATOM   4619  H2  HOH B1533      20.664  21.472   3.799  1.00  0.00      B    H  
ATOM   4620  O   HOH B1534       4.407  10.799  20.254  1.00  0.00      B    O  
ATOM   4621  H1  HOH B1534       4.445  11.750  19.859  1.00  0.00      B    H  
ATOM   4622  H2  HOH B1534       5.236  10.311  19.875  1.00  0.00      B    H  
ATOM   4623  O   HOH B1535       9.905  32.400  30.835  1.00  0.00      B    O  
ATOM   4624  H1  HOH B1535       9.753  31.843  31.669  1.00  0.00      B    H  
ATOM   4625  H2  HOH B1535       9.059  32.958  30.663  1.00  0.00      B    H  
ATOM   4626  O   HOH B1536      14.582  26.299  29.276  1.00  0.00      B    O  
ATOM   4627  H1  HOH B1536      14.977  26.624  28.382  1.00  0.00      B    H  
ATOM   4628  H2  HOH B1536      13.547  26.102  29.226  1.00  0.00      B    H  
ATOM   4629  O   HOH B1537      16.455  38.579   3.799  1.00  0.00      B    O  
ATOM   4630  H1  HOH B1537      16.727  37.892   3.153  1.00  0.00      B    H  
ATOM   4631  H2  HOH B1537      16.771  38.260   4.714  1.00  0.00      B    H  
ATOM   4632  O   HOH B1538      31.375   0.929  13.208  1.00  0.00      B    O  
ATOM   4633  H1  HOH B1538      31.618  -0.013  12.914  1.00  0.00      B    H  
ATOM   4634  H2  HOH B1538      30.399   0.891  13.458  1.00  0.00      B    H  
ATOM   4635  O   HOH B1539      36.665   5.477  25.651  1.00  0.00      B    O  
ATOM   4636  H1  HOH B1539      36.183   4.916  26.377  1.00  0.00      B    H  
ATOM   4637  H2  HOH B1539      36.191   6.328  25.754  1.00  0.00      B    H  
ATOM   4638  O   HOH B1540      22.098  19.010   0.126  1.00  0.00      B    O  
ATOM   4639  H1  HOH B1540      22.569  18.143   0.397  1.00  0.00      B    H  
ATOM   4640  H2  HOH B1540      21.863  19.463   1.017  1.00  0.00      B    H  
ATOM   4641  O   HOH B1541      31.777   2.497   4.181  1.00  0.00      B    O  
ATOM   4642  H1  HOH B1541      32.325   1.627   4.278  1.00  0.00      B    H  
ATOM   4643  H2  HOH B1541      32.259   3.222   4.701  1.00  0.00      B    H  
ATOM   4644  O   HOH B1542      36.939  11.649  22.432  1.00  0.00      B    O  
ATOM   4645  H1  HOH B1542      36.226  11.475  23.107  1.00  0.00      B    H  
ATOM   4646  H2  HOH B1542      37.126  12.594  22.405  1.00  0.00      B    H  
ATOM   4647  O   HOH B1543      38.813  25.275   2.789  1.00  0.00      B    O  
ATOM   4648  H1  HOH B1543      39.257  24.413   2.532  1.00  0.00      B    H  
ATOM   4649  H2  HOH B1543      38.083  25.177   3.442  1.00  0.00      B    H  
ATOM   4650  O   HOH B1544      13.940  18.502  11.446  1.00  0.00      B    O  
ATOM   4651  H1  HOH B1544      14.578  18.067  12.140  1.00  0.00      B    H  
ATOM   4652  H2  HOH B1544      14.512  18.886  10.714  1.00  0.00      B    H  
ATOM   4653  O   HOH B1545      36.119  30.437   6.713  1.00  0.00      B    O  
ATOM   4654  H1  HOH B1545      36.466  31.383   6.933  1.00  0.00      B    H  
ATOM   4655  H2  HOH B1545      35.491  30.181   7.470  1.00  0.00      B    H  
ATOM   4656  O   HOH B1546      31.801   5.385  29.948  1.00  0.00      B    O  
ATOM   4657  H1  HOH B1546      32.181   4.605  30.475  1.00  0.00      B    H  
ATOM   4658  H2  HOH B1546      32.580   6.008  29.591  1.00  0.00      B    H  
ATOM   4659  O   HOH B1547      18.312  21.671  31.038  1.00  0.00      B    O  
ATOM   4660  H1  HOH B1547      19.279  21.550  31.216  1.00  0.00      B    H  
ATOM   4661  H2  HOH B1547      18.124  21.299  30.118  1.00  0.00      B    H  
ATOM   4662  O   HOH B1548      23.927  34.196  18.680  1.00  0.00      B    O  
ATOM   4663  H1  HOH B1548      24.566  34.943  19.003  1.00  0.00      B    H  
ATOM   4664  H2  HOH B1548      24.260  33.895  17.752  1.00  0.00      B    H  
ATOM   4665  O   HOH B1549       7.506   6.322   8.070  1.00  0.00      B    O  
ATOM   4666  H1  HOH B1549       7.096   7.072   8.576  1.00  0.00      B    H  
ATOM   4667  H2  HOH B1549       8.410   6.666   7.658  1.00  0.00      B    H  
ATOM   4668  O   HOH B1550      31.511  22.339  35.846  1.00  0.00      B    O  
ATOM   4669  H1  HOH B1550      31.090  22.593  36.748  1.00  0.00      B    H  
ATOM   4670  H2  HOH B1550      32.503  22.298  35.908  1.00  0.00      B    H  
ATOM   4671  O   HOH B1551      30.561   6.780  16.232  1.00  0.00      B    O  
ATOM   4672  H1  HOH B1551      30.501   5.872  15.758  1.00  0.00      B    H  
ATOM   4673  H2  HOH B1551      30.044   7.427  15.661  1.00  0.00      B    H  
ATOM   4674  O   HOH B1552      19.246  28.483  35.136  1.00  0.00      B    O  
ATOM   4675  H1  HOH B1552      19.036  27.854  35.895  1.00  0.00      B    H  
ATOM   4676  H2  HOH B1552      19.951  28.040  34.544  1.00  0.00      B    H  
ATOM   4677  O   HOH B1553      31.420  38.509  21.998  1.00  0.00      B    O  
ATOM   4678  H1  HOH B1553      32.403  38.538  22.141  1.00  0.00      B    H  
ATOM   4679  H2  HOH B1553      31.041  37.857  22.671  1.00  0.00      B    H  
ATOM   4680  O   HOH B1554      19.523  28.220  28.544  1.00  0.00      B    O  
ATOM   4681  H1  HOH B1554      19.310  29.015  29.183  1.00  0.00      B    H  
ATOM   4682  H2  HOH B1554      19.587  27.385  29.123  1.00  0.00      B    H  
ATOM   4683  O   HOH B1555      29.180  34.174  15.982  1.00  0.00      B    O  
ATOM   4684  H1  HOH B1555      28.589  34.521  16.785  1.00  0.00      B    H  
ATOM   4685  H2  HOH B1555      29.769  33.406  16.296  1.00  0.00      B    H  
ATOM   4686  O   HOH B1556      18.999  26.865   9.519  1.00  0.00      B    O  
ATOM   4687  H1  HOH B1556      18.827  26.364  10.407  1.00  0.00      B    H  
ATOM   4688  H2  HOH B1556      19.664  26.360   8.907  1.00  0.00      B    H  
ATOM   4689  O   HOH B1557      35.501  18.694  32.923  1.00  0.00      B    O  
ATOM   4690  H1  HOH B1557      34.730  19.282  32.598  1.00  0.00      B    H  
ATOM   4691  H2  HOH B1557      35.917  18.080  32.191  1.00  0.00      B    H  
ATOM   4692  O   HOH B1558      33.143  13.026   1.352  1.00  0.00      B    O  
ATOM   4693  H1  HOH B1558      33.120  12.021   1.490  1.00  0.00      B    H  
ATOM   4694  H2  HOH B1558      32.552  13.444   2.090  1.00  0.00      B    H  
ATOM   4695  O   HOH B1559      37.991  33.276  14.874  1.00  0.00      B    O  
ATOM   4696  H1  HOH B1559      38.620  33.253  14.036  1.00  0.00      B    H  
ATOM   4697  H2  HOH B1559      37.751  34.269  15.053  1.00  0.00      B    H  
ATOM   4698  O   HOH B1560      32.613   1.553  24.458  1.00  0.00      B    O  
ATOM   4699  H1  HOH B1560      33.195   0.748  24.349  1.00  0.00      B    H  
ATOM   4700  H2  HOH B1560      32.835   2.223  23.733  1.00  0.00      B    H  
ATOM   4701  O   HOH B1561      20.117  31.478  23.783  1.00  0.00      B    O  
ATOM   4702  H1  HOH B1561      20.005  30.852  23.020  1.00  0.00      B    H  
ATOM   4703  H2  HOH B1561      19.274  31.442  24.411  1.00  0.00      B    H  
ATOM   4704  O   HOH B1562       0.625  32.472  36.947  1.00  0.00      B    O  
ATOM   4705  H1  HOH B1562       1.077  33.026  36.221  1.00  0.00      B    H  
ATOM   4706  H2  HOH B1562       1.112  31.545  37.121  1.00  0.00      B    H  
ATOM   4707  O   HOH B1563      22.915  32.943  27.439  1.00  0.00      B    O  
ATOM   4708  H1  HOH B1563      22.116  32.525  27.841  1.00  0.00      B    H  
ATOM   4709  H2  HOH B1563      23.776  32.576  27.895  1.00  0.00      B    H  
ATOM   4710  O   HOH B1564      27.839  35.086  18.251  1.00  0.00      B    O  
ATOM   4711  H1  HOH B1564      27.092  35.657  18.511  1.00  0.00      B    H  
ATOM   4712  H2  HOH B1564      28.213  34.638  19.110  1.00  0.00      B    H  
ATOM   4713  O   HOH B1565      33.978   3.609  20.158  1.00  0.00      B    O  
ATOM   4714  H1  HOH B1565      33.929   2.650  19.668  1.00  0.00      B    H  
ATOM   4715  H2  HOH B1565      33.120   3.777  20.707  1.00  0.00      B    H  
ATOM   4716  O   HOH B1566      21.665  22.837  28.155  1.00  0.00      B    O  
ATOM   4717  H1  HOH B1566      22.176  23.144  27.361  1.00  0.00      B    H  
ATOM   4718  H2  HOH B1566      21.358  23.667  28.660  1.00  0.00      B    H  
ATOM   4719  O   HOH B1567      27.424  14.868  29.810  1.00  0.00      B    O  
ATOM   4720  H1  HOH B1567      27.953  15.330  30.591  1.00  0.00      B    H  
ATOM   4721  H2  HOH B1567      27.216  13.943  30.121  1.00  0.00      B    H  
ATOM   4722  O   HOH B1568       6.737   5.913   2.313  1.00  0.00      B    O  
ATOM   4723  H1  HOH B1568       5.873   6.486   2.138  1.00  0.00      B    H  
ATOM   4724  H2  HOH B1568       7.004   5.615   1.382  1.00  0.00      B    H  
ATOM   4725  O   HOH B1569      36.245  21.045  23.309  1.00  0.00      B    O  
ATOM   4726  H1  HOH B1569      35.354  20.785  23.682  1.00  0.00      B    H  
ATOM   4727  H2  HOH B1569      36.466  20.499  22.506  1.00  0.00      B    H  
ATOM   4728  O   HOH B1570      34.922  34.942   2.652  1.00  0.00      B    O  
ATOM   4729  H1  HOH B1570      34.830  35.422   1.801  1.00  0.00      B    H  
ATOM   4730  H2  HOH B1570      35.244  35.588   3.372  1.00  0.00      B    H  
ATOM   4731  O   HOH B1571      28.464  26.030   9.990  1.00  0.00      B    O  
ATOM   4732  H1  HOH B1571      28.696  26.162  10.969  1.00  0.00      B    H  
ATOM   4733  H2  HOH B1571      28.644  25.047   9.833  1.00  0.00      B    H  
ATOM   4734  O   HOH B1572      18.626  35.534   7.879  1.00  0.00      B    O  
ATOM   4735  H1  HOH B1572      19.155  34.766   7.518  1.00  0.00      B    H  
ATOM   4736  H2  HOH B1572      17.684  35.332   7.646  1.00  0.00      B    H  
ATOM   4737  O   HOH B1573      24.290  10.026  17.193  1.00  0.00      B    O  
ATOM   4738  H1  HOH B1573      25.126   9.871  17.742  1.00  0.00      B    H  
ATOM   4739  H2  HOH B1573      23.985   9.139  16.837  1.00  0.00      B    H  
ATOM   4740  O   HOH B1574      21.404  10.902  28.905  1.00  0.00      B    O  
ATOM   4741  H1  HOH B1574      21.425  11.779  29.470  1.00  0.00      B    H  
ATOM   4742  H2  HOH B1574      21.205  10.153  29.552  1.00  0.00      B    H  
ATOM   4743  O   HOH B1575      19.881  31.246  18.451  1.00  0.00      B    O  
ATOM   4744  H1  HOH B1575      19.415  31.804  19.219  1.00  0.00      B    H  
ATOM   4745  H2  HOH B1575      19.690  31.775  17.624  1.00  0.00      B    H  
ATOM   4746  O   HOH B1576      23.041   2.035   8.715  1.00  0.00      B    O  
ATOM   4747  H1  HOH B1576      22.987   2.284   7.741  1.00  0.00      B    H  
ATOM   4748  H2  HOH B1576      23.789   2.510   9.155  1.00  0.00      B    H  
ATOM   4749  O   HOH B1577      29.467  22.589  26.351  1.00  0.00      B    O  
ATOM   4750  H1  HOH B1577      28.995  23.379  26.767  1.00  0.00      B    H  
ATOM   4751  H2  HOH B1577      30.057  22.271  27.057  1.00  0.00      B    H  
ATOM   4752  O   HOH B1578      26.519  21.818   5.640  1.00  0.00      B    O  
ATOM   4753  H1  HOH B1578      25.922  22.597   5.631  1.00  0.00      B    H  
ATOM   4754  H2  HOH B1578      26.050  20.979   5.256  1.00  0.00      B    H  
ATOM   4755  O   HOH B1579      10.137  35.305  20.684  1.00  0.00      B    O  
ATOM   4756  H1  HOH B1579      10.194  34.887  19.746  1.00  0.00      B    H  
ATOM   4757  H2  HOH B1579      10.965  35.767  20.904  1.00  0.00      B    H  
ATOM   4758  O   HOH B1580      38.138  15.843  20.318  1.00  0.00      B    O  
ATOM   4759  H1  HOH B1580      38.972  16.153  19.917  1.00  0.00      B    H  
ATOM   4760  H2  HOH B1580      37.821  14.999  19.769  1.00  0.00      B    H  
ATOM   4761  O   HOH B1581      17.960  19.260  37.132  1.00  0.00      B    O  
ATOM   4762  H1  HOH B1581      17.918  20.196  37.532  1.00  0.00      B    H  
ATOM   4763  H2  HOH B1581      18.826  18.893  37.534  1.00  0.00      B    H  
ATOM   4764  O   HOH B1582      21.764  21.526   9.070  1.00  0.00      B    O  
ATOM   4765  H1  HOH B1582      21.417  21.215   8.149  1.00  0.00      B    H  
ATOM   4766  H2  HOH B1582      21.987  20.727   9.657  1.00  0.00      B    H  
ATOM   4767  O   HOH B1583      29.439   6.142  19.378  1.00  0.00      B    O  
ATOM   4768  H1  HOH B1583      30.354   6.223  18.913  1.00  0.00      B    H  
ATOM   4769  H2  HOH B1583      29.273   5.193  19.603  1.00  0.00      B    H  
ATOM   4770  O   HOH B1584       1.297  23.804  20.609  1.00  0.00      B    O  
ATOM   4771  H1  HOH B1584       1.137  24.781  20.424  1.00  0.00      B    H  
ATOM   4772  H2  HOH B1584       0.746  23.592  21.390  1.00  0.00      B    H  
ATOM   4773  O   HOH B1585      30.878  33.784   2.655  1.00  0.00      B    O  
ATOM   4774  H1  HOH B1585      30.396  34.685   2.950  1.00  0.00      B    H  
ATOM   4775  H2  HOH B1585      31.661  33.548   3.332  1.00  0.00      B    H  
ATOM   4776  O   HOH B1586      20.864  28.757   0.142  1.00  0.00      B    O  
ATOM   4777  H1  HOH B1586      21.200  29.695   0.087  1.00  0.00      B    H  
ATOM   4778  H2  HOH B1586      19.958  28.732  -0.206  1.00  0.00      B    H  
ATOM   4779  O   HOH B1587       5.453  26.106  25.387  1.00  0.00      B    O  
ATOM   4780  H1  HOH B1587       4.548  25.846  25.785  1.00  0.00      B    H  
ATOM   4781  H2  HOH B1587       5.499  25.578  24.488  1.00  0.00      B    H  
ATOM   4782  O   HOH B1588      30.857  18.867  14.597  1.00  0.00      B    O  
ATOM   4783  H1  HOH B1588      30.265  18.237  13.994  1.00  0.00      B    H  
ATOM   4784  H2  HOH B1588      30.200  19.498  15.011  1.00  0.00      B    H  
ATOM   4785  O   HOH B1589      11.705  21.631   4.404  1.00  0.00      B    O  
ATOM   4786  H1  HOH B1589      12.174  20.846   4.884  1.00  0.00      B    H  
ATOM   4787  H2  HOH B1589      11.557  22.392   5.057  1.00  0.00      B    H  
ATOM   4788  O   HOH B1590       6.660  24.011  27.873  1.00  0.00      B    O  
ATOM   4789  H1  HOH B1590       6.420  24.991  27.944  1.00  0.00      B    H  
ATOM   4790  H2  HOH B1590       5.882  23.604  27.423  1.00  0.00      B    H  
ATOM   4791  O   HOH B1591      12.488  16.703   6.175  1.00  0.00      B    O  
ATOM   4792  H1  HOH B1591      13.393  16.313   6.386  1.00  0.00      B    H  
ATOM   4793  H2  HOH B1591      12.194  17.050   7.036  1.00  0.00      B    H  
ATOM   4794  O   HOH B1592      21.614  26.151  19.467  1.00  0.00      B    O  
ATOM   4795  H1  HOH B1592      21.515  26.054  20.496  1.00  0.00      B    H  
ATOM   4796  H2  HOH B1592      21.706  25.229  19.053  1.00  0.00      B    H  
ATOM   4797  O   HOH B1593      24.382  33.387  30.809  1.00  0.00      B    O  
ATOM   4798  H1  HOH B1593      24.190  33.834  31.688  1.00  0.00      B    H  
ATOM   4799  H2  HOH B1593      23.946  32.402  30.876  1.00  0.00      B    H  
ATOM   4800  O   HOH B1594       1.844  18.590   5.265  1.00  0.00      B    O  
ATOM   4801  H1  HOH B1594       1.970  18.010   4.428  1.00  0.00      B    H  
ATOM   4802  H2  HOH B1594       0.886  18.998   5.134  1.00  0.00      B    H  
ATOM   4803  O   HOH B1595      17.199  28.191  33.247  1.00  0.00      B    O  
ATOM   4804  H1  HOH B1595      16.904  27.227  33.140  1.00  0.00      B    H  
ATOM   4805  H2  HOH B1595      17.813  28.275  34.028  1.00  0.00      B    H  
ATOM   4806  O   HOH B1596      34.931   8.295  31.430  1.00  0.00      B    O  
ATOM   4807  H1  HOH B1596      35.889   8.576  31.456  1.00  0.00      B    H  
ATOM   4808  H2  HOH B1596      34.312   9.108  31.374  1.00  0.00      B    H  
ATOM   4809  O   HOH B1597      27.829   1.336  36.379  1.00  0.00      B    O  
ATOM   4810  H1  HOH B1597      27.926   1.423  37.400  1.00  0.00      B    H  
ATOM   4811  H2  HOH B1597      27.515   0.358  36.224  1.00  0.00      B    H  
ATOM   4812  O   HOH B1598      18.079  31.248  25.388  1.00  0.00      B    O  
ATOM   4813  H1  HOH B1598      17.942  30.991  26.342  1.00  0.00      B    H  
ATOM   4814  H2  HOH B1598      17.216  31.317  24.974  1.00  0.00      B    H  
ATOM   4815  O   HOH B1599      15.767  15.309  37.643  1.00  0.00      B    O  
ATOM   4816  H1  HOH B1599      15.347  14.641  38.302  1.00  0.00      B    H  
ATOM   4817  H2  HOH B1599      16.765  15.429  37.975  1.00  0.00      B    H  
ATOM   4818  O   HOH B1600       7.247  32.551  11.245  1.00  0.00      B    O  
ATOM   4819  H1  HOH B1600       7.132  31.905  12.037  1.00  0.00      B    H  
ATOM   4820  H2  HOH B1600       7.840  32.055  10.572  1.00  0.00      B    H  
ATOM   4821  O   HOH B1601      18.018  35.981   3.200  1.00  0.00      B    O  
ATOM   4822  H1  HOH B1601      17.726  35.035   3.459  1.00  0.00      B    H  
ATOM   4823  H2  HOH B1601      18.520  35.779   2.325  1.00  0.00      B    H  
ATOM   4824  O   HOH B1602      38.519  28.442  10.072  1.00  0.00      B    O  
ATOM   4825  H1  HOH B1602      37.581  28.096  10.352  1.00  0.00      B    H  
ATOM   4826  H2  HOH B1602      39.077  27.558   9.887  1.00  0.00      B    H  
ATOM   4827  O   HOH B1603      15.279  16.604   7.072  1.00  0.00      B    O  
ATOM   4828  H1  HOH B1603      15.507  16.107   7.962  1.00  0.00      B    H  
ATOM   4829  H2  HOH B1603      16.193  16.841   6.633  1.00  0.00      B    H  
ATOM   4830  O   HOH B1604      25.840  10.016   9.165  1.00  0.00      B    O  
ATOM   4831  H1  HOH B1604      25.427  10.807   8.719  1.00  0.00      B    H  
ATOM   4832  H2  HOH B1604      25.107   9.307   9.342  1.00  0.00      B    H  
ATOM   4833  O   HOH B1605       0.931  18.556  39.148  1.00  0.00      B    O  
ATOM   4834  H1  HOH B1605       1.752  18.907  39.608  1.00  0.00      B    H  
ATOM   4835  H2  HOH B1605       1.124  18.385  38.146  1.00  0.00      B    H  
ATOM   4836  O   HOH B1606       0.328  25.236  37.674  1.00  0.00      B    O  
ATOM   4837  H1  HOH B1606       0.617  25.301  36.721  1.00  0.00      B    H  
ATOM   4838  H2  HOH B1606       0.374  24.250  37.958  1.00  0.00      B    H  
ATOM   4839  O   HOH B1607      31.471  37.254  12.854  1.00  0.00      B    O  
ATOM   4840  H1  HOH B1607      32.271  37.014  13.342  1.00  0.00      B    H  
ATOM   4841  H2  HOH B1607      31.561  37.136  11.886  1.00  0.00      B    H  
ATOM   4842  O   HOH B1608      24.195  16.816  14.959  1.00  0.00      B    O  
ATOM   4843  H1  HOH B1608      23.754  15.916  14.866  1.00  0.00      B    H  
ATOM   4844  H2  HOH B1608      25.134  16.713  15.301  1.00  0.00      B    H  
ATOM   4845  O   HOH B1609      22.484   7.240   8.237  1.00  0.00      B    O  
ATOM   4846  H1  HOH B1609      22.977   7.576   9.074  1.00  0.00      B    H  
ATOM   4847  H2  HOH B1609      23.167   6.884   7.565  1.00  0.00      B    H  
ATOM   4848  O   HOH B1610      26.815  36.419   2.525  1.00  0.00      B    O  
ATOM   4849  H1  HOH B1610      27.401  35.631   2.567  1.00  0.00      B    H  
ATOM   4850  H2  HOH B1610      25.812  36.148   2.610  1.00  0.00      B    H  
ATOM   4851  O   HOH B1611      29.238  36.302  32.560  1.00  0.00      B    O  
ATOM   4852  H1  HOH B1611      28.508  36.277  31.841  1.00  0.00      B    H  
ATOM   4853  H2  HOH B1611      29.372  37.238  32.842  1.00  0.00      B    H  
ATOM   4854  O   HOH B1612       9.123  26.415   2.429  1.00  0.00      B    O  
ATOM   4855  H1  HOH B1612       9.986  26.862   2.689  1.00  0.00      B    H  
ATOM   4856  H2  HOH B1612       8.338  27.031   2.796  1.00  0.00      B    H  
ATOM   4857  O   HOH B1613       3.418  17.115  38.359  1.00  0.00      B    O  
ATOM   4858  H1  HOH B1613       2.872  16.227  38.449  1.00  0.00      B    H  
ATOM   4859  H2  HOH B1613       3.435  17.580  39.264  1.00  0.00      B    H  
ATOM   4860  O   HOH B1614      29.724   6.055  27.882  1.00  0.00      B    O  
ATOM   4861  H1  HOH B1614      30.330   5.772  28.638  1.00  0.00      B    H  
ATOM   4862  H2  HOH B1614      29.438   6.983  28.008  1.00  0.00      B    H  
ATOM   4863  O   HOH B1615      13.568  15.161   8.891  1.00  0.00      B    O  
ATOM   4864  H1  HOH B1615      13.206  15.788   9.606  1.00  0.00      B    H  
ATOM   4865  H2  HOH B1615      12.892  14.502   8.684  1.00  0.00      B    H  
ATOM   4866  O   HOH B1616      21.571  35.387  24.520  1.00  0.00      B    O  
ATOM   4867  H1  HOH B1616      22.021  34.729  23.915  1.00  0.00      B    H  
ATOM   4868  H2  HOH B1616      20.895  34.984  25.161  1.00  0.00      B    H  
ATOM   4869  O   HOH B1617      34.576  21.249  30.274  1.00  0.00      B    O  
ATOM   4870  H1  HOH B1617      35.137  21.959  30.766  1.00  0.00      B    H  
ATOM   4871  H2  HOH B1617      34.109  20.663  30.972  1.00  0.00      B    H  
ATOM   4872  O   HOH B1618       2.384  14.280   4.306  1.00  0.00      B    O  
ATOM   4873  H1  HOH B1618       1.743  13.600   3.924  1.00  0.00      B    H  
ATOM   4874  H2  HOH B1618       2.306  14.223   5.343  1.00  0.00      B    H  
ATOM   4875  O   HOH B1619      13.175  36.540   3.165  1.00  0.00      B    O  
ATOM   4876  H1  HOH B1619      12.698  35.819   3.774  1.00  0.00      B    H  
ATOM   4877  H2  HOH B1619      12.445  37.011   2.638  1.00  0.00      B    H  
ATOM   4878  O   HOH B1620      12.507   5.333   7.622  1.00  0.00      B    O  
ATOM   4879  H1  HOH B1620      12.327   4.604   8.296  1.00  0.00      B    H  
ATOM   4880  H2  HOH B1620      11.597   5.857   7.457  1.00  0.00      B    H  
ATOM   4881  O   HOH B1621      27.166  31.574  18.882  1.00  0.00      B    O  
ATOM   4882  H1  HOH B1621      27.088  32.467  19.292  1.00  0.00      B    H  
ATOM   4883  H2  HOH B1621      27.469  30.988  19.619  1.00  0.00      B    H  
ATOM   4884  O   HOH B1622      16.847  23.137   6.511  1.00  0.00      B    O  
ATOM   4885  H1  HOH B1622      17.861  23.045   6.782  1.00  0.00      B    H  
ATOM   4886  H2  HOH B1622      16.490  22.237   6.817  1.00  0.00      B    H  
ATOM   4887  O   HOH B1623      38.160  32.674   8.776  1.00  0.00      B    O  
ATOM   4888  H1  HOH B1623      38.931  32.740   9.425  1.00  0.00      B    H  
ATOM   4889  H2  HOH B1623      38.209  31.700   8.427  1.00  0.00      B    H  
ATOM   4890  O   HOH B1624       8.278  26.907  11.270  1.00  0.00      B    O  
ATOM   4891  H1  HOH B1624       9.203  27.223  11.583  1.00  0.00      B    H  
ATOM   4892  H2  HOH B1624       7.679  27.121  12.046  1.00  0.00      B    H  
ATOM   4893  O   HOH B1625       0.675  28.891  27.466  1.00  0.00      B    O  
ATOM   4894  H1  HOH B1625       1.456  28.637  28.019  1.00  0.00      B    H  
ATOM   4895  H2  HOH B1625       0.073  28.057  27.451  1.00  0.00      B    H  
ATOM   4896  O   HOH B1626      11.301  37.957  12.092  1.00  0.00      B    O  
ATOM   4897  H1  HOH B1626      10.968  38.937  11.952  1.00  0.00      B    H  
ATOM   4898  H2  HOH B1626      11.535  37.541  11.174  1.00  0.00      B    H  
ATOM   4899  O   HOH B1627      20.450   3.170   8.572  1.00  0.00      B    O  
ATOM   4900  H1  HOH B1627      20.250   4.082   8.130  1.00  0.00      B    H  
ATOM   4901  H2  HOH B1627      21.450   2.952   8.617  1.00  0.00      B    H  
ATOM   4902  O   HOH B1628      12.957  24.425  35.750  1.00  0.00      B    O  
ATOM   4903  H1  HOH B1628      13.659  23.985  36.326  1.00  0.00      B    H  
ATOM   4904  H2  HOH B1628      12.653  25.206  36.205  1.00  0.00      B    H  
ATOM   4905  O   HOH B1629      23.384  35.546  26.900  1.00  0.00      B    O  
ATOM   4906  H1  HOH B1629      22.614  35.686  26.280  1.00  0.00      B    H  
ATOM   4907  H2  HOH B1629      23.568  34.521  26.996  1.00  0.00      B    H  
ATOM   4908  O   HOH B1630      33.859  10.840  17.590  1.00  0.00      B    O  
ATOM   4909  H1  HOH B1630      33.525  11.420  18.385  1.00  0.00      B    H  
ATOM   4910  H2  HOH B1630      33.162  10.959  16.896  1.00  0.00      B    H  
ATOM   4911  O   HOH B1631      24.943   3.781   4.433  1.00  0.00      B    O  
ATOM   4912  H1  HOH B1631      25.222   3.097   5.128  1.00  0.00      B    H  
ATOM   4913  H2  HOH B1631      25.712   4.424   4.206  1.00  0.00      B    H  
ATOM   4914  O   HOH B1632       3.565   9.342  33.503  1.00  0.00      B    O  
ATOM   4915  H1  HOH B1632       3.873   9.514  34.444  1.00  0.00      B    H  
ATOM   4916  H2  HOH B1632       3.288  10.270  33.207  1.00  0.00      B    H  
ATOM   4917  O   HOH B1633      21.108  31.427  11.436  1.00  0.00      B    O  
ATOM   4918  H1  HOH B1633      20.580  32.090  10.868  1.00  0.00      B    H  
ATOM   4919  H2  HOH B1633      20.511  30.618  11.560  1.00  0.00      B    H  
ATOM   4920  O   HOH B1634      12.081  13.142  37.941  1.00  0.00      B    O  
ATOM   4921  H1  HOH B1634      11.307  13.634  38.324  1.00  0.00      B    H  
ATOM   4922  H2  HOH B1634      11.718  12.447  37.275  1.00  0.00      B    H  
ATOM   4923  O   HOH B1635      10.766  10.586  13.509  1.00  0.00      B    O  
ATOM   4924  H1  HOH B1635      10.773  11.231  12.762  1.00  0.00      B    H  
ATOM   4925  H2  HOH B1635       9.987  10.829  14.115  1.00  0.00      B    H  
ATOM   4926  O   HOH B1636       5.180   5.930  32.276  1.00  0.00      B    O  
ATOM   4927  H1  HOH B1636       4.297   6.217  32.654  1.00  0.00      B    H  
ATOM   4928  H2  HOH B1636       5.876   6.497  32.723  1.00  0.00      B    H  
ATOM   4929  O   HOH B1637      13.239  10.468   4.664  1.00  0.00      B    O  
ATOM   4930  H1  HOH B1637      14.105  10.277   5.140  1.00  0.00      B    H  
ATOM   4931  H2  HOH B1637      12.792   9.562   4.505  1.00  0.00      B    H  
ATOM   4932  O   HOH B1638       1.317  21.066   9.178  1.00  0.00      B    O  
ATOM   4933  H1  HOH B1638       1.993  20.422   8.823  1.00  0.00      B    H  
ATOM   4934  H2  HOH B1638       1.867  21.929   9.187  1.00  0.00      B    H  
ATOM   4935  O   HOH B1639      14.455   5.650   3.423  1.00  0.00      B    O  
ATOM   4936  H1  HOH B1639      15.357   6.062   3.434  1.00  0.00      B    H
[truncated: 87,809 more chars]
