# Supplementary material for: ECE vs DISP Mechanisms in Anodic Electrolysis of Benzyl Alcohols: Computational Prediction of Microscopic Rate Constants
Source: J Phys Chem C Nanomater Interfaces. 2025 Aug 28;129(36):16076–96. doi: 10.1021/acs.jpcc.5c04347 (PMC12434723; doi:10.1021/acs.jpcc.5c04347)
Supplement: Supplementary file 2 [file jp5c04347_si_002.zip › example_simulation_inputs/QMMM_simulation_bulk_H2O_base_H2O/start_04_-1.529_coords.pdb]

TITLE     MDANALYSIS FRAME 0: Created by PDBWriter
CRYST1   39.149   39.149   39.149  90.00  90.00  90.00 P 1           1
ATOM      1  C00 2ag A   1      16.236  16.919  20.206  1.00  0.00      A    C  
ATOM      2  O01 2ag A   1      16.953  18.223  20.243  1.00  0.00      A    O  
ATOM      3  C02 2ag A   1      16.218  19.211  19.666  1.00  0.00      A    C  
ATOM      4  C03 2ag A   1      16.681  19.745  18.490  1.00  0.00      A    C  
ATOM      5  C04 2ag A   1      15.841  20.686  17.855  1.00  0.00      A    C  
ATOM      6  C05 2ag A   1      14.605  21.084  18.370  1.00  0.00      A    C  
ATOM      7  C06 2ag A   1      13.646  22.006  17.721  1.00  0.00      A    C  
ATOM      8  O07 2ag A   1      12.370  21.991  18.175  1.00  0.00      A    O  
ATOM      9  C08 2ag A   1      14.265  20.571  19.625  1.00  0.00      A    C  
ATOM     10  C09 2ag A   1      15.084  19.670  20.266  1.00  0.00      A    C  
ATOM     11  H0A 2ag A   1      15.586  16.940  19.299  1.00  0.00      A    H  
ATOM     12  H0B 2ag A   1      17.011  16.144  20.095  1.00  0.00      A    H  
ATOM     13  H0C 2ag A   1      15.668  16.770  21.109  1.00  0.00      A    H  
ATOM     14  H0D 2ag A   1      17.590  19.514  18.043  1.00  0.00      A    H  
ATOM     15  H0E 2ag A   1      16.086  20.991  16.809  1.00  0.00      A    H  
ATOM     16  H0F 2ag A   1      13.830  22.289  16.699  1.00  0.00      A    H  
ATOM     17  H0G 2ag A   1      14.266  23.495  17.958  1.00  0.00      A    H  
ATOM     18  H0H 2ag A   1      11.701  22.378  17.583  1.00  0.00      A    H  
ATOM     19  H0I 2ag A   1      13.289  20.857  19.939  1.00  0.00      A    H  
ATOM     20  H0J 2ag A   1      14.805  19.220  21.237  1.00  0.00      A    H  
ATOM     21  O   HOH B   1      13.659  19.916  15.271  1.00  0.00      B    O  
ATOM     22  H1  HOH B   1      13.158  19.740  16.155  1.00  0.00      B    H  
ATOM     23  H2  HOH B   1      12.889  19.894  14.699  1.00  0.00      B    H  
ATOM     24  O   HOH B   2      13.635  24.572  15.285  1.00  0.00      B    O  
ATOM     25  H1  HOH B   2      13.180  25.052  16.075  1.00  0.00      B    H  
ATOM     26  H2  HOH B   2      13.383  25.148  14.541  1.00  0.00      B    H  
ATOM     27  O   HOH B   3      16.498  23.620  16.237  1.00  0.00      B    O  
ATOM     28  H1  HOH B   3      16.409  24.410  15.618  1.00  0.00      B    H  
ATOM     29  H2  HOH B   3      16.050  22.940  15.627  1.00  0.00      B    H  
ATOM     30  O   HOH B   4      11.260  19.239  14.179  1.00  0.00      B    O  
ATOM     31  H1  HOH B   4      11.285  18.314  13.907  1.00  0.00      B    H  
ATOM     32  H2  HOH B   4      10.673  19.648  13.545  1.00  0.00      B    H  
ATOM     33  O   HOH B   5      15.083  24.130  18.065  1.00  0.00      B    O  
ATOM     34  H1  HOH B   5      15.761  23.775  17.217  1.00  0.00      B    H  
ATOM     35  H2  HOH B   5      15.414  24.085  19.053  1.00  0.00      B    H  
ATOM     36  O   HOH B   6      12.623  25.752  17.730  1.00  0.00      B    O  
ATOM     37  H1  HOH B   6      11.689  26.116  17.918  1.00  0.00      B    H  
ATOM     38  H2  HOH B   6      13.091  26.605  17.970  1.00  0.00      B    H  
ATOM     39  O   HOH B   7      15.219  21.920  14.594  1.00  0.00      B    O  
ATOM     40  H1  HOH B   7      14.692  21.113  15.000  1.00  0.00      B    H  
ATOM     41  H2  HOH B   7      14.453  22.337  14.193  1.00  0.00      B    H  
ATOM     42  O   HOH B   8      13.105  23.991  20.117  1.00  0.00      B    O  
ATOM     43  H1  HOH B   8      12.887  24.622  19.440  1.00  0.00      B    H  
ATOM     44  H2  HOH B   8      14.002  24.233  20.515  1.00  0.00      B    H  
ATOM     45  O   HOH B   9      10.480  21.941  16.393  1.00  0.00      B    O  
ATOM     46  H1  HOH B   9      10.991  21.938  15.458  1.00  0.00      B    H  
ATOM     47  H2  HOH B   9       9.864  22.670  16.259  1.00  0.00      B    H  
ATOM     48  O   HOH B  10      13.254  17.966  17.987  1.00  0.00      B    O  
ATOM     49  H1  HOH B  10      13.819  18.731  18.006  1.00  0.00      B    H  
ATOM     50  H2  HOH B  10      12.431  18.298  17.551  1.00  0.00      B    H  
ATOM     51  O   HOH B  11      11.113  19.191  16.840  1.00  0.00      B    O  
ATOM     52  H1  HOH B  11      10.981  19.188  15.860  1.00  0.00      B    H  
ATOM     53  H2  HOH B  11      11.087  20.122  17.065  1.00  0.00      B    H  
ATOM     54  O   HOH B  12      12.048  22.444  14.435  1.00  0.00      B    O  
ATOM     55  H1  HOH B  12      11.904  22.548  13.449  1.00  0.00      B    H  
ATOM     56  H2  HOH B  12      12.539  23.343  14.751  1.00  0.00      B    H  
ATOM     57  O   HOH B  13      35.555  18.204  30.348  1.00  0.00      B    O  
ATOM     58  H1  HOH B  13      36.391  18.209  30.986  1.00  0.00      B    H  
ATOM     59  H2  HOH B  13      34.777  17.959  30.941  1.00  0.00      B    H  
ATOM     60  O   HOH B  14      23.648   2.668  24.398  1.00  0.00      B    O  
ATOM     61  H1  HOH B  14      23.578   1.989  25.121  1.00  0.00      B    H  
ATOM     62  H2  HOH B  14      23.068   3.446  24.709  1.00  0.00      B    H  
ATOM     63  O   HOH B  15      12.700  16.393  20.247  1.00  0.00      B    O  
ATOM     64  H1  HOH B  15      12.786  17.181  19.633  1.00  0.00      B    H  
ATOM     65  H2  HOH B  15      12.942  16.636  21.208  1.00  0.00      B    H  
ATOM     66  O   HOH B  16      38.002  16.836  14.765  1.00  0.00      B    O  
ATOM     67  H1  HOH B  16      38.738  17.161  14.140  1.00  0.00      B    H  
ATOM     68  H2  HOH B  16      37.093  17.003  14.279  1.00  0.00      B    H  
ATOM     69  O   HOH B  17       6.327  24.033  17.384  1.00  0.00      B    O  
ATOM     70  H1  HOH B  17       5.850  24.813  17.789  1.00  0.00      B    H  
ATOM     71  H2  HOH B  17       6.606  23.339  18.106  1.00  0.00      B    H  
ATOM     72  O   HOH B  18       8.987  10.460   9.296  1.00  0.00      B    O  
ATOM     73  H1  HOH B  18       9.008  10.193  10.250  1.00  0.00      B    H  
ATOM     74  H2  HOH B  18       8.257   9.917   8.842  1.00  0.00      B    H  
ATOM     75  O   HOH B  19      17.383   7.952  31.400  1.00  0.00      B    O  
ATOM     76  H1  HOH B  19      16.428   8.137  31.611  1.00  0.00      B    H  
ATOM     77  H2  HOH B  19      17.780   8.820  30.958  1.00  0.00      B    H  
ATOM     78  O   HOH B  20       0.309  31.474  24.117  1.00  0.00      B    O  
ATOM     79  H1  HOH B  20      -0.622  31.640  23.807  1.00  0.00      B    H  
ATOM     80  H2  HOH B  20       0.812  32.364  24.207  1.00  0.00      B    H  
ATOM     81  O   HOH B  21      10.224  23.086  31.858  1.00  0.00      B    O  
ATOM     82  H1  HOH B  21       9.537  22.522  31.398  1.00  0.00      B    H  
ATOM     83  H2  HOH B  21      10.849  22.435  32.357  1.00  0.00      B    H  
ATOM     84  O   HOH B  22      19.053   6.003   0.675  1.00  0.00      B    O  
ATOM     85  H1  HOH B  22      19.864   5.951   0.007  1.00  0.00      B    H  
ATOM     86  H2  HOH B  22      19.506   6.527   1.400  1.00  0.00      B    H  
ATOM     87  O   HOH B  23      18.810  16.765  32.844  1.00  0.00      B    O  
ATOM     88  H1  HOH B  23      18.184  17.229  33.494  1.00  0.00      B    H  
ATOM     89  H2  HOH B  23      19.768  17.025  33.114  1.00  0.00      B    H  
ATOM     90  O   HOH B  24      31.973  22.210  22.656  1.00  0.00      B    O  
ATOM     91  H1  HOH B  24      31.478  22.003  21.799  1.00  0.00      B    H  
ATOM     92  H2  HOH B  24      32.021  23.203  22.787  1.00  0.00      B    H  
ATOM     93  O   HOH B  25      15.557  10.585  20.415  1.00  0.00      B    O  
ATOM     94  H1  HOH B  25      15.553   9.577  20.611  1.00  0.00      B    H  
ATOM     95  H2  HOH B  25      16.265  10.932  21.054  1.00  0.00      B    H  
ATOM     96  O   HOH B  26      11.447   1.629  13.922  1.00  0.00      B    O  
ATOM     97  H1  HOH B  26      11.596   1.069  14.731  1.00  0.00      B    H  
ATOM     98  H2  HOH B  26      12.176   2.336  13.885  1.00  0.00      B    H  
ATOM     99  O   HOH B  27       3.990  11.855   8.414  1.00  0.00      B    O  
ATOM    100  H1  HOH B  27       3.695  11.360   9.229  1.00  0.00      B    H  
ATOM    101  H2  HOH B  27       3.556  12.732   8.568  1.00  0.00      B    H  
ATOM    102  O   HOH B  28      32.852  26.944  27.727  1.00  0.00      B    O  
ATOM    103  H1  HOH B  28      33.039  25.972  27.903  1.00  0.00      B    H  
ATOM    104  H2  HOH B  28      33.820  27.320  27.751  1.00  0.00      B    H  
ATOM    105  O   HOH B  29      29.417  35.250  29.740  1.00  0.00      B    O  
ATOM    106  H1  HOH B  29      29.394  35.815  30.592  1.00  0.00      B    H  
ATOM    107  H2  HOH B  29      30.230  34.652  29.701  1.00  0.00      B    H  
ATOM    108  O   HOH B  30      38.325  32.485   4.033  1.00  0.00      B    O  
ATOM    109  H1  HOH B  30      37.926  32.747   3.183  1.00  0.00      B    H  
ATOM    110  H2  HOH B  30      39.206  32.091   3.737  1.00  0.00      B    H  
ATOM    111  O   HOH B  31      33.157  16.221  38.356  1.00  0.00      B    O  
ATOM    112  H1  HOH B  31      32.758  16.253  37.417  1.00  0.00      B    H  
ATOM    113  H2  HOH B  31      34.029  16.721  38.343  1.00  0.00      B    H  
ATOM    114  O   HOH B  32       1.820  38.318   5.853  1.00  0.00      B    O  
ATOM    115  H1  HOH B  32       1.900  37.295   5.836  1.00  0.00      B    H  
ATOM    116  H2  HOH B  32       1.584  38.657   4.999  1.00  0.00      B    H  
ATOM    117  O   HOH B  33      14.411  12.291   6.051  1.00  0.00      B    O  
ATOM    118  H1  HOH B  33      13.424  12.551   5.879  1.00  0.00      B    H  
ATOM    119  H2  HOH B  33      14.617  12.317   7.046  1.00  0.00      B    H  
ATOM    120  O   HOH B  34      25.290  37.262   5.080  1.00  0.00      B    O  
ATOM    121  H1  HOH B  34      25.561  37.211   4.104  1.00  0.00      B    H  
ATOM    122  H2  HOH B  34      25.231  36.302   5.419  1.00  0.00      B    H  
ATOM    123  O   HOH B  35      19.251  14.201  33.103  1.00  0.00      B    O  
ATOM    124  H1  HOH B  35      19.892  13.875  33.780  1.00  0.00      B    H  
ATOM    125  H2  HOH B  35      19.151  15.202  33.206  1.00  0.00      B    H  
ATOM    126  O   HOH B  36      20.739  19.226  18.753  1.00  0.00      B    O  
ATOM    127  H1  HOH B  36      20.633  18.519  19.479  1.00  0.00      B    H  
ATOM    128  H2  HOH B  36      20.815  20.111  19.183  1.00  0.00      B    H  
ATOM    129  O   HOH B  37      30.979  23.970  15.192  1.00  0.00      B    O  
ATOM    130  H1  HOH B  37      31.450  24.641  15.813  1.00  0.00      B    H  
ATOM    131  H2  HOH B  37      30.712  23.096  15.654  1.00  0.00      B    H  
ATOM    132  O   HOH B  38       9.608  18.244  38.437  1.00  0.00      B    O  
ATOM    133  H1  HOH B  38       8.909  18.915  38.515  1.00  0.00      B    H  
ATOM    134  H2  HOH B  38       9.346  17.528  39.118  1.00  0.00      B    H  
ATOM    135  O   HOH B  39      18.909  33.531  31.767  1.00  0.00      B    O  
ATOM    136  H1  HOH B  39      19.514  33.963  31.003  1.00  0.00      B    H  
ATOM    137  H2  HOH B  39      19.463  33.368  32.555  1.00  0.00      B    H  
ATOM    138  O   HOH B  40      35.480  38.584  21.117  1.00  0.00      B    O  
ATOM    139  H1  HOH B  40      35.474  39.298  20.365  1.00  0.00      B    H  
ATOM    140  H2  HOH B  40      35.104  37.730  20.718  1.00  0.00      B    H  
ATOM    141  O   HOH B  41      18.853  23.976  22.459  1.00  0.00      B    O  
ATOM    142  H1  HOH B  41      19.319  23.353  23.126  1.00  0.00      B    H  
ATOM    143  H2  HOH B  41      18.518  23.364  21.636  1.00  0.00      B    H  
ATOM    144  O   HOH B  42      36.552  33.050  20.371  1.00  0.00      B    O  
ATOM    145  H1  HOH B  42      35.739  32.871  19.749  1.00  0.00      B    H  
ATOM    146  H2  HOH B  42      36.677  34.046  20.556  1.00  0.00      B    H  
ATOM    147  O   HOH B  43      26.982  34.140  29.220  1.00  0.00      B    O  
ATOM    148  H1  HOH B  43      26.954  33.181  29.616  1.00  0.00      B    H  
ATOM    149  H2  HOH B  43      27.960  34.466  29.354  1.00  0.00      B    H  
ATOM    150  O   HOH B  44      32.040  28.413   0.786  1.00  0.00      B    O  
ATOM    151  H1  HOH B  44      31.825  28.014   1.746  1.00  0.00      B    H  
ATOM    152  H2  HOH B  44      31.139  28.376   0.262  1.00  0.00      B    H  
ATOM    153  O   HOH B  45      36.203  22.764  21.516  1.00  0.00      B    O  
ATOM    154  H1  HOH B  45      36.697  23.144  22.354  1.00  0.00      B    H  
ATOM    155  H2  HOH B  45      36.335  21.760  21.591  1.00  0.00      B    H  
ATOM    156  O   HOH B  46      22.708  30.398  38.363  1.00  0.00      B    O  
ATOM    157  H1  HOH B  46      22.799  29.451  38.719  1.00  0.00      B    H  
ATOM    158  H2  HOH B  46      23.622  30.860  38.342  1.00  0.00      B    H  
ATOM    159  O   HOH B  47       4.202   6.437  -0.150  1.00  0.00      B    O  
ATOM    160  H1  HOH B  47       3.448   5.925   0.202  1.00  0.00      B    H  
ATOM    161  H2  HOH B  47       4.856   6.525   0.612  1.00  0.00      B    H  
ATOM    162  O   HOH B  48      19.036  31.623  19.114  1.00  0.00      B    O  
ATOM    163  H1  HOH B  48      18.643  30.794  18.652  1.00  0.00      B    H  
ATOM    164  H2  HOH B  48      18.693  31.672  20.093  1.00  0.00      B    H  
ATOM    165  O   HOH B  49      30.637  27.480  16.608  1.00  0.00      B    O  
ATOM    166  H1  HOH B  49      29.672  27.425  16.302  1.00  0.00      B    H  
ATOM    167  H2  HOH B  49      31.097  28.084  15.962  1.00  0.00      B    H  
ATOM    168  O   HOH B  50      29.041   1.096  13.908  1.00  0.00      B    O  
ATOM    169  H1  HOH B  50      29.048   0.672  12.959  1.00  0.00      B    H  
ATOM    170  H2  HOH B  50      28.783   0.374  14.546  1.00  0.00      B    H  
ATOM    171  O   HOH B  51      13.551  38.486  34.611  1.00  0.00      B    O  
ATOM    172  H1  HOH B  51      13.855  37.539  34.291  1.00  0.00      B    H  
ATOM    173  H2  HOH B  51      13.899  38.597  35.557  1.00  0.00      B    H  
ATOM    174  O   HOH B  52      16.041  31.553   5.212  1.00  0.00      B    O  
ATOM    175  H1  HOH B  52      15.209  31.472   5.749  1.00  0.00      B    H  
ATOM    176  H2  HOH B  52      15.719  31.873   4.307  1.00  0.00      B    H  
ATOM    177  O   HOH B  53      16.399   4.516  13.992  1.00  0.00      B    O  
ATOM    178  H1  HOH B  53      16.883   4.388  14.831  1.00  0.00      B    H  
ATOM    179  H2  HOH B  53      16.970   4.643  13.176  1.00  0.00      B    H  
ATOM    180  O   HOH B  54      30.112  32.429  27.507  1.00  0.00      B    O  
ATOM    181  H1  HOH B  54      29.140  32.240  27.212  1.00  0.00      B    H  
ATOM    182  H2  HOH B  54      30.557  32.975  26.665  1.00  0.00      B    H  
ATOM    183  O   HOH B  55       7.935  35.454  22.853  1.00  0.00      B    O  
ATOM    184  H1  HOH B  55       8.170  35.488  21.904  1.00  0.00      B    H  
ATOM    185  H2  HOH B  55       8.814  35.445  23.326  1.00  0.00      B    H  
ATOM    186  O   HOH B  56      28.443  33.491  18.252  1.00  0.00      B    O  
ATOM    187  H1  HOH B  56      28.674  33.819  17.318  1.00  0.00      B    H  
ATOM    188  H2  HOH B  56      27.696  32.765  18.149  1.00  0.00      B    H  
ATOM    189  O   HOH B  57      27.822  21.719  33.334  1.00  0.00      B    O  
ATOM    190  H1  HOH B  57      28.459  22.431  33.718  1.00  0.00      B    H  
ATOM    191  H2  HOH B  57      27.829  20.908  33.939  1.00  0.00      B    H  
ATOM    192  O   HOH B  58      24.853  31.888  35.637  1.00  0.00      B    O  
ATOM    193  H1  HOH B  58      25.380  31.545  34.889  1.00  0.00      B    H  
ATOM    194  H2  HOH B  58      24.503  32.839  35.390  1.00  0.00      B    H  
ATOM    195  O   HOH B  59       8.253  37.042  15.807  1.00  0.00      B    O  
ATOM    196  H1  HOH B  59       8.787  36.980  16.675  1.00  0.00      B    H  
ATOM    197  H2  HOH B  59       7.358  37.544  16.004  1.00  0.00      B    H  
ATOM    198  O   HOH B  60      33.377   6.103  33.526  1.00  0.00      B    O  
ATOM    199  H1  HOH B  60      33.678   6.490  34.388  1.00  0.00      B    H  
ATOM    200  H2  HOH B  60      33.470   6.848  32.823  1.00  0.00      B    H  
ATOM    201  O   HOH B  61      30.371   9.371  16.790  1.00  0.00      B    O  
ATOM    202  H1  HOH B  61      30.325  10.105  17.404  1.00  0.00      B    H  
ATOM    203  H2  HOH B  61      30.659   8.560  17.361  1.00  0.00      B    H  
ATOM    204  O   HOH B  62      37.030   1.622  31.470  1.00  0.00      B    O  
ATOM    205  H1  HOH B  62      37.430   2.481  31.881  1.00  0.00      B    H  
ATOM    206  H2  HOH B  62      37.163   0.930  32.191  1.00  0.00      B    H  
ATOM    207  O   HOH B  63      26.697  39.124  22.458  1.00  0.00      B    O  
ATOM    208  H1  HOH B  63      27.536  39.638  22.217  1.00  0.00      B    H  
ATOM    209  H2  HOH B  63      26.661  38.200  21.964  1.00  0.00      B    H  
ATOM    210  O   HOH B  64       2.361  10.407  22.992  1.00  0.00      B    O  
ATOM    211  H1  HOH B  64       2.295  11.177  23.595  1.00  0.00      B    H  
ATOM    212  H2  HOH B  64       3.231   9.945  23.149  1.00  0.00      B    H  
ATOM    213  O   HOH B  65      15.846  10.284  25.397  1.00  0.00      B    O  
ATOM    214  H1  HOH B  65      16.361   9.453  25.127  1.00  0.00      B    H  
ATOM    215  H2  HOH B  65      14.924  10.038  25.265  1.00  0.00      B    H  
ATOM    216  O   HOH B  66      11.662   5.129   7.699  1.00  0.00      B    O  
ATOM    217  H1  HOH B  66      11.566   4.300   8.211  1.00  0.00      B    H  
ATOM    218  H2  HOH B  66      12.131   5.843   8.226  1.00  0.00      B    H  
ATOM    219  O   HOH B  67      31.927  31.602  38.499  1.00  0.00      B    O  
ATOM    220  H1  HOH B  67      32.017  30.676  38.906  1.00  0.00      B    H  
ATOM    221  H2  HOH B  67      32.925  31.932  38.406  1.00  0.00      B    H  
ATOM    222  O   HOH B  68      14.056   7.129  29.445  1.00  0.00      B    O  
ATOM    223  H1  HOH B  68      14.050   7.266  28.407  1.00  0.00      B    H  
ATOM    224  H2  HOH B  68      13.119   7.203  29.833  1.00  0.00      B    H  
ATOM    225  O   HOH B  69      28.257  11.691  16.106  1.00  0.00      B    O  
ATOM    226  H1  HOH B  69      28.993  12.235  16.507  1.00  0.00      B    H  
ATOM    227  H2  HOH B  69      28.734  11.020  15.536  1.00  0.00      B    H  
ATOM    228  O   HOH B  70       2.398  30.865  27.149  1.00  0.00      B    O  
ATOM    229  H1  HOH B  70       3.234  30.485  26.759  1.00  0.00      B    H  
ATOM    230  H2  HOH B  70       2.110  31.589  26.512  1.00  0.00      B    H  
ATOM    231  O   HOH B  71      32.442  23.805  19.922  1.00  0.00      B    O  
ATOM    232  H1  HOH B  71      32.719  24.204  20.750  1.00  0.00      B    H  
ATOM    233  H2  HOH B  71      31.862  24.474  19.417  1.00  0.00      B    H  
ATOM    234  O   HOH B  72      26.513  28.497   2.711  1.00  0.00      B    O  
ATOM    235  H1  HOH B  72      26.428  28.775   1.718  1.00  0.00      B    H  
ATOM    236  H2  HOH B  72      26.788  29.277   3.286  1.00  0.00      B    H  
ATOM    237  O   HOH B  73      10.346  33.591  34.036  1.00  0.00      B    O  
ATOM    238  H1  HOH B  73       9.716  33.167  33.359  1.00  0.00      B    H  
ATOM    239  H2  HOH B  73      10.013  33.288  34.957  1.00  0.00      B    H  
ATOM    240  O   HOH B  74      26.069  11.934  18.012  1.00  0.00      B    O  
ATOM    241  H1  HOH B  74      26.052  12.946  17.809  1.00  0.00      B    H  
ATOM    242  H2  HOH B  74      26.825  11.545  17.491  1.00  0.00      B    H  
ATOM    243  O   HOH B  75       4.280   9.295  11.298  1.00  0.00      B    O  
ATOM    244  H1  HOH B  75       3.359   9.150  11.675  1.00  0.00      B    H  
ATOM    245  H2  HOH B  75       4.501   8.399  10.847  1.00  0.00      B    H  
ATOM    246  O   HOH B  76      29.151  17.596  12.753  1.00  0.00      B    O  
ATOM    247  H1  HOH B  76      28.889  18.582  12.600  1.00  0.00      B    H  
ATOM    248  H2  HOH B  76      28.732  17.057  12.013  1.00  0.00      B    H  
ATOM    249  O   HOH B  77      28.459  37.057  10.211  1.00  0.00      B    O  
ATOM    250  H1  HOH B  77      28.046  36.120  10.426  1.00  0.00      B    H  
ATOM    251  H2  HOH B  77      29.463  36.924  10.300  1.00  0.00      B    H  
ATOM    252  O   HOH B  78       1.470  15.942   2.262  1.00  0.00      B    O  
ATOM    253  H1  HOH B  78       0.757  16.278   1.615  1.00  0.00      B    H  
ATOM    254  H2  HOH B  78       1.646  15.031   2.026  1.00  0.00      B    H  
ATOM    255  O   HOH B  79      29.513  21.651  14.828  1.00  0.00      B    O  
ATOM    256  H1  HOH B  79      30.282  21.196  14.336  1.00  0.00      B    H  
ATOM    257  H2  HOH B  79      28.664  21.395  14.334  1.00  0.00      B    H  
ATOM    258  O   HOH B  80      24.858  17.538  26.600  1.00  0.00      B    O  
ATOM    259  H1  HOH B  80      24.592  18.201  27.317  1.00  0.00      B    H  
ATOM    260  H2  HOH B  80      25.827  17.314  26.789  1.00  0.00      B    H  
ATOM    261  O   HOH B  81      26.513   2.227  12.605  1.00  0.00      B    O  
ATOM    262  H1  HOH B  81      26.967   2.425  13.479  1.00  0.00      B    H  
ATOM    263  H2  HOH B  81      26.944   1.425  12.223  1.00  0.00      B    H  
ATOM    264  O   HOH B  82      23.826  15.380  21.681  1.00  0.00      B    O  
ATOM    265  H1  HOH B  82      23.380  16.250  22.073  1.00  0.00      B    H  
ATOM    266  H2  HOH B  82      23.575  14.606  22.302  1.00  0.00      B    H  
ATOM    267  O   HOH B  83      29.163  23.138  20.155  1.00  0.00      B    O  
ATOM    268  H1  HOH B  83      29.901  23.781  19.951  1.00  0.00      B    H  
ATOM    269  H2  HOH B  83      29.628  22.213  20.104  1.00  0.00      B    H  
ATOM    270  O   HOH B  84      12.185   7.655   8.700  1.00  0.00      B    O  
ATOM    271  H1  HOH B  84      11.877   8.007   9.623  1.00  0.00      B    H  
ATOM    272  H2  HOH B  84      11.779   8.206   7.931  1.00  0.00      B    H  
ATOM    273  O   HOH B  85      26.608   1.068  24.907  1.00  0.00      B    O  
ATOM    274  H1  HOH B  85      27.216   1.871  24.872  1.00  0.00      B    H  
ATOM    275  H2  HOH B  85      26.500   0.742  23.943  1.00  0.00      B    H  
ATOM    276  O   HOH B  86      28.979  15.486  17.644  1.00  0.00      B    O  
ATOM    277  H1  HOH B  86      28.334  15.872  18.301  1.00  0.00      B    H  
ATOM    278  H2  HOH B  86      28.902  15.997  16.784  1.00  0.00      B    H  
ATOM    279  O   HOH B  87      33.587  38.398  27.629  1.00  0.00      B    O  
ATOM    280  H1  HOH B  87      32.684  38.009  27.632  1.00  0.00      B    H  
ATOM    281  H2  HOH B  87      33.569  39.195  27.022  1.00  0.00      B    H  
ATOM    282  O   HOH B  88      24.951  33.001  16.750  1.00  0.00      B    O  
ATOM    283  H1  HOH B  88      24.277  33.191  17.464  1.00  0.00      B    H  
ATOM    284  H2  HOH B  88      25.028  33.902  16.373  1.00  0.00      B    H  
ATOM    285  O   HOH B  89      31.891  34.602  14.475  1.00  0.00      B    O  
ATOM    286  H1  HOH B  89      32.729  34.086  14.552  1.00  0.00      B    H  
ATOM    287  H2  HOH B  89      31.590  34.641  13.524  1.00  0.00      B    H  
ATOM    288  O   HOH B  90      33.443  23.874  38.556  1.00  0.00      B    O  
ATOM    289  H1  HOH B  90      32.831  23.196  39.083  1.00  0.00      B    H  
ATOM    290  H2  HOH B  90      33.400  23.644  37.612  1.00  0.00      B    H  
ATOM    291  O   HOH B  91      22.968   1.813  27.214  1.00  0.00      B    O  
ATOM    292  H1  HOH B  91      23.926   1.564  27.368  1.00  0.00      B    H  
ATOM    293  H2  HOH B  91      22.873   2.820  27.371  1.00  0.00      B    H  
ATOM    294  O   HOH B  92       0.959   5.706  38.477  1.00  0.00      B    O  
ATOM    295  H1  HOH B  92       0.038   5.405  38.257  1.00  0.00      B    H  
ATOM    296  H2  HOH B  92       1.537   5.033  37.997  1.00  0.00      B    H  
ATOM    297  O   HOH B  93      15.648  32.784   2.673  1.00  0.00      B    O  
ATOM    298  H1  HOH B  93      14.796  32.493   2.210  1.00  0.00      B    H  
ATOM    299  H2  HOH B  93      15.729  33.762   2.335  1.00  0.00      B    H  
ATOM    300  O   HOH B  94      37.954  14.623  16.529  1.00  0.00      B    O  
ATOM    301  H1  HOH B  94      37.732  15.468  16.022  1.00  0.00      B    H  
ATOM    302  H2  HOH B  94      38.847  14.253  16.114  1.00  0.00      B    H  
ATOM    303  O   HOH B  95      19.309   6.045  32.030  1.00  0.00      B    O  
ATOM    304  H1  HOH B  95      18.775   5.205  32.202  1.00  0.00      B    H  
ATOM    305  H2  HOH B  95      18.641   6.862  32.075  1.00  0.00      B    H  
ATOM    306  O   HOH B  96      26.288  23.839  20.514  1.00  0.00      B    O  
ATOM    307  H1  HOH B  96      27.318  23.756  20.320  1.00  0.00      B    H  
ATOM    308  H2  HOH B  96      25.739  23.614  19.675  1.00  0.00      B    H  
ATOM    309  O   HOH B  97      19.169  19.294  13.919  1.00  0.00      B    O  
ATOM    310  H1  HOH B  97      18.961  20.154  13.415  1.00  0.00      B    H  
ATOM    311  H2  HOH B  97      19.689  19.575  14.745  1.00  0.00      B    H  
ATOM    312  O   HOH B  98       7.822  39.064  29.016  1.00  0.00      B    O  
ATOM    313  H1  HOH B  98       8.340  38.280  29.387  1.00  0.00      B    H  
ATOM    314  H2  HOH B  98       7.199  38.760  28.256  1.00  0.00      B    H  
ATOM    315  O   HOH B  99      37.276  30.796  14.583  1.00  0.00      B    O  
ATOM    316  H1  HOH B  99      36.883  30.607  15.528  1.00  0.00      B    H  
ATOM    317  H2  HOH B  99      38.024  30.097  14.367  1.00  0.00      B    H  
ATOM    318  O   HOH B 100       9.538  12.691  37.841  1.00  0.00      B    O  
ATOM    319  H1  HOH B 100       8.829  13.338  37.646  1.00  0.00      B    H  
ATOM    320  H2  HOH B 100       9.114  11.796  37.859  1.00  0.00      B    H  
ATOM    321  O   HOH B 101      19.206  25.684  14.172  1.00  0.00      B    O  
ATOM    322  H1  HOH B 101      19.656  25.561  13.271  1.00  0.00      B    H  
ATOM    323  H2  HOH B 101      19.802  25.144  14.779  1.00  0.00      B    H  
ATOM    324  O   HOH B 102      14.203  35.723  36.661  1.00  0.00      B    O  
ATOM    325  H1  HOH B 102      13.311  36.151  36.760  1.00  0.00      B    H  
ATOM    326  H2  HOH B 102      14.481  35.923  35.717  1.00  0.00      B    H  
ATOM    327  O   HOH B 103      22.498  21.485   6.390  1.00  0.00      B    O  
ATOM    328  H1  HOH B 103      21.597  21.925   6.152  1.00  0.00      B    H  
ATOM    329  H2  HOH B 103      22.406  20.539   6.117  1.00  0.00      B    H  
ATOM    330  O   HOH B 104      25.606   3.292  22.567  1.00  0.00      B    O  
ATOM    331  H1  HOH B 104      24.879   3.134  23.263  1.00  0.00      B    H  
ATOM    332  H2  HOH B 104      26.367   3.738  23.014  1.00  0.00      B    H  
ATOM    333  O   HOH B 105      17.477   5.523  28.680  1.00  0.00      B    O  
ATOM    334  H1  HOH B 105      16.678   5.173  29.215  1.00  0.00      B    H  
ATOM    335  H2  HOH B 105      17.305   6.528  28.577  1.00  0.00      B    H  
ATOM    336  O   HOH B 106      27.046  30.274  26.604  1.00  0.00      B    O  
ATOM    337  H1  HOH B 106      27.836  29.692  26.268  1.00  0.00      B    H  
ATOM    338  H2  HOH B 106      27.185  31.262  26.450  1.00  0.00      B    H  
ATOM    339  O   HOH B 107      19.610   0.608  23.771  1.00  0.00      B    O  
ATOM    340  H1  HOH B 107      19.875   1.391  23.126  1.00  0.00      B    H  
ATOM    341  H2  HOH B 107      20.136   0.781  24.664  1.00  0.00      B    H  
ATOM    342  O   HOH B 108       9.933  19.205   5.755  1.00  0.00      B    O  
ATOM    343  H1  HOH B 108      10.366  18.681   5.000  1.00  0.00      B    H  
ATOM    344  H2  HOH B 108      10.107  20.196   5.555  1.00  0.00      B    H  
ATOM    345  O   HOH B 109      17.072  35.383  24.698  1.00  0.00      B    O  
ATOM    346  H1  HOH B 109      17.990  35.763  24.632  1.00  0.00      B    H  
ATOM    347  H2  HOH B 109      16.739  35.665  23.780  1.00  0.00      B    H  
ATOM    348  O   HOH B 110      38.332  34.368   8.677  1.00  0.00      B    O  
ATOM    349  H1  HOH B 110      38.508  34.176   7.692  1.00  0.00      B    H  
ATOM    350  H2  HOH B 110      39.087  33.984   9.194  1.00  0.00      B    H  
ATOM    351  O   HOH B 111      24.537  30.970  28.259  1.00  0.00      B    O  
ATOM    352  H1  HOH B 111      24.909  31.536  29.082  1.00  0.00      B    H  
ATOM    353  H2  HOH B 111      25.393  30.542  27.863  1.00  0.00      B    H  
ATOM    354  O   HOH B 112      18.788  19.983  32.936  1.00  0.00      B    O  
ATOM    355  H1  HOH B 112      19.528  19.959  32.227  1.00  0.00      B    H  
ATOM    356  H2  HOH B 112      19.009  20.757  33.506  1.00  0.00      B    H  
ATOM    357  O   HOH B 113      36.185  23.333   5.453  1.00  0.00      B    O  
ATOM    358  H1  HOH B 113      37.169  23.061   5.448  1.00  0.00      B    H  
ATOM    359  H2  HOH B 113      35.658  22.846   4.722  1.00  0.00      B    H  
ATOM    360  O   HOH B 114      12.541  28.566   3.107  1.00  0.00      B    O  
ATOM    361  H1  HOH B 114      13.433  28.718   3.494  1.00  0.00      B    H  
ATOM    362  H2  HOH B 114      11.863  28.940   3.714  1.00  0.00      B    H  
ATOM    363  O   HOH B 115       9.433  17.584   2.886  1.00  0.00      B    O  
ATOM    364  H1  HOH B 115       8.789  18.334   3.198  1.00  0.00      B    H  
ATOM    365  H2  HOH B 115       8.945  17.125   2.127  1.00  0.00      B    H  
ATOM    366  O   HOH B 116       8.936  30.924   2.366  1.00  0.00      B    O  
ATOM    367  H1  HOH B 116       8.953  31.889   2.019  1.00  0.00      B    H  
ATOM    368  H2  HOH B 116       9.597  30.814   3.073  1.00  0.00      B    H  
ATOM    369  O   HOH B 117      16.173  16.079  23.780  1.00  0.00      B    O  
ATOM    370  H1  HOH B 117      17.039  15.980  24.324  1.00  0.00      B    H  
ATOM    371  H2  HOH B 117      16.275  15.354  23.089  1.00  0.00      B    H  
ATOM    372  O   HOH B 118      25.059   7.406  20.508  1.00  0.00      B    O  
ATOM    373  H1  HOH B 118      24.891   6.415  20.537  1.00  0.00      B    H  
ATOM    374  H2  HOH B 118      24.496   7.694  19.679  1.00  0.00      B    H  
ATOM    375  O   HOH B 119      28.659   4.269  26.406  1.00  0.00      B    O  
ATOM    376  H1  HOH B 119      29.685   4.336  26.412  1.00  0.00      B    H  
ATOM    377  H2  HOH B 119      28.377   3.987  27.343  1.00  0.00      B    H  
ATOM    378  O   HOH B 120      16.122  37.692   0.353  1.00  0.00      B    O  
ATOM    379  H1  HOH B 120      15.920  37.497   1.340  1.00  0.00      B    H  
ATOM    380  H2  HOH B 120      15.318  38.110  -0.100  1.00  0.00      B    H  
ATOM    381  O   HOH B 121      25.983  23.856  28.729  1.00  0.00      B    O  
ATOM    382  H1  HOH B 121      26.475  24.381  28.003  1.00  0.00      B    H  
ATOM    383  H2  HOH B 121      25.371  23.151  28.308  1.00  0.00      B    H  
ATOM    384  O   HOH B 122      34.262  12.537  35.489  1.00  0.00      B    O  
ATOM    385  H1  HOH B 122      34.796  12.737  36.359  1.00  0.00      B    H  
ATOM    386  H2  HOH B 122      34.722  12.928  34.708  1.00  0.00      B    H  
ATOM    387  O   HOH B 123       4.339  13.806  20.738  1.00  0.00      B    O  
ATOM    388  H1  HOH B 123       4.267  14.334  21.596  1.00  0.00      B    H  
ATOM    389  H2  HOH B 123       5.062  13.122  20.884  1.00  0.00      B    H  
ATOM    390  O   HOH B 124       4.688   5.556  22.065  1.00  0.00      B    O  
ATOM    391  H1  HOH B 124       5.154   5.701  21.219  1.00  0.00      B    H  
ATOM    392  H2  HOH B 124       5.393   5.613  22.810  1.00  0.00      B    H  
ATOM    393  O   HOH B 125      15.361   1.619  26.300  1.00  0.00      B    O  
ATOM    394  H1  HOH B 125      14.857   0.789  26.159  1.00  0.00      B    H  
ATOM    395  H2  HOH B 125      16.337   1.321  26.457  1.00  0.00      B    H  
ATOM    396  O   HOH B 126      19.203   9.819  32.508  1.00  0.00      B    O  
ATOM    397  H1  HOH B 126      18.730   9.236  33.169  1.00  0.00      B    H  
ATOM    398  H2  HOH B 126      18.561  10.605  32.261  1.00  0.00      B    H  
ATOM    399  O   HOH B 127      17.122   5.822  35.418  1.00  0.00      B    O  
ATOM    400  H1  HOH B 127      17.111   5.453  36.351  1.00  0.00      B    H  
ATOM    401  H2  HOH B 127      17.410   5.049  34.854  1.00  0.00      B    H  
ATOM    402  O   HOH B 128      27.846  11.222  20.945  1.00  0.00      B    O  
ATOM    403  H1  HOH B 128      26.933  11.527  21.111  1.00  0.00      B    H  
ATOM    404  H2  HOH B 128      27.754  10.262  20.873  1.00  0.00      B    H  
ATOM    405  O   HOH B 129      35.094  31.963   9.727  1.00  0.00      B    O  
ATOM    406  H1  HOH B 129      34.344  32.294  10.240  1.00  0.00      B    H  
ATOM    407  H2  HOH B 129      35.625  31.520  10.419  1.00  0.00      B    H  
ATOM    408  O   HOH B 130       7.381  28.094   3.247  1.00  0.00      B    O  
ATOM    409  H1  HOH B 130       7.957  27.341   2.926  1.00  0.00      B    H  
ATOM    410  H2  HOH B 130       7.697  28.932   2.751  1.00  0.00      B    H  
ATOM    411  O   HOH B 131       9.683   0.493  18.697  1.00  0.00      B    O  
ATOM    412  H1  HOH B 131      10.623   0.804  18.544  1.00  0.00      B    H  
ATOM    413  H2  HOH B 131       9.664  -0.508  18.916  1.00  0.00      B    H  
ATOM    414  O   HOH B 132      14.264  14.132  25.755  1.00  0.00      B    O  
ATOM    415  H1  HOH B 132      13.576  14.031  25.003  1.00  0.00      B    H  
ATOM    416  H2  HOH B 132      14.286  13.306  26.341  1.00  0.00      B    H  
ATOM    417  O   HOH B 133       6.181  23.894  25.786  1.00  0.00      B    O  
ATOM    418  H1  HOH B 133       7.061  23.511  26.188  1.00  0.00      B    H  
ATOM    419  H2  HOH B 133       5.861  23.230  25.097  1.00  0.00      B    H  
ATOM    420  O   HOH B 134      17.915   4.984   7.529  1.00  0.00      B    O  
ATOM    421  H1  HOH B 134      18.762   4.744   7.043  1.00  0.00      B    H  
ATOM    422  H2  HOH B 134      18.081   5.858   7.963  1.00  0.00      B    H  
ATOM    423  O   HOH B 135      20.375   8.994  22.597  1.00  0.00      B    O  
ATOM    424  H1  HOH B 135      21.364   8.843  22.312  1.00  0.00      B    H  
ATOM    425  H2  HOH B 135      19.852   8.132  22.606  1.00  0.00      B    H  
ATOM    426  O   HOH B 136      38.953  21.897   9.096  1.00  0.00      B    O  
ATOM    427  H1  HOH B 136      38.659  21.547   8.201  1.00  0.00      B    H  
ATOM    428  H2  HOH B 136      39.661  21.272   9.464  1.00  0.00      B    H  
ATOM    429  O   HOH B 137       4.191  17.412  24.463  1.00  0.00      B    O  
ATOM    430  H1  HOH B 137       3.434  18.100  24.506  1.00  0.00      B    H  
ATOM    431  H2  HOH B 137       4.596  17.401  25.421  1.00  0.00      B    H  
ATOM    432  O   HOH B 138      12.952   5.498  19.761  1.00  0.00      B    O  
ATOM    433  H1  HOH B 138      13.047   5.846  20.731  1.00  0.00      B    H  
ATOM    434  H2  HOH B 138      12.030   5.051  19.772  1.00  0.00      B    H  
ATOM    435  O   HOH B 139       0.782   2.335   9.962  1.00  0.00      B    O  
ATOM    436  H1  HOH B 139       0.704   1.448  10.455  1.00  0.00      B    H  
ATOM    437  H2  HOH B 139       1.428   2.210   9.168  1.00  0.00      B    H  
ATOM    438  O   HOH B 140      32.589  11.935  28.220  1.00  0.00      B    O  
ATOM    439  H1  HOH B 140      32.910  10.948  28.200  1.00  0.00      B    H  
ATOM    440  H2  HOH B 140      33.440  12.507  28.065  1.00  0.00      B    H  
ATOM    441  O   HOH B 141       6.231   1.864  30.123  1.00  0.00      B    O  
ATOM    442  H1  HOH B 141       6.282   0.902  29.914  1.00  0.00      B    H  
ATOM    443  H2  HOH B 141       6.566   2.338  29.315  1.00  0.00      B    H  
ATOM    444  O   HOH B 142      29.417  32.740   6.540  1.00  0.00      B    O  
ATOM    445  H1  HOH B 142      29.364  33.618   6.990  1.00  0.00      B    H  
ATOM    446  H2  HOH B 142      28.567  32.236   6.811  1.00  0.00      B    H  
ATOM    447  O   HOH B 143      12.537  12.915  31.199  1.00  0.00      B    O  
ATOM    448  H1  HOH B 143      11.603  12.654  31.474  1.00  0.00      B    H  
ATOM    449  H2  HOH B 143      12.889  13.673  31.753  1.00  0.00      B    H  
ATOM    450  O   HOH B 144      16.205  35.909  22.154  1.00  0.00      B    O  
ATOM    451  H1  HOH B 144      16.620  36.130  21.329  1.00  0.00      B    H  
ATOM    452  H2  HOH B 144      15.463  35.278  21.948  1.00  0.00      B    H  
ATOM    453  O   HOH B 145      35.391  33.322  24.759  1.00  0.00      B    O  
ATOM    454  H1  HOH B 145      35.129  33.676  25.651  1.00  0.00      B    H  
ATOM    455  H2  HOH B 145      35.949  34.056  24.289  1.00  0.00      B    H  
ATOM    456  O   HOH B 146      38.470  14.405  19.182  1.00  0.00      B    O  
ATOM    457  H1  HOH B 146      38.038  14.268  18.302  1.00  0.00      B    H  
ATOM    458  H2  HOH B 146      39.245  13.736  19.119  1.00  0.00      B    H  
ATOM    459  O   HOH B 147       9.038  35.662  11.229  1.00  0.00      B    O  
ATOM    460  H1  HOH B 147       8.970  35.614  10.234  1.00  0.00      B    H  
ATOM    461  H2  HOH B 147       9.066  34.616  11.462  1.00  0.00      B    H  
ATOM    462  O   HOH B 148      28.996  24.577   8.716  1.00  0.00      B    O  
ATOM    463  H1  HOH B 148      29.563  24.495   7.853  1.00  0.00      B    H  
ATOM    464  H2  HOH B 148      28.116  24.144   8.506  1.00  0.00      B    H  
ATOM    465  O   HOH B 149      30.208  20.132  23.810  1.00  0.00      B    O  
ATOM    466  H1  HOH B 149      30.943  20.736  24.059  1.00  0.00      B    H  
ATOM    467  H2  HOH B 149      30.421  19.565  23.002  1.00  0.00      B    H  
ATOM    468  O   HOH B 150       7.045  26.473  10.902  1.00  0.00      B    O  
ATOM    469  H1  HOH B 150       7.472  26.286  10.006  1.00  0.00      B    H  
ATOM    470  H2  HOH B 150       6.067  26.611  10.659  1.00  0.00      B    H  
ATOM    471  O   HOH B 151      21.934  15.516  24.597  1.00  0.00      B    O  
ATOM    472  H1  HOH B 151      22.212  15.585  25.583  1.00  0.00      B    H  
ATOM    473  H2  HOH B 151      22.421  14.719  24.163  1.00  0.00      B    H  
ATOM    474  O   HOH B 152       6.024  17.760   7.464  1.00  0.00      B    O  
ATOM    475  H1  HOH B 152       6.378  16.847   7.257  1.00  0.00      B    H  
ATOM    476  H2  HOH B 152       6.337  17.971   8.410  1.00  0.00      B    H  
ATOM    477  O   HOH B 153      18.470  14.043  19.937  1.00  0.00      B    O  
ATOM    478  H1  HOH B 153      18.803  14.287  18.972  1.00  0.00      B    H  
ATOM    479  H2  HOH B 153      18.327  13.055  20.053  1.00  0.00      B    H  
ATOM    480  O   HOH B 154      28.801   1.256  21.378  1.00  0.00      B    O  
ATOM    481  H1  HOH B 154      28.172   1.448  20.641  1.00  0.00      B    H  
ATOM    482  H2  HOH B 154      29.602   0.825  20.907  1.00  0.00      B    H  
ATOM    483  O   HOH B 155      14.335  17.592  33.994  1.00  0.00      B    O  
ATOM    484  H1  HOH B 155      14.254  17.865  34.961  1.00  0.00      B    H  
ATOM    485  H2  HOH B 155      15.184  18.062  33.573  1.00  0.00      B    H  
ATOM    486  O   HOH B 156      38.980  11.791  36.438  1.00  0.00      B    O  
ATOM    487  H1  HOH B 156      39.683  11.119  36.144  1.00  0.00      B    H  
ATOM    488  H2  HOH B 156      38.692  12.318  35.631  1.00  0.00      B    H  
ATOM    489  O   HOH B 157      36.179  23.853  31.087  1.00  0.00      B    O  
ATOM    490  H1  HOH B 157      35.536  24.605  31.310  1.00  0.00      B    H  
ATOM    491  H2  HOH B 157      35.840  22.973  31.453  1.00  0.00      B    H  
ATOM    492  O   HOH B 158      13.401  38.619  39.011  1.00  0.00      B    O  
ATOM    493  H1  HOH B 158      13.045  37.749  39.389  1.00  0.00      B    H  
ATOM    494  H2  HOH B 158      12.593  39.231  38.829  1.00  0.00      B    H  
ATOM    495  O   HOH B 159      38.611  16.463  25.604  1.00  0.00      B    O  
ATOM    496  H1  HOH B 159      38.396  17.405  25.983  1.00  0.00      B    H  
ATOM    497  H2  HOH B 159      38.033  16.230  24.840  1.00  0.00      B    H  
ATOM    498  O   HOH B 160      20.930   9.039  17.272  1.00  0.00      B    O  
ATOM    499  H1  HOH B 160      20.932   8.672  16.317  1.00  0.00      B    H  
ATOM    500  H2  HOH B 160      20.502   8.265  17.875  1.00  0.00      B    H  
ATOM    501  O   HOH B 161      18.036  16.003  11.282  1.00  0.00      B    O  
ATOM    502  H1  HOH B 161      18.011  16.694  12.034  1.00  0.00      B    H  
ATOM    503  H2  HOH B 161      18.305  15.130  11.696  1.00  0.00      B    H  
ATOM    504  O   HOH B 162       1.146  31.825  17.556  1.00  0.00      B    O  
ATOM    505  H1  HOH B 162       1.685  31.232  16.933  1.00  0.00      B    H  
ATOM    506  H2  HOH B 162       1.840  32.491  17.958  1.00  0.00      B    H  
ATOM    507  O   HOH B 163      16.583  25.519  14.496  1.00  0.00      B    O  
ATOM    508  H1  HOH B 163      16.158  26.464  14.248  1.00  0.00      B    H  
ATOM    509  H2  HOH B 163      17.618  25.574  14.291  1.00  0.00      B    H  
ATOM    510  O   HOH B 164       9.404   2.993  34.509  1.00  0.00      B    O  
ATOM    511  H1  HOH B 164       8.677   2.316  34.662  1.00  0.00      B    H  
ATOM    512  H2  HOH B 164      10.294   2.484  34.512  1.00  0.00      B    H  
ATOM    513  O   HOH B 165      33.695  19.071  27.303  1.00  0.00      B    O  
ATOM    514  H1  HOH B 165      33.119  18.492  27.921  1.00  0.00      B    H  
ATOM    515  H2  HOH B 165      34.188  19.666  27.930  1.00  0.00      B    H  
ATOM    516  O   HOH B 166      25.826  36.605   2.497  1.00  0.00      B    O  
ATOM    517  H1  HOH B 166      24.947  36.784   2.032  1.00  0.00      B    H  
ATOM    518  H2  HOH B 166      26.537  36.827   1.823  1.00  0.00      B    H  
ATOM    519  O   HOH B 167      22.799  19.981   3.208  1.00  0.00      B    O  
ATOM    520  H1  HOH B 167      23.099  19.011   3.357  1.00  0.00      B    H  
ATOM    521  H2  HOH B 167      23.555  20.573   3.470  1.00  0.00      B    H  
ATOM    522  O   HOH B 168      39.150  -0.202  36.644  1.00  0.00      B    O  
ATOM    523  H1  HOH B 168      39.318   0.590  36.110  1.00  0.00      B    H  
ATOM    524  H2  HOH B 168      38.180  -0.166  36.876  1.00  0.00      B    H  
ATOM    525  O   HOH B 169       1.311  33.403  29.763  1.00  0.00      B    O  
ATOM    526  H1  HOH B 169       1.671  33.106  28.880  1.00  0.00      B    H  
ATOM    527  H2  HOH B 169       0.549  32.851  29.996  1.00  0.00      B    H  
ATOM    528  O   HOH B 170       1.542  26.148  10.334  1.00  0.00      B    O  
ATOM    529  H1  HOH B 170       1.335  26.118   9.281  1.00  0.00      B    H  
ATOM    530  H2  HOH B 170       1.141  25.302  10.738  1.00  0.00      B    H  
ATOM    531  O   HOH B 171       3.695  30.226  10.982  1.00  0.00      B    O  
ATOM    532  H1  HOH B 171       3.045  30.565  10.285  1.00  0.00      B    H  
ATOM    533  H2  HOH B 171       4.493  30.882  10.971  1.00  0.00      B    H  
ATOM    534  O   HOH B 172      29.976  11.994   2.791  1.00  0.00      B    O  
ATOM    535  H1  HOH B 172      30.495  11.213   2.476  1.00  0.00      B    H  
ATOM    536  H2  HOH B 172      30.261  12.169   3.729  1.00  0.00      B    H  
ATOM    537  O   HOH B 173       8.453   5.841   7.922  1.00  0.00      B    O  
ATOM    538  H1  HOH B 173       8.923   5.028   7.680  1.00  0.00      B    H  
ATOM    539  H2  HOH B 173       9.056   6.593   7.606  1.00  0.00      B    H  
ATOM    540  O   HOH B 174       3.526  15.139  38.388  1.00  0.00      B    O  
ATOM    541  H1  HOH B 174       4.119  15.897  38.656  1.00  0.00      B    H  
ATOM    542  H2  HOH B 174       4.154  14.401  38.097  1.00  0.00      B    H  
ATOM    543  O   HOH B 175      30.897  23.751   6.822  1.00  0.00      B    O  
ATOM    544  H1  HOH B 175      31.657  23.664   7.511  1.00  0.00      B    H  
ATOM    545  H2  HOH B 175      30.664  22.805   6.594  1.00  0.00      B    H  
ATOM    546  O   HOH B 176       0.072   2.394  14.178  1.00  0.00      B    O  
ATOM    547  H1  HOH B 176      -0.815   2.741  14.556  1.00  0.00      B    H  
ATOM    548  H2  HOH B 176       0.827   2.719  14.762  1.00  0.00      B    H  
ATOM    549  O   HOH B 177      21.654  31.504  20.124  1.00  0.00      B    O  
ATOM    550  H1  HOH B 177      21.924  32.467  20.413  1.00  0.00      B    H  
ATOM    551  H2  HOH B 177      20.827  31.551  19.449  1.00  0.00      B    H  
ATOM    552  O   HOH B 178      37.987  17.143  18.813  1.00  0.00      B    O  
ATOM    553  H1  HOH B 178      38.057  16.202  19.116  1.00  0.00      B    H  
ATOM    554  H2  HOH B 178      37.044  17.402  18.592  1.00  0.00      B    H  
ATOM    555  O   HOH B 179      33.517  25.039  16.490  1.00  0.00      B    O  
ATOM    556  H1  HOH B 179      33.285  25.673  15.692  1.00  0.00      B    H  
ATOM    557  H2  HOH B 179      33.799  25.613  17.291  1.00  0.00      B    H  
ATOM    558  O   HOH B 180      26.142  28.082  30.849  1.00  0.00      B    O  
ATOM    559  H1  HOH B 180      26.152  27.095  30.679  1.00  0.00      B    H  
ATOM    560  H2  HOH B 180      26.871  28.544  30.350  1.00  0.00      B    H  
ATOM    561  O   HOH B 181       7.991  14.609  25.779  1.00  0.00      B    O  
ATOM    562  H1  HOH B 181       8.416  15.119  26.525  1.00  0.00      B    H  
ATOM    563  H2  HOH B 181       8.551  14.762  25.009  1.00  0.00      B    H  
ATOM    564  O   HOH B 182      30.975  20.987   6.314  1.00  0.00      B    O  
ATOM    565  H1  HOH B 182      31.391  20.226   6.814  1.00  0.00      B    H  
ATOM    566  H2  HOH B 182      29.978  20.896   6.479  1.00  0.00      B    H  
ATOM    567  O   HOH B 183       0.288   4.771  17.475  1.00  0.00      B    O  
ATOM    568  H1  HOH B 183       0.237   5.181  16.534  1.00  0.00      B    H  
ATOM    569  H2  HOH B 183       0.211   5.471  18.237  1.00  0.00      B    H  
ATOM    570  O   HOH B 184      34.113  19.187  13.645  1.00  0.00      B    O  
ATOM    571  H1  HOH B 184      34.666  19.925  13.200  1.00  0.00      B    H  
ATOM    572  H2  HOH B 184      33.874  19.418  14.564  1.00  0.00      B    H  
ATOM    573  O   HOH B 185       2.041  12.002  33.483  1.00  0.00      B    O  
ATOM    574  H1  HOH B 185       1.386  12.757  33.589  1.00  0.00      B    H  
ATOM    575  H2  HOH B 185       2.937  12.366  33.817  1.00  0.00      B    H  
ATOM    576  O   HOH B 186      28.863  36.630  32.011  1.00  0.00      B    O  
ATOM    577  H1  HOH B 186      28.096  37.303  31.772  1.00  0.00      B    H  
ATOM    578  H2  HOH B 186      28.516  35.735  32.372  1.00  0.00      B    H  
ATOM    579  O   HOH B 187      15.330  12.133  18.363  1.00  0.00      B    O  
ATOM    580  H1  HOH B 187      14.809  12.879  18.779  1.00  0.00      B    H  
ATOM    581  H2  HOH B 187      15.330  11.420  19.118  1.00  0.00      B    H  
ATOM    582  O   HOH B 188      36.165   5.312  16.858  1.00  0.00      B    O  
ATOM    583  H1  HOH B 188      36.537   6.211  16.468  1.00  0.00      B    H  
ATOM    584  H2  HOH B 188      35.209   5.222  16.661  1.00  0.00      B    H  
ATOM    585  O   HOH B 189       8.625   5.055  28.700  1.00  0.00      B    O  
ATOM    586  H1  HOH B 189       8.952   4.197  29.067  1.00  0.00      B    H  
ATOM    587  H2  HOH B 189       8.106   5.609  29.421  1.00  0.00      B    H  
ATOM    588  O   HOH B 190      21.915  37.329  20.686  1.00  0.00      B    O  
ATOM    589  H1  HOH B 190      21.259  36.627  21.141  1.00  0.00      B    H  
ATOM    590  H2  HOH B 190      22.648  37.570  21.375  1.00  0.00      B    H  
ATOM    591  O   HOH B 191       1.130  36.804  16.514  1.00  0.00      B    O  
ATOM    592  H1  HOH B 191       1.207  35.911  16.042  1.00  0.00      B    H  
ATOM    593  H2  HOH B 191       0.436  37.346  16.021  1.00  0.00      B    H  
ATOM    594  O   HOH B 192      19.743  17.469  16.723  1.00  0.00      B    O  
ATOM    595  H1  HOH B 192      20.060  18.095  17.470  1.00  0.00      B    H  
ATOM    596  H2  HOH B 192      19.746  16.530  17.193  1.00  0.00      B    H  
ATOM    597  O   HOH B 193       2.712  25.707  13.259  1.00  0.00      B    O  
ATOM    598  H1  HOH B 193       2.733  25.365  14.214  1.00  0.00      B    H  
ATOM    599  H2  HOH B 193       3.347  26.513  13.182  1.00  0.00      B    H  
ATOM    600  O   HOH B 194      24.327   3.078  30.529  1.00  0.00      B    O  
ATOM    601  H1  HOH B 194      23.767   2.291  30.653  1.00  0.00      B    H  
ATOM    602  H2  HOH B 194      24.043   3.581  29.703  1.00  0.00      B    H  
ATOM    603  O   HOH B 195       3.535  26.975  16.329  1.00  0.00      B    O  
ATOM    604  H1  HOH B 195       4.212  26.709  17.080  1.00  0.00      B    H  
ATOM    605  H2  HOH B 195       4.098  26.912  15.430  1.00  0.00      B    H  
ATOM    606  O   HOH B 196      35.799  34.197   8.438  1.00  0.00      B    O  
ATOM    607  H1  HOH B 196      36.804  34.095   8.398  1.00  0.00      B    H  
ATOM    608  H2  HOH B 196      35.401  33.468   9.033  1.00  0.00      B    H  
ATOM    609  O   HOH B 197      15.538  28.093  39.143  1.00  0.00      B    O  
ATOM    610  H1  HOH B 197      16.066  27.393  38.657  1.00  0.00      B    H  
ATOM    611  H2  HOH B 197      14.669  28.234  38.687  1.00  0.00      B    H  
ATOM    612  O   HOH B 198       7.013  12.528   0.531  1.00  0.00      B    O  
ATOM    613  H1  HOH B 198       6.091  12.453   0.029  1.00  0.00      B    H  
ATOM    614  H2  HOH B 198       7.581  11.744   0.270  1.00  0.00      B    H  
ATOM    615  O   HOH B 199      30.388  18.274  25.657  1.00  0.00      B    O  
ATOM    616  H1  HOH B 199      30.283  19.094  25.096  1.00  0.00      B    H  
ATOM    617  H2  HOH B 199      29.878  18.507  26.457  1.00  0.00      B    H  
ATOM    618  O   HOH B 200      18.250  10.715  21.559  1.00  0.00      B    O  
ATOM    619  H1  HOH B 200      18.941   9.974  21.567  1.00  0.00      B    H  
ATOM    620  H2  HOH B 200      18.292  11.173  22.417  1.00  0.00      B    H  
ATOM    621  O   HOH B 201       3.215  27.514  37.300  1.00  0.00      B    O  
ATOM    622  H1  HOH B 201       3.771  27.088  38.002  1.00  0.00      B    H  
ATOM    623  H2  HOH B 201       3.375  27.009  36.450  1.00  0.00      B    H  
ATOM    624  O   HOH B 202       1.717  33.932  32.477  1.00  0.00      B    O  
ATOM    625  H1  HOH B 202       1.909  33.671  31.522  1.00  0.00      B    H  
ATOM    626  H2  HOH B 202       2.216  33.286  33.033  1.00  0.00      B    H  
ATOM    627  O   HOH B 203       3.175  31.423  32.645  1.00  0.00      B    O  
ATOM    628  H1  HOH B 203       4.198  31.423  32.428  1.00  0.00      B    H  
ATOM    629  H2  HOH B 203       2.735  30.975  31.873  1.00  0.00      B    H  
ATOM    630  O   HOH B 204       5.797  38.099  16.211  1.00  0.00      B    O  
ATOM    631  H1  HOH B 204       5.122  38.359  15.550  1.00  0.00      B    H  
ATOM    632  H2  HOH B 204       5.893  38.833  16.868  1.00  0.00      B    H  
ATOM    633  O   HOH B 205      23.594  32.287   5.528  1.00  0.00      B    O  
ATOM    634  H1  HOH B 205      23.334  32.120   4.531  1.00  0.00      B    H  
ATOM    635  H2  HOH B 205      23.038  33.095   5.889  1.00  0.00      B    H  
ATOM    636  O   HOH B 206      36.158   1.191  19.311  1.00  0.00      B    O  
ATOM    637  H1  HOH B 206      36.435   0.681  18.483  1.00  0.00      B    H  
ATOM    638  H2  HOH B 206      36.496   2.160  19.189  1.00  0.00      B    H  
ATOM    639  O   HOH B 207      15.442  31.751  31.501  1.00  0.00      B    O  
ATOM    640  H1  HOH B 207      16.277  31.548  30.946  1.00  0.00      B    H  
ATOM    641  H2  HOH B 207      14.838  30.961  31.455  1.00  0.00      B    H  
ATOM    642  O   HOH B 208      14.238  13.136  15.386  1.00  0.00      B    O  
ATOM    643  H1  HOH B 208      15.169  12.956  15.666  1.00  0.00      B    H  
ATOM    644  H2  HOH B 208      14.031  14.112  15.648  1.00  0.00      B    H  
ATOM    645  O   HOH B 209      32.322  35.232  34.862  1.00  0.00      B    O  
ATOM    646  H1  HOH B 209      31.631  35.564  35.506  1.00  0.00      B    H  
ATOM    647  H2  HOH B 209      31.845  34.661  34.161  1.00  0.00      B    H  
ATOM    648  O   HOH B 210      37.830  31.985  26.393  1.00  0.00      B    O  
ATOM    649  H1  HOH B 210      38.848  32.012  26.221  1.00  0.00      B    H  
ATOM    650  H2  HOH B 210      37.424  32.862  26.137  1.00  0.00      B    H  
ATOM    651  O   HOH B 211      22.569   3.551  37.513  1.00  0.00      B    O  
ATOM    652  H1  HOH B 211      22.979   2.730  37.902  1.00  0.00      B    H  
ATOM    653  H2  HOH B 211      21.856   3.220  36.891  1.00  0.00      B    H  
ATOM    654  O   HOH B 212       0.462  28.355  11.650  1.00  0.00      B    O  
ATOM    655  H1  HOH B 212       0.720  27.676  10.969  1.00  0.00      B    H  
ATOM    656  H2  HOH B 212       0.596  29.197  11.164  1.00  0.00      B    H  
ATOM    657  O   HOH B 213      30.453   2.339  25.968  1.00  0.00      B    O  
ATOM    658  H1  HOH B 213      29.560   2.159  26.408  1.00  0.00      B    H  
ATOM    659  H2  HOH B 213      30.260   2.542  24.967  1.00  0.00      B    H  
ATOM    660  O   HOH B 214       9.528  16.388   8.585  1.00  0.00      B    O  
ATOM    661  H1  HOH B 214       8.710  16.091   8.145  1.00  0.00      B    H  
ATOM    662  H2  HOH B 214      10.321  16.228   7.993  1.00  0.00      B    H  
ATOM    663  O   HOH B 215      30.512  13.020  17.172  1.00  0.00      B    O  
ATOM    664  H1  HOH B 215      31.421  12.958  17.611  1.00  0.00      B    H  
ATOM    665  H2  HOH B 215      30.181  13.940  17.088  1.00  0.00      B    H  
ATOM    666  O   HOH B 216      38.653  28.008  35.981  1.00  0.00      B    O  
ATOM    667  H1  HOH B 216      39.246  28.689  35.506  1.00  0.00      B    H  
ATOM    668  H2  HOH B 216      37.661  28.255  35.896  1.00  0.00      B    H  
ATOM    669  O   HOH B 217      32.675   6.257  27.734  1.00  0.00      B    O  
ATOM    670  H1  HOH B 217      31.914   6.631  27.153  1.00  0.00      B    H  
ATOM    671  H2  HOH B 217      32.747   5.264  27.465  1.00  0.00      B    H  
ATOM    672  O   HOH B 218      23.743  27.206  12.224  1.00  0.00      B    O  
ATOM    673  H1  HOH B 218      24.628  27.652  12.106  1.00  0.00      B    H  
ATOM    674  H2  HOH B 218      23.168  28.015  12.420  1.00  0.00      B    H  
ATOM    675  O   HOH B 219       7.744  17.633  35.554  1.00  0.00      B    O  
ATOM    676  H1  HOH B 219       6.928  18.004  36.078  1.00  0.00      B    H  
ATOM    677  H2  HOH B 219       8.465  18.298  35.557  1.00  0.00      B    H  
ATOM    678  O   HOH B 220      12.333   4.142  38.307  1.00  0.00      B    O  
ATOM    679  H1  HOH B 220      12.858   4.125  39.262  1.00  0.00      B    H  
ATOM    680  H2  HOH B 220      11.915   3.214  38.150  1.00  0.00      B    H  
ATOM    681  O   HOH B 221      11.273  36.567   7.299  1.00  0.00      B    O  
ATOM    682  H1  HOH B 221      11.113  36.799   6.304  1.00  0.00      B    H  
ATOM    683  H2  HOH B 221      11.280  37.483   7.682  1.00  0.00      B    H  
ATOM    684  O   HOH B 222      17.898  12.892   6.613  1.00  0.00      B    O  
ATOM    685  H1  HOH B 222      17.654  13.923   6.469  1.00  0.00      B    H  
ATOM    686  H2  HOH B 222      18.143  12.689   7.562  1.00  0.00      B    H  
ATOM    687  O   HOH B 223      16.789  31.160  34.125  1.00  0.00      B    O  
ATOM    688  H1  HOH B 223      16.672  31.629  35.018  1.00  0.00      B    H  
ATOM    689  H2  HOH B 223      16.385  31.742  33.403  1.00  0.00      B    H  
ATOM    690  O   HOH B 224      23.549  36.756   0.834  1.00  0.00      B    O  
ATOM    691  H1  HOH B 224      23.124  35.863   0.989  1.00  0.00      B    H  
ATOM    692  H2  HOH B 224      23.449  36.954  -0.152  1.00  0.00      B    H  
ATOM    693  O   HOH B 225      38.266  29.474  19.595  1.00  0.00      B    O  
ATOM    694  H1  HOH B 225      38.558  30.293  20.068  1.00  0.00      B    H  
ATOM    695  H2  HOH B 225      38.940  29.300  18.870  1.00  0.00      B    H  
ATOM    696  O   HOH B 226      12.175   8.951  11.370  1.00  0.00      B    O  
ATOM    697  H1  HOH B 226      12.153   9.651  12.183  1.00  0.00      B    H  
ATOM    698  H2  HOH B 226      13.016   8.315  11.528  1.00  0.00      B    H  
ATOM    699  O   HOH B 227       5.476  31.938  35.281  1.00  0.00      B    O  
ATOM    700  H1  HOH B 227       5.172  32.854  34.965  1.00  0.00      B    H  
ATOM    701  H2  HOH B 227       6.531  31.920  35.389  1.00  0.00      B    H  
ATOM    702  O   HOH B 228      19.511  31.265  12.701  1.00  0.00      B    O  
ATOM    703  H1  HOH B 228      19.133  30.755  11.909  1.00  0.00      B    H  
ATOM    704  H2  HOH B 228      20.466  30.894  12.838  1.00  0.00      B    H  
ATOM    705  O   HOH B 229      29.736   2.956  17.806  1.00  0.00      B    O  
ATOM    706  H1  HOH B 229      29.721   2.051  18.378  1.00  0.00      B    H  
ATOM    707  H2  HOH B 229      28.917   3.026  17.328  1.00  0.00      B    H  
ATOM    708  O   HOH B 230      19.013  28.000  19.747  1.00  0.00      B    O  
ATOM    709  H1  HOH B 230      19.777  27.587  19.196  1.00  0.00      B    H  
ATOM    710  H2  HOH B 230      18.405  28.492  19.124  1.00  0.00      B    H  
ATOM    711  O   HOH B 231      30.271  19.344  37.387  1.00  0.00      B    O  
ATOM    712  H1  HOH B 231      29.424  19.794  37.722  1.00  0.00      B    H  
ATOM    713  H2  HOH B 231      30.870  20.086  37.005  1.00  0.00      B    H  
ATOM    714  O   HOH B 232      32.830  28.779  22.983  1.00  0.00      B    O  
ATOM    715  H1  HOH B 232      32.844  27.956  23.578  1.00  0.00      B    H  
ATOM    716  H2  HOH B 232      33.610  29.359  23.189  1.00  0.00      B    H  
ATOM    717  O   HOH B 233      18.059  17.381  38.034  1.00  0.00      B    O  
ATOM    718  H1  HOH B 233      17.242  17.521  38.618  1.00  0.00      B    H  
ATOM    719  H2  HOH B 233      18.462  18.320  37.858  1.00  0.00      B    H  
ATOM    720  O   HOH B 234      21.638   2.247  11.297  1.00  0.00      B    O  
ATOM    721  H1  HOH B 234      21.845   2.421  12.260  1.00  0.00      B    H  
ATOM    722  H2  HOH B 234      22.216   1.540  10.976  1.00  0.00      B    H  
ATOM    723  O   HOH B 235      25.744   1.524  38.399  1.00  0.00      B    O  
ATOM    724  H1  HOH B 235      26.393   1.598  37.582  1.00  0.00      B    H  
ATOM    725  H2  HOH B 235      25.951   2.315  38.937  1.00  0.00      B    H  
ATOM    726  O   HOH B 236      18.788   6.662  22.731  1.00  0.00      B    O  
ATOM    727  H1  HOH B 236      19.115   5.856  23.237  1.00  0.00      B    H  
ATOM    728  H2  HOH B 236      18.077   6.324  22.092  1.00  0.00      B    H  
ATOM    729  O   HOH B 237       6.439  30.104  29.479  1.00  0.00      B    O  
ATOM    730  H1  HOH B 237       6.581  29.104  29.324  1.00  0.00      B    H  
ATOM    731  H2  HOH B 237       7.095  30.632  28.896  1.00  0.00      B    H  
ATOM    732  O   HOH B 238       3.593   4.464  28.130  1.00  0.00      B    O  
ATOM    733  H1  HOH B 238       3.138   3.641  28.484  1.00  0.00      B    H  
ATOM    734  H2  HOH B 238       3.135   5.328  28.452  1.00  0.00      B    H  
ATOM    735  O   HOH B 239       0.192  12.167  25.451  1.00  0.00      B    O  
ATOM    736  H1  HOH B 239      -0.424  12.568  24.796  1.00  0.00      B    H  
ATOM    737  H2  HOH B 239       0.827  12.894  25.837  1.00  0.00      B    H  
ATOM    738  O   HOH B 240      12.069  32.573  29.673  1.00  0.00      B    O  
ATOM    739  H1  HOH B 240      12.957  32.584  29.183  1.00  0.00      B    H  
ATOM    740  H2  HOH B 240      11.721  33.524  29.690  1.00  0.00      B    H  
ATOM    741  O   HOH B 241      12.485  12.783  11.881  1.00  0.00      B    O  
ATOM    742  H1  HOH B 241      13.403  13.144  12.130  1.00  0.00      B    H  
ATOM    743  H2  HOH B 241      12.496  12.817  10.871  1.00  0.00      B    H  
ATOM    744  O   HOH B 242      18.230   5.608  12.393  1.00  0.00      B    O  
ATOM    745  H1  HOH B 242      19.172   5.987  12.558  1.00  0.00      B    H  
ATOM    746  H2  HOH B 242      18.432   4.655  12.124  1.00  0.00      B    H  
ATOM    747  O   HOH B 243       3.634  13.260  31.261  1.00  0.00      B    O  
ATOM    748  H1  HOH B 243       3.007  12.571  31.585  1.00  0.00      B    H  
ATOM    749  H2  HOH B 243       4.095  13.671  32.068  1.00  0.00      B    H  
ATOM    750  O   HOH B 244       1.829   2.644   2.486  1.00  0.00      B    O  
ATOM    751  H1  HOH B 244       0.857   2.835   2.839  1.00  0.00      B    H  
ATOM    752  H2  HOH B 244       2.469   2.389   3.226  1.00  0.00      B    H  
ATOM    753  O   HOH B 245       1.086   4.063  21.360  1.00  0.00      B    O  
ATOM    754  H1  HOH B 245       1.404   3.685  20.438  1.00  0.00      B    H  
ATOM    755  H2  HOH B 245       0.395   4.811  21.231  1.00  0.00      B    H  
ATOM    756  O   HOH B 246       8.395   1.435  16.563  1.00  0.00      B    O  
ATOM    757  H1  HOH B 246       8.974   0.902  17.186  1.00  0.00      B    H  
ATOM    758  H2  HOH B 246       7.624   1.730  17.124  1.00  0.00      B    H  
ATOM    759  O   HOH B 247       2.201  19.108  24.649  1.00  0.00      B    O  
ATOM    760  H1  HOH B 247       2.444  20.007  24.403  1.00  0.00      B    H  
ATOM    761  H2  HOH B 247       1.158  19.148  24.506  1.00  0.00      B    H  
ATOM    762  O   HOH B 248      37.457  14.763   2.384  1.00  0.00      B    O  
ATOM    763  H1  HOH B 248      36.561  14.710   2.834  1.00  0.00      B    H  
ATOM    764  H2  HOH B 248      37.884  13.815   2.371  1.00  0.00      B    H  
ATOM    765  O   HOH B 249      12.111  38.942  16.121  1.00  0.00      B    O  
ATOM    766  H1  HOH B 249      11.883  38.415  16.976  1.00  0.00      B    H  
ATOM    767  H2  HOH B 249      12.263  38.273  15.360  1.00  0.00      B    H  
ATOM    768  O   HOH B 250      10.599   4.060  15.657  1.00  0.00      B    O  
ATOM    769  H1  HOH B 250      10.164   4.700  16.324  1.00  0.00      B    H  
ATOM    770  H2  HOH B 250      10.205   3.110  15.722  1.00  0.00      B    H  
ATOM    771  O   HOH B 251      17.079  15.727  17.397  1.00  0.00      B    O  
ATOM    772  H1  HOH B 251      17.811  16.430  17.283  1.00  0.00      B    H  
ATOM    773  H2  HOH B 251      17.511  14.865  17.057  1.00  0.00      B    H  
ATOM    774  O   HOH B 252       2.593  30.449  21.029  1.00  0.00      B    O  
ATOM    775  H1  HOH B 252       3.164  30.973  20.358  1.00  0.00      B    H  
ATOM    776  H2  HOH B 252       1.663  30.804  21.064  1.00  0.00      B    H  
ATOM    777  O   HOH B 253      12.883  22.238  38.788  1.00  0.00      B    O  
ATOM    778  H1  HOH B 253      12.082  21.944  39.324  1.00  0.00      B    H  
ATOM    779  H2  HOH B 253      12.817  23.230  38.866  1.00  0.00      B    H  
ATOM    780  O   HOH B 254      21.012  14.527   4.071  1.00  0.00      B    O  
ATOM    781  H1  HOH B 254      20.584  14.691   3.172  1.00  0.00      B    H  
ATOM    782  H2  HOH B 254      20.546  13.708   4.454  1.00  0.00      B    H  
ATOM    783  O   HOH B 255       3.734  19.172  35.038  1.00  0.00      B    O  
ATOM    784  H1  HOH B 255       3.600  20.176  35.294  1.00  0.00      B    H  
ATOM    785  H2  HOH B 255       2.821  18.732  34.633  1.00  0.00      B    H  
ATOM    786  O   HOH B 256      18.218  18.881  22.330  1.00  0.00      B    O  
ATOM    787  H1  HOH B 256      17.746  18.725  21.422  1.00  0.00      B    H  
ATOM    788  H2  HOH B 256      18.435  17.936  22.650  1.00  0.00      B    H  
ATOM    789  O   HOH B 257      28.616  21.357  11.595  1.00  0.00      B    O  
ATOM    790  H1  HOH B 257      29.031  22.267  11.614  1.00  0.00      B    H  
ATOM    791  H2  HOH B 257      27.710  21.432  11.112  1.00  0.00      B    H  
ATOM    792  O   HOH B 258      28.946   5.880   4.702  1.00  0.00      B    O  
ATOM    793  H1  HOH B 258      28.070   5.503   5.113  1.00  0.00      B    H  
ATOM    794  H2  HOH B 258      28.948   5.605   3.676  1.00  0.00      B    H  
ATOM    795  O   HOH B 259      20.764  33.336  16.695  1.00  0.00      B    O  
ATOM    796  H1  HOH B 259      20.592  34.053  17.402  1.00  0.00      B    H  
ATOM    797  H2  HOH B 259      20.965  32.490  17.186  1.00  0.00      B    H  
ATOM    798  O   HOH B 260       0.653   7.485   4.170  1.00  0.00      B    O  
ATOM    799  H1  HOH B 260       0.589   6.560   4.547  1.00  0.00      B    H  
ATOM    800  H2  HOH B 260       0.982   7.336   3.225  1.00  0.00      B    H  
ATOM    801  O   HOH B 261       8.495   4.087  31.724  1.00  0.00      B    O  
ATOM    802  H1  HOH B 261       7.521   4.360  31.836  1.00  0.00      B    H  
ATOM    803  H2  HOH B 261       8.797   3.755  32.608  1.00  0.00      B    H  
ATOM    804  O   HOH B 262       3.866  10.770  26.113  1.00  0.00      B    O  
ATOM    805  H1  HOH B 262       3.589   9.869  26.473  1.00  0.00      B    H  
ATOM    806  H2  HOH B 262       4.147  10.720  25.165  1.00  0.00      B    H  
ATOM    807  O   HOH B 263      12.289  32.477   5.540  1.00  0.00      B    O  
ATOM    808  H1  HOH B 263      12.873  33.285   5.373  1.00  0.00      B    H  
ATOM    809  H2  HOH B 263      12.812  31.740   6.033  1.00  0.00      B    H  
ATOM    810  O   HOH B 264      22.867  25.836  24.148  1.00  0.00      B    O  
ATOM    811  H1  HOH B 264      22.877  25.150  24.924  1.00  0.00      B    H  
ATOM    812  H2  HOH B 264      23.525  25.533  23.425  1.00  0.00      B    H  
ATOM    813  O   HOH B 265      20.544   1.566  26.199  1.00  0.00      B    O  
ATOM    814  H1  HOH B 265      21.420   1.433  26.698  1.00  0.00      B    H  
ATOM    815  H2  HOH B 265      20.310   2.542  26.143  1.00  0.00      B    H  
ATOM    816  O   HOH B 266      19.922  33.999  35.234  1.00  0.00      B    O  
ATOM    817  H1  HOH B 266      19.362  34.816  35.031  1.00  0.00      B    H  
ATOM    818  H2  HOH B 266      20.417  34.138  36.127  1.00  0.00      B    H  
ATOM    819  O   HOH B 267       6.430   3.943  20.307  1.00  0.00      B    O  
ATOM    820  H1  HOH B 267       7.322   4.079  20.779  1.00  0.00      B    H  
ATOM    821  H2  HOH B 267       6.242   2.954  20.236  1.00  0.00      B    H  
ATOM    822  O   HOH B 268      34.019   6.867   9.483  1.00  0.00      B    O  
ATOM    823  H1  HOH B 268      33.246   6.596   8.849  1.00  0.00      B    H  
ATOM    824  H2  HOH B 268      33.979   7.895   9.478  1.00  0.00      B    H  
ATOM    825  O   HOH B 269      23.730   8.648  32.700  1.00  0.00      B    O  
ATOM    826  H1  HOH B 269      22.995   9.307  32.682  1.00  0.00      B    H  
ATOM    827  H2  HOH B 269      24.192   8.923  33.591  1.00  0.00      B    H  
ATOM    828  O   HOH B 270      17.166  14.281  29.335  1.00  0.00      B    O  
ATOM    829  H1  HOH B 270      16.716  14.446  28.445  1.00  0.00      B    H  
ATOM    830  H2  HOH B 270      17.301  15.188  29.894  1.00  0.00      B    H  
ATOM    831  O   HOH B 271      35.825   1.844   4.185  1.00  0.00      B    O  
ATOM    832  H1  HOH B 271      35.509   1.052   4.672  1.00  0.00      B    H  
ATOM    833  H2  HOH B 271      35.200   2.619   4.298  1.00  0.00      B    H  
ATOM    834  O   HOH B 272       0.234  20.620  32.438  1.00  0.00      B    O  
ATOM    835  H1  HOH B 272      -0.671  21.057  32.299  1.00  0.00      B    H  
ATOM    836  H2  HOH B 272       0.876  21.303  32.932  1.00  0.00      B    H  
ATOM    837  O   HOH B 273      38.962  39.245  19.114  1.00  0.00      B    O  
ATOM    838  H1  HOH B 273      38.177  39.424  19.717  1.00  0.00      B    H  
ATOM    839  H2  HOH B 273      39.175  38.246  19.164  1.00  0.00      B    H  
ATOM    840  O   HOH B 274      33.920  29.089  10.738  1.00  0.00      B    O  
ATOM    841  H1  HOH B 274      33.609  29.383   9.783  1.00  0.00      B    H  
ATOM    842  H2  HOH B 274      34.472  28.229  10.642  1.00  0.00      B    H  
ATOM    843  O   HOH B 275      25.479  13.374   1.615  1.00  0.00      B    O  
ATOM    844  H1  HOH B 275      24.517  13.284   1.821  1.00  0.00      B    H  
ATOM    845  H2  HOH B 275      25.952  12.708   2.233  1.00  0.00      B    H  
ATOM    846  O   HOH B 276       7.382  33.895   4.054  1.00  0.00      B    O  
ATOM    847  H1  HOH B 276       7.484  33.188   4.780  1.00  0.00      B    H  
ATOM    848  H2  HOH B 276       6.414  34.033   3.875  1.00  0.00      B    H  
ATOM    849  O   HOH B 277      21.310  35.027   3.661  1.00  0.00      B    O  
ATOM    850  H1  HOH B 277      21.509  35.508   4.498  1.00  0.00      B    H  
ATOM    851  H2  HOH B 277      20.317  35.189   3.462  1.00  0.00      B    H  
ATOM    852  O   HOH B 278      27.755  34.924  35.470  1.00  0.00      B    O  
ATOM    853  H1  HOH B 278      27.892  33.964  35.161  1.00  0.00      B    H  
ATOM    854  H2  HOH B 278      26.906  35.246  34.984  1.00  0.00      B    H  
ATOM    855  O   HOH B 279       8.198  29.391   9.354  1.00  0.00      B    O  
ATOM    856  H1  HOH B 279       9.123  29.589   9.015  1.00  0.00      B    H  
ATOM    857  H2  HOH B 279       7.670  29.132   8.506  1.00  0.00      B    H  
ATOM    858  O   HOH B 280      31.422  15.135  31.999  1.00  0.00      B    O  
ATOM    859  H1  HOH B 280      30.662  15.841  32.146  1.00  0.00      B    H  
ATOM    860  H2  HOH B 280      31.512  14.533  32.830  1.00  0.00      B    H  
ATOM    861  O   HOH B 281      25.847  24.028  38.721  1.00  0.00      B    O  
ATOM    862  H1  HOH B 281      25.805  24.474  39.645  1.00  0.00      B    H  
ATOM    863  H2  HOH B 281      26.792  23.900  38.468  1.00  0.00      B    H  
ATOM    864  O   HOH B 282      34.247  32.621  19.040  1.00  0.00      B    O  
ATOM    865  H1  HOH B 282      34.027  31.861  18.443  1.00  0.00      B    H  
ATOM    866  H2  HOH B 282      34.345  33.500  18.484  1.00  0.00      B    H  
ATOM    867  O   HOH B 283      28.843  18.993  10.149  1.00  0.00      B    O  
ATOM    868  H1  HOH B 283      29.826  18.915   9.929  1.00  0.00      B    H  
ATOM    869  H2  HOH B 283      28.727  19.768  10.801  1.00  0.00      B    H  
ATOM    870  O   HOH B 284      13.989  16.374   4.937  1.00  0.00      B    O  
ATOM    871  H1  HOH B 284      14.360  15.431   5.007  1.00  0.00      B    H  
ATOM    872  H2  HOH B 284      14.510  16.886   4.242  1.00  0.00      B    H  
ATOM    873  O   HOH B 285      33.999   3.557  10.746  1.00  0.00      B    O  
ATOM    874  H1  HOH B 285      33.772   3.781   9.768  1.00  0.00      B    H  
ATOM    875  H2  HOH B 285      34.975   3.221  10.667  1.00  0.00      B    H  
ATOM    876  O   HOH B 286      26.495  21.453  13.899  1.00  0.00      B    O  
ATOM    877  H1  HOH B 286      25.677  21.169  13.332  1.00  0.00      B    H  
ATOM    878  H2  HOH B 286      26.539  20.834  14.720  1.00  0.00      B    H  
ATOM    879  O   HOH B 287      13.565   3.518  35.811  1.00  0.00      B    O  
ATOM    880  H1  HOH B 287      13.110   4.148  36.517  1.00  0.00      B    H  
ATOM    881  H2  HOH B 287      14.328   3.055  36.255  1.00  0.00      B    H  
ATOM    882  O   HOH B 288      36.050  30.619   4.378  1.00  0.00      B    O  
ATOM    883  H1  HOH B 288      36.754  31.318   4.551  1.00  0.00      B    H  
ATOM    884  H2  HOH B 288      36.314  29.742   4.846  1.00  0.00      B    H  
ATOM    885  O   HOH B 289      11.057  30.300  28.191  1.00  0.00      B    O  
ATOM    886  H1  HOH B 289      11.247  29.331  28.502  1.00  0.00      B    H  
ATOM    887  H2  HOH B 289      11.433  30.911  28.921  1.00  0.00      B    H  
ATOM    888  O   HOH B 290      13.753   1.599  31.537  1.00  0.00      B    O  
ATOM    889  H1  HOH B 290      13.688   0.633  31.768  1.00  0.00      B    H  
ATOM    890  H2  HOH B 290      13.173   1.789  30.685  1.00  0.00      B    H  
ATOM    891  O   HOH B 291       0.009   9.686  15.873  1.00  0.00      B    O  
ATOM    892  H1  HOH B 291       0.724  10.219  15.306  1.00  0.00      B    H  
ATOM    893  H2  HOH B 291       0.089   9.978  16.847  1.00  0.00      B    H  
ATOM    894  O   HOH B 292      26.568  27.460  10.858  1.00  0.00      B    O  
ATOM    895  H1  HOH B 292      27.131  27.417  10.032  1.00  0.00      B    H  
ATOM    896  H2  HOH B 292      26.997  26.821  11.553  1.00  0.00      B    H  
ATOM    897  O   HOH B 293      37.870  31.779  37.670  1.00  0.00      B    O  
ATOM    898  H1  HOH B 293      37.201  31.390  37.048  1.00  0.00      B    H  
ATOM    899  H2  HOH B 293      38.139  30.978  38.285  1.00  0.00      B    H  
ATOM    900  O   HOH B 294       7.273  19.952  38.600  1.00  0.00      B    O  
ATOM    901  H1  HOH B 294       6.675  19.619  39.423  1.00  0.00      B    H  
ATOM    902  H2  HOH B 294       6.738  19.903  37.775  1.00  0.00      B    H  
ATOM    903  O   HOH B 295      20.855  14.145  15.100  1.00  0.00      B    O  
ATOM    904  H1  HOH B 295      20.559  13.183  15.031  1.00  0.00      B    H  
ATOM    905  H2  HOH B 295      21.188  14.372  14.154  1.00  0.00      B    H  
ATOM    906  O   HOH B 296       4.169  15.538  32.969  1.00  0.00      B    O  
ATOM    907  H1  HOH B 296       3.524  16.244  32.573  1.00  0.00      B    H  
ATOM    908  H2  HOH B 296       4.980  16.038  33.160  1.00  0.00      B    H  
ATOM    909  O   HOH B 297      34.553  14.798  21.552  1.00  0.00      B    O  
ATOM    910  H1  HOH B 297      34.663  14.339  22.457  1.00  0.00      B    H  
ATOM    911  H2  HOH B 297      35.146  14.345  20.882  1.00  0.00      B    H  
ATOM    912  O   HOH B 298      12.697  17.881  39.274  1.00  0.00      B    O  
ATOM    913  H1  HOH B 298      12.884  16.829  39.155  1.00  0.00      B    H  
ATOM    914  H2  HOH B 298      11.787  18.111  38.889  1.00  0.00      B    H  
ATOM    915  O   HOH B 299      26.433  29.980  10.442  1.00  0.00      B    O  
ATOM    916  H1  HOH B 299      25.598  30.118   9.956  1.00  0.00      B    H  
ATOM    917  H2  HOH B 299      26.505  28.992  10.639  1.00  0.00      B    H  
ATOM    918  O   HOH B 300      38.370   8.013  19.104  1.00  0.00      B    O  
ATOM    919  H1  HOH B 300      38.291   9.011  19.135  1.00  0.00      B    H  
ATOM    920  H2  HOH B 300      39.306   7.902  18.781  1.00  0.00      B    H  
ATOM    921  O   HOH B 301      35.937  26.041   4.755  1.00  0.00      B    O  
ATOM    922  H1  HOH B 301      34.921  25.953   4.649  1.00  0.00      B    H  
ATOM    923  H2  HOH B 301      36.326  25.117   4.993  1.00  0.00      B    H  
ATOM    924  O   HOH B 302       8.552   9.866  30.425  1.00  0.00      B    O  
ATOM    925  H1  HOH B 302       8.283  10.735  30.083  1.00  0.00      B    H  
ATOM    926  H2  HOH B 302       7.750   9.217  30.352  1.00  0.00      B    H  
ATOM    927  O   HOH B 303      21.626   4.974  34.629  1.00  0.00      B    O  
ATOM    928  H1  HOH B 303      21.141   5.803  34.932  1.00  0.00      B    H  
ATOM    929  H2  HOH B 303      21.965   5.161  33.687  1.00  0.00      B    H  
ATOM    930  O   HOH B 304       9.827  15.540  27.406  1.00  0.00      B    O  
ATOM    931  H1  HOH B 304      10.361  16.207  26.906  1.00  0.00      B    H  
ATOM    932  H2  HOH B 304      10.499  14.860  27.796  1.00  0.00      B    H  
ATOM    933  O   HOH B 305       1.714  22.398  14.059  1.00  0.00      B    O  
ATOM    934  H1  HOH B 305       1.092  21.861  14.652  1.00  0.00      B    H  
ATOM    935  H2  HOH B 305       1.249  23.306  13.939  1.00  0.00      B    H  
ATOM    936  O   HOH B 306      35.425  20.673  11.831  1.00  0.00      B    O  
ATOM    937  H1  HOH B 306      35.606  19.724  11.428  1.00  0.00      B    H  
ATOM    938  H2  HOH B 306      36.264  21.230  11.686  1.00  0.00      B    H  
ATOM    939  O   HOH B 307      34.218  20.130  36.051  1.00  0.00      B    O  
ATOM    940  H1  HOH B 307      34.065  19.893  35.092  1.00  0.00      B    H  
ATOM    941  H2  HOH B 307      34.865  20.880  36.055  1.00  0.00      B    H  
ATOM    942  O   HOH B 308       6.284   8.386   9.066  1.00  0.00      B    O  
ATOM    943  H1  HOH B 308       5.446   7.967   9.428  1.00  0.00      B    H  
ATOM    944  H2  HOH B 308       6.852   8.676   9.903  1.00  0.00      B    H  
ATOM    945  O   HOH B 309      36.586   1.878  39.050  1.00  0.00      B    O  
ATOM    946  H1  HOH B 309      36.756   1.426  38.144  1.00  0.00      B    H  
ATOM    947  H2  HOH B 309      36.925   2.860  38.945  1.00  0.00      B    H  
ATOM    948  O   HOH B 310      25.311   0.389  27.142  1.00  0.00      B    O  
ATOM    949  H1  HOH B 310      25.972  -0.199  27.633  1.00  0.00      B    H  
ATOM    950  H2  HOH B 310      25.805   0.706  26.266  1.00  0.00      B    H  
ATOM    951  O   HOH B 311      19.957   3.256   1.677  1.00  0.00      B    O  
ATOM    952  H1  HOH B 311      20.887   3.329   2.079  1.00  0.00      B    H  
ATOM    953  H2  HOH B 311      19.792   3.945   0.955  1.00  0.00      B    H  
ATOM    954  O   HOH B 312       5.034   6.022   4.635  1.00  0.00      B    O  
ATOM    955  H1  HOH B 312       5.536   6.849   5.002  1.00  0.00      B    H  
ATOM    956  H2  HOH B 312       4.165   5.827   5.170  1.00  0.00      B    H  
ATOM    957  O   HOH B 313      11.651  19.989   8.434  1.00  0.00      B    O  
ATOM    958  H1  HOH B 313      10.765  19.556   8.242  1.00  0.00      B    H  
ATOM    959  H2  HOH B 313      12.375  19.270   8.268  1.00  0.00      B    H  
ATOM    960  O   HOH B 314       8.985  17.316  15.097  1.00  0.00      B    O  
ATOM    961  H1  HOH B 314       8.780  18.308  15.063  1.00  0.00      B    H  
ATOM    962  H2  HOH B 314       9.747  17.111  14.429  1.00  0.00      B    H  
ATOM    963  O   HOH B 315      17.052  14.138  14.051  1.00  0.00      B    O  
ATOM    964  H1  HOH B 315      17.160  13.947  15.034  1.00  0.00      B    H  
ATOM    965  H2  HOH B 315      17.579  14.998  13.945  1.00  0.00      B    H  
ATOM    966  O   HOH B 316       5.298   2.453  35.780  1.00  0.00      B    O  
ATOM    967  H1  HOH B 316       5.251   3.461  35.608  1.00  0.00      B    H  
ATOM    968  H2  HOH B 316       5.117   2.064  34.854  1.00  0.00      B    H  
ATOM    969  O   HOH B 317      25.785  36.163  13.232  1.00  0.00      B    O  
ATOM    970  H1  HOH B 317      24.811  36.090  13.116  1.00  0.00      B    H  
ATOM    971  H2  HOH B 317      26.054  37.097  13.109  1.00  0.00      B    H  
ATOM    972  O   HOH B 318      34.892  34.316  27.250  1.00  0.00      B    O  
ATOM    973  H1  HOH B 318      35.042  35.288  27.495  1.00  0.00      B    H  
ATOM    974  H2  HOH B 318      34.700  33.786  28.124  1.00  0.00      B    H  
ATOM    975  O   HOH B 319      36.420  24.409  19.235  1.00  0.00      B    O  
ATOM    976  H1  HOH B 319      36.218  23.992  20.115  1.00  0.00      B    H  
ATOM    977  H2  HOH B 319      35.685  25.008  19.101  1.00  0.00      B    H  
ATOM    978  O   HOH B 320       8.409  11.012  34.805  1.00  0.00      B    O  
ATOM    979  H1  HOH B 320       9.152  10.345  34.925  1.00  0.00      B    H  
ATOM    980  H2  HOH B 320       7.640  10.517  34.394  1.00  0.00      B    H  
ATOM    981  O   HOH B 321       3.678  35.252  24.822  1.00  0.00      B    O  
ATOM    982  H1  HOH B 321       4.687  35.192  24.871  1.00  0.00      B    H  
ATOM    983  H2  HOH B 321       3.394  35.670  25.705  1.00  0.00      B    H  
ATOM    984  O   HOH B 322      12.533  27.649  28.382  1.00  0.00      B    O  
ATOM    985  H1  HOH B 322      13.217  26.945  28.670  1.00  0.00      B    H  
ATOM    986  H2  HOH B 322      12.345  27.531  27.283  1.00  0.00      B    H  
ATOM    987  O   HOH B 323      12.567  10.005  14.041  1.00  0.00      B    O  
ATOM    988  H1  HOH B 323      12.440   9.067  14.427  1.00  0.00      B    H  
ATOM    989  H2  HOH B 323      11.894  10.617  14.538  1.00  0.00      B    H  
ATOM    990  O   HOH B 324      24.094   3.442  13.167  1.00  0.00      B    O  
ATOM    991  H1  HOH B 324      24.985   3.148  12.742  1.00  0.00      B    H  
ATOM    992  H2  HOH B 324      23.669   2.665  13.645  1.00  0.00      B    H  
ATOM    993  O   HOH B 325      25.920  16.572   5.570  1.00  0.00      B    O  
ATOM    994  H1  HOH B 325      25.912  17.610   5.501  1.00  0.00      B    H  
ATOM    995  H2  HOH B 325      25.780  16.201   4.650  1.00  0.00      B    H  
ATOM    996  O   HOH B 326      30.605   7.039  26.103  1.00  0.00      B    O  
ATOM    997  H1  HOH B 326      30.585   6.269  25.454  1.00  0.00      B    H  
ATOM    998  H2  HOH B 326      29.689   7.494  25.955  1.00  0.00      B    H  
ATOM    999  O   HOH B 327       8.986  23.465  26.031  1.00  0.00      B    O  
ATOM   1000  H1  HOH B 327       9.409  24.151  26.691  1.00  0.00      B    H  
ATOM   1001  H2  HOH B 327       9.507  23.541  25.178  1.00  0.00      B    H  
ATOM   1002  O   HOH B 328       4.619  27.792  26.504  1.00  0.00      B    O  
ATOM   1003  H1  HOH B 328       4.619  28.766  26.305  1.00  0.00      B    H  
ATOM   1004  H2  HOH B 328       3.642  27.513  26.575  1.00  0.00      B    H  
ATOM   1005  O   HOH B 329      31.845   6.571   7.581  1.00  0.00      B    O  
ATOM   1006  H1  HOH B 329      30.953   7.093   7.655  1.00  0.00      B    H  
ATOM   1007  H2  HOH B 329      31.931   6.419   6.516  1.00  0.00      B    H  
ATOM   1008  O   HOH B 330      30.430  38.828  39.201  1.00  0.00      B    O  
ATOM   1009  H1  HOH B 330      29.539  38.402  39.266  1.00  0.00      B    H  
ATOM   1010  H2  HOH B 330      31.040  38.220  38.628  1.00  0.00      B    H  
ATOM   1011  O   HOH B 331       9.001  29.050  35.520  1.00  0.00      B    O  
ATOM   1012  H1  HOH B 331       8.082  28.645  35.729  1.00  0.00      B    H  
ATOM   1013  H2  HOH B 331       8.938  29.510  34.633  1.00  0.00      B    H  
ATOM   1014  O   HOH B 332      13.291  31.165  11.518  1.00  0.00      B    O  
ATOM   1015  H1  HOH B 332      13.692  30.534  10.817  1.00  0.00      B    H  
ATOM   1016  H2  HOH B 332      13.666  30.979  12.456  1.00  0.00      B    H  
ATOM   1017  O   HOH B 333      38.920  38.239   3.298  1.00  0.00      B    O  
ATOM   1018  H1  HOH B 333      38.230  38.642   2.709  1.00  0.00      B    H  
ATOM   1019  H2  HOH B 333      38.542  37.303   3.552  1.00  0.00      B    H  
ATOM   1020  O   HOH B 334       9.140  28.391  20.978  1.00  0.00      B    O  
ATOM   1021  H1  HOH B 334      10.125  28.052  20.980  1.00  0.00      B    H  
ATOM   1022  H2  HOH B 334       9.202  29.357  20.652  1.00  0.00      B    H  
ATOM   1023  O   HOH B 335      31.888   8.314  14.823  1.00  0.00      B    O  
ATOM   1024  H1  HOH B 335      31.431   8.466  15.702  1.00  0.00      B    H  
ATOM   1025  H2  HOH B 335      32.120   9.218  14.487  1.00  0.00      B    H  
ATOM   1026  O   HOH B 336       3.083  10.569  30.544  1.00  0.00      B    O  
ATOM   1027  H1  HOH B 336       2.993  11.161  29.729  1.00  0.00      B    H  
ATOM   1028  H2  HOH B 336       3.829  10.958  31.157  1.00  0.00      B    H  
ATOM   1029  O   HOH B 337      32.798  25.451   1.599  1.00  0.00      B    O  
ATOM   1030  H1  HOH B 337      33.104  26.410   1.585  1.00  0.00      B    H  
ATOM   1031  H2  HOH B 337      33.254  24.892   0.797  1.00  0.00      B    H  
ATOM   1032  O   HOH B 338      20.824  37.882   2.739  1.00  0.00      B    O  
ATOM   1033  H1  HOH B 338      20.297  38.057   3.574  1.00  0.00      B    H  
ATOM   1034  H2  HOH B 338      21.772  38.201   2.832  1.00  0.00      B    H  
ATOM   1035  O   HOH B 339      21.628  23.670  10.554  1.00  0.00      B    O  
ATOM   1036  H1  HOH B 339      21.652  22.932  11.291  1.00  0.00      B    H  
ATOM   1037  H2  HOH B 339      21.963  23.225   9.759  1.00  0.00      B    H  
ATOM   1038  O   HOH B 340      23.552  11.977  15.104  1.00  0.00      B    O  
ATOM   1039  H1  HOH B 340      22.505  11.980  15.241  1.00  0.00      B    H  
ATOM   1040  H2  HOH B 340      23.979  12.772  15.616  1.00  0.00      B    H  
ATOM   1041  O   HOH B 341      11.449  14.012  21.485  1.00  0.00      B    O  
ATOM   1042  H1  HOH B 341      11.635  14.790  20.968  1.00  0.00      B    H  
ATOM   1043  H2  HOH B 341      12.249  13.386  21.370  1.00  0.00      B    H  
ATOM   1044  O   HOH B 342      14.908   1.983  10.630  1.00  0.00      B    O  
ATOM   1045  H1  HOH B 342      15.601   2.330  10.002  1.00  0.00      B    H  
ATOM   1046  H2  HOH B 342      14.240   2.701  10.826  1.00  0.00      B    H  
ATOM   1047  O   HOH B 343      15.034  18.484  24.699  1.00  0.00      B    O  
ATOM   1048  H1  HOH B 343      15.798  19.124  25.012  1.00  0.00      B    H  
ATOM   1049  H2  HOH B 343      15.461  17.612  24.293  1.00  0.00      B    H  
ATOM   1050  O   HOH B 344      12.707  10.057  35.580  1.00  0.00      B    O  
ATOM   1051  H1  HOH B 344      12.003   9.645  36.199  1.00  0.00      B    H  
ATOM   1052  H2  HOH B 344      13.613   9.875  35.965  1.00  0.00      B    H  
ATOM   1053  O   HOH B 345      28.208  19.598   4.347  1.00  0.00      B    O  
ATOM   1054  H1  HOH B 345      27.514  19.742   3.684  1.00  0.00      B    H  
ATOM   1055  H2  HOH B 345      29.083  19.901   3.945  1.00  0.00      B    H  
ATOM   1056  O   HOH B 346      20.166  24.414  36.523  1.00  0.00      B    O  
ATOM   1057  H1  HOH B 346      20.208  25.422  36.663  1.00  0.00      B    H  
ATOM   1058  H2  HOH B 346      19.292  24.125  36.777  1.00  0.00      B    H  
ATOM   1059  O   HOH B 347       3.767  38.030   0.339  1.00  0.00      B    O  
ATOM   1060  H1  HOH B 347       3.952  38.967  -0.023  1.00  0.00      B    H  
ATOM   1061  H2  HOH B 347       4.544  37.463   0.056  1.00  0.00      B    H  
ATOM   1062  O   HOH B 348      24.291  21.911  34.788  1.00  0.00      B    O  
ATOM   1063  H1  HOH B 348      23.967  22.151  35.763  1.00  0.00      B    H  
ATOM   1064  H2  HOH B 348      23.541  22.288  34.169  1.00  0.00      B    H  
ATOM   1065  O   HOH B 349       8.857  23.961  15.819  1.00  0.00      B    O  
ATOM   1066  H1  HOH B 349       8.039  24.080  16.415  1.00  0.00      B    H  
ATOM   1067  H2  HOH B 349       8.916  24.813  15.227  1.00  0.00      B    H  
ATOM   1068  O   HOH B 350       6.348  29.001   7.426  1.00  0.00      B    O  
ATOM   1069  H1  HOH B 350       5.489  28.912   7.891  1.00  0.00      B    H  
ATOM   1070  H2  HOH B 350       6.212  29.305   6.512  1.00  0.00      B    H  
ATOM   1071  O   HOH B 351       7.604   6.007  37.118  1.00  0.00      B    O  
ATOM   1072  H1  HOH B 351       8.307   5.861  36.390  1.00  0.00      B    H  
ATOM   1073  H2  HOH B 351       8.111   6.021  37.999  1.00  0.00      B    H  
ATOM   1074  O   HOH B 352       9.277  38.673  36.684  1.00  0.00      B    O  
ATOM   1075  H1  HOH B 352       8.864  38.923  35.816  1.00  0.00      B    H  
ATOM   1076  H2  HOH B 352       8.960  39.342  37.386  1.00  0.00      B    H  
ATOM   1077  O   HOH B 353      14.107   3.108  14.224  1.00  0.00      B    O  
ATOM   1078  H1  HOH B 353      15.114   3.161  14.244  1.00  0.00      B    H  
ATOM   1079  H2  HOH B 353      13.760   3.639  13.353  1.00  0.00      B    H  
ATOM   1080  O   HOH B 354      21.035   8.673  14.569  1.00  0.00      B    O  
ATOM   1081  H1  HOH B 354      22.024   8.327  14.395  1.00  0.00      B    H  
ATOM   1082  H2  HOH B 354      20.503   7.940  14.072  1.00  0.00      B    H  
ATOM   1083  O   HOH B 355      35.498  13.372  37.875  1.00  0.00      B    O  
ATOM   1084  H1  HOH B 355      34.810  12.738  38.227  1.00  0.00      B    H  
ATOM   1085  H2  HOH B 355      36.377  12.856  37.960  1.00  0.00      B    H  
ATOM   1086  O   HOH B 356       4.547  34.039  10.813  1.00  0.00      B    O  
ATOM   1087  H1  HOH B 356       4.627  33.831  11.733  1.00  0.00      B    H  
ATOM   1088  H2  HOH B 356       5.232  33.490  10.291  1.00  0.00      B    H  
ATOM   1089  O   HOH B 357      21.323  11.209  18.570  1.00  0.00      B    O  
ATOM   1090  H1  HOH B 357      22.231  11.493  18.795  1.00  0.00      B    H  
ATOM   1091  H2  HOH B 357      21.387  10.282  18.071  1.00  0.00      B    H  
ATOM   1092  O   HOH B 358      16.502   8.048  28.482  1.00  0.00      B    O  
ATOM   1093  H1  HOH B 358      16.311   9.042  28.380  1.00  0.00      B    H  
ATOM   1094  H2  HOH B 358      15.675   7.642  28.938  1.00  0.00      B    H  
ATOM   1095  O   HOH B 359      32.292  15.330   4.078  1.00  0.00      B    O  
ATOM   1096  H1  HOH B 359      32.163  16.305   4.071  1.00  0.00      B    H  
ATOM   1097  H2  HOH B 359      32.207  15.026   3.113  1.00  0.00      B    H  
ATOM   1098  O   HOH B 360      36.051   5.258  31.295  1.00  0.00      B    O  
ATOM   1099  H1  HOH B 360      35.389   4.578  30.902  1.00  0.00      B    H  
ATOM   1100  H2  HOH B 360      36.326   5.832  30.502  1.00  0.00      B    H  
ATOM   1101  O   HOH B 361      13.565  16.622  26.358  1.00  0.00      B    O  
ATOM   1102  H1  HOH B 361      13.927  15.747  26.061  1.00  0.00      B    H  
ATOM   1103  H2  HOH B 361      14.198  17.351  25.957  1.00  0.00      B    H  
ATOM   1104  O   HOH B 362      11.664  27.040  25.998  1.00  0.00      B    O  
ATOM   1105  H1  HOH B 362      10.813  27.243  25.476  1.00  0.00      B    H  
ATOM   1106  H2  HOH B 362      12.080  26.344  25.456  1.00  0.00      B    H  
ATOM   1107  O   HOH B 363      17.062  10.208   2.811  1.00  0.00      B    O  
ATOM   1108  H1  HOH B 363      16.060  10.240   3.025  1.00  0.00      B    H  
ATOM   1109  H2  HOH B 363      17.245   9.241   2.531  1.00  0.00      B    H  
ATOM   1110  O   HOH B 364      35.820   9.411   7.687  1.00  0.00      B    O  
ATOM   1111  H1  HOH B 364      35.019   9.371   7.043  1.00  0.00      B    H  
ATOM   1112  H2  HOH B 364      35.458   9.522   8.625  1.00  0.00      B    H  
ATOM   1113  O   HOH B 365      24.394  28.658  24.062  1.00  0.00      B    O  
ATOM   1114  H1  HOH B 365      24.556  28.167  24.966  1.00  0.00      B    H  
ATOM   1115  H2  HOH B 365      23.511  28.394  23.634  1.00  0.00      B    H  
ATOM   1116  O   HOH B 366      38.385  20.039  19.278  1.00  0.00      B    O  
ATOM   1117  H1  HOH B 366      38.778  19.078  19.216  1.00  0.00      B    H  
ATOM   1118  H2  HOH B 366      37.456  20.029  18.786  1.00  0.00      B    H  
ATOM   1119  O   HOH B 367      36.147  38.924  10.648  1.00  0.00      B    O  
ATOM   1120  H1  HOH B 367      36.692  38.709   9.834  1.00  0.00      B    H  
ATOM   1121  H2  HOH B 367      36.772  39.232  11.398  1.00  0.00      B    H  
ATOM   1122  O   HOH B 368      29.540   4.729   8.858  1.00  0.00      B    O  
ATOM   1123  H1  HOH B 368      29.533   5.463   8.151  1.00  0.00      B    H  
ATOM   1124  H2  HOH B 368      29.628   5.165   9.722  1.00  0.00      B    H  
ATOM   1125  O   HOH B 369      39.346  36.653  10.422  1.00  0.00      B    O  
ATOM   1126  H1  HOH B 369      38.718  37.167   9.785  1.00  0.00      B    H  
ATOM   1127  H2  HOH B 369      38.807  35.875  10.785  1.00  0.00      B    H  
ATOM   1128  O   HOH B 370      33.188  12.935   9.209  1.00  0.00      B    O  
ATOM   1129  H1  HOH B 370      32.924  12.481   8.342  1.00  0.00      B    H  
ATOM   1130  H2  HOH B 370      33.923  13.660   9.071  1.00  0.00      B    H  
ATOM   1131  O   HOH B 371      31.068  34.949  11.788  1.00  0.00      B    O  
ATOM   1132  H1  HOH B 371      31.142  35.812  11.259  1.00  0.00      B    H  
ATOM   1133  H2  HOH B 371      31.314  34.155  11.166  1.00  0.00      B    H  
ATOM   1134  O   HOH B 372      24.231  25.644   7.596  1.00  0.00      B    O  
ATOM   1135  H1  HOH B 372      24.382  25.269   8.541  1.00  0.00      B    H  
ATOM   1136  H2  HOH B 372      24.815  26.456   7.426  1.00  0.00      B    H  
ATOM   1137  O   HOH B 373      34.080  11.939  32.099  1.00  0.00      B    O  
ATOM   1138  H1  HOH B 373      34.192  12.883  31.768  1.00  0.00      B    H  
ATOM   1139  H2  HOH B 373      34.348  11.257  31.341  1.00  0.00      B    H  
ATOM   1140  O   HOH B 374      23.607  16.138   9.272  1.00  0.00      B    O  
ATOM   1141  H1  HOH B 374      24.268  15.918   8.568  1.00  0.00      B    H  
ATOM   1142  H2  HOH B 374      22.925  15.411   9.304  1.00  0.00      B    H  
ATOM   1143  O   HOH B 375      31.551  27.055  32.331  1.00  0.00      B    O  
ATOM   1144  H1  HOH B 375      31.448  27.494  31.455  1.00  0.00      B    H  
ATOM   1145  H2  HOH B 375      31.406  27.666  33.100  1.00  0.00      B    H  
ATOM   1146  O   HOH B 376      20.544  26.708  28.482  1.00  0.00      B    O  
ATOM   1147  H1  HOH B 376      20.266  27.646  28.640  1.00  0.00      B    H  
ATOM   1148  H2  HOH B 376      19.746  26.087  28.311  1.00  0.00      B    H  
ATOM   1149  O   HOH B 377       8.508  20.492  33.297  1.00  0.00      B    O  
ATOM   1150  H1  HOH B 377       9.141  20.319  34.093  1.00  0.00      B    H  
ATOM   1151  H2  HOH B 377       9.006  20.307  32.462  1.00  0.00      B    H  
ATOM   1152  O   HOH B 378       0.381   9.293  30.320  1.00  0.00      B    O  
ATOM   1153  H1  HOH B 378       1.245   9.864  30.428  1.00  0.00      B    H  
ATOM   1154  H2  HOH B 378       0.290   8.703  31.168  1.00  0.00      B    H  
ATOM   1155  O   HOH B 379      16.320   4.498   2.532  1.00  0.00      B    O  
ATOM   1156  H1  HOH B 379      16.493   3.846   3.278  1.00  0.00      B    H  
ATOM   1157  H2  HOH B 379      16.807   4.086   1.759  1.00  0.00      B    H  
ATOM   1158  O   HOH B 380      30.166  36.015  36.336  1.00  0.00      B    O  
ATOM   1159  H1  HOH B 380      30.157  37.018  36.093  1.00  0.00      B    H  
ATOM   1160  H2  HOH B 380      29.218  35.695  36.070  1.00  0.00      B    H  
ATOM   1161  O   HOH B 381      33.189  23.339  35.558  1.00  0.00      B    O  
ATOM   1162  H1  HOH B 381      34.169  23.578  35.382  1.00  0.00      B    H  
ATOM   1163  H2  HOH B 381      32.645  24.073  35.132  1.00  0.00      B    H  
ATOM   1164  O   HOH B 382      16.209  32.070  36.599  1.00  0.00      B    O  
ATOM   1165  H1  HOH B 382      15.240  32.127  36.906  1.00  0.00      B    H  
ATOM   1166  H2  HOH B 382      16.753  32.653  37.222  1.00  0.00      B    H  
ATOM   1167  O   HOH B 383      14.617  10.784   9.591  1.00  0.00      B    O  
ATOM   1168  H1  HOH B 383      14.180  10.086  10.186  1.00  0.00      B    H  
ATOM   1169  H2  HOH B 383      13.821  11.312   9.329  1.00  0.00      B    H  
ATOM   1170  O   HOH B 384       5.710  19.536   1.815  1.00  0.00      B    O  
ATOM   1171  H1  HOH B 384       4.821  18.983   2.022  1.00  0.00      B    H  
ATOM   1172  H2  HOH B 384       5.434  20.509   1.967  1.00  0.00      B    H  
ATOM   1173  O   HOH B 385      11.756  37.000  14.296  1.00  0.00      B    O  
ATOM   1174  H1  HOH B 385      11.124  36.246  14.564  1.00  0.00      B    H  
ATOM   1175  H2  HOH B 385      12.624  36.578  13.844  1.00  0.00      B    H  
ATOM   1176  O   HOH B 386       4.966  27.388  33.301  1.00  0.00      B    O  
ATOM   1177  H1  HOH B 386       4.152  27.579  33.904  1.00  0.00      B    H  
ATOM   1178  H2  HOH B 386       5.653  26.835  33.848  1.00  0.00      B    H  
ATOM   1179  O   HOH B 387      29.371  26.080  27.047  1.00  0.00      B    O  
ATOM   1180  H1  HOH B 387      29.605  25.951  28.037  1.00  0.00      B    H  
ATOM   1181  H2  HOH B 387      29.816  25.321  26.538  1.00  0.00      B    H  
ATOM   1182  O   HOH B 388      18.004  29.045   3.303  1.00  0.00      B    O  
ATOM   1183  H1  HOH B 388      18.686  28.389   3.684  1.00  0.00      B    H  
ATOM   1184  H2  HOH B 388      17.118  28.819   3.669  1.00  0.00      B    H  
ATOM   1185  O   HOH B 389      32.677  23.758  30.578  1.00  0.00      B    O  
ATOM   1186  H1  HOH B 389      33.125  23.767  29.669  1.00  0.00      B    H  
ATOM   1187  H2  HOH B 389      33.312  24.300  31.236  1.00  0.00      B    H  
ATOM   1188  O   HOH B 390      36.423  16.765   6.447  1.00  0.00      B    O  
ATOM   1189  H1  HOH B 390      36.830  17.317   7.144  1.00  0.00      B    H  
ATOM   1190  H2  HOH B 390      35.947  16.042   6.952  1.00  0.00      B    H  
ATOM   1191  O   HOH B 391       7.792  19.951  14.952  1.00  0.00      B    O  
ATOM   1192  H1  HOH B 391       7.482  20.138  13.993  1.00  0.00      B    H  
ATOM   1193  H2  HOH B 391       7.911  20.868  15.348  1.00  0.00      B    H  
ATOM   1194  O   HOH B 392       6.810  10.106  16.600  1.00  0.00      B    O  
ATOM   1195  H1  HOH B 392       6.347   9.622  17.358  1.00  0.00      B    H  
ATOM   1196  H2  HOH B 392       6.670   9.544  15.776  1.00  0.00      B    H  
ATOM   1197  O   HOH B 393       6.002   8.640  29.219  1.00  0.00      B    O  
ATOM   1198  H1  HOH B 393       6.537   8.934  28.386  1.00  0.00      B    H  
ATOM   1199  H2  HOH B 393       5.027   8.830  29.032  1.00  0.00      B    H  
ATOM   1200  O   HOH B 394       0.197  25.533  35.870  1.00  0.00      B    O  
ATOM   1201  H1  HOH B 394      -0.050  26.506  35.817  1.00  0.00      B    H  
ATOM   1202  H2  HOH B 394       0.014  25.168  36.820  1.00  0.00      B    H  
ATOM   1203  O   HOH B 395       4.963  23.455  10.480  1.00  0.00      B    O  
ATOM   1204  H1  HOH B 395       4.806  22.730  11.250  1.00  0.00      B    H  
ATOM   1205  H2  HOH B 395       4.139  23.442   9.911  1.00  0.00      B    H  
ATOM   1206  O   HOH B 396      23.377  35.865  11.903  1.00  0.00      B    O  
ATOM   1207  H1  HOH B 396      22.862  36.713  12.139  1.00  0.00      B    H  
ATOM   1208  H2  HOH B 396      23.813  36.154  10.964  1.00  0.00      B    H  
ATOM   1209  O   HOH B 397      26.173  25.576  24.390  1.00  0.00      B    O  
ATOM   1210  H1  HOH B 397      25.325  25.805  23.895  1.00  0.00      B    H  
ATOM   1211  H2  HOH B 397      26.979  25.820  23.786  1.00  0.00      B    H  
ATOM   1212  O   HOH B 398       4.967  36.842  12.963  1.00  0.00      B    O  
ATOM   1213  H1  HOH B 398       5.912  37.012  12.570  1.00  0.00      B    H  
ATOM   1214  H2  HOH B 398       4.571  37.737  13.193  1.00  0.00      B    H  
ATOM   1215  O   HOH B 399       9.670  11.572  19.927  1.00  0.00      B    O  
ATOM   1216  H1  HOH B 399      10.549  11.660  20.369  1.00  0.00      B    H  
ATOM   1217  H2  HOH B 399       9.515  12.406  19.321  1.00  0.00      B    H  
ATOM   1218  O   HOH B 400      26.436  37.740  31.422  1.00  0.00      B    O  
ATOM   1219  H1  HOH B 400      26.051  36.772  31.429  1.00  0.00      B    H  
ATOM   1220  H2  HOH B 400      25.848  38.333  31.973  1.00  0.00      B    H  
ATOM   1221  O   HOH B 401      34.687  13.765  27.550  1.00  0.00      B    O  
ATOM   1222  H1  HOH B 401      34.263  14.186  26.749  1.00  0.00      B    H  
ATOM   1223  H2  HOH B 401      35.102  14.558  28.040  1.00  0.00      B    H  
ATOM   1224  O   HOH B 402      12.155  25.701  36.101  1.00  0.00      B    O  
ATOM   1225  H1  HOH B 402      12.180  26.705  36.101  1.00  0.00      B    H  
ATOM   1226  H2  HOH B 402      12.671  25.495  36.944  1.00  0.00      B    H  
ATOM   1227  O   HOH B 403      18.965  12.221  28.402  1.00  0.00      B    O  
ATOM   1228  H1  HOH B 403      18.391  12.936  28.866  1.00  0.00      B    H  
ATOM   1229  H2  HOH B 403      18.343  11.430  28.175  1.00  0.00      B    H  
ATOM   1230  O   HOH B 404       8.247  31.734  28.040  1.00  0.00      B    O  
ATOM   1231  H1  HOH B 404       8.292  32.613  28.577  1.00  0.00      B    H  
ATOM   1232  H2  HOH B 404       9.173  31.384  27.840  1.00  0.00      B    H  
ATOM   1233  O   HOH B 405      28.379  13.096  30.285  1.00  0.00      B    O  
ATOM   1234  H1  HOH B 405      29.393  13.305  30.326  1.00  0.00      B    H  
ATOM   1235  H2  HOH B 405      28.021  12.605  31.135  1.00  0.00      B    H  
ATOM   1236  O   HOH B 406      34.169  33.029  14.463  1.00  0.00      B    O  
ATOM   1237  H1  HOH B 406      35.180  33.131  14.510  1.00  0.00      B    H  
ATOM   1238  H2  HOH B 406      33.837  32.195  13.971  1.00  0.00      B    H  
ATOM   1239  O   HOH B 407      30.891  25.505  18.698  1.00  0.00      B    O  
ATOM   1240  H1  HOH B 407      31.147  26.125  17.949  1.00  0.00      B    H  
ATOM   1241  H2  HOH B 407      29.875  25.649  18.823  1.00  0.00      B    H  
ATOM   1242  O   HOH B 408      14.206  10.968  30.095  1.00  0.00      B    O  
ATOM   1243  H1  HOH B 408      14.136  10.138  30.601  1.00  0.00      B    H  
ATOM   1244  H2  HOH B 408      13.711  11.757  30.529  1.00  0.00      B    H  
ATOM   1245  O   HOH B 409      36.958  19.295  16.174  1.00  0.00      B    O  
ATOM   1246  H1  HOH B 409      36.241  18.706  16.646  1.00  0.00      B    H  
ATOM   1247  H2  HOH B 409      37.536  18.700  15.622  1.00  0.00      B    H  
ATOM   1248  O   HOH B 410       2.253  19.869  20.124  1.00  0.00      B    O  
ATOM   1249  H1  HOH B 410       2.376  18.890  20.358  1.00  0.00      B    H  
ATOM   1250  H2  HOH B 410       1.997  19.982  19.177  1.00  0.00      B    H  
ATOM   1251  O   HOH B 411      28.368  31.446  23.096  1.00  0.00      B    O  
ATOM   1252  H1  HOH B 411      29.313  31.217  23.364  1.00  0.00      B    H  
ATOM   1253  H2  HOH B 411      28.336  31.240  22.142  1.00  0.00      B    H  
ATOM   1254  O   HOH B 412      27.801  10.842  34.719  1.00  0.00      B    O  
ATOM   1255  H1  HOH B 412      27.687  11.527  35.456  1.00  0.00      B    H  
ATOM   1256  H2  HOH B 412      28.692  10.296  34.899  1.00  0.00      B    H  
ATOM   1257  O   HOH B 413      36.518   5.460   9.364  1.00  0.00      B    O  
ATOM   1258  H1  HOH B 413      35.660   5.930   9.495  1.00  0.00      B    H  
ATOM   1259  H2  HOH B 413      36.464   4.487   9.730  1.00  0.00      B    H  
ATOM   1260  O   HOH B 414      15.071  13.902  36.834  1.00  0.00      B    O  
ATOM   1261  H1  HOH B 414      16.003  14.099  36.513  1.00  0.00      B    H  
ATOM   1262  H2  HOH B 414      14.855  14.436  37.658  1.00  0.00      B    H  
ATOM   1263  O   HOH B 415      26.268  29.575   5.842  1.00  0.00      B    O  
ATOM   1264  H1  HOH B 415      26.510  30.296   6.502  1.00  0.00      B    H  
ATOM   1265  H2  HOH B 415      26.047  30.056   4.922  1.00  0.00      B    H  
ATOM   1266  O   HOH B 416      37.398  12.538  12.975  1.00  0.00      B    O  
ATOM   1267  H1  HOH B 416      38.049  13.358  12.845  1.00  0.00      B    H  
ATOM   1268  H2  HOH B 416      36.848  12.367  12.153  1.00  0.00      B    H  
ATOM   1269  O   HOH B 417      11.567  32.141   9.416  1.00  0.00      B    O  
ATOM   1270  H1  HOH B 417      12.022  32.065  10.278  1.00  0.00      B    H  
ATOM   1271  H2  HOH B 417      11.761  33.092   9.176  1.00  0.00      B    H  
ATOM   1272  O   HOH B 418      33.863  30.109  27.280  1.00  0.00      B    O  
ATOM   1273  H1  HOH B 418      34.597  29.419  27.484  1.00  0.00      B    H  
ATOM   1274  H2  HOH B 418      33.892  30.260  26.265  1.00  0.00      B    H  
ATOM   1275  O   HOH B 419      17.213  26.486  37.906  1.00  0.00      B    O  
ATOM   1276  H1  HOH B 419      17.380  25.546  38.295  1.00  0.00      B    H  
ATOM   1277  H2  HOH B 419      18.055  26.790  37.474  1.00  0.00      B    H  
ATOM   1278  O   HOH B 420      32.673   3.531   4.673  1.00  0.00      B    O  
ATOM   1279  H1  HOH B 420      31.958   3.318   5.286  1.00  0.00      B    H  
ATOM   1280  H2  HOH B 420      32.388   3.403   3.689  1.00  0.00      B    H  
ATOM   1281  O   HOH B 421       2.266   7.484  21.426  1.00  0.00      B    O  
ATOM   1282  H1  HOH B 421       2.758   6.689  21.785  1.00  0.00      B    H  
ATOM   1283  H2  HOH B 421       1.650   7.829  22.114  1.00  0.00      B    H  
ATOM   1284  O   HOH B 422       1.535  17.102  18.189  1.00  0.00      B    O  
ATOM   1285  H1  HOH B 422       1.594  18.044  17.794  1.00  0.00      B    H  
ATOM   1286  H2  HOH B 422       0.573  16.776  18.205  1.00  0.00      B    H  
ATOM   1287  O   HOH B 423      34.215  28.254  34.107  1.00  0.00      B    O  
ATOM   1288  H1  HOH B 423      34.012  28.776  35.009  1.00  0.00      B    H  
ATOM   1289  H2  HOH B 423      34.522  27.321  34.357  1.00  0.00      B    H  
ATOM   1290  O   HOH B 424      36.235  30.997  30.822  1.00  0.00      B    O  
ATOM   1291  H1  HOH B 424      37.127  30.784  31.245  1.00  0.00      B    H  
ATOM   1292  H2  HOH B 424      35.607  30.234  30.998  1.00  0.00      B    H  
ATOM   1293  O   HOH B 425       7.167  29.042  17.442  1.00  0.00      B    O  
ATOM   1294  H1  HOH B 425       6.620  28.848  18.255  1.00  0.00      B    H  
ATOM   1295  H2  HOH B 425       7.735  29.906  17.565  1.00  0.00      B    H  
ATOM   1296  O   HOH B 426      17.136   7.810  24.624  1.00  0.00      B    O  
ATOM   1297  H1  HOH B 426      17.540   7.211  23.928  1.00  0.00      B    H  
ATOM   1298  H2  HOH B 426      17.865   8.493  24.724  1.00  0.00      B    H  
ATOM   1299  O   HOH B 427       1.422  16.305  22.949  1.00  0.00      B    O  
ATOM   1300  H1  HOH B 427       2.362  15.877  22.899  1.00  0.00      B    H  
ATOM   1301  H2  HOH B 427       1.362  16.926  23.736  1.00  0.00      B    H  
ATOM   1302  O   HOH B 428      36.755  39.101  16.694  1.00  0.00      B    O  
ATOM   1303  H1  HOH B 428      35.851  39.283  16.353  1.00  0.00      B    H  
ATOM   1304  H2  HOH B 428      37.219  38.460  16.082  1.00  0.00      B    H  
ATOM   1305  O   HOH B 429      30.251   2.146  37.935  1.00  0.00      B    O  
ATOM   1306  H1  HOH B 429      30.183   1.245  38.465  1.00  0.00      B    H  
ATOM   1307  H2  HOH B 429      29.375   2.346  37.530  1.00  0.00      B    H  
ATOM   1308  O   HOH B 430      31.626   0.862   8.584  1.00  0.00      B    O  
ATOM   1309  H1  HOH B 430      30.688   1.273   8.495  1.00  0.00      B    H  
ATOM   1310  H2  HOH B 430      32.094   1.178   9.413  1.00  0.00      B    H  
ATOM   1311  O   HOH B 431      10.493  35.589  23.916  1.00  0.00      B    O  
ATOM   1312  H1  HOH B 431      10.826  36.518  24.073  1.00  0.00      B    H  
ATOM   1313  H2  HOH B 431      11.177  35.024  24.365  1.00  0.00      B    H  
ATOM   1314  O   HOH B 432      32.061  21.732  39.046  1.00  0.00      B    O  
ATOM   1315  H1  HOH B 432      31.713  21.468  38.114  1.00  0.00      B    H  
ATOM   1316  H2  HOH B 432      31.198  21.831  39.574  1.00  0.00      B    H  
ATOM   1317  O   HOH B 433       3.283  25.505   4.450  1.00  0.00      B    O  
ATOM   1318  H1  HOH B 433       3.958  25.536   3.723  1.00  0.00      B    H  
ATOM   1319  H2  HOH B 433       3.618  26.038   5.254  1.00  0.00      B    H  
ATOM   1320  O   HOH B 434       7.931   9.590  27.193  1.00  0.00      B    O  
ATOM   1321  H1  HOH B 434       8.197  10.492  26.856  1.00  0.00      B    H  
ATOM   1322  H2  HOH B 434       8.710   9.198  27.692  1.00  0.00      B    H  
ATOM   1323  O   HOH B 435       3.742   9.691   6.678  1.00  0.00      B    O  
ATOM   1324  H1  HOH B 435       2.946   9.382   7.245  1.00  0.00      B    H  
ATOM   1325  H2  HOH B 435       4.073  10.569   7.109  1.00  0.00      B    H  
ATOM   1326  O   HOH B 436       6.831  24.096  21.561  1.00  0.00      B    O  
ATOM   1327  H1  HOH B 436       5.936  24.010  21.045  1.00  0.00      B    H  
ATOM   1328  H2  HOH B 436       6.929  23.298  22.169  1.00  0.00      B    H  
ATOM   1329  O   HOH B 437      30.602  31.774  33.162  1.00  0.00      B    O  
ATOM   1330  H1  HOH B 437      30.937  31.385  34.074  1.00  0.00      B    H  
ATOM   1331  H2  HOH B 437      31.126  31.357  32.374  1.00  0.00      B    H  
ATOM   1332  O   HOH B 438      35.655  20.377  28.581  1.00  0.00      B    O  
ATOM   1333  H1  HOH B 438      36.150  20.149  27.720  1.00  0.00      B    H  
ATOM   1334  H2  HOH B 438      35.677  19.503  29.189  1.00  0.00      B    H  
ATOM   1335  O   HOH B 439       0.649  23.566  24.864  1.00  0.00      B    O  
ATOM   1336  H1  HOH B 439       0.750  23.784  25.846  1.00  0.00      B    H  
ATOM   1337  H2  HOH B 439       1.574  23.784  24.404  1.00  0.00      B    H  
ATOM   1338  O   HOH B 440      22.756   0.936  31.348  1.00  0.00      B    O  
ATOM   1339  H1  HOH B 440      21.957   0.902  31.964  1.00  0.00      B    H  
ATOM   1340  H2  HOH B 440      22.405   0.449  30.464  1.00  0.00      B    H  
ATOM   1341  O   HOH B 441      29.044  20.045  17.339  1.00  0.00      B    O  
ATOM   1342  H1  HOH B 441      30.015  19.755  17.482  1.00  0.00      B    H  
ATOM   1343  H2  HOH B 441      29.120  20.973  16.970  1.00  0.00      B    H  
ATOM   1344  O   HOH B 442       3.116   5.570  12.839  1.00  0.00      B    O  
ATOM   1345  H1  HOH B 442       3.027   6.002  11.919  1.00  0.00      B    H  
ATOM   1346  H2  HOH B 442       2.193   5.214  13.148  1.00  0.00      B    H  
ATOM   1347  O   HOH B 443      17.378   4.724  38.288  1.00  0.00      B    O  
ATOM   1348  H1  HOH B 443      18.005   5.335  38.849  1.00  0.00      B    H  
ATOM   1349  H2  HOH B 443      17.936   3.906  38.061  1.00  0.00      B    H  
ATOM   1350  O   HOH B 444      23.588  28.821   2.936  1.00  0.00      B    O  
ATOM   1351  H1  HOH B 444      24.630  28.750   2.937  1.00  0.00      B    H  
ATOM   1352  H2  HOH B 444      23.445  29.757   3.147  1.00  0.00      B    H  
ATOM   1353  O   HOH B 445      33.687  16.052  35.385  1.00  0.00      B    O  
ATOM   1354  H1  HOH B 445      34.088  15.541  34.573  1.00  0.00      B    H  
ATOM   1355  H2  HOH B 445      32.881  16.600  35.063  1.00  0.00      B    H  
ATOM   1356  O   HOH B 446      21.742  37.747  26.804  1.00  0.00      B    O  
ATOM   1357  H1  HOH B 446      22.537  37.846  26.142  1.00  0.00      B    H  
ATOM   1358  H2  HOH B 446      21.794  38.496  27.472  1.00  0.00      B    H  
ATOM   1359  O   HOH B 447      26.103  15.736  38.417  1.00  0.00      B    O  
ATOM   1360  H1  HOH B 447      25.465  14.962  38.180  1.00  0.00      B    H  
ATOM   1361  H2  HOH B 447      25.556  16.619  38.297  1.00  0.00      B    H  
ATOM   1362  O   HOH B 448      28.085  12.573   5.204  1.00  0.00      B    O  
ATOM   1363  H1  HOH B 448      28.121  13.611   5.219  1.00  0.00      B    H  
ATOM   1364  H2  HOH B 448      27.682  12.203   4.339  1.00  0.00      B    H  
ATOM   1365  O   HOH B 449      11.746  12.874  16.889  1.00  0.00      B    O  
ATOM   1366  H1  HOH B 449      12.699  12.840  16.540  1.00  0.00      B    H  
ATOM   1367  H2  HOH B 449      11.308  12.011  16.609  1.00  0.00      B    H  
ATOM   1368  O   HOH B 450       9.950  34.904  14.736  1.00  0.00      B    O  
ATOM   1369  H1  HOH B 450       9.354  34.164  14.325  1.00  0.00      B    H  
ATOM   1370  H2  HOH B 450       9.300  35.617  15.007  1.00  0.00      B    H  
ATOM   1371  O   HOH B 451       1.241  36.286  38.978  1.00  0.00      B    O  
ATOM   1372  H1  HOH B 451       1.966  36.881  39.264  1.00  0.00      B    H  
ATOM   1373  H2  HOH B 451       1.124  36.436  37.991  1.00  0.00      B    H  
ATOM   1374  O   HOH B 452      13.741  30.180  23.824  1.00  0.00      B    O  
ATOM   1375  H1  HOH B 452      13.581  30.892  24.511  1.00  0.00      B    H  
ATOM   1376  H2  HOH B 452      12.854  29.808  23.497  1.00  0.00      B    H  
ATOM   1377  O   HOH B 453      20.571   0.800   8.190  1.00  0.00      B    O  
ATOM   1378  H1  HOH B 453      20.093   0.214   8.817  1.00  0.00      B    H  
ATOM   1379  H2  HOH B 453      20.249   0.541   7.272  1.00  0.00      B    H  
ATOM   1380  O   HOH B 454      23.889  38.061  24.841  1.00  0.00      B    O  
ATOM   1381  H1  HOH B 454      24.381  38.679  25.478  1.00  0.00      B    H  
ATOM   1382  H2  HOH B 454      24.341  37.142  24.851  1.00  0.00      B    H  
ATOM   1383  O   HOH B 455       1.738   9.010  12.158  1.00  0.00      B    O  
ATOM   1384  H1  HOH B 455       1.515   9.884  11.712  1.00  0.00      B    H  
ATOM   1385  H2  HOH B 455       1.398   8.305  11.546  1.00  0.00      B    H  
ATOM   1386  O   HOH B 456      39.017   9.406  25.608  1.00  0.00      B    O  
ATOM   1387  H1  HOH B 456      39.040  10.377  25.985  1.00  0.00      B    H  
ATOM   1388  H2  HOH B 456      39.300   8.742  26.356  1.00  0.00      B    H  
ATOM   1389  O   HOH B 457       3.743  21.659   5.637  1.00  0.00      B    O  
ATOM   1390  H1  HOH B 457       3.186  22.472   5.936  1.00  0.00      B    H  
ATOM   1391  H2  HOH B 457       4.678  22.032   5.531  1.00  0.00      B    H  
ATOM   1392  O   HOH B 458       3.397  21.800   1.863  1.00  0.00      B    O  
ATOM   1393  H1  HOH B 458       3.310  21.414   2.819  1.00  0.00      B    H  
ATOM   1394  H2  HOH B 458       2.954  21.091   1.225  1.00  0.00      B    H  
ATOM   1395  O   HOH B 459      39.101   5.564  14.983  1.00  0.00      B    O  
ATOM   1396  H1  HOH B 459      39.722   6.385  15.022  1.00  0.00      B    H  
ATOM   1397  H2  HOH B 459      38.372   5.751  14.236  1.00  0.00      B    H  
ATOM   1398  O   HOH B 460      25.529  21.275   7.231  1.00  0.00      B    O  
ATOM   1399  H1  HOH B 460      25.162  20.990   8.108  1.00  0.00      B    H  
ATOM   1400  H2  HOH B 460      25.081  22.137   6.968  1.00  0.00      B    H  
ATOM   1401  O   HOH B 461      10.430  10.885  23.290  1.00  0.00      B    O  
ATOM   1402  H1  HOH B 461      10.283   9.877  23.479  1.00  0.00      B    H  
ATOM   1403  H2  HOH B 461      11.222  10.923  22.668  1.00  0.00      B    H  
ATOM   1404  O   HOH B 462      30.337  25.140  30.328  1.00  0.00      B    O  
ATOM   1405  H1  HOH B 462      31.186  24.496  30.302  1.00  0.00      B    H  
ATOM   1406  H2  HOH B 462      30.603  26.082  30.124  1.00  0.00      B    H  
ATOM   1407  O   HOH B 463      39.154  14.288  34.179  1.00  0.00      B    O  
ATOM   1408  H1  HOH B 463      38.902  14.869  33.408  1.00  0.00      B    H  
ATOM   1409  H2  HOH B 463      39.183  14.921  35.002  1.00  0.00      B    H  
ATOM   1410  O   HOH B 464      20.010  15.083  26.979  1.00  0.00      B    O  
ATOM   1411  H1  HOH B 464      19.901  14.154  27.331  1.00  0.00      B    H  
ATOM   1412  H2  HOH B 464      20.842  15.506  27.451  1.00  0.00      B    H  
ATOM   1413  O   HOH B 465      38.503  16.635   0.689  1.00  0.00      B    O  
ATOM   1414  H1  HOH B 465      37.994  16.906  -0.155  1.00  0.00      B    H  
ATOM   1415  H2  HOH B 465      37.960  15.989   1.192  1.00  0.00      B    H  
ATOM   1416  O   HOH B 466      18.007  10.849  14.195  1.00  0.00      B    O  
ATOM   1417  H1  HOH B 466      18.108   9.875  14.373  1.00  0.00      B    H  
ATOM   1418  H2  HOH B 466      17.019  10.987  13.969  1.00  0.00      B    H  
ATOM   1419  O   HOH B 467       3.167  27.742  20.629  1.00  0.00      B    O  
ATOM   1420  H1  HOH B 467       2.792  28.680  20.629  1.00  0.00      B    H  
ATOM   1421  H2  HOH B 467       2.770  27.176  19.861  1.00  0.00      B    H  
ATOM   1422  O   HOH B 468       2.754  36.743  26.780  1.00  0.00      B    O  
ATOM   1423  H1  HOH B 468       2.447  36.386  27.648  1.00  0.00      B    H  
ATOM   1424  H2  HOH B 468       2.015  37.176  26.289  1.00  0.00      B    H  
ATOM   1425  O   HOH B 469      24.757  22.318   3.264  1.00  0.00      B    O  
ATOM   1426  H1  HOH B 469      25.275  21.455   3.122  1.00  0.00      B    H  
ATOM   1427  H2  HOH B 469      24.636  22.486   4.248  1.00  0.00      B    H  
ATOM   1428  O   HOH B 470      33.500  22.637  17.893  1.00  0.00      B    O  
ATOM   1429  H1  HOH B 470      33.111  23.061  18.749  1.00  0.00      B    H  
ATOM   1430  H2  HOH B 470      33.467  23.395  17.169  1.00  0.00      B    H  
ATOM   1431  O   HOH B 471      23.595  34.348  35.619  1.00  0.00      B    O  
ATOM   1432  H1  HOH B 471      22.954  34.307  36.446  1.00  0.00      B    H  
ATOM   1433  H2  HOH B 471      23.045  34.110  34.785  1.00  0.00      B    H  
ATOM   1434  O   HOH B 472      10.645  29.879   8.395  1.00  0.00      B    O  
ATOM   1435  H1  HOH B 472      11.215  29.053   8.691  1.00  0.00      B    H  
ATOM   1436  H2  HOH B 472      10.998  30.709   8.930  1.00  0.00      B    H  
ATOM   1437  O   HOH B 473      14.770  38.398  28.626  1.00  0.00      B    O  
ATOM   1438  H1  HOH B 473      14.353  39.104  29.182  1.00  0.00      B    H  
ATOM   1439  H2  HOH B 473      15.524  38.149  29.198  1.00  0.00      B    H  
ATOM   1440  O   HOH B 474      28.182  29.710  29.307  1.00  0.00      B    O  
ATOM   1441  H1  HOH B 474      28.162  30.144  28.422  1.00  0.00      B    H  
ATOM   1442  H2  HOH B 474      28.952  29.115  29.263  1.00  0.00      B    H  
ATOM   1443  O   HOH B 475      13.005  32.556   2.260  1.00  0.00      B    O  
ATOM   1444  H1  HOH B 475      12.246  32.011   2.567  1.00  0.00      B    H  
ATOM   1445  H2  HOH B 475      12.744  33.057   1.382  1.00  0.00      B    H  
ATOM   1446  O   HOH B 476       9.080  31.169  20.362  1.00  0.00      B    O  
ATOM   1447  H1  HOH B 476      10.064  31.327  20.221  1.00  0.00      B    H  
ATOM   1448  H2  HOH B 476       8.730  31.812  21.035  1.00  0.00      B    H  
ATOM   1449  O   HOH B 477      15.975  22.950  35.661  1.00  0.00      B    O  
ATOM   1450  H1  HOH B 477      16.323  23.189  34.660  1.00  0.00      B    H  
ATOM   1451  H2  HOH B 477      15.773  21.978  35.693  1.00  0.00      B    H  
ATOM   1452  O   HOH B 478      20.965  14.377  35.193  1.00  0.00      B    O  
ATOM   1453  H1  HOH B 478      20.413  13.592  35.542  1.00  0.00      B    H  
ATOM   1454  H2  HOH B 478      21.916  14.025  34.983  1.00  0.00      B    H  
ATOM   1455  O   HOH B 479      23.987   9.339  25.438  1.00  0.00      B    O  
ATOM   1456  H1  HOH B 479      24.375   8.987  24.564  1.00  0.00      B    H  
ATOM   1457  H2  HOH B 479      24.671   9.333  26.186  1.00  0.00      B    H  
ATOM   1458  O   HOH B 480      14.743  36.050  33.936  1.00  0.00      B    O  
ATOM   1459  H1  HOH B 480      15.619  35.781  33.535  1.00  0.00      B    H  
ATOM   1460  H2  HOH B 480      13.988  35.600  33.410  1.00  0.00      B    H  
ATOM   1461  O   HOH B 481      14.478   7.875  11.828  1.00  0.00      B    O  
ATOM   1462  H1  HOH B 481      14.739   7.621  12.782  1.00  0.00      B    H  
ATOM   1463  H2  HOH B 481      15.348   7.817  11.346  1.00  0.00      B    H  
ATOM   1464  O   HOH B 482      36.193  22.652  35.465  1.00  0.00      B    O  
ATOM   1465  H1  HOH B 482      36.839  22.359  36.191  1.00  0.00      B    H  
ATOM   1466  H2  HOH B 482      36.706  23.215  34.806  1.00  0.00      B    H  
ATOM   1467  O   HOH B 483      18.274  25.459   7.480  1.00  0.00      B    O  
ATOM   1468  H1  HOH B 483      19.194  25.894   7.656  1.00  0.00      B    H  
ATOM   1469  H2  HOH B 483      18.125  24.876   8.293  1.00  0.00      B    H  
ATOM   1470  O   HOH B 484      18.623   0.096  12.695  1.00  0.00      B    O  
ATOM   1471  H1  HOH B 484      18.788   0.846  13.364  1.00  0.00      B    H  
ATOM   1472  H2  HOH B 484      19.002  -0.798  13.098  1.00  0.00      B    H  
ATOM   1473  O   HOH B 485      16.046  22.273  11.988  1.00  0.00      B    O  
ATOM   1474  H1  HOH B 485      15.704  21.952  12.881  1.00  0.00      B    H  
ATOM   1475  H2  HOH B 485      17.015  21.974  11.951  1.00  0.00      B    H  
ATOM   1476  O   HOH B 486      24.698  14.597   6.988  1.00  0.00      B    O  
ATOM   1477  H1  HOH B 486      25.249  15.353   6.605  1.00  0.00      B    H  
ATOM   1478  H2  HOH B 486      25.245  13.751   6.725  1.00  0.00      B    H  
ATOM   1479  O   HOH B 487      19.122  28.018  34.482  1.00  0.00      B    O  
ATOM   1480  H1  HOH B 487      19.406  28.720  33.771  1.00  0.00      B    H  
ATOM   1481  H2  HOH B 487      19.795  28.022  35.180  1.00  0.00      B    H  
ATOM   1482  O   HOH B 488      27.242   3.302  31.877  1.00  0.00      B    O  
ATOM   1483  H1  HOH B 488      26.689   3.301  31.022  1.00  0.00      B    H  
ATOM   1484  H2  HOH B 488      26.548   3.184  32.614  1.00  0.00      B    H  
ATOM   1485  O   HOH B 489      34.989   9.643  10.288  1.00  0.00      B    O  
ATOM   1486  H1  HOH B 489      34.210   9.557  10.893  1.00  0.00      B    H  
ATOM   1487  H2  HOH B 489      35.722   9.055  10.730  1.00  0.00      B    H  
ATOM   1488  O   HOH B 490      24.947  38.373   7.671  1.00  0.00      B    O  
ATOM   1489  H1  HOH B 490      25.919  38.768   7.717  1.00  0.00      B    H  
ATOM   1490  H2  HOH B 490      24.732  37.920   6.744  1.00  0.00      B    H  
ATOM   1491  O   HOH B 491      38.360  15.359  21.888  1.00  0.00      B    O  
ATOM   1492  H1  HOH B 491      38.592  15.123  20.995  1.00  0.00      B    H  
ATOM   1493  H2  HOH B 491      39.092  15.960  22.185  1.00  0.00      B    H  
ATOM   1494  O   HOH B 492       6.620  26.618  25.119  1.00  0.00      B    O  
ATOM   1495  H1  HOH B 492       5.858  27.061  25.654  1.00  0.00      B    H  
ATOM   1496  H2  HOH B 492       6.414  25.610  25.099  1.00  0.00      B    H  
ATOM   1497  O   HOH B 493      14.124  33.918  21.650  1.00  0.00      B    O  
ATOM   1498  H1  HOH B 493      14.582  33.162  21.227  1.00  0.00      B    H  
ATOM   1499  H2  HOH B 493      13.514  34.339  21.002  1.00  0.00      B    H  
ATOM   1500  O   HOH B 494      27.035  16.193  19.621  1.00  0.00      B    O  
ATOM   1501  H1  HOH B 494      27.158  15.843  20.536  1.00  0.00      B    H  
ATOM   1502  H2  HOH B 494      26.403  16.940  19.715  1.00  0.00      B    H  
ATOM   1503  O   HOH B 495      23.015  34.092   1.747  1.00  0.00      B    O  
ATOM   1504  H1  HOH B 495      22.340  33.619   1.089  1.00  0.00      B    H  
ATOM   1505  H2  HOH B 495      22.461  34.495   2.533  1.00  0.00      B    H  
ATOM   1506  O   HOH B 496      14.530  38.484  11.428  1.00  0.00      B    O  
ATOM   1507  H1  HOH B 496      14.666  39.461  11.173  1.00  0.00      B    H  
ATOM   1508  H2  HOH B 496      13.551  38.267  11.398  1.00  0.00      B    H  
ATOM   1509  O   HOH B 497      37.728  24.270  23.433  1.00  0.00      B    O  
ATOM   1510  H1  HOH B 497      37.784  25.250  23.513  1.00  0.00      B    H  
ATOM   1511  H2  HOH B 497      38.521  23.875  23.971  1.00  0.00      B    H  
ATOM   1512  O   HOH B 498      32.662   0.565  14.256  1.00  0.00      B    O  
ATOM   1513  H1  HOH B 498      31.772   0.158  14.084  1.00  0.00      B    H  
ATOM   1514  H2  HOH B 498      32.607   1.536  14.128  1.00  0.00      B    H  
ATOM   1515  O   HOH B 499       4.808   7.644  18.622  1.00  0.00      B    O  
ATOM   1516  H1  HOH B 499       4.622   6.681  18.794  1.00  0.00      B    H  
ATOM   1517  H2  HOH B 499       4.689   7.681  17.595  1.00  0.00      B    H  
ATOM   1518  O   HOH B 500      21.199   2.905  15.640  1.00  0.00      B    O  
ATOM   1519  H1  HOH B 500      20.901   3.099  16.588  1.00  0.00      B    H  
ATOM   1520  H2  HOH B 500      21.546   3.783  15.253  1.00  0.00      B    H  
ATOM   1521  O   HOH B 501      18.331  24.706  29.082  1.00  0.00      B    O  
ATOM   1522  H1  HOH B 501      17.841  25.557  29.355  1.00  0.00      B    H  
ATOM   1523  H2  HOH B 501      19.016  24.464  29.786  1.00  0.00      B    H  
ATOM   1524  O   HOH B 502       0.998  16.499  10.207  1.00  0.00      B    O  
ATOM   1525  H1  HOH B 502       1.153  16.227  11.170  1.00  0.00      B    H  
ATOM   1526  H2  HOH B 502       1.871  16.549   9.690  1.00  0.00      B    H  
ATOM   1527  O   HOH B 503       6.032   1.553  17.599  1.00  0.00      B    O  
ATOM   1528  H1  HOH B 503       5.418   1.468  18.363  1.00  0.00      B    H  
ATOM   1529  H2  HOH B 503       5.617   2.363  17.051  1.00  0.00      B    H  
ATOM   1530  O   HOH B 504      35.339  17.611   4.118  1.00  0.00      B    O  
ATOM   1531  H1  HOH B 504      34.575  17.041   3.743  1.00  0.00      B    H  
ATOM   1532  H2  HOH B 504      35.667  17.191   5.020  1.00  0.00      B    H  
ATOM   1533  O   HOH B 505      25.704  10.405  27.773  1.00  0.00      B    O  
ATOM   1534  H1  HOH B 505      26.040  11.256  27.450  1.00  0.00      B    H  
ATOM   1535  H2  HOH B 505      25.126  10.704  28.529  1.00  0.00      B    H  
ATOM   1536  O   HOH B 506      36.581  20.041  21.807  1.00  0.00      B    O  
ATOM   1537  H1  HOH B 506      37.271  19.882  21.091  1.00  0.00      B    H  
ATOM   1538  H2  HOH B 506      36.188  19.106  22.047  1.00  0.00      B    H  
ATOM   1539  O   HOH B 507      11.862   1.596  34.828  1.00  0.00      B    O  
ATOM   1540  H1  HOH B 507      12.409   0.741  34.706  1.00  0.00      B    H  
ATOM   1541  H2  HOH B 507      12.558   2.300  35.161  1.00  0.00      B    H  
ATOM   1542  O   HOH B 508      26.036  15.964   2.777  1.00  0.00      B    O  
ATOM   1543  H1  HOH B 508      25.836  15.177   2.226  1.00  0.00      B    H  
ATOM   1544  H2  HOH B 508      27.069  16.104   2.661  1.00  0.00      B    H  
ATOM   1545  O   HOH B 509      21.376  34.998  30.305  1.00  0.00      B    O  
ATOM   1546  H1  HOH B 509      21.650  34.768  29.351  1.00  0.00      B    H  
ATOM   1547  H2  HOH B 509      22.168  35.386  30.869  1.00  0.00      B    H  
ATOM   1548  O   HOH B 510      22.341  32.387  29.684  1.00  0.00      B    O  
ATOM   1549  H1  HOH B 510      21.845  33.056  30.285  1.00  0.00      B    H  
ATOM   1550  H2  HOH B 510      22.759  32.898  28.918  1.00  0.00      B    H  
ATOM   1551  O   HOH B 511      22.848  31.451   2.809  1.00  0.00      B    O  
ATOM   1552  H1  HOH B 511      23.038  32.144   2.097  1.00  0.00      B    H  
ATOM   1553  H2  HOH B 511      21.879  31.373   2.902  1.00  0.00      B    H  
ATOM   1554  O   HOH B 512      38.985  21.242  15.585  1.00  0.00      B    O  
ATOM   1555  H1  HOH B 512      38.272  20.619  15.272  1.00  0.00      B    H  
ATOM   1556  H2  HOH B 512      38.527  22.037  16.078  1.00  0.00      B    H  
ATOM   1557  O   HOH B 513      13.370  37.440  20.320  1.00  0.00      B    O  
ATOM   1558  H1  HOH B 513      13.892  37.793  21.144  1.00  0.00      B    H  
ATOM   1559  H2  HOH B 513      12.463  37.115  20.621  1.00  0.00      B    H  
ATOM   1560  O   HOH B 514      37.343   4.669  34.932  1.00  0.00      B    O  
ATOM   1561  H1  HOH B 514      36.521   4.106  34.985  1.00  0.00      B    H  
ATOM   1562  H2  HOH B 514      37.149   5.248  34.146  1.00  0.00      B    H  
ATOM   1563  O   HOH B 515      31.031  26.784   5.776  1.00  0.00      B    O  
ATOM   1564  H1  HOH B 515      30.075  27.023   5.862  1.00  0.00      B    H  
ATOM   1565  H2  HOH B 515      31.123  25.902   5.333  1.00  0.00      B    H  
ATOM   1566  O   HOH B 516      14.895   9.855   5.198  1.00  0.00      B    O  
ATOM   1567  H1  HOH B 516      14.694  10.817   5.330  1.00  0.00      B    H  
ATOM   1568  H2  HOH B 516      14.083   9.391   4.754  1.00  0.00      B    H  
ATOM   1569  O   HOH B 517       8.134   7.470   4.187  1.00  0.00      B    O  
ATOM   1570  H1  HOH B 517       8.812   8.195   4.350  1.00  0.00      B    H  
ATOM   1571  H2  HOH B 517       7.258   7.866   4.509  1.00  0.00      B    H  
ATOM   1572  O   HOH B 518      35.532  27.713  27.354  1.00  0.00      B    O  
ATOM   1573  H1  HOH B 518      35.691  27.365  26.419  1.00  0.00      B    H  
ATOM   1574  H2  HOH B 518      36.461  27.880  27.785  1.00  0.00      B    H  
ATOM   1575  O   HOH B 519       4.760  14.713  10.657  1.00  0.00      B    O  
ATOM   1576  H1  HOH B 519       5.558  14.236  10.274  1.00  0.00      B    H  
ATOM   1577  H2  HOH B 519       4.803  14.620  11.671  1.00  0.00      B    H  
ATOM   1578  O   HOH B 520       6.567  38.667   7.310  1.00  0.00      B    O  
ATOM   1579  H1  HOH B 520       5.691  38.891   6.842  1.00  0.00      B    H  
ATOM   1580  H2  HOH B 520       6.788  39.277   8.070  1.00  0.00      B    H  
ATOM   1581  O   HOH B 521       1.227   2.636  18.833  1.00  0.00      B    O  
ATOM   1582  H1  HOH B 521       0.619   1.796  18.869  1.00  0.00      B    H  
ATOM   1583  H2  HOH B 521       0.890   3.367  18.185  1.00  0.00      B    H  
ATOM   1584  O   HOH B 522       9.461  15.705  11.337  1.00  0.00      B    O  
ATOM   1585  H1  HOH B 522       9.491  15.856  10.334  1.00  0.00      B    H  
ATOM   1586  H2  HOH B 522       9.296  14.667  11.436  1.00  0.00      B    H  
ATOM   1587  O   HOH B 523      14.037   1.675  16.716  1.00  0.00      B    O  
ATOM   1588  H1  HOH B 523      14.208   2.083  15.789  1.00  0.00      B    H  
ATOM   1589  H2  HOH B 523      13.316   0.976  16.579  1.00  0.00      B    H  
ATOM   1590  O   HOH B 524      31.325  34.440  32.506  1.00  0.00      B    O  
ATOM   1591  H1  HOH B 524      32.071  34.524  31.805  1.00  0.00      B    H  
ATOM   1592  H2  HOH B 524      31.197  33.453  32.638  1.00  0.00      B    H  
ATOM   1593  O   HOH B 525       8.379   5.149  11.373  1.00  0.00      B    O  
ATOM   1594  H1  HOH B 525       7.633   5.290  10.732  1.00  0.00      B    H  
ATOM   1595  H2  HOH B 525       8.842   6.048  11.449  1.00  0.00      B    H  
ATOM   1596  O   HOH B 526      25.578  23.222  17.902  1.00  0.00      B    O  
ATOM   1597  H1  HOH B 526      25.647  23.569  16.956  1.00  0.00      B    H  
ATOM   1598  H2  HOH B 526      25.848  22.190  17.914  1.00  0.00      B    H  
ATOM   1599  O   HOH B 527       7.937  16.637   0.940  1.00  0.00      B    O  
ATOM   1600  H1  HOH B 527       7.485  15.854   1.467  1.00  0.00      B    H  
ATOM   1601  H2  HOH B 527       7.240  16.883   0.215  1.00  0.00      B    H  
ATOM   1602  O   HOH B 528      10.961  10.867   7.553  1.00  0.00      B    O  
ATOM   1603  H1  HOH B 528      10.887  10.503   6.603  1.00  0.00      B    H  
ATOM   1604  H2  HOH B 528      10.016  10.718   7.920  1.00  0.00      B    H  
ATOM   1605  O   HOH B 529       5.891  20.082  12.360  1.00  0.00      B    O  
ATOM   1606  H1  HOH B 529       5.314  20.928  12.653  1.00  0.00      B    H  
ATOM   1607  H2  HOH B 529       5.587  19.291  12.965  1.00  0.00      B    H  
ATOM   1608  O   HOH B 530      13.648  25.992   6.791  1.00  0.00      B    O  
ATOM   1609  H1  HOH B 530      13.387  25.065   6.973  1.00  0.00      B    H  
ATOM   1610  H2  HOH B 530      13.555  26.114   5.793  1.00  0.00      B    H  
ATOM   1611  O   HOH B 531      38.991  29.729  30.352  1.00  0.00      B    O  
ATOM   1612  H1  HOH B 531      38.300  29.684  29.564  1.00  0.00      B    H  
ATOM   1613  H2  HOH B 531      39.951  29.768  29.997  1.00  0.00      B    H  
ATOM   1614  O   HOH B 532      14.402  38.497  22.666  1.00  0.00      B    O  
ATOM   1615  H1  HOH B 532      14.040  39.428  22.429  1.00  0.00      B    H  
ATOM   1616  H2  HOH B 532      15.297  38.666  23.083  1.00  0.00      B    H  
ATOM   1617  O   HOH B 533      25.780  37.650  36.648  1.00  0.00      B    O  
ATOM   1618  H1  HOH B 533      25.091  37.878  37.397  1.00  0.00      B    H  
ATOM   1619  H2  HOH B 533      26.188  36.752  36.891  1.00  0.00      B    H  
ATOM   1620  O   HOH B 534      24.632   0.019  33.258  1.00  0.00      B    O  
ATOM   1621  H1  HOH B 534      23.911  -0.160  34.000  1.00  0.00      B    H  
ATOM   1622  H2  HOH B 534      24.099   0.425  32.499  1.00  0.00      B    H  
ATOM   1623  O   HOH B 535      16.102   6.362   5.762  1.00  0.00      B    O  
ATOM   1624  H1  HOH B 535      16.646   5.844   6.475  1.00  0.00      B    H  
ATOM   1625  H2  HOH B 535      15.234   6.738   6.183  1.00  0.00      B    H  
ATOM   1626  O   HOH B 536       8.292  16.156  20.424  1.00  0.00      B    O  
ATOM   1627  H1  HOH B 536       8.646  16.730  19.701  1.00  0.00      B    H  
ATOM   1628  H2  HOH B 536       7.365  15.958  20.259  1.00  0.00      B    H  
ATOM   1629  O   HOH B 537      22.295  26.568   3.445  1.00  0.00      B    O  
ATOM   1630  H1  HOH B 537      22.556  27.560   3.434  1.00  0.00      B    H  
ATOM   1631  H2  HOH B 537      22.947  26.068   2.850  1.00  0.00      B    H  
ATOM   1632  O   HOH B 538       4.499   9.003  20.898  1.00  0.00      B    O  
ATOM   1633  H1  HOH B 538       3.509   9.021  21.199  1.00  0.00      B    H  
ATOM   1634  H2  HOH B 538       4.537   8.417  20.022  1.00  0.00      B    H  
ATOM   1635  O   HOH B 539      29.830   3.236  32.108  1.00  0.00      B    O  
ATOM   1636  H1  HOH B 539      28.812   3.186  31.885  1.00  0.00      B    H  
ATOM   1637  H2  HOH B 539      30.298   3.144  31.239  1.00  0.00      B    H  
ATOM   1638  O   HOH B 540      37.747   0.362  21.941  1.00  0.00      B    O  
ATOM   1639  H1  HOH B 540      36.854   0.129  21.475  1.00  0.00      B    H  
ATOM   1640  H2  HOH B 540      37.697   1.347  22.234  1.00  0.00      B    H  
ATOM   1641  O   HOH B 541      18.179  31.206  21.647  1.00  0.00      B    O  
ATOM   1642  H1  HOH B 541      17.203  30.885  21.554  1.00  0.00      B    H  
ATOM   1643  H2  HOH B 541      18.697  30.418  22.084  1.00  0.00      B    H  
ATOM   1644  O   HOH B 542      35.883  15.819  28.855  1.00  0.00      B    O  
ATOM   1645  H1  HOH B 542      36.900  15.841  28.589  1.00  0.00      B    H  
ATOM   1646  H2  HOH B 542      35.600  16.748  29.207  1.00  0.00      B    H  
ATOM   1647  O   HOH B 543      23.484  20.564  16.866  1.00  0.00      B    O  
ATOM   1648  H1  HOH B 543      23.209  19.627  17.050  1.00  0.00      B    H  
ATOM   1649  H2  HOH B 543      24.458  20.487  17.065  1.00  0.00      B    H  
ATOM   1650  O   HOH B 544      10.905   1.589   5.853  1.00  0.00      B    O  
ATOM   1651  H1  HOH B 544      10.283   2.304   6.326  1.00  0.00      B    H  
ATOM   1652  H2  HOH B 544      11.244   2.036   5.008  1.00  0.00      B    H  
ATOM   1653  O   HOH B 545       2.529  34.329  35.865  1.00  0.00      B    O  
ATOM   1654  H1  HOH B 545       1.947  35.101  36.077  1.00  0.00      B    H  
ATOM   1655  H2  HOH B 545       1.983  33.484  36.000  1.00  0.00      B    H  
ATOM   1656  O   HOH B 546       5.155  13.903   4.254  1.00  0.00      B    O  
ATOM   1657  H1  HOH B 546       5.330  13.275   4.969  1.00  0.00      B    H  
ATOM   1658  H2  HOH B 546       4.525  14.638   4.516  1.00  0.00      B    H  
ATOM   1659  O   HOH B 547      28.763   1.693  28.345  1.00  0.00      B    O  
ATOM   1660  H1  HOH B 547      28.232   0.833  28.312  1.00  0.00      B    H  
ATOM   1661  H2  HOH B 547      28.120   2.441  28.699  1.00  0.00      B    H  
ATOM   1662  O   HOH B 548       7.897  11.975  23.018  1.00  0.00      B    O  
ATOM   1663  H1  HOH B 548       8.844  11.687  22.787  1.00  0.00      B    H  
ATOM   1664  H2  HOH B 548       7.813  12.982  22.789  1.00  0.00      B    H  
ATOM   1665  O   HOH B 549      19.136  37.514   6.655  1.00  0.00      B    O  
ATOM   1666  H1  HOH B 549      18.174  37.412   6.939  1.00  0.00      B    H  
ATOM   1667  H2  HOH B 549      19.087  38.266   5.986  1.00  0.00      B    H  
ATOM   1668  O   HOH B 550      20.659  14.476  30.656  1.00  0.00      B    O  
ATOM   1669  H1  HOH B 550      20.102  14.418  31.466  1.00  0.00      B    H  
ATOM   1670  H2  HOH B 550      20.820  15.435  30.378  1.00  0.00      B    H  
ATOM   1671  O   HOH B 551       1.301  34.105  20.546  1.00  0.00      B    O  
ATOM   1672  H1  HOH B 551       1.947  34.581  21.168  1.00  0.00      B    H  
ATOM   1673  H2  HOH B 551       1.854  33.818  19.731  1.00  0.00      B    H  
ATOM   1674  O   HOH B 552      32.575   3.761  26.905  1.00  0.00      B    O  
ATOM   1675  H1  HOH B 552      33.582   3.808  26.868  1.00  0.00      B    H  
ATOM   1676  H2  HOH B 552      32.190   3.184  26.225  1.00  0.00      B    H  
ATOM   1677  O   HOH B 553      28.994   6.976   7.418  1.00  0.00      B    O  
ATOM   1678  H1  HOH B 553      28.397   7.738   7.723  1.00  0.00      B    H  
ATOM   1679  H2  HOH B 553      29.004   7.000   6.408  1.00  0.00      B    H  
ATOM   1680  O   HOH B 554      20.258  38.556  36.010  1.00  0.00      B    O  
ATOM   1681  H1  HOH B 554      20.370  38.158  35.090  1.00  0.00      B    H  
ATOM   1682  H2  HOH B 554      19.270  38.590  36.308  1.00  0.00      B    H  
ATOM   1683  O   HOH B 555       8.437  16.287  29.562  1.00  0.00      B    O  
ATOM   1684  H1  HOH B 555       8.907  15.658  30.192  1.00  0.00      B    H  
ATOM   1685  H2  HOH B 555       8.840  16.084  28.644  1.00  0.00      B    H  
ATOM   1686  O   HOH B 556      25.422  35.551  21.705  1.00  0.00      B    O  
ATOM   1687  H1  HOH B 556      24.869  36.395  21.840  1.00  0.00      B    H  
ATOM   1688  H2  HOH B 556      26.388  35.715  21.960  1.00  0.00      B    H  
ATOM   1689  O   HOH B 557      16.489   7.626   0.412  1.00  0.00      B    O  
ATOM   1690  H1  HOH B 557      16.010   7.781   1.339  1.00  0.00      B    H  
ATOM   1691  H2  HOH B 557      16.680   6.631   0.327  1.00  0.00      B    H  
ATOM   1692  O   HOH B 558      24.052  37.882  22.261  1.00  0.00      B    O  
ATOM   1693  H1  HOH B 558      24.044  38.731  21.726  1.00  0.00      B    H  
ATOM   1694  H2  HOH B 558      23.902  38.076  23.271  1.00  0.00      B    H  
ATOM   1695  O   HOH B 559      20.507   7.160  35.544  1.00  0.00      B    O  
ATOM   1696  H1  HOH B 559      19.686   7.392  34.950  1.00  0.00      B    H  
ATOM   1697  H2  HOH B 559      20.982   8.115  35.678  1.00  0.00      B    H  
ATOM   1698  O   HOH B 560      14.842  23.344  25.376  1.00  0.00      B    O  
ATOM   1699  H1  HOH B 560      14.308  22.520  25.708  1.00  0.00      B    H  
ATOM   1700  H2  HOH B 560      15.722  23.048  25.050  1.00  0.00      B    H  
ATOM   1701  O   HOH B 561      11.310  17.058  36.425  1.00  0.00      B    O  
ATOM   1702  H1  HOH B 561      10.589  17.362  37.108  1.00  0.00      B    H  
ATOM   1703  H2  HOH B 561      11.639  16.160  36.769  1.00  0.00      B    H  
ATOM   1704  O   HOH B 562      32.256  13.568  19.206  1.00  0.00      B    O  
ATOM   1705  H1  HOH B 562      32.739  13.250  20.084  1.00  0.00      B    H  
ATOM   1706  H2  HOH B 562      32.110  14.578  19.259  1.00  0.00      B    H  
ATOM   1707  O   HOH B 563      31.860   1.239  35.934  1.00  0.00      B    O  
ATOM   1708  H1  HOH B 563      32.263   2.027  35.445  1.00  0.00      B    H  
ATOM   1709  H2  HOH B 563      31.399   1.531  36.805  1.00  0.00      B    H  
ATOM   1710  O   HOH B 564       1.057  33.653   0.557  1.00  0.00      B    O  
ATOM   1711  H1  HOH B 564       0.076  33.655   0.416  1.00  0.00      B    H  
ATOM   1712  H2  HOH B 564       1.572  34.351   0.037  1.00  0.00      B    H  
ATOM   1713  O   HOH B 565      13.075  23.296   6.708  1.00  0.00      B    O  
ATOM   1714  H1  HOH B 565      13.852  22.681   6.847  1.00  0.00      B    H  
ATOM   1715  H2  HOH B 565      12.349  23.059   7.398  1.00  0.00      B    H  
ATOM   1716  O   HOH B 566      24.530  38.594  12.482  1.00  0.00      B    O  
ATOM   1717  H1  HOH B 566      24.220  39.252  13.154  1.00  0.00      B    H  
ATOM   1718  H2  HOH B 566      24.144  38.849  11.566  1.00  0.00      B    H  
ATOM   1719  O   HOH B 567      29.139  28.626  25.857  1.00  0.00      B    O  
ATOM   1720  H1  HOH B 567      29.648  28.764  24.997  1.00  0.00      B    H  
ATOM   1721  H2  HOH B 567      29.309  27.667  26.263  1.00  0.00      B    H  
ATOM   1722  O   HOH B 568      15.344  36.069  19.150  1.00  0.00      B    O  
ATOM   1723  H1  HOH B 568      14.868  35.369  18.618  1.00  0.00      B    H  
ATOM   1724  H2  HOH B 568      14.662  36.708  19.466  1.00  0.00      B    H  
ATOM   1725  O   HOH B 569       2.746  25.062  35.394  1.00  0.00      B    O  
ATOM   1726  H1  HOH B 569       2.795  24.832  34.421  1.00  0.00      B    H  
ATOM   1727  H2  HOH B 569       1.694  25.170  35.605  1.00  0.00      B    H  
ATOM   1728  O   HOH B 570       2.049   0.582  21.877  1.00  0.00      B    O  
ATOM   1729  H1  HOH B 570       1.472   0.186  21.094  1.00  0.00      B    H  
ATOM   1730  H2  HOH B 570       1.450   0.378  22.723  1.00  0.00      B    H  
ATOM   1731  O   HOH B 571      38.146  34.915  35.421  1.00  0.00      B    O  
ATOM   1732  H1  HOH B 571      37.204  34.718  35.769  1.00  0.00      B    H  
ATOM   1733  H2  HOH B 571      38.241  34.301  34.654  1.00  0.00      B    H  
ATOM   1734  O   HOH B 572      17.980  16.664  13.978  1.00  0.00      B    O  
ATOM   1735  H1  HOH B 572      18.593  17.472  13.985  1.00  0.00      B    H  
ATOM   1736  H2  HOH B 572      17.064  16.987  14.286  1.00  0.00      B    H  
ATOM   1737  O   HOH B 573      24.638   5.845  17.009  1.00  0.00      B    O  
ATOM   1738  H1  HOH B 573      25.629   5.808  16.915  1.00  0.00      B    H  
ATOM   1739  H2  HOH B 573      24.480   6.641  17.563  1.00  0.00      B    H  
ATOM   1740  O   HOH B 574      21.217  34.505  37.574  1.00  0.00      B    O  
ATOM   1741  H1  HOH B 574      20.888  35.284  38.188  1.00  0.00      B    H  
ATOM   1742  H2  HOH B 574      21.383  33.677  38.223  1.00  0.00      B    H  
ATOM   1743  O   HOH B 575      18.248  19.742   9.370  1.00  0.00      B    O  
ATOM   1744  H1  HOH B 575      17.230  19.643   9.288  1.00  0.00      B    H  
ATOM   1745  H2  HOH B 575      18.568  19.821   8.379  1.00  0.00      B    H  
ATOM   1746  O   HOH B 576       6.047  17.880  29.017  1.00  0.00      B    O  
ATOM   1747  H1  HOH B 576       6.928  17.657  29.464  1.00  0.00      B    H  
ATOM   1748  H2  HOH B 576       5.944  17.105  28.366  1.00  0.00      B    H  
ATOM   1749  O   HOH B 577       6.737  30.635  23.469  1.00  0.00      B    O  
ATOM   1750  H1  HOH B 577       6.539  31.188  24.307  1.00  0.00      B    H  
ATOM   1751  H2  HOH B 577       7.627  30.178  23.675  1.00  0.00      B    H  
ATOM   1752  O   HOH B 578       9.237  38.437  21.920  1.00  0.00      B    O  
ATOM   1753  H1  HOH B 578       9.716  38.521  22.778  1.00  0.00      B    H  
ATOM   1754  H2  HOH B 578       9.713  37.721  21.379  1.00  0.00      B    H  
ATOM   1755  O   HOH B 579       0.714  38.217  25.517  1.00  0.00      B    O  
ATOM   1756  H1  HOH B 579       0.711  37.946  24.554  1.00  0.00      B    H  
ATOM   1757  H2  HOH B 579       0.811  39.239  25.602  1.00  0.00      B    H  
ATOM   1758  O   HOH B 580      11.318  15.293  18.320  1.00  0.00      B    O  
ATOM   1759  H1  HOH B 580      11.647  14.532  17.634  1.00  0.00      B    H  
ATOM   1760  H2  HOH B 580      12.126  15.630  18.883  1.00  0.00      B    H  
ATOM   1761  O   HOH B 581       6.154  18.430  23.146  1.00  0.00      B    O  
ATOM   1762  H1  HOH B 581       5.322  18.070  23.631  1.00  0.00      B    H  
ATOM   1763  H2  HOH B 581       5.987  18.305  22.147  1.00  0.00      B    H  
ATOM   1764  O   HOH B 582      20.492  39.230  19.461  1.00  0.00      B    O  
ATOM   1765  H1  HOH B 582      19.587  39.460  19.817  1.00  0.00      B    H  
ATOM   1766  H2  HOH B 582      20.909  38.438  19.938  1.00  0.00      B    H  
ATOM   1767  O   HOH B 583       1.481  34.898   3.028  1.00  0.00      B    O  
ATOM   1768  H1  HOH B 583       1.959  35.759   2.823  1.00  0.00      B    H  
ATOM   1769  H2  HOH B 583       1.331  34.388   2.162  1.00  0.00      B    H  
ATOM   1770  O   HOH B 584      11.536  17.239  33.613  1.00  0.00      B    O  
ATOM   1771  H1  HOH B 584      11.522  17.413  34.619  1.00  0.00      B    H  
ATOM   1772  H2  HOH B 584      12.435  16.746  33.424  1.00  0.00      B    H  
ATOM   1773  O   HOH B 585       0.233  31.364  21.179  1.00  0.00      B    O  
ATOM   1774  H1  HOH B 585       0.517  32.386  21.130  1.00  0.00      B    H  
ATOM   1775  H2  HOH B 585      -0.392  31.290  21.969  1.00  0.00      B    H  
ATOM   1776  O   HOH B 586      23.810  17.492   3.341  1.00  0.00      B    O  
ATOM   1777  H1  HOH B 586      23.311  16.812   3.908  1.00  0.00      B    H  
ATOM   1778  H2  HOH B 586      24.492  17.004   2.820  1.00  0.00      B    H  
ATOM   1779  O   HOH B 587      17.667  29.434  17.559  1.00  0.00      B    O  
ATOM   1780  H1  HOH B 587      16.722  29.274  17.282  1.00  0.00      B    H  
ATOM   1781  H2  HOH B 587      18.267  28.953  16.851  1.00  0.00      B    H  
ATOM   1782  O   HOH B 588       4.030  38.226   8.723  1.00  0.00      B    O  
ATOM   1783  H1  HOH B 588       3.549  37.285   8.851  1.00  0.00      B    H  
ATOM   1784  H2  HOH B 588       4.968  38.090   8.361  1.00  0.00      B    H  
ATOM   1785  O   HOH B 589       4.474  15.032  29.361  1.00  0.00      B    O  
ATOM   1786  H1  HOH B 589       4.209  14.497  30.189  1.00  0.00      B    H  
ATOM   1787  H2  HOH B 589       4.507  14.361  28.599  1.00  0.00      B    H  
ATOM   1788  O   HOH B 590       9.485   8.355   0.627  1.00  0.00      B    O  
ATOM   1789  H1  HOH B 590      10.354   8.393   1.146  1.00  0.00      B    H  
ATOM   1790  H2  HOH B 590       8.967   7.535   0.903  1.00  0.00      B    H  
ATOM   1791  O   HOH B 591      17.083  30.936  14.297  1.00  0.00      B    O  
ATOM   1792  H1  HOH B 591      18.076  31.146  13.982  1.00  0.00      B    H  
ATOM   1793  H2  HOH B 591      17.011  29.928  14.282  1.00  0.00      B    H  
ATOM   1794  O   HOH B 592      19.094  19.902   6.825  1.00  0.00      B    O  
ATOM   1795  H1  HOH B 592      19.336  20.928   6.850  1.00  0.00      B    H  
ATOM   1796  H2  HOH B 592      19.239  19.596   5.901  1.00  0.00      B    H  
ATOM   1797  O   HOH B 593      11.924  22.296  22.163  1.00  0.00      B    O  
ATOM   1798  H1  HOH B 593      12.667  21.785  22.721  1.00  0.00      B    H  
ATOM   1799  H2  HOH B 593      12.320  22.740  21.345  1.00  0.00      B    H  
ATOM   1800  O   HOH B 594       3.995  36.506  17.797  1.00  0.00      B    O  
ATOM   1801  H1  HOH B 594       3.014  36.376  17.469  1.00  0.00      B    H  
ATOM   1802  H2  HOH B 594       4.568  36.935  17.080  1.00  0.00      B    H  
ATOM   1803  O   HOH B 595      36.536   7.125   5.293  1.00  0.00      B    O  
ATOM   1804  H1  HOH B 595      37.024   6.886   6.206  1.00  0.00      B    H  
ATOM   1805  H2  HOH B 595      35.898   6.346   5.165  1.00  0.00      B    H  
ATOM   1806  O   HOH B 596      22.008  38.135  38.120  1.00  0.00      B    O  
ATOM   1807  H1  HOH B 596      21.617  37.472  38.762  1.00  0.00      B    H  
ATOM   1808  H2  HOH B 596      21.277  38.289  37.435  1.00  0.00      B    H  
ATOM   1809  O   HOH B 597       2.101  32.268  12.258  1.00  0.00      B    O  
ATOM   1810  H1  HOH B 597       2.554  33.064  12.598  1.00  0.00      B    H  
ATOM   1811  H2  HOH B 597       2.812  31.603  11.965  1.00  0.00      B    H  
ATOM   1812  O   HOH B 598      15.010  26.223   2.184  1.00  0.00      B    O  
ATOM   1813  H1  HOH B 598      15.596  25.528   1.687  1.00  0.00      B    H  
ATOM   1814  H2  HOH B 598      14.941  27.021   1.569  1.00  0.00      B    H  
ATOM   1815  O   HOH B 599       8.284  31.549  17.783  1.00  0.00      B    O  
ATOM   1816  H1  HOH B 599       7.456  32.101  17.676  1.00  0.00      B    H  
ATOM   1817  H2  HOH B 599       8.570  31.513  18.775  1.00  0.00      B    H  
ATOM   1818  O   HOH B 600       2.535  37.424   2.492  1.00  0.00      B    O  
ATOM   1819  H1  HOH B 600       1.762  37.971   2.768  1.00  0.00      B    H  
ATOM   1820  H2  HOH B 600       2.960  37.748   1.612  1.00  0.00      B    H  
ATOM   1821  O   HOH B 601      27.629   9.170  24.813  1.00  0.00      B    O  
ATOM   1822  H1  HOH B 601      28.580   9.203  24.396  1.00  0.00      B    H  
ATOM   1823  H2  HOH B 601      27.797   9.206  25.826  1.00  0.00      B    H  
ATOM   1824  O   HOH B 602       2.373   1.920  16.145  1.00  0.00      B    O  
ATOM   1825  H1  HOH B 602       1.830   1.505  16.903  1.00  0.00      B    H  
ATOM   1826  H2  HOH B 602       2.700   1.227  15.445  1.00  0.00      B    H  
ATOM   1827  O   HOH B 603       2.477  13.940   9.531  1.00  0.00      B    O  
ATOM   1828  H1  HOH B 603       3.278  14.290  10.026  1.00  0.00      B    H  
ATOM   1829  H2  HOH B 603       2.177  14.659   8.909  1.00  0.00      B    H  
ATOM   1830  O   HOH B 604       2.567  20.318   3.878  1.00  0.00      B    O  
ATOM   1831  H1  HOH B 604       1.573  20.524   3.936  1.00  0.00      B    H  
ATOM   1832  H2  HOH B 604       3.007  20.725   4.721  1.00  0.00      B    H  
ATOM   1833  O   HOH B 605      34.160  32.185  29.044  1.00  0.00      B    O  
ATOM   1834  H1  HOH B 605      34.933  31.768  29.568  1.00  0.00      B    H  
ATOM   1835  H2  HOH B 605      34.033  31.558  28.286  1.00  0.00      B    H  
ATOM   1836  O   HOH B 606      16.499  33.163  18.181  1.00  0.00      B    O  
ATOM   1837  H1  HOH B 606      16.640  33.114  17.160  1.00  0.00      B    H  
ATOM   1838  H2  HOH B 606      17.274  32.694  18.583  1.00  0.00      B    H  
ATOM   1839  O   HOH B 607       8.412  10.351  38.499  1.00  0.00      B    O  
ATOM   1840  H1  HOH B 607       8.776   9.830  39.297  1.00  0.00      B    H  
ATOM   1841  H2  HOH B 607       7.941   9.654  37.903  1.00  0.00      B    H  
ATOM   1842  O   HOH B 608      11.866   2.926   9.275  1.00  0.00      B    O  
ATOM   1843  H1  HOH B 608      11.144   2.894  10.001  1.00  0.00      B    H  
ATOM   1844  H2  HOH B 608      12.066   1.993   8.914  1.00  0.00      B    H  
ATOM   1845  O   HOH B 609      23.643  33.176  10.848  1.00  0.00      B    O  
ATOM   1846  H1  HOH B 609      22.662  33.173  10.546  1.00  0.00      B    H  
ATOM   1847  H2  HOH B 609      23.845  34.104  11.131  1.00  0.00      B    H  
ATOM   1848  O   HOH B 610      38.294  36.919  29.735  1.00  0.00      B    O  
ATOM   1849  H1  HOH B 610      37.536  37.509  29.334  1.00  0.00      B    H  
ATOM   1850  H2  HOH B 610      38.719  37.342  30.622  1.00  0.00      B    H  
ATOM   1851  O   HOH B 611      33.472  38.570   7.176  1.00  0.00      B    O  
ATOM   1852  H1  HOH B 611      33.000  39.152   7.836  1.00  0.00      B    H  
ATOM   1853  H2  HOH B 611      33.871  37.814   7.705  1.00  0.00      B    H  
ATOM   1854  O   HOH B 612      17.889  16.929  30.080  1.00  0.00      B    O  
ATOM   1855  H1  HOH B 612      17.977  16.817  31.047  1.00  0.00      B    H  
ATOM   1856  H2  HOH B 612      18.222  17.896  29.893  1.00  0.00      B    H  
ATOM   1857  O   HOH B 613      32.060  18.542  29.598  1.00  0.00      B    O  
ATOM   1858  H1  HOH B 613      31.262  19.037  29.134  1.00  0.00      B    H  
ATOM   1859  H2  HOH B 613      31.778  17.612  29.907  1.00  0.00      B    H  
ATOM   1860  O   HOH B 614      17.146  10.916  35.186  1.00  0.00      B    O  
ATOM   1861  H1  HOH B 614      16.375  10.829  34.530  1.00  0.00      B    H  
ATOM   1862  H2  HOH B 614      16.830  10.499  36.040  1.00  0.00      B    H  
ATOM   1863  O   HOH B 615      12.987  25.895   3.777  1.00  0.00      B    O  
ATOM   1864  H1  HOH B 615      13.876  25.831   3.231  1.00  0.00      B    H  
ATOM   1865  H2  HOH B 615      12.731  26.881   3.654  1.00  0.00      B    H  
ATOM   1866  O   HOH B 616       3.609  21.852  29.408  1.00  0.00      B    O  
ATOM   1867  H1  HOH B 616       3.802  21.075  29.936  1.00  0.00      B    H  
ATOM   1868  H2  HOH B 616       4.015  21.677  28.427  1.00  0.00      B    H  
ATOM   1869  O   HOH B 617      12.308   5.476   5.150  1.00  0.00      B    O  
ATOM   1870  H1  HOH B 617      12.066   5.379   6.135  1.00  0.00      B    H  
ATOM   1871  H2  HOH B 617      12.949   4.695   4.899  1.00  0.00      B    H  
ATOM   1872  O   HOH B 618      15.037   7.761  20.940  1.00  0.00      B    O  
ATOM   1873  H1  HOH B 618      14.776   7.637  19.973  1.00  0.00      B    H  
ATOM   1874  H2  HOH B 618      15.811   7.127  21.108  1.00  0.00      B    H  
ATOM   1875  O   HOH B 619       9.185   2.960   7.490  1.00  0.00      B    O  
ATOM   1876  H1  HOH B 619       9.588   3.094   8.398  1.00  0.00      B    H  
ATOM   1877  H2  HOH B 619       8.310   2.472   7.513  1.00  0.00      B    H  
ATOM   1878  O   HOH B 620      22.238  23.377  33.026  1.00  0.00      B    O  
ATOM   1879  H1  HOH B 620      21.330  23.870  33.095  1.00  0.00      B    H  
ATOM   1880  H2  HOH B 620      22.652  23.699  32.162  1.00  0.00      B    H  
ATOM   1881  O   HOH B 621      18.211  27.808  25.883  1.00  0.00      B    O  
ATOM   1882  H1  HOH B 621      18.117  26.894  25.448  1.00  0.00      B    H  
ATOM   1883  H2  HOH B 621      17.485  28.372  25.513  1.00  0.00      B    H  
ATOM   1884  O   HOH B 622      13.171  21.403  36.056  1.00  0.00      B    O  
ATOM   1885  H1  HOH B 622      13.872  20.650  35.957  1.00  0.00      B    H  
ATOM   1886  H2  HOH B 622      13.168  21.805  36.972  1.00  0.00      B    H  
ATOM   1887  O   HOH B 623       9.109   5.930  17.900  1.00  0.00      B    O  
ATOM   1888  H1  HOH B 623       8.118   5.809  17.651  1.00  0.00      B    H  
ATOM   1889  H2  HOH B 623       9.139   6.733  18.541  1.00  0.00      B    H  
ATOM   1890  O   HOH B 624      37.226  19.781  -0.116  1.00  0.00      B    O  
ATOM   1891  H1  HOH B 624      36.999  19.447   0.847  1.00  0.00      B    H  
ATOM   1892  H2  HOH B 624      36.300  19.758  -0.664  1.00  0.00      B    H  
ATOM   1893  O   HOH B 625      13.489   8.961  25.260  1.00  0.00      B    O  
ATOM   1894  H1  HOH B 625      12.728   9.476  25.774  1.00  0.00      B    H  
ATOM   1895  H2  HOH B 625      13.804   8.220  25.901  1.00  0.00      B    H  
ATOM   1896  O   HOH B 626      31.016   9.432   1.741  1.00  0.00      B    O  
ATOM   1897  H1  HOH B 626      31.392   8.978   0.962  1.00  0.00      B    H  
ATOM   1898  H2  HOH B 626      31.422   9.049   2.514  1.00  0.00      B    H  
ATOM   1899  O   HOH B 627      27.998  27.608  15.922  1.00  0.00      B    O  
ATOM   1900  H1  HOH B 627      28.146  28.614  15.906  1.00  0.00      B    H  
ATOM   1901  H2  HOH B 627      27.252  27.429  16.667  1.00  0.00      B    H  
ATOM   1902  O   HOH B 628      21.892  10.948  32.713  1.00  0.00      B    O  
ATOM   1903  H1  HOH B 628      20.930  10.716  33.051  1.00  0.00      B    H  
ATOM   1904  H2  HOH B 628      21.850  11.126  31.732  1.00  0.00      B    H  
ATOM   1905  O   HOH B 629       7.687   1.185  20.600  1.00  0.00      B    O  
ATOM   1906  H1  HOH B 629       8.232   0.794  21.367  1.00  0.00      B    H  
ATOM   1907  H2  HOH B 629       8.252   1.142  19.833  1.00  0.00      B    H  
ATOM   1908  O   HOH B 630      14.789  31.438   0.032  1.00  0.00      B    O  
ATOM   1909  H1  HOH B 630      15.616  31.035   0.445  1.00  0.00      B    H  
ATOM   1910  H2  HOH B 630      14.179  30.676  -0.211  1.00  0.00      B    H  
ATOM   1911  O   HOH B 631      25.789  18.042  34.617  1.00  0.00      B    O  
ATOM   1912  H1  HOH B 631      26.735  18.121  35.012  1.00  0.00      B    H  
ATOM   1913  H2  HOH B 631      25.808  17.311  33.889  1.00  0.00      B    H  
ATOM   1914  O   HOH B 632      35.036  14.913   9.301  1.00  0.00      B    O  
ATOM   1915  H1  HOH B 632      34.196  15.448   9.157  1.00  0.00      B    H  
ATOM   1916  H2  HOH B 632      35.577  15.293  10.121  1.00  0.00      B    H  
ATOM   1917  O   HOH B 633       7.307  21.452  24.832  1.00  0.00      B    O  
ATOM   1918  H1  HOH B 633       8.157  21.964  25.143  1.00  0.00      B    H  
ATOM   1919  H2  HOH B 633       7.270  20.608  25.353  1.00  0.00      B    H  
ATOM   1920  O   HOH B 634       5.795  21.419  22.717  1.00  0.00      B    O  
ATOM   1921  H1  HOH B 634       6.204  20.777  22.052  1.00  0.00      B    H  
ATOM   1922  H2  HOH B 634       6.307  21.404  23.596  1.00  0.00      B    H  
ATOM   1923  O   HOH B 635      27.268  13.054  36.310  1.00  0.00      B    O  
ATOM   1924  H1  HOH B 635      27.398  13.699  35.507  1.00  0.00      B    H  
ATOM   1925  H2  HOH B 635      27.889  13.229  37.098  1.00  0.00      B    H  
ATOM   1926  O   HOH B 636      17.727   8.080  14.495  1.00  0.00      B    O  
ATOM   1927  H1  HOH B 636      16.713   8.097  14.519  1.00  0.00      B    H  
ATOM   1928  H2  HOH B 636      18.019   7.305  13.890  1.00  0.00      B    H  
ATOM   1929  O   HOH B 637      11.021   4.955  31.424  1.00  0.00      B    O  
ATOM   1930  H1  HOH B 637      11.614   4.270  31.898  1.00  0.00      B    H  
ATOM   1931  H2  HOH B 637      10.077   4.618  31.497  1.00  0.00      B    H  
ATOM   1932  O   HOH B 638      19.354  11.512  38.581  1.00  0.00      B    O  
ATOM   1933  H1  HOH B 638      18.679  11.941  39.263  1.00  0.00      B    H  
ATOM   1934  H2  HOH B 638      19.133  10.524  38.581  1.00  0.00      B    H  
ATOM   1935  O   HOH B 639       4.000  19.000  30.281  1.00  0.00      B    O  
ATOM   1936  H1  HOH B 639       4.418  19.193  31.186  1.00  0.00      B    H  
ATOM   1937  H2  HOH B 639       4.723  18.651  29.664  1.00  0.00      B    H  
ATOM   1938  O   HOH B 640       1.230  13.705  15.848  1.00  0.00      B    O  
ATOM   1939  H1  HOH B 640       1.137  13.032  16.648  1.00  0.00      B    H  
ATOM   1940  H2  HOH B 640       1.268  13.104  15.029  1.00  0.00      B    H  
ATOM   1941  O   HOH B 641      11.100   1.548  37.849  1.00  0.00      B    O  
ATOM   1942  H1  HOH B 641      10.256   1.758  38.333  1.00  0.00      B    H  
ATOM   1943  H2  HOH B 641      10.859   1.077  36.984  1.00  0.00      B    H  
ATOM   1944  O   HOH B 642       0.155   6.530  11.033  1.00  0.00      B    O  
ATOM   1945  H1  HOH B 642       0.463   6.557  10.060  1.00  0.00      B    H  
ATOM   1946  H2  HOH B 642       0.287   5.567  11.304  1.00  0.00      B    H  
ATOM   1947  O   HOH B 643      26.350  18.795   0.576  1.00  0.00      B    O  
ATOM   1948  H1  HOH B 643      27.012  19.344   0.005  1.00  0.00      B    H  
ATOM   1949  H2  HOH B 643      26.777  17.923   0.850  1.00  0.00      B    H  
ATOM   1950  O   HOH B 644       4.269  17.465  17.168  1.00  0.00      B    O  
ATOM   1951  H1  HOH B 644       3.687  17.369  17.976  1.00  0.00      B    H  
ATOM   1952  H2  HOH B 644       5.183  17.842  17.434  1.00  0.00      B    H  
ATOM   1953  O   HOH B 645       6.962  36.129  30.486  1.00  0.00      B    O  
ATOM   1954  H1  HOH B 645       7.078  36.772  31.245  1.00  0.00      B    H  
ATOM   1955  H2  HOH B 645       6.377  36.646  29.846  1.00  0.00      B    H  
ATOM   1956  O   HOH B 646       9.048  29.506   6.351  1.00  0.00      B    O  
ATOM   1957  H1  HOH B 646       8.603  28.595   6.436  1.00  0.00      B    H  
ATOM   1958  H2  HOH B 646       9.791  29.527   7.040  1.00  0.00      B    H  
ATOM   1959  O   HOH B 647      35.529  28.461  19.755  1.00  0.00      B    O  
ATOM   1960  H1  HOH B 647      36.414  28.865  19.472  1.00  0.00      B    H  
ATOM   1961  H2  HOH B 647      35.347  28.663  20.737  1.00  0.00      B    H  
ATOM   1962  O   HOH B 648      24.044  19.508  28.489  1.00  0.00      B    O  
ATOM   1963  H1  HOH B 648      23.778  20.467  28.357  1.00  0.00      B    H  
ATOM   1964  H2  HOH B 648      24.526  19.436  29.401  1.00  0.00      B    H  
ATOM   1965  O   HOH B 649       5.600  18.676  37.070  1.00  0.00      B    O  
ATOM   1966  H1  HOH B 649       5.376  18.223  37.929  1.00  0.00      B    H  
ATOM   1967  H2  HOH B 649       4.759  18.629  36.422  1.00  0.00      B    H  
ATOM   1968  O   HOH B 650      36.294  36.430   6.600  1.00  0.00      B    O  
ATOM   1969  H1  HOH B 650      37.019  35.966   6.067  1.00  0.00      B    H  
ATOM   1970  H2  HOH B 650      35.690  35.727   7.071  1.00  0.00      B    H  
ATOM   1971  O   HOH B 651       6.691  16.815  33.084  1.00  0.00      B    O  
ATOM   1972  H1  HOH B 651       6.355  17.740  32.777  1.00  0.00      B    H  
ATOM   1973  H2  HOH B 651       7.029  16.824  34.043  1.00  0.00      B    H  
ATOM   1974  O   HOH B 652      29.195  16.253   2.843  1.00  0.00      B    O  
ATOM   1975  H1  HOH B 652      30.047  16.791   3.012  1.00  0.00      B    H  
ATOM   1976  H2  HOH B 652      29.371  15.403   2.330  1.00  0.00      B    H  
ATOM   1977  O   HOH B 653      33.281  24.215  27.988  1.00  0.00      B    O  
ATOM   1978  H1  HOH B 653      32.374  23.870  27.723  1.00  0.00      B    H  
ATOM   1979  H2  HOH B 653      33.861  24.133  27.164  1.00  0.00      B    H  
ATOM   1980  O   HOH B 654       6.882   0.211  26.173  1.00  0.00      B    O  
ATOM   1981  H1  HOH B 654       7.146   1.152  26.120  1.00  0.00      B    H  
ATOM   1982  H2  HOH B 654       5.931   0.186  25.930  1.00  0.00      B    H  
ATOM   1983  O   HOH B 655      37.811  35.789   0.750  1.00  0.00      B    O  
ATOM   1984  H1  HOH B 655      38.609  36.051   0.172  1.00  0.00      B    H  
ATOM   1985  H2  HOH B 655      37.042  36.318   0.350  1.00  0.00      B    H  
ATOM   1986  O   HOH B 656      25.659  10.153  30.995  1.00  0.00      B    O  
ATOM   1987  H1  HOH B 656      25.107   9.506  31.576  1.00  0.00      B    H  
ATOM   1988  H2  HOH B 656      24.997  10.890  30.636  1.00  0.00      B    H  
ATOM   1989  O   HOH B 657      18.022   1.065  32.129  1.00  0.00      B    O  
ATOM   1990  H1  HOH B 657      17.784   0.809  31.154  1.00  0.00      B    H  
ATOM   1991  H2  HOH B 657      17.278   0.761  32.740  1.00  0.00      B    H  
ATOM   1992  O   HOH B 658      29.585  15.200   7.557  1.00  0.00      B    O  
ATOM   1993  H1  HOH B 658      28.904  15.192   6.802  1.00  0.00      B    H  
ATOM   1994  H2  HOH B 658      30.463  14.863   7.166  1.00  0.00      B    H  
ATOM   1995  O   HOH B 659      17.642  22.366  20.765  1.00  0.00      B    O  
ATOM   1996  H1  HOH B 659      17.643  21.703  19.972  1.00  0.00      B    H  
ATOM   1997  H2  HOH B 659      17.308  21.958  21.564  1.00  0.00      B    H  
ATOM   1998  O   HOH B 660       5.495  38.067  31.795  1.00  0.00      B    O  
ATOM   1999  H1  HOH B 660       4.988  37.792  30.957  1.00  0.00      B    H  
ATOM   2000  H2  HOH B 660       5.283  39.015  31.992  1.00  0.00      B    H  
ATOM   2001  O   HOH B 661      22.135  33.281  33.610  1.00  0.00      B    O  
ATOM   2002  H1  HOH B 661      21.337  33.182  34.261  1.00  0.00      B    H  
ATOM   2003  H2  HOH B 661      22.213  32.469  32.968  1.00  0.00      B    H  
ATOM   2004  O   HOH B 662       5.532  29.495   4.713  1.00  0.00      B    O  
ATOM   2005  H1  HOH B 662       6.225  28.915   4.221  1.00  0.00      B    H  
ATOM   2006  H2  HOH B 662       4.593  29.263   4.440  1.00  0.00      B    H  
ATOM   2007  O   HOH B 663       3.136  38.013  34.663  1.00  0.00      B    O  
ATOM   2008  H1  HOH B 663       3.192  37.448  33.808  1.00  0.00      B    H  
ATOM   2009  H2  HOH B 663       2.801  37.388  35.370  1.00  0.00      B    H  
ATOM   2010  O   HOH B 664      37.074  34.720  23.305  1.00  0.00      B    O  
ATOM   2011  H1  HOH B 664      37.858  34.900  23.952  1.00  0.00      B    H  
ATOM   2012  H2  HOH B 664      37.430  34.948  22.367  1.00  0.00      B    H  
ATOM   2013  O   HOH B 665      10.047   5.796  26.222  1.00  0.00      B    O  
ATOM   2014  H1  HOH B 665       9.594   5.453  27.049  1.00  0.00      B    H  
ATOM   2015  H2  HOH B 665      10.019   5.036  25.588  1.00  0.00      B    H  
ATOM   2016  O   HOH B 666       9.364  29.799  24.340  1.00  0.00      B    O  
ATOM   2017  H1  HOH B 666       9.890  29.582  23.518  1.00  0.00      B    H  
ATOM   2018  H2  HOH B 666       9.258  28.895  24.761  1.00  0.00      B    H  
ATOM   2019  O   HOH B 667      17.964  12.143  31.760  1.00  0.00      B    O  
ATOM   2020  H1  HOH B 667      18.533  12.895  32.152  1.00  0.00      B    H  
ATOM   2021  H2  HOH B 667      17.412  12.530  31.018  1.00  0.00      B    H  
ATOM   2022  O   HOH B 668      38.517  18.862  12.940  1.00  0.00      B    O  
ATOM   2023  H1  HOH B 668      38.202  18.606  12.024  1.00  0.00      B    H  
ATOM   2024  H2  HOH B 668      39.496  18.966  12.899  1.00  0.00      B    H  
ATOM   2025  O   HOH B 669       1.328   2.164  25.183  1.00  0.00      B    O  
ATOM   2026  H1  HOH B 669       1.912   2.757  24.608  1.00  0.00      B    H  
ATOM   2027  H2  HOH B 669       0.462   2.608  25.438  1.00  0.00      B    H  
ATOM   2028  O   HOH B 670      26.699   4.266  15.242  1.00  0.00      B    O  
ATOM   2029  H1  HOH B 670      25.990   3.604  15.533  1.00  0.00      B    H  
ATOM   2030  H2  HOH B 670      26.290   5.085  14.783  1.00  0.00      B    H  
ATOM   2031  O   HOH B 671      37.690  18.318  27.481  1.00  0.00      B    O  
ATOM   2032  H1  HOH B 671      38.011  19.177  27.914  1.00  0.00      B    H  
ATOM   2033  H2  HOH B 671      38.271  17.580  27.891  1.00  0.00      B    H  
ATOM   2034  O   HOH B 672      31.403  15.897  27.405  1.00  0.00      B    O  
ATOM   2035  H1  HOH B 672      31.643  14.972  26.988  1.00  0.00      B    H  
ATOM   2036  H2  HOH B 672      31.302  16.629  26.628  1.00  0.00      B    H  
ATOM   2037  O   HOH B 673      32.763  16.312   8.456  1.00  0.00      B    O  
ATOM   2038  H1  HOH B 673      32.181  16.261   9.327  1.00  0.00      B    H  
ATOM   2039  H2  HOH B 673      32.956  17.331   8.260  1.00  0.00      B    H  
ATOM   2040  O   HOH B 674      28.705  37.318   4.430  1.00  0.00      B    O  
ATOM   2041  H1  HOH B 674      29.389  37.134   5.096  1.00  0.00      B    H  
ATOM   2042  H2  HOH B 674      28.391  38.282   4.430  1.00  0.00      B    H  
ATOM   2043  O   HOH B 675      17.215   1.052  18.715  1.00  0.00      B    O  
ATOM   2044  H1  HOH B 675      17.423   0.129  18.403  1.00  0.00      B    H  
ATOM   2045  H2  HOH B 675      16.293   0.914  19.184  1.00  0.00      B    H  
ATOM   2046  O   HOH B 676      37.731  24.431  34.050  1.00  0.00      B    O  
ATOM   2047  H1  HOH B 676      38.073  23.941  33.197  1.00  0.00      B    H  
ATOM   2048  H2  HOH B 676      38.587  24.683  34.531  1.00  0.00      B    H  
ATOM   2049  O   HOH B 677      25.252  22.338  23.099  1.00  0.00      B    O  
ATOM   2050  H1  HOH B 677      25.157  23.276  23.469  1.00  0.00      B    H  
ATOM   2051  H2  HOH B 677      25.954  22.436  22.321  1.00  0.00      B    H  
ATOM   2052  O   HOH B 678      26.298  20.268  36.038  1.00  0.00      B    O  
ATOM   2053  H1  HOH B 678      25.967  19.331  35.894  1.00  0.00      B    H  
ATOM   2054  H2  HOH B 678      25.534  20.859  35.775  1.00  0.00      B    H  
ATOM   2055  O   HOH B 679      34.889  22.225   3.422  1.00  0.00      B    O  
ATOM   2056  H1  HOH B 679      33.985  22.580   3.203  1.00  0.00      B    H  
ATOM   2057  H2  HOH B 679      35.528  22.619   2.717  1.00  0.00      B    H  
ATOM   2058  O   HOH B 680       5.309  16.770   0.399  1.00  0.00      B    O  
ATOM   2059  H1  HOH B 680       4.628  17.221   0.946  1.00  0.00      B    H  
ATOM   2060  H2  HOH B 680       5.817  16.120   0.928  1.00  0.00      B    H  
ATOM   2061  O   HOH B 681      34.217   3.469  30.574  1.00  0.00      B    O  
ATOM   2062  H1  HOH B 681      33.319   3.630  30.197  1.00  0.00      B    H  
ATOM   2063  H2  HOH B 681      34.075   2.663  31.197  1.00  0.00      B    H  
ATOM   2064  O   HOH B 682      35.195   2.064   7.369  1.00  0.00      B    O  
ATOM   2065  H1  HOH B 682      34.346   2.585   7.650  1.00  0.00      B    H  
ATOM   2066  H2  HOH B 682      34.865   1.164   7.215  1.00  0.00      B    H  
ATOM   2067  O   HOH B 683      17.142   5.704  21.023  1.00  0.00      B    O  
ATOM   2068  H1  HOH B 683      17.307   6.035  20.036  1.00  0.00      B    H  
ATOM   2069  H2  HOH B 683      17.074   4.724  21.036  1.00  0.00      B    H  
ATOM   2070  O   HOH B 684      35.605  21.655  15.371  1.00  0.00      B    O  
ATOM   2071  H1  HOH B 684      36.190  22.411  15.759  1.00  0.00      B    H  
ATOM   2072  H2  HOH B 684      35.987  20.819  15.840  1.00  0.00      B    H  
ATOM   2073  O   HOH B 685      17.939   9.545   5.500  1.00  0.00      B    O  
ATOM   2074  H1  HOH B 685      17.320   9.427   6.221  1.00  0.00      B    H  
ATOM   2075  H2  HOH B 685      17.479   9.850   4.653  1.00  0.00      B    H  
ATOM   2076  O   HOH B 686       5.869  23.704  30.655  1.00  0.00      B    O  
ATOM   2077  H1  HOH B 686       6.371  24.585  30.462  1.00  0.00      B    H  
ATOM   2078  H2  HOH B 686       5.226  23.540  29.874  1.00  0.00      B    H  
ATOM   2079  O   HOH B 687       4.589  10.451   0.715  1.00  0.00      B    O  
ATOM   2080  H1  HOH B 687       4.821  10.610  -0.236  1.00  0.00      B    H  
ATOM   2081  H2  HOH B 687       3.649  10.064   0.733  1.00  0.00      B    H  
ATOM   2082  O   HOH B 688      18.831  16.226   3.813  1.00  0.00      B    O  
ATOM   2083  H1  HOH B 688      18.940  15.818   2.883  1.00  0.00      B    H  
ATOM   2084  H2  HOH B 688      19.574  15.846   4.336  1.00  0.00      B    H  
ATOM   2085  O   HOH B 689      24.265  20.634  12.374  1.00  0.00      B    O  
ATOM   2086  H1  HOH B 689      23.416  21.147  12.385  1.00  0.00      B    H  
ATOM   2087  H2  HOH B 689      23.908  19.670  12.308  1.00  0.00      B    H  
ATOM   2088  O   HOH B 690       9.863  32.365  36.680  1.00  0.00      B    O  
ATOM   2089  H1  HOH B 690       9.675  33.226  37.247  1.00  0.00      B    H  
ATOM   2090  H2  HOH B 690       8.998  31.823  36.687  1.00  0.00      B    H  
ATOM   2091  O   HOH B 691      31.626  34.420   1.477  1.00  0.00      B    O  
ATOM   2092  H1  HOH B 691      30.842  34.816   1.889  1.00  0.00      B    H  
ATOM   2093  H2  HOH B 691      31.841  34.935   0.645  1.00  0.00      B    H  
ATOM   2094  O   HOH B 692      21.055  26.560   7.506  1.00  0.00      B    O  
ATOM   2095  H1  HOH B 692      21.821  25.987   7.273  1.00  0.00      B    H  
ATOM   2096  H2  HOH B 692      21.267  27.121   8.372  1.00  0.00      B    H  
ATOM   2097  O   HOH B 693      35.602  10.813  19.220  1.00  0.00      B    O  
ATOM   2098  H1  HOH B 693      35.152  10.404  18.416  1.00  0.00      B    H  
ATOM   2099  H2  HOH B 693      35.660  10.137  19.938  1.00  0.00      B    H  
ATOM   2100  O   HOH B 694      28.730  18.144  31.324  1.00  0.00      B    O  
ATOM   2101  H1  HOH B 694      29.141  17.530  30.615  1.00  0.00      B    H  
ATOM   2102  H2  HOH B 694      28.914  19.114  31.061  1.00  0.00      B    H  
ATOM   2103  O   HOH B 695      20.366  15.727  37.808  1.00  0.00      B    O  
ATOM   2104  H1  HOH B 695      19.485  16.273  37.753  1.00  0.00      B    H  
ATOM   2105  H2  HOH B 695      20.651  15.451  36.911  1.00  0.00      B    H  
ATOM   2106  O   HOH B 696      18.283   7.576   8.270  1.00  0.00      B    O  
ATOM   2107  H1  HOH B 696      17.796   8.417   7.941  1.00  0.00      B    H  
ATOM   2108  H2  HOH B 696      19.208   7.906   8.395  1.00  0.00      B    H  
ATOM   2109  O   HOH B 697      31.479   0.487   4.700  1.00  0.00      B    O  
ATOM   2110  H1  HOH B 697      31.699   0.428   3.722  1.00  0.00      B    H  
ATOM   2111  H2  HOH B 697      32.308   0.430   5.265  1.00  0.00      B    H  
ATOM   2112  O   HOH B 698      36.743   6.449  37.092  1.00  0.00      B    O  
ATOM   2113  H1  HOH B 698      37.524   6.972  37.342  1.00  0.00      B    H  
ATOM   2114  H2  HOH B 698      36.989   5.892  36.334  1.00  0.00      B    H  
ATOM   2115  O   HOH B 699      30.783  22.635  32.411  1.00  0.00      B    O  
ATOM   2116  H1  HOH B 699      31.488  22.942  31.745  1.00  0.00      B    H  
ATOM   2117  H2  HOH B 699      30.792  23.218  33.173  1.00  0.00      B    H  
ATOM   2118  O   HOH B 700      33.489  19.216   7.494  1.00  0.00      B    O  
ATOM   2119  H1  HOH B 700      33.374  19.514   6.537  1.00  0.00      B    H  
ATOM   2120  H2  HOH B 700      34.413  19.599   7.863  1.00  0.00      B    H  
ATOM   2121  O   HOH B 701      34.211  24.772  22.190  1.00  0.00      B    O  
ATOM   2122  H1  HOH B 701      34.582  25.333  22.985  1.00  0.00      B    H  
ATOM   2123  H2  HOH B 701      34.677  23.860  22.241  1.00  0.00      B    H  
ATOM   2124  O   HOH B 702      34.907  31.909  -0.081  1.00  0.00      B    O  
ATOM   2125  H1  HOH B 702      34.670  32.681   0.526  1.00  0.00      B    H  
ATOM   2126  H2  HOH B 702      35.536  31.337   0.492  1.00  0.00      B    H  
ATOM   2127  O   HOH B 703      20.951   7.344   2.405  1.00  0.00      B    O  
ATOM   2128  H1  HOH B 703      21.640   6.650   2.710  1.00  0.00      B    H  
ATOM   2129  H2  HOH B 703      21.405   7.906   1.630  1.00  0.00      B    H  
ATOM   2130  O   HOH B 704      30.361  27.900  22.258  1.00  0.00      B    O  
ATOM   2131  H1  HOH B 704      30.353  28.120  21.254  1.00  0.00      B    H  
ATOM   2132  H2  HOH B 704      31.276  28.220  22.547  1.00  0.00      B    H  
ATOM   2133  O   HOH B 705      30.569   5.491  23.869  1.00  0.00      B    O  
ATOM   2134  H1  HOH B 705      31.407   5.165  23.510  1.00  0.00      B    H  
ATOM   2135  H2  HOH B 705      29.971   5.712  23.040  1.00  0.00      B    H  
ATOM   2136  O   HOH B 706      28.232  24.942  34.950  1.00  0.00      B    O  
ATOM   2137  H1  HOH B 706      27.704  25.779  35.145  1.00  0.00      B    H  
ATOM   2138  H2  HOH B 706      28.471  24.972  33.954  1.00  0.00      B    H  
ATOM   2139  O   HOH B 707       7.866  24.899   0.590  1.00  0.00      B    O  
ATOM   2140  H1  HOH B 707       8.406  25.213  -0.146  1.00  0.00      B    H  
ATOM   2141  H2  HOH B 707       7.679  23.922   0.417  1.00  0.00      B    H  
ATOM   2142  O   HOH B 708      24.609  32.206   8.444  1.00  0.00      B    O  
ATOM   2143  H1  HOH B 708      24.079  32.531   9.254  1.00  0.00      B    H  
ATOM   2144  H2  HOH B 708      24.022  31.849   7.753  1.00  0.00      B    H  
ATOM   2145  O   HOH B 709       6.762  15.646  15.120  1.00  0.00      B    O  
ATOM   2146  H1  HOH B 709       6.954  14.859  15.744  1.00  0.00      B    H  
ATOM   2147  H2  HOH B 709       7.569  16.310  15.221  1.00  0.00      B    H  
ATOM   2148  O   HOH B 710      23.300  18.011  17.596  1.00  0.00      B    O  
ATOM   2149  H1  HOH B 710      23.353  17.460  16.728  1.00  0.00      B    H  
ATOM   2150  H2  HOH B 710      22.387  17.842  18.049  1.00  0.00      B    H  
ATOM   2151  O   HOH B 711      18.934  23.938  26.688  1.00  0.00      B    O  
ATOM   2152  H1  HOH B 711      18.750  24.114  27.701  1.00  0.00      B    H  
ATOM   2153  H2  HOH B 711      19.770  23.348  26.698  1.00  0.00      B    H  
ATOM   2154  O   HOH B 712      28.767  32.834   3.860  1.00  0.00      B    O  
ATOM   2155  H1  HOH B 712      29.041  32.796   4.864  1.00  0.00      B    H  
ATOM   2156  H2  HOH B 712      29.598  32.676   3.260  1.00  0.00      B    H  
ATOM   2157  O   HOH B 713      32.164  27.963   3.551  1.00  0.00      B    O  
ATOM   2158  H1  HOH B 713      32.750  28.671   3.866  1.00  0.00      B    H  
ATOM   2159  H2  HOH B 713      31.646  27.600   4.356  1.00  0.00      B    H  
ATOM   2160  O   HOH B 714       6.375  36.633  33.911  1.00  0.00      B    O  
ATOM   2161  H1  HOH B 714       5.851  37.218  33.223  1.00  0.00      B    H  
ATOM   2162  H2  HOH B 714       5.762  35.957  34.271  1.00  0.00      B    H  
ATOM   2163  O   HOH B 715      10.133  38.854  31.393  1.00  0.00      B    O  
ATOM   2164  H1  HOH B 715      10.080  39.784  31.770  1.00  0.00      B    H  
ATOM   2165  H2  HOH B 715       9.594  38.293  32.052  1.00  0.00      B    H  
ATOM   2166  O   HOH B 716      17.479  17.621  35.242  1.00  0.00      B    O  
ATOM   2167  H1  HOH B 716      18.347  17.960  35.550  1.00  0.00      B    H  
ATOM   2168  H2  HOH B 716      17.030  17.209  36.044  1.00  0.00      B    H  
ATOM   2169  O   HOH B 717      18.812  34.446  10.516  1.00  0.00      B    O  
ATOM   2170  H1  HOH B 717      18.749  34.623   9.499  1.00  0.00      B    H  
ATOM   2171  H2  HOH B 717      17.852  34.392  10.890  1.00  0.00      B    H  
ATOM   2172  O   HOH B 718      23.769   8.155  18.053  1.00  0.00      B    O  
ATOM   2173  H1  HOH B 718      22.819   8.260  18.190  1.00  0.00      B    H  
ATOM   2174  H2  HOH B 718      24.069   8.727  17.257  1.00  0.00      B    H  
ATOM   2175  O   HOH B 719      37.314  35.617  20.828  1.00  0.00      B    O  
ATOM   2176  H1  HOH B 719      36.423  36.050  20.642  1.00  0.00      B    H  
ATOM   2177  H2  HOH B 719      38.027  36.283  20.431  1.00  0.00      B    H  
ATOM   2178  O   HOH B 720      23.213  12.679  34.462  1.00  0.00      B    O  
ATOM   2179  H1  HOH B 720      23.150  12.170  35.332  1.00  0.00      B    H  
ATOM   2180  H2  HOH B 720      22.825  12.083  33.714  1.00  0.00      B    H  
ATOM   2181  O   HOH B 721      23.383  11.225  36.947  1.00  0.00      B    O  
ATOM   2182  H1  HOH B 721      22.795  11.256  37.750  1.00  0.00      B    H  
ATOM   2183  H2  HOH B 721      24.313  11.571  37.237  1.00  0.00      B    H  
ATOM   2184  O   HOH B 722       1.571  23.709  29.774  1.00  0.00      B    O  
ATOM   2185  H1  HOH B 722       1.986  24.654  29.870  1.00  0.00      B    H  
ATOM   2186  H2  HOH B 722       2.339  23.058  29.614  1.00  0.00      B    H  
ATOM   2187  O   HOH B 723       5.475   3.948   2.759  1.00  0.00      B    O  
ATOM   2188  H1  HOH B 723       6.351   3.685   2.347  1.00  0.00      B    H  
ATOM   2189  H2  HOH B 723       5.656   4.596   3.519  1.00  0.00      B    H  
ATOM   2190  O   HOH B 724      31.441  24.650   3.872  1.00  0.00      B    O  
ATOM   2191  H1  HOH B 724      31.945  25.148   3.173  1.00  0.00      B    H  
ATOM   2192  H2  HOH B 724      31.477  23.662   3.635  1.00  0.00      B    H  
ATOM   2193  O   HOH B 725      29.980  19.661  28.692  1.00  0.00      B    O  
ATOM   2194  H1  HOH B 725      29.794  20.056  29.576  1.00  0.00      B    H  
ATOM   2195  H2  HOH B 725      29.361  20.157  28.028  1.00  0.00      B    H  
ATOM   2196  O   HOH B 726      14.924   7.610  35.394  1.00  0.00      B    O  
ATOM   2197  H1  HOH B 726      15.708   6.991  35.197  1.00  0.00      B    H  
ATOM   2198  H2  HOH B 726      14.191   7.263  34.845  1.00  0.00      B    H  
ATOM   2199  O   HOH B 727      35.519  26.674  37.298  1.00  0.00      B    O  
ATOM   2200  H1  HOH B 727      35.048  27.454  37.791  1.00  0.00      B    H  
ATOM   2201  H2  HOH B 727      36.193  26.314  37.945  1.00  0.00      B    H  
ATOM   2202  O   HOH B 728      12.554  31.468  35.612  1.00  0.00      B    O  
ATOM   2203  H1  HOH B 728      13.144  31.541  34.768  1.00  0.00      B    H  
ATOM   2204  H2  HOH B 728      12.037  32.374  35.711  1.00  0.00      B    H  
ATOM   2205  O   HOH B 729      15.272  20.466  28.632  1.00  0.00      B    O  
ATOM   2206  H1  HOH B 729      14.862  21.161  29.270  1.00  0.00      B    H  
ATOM   2207  H2  HOH B 729      15.126  19.530  29.061  1.00  0.00      B    H  
ATOM   2208  O   HOH B 730      27.565   6.451  33.893  1.00  0.00      B    O  
ATOM   2209  H1  HOH B 730      27.688   6.637  32.927  1.00  0.00      B    H  
ATOM   2210  H2  HOH B 730      26.579   6.345  34.044  1.00  0.00      B    H  
ATOM   2211  O   HOH B 731      30.813  23.582  27.710  1.00  0.00      B    O  
ATOM   2212  H1  HOH B 731      30.391  23.334  26.845  1.00  0.00      B    H  
ATOM   2213  H2  HOH B 731      30.086  23.382  28.413  1.00  0.00      B    H  
ATOM   2214  O   HOH B 732       8.218  22.123   0.656  1.00  0.00      B    O  
ATOM   2215  H1  HOH B 732       7.895  21.293   0.157  1.00  0.00      B    H  
ATOM   2216  H2  HOH B 732       9.079  21.849   1.101  1.00  0.00      B    H  
ATOM   2217  O   HOH B 733      11.844  28.462  22.924  1.00  0.00      B    O  
ATOM   2218  H1  HOH B 733      11.734  27.905  22.037  1.00  0.00      B    H  
ATOM   2219  H2  HOH B 733      12.494  27.947  23.572  1.00  0.00      B    H  
ATOM   2220  O   HOH B 734       5.100  26.159  18.408  1.00  0.00      B    O  
ATOM   2221  H1  HOH B 734       4.218  25.872  18.820  1.00  0.00      B    H  
ATOM   2222  H2  HOH B 734       5.747  26.239  19.182  1.00  0.00      B    H  
ATOM   2223  O   HOH B 735      28.525   0.578  18.762  1.00  0.00      B    O  
ATOM   2224  H1  HOH B 735      27.752  -0.032  18.941  1.00  0.00      B    H  
ATOM   2225  H2  HOH B 735      29.180   0.132  18.076  1.00  0.00      B    H  
ATOM   2226  O   HOH B 736      20.152  20.211   4.172  1.00  0.00      B    O  
ATOM   2227  H1  HOH B 736      21.104  19.958   3.843  1.00  0.00      B    H  
ATOM   2228  H2  HOH B 736      20.174  21.155   4.569  1.00  0.00      B    H  
ATOM   2229  O   HOH B 737       7.979   8.858   7.158  1.00  0.00      B    O  
ATOM   2230  H1  HOH B 737       8.835   8.288   7.027  1.00  0.00      B    H  
ATOM   2231  H2  HOH B 737       7.388   8.442   7.930  1.00  0.00      B    H  
ATOM   2232  O   HOH B 738       1.335  16.285  13.005  1.00  0.00      B    O  
ATOM   2233  H1  HOH B 738       1.750  15.668  13.748  1.00  0.00      B    H  
ATOM   2234  H2  HOH B 738       1.765  17.194  13.085  1.00  0.00      B    H  
ATOM   2235  O   HOH B 739       3.966  28.379   8.252  1.00  0.00      B    O  
ATOM   2236  H1  HOH B 739       4.286  27.858   9.036  1.00  0.00      B    H  
ATOM   2237  H2  HOH B 739       3.060  28.712   8.434  1.00  0.00      B    H  
ATOM   2238  O   HOH B 740       4.955  21.457  16.633  1.00  0.00      B    O  
ATOM   2239  H1  HOH B 740       4.958  20.840  17.371  1.00  0.00      B    H  
ATOM   2240  H2  HOH B 740       5.477  22.295  16.896  1.00  0.00      B    H  
ATOM   2241  O   HOH B 741      27.125  27.417  35.407  1.00  0.00      B    O  
ATOM   2242  H1  HOH B 741      26.383  27.202  36.069  1.00  0.00      B    H  
ATOM   2243  H2  HOH B 741      26.791  28.159  34.773  1.00  0.00      B    H  
ATOM   2244  O   HOH B 742      17.377  13.091  16.524  1.00  0.00      B    O  
ATOM   2245  H1  HOH B 742      16.983  12.661  17.307  1.00  0.00      B    H  
ATOM   2246  H2  HOH B 742      17.798  12.310  15.987  1.00  0.00      B    H  
ATOM   2247  O   HOH B 743       8.211  25.699   8.581  1.00  0.00      B    O  
ATOM   2248  H1  HOH B 743       9.132  25.752   8.131  1.00  0.00      B    H  
ATOM   2249  H2  HOH B 743       7.470  25.846   7.922  1.00  0.00      B    H  
ATOM   2250  O   HOH B 744      15.935  24.204   0.533  1.00  0.00      B    O  
ATOM   2251  H1  HOH B 744      15.669  23.420   1.116  1.00  0.00      B    H  
ATOM   2252  H2  HOH B 744      16.457  23.889  -0.237  1.00  0.00      B    H  
ATOM   2253  O   HOH B 745       2.722   1.223  33.444  1.00  0.00      B    O  
ATOM   2254  H1  HOH B 745       2.481   1.173  32.423  1.00  0.00      B    H  
ATOM   2255  H2  HOH B 745       3.103   0.314  33.747  1.00  0.00      B    H  
ATOM   2256  O   HOH B 746      29.239  34.571  15.907  1.00  0.00      B    O  
ATOM   2257  H1  HOH B 746      28.527  34.226  15.264  1.00  0.00      B    H  
ATOM   2258  H2  HOH B 746      30.112  34.650  15.437  1.00  0.00      B    H  
ATOM   2259  O   HOH B 747      28.553  32.466  35.024  1.00  0.00      B    O  
ATOM   2260  H1  HOH B 747      29.408  32.247  34.534  1.00  0.00      B    H  
ATOM   2261  H2  HOH B 747      28.767  32.254  35.981  1.00  0.00      B    H  
ATOM   2262  O   HOH B 748       5.425   1.583  33.029  1.00  0.00      B    O  
ATOM   2263  H1  HOH B 748       5.607   1.935  32.096  1.00  0.00      B    H  
ATOM   2264  H2  HOH B 748       4.402   1.573  33.110  1.00  0.00      B    H  
ATOM   2265  O   HOH B 749      38.327   6.245  28.270  1.00  0.00      B    O  
ATOM   2266  H1  HOH B 749      38.185   6.070  27.292  1.00  0.00      B    H  
ATOM   2267  H2  HOH B 749      37.658   6.957  28.552  1.00  0.00      B    H  
ATOM   2268  O   HOH B 750      23.465   4.366  28.396  1.00  0.00      B    O  
ATOM   2269  H1  HOH B 750      22.713   4.972  28.414  1.00  0.00      B    H  
ATOM   2270  H2  HOH B 750      24.210   4.884  27.855  1.00  0.00      B    H  
ATOM   2271  O   HOH B 751      29.439   5.612   1.708  1.00  0.00      B    O  
ATOM   2272  H1  HOH B 751      30.223   4.984   1.937  1.00  0.00      B    H  
ATOM   2273  H2  HOH B 751      29.560   5.954   0.775  1.00  0.00      B    H  
ATOM   2274  O   HOH B 752       7.009  31.660   5.755  1.00  0.00      B    O  
ATOM   2275  H1  HOH B 752       6.436  30.936   5.294  1.00  0.00      B    H  
ATOM   2276  H2  HOH B 752       7.818  31.220   6.186  1.00  0.00      B    H  
ATOM   2277  O   HOH B 753       4.687  14.272  13.460  1.00  0.00      B    O  
ATOM   2278  H1  HOH B 753       5.511  14.953  13.587  1.00  0.00      B    H  
ATOM   2279  H2  HOH B 753       3.998  14.498  14.185  1.00  0.00      B    H  
ATOM   2280  O   HOH B 754       2.279   3.750  37.235  1.00  0.00      B    O  
ATOM   2281  H1  HOH B 754       3.239   3.576  37.141  1.00  0.00      B    H  
ATOM   2282  H2  HOH B 754       1.927   2.977  37.882  1.00  0.00      B    H  
ATOM   2283  O   HOH B 755      34.130  38.461  16.283  1.00  0.00      B    O  
ATOM   2284  H1  HOH B 755      34.546  37.614  15.925  1.00  0.00      B    H  
ATOM   2285  H2  HOH B 755      33.656  38.970  15.558  1.00  0.00      B    H  
ATOM   2286  O   HOH B 756      34.206  38.797  35.623  1.00  0.00      B    O  
ATOM   2287  H1  HOH B 756      34.061  38.286  34.807  1.00  0.00      B    H  
ATOM   2288  H2  HOH B 756      33.281  38.848  36.099  1.00  0.00      B    H  
ATOM   2289  O   HOH B 757      37.333   9.267  27.807  1.00  0.00      B    O  
ATOM   2290  H1  HOH B 757      36.955   8.754  27.012  1.00  0.00      B    H  
ATOM   2291  H2  HOH B 757      38.352   9.123  27.855  1.00  0.00      B    H  
ATOM   2292  O   HOH B 758       0.271  24.693  12.485  1.00  0.00      B    O  
ATOM   2293  H1  HOH B 758       1.143  25.076  12.843  1.00  0.00      B    H  
ATOM   2294  H2  HOH B 758      -0.438  24.995  13.206  1.00  0.00      B    H  
ATOM   2295  O   HOH B 759      37.287   9.646   4.583  1.00  0.00      B    O  
ATOM   2296  H1  HOH B 759      38.258   9.550   4.595  1.00  0.00      B    H  
ATOM   2297  H2  HOH B 759      36.941   8.694   4.879  1.00  0.00      B    H  
ATOM   2298  O   HOH B 760      25.724  23.445  32.633  1.00  0.00      B    O  
ATOM   2299  H1  HOH B 760      25.027  23.477  33.393  1.00  0.00      B    H  
ATOM   2300  H2  HOH B 760      26.449  22.804  32.918  1.00  0.00      B    H  
ATOM   2301  O   HOH B 761      12.858   6.838  33.682  1.00  0.00      B    O  
ATOM   2302  H1  HOH B 761      12.531   5.821  33.620  1.00  0.00      B    H  
ATOM   2303  H2  HOH B 761      12.044   7.432  33.779  1.00  0.00      B    H  
ATOM   2304  O   HOH B 762      31.762   3.793  29.579  1.00  0.00      B    O  
ATOM   2305  H1  HOH B 762      31.902   3.674  28.561  1.00  0.00      B    H  
ATOM   2306  H2  HOH B 762      31.187   4.658  29.752  1.00  0.00      B    H  
ATOM   2307  O   HOH B 763       8.896  33.087   9.326  1.00  0.00      B    O  
ATOM   2308  H1  HOH B 763       9.829  32.689   9.236  1.00  0.00      B    H  
ATOM   2309  H2  HOH B 763       8.979  34.040   8.996  1.00  0.00      B    H  
ATOM   2310  O   HOH B 764       9.886  25.800  22.339  1.00  0.00      B    O  
ATOM   2311  H1  HOH B 764      10.745  25.941  21.817  1.00  0.00      B    H  
ATOM   2312  H2  HOH B 764       9.063  25.901  21.762  1.00  0.00      B    H  
ATOM   2313  O   HOH B 765      27.310  11.903  32.409  1.00  0.00      B    O  
ATOM   2314  H1  HOH B 765      26.752  11.180  31.956  1.00  0.00      B    H  
ATOM   2315  H2  HOH B 765      27.621  11.503  33.307  1.00  0.00      B    H  
ATOM   2316  O   HOH B 766      30.691  11.323  12.021  1.00  0.00      B    O  
ATOM   2317  H1  HOH B 766      30.894  12.244  11.690  1.00  0.00      B    H  
ATOM   2318  H2  HOH B 766      29.777  11.139  11.603  1.00  0.00      B    H  
ATOM   2319  O   HOH B 767      27.872  37.763  15.157  1.00  0.00      B    O  
ATOM   2320  H1  HOH B 767      28.167  37.281  15.968  1.00  0.00      B    H  
ATOM   2321  H2  HOH B 767      28.327  37.347  14.361  1.00  0.00      B    H  
ATOM   2322  O   HOH B 768       3.005   7.921  31.178  1.00  0.00      B    O  
ATOM   2323  H1  HOH B 768       3.015   7.607  32.117  1.00  0.00      B    H  
ATOM   2324  H2  HOH B 768       3.312   8.902  31.187  1.00  0.00      B    H  
ATOM   2325  O   HOH B 769      22.158  19.319  35.656  1.00  0.00      B    O  
ATOM   2326  H1  HOH B 769      22.934  19.192  35.078  1.00  0.00      B    H  
ATOM   2327  H2  HOH B 769      22.540  19.754  36.540  1.00  0.00      B    H  
ATOM   2328  O   HOH B 770      23.281   0.345   9.611  1.00  0.00      B    O  
ATOM   2329  H1  HOH B 770      24.008   0.110   8.965  1.00  0.00      B    H  
ATOM   2330  H2  HOH B 770      22.359   0.350   9.143  1.00  0.00      B    H  
ATOM   2331  O   HOH B 771       8.830   1.921  14.047  1.00  0.00      B    O  
ATOM   2332  H1  HOH B 771       8.458   1.617  14.909  1.00  0.00      B    H  
ATOM   2333  H2  HOH B 771       9.802   1.836  14.173  1.00  0.00      B    H  
ATOM   2334  O   HOH B 772       8.055   5.927   0.691  1.00  0.00      B    O  
ATOM   2335  H1  HOH B 772       7.212   6.228   1.103  1.00  0.00      B    H  
ATOM   2336  H2  HOH B 772       8.696   5.604   1.423  1.00  0.00      B    H  
ATOM   2337  O   HOH B 773      29.590  21.488   1.265  1.00  0.00      B    O  
ATOM   2338  H1  HOH B 773      28.945  21.420   0.508  1.00  0.00      B    H  
ATOM   2339  H2  HOH B 773      29.425  22.400   1.823  1.00  0.00      B    H  
ATOM   2340  O   HOH B 774      31.947  31.389   6.681  1.00  0.00      B    O  
ATOM   2341  H1  HOH B 774      30.947  31.718   6.651  1.00  0.00      B    H  
ATOM   2342  H2  HOH B 774      32.199  31.315   5.647  1.00  0.00      B    H  
ATOM   2343  O   HOH B 775      29.851  35.305  19.723  1.00  0.00      B    O  
ATOM   2344  H1  HOH B 775      30.143  34.742  20.550  1.00  0.00      B    H  
ATOM   2345  H2  HOH B 775      29.294  34.695  19.159  1.00  0.00      B    H  
ATOM   2346  O   HOH B 776      31.304   3.217   2.150  1.00  0.00      B    O  
ATOM   2347  H1  HOH B 776      31.548   3.425   1.197  1.00  0.00      B    H  
ATOM   2348  H2  HOH B 776      31.207   2.241   2.251  1.00  0.00      B    H  
ATOM   2349  O   HOH B 777      17.156   1.287   1.770  1.00  0.00      B    O  
ATOM   2350  H1  HOH B 777      16.728   0.680   2.503  1.00  0.00      B    H  
ATOM   2351  H2  HOH B 777      18.004   0.820   1.402  1.00  0.00      B    H  
ATOM   2352  O   HOH B 778      35.325  11.272   3.684  1.00  0.00      B    O  
ATOM   2353  H1  HOH B 778      35.475  10.779   2.797  1.00  0.00      B    H  
ATOM   2354  H2  HOH B 778      35.948  10.831   4.313  1.00  0.00      B    H  
ATOM   2355  O   HOH B 779      24.413   5.572  36.651  1.00  0.00      B    O  
ATOM   2356  H1  HOH B 779      23.642   4.953  36.869  1.00  0.00      B    H  
ATOM   2357  H2  HOH B 779      24.592   5.367  35.684  1.00  0.00      B    H  
ATOM   2358  O   HOH B 780      10.331  25.022  27.912  1.00  0.00      B    O  
ATOM   2359  H1  HOH B 780      10.940  24.387  28.432  1.00  0.00      B    H  
ATOM   2360  H2  HOH B 780      10.881  25.746  27.458  1.00  0.00      B    H  
ATOM   2361  O   HOH B 781      24.868  26.625  37.612  1.00  0.00      B    O  
ATOM   2362  H1  HOH B 781      23.916  26.713  37.330  1.00  0.00      B    H  
ATOM   2363  H2  HOH B 781      25.089  25.723  37.965  1.00  0.00      B    H  
ATOM   2364  O   HOH B 782      34.908  35.765   4.164  1.00  0.00      B    O  
ATOM   2365  H1  HOH B 782      34.532  35.764   5.060  1.00  0.00      B    H  
ATOM   2366  H2  HOH B 782      34.912  36.661   3.776  1.00  0.00      B    H  
ATOM   2367  O   HOH B 783      34.755  10.123  29.963  1.00  0.00      B    O  
ATOM   2368  H1  HOH B 783      35.726  10.614  29.995  1.00  0.00      B    H  
ATOM   2369  H2  HOH B 783      34.582   9.740  29.026  1.00  0.00      B    H  
ATOM   2370  O   HOH B 784      22.804   7.548  22.469  1.00  0.00      B    O  
ATOM   2371  H1  HOH B 784      23.350   8.253  22.039  1.00  0.00      B    H  
ATOM   2372  H2  HOH B 784      23.299   7.131  23.261  1.00  0.00      B    H  
ATOM   2373  O   HOH B 785      18.409   5.259  25.815  1.00  0.00      B    O  
ATOM   2374  H1  HOH B 785      18.039   5.035  26.676  1.00  0.00      B    H  
ATOM   2375  H2  HOH B 785      18.492   6.245  25.705  1.00  0.00      B    H  
ATOM   2376  O   HOH B 786      16.053  27.227  19.569  1.00  0.00      B    O  
ATOM   2377  H1  HOH B 786      16.461  27.041  20.446  1.00  0.00      B    H  
ATOM   2378  H2  HOH B 786      16.493  26.666  18.868  1.00  0.00      B    H  
ATOM   2379  O   HOH B 787       7.953   7.542  15.147  1.00  0.00      B    O  
ATOM   2380  H1  HOH B 787       7.450   6.762  15.512  1.00  0.00      B    H  
ATOM   2381  H2  HOH B 787       7.556   7.802  14.261  1.00  0.00      B    H  
ATOM   2382  O   HOH B 788       7.694  19.303   3.806  1.00  0.00      B    O  
ATOM   2383  H1  HOH B 788       6.880  19.359   3.199  1.00  0.00      B    H  
ATOM   2384  H2  HOH B 788       7.632  19.981   4.540  1.00  0.00      B    H  
ATOM   2385  O   HOH B 789      23.080  26.019  28.297  1.00  0.00      B    O  
ATOM   2386  H1  HOH B 789      23.793  26.722  28.255  1.00  0.00      B    H  
ATOM   2387  H2  HOH B 789      22.185  26.522  28.504  1.00  0.00      B    H  
ATOM   2388  O   HOH B 790      30.662  20.953  20.396  1.00  0.00      B    O  
ATOM   2389  H1  HOH B 790      30.931  20.910  19.388  1.00  0.00      B    H  
ATOM   2390  H2  HOH B 790      31.105  20.178  20.951  1.00  0.00      B    H  
ATOM   2391  O   HOH B 791       9.121  35.489   8.268  1.00  0.00      B    O  
ATOM   2392  H1  HOH B 791       8.627  35.618   7.403  1.00  0.00      B    H  
ATOM   2393  H2  HOH B 791      10.048  35.770   8.001  1.00  0.00      B    H  
ATOM   2394  O   HOH B 792      22.947   1.331  39.042  1.00  0.00      B    O  
ATOM   2395  H1  HOH B 792      22.517   0.506  38.621  1.00  0.00      B    H  
ATOM   2396  H2  HOH B 792      23.968   1.338  38.841  1.00  0.00      B    H  
ATOM   2397  O   HOH B 793      13.403  17.219  22.691  1.00  0.00      B    O  
ATOM   2398  H1  HOH B 793      14.174  17.101  23.318  1.00  0.00      B    H  
ATOM   2399  H2  HOH B 793      12.613  17.658  23.192  1.00  0.00      B    H  
ATOM   2400  O   HOH B 794       2.369  18.870  12.517  1.00  0.00      B    O  
ATOM   2401  H1  HOH B 794       2.856  19.404  13.281  1.00  0.00      B    H  
ATOM   2402  H2  HOH B 794       3.108  18.480  11.936  1.00  0.00      B    H  
ATOM   2403  O   HOH B 795      26.481  18.431   8.752  1.00  0.00      B    O  
ATOM   2404  H1  HOH B 795      26.494  17.877   7.944  1.00  0.00      B    H  
ATOM   2405  H2  HOH B 795      27.454  18.522   9.073  1.00  0.00      B    H  
ATOM   2406  O   HOH B 796      38.808  24.151  27.387  1.00  0.00      B    O  
ATOM   2407  H1  HOH B 796      37.857  23.875  27.592  1.00  0.00      B    H  
ATOM   2408  H2  HOH B 796      39.340  23.972  28.239  1.00  0.00      B    H  
ATOM   2409  O   HOH B 797      21.401  37.840  12.446  1.00  0.00      B    O  
ATOM   2410  H1  HOH B 797      20.518  37.348  12.657  1.00  0.00      B    H  
ATOM   2411  H2  HOH B 797      21.737  38.140  13.347  1.00  0.00      B    H  
ATOM   2412  O   HOH B 798      37.418  28.694   8.516  1.00  0.00      B    O  
ATOM   2413  H1  HOH B 798      36.959  28.108   9.196  1.00  0.00      B    H  
ATOM   2414  H2  HOH B 798      37.515  29.601   8.902  1.00  0.00      B    H  
ATOM   2415  O   HOH B 799       5.647  18.030  20.541  1.00  0.00      B    O  
ATOM   2416  H1  HOH B 799       5.647  17.093  20.157  1.00  0.00      B    H  
ATOM   2417  H2  HOH B 799       4.688  18.291  20.609  1.00  0.00      B    H  
ATOM   2418  O   HOH B 800      21.440  29.702  35.701  1.00  0.00      B    O  
ATOM   2419  H1  HOH B 800      21.823  30.040  36.549  1.00  0.00      B    H  
ATOM   2420  H2  HOH B 800      20.485  30.056  35.688  1.00  0.00      B    H  
ATOM   2421  O   HOH B 801      26.745   8.944   3.317  1.00  0.00      B    O  
ATOM   2422  H1  HOH B 801      27.231   8.514   2.480  1.00  0.00      B    H  
ATOM   2423  H2  HOH B 801      25.901   8.386   3.471  1.00  0.00      B    H  
ATOM   2424  O   HOH B 802      24.221  36.200   9.050  1.00  0.00      B    O  
ATOM   2425  H1  HOH B 802      23.254  35.939   8.877  1.00  0.00      B    H  
ATOM   2426  H2  HOH B 802      24.394  37.067   8.559  1.00  0.00      B    H  
ATOM   2427  O   HOH B 803      25.092  19.524  30.965  1.00  0.00      B    O  
ATOM   2428  H1  HOH B 803      24.406  19.999  31.579  1.00  0.00      B    H  
ATOM   2429  H2  HOH B 803      25.982  19.629  31.403  1.00  0.00      B    H  
ATOM   2430  O   HOH B 804      14.145  29.759  16.809  1.00  0.00      B    O  
ATOM   2431  H1  HOH B 804      13.770  30.201  15.980  1.00  0.00      B    H  
ATOM   2432  H2  HOH B 804      14.395  30.575  17.441  1.00  0.00      B    H  
ATOM   2433  O   HOH B 805      10.811   0.451   2.951  1.00  0.00      B    O  
ATOM   2434  H1  HOH B 805      10.415   1.330   2.754  1.00  0.00      B    H  
ATOM   2435  H2  HOH B 805      10.295  -0.226   2.349  1.00  0.00      B    H  
ATOM   2436  O   HOH B 806      24.951  11.667  22.082  1.00  0.00      B    O  
ATOM   2437  H1  HOH B 806      24.238  12.013  22.741  1.00  0.00      B    H  
ATOM   2438  H2  HOH B 806      25.153  10.724  22.419  1.00  0.00      B    H  
ATOM   2439  O   HOH B 807      25.662   9.241  22.882  1.00  0.00      B    O  
ATOM   2440  H1  HOH B 807      26.369   9.404  23.560  1.00  0.00      B    H  
ATOM   2441  H2  HOH B 807      25.834   8.268  22.513  1.00  0.00      B    H  
ATOM   2442  O   HOH B 808      34.301  25.337  12.152  1.00  0.00      B    O  
ATOM   2443  H1  HOH B 808      34.061  25.415  11.187  1.00  0.00      B    H  
ATOM   2444  H2  HOH B 808      35.047  24.656  12.310  1.00  0.00      B    H  
ATOM   2445  O   HOH B 809      31.432  21.613  36.381  1.00  0.00      B    O  
ATOM   2446  H1  HOH B 809      32.117  22.369  36.177  1.00  0.00      B    H  
ATOM   2447  H2  HOH B 809      31.363  21.101  35.528  1.00  0.00      B    H  
ATOM   2448  O   HOH B 810      36.094   7.478  29.573  1.00  0.00      B    O  
ATOM   2449  H1  HOH B 810      36.500   8.339  29.256  1.00  0.00      B    H  
ATOM   2450  H2  HOH B 810      35.191   7.486  29.097  1.00  0.00      B    H  
ATOM   2451  O   HOH B 811      25.405  24.776  15.602  1.00  0.00      B    O  
ATOM   2452  H1  HOH B 811      24.753  25.605  15.494  1.00  0.00      B    H  
ATOM   2453  H2  HOH B 811      26.006  24.698  14.784  1.00  0.00      B    H  
ATOM   2454  O   HOH B 812      27.883  26.688  22.212  1.00  0.00      B    O  
ATOM   2455  H1  HOH B 812      28.720  27.166  22.410  1.00  0.00      B    H  
ATOM   2456  H2  HOH B 812      27.227  27.375  21.927  1.00  0.00      B    H  
ATOM   2457  O   HOH B 813      23.489  24.463   1.846  1.00  0.00      B    O  
ATOM   2458  H1  HOH B 813      22.913  24.189   1.063  1.00  0.00      B    H  
ATOM   2459  H2  HOH B 813      23.902  23.605   2.263  1.00  0.00      B    H  
ATOM   2460  O   HOH B 814      33.317   3.224  13.334  1.00  0.00      B    O  
ATOM   2461  H1  HOH B 814      32.777   3.997  13.623  1.00  0.00      B    H  
ATOM   2462  H2  HOH B 814      33.578   3.365  12.362  1.00  0.00      B    H  
ATOM   2463  O   HOH B 815      20.595   5.687  37.817  1.00  0.00      B    O  
ATOM   2464  H1  HOH B 815      21.314   5.036  37.709  1.00  0.00      B    H  
ATOM   2465  H2  HOH B 815      20.445   6.146  36.918  1.00  0.00      B    H  
ATOM   2466  O   HOH B 816      15.681   9.442  37.104  1.00  0.00      B    O  
ATOM   2467  H1  HOH B 816      15.402   8.733  36.379  1.00  0.00      B    H  
ATOM   2468  H2  HOH B 816      16.157   8.832  37.839  1.00  0.00      B    H  
ATOM   2469  O   HOH B 817      32.858  32.487  11.342  1.00  0.00      B    O  
ATOM   2470  H1  HOH B 817      33.070  31.799  12.079  1.00  0.00      B    H  
ATOM   2471  H2  HOH B 817      31.851  32.531  11.092  1.00  0.00      B    H  
ATOM   2472  O   HOH B 818      14.370  15.601  16.935  1.00  0.00      B    O  
ATOM   2473  H1  HOH B 818      13.931  16.464  17.294  1.00  0.00      B    H  
ATOM   2474  H2  HOH B 818      15.334  15.799  16.873  1.00  0.00      B    H  
ATOM   2475  O   HOH B 819       2.262  23.888   6.533  1.00  0.00      B    O  
ATOM   2476  H1  HOH B 819       2.734  24.311   5.739  1.00  0.00      B    H  
ATOM   2477  H2  HOH B 819       1.395  24.396   6.553  1.00  0.00      B    H  
ATOM   2478  O   HOH B 820      35.689  37.375  38.962  1.00  0.00      B    O  
ATOM   2479  H1  HOH B 820      34.991  36.846  38.487  1.00  0.00      B    H  
ATOM   2480  H2  HOH B 820      35.344  37.850  39.747  1.00  0.00      B    H  
ATOM   2481  O   HOH B 821      27.781   4.654  11.414  1.00  0.00      B    O  
ATOM   2482  H1  HOH B 821      27.059   5.225  10.955  1.00  0.00      B    H  
ATOM   2483  H2  HOH B 821      27.442   3.714  11.608  1.00  0.00      B    H  
ATOM   2484  O   HOH B 822       4.368   3.372   8.395  1.00  0.00      B    O  
ATOM   2485  H1  HOH B 822       4.504   3.281   9.431  1.00  0.00      B    H  
ATOM   2486  H2  HOH B 822       3.821   2.516   8.099  1.00  0.00      B    H  
ATOM   2487  O   HOH B 823      25.506   5.894  13.618  1.00  0.00      B    O  
ATOM   2488  H1  HOH B 823      24.956   5.184  13.106  1.00  0.00      B    H  
ATOM   2489  H2  HOH B 823      25.879   6.538  12.947  1.00  0.00      B    H  
ATOM   2490  O   HOH B 824      16.318  15.042   2.257  1.00  0.00      B    O  
ATOM   2491  H1  HOH B 824      15.568  14.464   1.946  1.00  0.00      B    H  
ATOM   2492  H2  HOH B 824      16.319  15.069   3.250  1.00  0.00      B    H  
ATOM   2493  O   HOH B 825      24.912   2.904  16.775  1.00  0.00      B    O  
ATOM   2494  H1  HOH B 825      24.398   3.773  16.581  1.00  0.00      B    H  
ATOM   2495  H2  HOH B 825      24.197   2.218  17.078  1.00  0.00      B    H  
ATOM   2496  O   HOH B 826      20.047  32.753   6.464  1.00  0.00      B    O  
ATOM   2497  H1  HOH B 826      19.657  32.754   5.528  1.00  0.00      B    H  
ATOM   2498  H2  HOH B 826      20.118  31.744   6.793  1.00  0.00      B    H  
ATOM   2499  O   HOH B 827       2.762  23.921  23.402  1.00  0.00      B    O  
ATOM   2500  H1  HOH B 827       2.355  23.590  22.465  1.00  0.00      B    H  
ATOM   2501  H2  HOH B 827       3.505  24.543  23.137  1.00  0.00      B    H  
ATOM   2502  O   HOH B 828       6.492  31.732   9.973  1.00  0.00      B    O  
ATOM   2503  H1  HOH B 828       7.336  32.380   9.787  1.00  0.00      B    H  
ATOM   2504  H2  HOH B 828       6.736  30.810   9.805  1.00  0.00      B    H  
ATOM   2505  O   HOH B 829      26.007  32.302  11.902  1.00  0.00      B    O  
ATOM   2506  H1  HOH B 829      26.370  31.368  11.612  1.00  0.00      B    H  
ATOM   2507  H2  HOH B 829      25.065  32.465  11.543  1.00  0.00      B    H  
ATOM   2508  O   HOH B 830       7.721  26.858   5.890  1.00  0.00      B    O  
ATOM   2509  H1  HOH B 830       7.859  27.048   4.888  1.00  0.00      B    H  
ATOM   2510  H2  HOH B 830       6.779  27.097   6.140  1.00  0.00      B    H  
ATOM   2511  O   HOH B 831       5.874  16.284  26.777  1.00  0.00      B    O  
ATOM   2512  H1  HOH B 831       6.786  16.589  26.492  1.00  0.00      B    H  
ATOM   2513  H2  HOH B 831       5.806  15.319  26.765  1.00  0.00      B    H  
ATOM   2514  O   HOH B 832       4.171  15.025  23.324  1.00  0.00      B    O  
ATOM   2515  H1  HOH B 832       4.876  14.511  23.810  1.00  0.00      B    H  
ATOM   2516  H2  HOH B 832       4.392  16.003  23.641  1.00  0.00      B    H  
ATOM   2517  O   HOH B 833      10.952  31.040  38.792  1.00  0.00      B    O  
ATOM   2518  H1  HOH B 833      11.024  30.036  38.939  1.00  0.00      B    H  
ATOM   2519  H2  HOH B 833      10.688  31.231  37.837  1.00  0.00      B    H  
ATOM   2520  O   HOH B 834      30.199   9.741  23.813  1.00  0.00      B    O  
ATOM   2521  H1  HOH B 834      30.970   9.293  24.273  1.00  0.00      B    H  
ATOM   2522  H2  HOH B 834      30.139   9.314  22.845  1.00  0.00      B    H  
ATOM   2523  O   HOH B 835       1.041   4.869  34.857  1.00  0.00      B    O  
ATOM   2524  H1  HOH B 835       0.007   4.929  35.032  1.00  0.00      B    H  
ATOM   2525  H2  HOH B 835       1.560   4.608  35.700  1.00  0.00      B    H  
ATOM   2526  O   HOH B 836      30.758  13.584  10.301  1.00  0.00      B    O  
ATOM   2527  H1  HOH B 836      31.715  13.345  10.119  1.00  0.00      B    H  
ATOM   2528  H2  HOH B 836      30.650  14.620  10.138  1.00  0.00      B    H  
ATOM   2529  O   HOH B 837      35.269   3.673  26.715  1.00  0.00      B    O  
ATOM   2530  H1  HOH B 837      35.586   3.370  27.614  1.00  0.00      B    H  
ATOM   2531  H2  HOH B 837      34.985   2.869  26.146  1.00  0.00      B    H  
ATOM   2532  O   HOH B 838      20.635  23.107   2.076  1.00  0.00      B    O  
ATOM   2533  H1  HOH B 838      20.369  24.083   1.890  1.00  0.00      B    H  
ATOM   2534  H2  HOH B 838      20.979  23.064   3.017  1.00  0.00      B    H  
ATOM   2535  O   HOH B 839       1.742  22.286  33.996  1.00  0.00      B    O  
ATOM   2536  H1  HOH B 839       2.520  22.129  34.639  1.00  0.00      B    H  
ATOM   2537  H2  HOH B 839       2.013  22.972  33.289  1.00  0.00      B    H  
ATOM   2538  O   HOH B 840      11.371  22.898  11.819  1.00  0.00      B    O  
ATOM   2539  H1  HOH B 840      11.002  23.812  11.598  1.00  0.00      B    H  
ATOM   2540  H2  HOH B 840      12.077  22.600  11.140  1.00  0.00      B    H  
ATOM   2541  O   HOH B 841      29.789   8.445  21.190  1.00  0.00      B    O  
ATOM   2542  H1  HOH B 841      28.889   8.553  20.666  1.00  0.00      B    H  
ATOM   2543  H2  HOH B 841      30.484   8.710  20.507  1.00  0.00      B    H  
ATOM   2544  O   HOH B 842       9.642  12.738  31.055  1.00  0.00      B    O  
ATOM   2545  H1  HOH B 842       9.031  12.493  30.276  1.00  0.00      B    H  
ATOM   2546  H2  HOH B 842       9.528  13.714  31.264  1.00  0.00      B    H  
ATOM   2547  O   HOH B 843      27.513  38.492  28.783  1.00  0.00      B    O  
ATOM   2548  H1  HOH B 843      27.502  37.609  28.367  1.00  0.00      B    H  
ATOM   2549  H2  HOH B 843      27.160  38.378  29.758  1.00  0.00      B    H  
ATOM   2550  O   HOH B 844      18.372  36.155  34.526  1.00  0.00      B    O  
ATOM   2551  H1  HOH B 844      17.729  36.787  34.956  1.00  0.00      B    H  
ATOM   2552  H2  HOH B 844      17.947  35.721  33.705  1.00  0.00      B    H  
ATOM   2553  O   HOH B 845       0.436   3.996  12.069  1.00  0.00      B    O  
ATOM   2554  H1  HOH B 845       0.612   3.466  11.196  1.00  0.00      B    H  
ATOM   2555  H2  HOH B 845       0.255   3.316  12.828  1.00  0.00      B    H  
ATOM   2556  O   HOH B 846      24.401  17.850  38.346  1.00  0.00      B    O  
ATOM   2557  H1  HOH B 846      24.942  18.093  39.195  1.00  0.00      B    H  
ATOM   2558  H2  HOH B 846      23.933  18.661  37.946  1.00  0.00      B    H  
ATOM   2559  O   HOH B 847      -0.077   0.557   7.013  1.00  0.00      B    O  
ATOM   2560  H1  HOH B 847       0.633  -0.046   6.617  1.00  0.00      B    H  
ATOM   2561  H2  HOH B 847      -0.506   0.988   6.249  1.00  0.00      B    H  
ATOM   2562  O   HOH B 848      23.918  19.617  33.423  1.00  0.00      B    O  
ATOM   2563  H1  HOH B 848      24.588  18.963  33.935  1.00  0.00      B    H  
ATOM   2564  H2  HOH B 848      23.955  20.557  33.800  1.00  0.00      B    H  
ATOM   2565  O   HOH B 849      16.113   9.169   7.597  1.00  0.00      B    O  
ATOM   2566  H1  HOH B 849      15.581   9.517   8.369  1.00  0.00      B    H  
ATOM   2567  H2  HOH B 849      15.532   9.294   6.778  1.00  0.00      B    H  
ATOM   2568  O   HOH B 850      12.668   8.974   3.408  1.00  0.00      B    O  
ATOM   2569  H1  HOH B 850      12.455   7.995   3.241  1.00  0.00      B    H  
ATOM   2570  H2  HOH B 850      12.672   9.423   2.485  1.00  0.00      B    H  
ATOM   2571  O   HOH B 851      19.770   0.432   0.868  1.00  0.00      B    O  
ATOM   2572  H1  HOH B 851      20.114   1.349   1.000  1.00  0.00      B    H  
ATOM   2573  H2  HOH B 851      20.323  -0.161   1.460  1.00  0.00      B    H  
ATOM   2574  O   HOH B 852      38.184  10.624  19.060  1.00  0.00      B    O  
ATOM   2575  H1  HOH B 852      37.185  10.855  19.044  1.00  0.00      B    H  
ATOM   2576  H2  HOH B 852      38.715  11.414  18.732  1.00  0.00      B    H  
ATOM   2577  O   HOH B 853       6.778   1.177  12.577  1.00  0.00      B    O  
ATOM   2578  H1  HOH B 853       7.306   1.641  13.266  1.00  0.00      B    H  
ATOM   2579  H2  HOH B 853       7.154   0.211  12.531  1.00  0.00      B    H  
ATOM   2580  O   HOH B 854       5.821   8.408   5.445  1.00  0.00      B    O  
ATOM   2581  H1  HOH B 854       6.540   8.390   6.161  1.00  0.00      B    H  
ATOM   2582  H2  HOH B 854       5.041   8.720   5.993  1.00  0.00      B    H  
ATOM   2583  O   HOH B 855       6.090   8.679  13.442  1.00  0.00      B    O  
ATOM   2584  H1  HOH B 855       5.561   9.269  12.775  1.00  0.00      B    H  
ATOM   2585  H2  HOH B 855       5.502   8.366  14.180  1.00  0.00      B    H  
ATOM   2586  O   HOH B 856      32.610   8.125   3.604  1.00  0.00      B    O  
ATOM   2587  H1  HOH B 856      32.159   7.345   4.140  1.00  0.00      B    H  
ATOM   2588  H2  HOH B 856      32.919   8.741   4.296  1.00  0.00      B    H  
ATOM   2589  O   HOH B 857      31.308  11.033  32.169  1.00  0.00      B    O  
ATOM   2590  H1  HOH B 857      30.863  11.618  31.491  1.00  0.00      B    H  
ATOM   2591  H2  HOH B 857      32.307  11.156  32.067  1.00  0.00      B    H  
ATOM   2592  O   HOH B 858      16.221  15.083   9.149  1.00  0.00      B    O  
ATOM   2593  H1  HOH B 858      16.322  14.083   9.242  1.00  0.00      B    H  
ATOM   2594  H2  HOH B 858      16.790  15.533   9.840  1.00  0.00      B    H  
ATOM   2595  O   HOH B 859       1.193  25.388  16.054  1.00  0.00      B    O  
ATOM   2596  H1  HOH B 859       1.405  24.595  16.654  1.00  0.00      B    H  
ATOM   2597  H2  HOH B 859       1.804  26.169  16.281  1.00  0.00      B    H  
ATOM   2598  O   HOH B 860      28.360  36.967   0.687  1.00  0.00      B    O  
ATOM   2599  H1  HOH B 860      28.702  36.239   1.346  1.00  0.00      B    H  
ATOM   2600  H2  HOH B 860      27.896  36.580  -0.092  1.00  0.00      B    H  
ATOM   2601  O   HOH B 861      19.311  31.488  35.972  1.00  0.00      B    O  
ATOM   2602  H1  HOH B 861      18.464  31.180  35.514  1.00  0.00      B    H  
ATOM   2603  H2  HOH B 861      19.543  32.418  35.745  1.00  0.00      B    H  
ATOM   2604  O   HOH B 862      30.647  33.923  25.442  1.00  0.00      B    O  
ATOM   2605  H1  HOH B 862      31.433  33.656  24.834  1.00  0.00      B    H  
ATOM   2606  H2  HOH B 862      30.593  34.909  25.531  1.00  0.00      B    H  
ATOM   2607  O   HOH B 863      22.934   0.229  35.622  1.00  0.00      B    O  
ATOM   2608  H1  HOH B 863      21.912   0.073  35.513  1.00  0.00      B    H  
ATOM   2609  H2  HOH B 863      23.240  -0.290  36.422  1.00  0.00      B    H  
ATOM   2610  O   HOH B 864      13.159   4.280  12.073  1.00  0.00      B    O  
ATOM   2611  H1  HOH B 864      12.495   4.902  12.577  1.00  0.00      B    H  
ATOM   2612  H2  HOH B 864      13.371   4.681  11.137  1.00  0.00      B    H  
ATOM   2613  O   HOH B 865      36.682  30.477  11.583  1.00  0.00      B    O  
ATOM   2614  H1  HOH B 865      36.062  29.755  11.358  1.00  0.00      B    H  
ATOM   2615  H2  HOH B 865      36.545  30.681  12.550  1.00  0.00      B    H  
ATOM   2616  O   HOH B 866       2.161   9.338   0.214  1.00  0.00      B    O  
ATOM   2617  H1  HOH B 866       2.085   8.465   0.712  1.00  0.00      B    H  
ATOM   2618  H2  HOH B 866       1.398   9.902   0.461  1.00  0.00      B    H  
ATOM   2619  O   HOH B 867      16.319  37.752  26.158  1.00  0.00      B    O  
ATOM   2620  H1  HOH B 867      15.642  37.892  26.878  1.00  0.00      B    H  
ATOM   2621  H2  HOH B 867      16.505  36.791  26.081  1.00  0.00      B    H  
ATOM   2622  O   HOH B 868      35.605  12.439  11.053  1.00  0.00      B    O  
ATOM   2623  H1  HOH B 868      35.414  13.290  10.547  1.00  0.00      B    H  
ATOM   2624  H2  HOH B 868      35.289  11.722  10.443  1.00  0.00      B    H  
ATOM   2625  O   HOH B 869      36.977  18.577   2.447  1.00  0.00      B    O  
ATOM   2626  H1  HOH B 869      37.796  18.009   2.650  1.00  0.00      B    H  
ATOM   2627  H2  HOH B 869      36.187  18.192   2.957  1.00  0.00      B    H  
ATOM   2628  O   HOH B 870      22.661  26.318  35.976  1.00  0.00      B    O  
ATOM   2629  H1  HOH B 870      22.084  25.531  35.722  1.00  0.00      B    H  
ATOM   2630  H2  HOH B 870      23.025  26.701  35.105  1.00  0.00      B    H  
ATOM   2631  O   HOH B 871      37.936  13.105  23.533  1.00  0.00      B    O  
ATOM   2632  H1  HOH B 871      38.242  13.892  22.961  1.00  0.00      B    H  
ATOM   2633  H2  HOH B 871      36.919  13.275  23.545  1.00  0.00      B    H  
ATOM   2634  O   HOH B 872       8.466  33.203  12.547  1.00  0.00      B    O  
ATOM   2635  H1  HOH B 872       8.676  32.220  12.708  1.00  0.00      B    H  
ATOM   2636  H2  HOH B 872       7.474  33.438  12.500  1.00  0.00      B    H  
ATOM   2637  O   HOH B 873      27.613  36.361  17.920  1.00  0.00      B    O  
ATOM   2638  H1  HOH B 873      27.355  36.986  18.688  1.00  0.00      B    H  
ATOM   2639  H2  HOH B 873      28.166  35.609  18.250  1.00  0.00      B    H  
ATOM   2640  O   HOH B 874      11.118  16.688  13.431  1.00  0.00      B    O  
ATOM   2641  H1  HOH B 874      11.566  15.897  13.871  1.00  0.00      B    H  
ATOM   2642  H2  HOH B 874      10.685  16.393  12.564  1.00  0.00      B    H  
ATOM   2643  O   HOH B 875      20.098   2.526  21.973  1.00  0.00      B    O  
ATOM   2644  H1  HOH B 875      20.081   3.471  22.493  1.00  0.00      B    H  
ATOM   2645  H2  HOH B 875      20.885   2.581  21.294  1.00  0.00      B    H  
ATOM   2646  O   HOH B 876      16.817   7.100  10.529  1.00  0.00      B    O  
ATOM   2647  H1  HOH B 876      17.363   6.518  11.171  1.00  0.00      B    H  
ATOM   2648  H2  HOH B 876      17.397   7.389   9.757  1.00  0.00      B    H  
ATOM   2649  O   HOH B 877      14.285   3.426   7.379  1.00  0.00      B    O  
ATOM   2650  H1  HOH B 877      14.035   4.050   8.078  1.00  0.00      B    H  
ATOM   2651  H2  HOH B 877      15.214   2.990   7.558  1.00  0.00      B    H  
ATOM   2652  O   HOH B 878      37.316  23.527  16.218  1.00  0.00      B    O  
ATOM   2653  H1  HOH B 878      37.550  24.377  15.760  1.00  0.00      B    H  
ATOM   2654  H2  HOH B 878      36.920  23.732  17.131  1.00  0.00      B    H  
ATOM   2655  O   HOH B 879      38.867  23.358  31.764  1.00  0.00      B    O  
ATOM   2656  H1  HOH B 879      39.516  23.567  31.009  1.00  0.00      B    H  
ATOM   2657  H2  HOH B 879      37.937  23.607  31.431  1.00  0.00      B    H  
ATOM   2658  O   HOH B 880      37.252  10.768  30.657  1.00  0.00      B    O  
ATOM   2659  H1  HOH B 880      37.711  11.683  30.795  1.00  0.00      B    H  
ATOM   2660  H2  HOH B 880      38.041  10.108  30.387  1.00  0.00      B    H  
ATOM   2661  O   HOH B 881      31.080  37.311  15.118  1.00  0.00      B    O  
ATOM   2662  H1  HOH B 881      30.453  36.815  14.455  1.00  0.00      B    H  
ATOM   2663  H2  HOH B 881      31.705  36.596  15.539  1.00  0.00      B    H  
ATOM   2664  O   HOH B 882      18.478  28.912  28.448  1.00  0.00      B    O  
ATOM   2665  H1  HOH B 882      19.342  29.538  28.539  1.00  0.00      B    H  
ATOM   2666  H2  HOH B 882      18.380  28.620  27.451  1.00  0.00      B    H  
ATOM   2667  O   HOH B 883      36.681  22.932  28.443  1.00  0.00      B    O  
ATOM   2668  H1  HOH B 883      36.203  22.038  28.542  1.00  0.00      B    H  
ATOM   2669  H2  HOH B 883      36.568  23.432  29.273  1.00  0.00      B    H  
ATOM   2670  O   HOH B 884       7.256   1.536   9.044  1.00  0.00      B    O  
ATOM   2671  H1  HOH B 884       6.637   2.094   9.646  1.00  0.00      B    H  
ATOM   2672  H2  HOH B 884       8.028   1.275   9.659  1.00  0.00      B    H  
ATOM   2673  O   HOH B 885      19.713  16.840   6.990  1.00  0.00      B    O  
ATOM   2674  H1  HOH B 885      20.703  16.467   6.902  1.00  0.00      B    H  
ATOM   2675  H2  HOH B 885      19.754  17.857   7.027  1.00  0.00      B    H  
ATOM   2676  O   HOH B 886      33.758  25.784   9.607  1.00  0.00      B    O  
ATOM   2677  H1  HOH B 886      33.446  26.520   8.976  1.00  0.00      B    H  
ATOM   2678  H2  HOH B 886      33.526  24.913   9.145  1.00  0.00      B    H  
ATOM   2679  O   HOH B 887      23.248  26.689  14.827  1.00  0.00      B    O  
ATOM   2680  H1  HOH B 887      23.127  26.394  13.892  1.00  0.00      B    H  
ATOM   2681  H2  HOH B 887      22.678  27.524  14.943  1.00  0.00      B    H  
ATOM   2682  O   HOH B 888      33.978  14.848  16.384  1.00  0.00      B    O  
ATOM   2683  H1  HOH B 888      33.139  14.362  15.984  1.00  0.00      B    H  
ATOM   2684  H2  HOH B 888      33.782  14.938  17.374  1.00  0.00      B    H  
ATOM   2685  O   HOH B 889      14.640  24.987  11.149  1.00  0.00      B    O  
ATOM   2686  H1  HOH B 889      14.066  25.281  11.906  1.00  0.00      B    H  
ATOM   2687  H2  HOH B 889      14.919  24.022  11.278  1.00  0.00      B    H  
ATOM   2688  O   HOH B 890       6.905   5.778  23.721  1.00  0.00      B    O  
ATOM   2689  H1  HOH B 890       6.954   5.151  24.554  1.00  0.00      B    H  
ATOM   2690  H2  HOH B 890       7.196   6.688  23.993  1.00  0.00      B    H  
ATOM   2691  O   HOH B 891       9.931  14.208   2.507  1.00  0.00      B    O  
ATOM   2692  H1  HOH B 891       9.055  14.677   2.538  1.00  0.00      B    H  
ATOM   2693  H2  HOH B 891      10.628  14.688   3.088  1.00  0.00      B    H  
ATOM   2694  O   HOH B 892       6.499  19.380  26.817  1.00  0.00      B    O  
ATOM   2695  H1  HOH B 892       6.456  18.850  27.700  1.00  0.00      B    H  
ATOM   2696  H2  HOH B 892       6.873  18.719  26.183  1.00  0.00      B    H  
ATOM   2697  O   HOH B 893      33.860   8.188  22.966  1.00  0.00      B    O  
ATOM   2698  H1  HOH B 893      33.964   7.416  22.267  1.00  0.00      B    H  
ATOM   2699  H2  HOH B 893      34.272   9.041  22.652  1.00  0.00      B    H  
ATOM   2700  O   HOH B 894      22.454   5.305  32.002  1.00  0.00      B    O  
ATOM   2701  H1  HOH B 894      22.498   4.477  31.446  1.00  0.00      B    H  
ATOM   2702  H2  HOH B 894      22.599   6.133  31.378  1.00  0.00      B    H  
ATOM   2703  O   HOH B 895      38.248  37.742  14.780  1.00  0.00      B    O  
ATOM   2704  H1  HOH B 895      38.186  38.578  14.188  1.00  0.00      B    H  
ATOM   2705  H2  HOH B 895      38.161  36.935  14.133  1.00  0.00      B    H  
ATOM   2706  O   HOH B 896      33.258  26.944  14.509  1.00  0.00      B    O  
ATOM   2707  H1  HOH B 896      32.326  27.112  14.283  1.00  0.00      B    H  
ATOM   2708  H2  HOH B 896      33.825  26.761  13.734  1.00  0.00      B    H  
ATOM   2709  O   HOH B 897      36.383  29.059  23.168  1.00  0.00      B    O  
ATOM   2710  H1  HOH B 897      37.097  28.405  22.970  1.00  0.00      B    H  
ATOM   2711  H2  HOH B 897      36.596  30.004  23.010  1.00  0.00      B    H  
ATOM   2712  O   HOH B 898       1.202  14.589  37.261  1.00  0.00      B    O  
ATOM   2713  H1  HOH B 898       2.021  14.899  37.823  1.00  0.00      B    H  
ATOM   2714  H2  HOH B 898       1.131  13.552  37.260  1.00  0.00      B    H  
ATOM   2715  O   HOH B 899       4.243  29.750  23.180  1.00  0.00      B    O  
ATOM   2716  H1  HOH B 899       5.244  29.699  23.161  1.00  0.00      B    H  
ATOM   2717  H2  HOH B 899       3.837  30.069  22.244  1.00  0.00      B    H  
ATOM   2718  O   HOH B 900      10.254   7.387   6.861  1.00  0.00      B    O  
ATOM   2719  H1  HOH B 900      10.812   6.517   6.705  1.00  0.00      B    H  
ATOM   2720  H2  HOH B 900      10.459   8.103   6.086  1.00  0.00      B    H  
ATOM   2721  O   HOH B 901      29.571  31.987  13.969  1.00  0.00      B    O  
ATOM   2722  H1  HOH B 901      28.727  32.583  13.795  1.00  0.00      B    H  
ATOM   2723  H2  HOH B 901      30.062  32.016  13.039  1.00  0.00      B    H  
ATOM   2724  O   HOH B 902      33.421  30.372  13.126  1.00  0.00      B    O  
ATOM   2725  H1  HOH B 902      32.717  29.992  13.783  1.00  0.00      B    H  
ATOM   2726  H2  HOH B 902      33.600  29.682  12.413  1.00  0.00      B    H  
ATOM   2727  O   HOH B 903      36.991  10.816  38.025  1.00  0.00      B    O  
ATOM   2728  H1  HOH B 903      37.817  11.308  37.678  1.00  0.00      B    H  
ATOM   2729  H2  HOH B 903      36.677  10.214  37.234  1.00  0.00      B    H  
ATOM   2730  O   HOH B 904      11.518   7.342  30.181  1.00  0.00      B    O  
ATOM   2731  H1  HOH B 904      11.289   6.523  30.691  1.00  0.00      B    H  
ATOM   2732  H2  HOH B 904      11.349   8.182  30.824  1.00  0.00      B    H  
ATOM   2733  O   HOH B 905      16.580  10.781  27.906  1.00  0.00      B    O  
ATOM   2734  H1  HOH B 905      16.288  10.670  26.894  1.00  0.00      B    H  
ATOM   2735  H2  HOH B 905      16.016  11.548  28.250  1.00  0.00      B    H  
ATOM   2736  O   HOH B 906      16.009   2.886  30.718  1.00  0.00      B    O  
ATOM   2737  H1  HOH B 906      16.068   3.804  31.095  1.00  0.00      B    H  
ATOM   2738  H2  HOH B 906      15.205   2.430  31.203  1.00  0.00      B    H  
ATOM   2739  O   HOH B 907       9.040   8.851  19.396  1.00  0.00      B    O  
ATOM   2740  H1  HOH B 907       8.251   8.802  19.972  1.00  0.00      B    H  
ATOM   2741  H2  HOH B 907       9.509   9.620  19.656  1.00  0.00      B    H  
ATOM   2742  O   HOH B 908      32.012   0.600   2.064  1.00  0.00      B    O  
ATOM   2743  H1  HOH B 908      32.869   1.072   1.639  1.00  0.00      B    H  
ATOM   2744  H2  HOH B 908      31.453   0.251   1.319  1.00  0.00      B    H  
ATOM   2745  O   HOH B 909      29.975  28.657  19.079  1.00  0.00      B    O  
ATOM   2746  H1  HOH B 909      29.220  28.060  19.402  1.00  0.00      B    H  
ATOM   2747  H2  HOH B 909      30.119  28.485  18.096  1.00  0.00      B    H  
ATOM   2748  O   HOH B 910      35.089   9.942  35.635  1.00  0.00      B    O  
ATOM   2749  H1  HOH B 910      34.667  10.868  35.571  1.00  0.00      B    H  
ATOM   2750  H2  HOH B 910      35.363   9.707  34.675  1.00  0.00      B    H  
ATOM   2751  O   HOH B 911      10.738  30.717   4.521  1.00  0.00      B    O  
ATOM   2752  H1  HOH B 911      11.220  31.544   4.947  1.00  0.00      B    H  
ATOM   2753  H2  HOH B 911      10.148  30.308   5.192  1.00  0.00      B    H  
ATOM   2754  O   HOH B 912      34.114   8.583  27.836  1.00  0.00      B    O  
ATOM   2755  H1  HOH B 912      33.537   7.752  28.002  1.00  0.00      B    H  
ATOM   2756  H2  HOH B 912      34.317   8.568  26.819  1.00  0.00      B    H  
ATOM   2757  O   HOH B 913      26.333  20.235  17.629  1.00  0.00      B    O  
ATOM   2758  H1  HOH B 913      26.118  19.775  18.507  1.00  0.00      B    H  
ATOM   2759  H2  HOH B 913      27.365  20.154  17.427  1.00  0.00      B    H  
ATOM   2760  O   HOH B 914       4.533  26.260  10.204  1.00  0.00      B    O  
ATOM   2761  H1  HOH B 914       5.079  25.413  10.245  1.00  0.00      B    H  
ATOM   2762  H2  HOH B 914       3.624  26.020  10.622  1.00  0.00      B    H  
ATOM   2763  O   HOH B 915      30.165  10.843  19.195  1.00  0.00      B    O  
ATOM   2764  H1  HOH B 915      29.256  11.060  19.617  1.00  0.00      B    H  
ATOM   2765  H2  HOH B 915      30.702  11.693  19.118  1.00  0.00      B    H  
ATOM   2766  O   HOH B 916      19.412   2.887  18.110  1.00  0.00      B    O  
ATOM   2767  H1  HOH B 916      18.602   2.281  18.055  1.00  0.00      B    H  
ATOM   2768  H2  HOH B 916      19.471   3.294  19.038  1.00  0.00      B    H  
ATOM   2769  O   HOH B 917      22.107  18.438   9.060  1.00  0.00      B    O  
ATOM   2770  H1  HOH B 917      21.211  18.238   9.358  1.00  0.00      B    H  
ATOM   2771  H2  HOH B 917      22.670  17.593   9.205  1.00  0.00      B    H  
ATOM   2772  O   HOH B 918       9.139  18.644  22.052  1.00  0.00      B    O  
ATOM   2773  H1  HOH B 918       8.170  18.912  22.292  1.00  0.00      B    H  
ATOM   2774  H2  HOH B 918       9.090  17.652  21.794  1.00  0.00      B    H  
ATOM   2775  O   HOH B 919       6.531  34.881  25.101  1.00  0.00      B    O  
ATOM   2776  H1  HOH B 919       6.851  35.024  24.131  1.00  0.00      B    H  
ATOM   2777  H2  HOH B 919       6.974  35.585  25.747  1.00  0.00      B    H  
ATOM   2778  O   HOH B 920      36.386   5.435  22.663  1.00  0.00      B    O  
ATOM   2779  H1  HOH B 920      36.644   5.203  23.576  1.00  0.00      B    H  
ATOM   2780  H2  HOH B 920      37.182   5.273  22.055  1.00  0.00      B    H  
ATOM   2781  O   HOH B 921      17.615  38.660  21.324  1.00  0.00      B    O  
ATOM   2782  H1  HOH B 921      16.798  39.176  21.548  1.00  0.00      B    H  
ATOM   2783  H2  HOH B 921      18.271  38.708  22.139  1.00  0.00      B    H  
ATOM   2784  O   HOH B 922      11.483  33.555   0.288  1.00  0.00      B    O  
ATOM   2785  H1  HOH B 922      10.829  34.127  -0.238  1.00  0.00      B    H  
ATOM   2786  H2  HOH B 922      11.182  32.580   0.142  1.00  0.00      B    H  
ATOM   2787  O   HOH B 923      21.585  38.038  15.299  1.00  0.00      B    O  
ATOM   2788  H1  HOH B 923      21.865  37.050  15.185  1.00  0.00      B    H  
ATOM   2789  H2  HOH B 923      20.704  38.113  15.888  1.00  0.00      B    H  
ATOM   2790  O   HOH B 924      13.435  34.001  32.241  1.00  0.00      B    O  
ATOM   2791  H1  HOH B 924      14.057  33.382  31.813  1.00  0.00      B    H  
ATOM   2792  H2  HOH B 924      12.556  33.516  32.346  1.00  0.00      B    H  
ATOM   2793  O   HOH B 925      17.601   3.656  16.190  1.00  0.00      B    O  
ATOM   2794  H1  HOH B 925      16.717   3.868  16.680  1.00  0.00      B    H  
ATOM   2795  H2  HOH B 925      18.375   3.743  16.852  1.00  0.00      B    H  
ATOM   2796  O   HOH B 926      10.289  21.867   5.542  1.00  0.00      B    O  
ATOM   2797  H1  HOH B 926       9.691  22.686   5.626  1.00  0.00      B    H  
ATOM   2798  H2  HOH B 926      11.127  22.217   5.125  1.00  0.00      B    H  
ATOM   2799  O   HOH B 927      25.776  11.864  38.216  1.00  0.00      B    O  
ATOM   2800  H1  HOH B 927      26.424  12.293  37.614  1.00  0.00      B    H  
ATOM   2801  H2  HOH B 927      25.944  12.247  39.158  1.00  0.00      B    H  
ATOM   2802  O   HOH B 928      34.093  35.157  17.684  1.00  0.00      B    O  
ATOM   2803  H1  HOH B 928      34.507  35.567  16.824  1.00  0.00      B    H  
ATOM   2804  H2  HOH B 928      33.078  35.421  17.656  1.00  0.00      B    H  
ATOM   2805  O   HOH B 929      15.327  18.096  29.894  1.00  0.00      B    O  
ATOM   2806  H1  HOH B 929      16.290  17.740  29.818  1.00  0.00      B    H  
ATOM   2807  H2  HOH B 929      14.703  17.340  29.792  1.00  0.00      B    H  
ATOM   2808  O   HOH B 930      22.820  15.742  39.114  1.00  0.00      B    O  
ATOM   2809  H1  HOH B 930      23.337  16.561  39.109  1.00  0.00      B    H  
ATOM   2810  H2  HOH B 930      21.910  15.852  38.687  1.00  0.00      B    H  
ATOM   2811  O   HOH B 931      14.918  38.203  31.742  1.00  0.00      B    O  
ATOM   2812  H1  HOH B 931      15.117  38.904  32.451  1.00  0.00      B    H  
ATOM   2813  H2  HOH B 931      15.570  37.462  31.800  1.00  0.00      B    H  
ATOM   2814  O   HOH B 932      14.949   0.490  20.066  1.00  0.00      B    O  
ATOM   2815  H1  HOH B 932      14.507   1.424  20.131  1.00  0.00      B    H  
ATOM   2816  H2  HOH B 932      14.289  -0.062  19.531  1.00  0.00      B    H  
ATOM   2817  O   HOH B 933      20.397   8.655  30.494  1.00  0.00      B    O  
ATOM   2818  H1  HOH B 933      20.005   9.281  31.215  1.00  0.00      B    H  
ATOM   2819  H2  HOH B 933      20.256   7.678  30.732  1.00  0.00      B    H  
ATOM   2820  O   HOH B 934       4.423   6.804  10.414  1.00  0.00      B    O  
ATOM   2821  H1  HOH B 934       5.115   6.147  10.021  1.00  0.00      B    H  
ATOM   2822  H2  HOH B 934       3.598   6.760   9.808  1.00  0.00      B    H  
ATOM   2823  O   HOH B 935       6.631  11.694   7.363  1.00  0.00      B    O  
ATOM   2824  H1  HOH B 935       5.803  11.656   7.932  1.00  0.00      B    H  
ATOM   2825  H2  HOH B 935       6.822  10.811   7.041  1.00  0.00      B    H  
ATOM   2826  O   HOH B 936      26.437  14.065  22.209  1.00  0.00      B    O  
ATOM   2827  H1  HOH B 936      25.575  14.543  21.864  1.00  0.00      B    H  
ATOM   2828  H2  HOH B 936      26.227  13.111  22.285  1.00  0.00      B    H  
ATOM   2829  O   HOH B 937      24.423  14.055  16.414  1.00  0.00      B    O  
ATOM   2830  H1  HOH B 937      24.067  14.071  17.410  1.00  0.00      B    H  
ATOM   2831  H2  HOH B 937      23.923  14.867  15.972  1.00  0.00      B    H  
ATOM   2832  O   HOH B 938      -0.015  12.594   2.052  1.00  0.00      B    O  
ATOM   2833  H1  HOH B 938      -0.288  11.605   1.830  1.00  0.00      B    H  
ATOM   2834  H2  HOH B 938       0.692  12.959   1.432  1.00  0.00      B    H  
ATOM   2835  O   HOH B 939       1.158   9.184   7.949  1.00  0.00      B    O  
ATOM   2836  H1  HOH B 939       0.706   9.674   8.671  1.00  0.00      B    H  
ATOM   2837  H2  HOH B 939       0.604   9.427   7.140  1.00  0.00      B    H  
ATOM   2838  O   HOH B 940      26.142  27.340   7.124  1.00  0.00      B    O  
ATOM   2839  H1  HOH B 940      27.006  27.211   7.723  1.00  0.00      B    H  
ATOM   2840  H2  HOH B 940      26.189  28.273   6.688  1.00  0.00      B    H  
ATOM   2841  O   HOH B 941      34.243  33.303   6.386  1.00  0.00      B    O  
ATOM   2842  H1  HOH B 941      35.031  33.542   6.961  1.00  0.00      B    H  
ATOM   2843  H2  HOH B 941      34.041  32.331   6.460  1.00  0.00      B    H  
ATOM   2844  O   HOH B 942       6.047   5.392   8.848  1.00  0.00      B    O  
ATOM   2845  H1  HOH B 942       5.605   4.598   8.378  1.00  0.00      B    H  
ATOM   2846  H2  HOH B 942       6.968   5.595   8.443  1.00  0.00      B    H  
ATOM   2847  O   HOH B 943      28.364  18.122  21.606  1.00  0.00      B    O  
ATOM   2848  H1  HOH B 943      29.172  17.493  21.613  1.00  0.00      B    H  
ATOM   2849  H2  HOH B 943      28.725  19.047  21.254  1.00  0.00      B    H  
ATOM   2850  O   HOH B 944      28.693  22.528  22.677  1.00  0.00      B    O  
ATOM   2851  H1  HOH B 944      29.204  21.659  22.900  1.00  0.00      B    H  
ATOM   2852  H2  HOH B 944      28.912  22.794  21.743  1.00  0.00      B    H  
ATOM   2853  O   HOH B 945      39.118   3.677  29.266  1.00  0.00      B    O  
ATOM   2854  H1  HOH B 945      39.014   3.602  30.263  1.00  0.00      B    H  
ATOM   2855  H2  HOH B 945      38.867   4.550  28.906  1.00  0.00      B    H  
ATOM   2856  O   HOH B 946      38.908  13.348  28.411  1.00  0.00      B    O  
ATOM   2857  H1  HOH B 946      39.393  13.661  27.593  1.00  0.00      B    H  
ATOM   2858  H2  HOH B 946      38.175  12.662  28.148  1.00  0.00      B    H  
ATOM   2859  O   HOH B 947       6.138  11.461  11.949  1.00  0.00      B    O  
ATOM   2860  H1  HOH B 947       5.484  10.794  11.480  1.00  0.00      B    H  
ATOM   2861  H2  HOH B 947       6.172  12.272  11.282  1.00  0.00      B    H  
ATOM   2862  O   HOH B 948      11.163  35.461  29.560  1.00  0.00      B    O  
ATOM   2863  H1  HOH B 948      11.548  36.074  28.810  1.00  0.00      B    H  
ATOM   2864  H2  HOH B 948      11.672  35.697  30.435  1.00  0.00      B    H  
ATOM   2865  O   HOH B 949      13.688  34.969   5.653  1.00  0.00      B    O  
ATOM   2866  H1  HOH B 949      13.718  35.164   4.672  1.00  0.00      B    H  
ATOM   2867  H2  HOH B 949      12.956  35.543   6.033  1.00  0.00      B    H  
ATOM   2868  O   HOH B 950       7.551  36.777  26.615  1.00  0.00      B    O  
ATOM   2869  H1  HOH B 950       8.559  36.842  26.758  1.00  0.00      B    H  
ATOM   2870  H2  HOH B 950       7.339  37.700  26.231  1.00  0.00      B    H  
ATOM   2871  O   HOH B 951      12.637  12.480   8.848  1.00  0.00      B    O  
ATOM   2872  H1  HOH B 951      12.648  13.267   8.305  1.00  0.00      B    H  
ATOM   2873  H2  HOH B 951      11.934  11.843   8.446  1.00  0.00      B    H  
ATOM   2874  O   HOH B 952      19.962  29.711  32.577  1.00  0.00      B    O  
ATOM   2875  H1  HOH B 952      19.329  30.339  32.139  1.00  0.00      B    H  
ATOM   2876  H2  HOH B 952      20.894  30.048  32.447  1.00  0.00      B    H  
ATOM   2877  O   HOH B 953       9.759  20.687  12.431  1.00  0.00      B    O  
ATOM   2878  H1  HOH B 953      10.211  21.562  12.161  1.00  0.00      B    H  
ATOM   2879  H2  HOH B 953       8.981  20.558  11.738  1.00  0.00      B    H  
ATOM   2880  O   HOH B 954      21.283  21.654  12.393  1.00  0.00      B    O  
ATOM   2881  H1  HOH B 954      21.402  22.005  13.336  1.00  0.00      B    H  
ATOM   2882  H2  HOH B 954      21.475  20.641  12.359  1.00  0.00      B    H  
ATOM   2883  O   HOH B 955      17.975   0.650  26.957  1.00  0.00      B    O  
ATOM   2884  H1  HOH B 955      17.684  -0.230  26.552  1.00  0.00      B    H  
ATOM   2885  H2  HOH B 955      18.943   0.802  26.665  1.00  0.00      B    H  
ATOM   2886  O   HOH B 956      20.776  37.187  33.559  1.00  0.00      B    O  
ATOM   2887  H1  HOH B 956      21.553  36.754  32.968  1.00  0.00      B    H  
ATOM   2888  H2  HOH B 956      20.117  36.459  33.697  1.00  0.00      B    H  
ATOM   2889  O   HOH B 957      18.155  17.536  26.982  1.00  0.00      B    O  
ATOM   2890  H1  HOH B 957      18.169  17.849  27.921  1.00  0.00      B    H  
ATOM   2891  H2  HOH B 957      18.913  16.873  26.883  1.00  0.00      B    H  
ATOM   2892  O   HOH B 958      33.269   3.521  17.974  1.00  0.00      B    O  
ATOM   2893  H1  HOH B 958      32.975   2.542  17.859  1.00  0.00      B    H  
ATOM   2894  H2  HOH B 958      34.172   3.521  18.469  1.00  0.00      B    H  
ATOM   2895  O   HOH B 959       9.727  19.756  35.696  1.00  0.00      B    O  
ATOM   2896  H1  HOH B 959       9.377  20.555  36.271  1.00  0.00      B    H  
ATOM   2897  H2  HOH B 959      10.738  19.811  35.860  1.00  0.00      B    H  
ATOM   2898  O   HOH B 960      34.590  18.494  38.243  1.00  0.00      B    O  
ATOM   2899  H1  HOH B 960      34.156  18.965  37.454  1.00  0.00      B    H  
ATOM   2900  H2  HOH B 960      34.191  18.825  39.144  1.00  0.00      B    H  
ATOM   2901  O   HOH B 961      20.653  17.104  20.563  1.00  0.00      B    O  
ATOM   2902  H1  HOH B 961      21.336  17.618  21.167  1.00  0.00      B    H  
ATOM   2903  H2  HOH B 961      20.766  16.138  20.724  1.00  0.00      B    H  
ATOM   2904  O   HOH B 962      22.102  19.001  12.158  1.00  0.00      B    O  
ATOM   2905  H1  HOH B 962      21.815  18.296  11.522  1.00  0.00      B    H  
ATOM   2906  H2  HOH B 962      21.597  18.783  13.001  1.00  0.00      B    H  
ATOM   2907  O   HOH B 963      15.449  21.780   7.259  1.00  0.00      B    O  
ATOM   2908  H1  HOH B 963      15.262  20.796   7.482  1.00  0.00      B    H  
ATOM   2909  H2  HOH B 963      16.131  22.113   7.943  1.00  0.00      B    H  
ATOM   2910  O   HOH B 964       0.850  32.304  36.099  1.00  0.00      B    O  
ATOM   2911  H1  HOH B 964      -0.067  32.277  36.584  1.00  0.00      B    H  
ATOM   2912  H2  HOH B 964       0.754  31.747  35.298  1.00  0.00      B    H  
ATOM   2913  O   HOH B 965      37.495  31.903  17.903  1.00  0.00      B    O  
ATOM   2914  H1  HOH B 965      38.449  31.669  17.664  1.00  0.00      B    H  
ATOM   2915  H2  HOH B 965      37.440  31.954  18.966  1.00  0.00      B    H  
ATOM   2916  O   HOH B 966      21.751  29.317  15.024  1.00  0.00      B    O  
ATOM   2917  H1  HOH B 966      22.443  29.271  15.795  1.00  0.00      B    H  
ATOM   2918  H2  HOH B 966      22.243  29.666  14.235  1.00  0.00      B    H  
ATOM   2919  O   HOH B 967      14.779   0.160  36.866  1.00  0.00      B    O  
ATOM   2920  H1  HOH B 967      15.240   1.032  37.053  1.00  0.00      B    H  
ATOM   2921  H2  HOH B 967      14.188  -0.054  37.672  1.00  0.00      B    H  
ATOM   2922  O   HOH B 968      15.123   8.049  17.928  1.00  0.00      B    O  
ATOM   2923  H1  HOH B 968      16.063   8.168  17.643  1.00  0.00      B    H  
ATOM   2924  H2  HOH B 968      14.611   8.937  17.699  1.00  0.00      B    H  
ATOM   2925  O   HOH B 969       0.138  15.932  31.922  1.00  0.00      B    O  
ATOM   2926  H1  HOH B 969      -0.431  16.790  32.047  1.00  0.00      B    H  
ATOM   2927  H2  HOH B 969       1.112  16.300  31.834  1.00  0.00      B    H  
ATOM   2928  O   HOH B 970      22.669   5.701   3.442  1.00  0.00      B    O  
ATOM   2929  H1  HOH B 970      22.192   5.375   4.214  1.00  0.00      B    H  
ATOM   2930  H2  HOH B 970      23.439   4.995   3.285  1.00  0.00      B    H  
ATOM   2931  O   HOH B 971      22.280  18.800   6.350  1.00  0.00      B    O  
ATOM   2932  H1  HOH B 971      22.342  18.777   7.388  1.00  0.00      B    H  
ATOM   2933  H2  HOH B 971      22.060  17.863   5.989  1.00  0.00      B    H  
ATOM   2934  O   HOH B 972      10.402   9.407   4.905  1.00  0.00      B    O  
ATOM   2935  H1  HOH B 972       9.961  10.238   4.527  1.00  0.00      B    H  
ATOM   2936  H2  HOH B 972      11.185   9.200   4.325  1.00  0.00      B    H  
ATOM   2937  O   HOH B 973      11.575  14.218  14.332  1.00  0.00      B    O  
ATOM   2938  H1  HOH B 973      11.391  13.612  15.129  1.00  0.00      B    H  
ATOM   2939  H2  HOH B 973      12.039  13.640  13.637  1.00  0.00      B    H  
ATOM   2940  O   HOH B 974      15.764  14.416   4.881  1.00  0.00      B    O  
ATOM   2941  H1  HOH B 974      15.762  13.420   4.942  1.00  0.00      B    H  
ATOM   2942  H2  HOH B 974      16.507  14.853   5.513  1.00  0.00      B    H  
ATOM   2943  O   HOH B 975       1.257  28.357  39.040  1.00  0.00      B    O  
ATOM   2944  H1  HOH B 975       1.859  28.071  38.274  1.00  0.00      B    H  
ATOM   2945  H2  HOH B 975       0.287  28.392  38.708  1.00  0.00      B    H  
ATOM   2946  O   HOH B 976      16.152  26.309  22.346  1.00  0.00      B    O  
ATOM   2947  H1  HOH B 976      16.783  26.378  23.098  1.00  0.00      B    H  
ATOM   2948  H2  HOH B 976      15.283  26.753  22.672  1.00  0.00      B    H  
ATOM   2949  O   HOH B 977      17.052   1.652   7.108  1.00  0.00      B    O  
ATOM   2950  H1  HOH B 977      17.389   2.040   8.028  1.00  0.00      B    H  
ATOM   2951  H2  HOH B 977      16.845   0.712   7.326  1.00  0.00      B    H  
ATOM   2952  O   HOH B 978      16.764  19.847  26.334  1.00  0.00      B    O  
ATOM   2953  H1  HOH B 978      16.403  19.976  27.291  1.00  0.00      B    H  
ATOM   2954  H2  HOH B 978      17.289  18.976  26.310  1.00  0.00      B    H  
ATOM   2955  O   HOH B 979      33.317  11.280  21.340  1.00  0.00      B    O  
ATOM   2956  H1  HOH B 979      34.280  11.584  21.326  1.00  0.00      B    H  
ATOM   2957  H2  HOH B 979      33.338  10.481  20.687  1.00  0.00      B    H  
ATOM   2958  O   HOH B 980      12.247  19.564  28.103  1.00  0.00      B    O  
ATOM   2959  H1  HOH B 980      11.615  20.301  28.440  1.00  0.00      B    H  
ATOM   2960  H2  HOH B 980      12.610  19.080  28.916  1.00  0.00      B    H  
ATOM   2961  O   HOH B 981      12.690  24.870  24.888  1.00  0.00      B    O  
ATOM   2962  H1  HOH B 981      12.015  24.292  24.351  1.00  0.00      B    H  
ATOM   2963  H2  HOH B 981      13.481  24.251  25.149  1.00  0.00      B    H  
ATOM   2964  O   HOH B 982      37.146  24.796   9.129  1.00  0.00      B    O  
ATOM   2965  H1  HOH B 982      37.522  24.001   9.611  1.00  0.00      B    H  
ATOM   2966  H2  HOH B 982      36.199  24.562   8.850  1.00  0.00      B    H  
ATOM   2967  O   HOH B 983       4.242  13.100  34.517  1.00  0.00      B    O  
ATOM   2968  H1  HOH B 983       4.201  14.024  34.053  1.00  0.00      B    H  
ATOM   2969  H2  HOH B 983       5.031  13.147  35.151  1.00  0.00      B    H  
ATOM   2970  O   HOH B 984       6.711  34.594  15.635  1.00  0.00      B    O  
ATOM   2971  H1  HOH B 984       7.319  35.326  15.950  1.00  0.00      B    H  
ATOM   2972  H2  HOH B 984       5.870  34.952  15.243  1.00  0.00      B    H  
ATOM   2973  O   HOH B 985       7.499  34.304   1.298  1.00  0.00      B    O  
ATOM   2974  H1  HOH B 985       7.570  34.217   2.300  1.00  0.00      B    H  
ATOM   2975  H2  HOH B 985       6.912  33.505   0.996  1.00  0.00      B    H  
ATOM   2976  O   HOH B 986      13.456  36.355  25.062  1.00  0.00      B    O  
ATOM   2977  H1  HOH B 986      13.510  35.489  24.535  1.00  0.00      B    H  
ATOM   2978  H2  HOH B 986      13.955  37.055  24.488  1.00  0.00      B    H  
ATOM   2979  O   HOH B 987       0.694  24.704  38.829  1.00  0.00      B    O  
ATOM   2980  H1  HOH B 987       0.198  23.788  38.743  1.00  0.00      B    H  
ATOM   2981  H2  HOH B 987       1.642  24.567  38.978  1.00  0.00      B    H  
ATOM   2982  O   HOH B 988      38.567  13.479   9.491  1.00  0.00      B    O  
ATOM   2983  H1  HOH B 988      39.097  14.343   9.353  1.00  0.00      B    H  
ATOM   2984  H2  HOH B 988      38.313  13.071   8.606  1.00  0.00      B    H  
ATOM   2985  O   HOH B 989       1.011  14.548  26.502  1.00  0.00      B    O  
ATOM   2986  H1  HOH B 989       1.611  15.096  27.070  1.00  0.00      B    H  
ATOM   2987  H2  HOH B 989       0.387  15.219  26.045  1.00  0.00      B    H  
ATOM   2988  O   HOH B 990      10.500   3.760  24.338  1.00  0.00      B    O  
ATOM   2989  H1  HOH B 990      10.546   2.731  24.285  1.00  0.00      B    H  
ATOM   2990  H2  HOH B 990       9.988   4.006  23.521  1.00  0.00      B    H  
ATOM   2991  O   HOH B 991      20.518  25.920  11.709  1.00  0.00      B    O  
ATOM   2992  H1  HOH B 991      20.499  26.644  10.940  1.00  0.00      B    H  
ATOM   2993  H2  HOH B 991      20.850  25.032  11.279  1.00  0.00      B    H  
ATOM   2994  O   HOH B 992      27.278   6.182  17.468  1.00  0.00      B    O  
ATOM   2995  H1  HOH B 992      27.716   5.508  16.824  1.00  0.00      B    H  
ATOM   2996  H2  HOH B 992      27.639   5.916  18.418  1.00  0.00      B    H  
ATOM   2997  O   HOH B 993      25.830  35.538  16.129  1.00  0.00      B    O  
ATOM   2998  H1  HOH B 993      26.250  35.981  16.958  1.00  0.00      B    H  
ATOM   2999  H2  HOH B 993      26.030  36.068  15.316  1.00  0.00      B    H  
ATOM   3000  O   HOH B 994      29.453   9.816  14.256  1.00  0.00      B    O  
ATOM   3001  H1  HOH B 994      29.784   9.417  15.154  1.00  0.00      B    H  
ATOM   3002  H2  HOH B 994      30.264  10.246  13.839  1.00  0.00      B    H  
ATOM   3003  O   HOH B 995      24.755   5.854  33.701  1.00  0.00      B    O  
ATOM   3004  H1  HOH B 995      24.551   4.916  33.447  1.00  0.00      B    H  
ATOM   3005  H2  HOH B 995      24.041   6.427  33.391  1.00  0.00      B    H  
ATOM   3006  O   HOH B 996      36.688   3.712  18.853  1.00  0.00      B    O  
ATOM   3007  H1  HOH B 996      37.074   4.203  19.629  1.00  0.00      B    H  
ATOM   3008  H2  HOH B 996      36.749   4.354  17.982  1.00  0.00      B    H  
ATOM   3009  O   HOH B 997      24.711  18.381  23.860  1.00  0.00      B    O  
ATOM   3010  H1  HOH B 997      25.741  18.301  23.818  1.00  0.00      B    H  
ATOM   3011  H2  HOH B 997      24.467  18.410  24.879  1.00  0.00      B    H  
ATOM   3012  O   HOH B 998       1.475  31.775   2.660  1.00  0.00      B    O  
ATOM   3013  H1  HOH B 998       2.424  31.518   2.797  1.00  0.00      B    H  
ATOM   3014  H2  HOH B 998       1.570  32.418   1.883  1.00  0.00      B    H  
ATOM   3015  O   HOH B 999      28.055  26.632  13.327  1.00  0.00      B    O  
ATOM   3016  H1  HOH B 999      27.976  27.168  14.202  1.00  0.00      B    H  
ATOM   3017  H2  HOH B 999      27.853  25.723  13.534  1.00  0.00      B    H  
ATOM   3018  O   HOH B1000      19.878  37.712  10.032  1.00  0.00      B    O  
ATOM   3019  H1  HOH B1000      20.393  37.842  10.905  1.00  0.00      B    H  
ATOM   3020  H2  HOH B1000      18.920  37.687  10.262  1.00  0.00      B    H  
ATOM   3021  O   HOH B1001      24.530  23.752   5.741  1.00  0.00      B    O  
ATOM   3022  H1  HOH B1001      25.141  24.166   4.997  1.00  0.00      B    H  
ATOM   3023  H2  HOH B1001      24.384  24.449   6.506  1.00  0.00      B    H  
ATOM   3024  O   HOH B1002      38.067  21.325  25.920  1.00  0.00      B    O  
ATOM   3025  H1  HOH B1002      37.897  21.858  26.769  1.00  0.00      B    H  
ATOM   3026  H2  HOH B1002      38.288  21.985  25.183  1.00  0.00      B    H  
ATOM   3027  O   HOH B1003       4.176  28.060  30.700  1.00  0.00      B    O  
ATOM   3028  H1  HOH B1003       5.010  28.323  30.157  1.00  0.00      B    H  
ATOM   3029  H2  HOH B1003       4.538  27.712  31.581  1.00  0.00      B    H  
ATOM   3030  O   HOH B1004      29.683  11.226   6.715  1.00  0.00      B    O  
ATOM   3031  H1  HOH B1004      29.582  10.401   6.188  1.00  0.00      B    H  
ATOM   3032  H2  HOH B1004      28.967  11.847   6.263  1.00  0.00      B    H  
ATOM   3033  O   HOH B1005      38.078  34.970  13.600  1.00  0.00      B    O  
ATOM   3034  H1  HOH B1005      37.741  34.218  14.195  1.00  0.00      B    H  
ATOM   3035  H2  HOH B1005      37.443  35.197  12.829  1.00  0.00      B    H  
ATOM   3036  O   HOH B1006      14.800   3.454  28.356  1.00  0.00      B    O  
ATOM   3037  H1  HOH B1006      15.068   2.723  27.658  1.00  0.00      B    H  
ATOM   3038  H2  HOH B1006      15.347   3.209  29.184  1.00  0.00      B    H  
ATOM   3039  O   HOH B1007      22.944  34.343  18.979  1.00  0.00      B    O  
ATOM   3040  H1  HOH B1007      23.364  34.298  19.882  1.00  0.00      B    H  
ATOM   3041  H2  HOH B1007      22.144  34.969  19.029  1.00  0.00      B    H  
ATOM   3042  O   HOH B1008      12.460   1.685  24.470  1.00  0.00      B    O  
ATOM   3043  H1  HOH B1008      12.619   1.681  23.444  1.00  0.00      B    H  
ATOM   3044  H2  HOH B1008      13.317   2.060  24.797  1.00  0.00      B    H  
ATOM   3045  O   HOH B1009      10.469   4.270  19.748  1.00  0.00      B    O  
ATOM   3046  H1  HOH B1009      10.000   4.421  20.631  1.00  0.00      B    H  
ATOM   3047  H2  HOH B1009       9.873   4.645  19.024  1.00  0.00      B    H  
ATOM   3048  O   HOH B1010       2.863  33.726  18.611  1.00  0.00      B    O  
ATOM   3049  H1  HOH B1010       3.447  32.911  18.509  1.00  0.00      B    H  
ATOM   3050  H2  HOH B1010       3.451  34.535  18.585  1.00  0.00      B    H  
ATOM   3051  O   HOH B1011      22.177  22.490  18.484  1.00  0.00      B    O  
ATOM   3052  H1  HOH B1011      22.216  22.057  19.437  1.00  0.00      B    H  
ATOM   3053  H2  HOH B1011      22.820  21.969  17.862  1.00  0.00      B    H  
ATOM   3054  O   HOH B1012      29.176  23.970  11.440  1.00  0.00      B    O  
ATOM   3055  H1  HOH B1012      30.078  24.149  11.822  1.00  0.00      B    H  
ATOM   3056  H2  HOH B1012      29.199  24.366  10.503  1.00  0.00      B    H  
ATOM   3057  O   HOH B1013       8.200  12.077  13.671  1.00  0.00      B    O  
ATOM   3058  H1  HOH B1013       7.232  11.949  13.305  1.00  0.00      B    H  
ATOM   3059  H2  HOH B1013       8.111  12.508  14.582  1.00  0.00      B    H  
ATOM   3060  O   HOH B1014      39.104   7.777  23.306  1.00  0.00      B    O  
ATOM   3061  H1  HOH B1014      39.501   8.061  24.162  1.00  0.00      B    H  
ATOM   3062  H2  HOH B1014      38.459   8.552  23.022  1.00  0.00      B    H  
ATOM   3063  O   HOH B1015      19.378  21.173  38.326  1.00  0.00      B    O  
ATOM   3064  H1  HOH B1015      20.142  21.256  39.050  1.00  0.00      B    H  
ATOM   3065  H2  HOH B1015      18.646  20.608  38.760  1.00  0.00      B    H  
ATOM   3066  O   HOH B1016       9.329  34.608  37.899  1.00  0.00      B    O  
ATOM   3067  H1  HOH B1016       8.966  34.605  38.803  1.00  0.00      B    H  
ATOM   3068  H2  HOH B1016       8.699  35.235  37.311  1.00  0.00      B    H  
ATOM   3069  O   HOH B1017      39.030  26.651  19.678  1.00  0.00      B    O  
ATOM   3070  H1  HOH B1017      38.492  27.383  20.157  1.00  0.00      B    H  
ATOM   3071  H2  HOH B1017      38.446  25.865  19.541  1.00  0.00      B    H  
ATOM   3072  O   HOH B1018       4.953  13.245  27.610  1.00  0.00      B    O  
ATOM   3073  H1  HOH B1018       5.250  13.275  26.649  1.00  0.00      B    H  
ATOM   3074  H2  HOH B1018       4.638  12.276  27.740  1.00  0.00      B    H  
ATOM   3075  O   HOH B1019      35.805  20.237   8.135  1.00  0.00      B    O  
ATOM   3076  H1  HOH B1019      36.195  19.788   8.912  1.00  0.00      B    H  
ATOM   3077  H2  HOH B1019      36.519  20.366   7.453  1.00  0.00      B    H  
ATOM   3078  O   HOH B1020      38.573   6.130  20.954  1.00  0.00      B    O  
ATOM   3079  H1  HOH B1020      38.785   6.640  21.797  1.00  0.00      B    H  
ATOM   3080  H2  HOH B1020      38.508   6.747  20.148  1.00  0.00      B    H  
ATOM   3081  O   HOH B1021       8.757  11.010   3.299  1.00  0.00      B    O  
ATOM   3082  H1  HOH B1021       9.340  10.888   2.495  1.00  0.00      B    H  
ATOM   3083  H2  HOH B1021       7.815  10.722   2.986  1.00  0.00      B    H  
ATOM   3084  O   HOH B1022      29.877  16.354  29.634  1.00  0.00      B    O  
ATOM   3085  H1  HOH B1022      29.032  15.764  29.598  1.00  0.00      B    H  
ATOM   3086  H2  HOH B1022      30.481  16.211  28.780  1.00  0.00      B    H  
ATOM   3087  O   HOH B1023      31.716  21.858   3.672  1.00  0.00      B    O  
ATOM   3088  H1  HOH B1023      31.498  21.102   3.052  1.00  0.00      B    H  
ATOM   3089  H2  HOH B1023      31.565  21.581   4.672  1.00  0.00      B    H  
ATOM   3090  O   HOH B1024      24.848  15.314  25.062  1.00  0.00      B    O  
ATOM   3091  H1  HOH B1024      25.784  15.365  24.764  1.00  0.00      B    H  
ATOM   3092  H2  HOH B1024      24.621  16.120  25.627  1.00  0.00      B    H  
ATOM   3093  O   HOH B1025      33.064   8.079  31.584  1.00  0.00      B    O  
ATOM   3094  H1  HOH B1025      32.391   8.187  32.325  1.00  0.00      B    H  
ATOM   3095  H2  HOH B1025      33.378   9.022  31.349  1.00  0.00      B    H  
ATOM   3096  O   HOH B1026      19.959  14.575  22.477  1.00  0.00      B    O  
ATOM   3097  H1  HOH B1026      20.920  14.355  22.376  1.00  0.00      B    H  
ATOM   3098  H2  HOH B1026      19.454  14.370  21.636  1.00  0.00      B    H  
ATOM   3099  O   HOH B1027      37.950  18.236  31.638  1.00  0.00      B    O  
ATOM   3100  H1  HOH B1027      38.404  19.043  31.194  1.00  0.00      B    H  
ATOM   3101  H2  HOH B1027      37.627  18.585  32.526  1.00  0.00      B    H  
ATOM   3102  O   HOH B1028      14.293  33.789  15.620  1.00  0.00      B    O  
ATOM   3103  H1  HOH B1028      15.287  33.698  15.359  1.00  0.00      B    H  
ATOM   3104  H2  HOH B1028      13.936  34.412  14.883  1.00  0.00      B    H  
ATOM   3105  O   HOH B1029       6.844  13.127  35.666  1.00  0.00      B    O  
ATOM   3106  H1  HOH B1029       7.352  12.264  35.299  1.00  0.00      B    H  
ATOM   3107  H2  HOH B1029       7.439  13.936  35.612  1.00  0.00      B    H  
ATOM   3108  O   HOH B1030      20.822  11.395  15.434  1.00  0.00      B    O  
ATOM   3109  H1  HOH B1030      20.821  10.531  14.897  1.00  0.00      B    H  
ATOM   3110  H2  HOH B1030      20.392  11.188  16.344  1.00  0.00      B    H  
ATOM   3111  O   HOH B1031      33.389  11.725   0.111  1.00  0.00      B    O  
ATOM   3112  H1  HOH B1031      32.899  12.619   0.316  1.00  0.00      B    H  
ATOM   3113  H2  HOH B1031      32.754  11.079  -0.293  1.00  0.00      B    H  
ATOM   3114  O   HOH B1032      19.086  22.626  18.394  1.00  0.00      B    O  
ATOM   3115  H1  HOH B1032      20.082  22.729  18.239  1.00  0.00      B    H  
ATOM   3116  H2  HOH B1032      18.833  21.812  17.838  1.00  0.00      B    H  
ATOM   3117  O   HOH B1033      17.724  12.076  23.723  1.00  0.00      B    O  
ATOM   3118  H1  HOH B1033      18.600  12.159  24.182  1.00  0.00      B    H  
ATOM   3119  H2  HOH B1033      17.033  11.682  24.348  1.00  0.00      B    H  
ATOM   3120  O   HOH B1034       1.537   6.964   1.680  1.00  0.00      B    O  
ATOM   3121  H1  HOH B1034       0.950   6.562   0.989  1.00  0.00      B    H  
ATOM   3122  H2  HOH B1034       2.350   6.353   1.808  1.00  0.00      B    H  
ATOM   3123  O   HOH B1035      35.965  12.916  15.564  1.00  0.00      B    O  
ATOM   3124  H1  HOH B1035      36.678  12.815  14.839  1.00  0.00      B    H  
ATOM   3125  H2  HOH B1035      36.312  13.642  16.166  1.00  0.00      B    H  
ATOM   3126  O   HOH B1036      14.315  16.473  12.187  1.00  0.00      B    O  
ATOM   3127  H1  HOH B1036      14.546  17.031  12.962  1.00  0.00      B    H  
ATOM   3128  H2  HOH B1036      14.761  15.588  12.321  1.00  0.00      B    H  
ATOM   3129  O   HOH B1037      13.844  10.264  16.633  1.00  0.00      B    O  
ATOM   3130  H1  HOH B1037      13.959  10.921  17.411  1.00  0.00      B    H  
ATOM   3131  H2  HOH B1037      14.257  10.636  15.785  1.00  0.00      B    H  
ATOM   3132  O   HOH B1038       0.829  37.812  31.701  1.00  0.00      B    O  
ATOM   3133  H1  HOH B1038       1.427  37.234  32.222  1.00  0.00      B    H  
ATOM   3134  H2  HOH B1038       0.068  38.113  32.398  1.00  0.00      B    H  
ATOM   3135  O   HOH B1039      27.480  33.666  13.733  1.00  0.00      B    O  
ATOM   3136  H1  HOH B1039      26.942  34.495  13.600  1.00  0.00      B    H  
ATOM   3137  H2  HOH B1039      26.948  32.941  13.202  1.00  0.00      B    H  
ATOM   3138  O   HOH B1040      31.895  37.337  20.536  1.00  0.00      B    O  
ATOM   3139  H1  HOH B1040      32.478  36.676  20.970  1.00  0.00      B    H  
ATOM   3140  H2  HOH B1040      30.970  36.903  20.454  1.00  0.00      B    H  
ATOM   3141  O   HOH B1041      34.132  33.719   2.361  1.00  0.00      B    O  
ATOM   3142  H1  HOH B1041      34.413  34.397   3.068  1.00  0.00      B    H  
ATOM   3143  H2  HOH B1041      33.241  34.040   2.057  1.00  0.00      B    H  
ATOM   3144  O   HOH B1042      14.709  33.015  28.364  1.00  0.00      B    O  
ATOM   3145  H1  HOH B1042      14.921  33.788  27.751  1.00  0.00      B    H  
ATOM   3146  H2  HOH B1042      15.444  32.272  28.236  1.00  0.00      B    H  
ATOM   3147  O   HOH B1043       5.796  32.380   0.545  1.00  0.00      B    O  
ATOM   3148  H1  HOH B1043       5.230  32.209   1.375  1.00  0.00      B    H  
ATOM   3149  H2  HOH B1043       5.280  32.835  -0.170  1.00  0.00      B    H  
ATOM   3150  O   HOH B1044      31.400  20.397  33.976  1.00  0.00      B    O  
ATOM   3151  H1  HOH B1044      31.347  20.952  33.166  1.00  0.00      B    H  
ATOM   3152  H2  HOH B1044      32.298  19.897  33.900  1.00  0.00      B    H  
ATOM   3153  O   HOH B1045      31.231  37.334  10.365  1.00  0.00      B    O  
ATOM   3154  H1  HOH B1045      32.109  37.172   9.905  1.00  0.00      B    H  
ATOM   3155  H2  HOH B1045      30.945  38.323  10.201  1.00  0.00      B    H  
ATOM   3156  O   HOH B1046      21.918  27.979  31.296  1.00  0.00      B    O  
ATOM   3157  H1  HOH B1046      22.642  28.276  30.699  1.00  0.00      B    H  
ATOM   3158  H2  HOH B1046      21.100  28.174  30.796  1.00  0.00      B    H  
ATOM   3159  O   HOH B1047       6.270  22.547  35.509  1.00  0.00      B    O  
ATOM   3160  H1  HOH B1047       6.203  22.113  34.565  1.00  0.00      B    H  
ATOM   3161  H2  HOH B1047       7.254  22.695  35.773  1.00  0.00      B    H  
ATOM   3162  O   HOH B1048      11.439   6.336  36.880  1.00  0.00      B    O  
ATOM   3163  H1  HOH B1048      11.962   5.447  37.265  1.00  0.00      B    H  
ATOM   3164  H2  HOH B1048      10.585   5.995  36.424  1.00  0.00      B    H  
ATOM   3165  O   HOH B1049      35.261  32.473  33.287  1.00  0.00      B    O  
ATOM   3166  H1  HOH B1049      35.261  32.002  32.420  1.00  0.00      B    H  
ATOM   3167  H2  HOH B1049      35.070  33.440  33.083  1.00  0.00      B    H  
ATOM   3168  O   HOH B1050      36.026  10.571  22.177  1.00  0.00      B    O  
ATOM   3169  H1  HOH B1050      37.066  10.650  21.974  1.00  0.00      B    H  
ATOM   3170  H2  HOH B1050      35.893  10.284  23.119  1.00  0.00      B    H  
ATOM   3171  O   HOH B1051       1.868  29.182  34.098  1.00  0.00      B    O  
ATOM   3172  H1  HOH B1051       1.092  29.824  33.993  1.00  0.00      B    H  
ATOM   3173  H2  HOH B1051       2.729  29.675  33.985  1.00  0.00      B    H  
ATOM   3174  O   HOH B1052       6.511   5.440  16.299  1.00  0.00      B    O  
ATOM   3175  H1  HOH B1052       5.718   4.909  16.555  1.00  0.00      B    H  
ATOM   3176  H2  HOH B1052       6.778   5.061  15.383  1.00  0.00      B    H  
ATOM   3177  O   HOH B1053      11.441  15.792   4.123  1.00  0.00      B    O  
ATOM   3178  H1  HOH B1053      12.363  16.101   4.316  1.00  0.00      B    H  
ATOM   3179  H2  HOH B1053      10.843  16.556   3.908  1.00  0.00      B    H  
ATOM   3180  O   HOH B1054      36.714   5.741  25.802  1.00  0.00      B    O  
ATOM   3181  H1  HOH B1054      36.250   6.640  25.567  1.00  0.00      B    H  
ATOM   3182  H2  HOH B1054      36.126   5.120  26.310  1.00  0.00      B    H  
ATOM   3183  O   HOH B1055       7.157  12.940   9.808  1.00  0.00      B    O  
ATOM   3184  H1  HOH B1055       7.990  12.884  10.431  1.00  0.00      B    H  
ATOM   3185  H2  HOH B1055       7.364  12.364   8.979  1.00  0.00      B    H  
ATOM   3186  O   HOH B1056      37.300   8.750  11.387  1.00  0.00      B    O  
ATOM   3187  H1  HOH B1056      37.371   9.175  12.319  1.00  0.00      B    H  
ATOM   3188  H2  HOH B1056      37.596   7.805  11.524  1.00  0.00      B    H  
ATOM   3189  O   HOH B1057      17.546  15.394   6.652  1.00  0.00      B    O  
ATOM   3190  H1  HOH B1057      18.522  15.724   6.749  1.00  0.00      B    H  
ATOM   3191  H2  HOH B1057      17.024  15.694   7.457  1.00  0.00      B    H  
ATOM   3192  O   HOH B1058      13.191   2.190  21.822  1.00  0.00      B    O  
ATOM   3193  H1  HOH B1058      14.137   2.548  21.995  1.00  0.00      B    H  
ATOM   3194  H2  HOH B1058      12.956   2.460  20.896  1.00  0.00      B    H  
ATOM   3195  O   HOH B1059      18.763  15.480  24.678  1.00  0.00      B    O  
ATOM   3196  H1  HOH B1059      19.201  15.097  23.856  1.00  0.00      B    H  
ATOM   3197  H2  HOH B1059      19.371  15.200  25.475  1.00  0.00      B    H  
ATOM   3198  O   HOH B1060      17.727  12.354   1.513  1.00  0.00      B    O  
ATOM   3199  H1  HOH B1060      17.510  11.520   2.030  1.00  0.00      B    H  
ATOM   3200  H2  HOH B1060      16.849  12.860   1.390  1.00  0.00      B    H  
ATOM   3201  O   HOH B1061       3.792   2.292   4.363  1.00  0.00      B    O  
ATOM   3202  H1  HOH B1061       4.304   2.949   3.829  1.00  0.00      B    H  
ATOM   3203  H2  HOH B1061       3.271   2.809   5.103  1.00  0.00      B    H  
ATOM   3204  O   HOH B1062       2.921  14.487  18.381  1.00  0.00      B    O  
ATOM   3205  H1  HOH B1062       2.388  15.391  18.465  1.00  0.00      B    H  
ATOM   3206  H2  HOH B1062       3.155  14.048  19.284  1.00  0.00      B    H  
ATOM   3207  O   HOH B1063       8.953   4.911  21.894  1.00  0.00      B    O  
ATOM   3208  H1  HOH B1063       8.269   4.855  22.673  1.00  0.00      B    H  
ATOM   3209  H2  HOH B1063       9.206   5.917  21.824  1.00  0.00      B    H  
ATOM   3210  O   HOH B1064       6.701  27.664  36.152  1.00  0.00      B    O  
ATOM   3211  H1  HOH B1064       5.953  28.304  36.221  1.00  0.00      B    H  
ATOM   3212  H2  HOH B1064       6.290  26.737  36.024  1.00  0.00      B    H  
ATOM   3213  O   HOH B1065      25.194  28.060  26.470  1.00  0.00      B    O  
ATOM   3214  H1  HOH B1065      25.716  27.226  26.731  1.00  0.00      B    H  
ATOM   3215  H2  HOH B1065      25.838  28.822  26.310  1.00  0.00      B    H  
ATOM   3216  O   HOH B1066      29.000  16.409  33.342  1.00  0.00      B    O  
ATOM   3217  H1  HOH B1066      28.330  16.777  34.050  1.00  0.00      B    H  
ATOM   3218  H2  HOH B1066      28.877  16.951  32.502  1.00  0.00      B    H  
ATOM   3219  O   HOH B1067      38.728  10.359   9.778  1.00  0.00      B    O  
ATOM   3220  H1  HOH B1067      37.978   9.765  10.146  1.00  0.00      B    H  
ATOM   3221  H2  HOH B1067      38.357  11.270   9.703  1.00  0.00      B    H  
ATOM   3222  O   HOH B1068      26.900   3.554  28.622  1.00  0.00      B    O  
ATOM   3223  H1  HOH B1068      26.386   3.232  27.834  1.00  0.00      B    H  
ATOM   3224  H2  HOH B1068      26.376   4.425  28.887  1.00  0.00      B    H  
ATOM   3225  O   HOH B1069       9.288  38.001   1.685  1.00  0.00      B    O  
ATOM   3226  H1  HOH B1069       8.347  37.783   1.571  1.00  0.00      B    H  
ATOM   3227  H2  HOH B1069       9.871  37.217   1.570  1.00  0.00      B    H  
ATOM   3228  O   HOH B1070      16.255  31.180   8.518  1.00  0.00      B    O  
ATOM   3229  H1  HOH B1070      16.084  32.177   8.285  1.00  0.00      B    H  
ATOM   3230  H2  HOH B1070      16.570  30.621   7.716  1.00  0.00      B    H  
ATOM   3231  O   HOH B1071      25.855  34.109   5.528  1.00  0.00      B    O  
ATOM   3232  H1  HOH B1071      26.034  33.969   4.574  1.00  0.00      B    H  
ATOM   3233  H2  HOH B1071      25.531  33.270   5.946  1.00  0.00      B    H  
ATOM   3234  O   HOH B1072       3.319  19.694  14.829  1.00  0.00      B    O  
ATOM   3235  H1  HOH B1072       3.795  20.627  14.942  1.00  0.00      B    H  
ATOM   3236  H2  HOH B1072       3.999  18.961  14.970  1.00  0.00      B    H  
ATOM   3237  O   HOH B1073      10.391  28.416  14.249  1.00  0.00      B    O  
ATOM   3238  H1  HOH B1073      10.008  27.921  15.068  1.00  0.00      B    H  
ATOM   3239  H2  HOH B1073       9.802  28.133  13.507  1.00  0.00      B    H  
ATOM   3240  O   HOH B1074      17.580  27.500  11.642  1.00  0.00      B    O  
ATOM   3241  H1  HOH B1074      18.248  26.751  11.887  1.00  0.00      B    H  
ATOM   3242  H2  HOH B1074      18.072  28.267  11.210  1.00  0.00      B    H  
ATOM   3243  O   HOH B1075      38.909  22.530   4.587  1.00  0.00      B    O  
ATOM   3244  H1  HOH B1075      39.286  23.281   4.004  1.00  0.00      B    H  
ATOM   3245  H2  HOH B1075      38.726  21.722   3.974  1.00  0.00      B    H  
ATOM   3246  O   HOH B1076      14.675  37.278   2.819  1.00  0.00      B    O  
ATOM   3247  H1  HOH B1076      14.211  38.137   3.126  1.00  0.00      B    H  
ATOM   3248  H2  HOH B1076      14.017  36.551   2.686  1.00  0.00      B    H  
ATOM   3249  O   HOH B1077      20.410  19.766  26.553  1.00  0.00      B    O  
ATOM   3250  H1  HOH B1077      20.342  19.169  27.350  1.00  0.00      B    H  
ATOM   3251  H2  HOH B1077      20.449  19.153  25.710  1.00  0.00      B    H  
ATOM   3252  O   HOH B1078      23.823  11.610  19.515  1.00  0.00      B    O  
ATOM   3253  H1  HOH B1078      24.425  11.523  18.686  1.00  0.00      B    H  
ATOM   3254  H2  HOH B1078      24.386  11.597  20.375  1.00  0.00      B    H  
ATOM   3255  O   HOH B1079      30.127  15.551  36.356  1.00  0.00      B    O  
ATOM   3256  H1  HOH B1079      30.890  15.423  35.783  1.00  0.00      B    H  
ATOM   3257  H2  HOH B1079      29.485  14.803  36.171  1.00  0.00      B    H  
ATOM   3258  O   HOH B1080       4.986  25.825  -0.175  1.00  0.00      B    O  
ATOM   3259  H1  HOH B1080       5.010  26.209   0.807  1.00  0.00      B    H  
ATOM   3260  H2  HOH B1080       5.922  25.523  -0.446  1.00  0.00      B    H  
ATOM   3261  O   HOH B1081      11.518  31.622  32.320  1.00  0.00      B    O  
ATOM   3262  H1  HOH B1081      11.666  31.932  31.366  1.00  0.00      B    H  
ATOM   3263  H2  HOH B1081      10.689  31.959  32.687  1.00  0.00      B    H  
ATOM   3264  O   HOH B1082      31.365  35.317  17.511  1.00  0.00      B    O  
ATOM   3265  H1  HOH B1082      30.488  35.161  17.046  1.00  0.00      B    H  
ATOM   3266  H2  HOH B1082      31.136  35.502  18.471  1.00  0.00      B    H  
ATOM   3267  O   HOH B1083       4.438  26.406   6.560  1.00  0.00      B    O  
ATOM   3268  H1  HOH B1083       4.313  27.267   7.104  1.00  0.00      B    H  
ATOM   3269  H2  HOH B1083       4.933  25.759   7.156  1.00  0.00      B    H  
ATOM   3270  O   HOH B1084      26.065  28.895  33.426  1.00  0.00      B    O  
ATOM   3271  H1  HOH B1084      26.054  28.486  32.500  1.00  0.00      B    H  
ATOM   3272  H2  HOH B1084      25.104  28.962  33.784  1.00  0.00      B    H  
ATOM   3273  O   HOH B1085      16.336  30.775  28.879  1.00  0.00      B    O  
ATOM   3274  H1  HOH B1085      15.356  30.437  29.069  1.00  0.00      B    H  
ATOM   3275  H2  HOH B1085      16.845  29.935  28.844  1.00  0.00      B    H  
ATOM   3276  O   HOH B1086       9.540  24.842  35.953  1.00  0.00      B    O  
ATOM   3277  H1  HOH B1086      10.526  25.024  35.803  1.00  0.00      B    H  
ATOM   3278  H2  HOH B1086       9.263  25.376  36.753  1.00  0.00      B    H  
ATOM   3279  O   HOH B1087       1.432   9.834   5.263  1.00  0.00      B    O  
ATOM   3280  H1  HOH B1087       2.432   9.851   5.509  1.00  0.00      B    H  
ATOM   3281  H2  HOH B1087       1.220   8.904   4.926  1.00  0.00      B    H  
ATOM   3282  O   HOH B1088      22.309  27.952   0.541  1.00  0.00      B    O  
ATOM   3283  H1  HOH B1088      22.451  26.967   0.556  1.00  0.00      B    H  
ATOM   3284  H2  HOH B1088      22.763  28.375   1.301  1.00  0.00      B    H  
ATOM   3285  O   HOH B1089      31.942  35.703  38.118  1.00  0.00      B    O  
ATOM   3286  H1  HOH B1089      32.824  35.808  37.675  1.00  0.00      B    H  
ATOM   3287  H2  HOH B1089      31.242  35.717  37.394  1.00  0.00      B    H  
ATOM   3288  O   HOH B1090       0.412  28.612  14.210  1.00  0.00      B    O  
ATOM   3289  H1  HOH B1090       0.656  28.418  13.209  1.00  0.00      B    H  
ATOM   3290  H2  HOH B1090       0.195  27.693  14.553  1.00  0.00      B    H  
ATOM   3291  O   HOH B1091       4.364  11.732  18.198  1.00  0.00      B    O  
ATOM   3292  H1  HOH B1091       4.168  12.724  18.154  1.00  0.00      B    H  
ATOM   3293  H2  HOH B1091       5.365  11.631  18.544  1.00  0.00      B    H  
ATOM   3294  O   HOH B1092      23.664  25.835  17.689  1.00  0.00      B    O  
ATOM   3295  H1  HOH B1092      24.093  24.970  17.388  1.00  0.00      B    H  
ATOM   3296  H2  HOH B1092      22.950  25.579  18.367  1.00  0.00      B    H  
ATOM   3297  O   HOH B1093      16.061   0.539  33.971  1.00  0.00      B    O  
ATOM   3298  H1  HOH B1093      15.102   0.278  34.176  1.00  0.00      B    H  
ATOM   3299  H2  HOH B1093      16.503   0.595  34.894  1.00  0.00      B    H  
ATOM   3300  O   HOH B1094      15.714  30.099  21.518  1.00  0.00      B    O  
ATOM   3301  H1  HOH B1094      16.072  29.169  21.613  1.00  0.00      B    H  
ATOM   3302  H2  HOH B1094      15.008  30.274  22.196  1.00  0.00      B    H  
ATOM   3303  O   HOH B1095      29.182  31.246  20.377  1.00  0.00      B    O  
ATOM   3304  H1  HOH B1095      29.122  31.834  19.508  1.00  0.00      B    H  
ATOM   3305  H2  HOH B1095      29.165  30.289  20.068  1.00  0.00      B    H  
ATOM   3306  O   HOH B1096      20.190  27.130  37.301  1.00  0.00      B    O  
ATOM   3307  H1  HOH B1096      20.012  28.087  37.579  1.00  0.00      B    H  
ATOM   3308  H2  HOH B1096      21.165  27.032  37.140  1.00  0.00      B    H  
ATOM   3309  O   HOH B1097      14.876  25.862  34.451  1.00  0.00      B    O  
ATOM   3310  H1  HOH B1097      14.967  25.259  35.178  1.00  0.00      B    H  
ATOM   3311  H2  HOH B1097      15.489  26.583  34.554  1.00  0.00      B    H  
ATOM   3312  O   HOH B1098      16.850  21.116  22.910  1.00  0.00      B    O  
ATOM   3313  H1  HOH B1098      17.425  20.310  22.722  1.00  0.00      B    H  
ATOM   3314  H2  HOH B1098      17.210  21.590  23.767  1.00  0.00      B    H  
ATOM   3315  O   HOH B1099      13.146   8.545  22.615  1.00  0.00      B    O  
ATOM   3316  H1  HOH B1099      13.878   8.040  22.044  1.00  0.00      B    H  
ATOM   3317  H2  HOH B1099      13.461   8.621  23.579  1.00  0.00      B    H  
ATOM   3318  O   HOH B1100      22.774  13.228  23.410  1.00  0.00      B    O  
ATOM   3319  H1  HOH B1100      22.132  12.626  22.906  1.00  0.00      B    H  
ATOM   3320  H2  HOH B1100      22.804  12.789  24.292  1.00  0.00      B    H  
ATOM   3321  O   HOH B1101      14.568  18.138  36.923  1.00  0.00      B    O  
ATOM   3322  H1  HOH B1101      13.614  17.870  37.200  1.00  0.00      B    H  
ATOM   3323  H2  HOH B1101      15.166  17.929  37.737  1.00  0.00      B    H  
ATOM   3324  O   HOH B1102      35.983  30.140   1.622  1.00  0.00      B    O  
ATOM   3325  H1  HOH B1102      35.664  30.355   2.577  1.00  0.00      B    H  
ATOM   3326  H2  HOH B1102      37.014  30.332   1.576  1.00  0.00      B    H  
ATOM   3327  O   HOH B1103      17.771  33.226  38.623  1.00  0.00      B    O  
ATOM   3328  H1  HOH B1103      17.247  32.548  39.255  1.00  0.00      B    H  
ATOM   3329  H2  HOH B1103      18.715  32.866  38.539  1.00  0.00      B    H  
ATOM   3330  O   HOH B1104      18.176  30.035  10.339  1.00  0.00      B    O  
ATOM   3331  H1  HOH B1104      19.008  30.467   9.879  1.00  0.00      B    H  
ATOM   3332  H2  HOH B1104      17.322  30.519  10.008  1.00  0.00      B    H  
ATOM   3333  O   HOH B1105      24.181   9.695  10.744  1.00  0.00      B    O  
ATOM   3334  H1  HOH B1105      23.324  10.057  11.213  1.00  0.00      B    H  
ATOM   3335  H2  HOH B1105      24.531  10.499  10.210  1.00  0.00      B    H  
ATOM   3336  O   HOH B1106      23.247  15.111  33.282  1.00  0.00      B    O  
ATOM   3337  H1  HOH B1106      22.344  15.305  33.755  1.00  0.00      B    H  
ATOM   3338  H2  HOH B1106      23.591  14.150  33.588  1.00  0.00      B    H  
ATOM   3339  O   HOH B1107      24.463   9.523  15.874  1.00  0.00      B    O  
ATOM   3340  H1  HOH B1107      24.079  10.375  15.456  1.00  0.00      B    H  
ATOM   3341  H2  HOH B1107      25.488   9.537  15.918  1.00  0.00      B    H  
ATOM   3342  O   HOH B1108      21.325  32.424   0.406  1.00  0.00      B    O  
ATOM   3343  H1  HOH B1108      20.640  31.996   1.100  1.00  0.00      B    H  
ATOM   3344  H2  HOH B1108      21.779  31.632  -0.134  1.00  0.00      B    H  
ATOM   3345  O   HOH B1109      10.951   9.053  37.078  1.00  0.00      B    O  
ATOM   3346  H1  HOH B1109      11.129   8.016  37.131  1.00  0.00      B    H  
ATOM   3347  H2  HOH B1109      10.356   9.265  37.801  1.00  0.00      B    H  
ATOM   3348  O   HOH B1110       2.234  12.000  28.474  1.00  0.00      B    O  
ATOM   3349  H1  HOH B1110       2.555  12.373  27.575  1.00  0.00      B    H  
ATOM   3350  H2  HOH B1110       1.262  12.338  28.589  1.00  0.00      B    H  
ATOM   3351  O   HOH B1111      36.958  33.492   1.699  1.00  0.00      B    O  
ATOM   3352  H1  HOH B1111      37.233  34.434   1.441  1.00  0.00      B    H  
ATOM   3353  H2  HOH B1111      35.984  33.529   1.874  1.00  0.00      B    H  
ATOM   3354  O   HOH B1112      30.429   5.096  19.055  1.00  0.00      B    O  
ATOM   3355  H1  HOH B1112      30.261   4.170  18.536  1.00  0.00      B    H  
ATOM   3356  H2  HOH B1112      31.006   5.023  19.914  1.00  0.00      B    H  
ATOM   3357  O   HOH B1113      37.771  11.517   7.027  1.00  0.00      B    O  
ATOM   3358  H1  HOH B1113      38.307  11.585   6.202  1.00  0.00      B    H  
ATOM   3359  H2  HOH B1113      37.327  10.587   7.068  1.00  0.00      B    H  
ATOM   3360  O   HOH B1114       3.485   5.609   6.615  1.00  0.00      B    O  
ATOM   3361  H1  HOH B1114       2.510   5.229   6.467  1.00  0.00      B    H  
ATOM   3362  H2  HOH B1114       4.070   4.854   7.009  1.00  0.00      B    H  
ATOM   3363  O   HOH B1115      15.359   2.588  37.691  1.00  0.00      B    O  
ATOM   3364  H1  HOH B1115      16.075   3.199  38.054  1.00  0.00      B    H  
ATOM   3365  H2  HOH B1115      14.927   2.222  38.551  1.00  0.00      B    H  
ATOM   3366  O   HOH B1116      10.118  26.353  18.314  1.00  0.00      B    O  
ATOM   3367  H1  HOH B1116       9.625  26.829  17.579  1.00  0.00      B    H  
ATOM   3368  H2  HOH B1116       9.451  25.686  18.720  1.00  0.00      B    H  
ATOM   3369  O   HOH B1117      35.190   2.991  35.033  1.00  0.00      B    O  
ATOM   3370  H1  HOH B1117      34.494   3.365  34.410  1.00  0.00      B    H  
ATOM   3371  H2  HOH B1117      34.887   2.108  35.356  1.00  0.00      B    H  
ATOM   3372  O   HOH B1118      32.667  27.653   7.891  1.00  0.00      B    O  
ATOM   3373  H1  HOH B1118      32.273  27.085   7.134  1.00  0.00      B    H  
ATOM   3374  H2  HOH B1118      33.023  28.575   7.599  1.00  0.00      B    H  
ATOM   3375  O   HOH B1119      26.097  28.883  38.840  1.00  0.00      B    O  
ATOM   3376  H1  HOH B1119      25.596  28.050  38.513  1.00  0.00      B    H  
ATOM   3377  H2  HOH B1119      25.875  29.716  38.347  1.00  0.00      B    H  
ATOM   3378  O   HOH B1120       2.623  17.389  20.634  1.00  0.00      B    O  
ATOM   3379  H1  HOH B1120       2.440  16.861  21.460  1.00  0.00      B    H  
ATOM   3380  H2  HOH B1120       1.938  17.214  19.922  1.00  0.00      B    H  
ATOM   3381  O   HOH B1121      34.135  26.282  19.022  1.00  0.00      B    O  
ATOM   3382  H1  HOH B1121      34.621  27.134  19.143  1.00  0.00      B    H  
ATOM   3383  H2  HOH B1121      33.593  26.047  19.862  1.00  0.00      B    H  
ATOM   3384  O   HOH B1122       5.540   2.799  27.324  1.00  0.00      B    O  
ATOM   3385  H1  HOH B1122       5.065   2.235  26.641  1.00  0.00      B    H  
ATOM   3386  H2  HOH B1122       4.744   3.322  27.837  1.00  0.00      B    H  
ATOM   3387  O   HOH B1123      37.026  33.464  30.868  1.00  0.00      B    O  
ATOM   3388  H1  HOH B1123      36.599  32.537  30.696  1.00  0.00      B    H  
ATOM   3389  H2  HOH B1123      36.350  34.111  31.238  1.00  0.00      B    H  
ATOM   3390  O   HOH B1124      -0.361  14.541  12.069  1.00  0.00      B    O  
ATOM   3391  H1  HOH B1124       0.246  14.203  11.318  1.00  0.00      B    H  
ATOM   3392  H2  HOH B1124       0.202  15.194  12.658  1.00  0.00      B    H  
ATOM   3393  O   HOH B1125      35.759  30.134  16.788  1.00  0.00      B    O  
ATOM   3394  H1  HOH B1125      36.176  30.857  17.324  1.00  0.00      B    H  
ATOM   3395  H2  HOH B1125      34.771  30.111  17.099  1.00  0.00      B    H  
ATOM   3396  O   HOH B1126      12.929   2.518  19.167  1.00  0.00      B    O  
ATOM   3397  H1  HOH B1126      13.304   2.297  18.249  1.00  0.00      B    H  
ATOM   3398  H2  HOH B1126      12.516   3.427  19.091  1.00  0.00      B    H  
ATOM   3399  O   HOH B1127      38.519  21.419  36.069  1.00  0.00      B    O  
ATOM   3400  H1  HOH B1127      38.957  21.875  35.215  1.00  0.00      B    H  
ATOM   3401  H2  HOH B1127      39.162  20.769  36.496  1.00  0.00      B    H  
ATOM   3402  O   HOH B1128      26.385  27.315  18.077  1.00  0.00      B    O  
ATOM   3403  H1  HOH B1128      26.024  28.012  18.706  1.00  0.00      B    H  
ATOM   3404  H2  HOH B1128      25.629  26.934  17.545  1.00  0.00      B    H  
ATOM   3405  O   HOH B1129      38.860  16.393  28.814  1.00  0.00      B    O  
ATOM   3406  H1  HOH B1129      39.768  16.050  28.883  1.00  0.00      B    H  
ATOM   3407  H2  HOH B1129      38.497  16.609  29.738  1.00  0.00      B    H  
ATOM   3408  O   HOH B1130       5.320  25.328  35.692  1.00  0.00      B    O  
ATOM   3409  H1  HOH B1130       4.315  25.258  35.597  1.00  0.00      B    H  
ATOM   3410  H2  HOH B1130       5.670  24.433  35.451  1.00  0.00      B    H  
ATOM   3411  O   HOH B1131      32.921  21.673  11.538  1.00  0.00      B    O  
ATOM   3412  H1  HOH B1131      32.884  22.102  12.537  1.00  0.00      B    H  
ATOM   3413  H2  HOH B1131      33.898  21.314  11.407  1.00  0.00      B    H  
ATOM   3414  O   HOH B1132      37.763  34.542  28.385  1.00  0.00      B    O  
ATOM   3415  H1  HOH B1132      38.217  35.239  28.912  1.00  0.00      B    H  
ATOM   3416  H2  HOH B1132      37.288  33.960  29.096  1.00  0.00      B    H  
ATOM   3417  O   HOH B1133      17.498  14.356  35.524  1.00  0.00      B    O  
ATOM   3418  H1  HOH B1133      17.732  14.121  34.599  1.00  0.00      B    H  
ATOM   3419  H2  HOH B1133      18.366  14.606  35.894  1.00  0.00      B    H  
ATOM   3420  O   HOH B1134       6.662  26.480  14.472  1.00  0.00      B    O  
ATOM   3421  H1  HOH B1134       6.044  27.023  13.913  1.00  0.00      B    H  
ATOM   3422  H2  HOH B1134       7.480  26.329  13.856  1.00  0.00      B    H  
ATOM   3423  O   HOH B1135      11.517  27.353  20.357  1.00  0.00      B    O  
ATOM   3424  H1  HOH B1135      10.851  26.985  19.671  1.00  0.00      B    H  
ATOM   3425  H2  HOH B1135      12.315  27.696  19.810  1.00  0.00      B    H  
ATOM   3426  O   HOH B1136      25.509  11.966   9.137  1.00  0.00      B    O  
ATOM   3427  H1  HOH B1136      25.630  11.905   8.148  1.00  0.00      B    H  
ATOM   3428  H2  HOH B1136      26.431  11.979   9.555  1.00  0.00      B    H  
ATOM   3429  O   HOH B1137      13.250  21.280  26.158  1.00  0.00      B    O  
ATOM   3430  H1  HOH B1137      13.106  20.487  26.759  1.00  0.00      B    H  
ATOM   3431  H2  HOH B1137      13.535  20.895  25.197  1.00  0.00      B    H  
ATOM   3432  O   HOH B1138      24.209  20.300  21.746  1.00  0.00      B    O  
ATOM   3433  H1  HOH B1138      24.274  21.243  22.119  1.00  0.00      B    H  
ATOM   3434  H2  HOH B1138      24.644  19.741  22.508  1.00  0.00      B    H  
ATOM   3435  O   HOH B1139       1.908  15.639   7.608  1.00  0.00      B    O  
ATOM   3436  H1  HOH B1139       1.065  15.410   7.057  1.00  0.00      B    H  
ATOM   3437  H2  HOH B1139       2.745  15.632   7.050  1.00  0.00      B    H  
ATOM   3438  O   HOH B1140      28.591  13.412  25.524  1.00  0.00      B    O  
ATOM   3439  H1  HOH B1140      28.684  12.738  24.724  1.00  0.00      B    H  
ATOM   3440  H2  HOH B1140      29.529  13.608  25.938  1.00  0.00      B    H  
ATOM   3441  O   HOH B1141      19.162  29.469  37.964  1.00  0.00      B    O  
ATOM   3442  H1  HOH B1141      19.298  30.267  37.359  1.00  0.00      B    H  
ATOM   3443  H2  HOH B1141      18.556  29.775  38.688  1.00  0.00      B    H  
ATOM   3444  O   HOH B1142      21.750  17.603  28.070  1.00  0.00      B    O  
ATOM   3445  H1  HOH B1142      22.378  18.363  28.406  1.00  0.00      B    H  
ATOM   3446  H2  HOH B1142      22.396  16.867  27.738  1.00  0.00      B    H  
ATOM   3447  O   HOH B1143      21.709   2.557  19.720  1.00  0.00      B    O  
ATOM   3448  H1  HOH B1143      22.178   2.940  18.905  1.00  0.00      B    H  
ATOM   3449  H2  HOH B1143      21.381   1.573  19.550  1.00  0.00      B    H  
ATOM   3450  O   HOH B1144      28.739  17.628  15.545  1.00  0.00      B    O  
ATOM   3451  H1  HOH B1144      28.860  17.457  14.541  1.00  0.00      B    H  
ATOM   3452  H2  HOH B1144      29.410  18.344  15.838  1.00  0.00      B    H  
ATOM   3453  O   HOH B1145      18.348  32.839  28.335  1.00  0.00      B    O  
ATOM   3454  H1  HOH B1145      17.770  32.117  28.749  1.00  0.00      B    H  
ATOM   3455  H2  HOH B1145      18.603  32.485  27.423  1.00  0.00      B    H  
ATOM   3456  O   HOH B1146      11.562  38.730  12.115  1.00  0.00      B    O  
ATOM   3457  H1  HOH B1146      11.602  38.059  12.902  1.00  0.00      B    H  
ATOM   3458  H2  HOH B1146      11.350  39.610  12.496  1.00  0.00      B    H  
ATOM   3459  O   HOH B1147      33.564  36.295   8.910  1.00  0.00      B    O  
ATOM   3460  H1  HOH B1147      34.182  36.009   9.691  1.00  0.00      B    H  
ATOM   3461  H2  HOH B1147      32.990  35.446   8.583  1.00  0.00      B    H  
ATOM   3462  O   HOH B1148      35.587   7.948  25.181  1.00  0.00      B    O  
ATOM   3463  H1  HOH B1148      35.084   7.706  24.278  1.00  0.00      B    H  
ATOM   3464  H2  HOH B1148      35.806   8.957  25.075  1.00  0.00      B    H  
ATOM   3465  O   HOH B1149      26.455  31.275   3.622  1.00  0.00      B    O  
ATOM   3466  H1  HOH B1149      27.379  31.773   3.608  1.00  0.00      B    H  
ATOM   3467  H2  HOH B1149      25.700  32.001   3.450  1.00  0.00      B    H  
ATOM   3468  O   HOH B1150      22.705   5.535   7.405  1.00  0.00      B    O  
ATOM   3469  H1  HOH B1150      23.578   6.015   7.467  1.00  0.00      B    H  
ATOM   3470  H2  HOH B1150      22.358   5.486   8.313  1.00  0.00      B    H  
ATOM   3471  O   HOH B1151       3.667  19.065   7.060  1.00  0.00      B    O  
ATOM   3472  H1  HOH B1151       3.884  19.869   6.451  1.00  0.00      B    H  
ATOM   3473  H2  HOH B1151       4.568  18.600   7.320  1.00  0.00      B    H  
ATOM   3474  O   HOH B1152      30.112   6.489  38.104  1.00  0.00      B    O  
ATOM   3475  H1  HOH B1152      29.499   6.930  37.398  1.00  0.00      B    H  
ATOM   3476  H2  HOH B1152      30.644   5.811  37.634  1.00  0.00      B    H  
ATOM   3477  O   HOH B1153      19.380  14.973   1.443  1.00  0.00      B    O  
ATOM   3478  H1  HOH B1153      19.618  15.385   0.576  1.00  0.00      B    H  
ATOM   3479  H2  HOH B1153      18.647  14.242   1.275  1.00  0.00      B    H  
ATOM   3480  O   HOH B1154      25.575  17.211  13.667  1.00  0.00      B    O  
ATOM   3481  H1  HOH B1154      25.792  18.058  14.142  1.00  0.00      B    H  
ATOM   3482  H2  HOH B1154      25.341  17.496  12.714  1.00  0.00      B    H  
ATOM   3483  O   HOH B1155      32.863  23.249   9.004  1.00  0.00      B    O  
ATOM   3484  H1  HOH B1155      32.752  22.747   9.886  1.00  0.00      B    H  
ATOM   3485  H2  HOH B1155      33.774  23.067   8.709  1.00  0.00      B    H  
ATOM   3486  O   HOH B1156      13.666  27.895  18.540  1.00  0.00      B    O  
ATOM   3487  H1  HOH B1156      13.833  28.752  17.972  1.00  0.00      B    H  
ATOM   3488  H2  HOH B1156      14.539  27.721  19.057  1.00  0.00      B    H  
ATOM   3489  O   HOH B1157      15.308  34.882  26.513  1.00  0.00      B    O  
ATOM   3490  H1  HOH B1157      16.093  34.826  25.807  1.00  0.00      B    H  
ATOM   3491  H2  HOH B1157      14.534  35.232  25.991  1.00  0.00      B    H  
ATOM   3492  O   HOH B1158      33.949  16.463  32.170  1.00  0.00      B    O  
ATOM   3493  H1  HOH B1158      33.040  15.974  32.108  1.00  0.00      B    H  
ATOM   3494  H2  HOH B1158      34.637  15.781  31.862  1.00  0.00      B    H  
ATOM   3495  O   HOH B1159      28.284  37.493  24.936  1.00  0.00      B    O  
ATOM   3496  H1  HOH B1159      27.711  36.839  25.494  1.00  0.00      B    H  
ATOM   3497  H2  HOH B1159      27.721  38.242  24.677  1.00  0.00      B    H  
ATOM   3498  O   HOH B1160      15.504   3.008  22.348  1.00  0.00      B    O  
ATOM   3499  H1  HOH B1160      16.270   2.992  21.718  1.00  0.00      B    H  
ATOM   3500  H2  HOH B1160      15.857   2.851  23.228  1.00  0.00      B    H  
ATOM   3501  O   HOH B1161       5.392  29.093  15.259  1.00  0.00      B    O  
ATOM   3502  H1  HOH B1161       4.957  30.030  15.132  1.00  0.00      B    H  
ATOM   3503  H2  HOH B1161       5.974  29.080  16.123  1.00  0.00      B    H  
ATOM   3504  O   HOH B1162      22.819   4.939  15.170  1.00  0.00      B    O  
ATOM   3505  H1  HOH B1162      23.336   4.540  14.343  1.00  0.00      B    H  
ATOM   3506  H2  HOH B1162      23.510   5.487  15.670  1.00  0.00      B    H  
ATOM   3507  O   HOH B1163       7.116  15.319   6.649  1.00  0.00      B    O  
ATOM   3508  H1  HOH B1163       7.747  15.368   5.973  1.00  0.00      B    H  
ATOM   3509  H2  HOH B1163       6.830  14.320   6.702  1.00  0.00      B    H  
ATOM   3510  O   HOH B1164      15.744  20.279  35.212  1.00  0.00      B    O  
ATOM   3511  H1  HOH B1164      16.476  19.863  34.721  1.00  0.00      B    H  
ATOM   3512  H2  HOH B1164      15.456  19.641  35.965  1.00  0.00      B    H  
ATOM   3513  O   HOH B1165       7.224  13.054  16.288  1.00  0.00      B    O  
ATOM   3514  H1  HOH B1165       7.935  13.242  17.036  1.00  0.00      B    H  
ATOM   3515  H2  HOH B1165       6.909  12.092  16.387  1.00  0.00      B    H  
ATOM   3516  O   HOH B1166      14.085  20.868  23.450  1.00  0.00      B    O  
ATOM   3517  H1  HOH B1166      14.100  19.842  23.544  1.00  0.00      B    H  
ATOM   3518  H2  HOH B1166      14.988  21.220  23.127  1.00  0.00      B    H  
ATOM   3519  O   HOH B1167      31.401  13.435  26.158  1.00  0.00      B    O  
ATOM   3520  H1  HOH B1167      31.670  12.710  26.822  1.00  0.00      B    H  
ATOM   3521  H2  HOH B1167      31.700  13.233  25.196  1.00  0.00      B    H  
ATOM   3522  O   HOH B1168      12.736  26.051  13.318  1.00  0.00      B    O  
ATOM   3523  H1  HOH B1168      12.159  25.850  12.582  1.00  0.00      B    H  
ATOM   3524  H2  HOH B1168      12.738  27.044  13.414  1.00  0.00      B    H  
ATOM   3525  O   HOH B1169      38.181  20.886   6.694  1.00  0.00      B    O  
ATOM   3526  H1  HOH B1169      38.532  21.579   6.055  1.00  0.00      B    H  
ATOM   3527  H2  HOH B1169      38.781  20.088   6.672  1.00  0.00      B    H  
ATOM   3528  O   HOH B1170      30.830  37.435  28.343  1.00  0.00      B    O  
ATOM   3529  H1  HOH B1170      30.237  36.862  28.885  1.00  0.00      B    H  
ATOM   3530  H2  HOH B1170      30.986  38.346  28.789  1.00  0.00      B    H  
ATOM   3531  O   HOH B1171      11.541   6.046  13.895  1.00  0.00      B    O  
ATOM   3532  H1  HOH B1171      11.750   6.633  14.674  1.00  0.00      B    H  
ATOM   3533  H2  HOH B1171      11.174   5.171  14.305  1.00  0.00      B    H  
ATOM   3534  O   HOH B1172      14.763  31.323  18.889  1.00  0.00      B    O  
ATOM   3535  H1  HOH B1172      15.194  30.743  19.653  1.00  0.00      B    H  
ATOM   3536  H2  HOH B1172      15.266  32.210  18.829  1.00  0.00      B    H  
ATOM   3537  O   HOH B1173      34.213  35.744  36.758  1.00  0.00      B    O  
ATOM   3538  H1  HOH B1173      34.855  34.977  36.898  1.00  0.00      B    H  
ATOM   3539  H2  HOH B1173      33.855  35.734  35.813  1.00  0.00      B    H  
ATOM   3540  O   HOH B1174       7.736  36.427   6.032  1.00  0.00      B    O  
ATOM   3541  H1  HOH B1174       6.976  35.919   5.692  1.00  0.00      B    H  
ATOM   3542  H2  HOH B1174       7.405  37.267   6.488  1.00  0.00      B    H  
ATOM   3543  O   HOH B1175      26.638  19.152  15.363  1.00  0.00      B    O  
ATOM   3544  H1  HOH B1175      26.472  19.472  16.332  1.00  0.00      B    H  
ATOM   3545  H2  HOH B1175      27.328  18.377  15.381  1.00  0.00      B    H  
ATOM   3546  O   HOH B1176      35.347  35.821  15.447  1.00  0.00      B    O  
ATOM   3547  H1  HOH B1176      35.111  36.160  14.534  1.00  0.00      B    H  
ATOM   3548  H2  HOH B1176      35.912  34.996  15.338  1.00  0.00      B    H  
ATOM   3549  O   HOH B1177      26.575  25.237  30.987  1.00  0.00      B    O  
ATOM   3550  H1  HOH B1177      26.205  24.743  30.217  1.00  0.00      B    H  
ATOM   3551  H2  HOH B1177      26.305  24.719  31.809  1.00  0.00      B    H  
ATOM   3552  O   HOH B1178      31.609  33.768  29.373  1.00  0.00      B    O  
ATOM   3553  H1  HOH B1178      31.053  33.445  28.555  1.00  0.00      B    H  
ATOM   3554  H2  HOH B1178      32.344  33.065  29.402  1.00  0.00      B    H  
ATOM   3555  O   HOH B1179      17.231  37.800  36.586  1.00  0.00      B    O  
ATOM   3556  H1  HOH B1179      17.562  37.299  37.370  1.00  0.00      B    H  
ATOM   3557  H2  HOH B1179      16.260  38.030  36.776  1.00  0.00      B    H  
ATOM   3558  O   HOH B1180      13.685  15.690   9.175  1.00  0.00      B    O  
ATOM   3559  H1  HOH B1180      13.184  15.284   9.946  1.00  0.00      B    H  
ATOM   3560  H2  HOH B1180      14.675  15.473   9.324  1.00  0.00      B    H  
ATOM   3561  O   HOH B1181      18.200  35.477  28.218  1.00  0.00      B    O  
ATOM   3562  H1  HOH B1181      17.204  35.691  28.337  1.00  0.00      B    H  
ATOM   3563  H2  HOH B1181      18.223  34.465  28.111  1.00  0.00      B    H  
ATOM   3564  O   HOH B1182       2.771  24.579  32.755  1.00  0.00      B    O  
ATOM   3565  H1  HOH B1182       3.659  24.819  32.303  1.00  0.00      B    H  
ATOM   3566  H2  HOH B1182       2.069  25.109  32.308  1.00  0.00      B    H  
ATOM   3567  O   HOH B1183       2.457  17.272  32.000  1.00  0.00      B    O  
ATOM   3568  H1  HOH B1183       2.001  17.762  32.737  1.00  0.00      B    H  
ATOM   3569  H2  HOH B1183       2.874  17.926  31.313  1.00  0.00      B    H  
ATOM   3570  O   HOH B1184      28.386  27.088   8.858  1.00  0.00      B    O  
ATOM   3571  H1  HOH B1184      29.298  27.520   9.083  1.00  0.00      B    H  
ATOM   3572  H2  HOH B1184      28.515  26.073   8.945  1.00  0.00      B    H  
ATOM   3573  O   HOH B1185      36.000  13.576  19.743  1.00  0.00      B    O  
ATOM   3574  H1  HOH B1185      36.992  13.704  19.884  1.00  0.00      B    H  
ATOM   3575  H2  HOH B1185      35.856  12.711  19.292  1.00  0.00      B    H  
ATOM   3576  O   HOH B1186       5.009   9.799  23.671  1.00  0.00      B    O  
ATOM   3577  H1  HOH B1186       4.919   9.615  22.681  1.00  0.00      B    H  
ATOM   3578  H2  HOH B1186       5.502   9.044  24.154  1.00  0.00      B    H  
ATOM   3579  O   HOH B1187      30.343  25.225   0.354  1.00  0.00      B    O  
ATOM   3580  H1  HOH B1187      31.259  25.479   0.803  1.00  0.00      B    H  
ATOM   3581  H2  HOH B1187      29.623  24.856   1.020  1.00  0.00      B    H  
ATOM   3582  O   HOH B1188      10.000   8.636  16.696  1.00  0.00      B    O  
ATOM   3583  H1  HOH B1188       9.768   8.821  17.683  1.00  0.00      B    H  
ATOM   3584  H2  HOH B1188       9.319   7.969  16.281  1.00  0.00      B    H  
ATOM   3585  O   HOH B1189      36.848  31.596  22.890  1.00  0.00      B    O  
ATOM   3586  H1  HOH B1189      36.685  32.147  22.037  1.00  0.00      B    H  
ATOM   3587  H2  HOH B1189      36.259  32.085  23.569  1.00  0.00      B    H  
ATOM   3588  O   HOH B1190      12.110   4.167  28.053  1.00  0.00      B    O  
ATOM   3589  H1  HOH B1190      11.580   4.128  28.892  1.00  0.00      B    H  
ATOM   3590  H2  HOH B1190      13.121   3.968  28.256  1.00  0.00      B    H  
ATOM   3591  O   HOH B1191      35.380  38.681   5.212  1.00  0.00      B    O  
ATOM   3592  H1  HOH B1191      34.481  38.609   5.726  1.00  0.00      B    H  
ATOM   3593  H2  HOH B1191      35.932  37.918   5.571  1.00  0.00      B    H  
ATOM   3594  O   HOH B1192       2.447  15.974  28.104  1.00  0.00      B    O  
ATOM   3595  H1  HOH B1192       3.289  15.630  28.653  1.00  0.00      B    H  
ATOM   3596  H2  HOH B1192       2.636  16.928  27.811  1.00  0.00      B    H  
ATOM   3597  O   HOH B1193      31.151  38.001  32.177  1.00  0.00      B    O  
ATOM   3598  H1  HOH B1193      30.247  37.530  32.006  1.00  0.00      B    H  
ATOM   3599  H2  HOH B1193      31.396  38.512  31.334  1.00  0.00      B    H  
ATOM   3600  O   HOH B1194       5.426   9.513  31.824  1.00  0.00      B    O  
ATOM   3601  H1  HOH B1194       5.579   9.279  30.870  1.00  0.00      B    H  
ATOM   3602  H2  HOH B1194       5.792  10.440  31.896  1.00  0.00      B    H  
ATOM   3603  O   HOH B1195      16.922  33.128  15.591  1.00  0.00      B    O  
ATOM   3604  H1  HOH B1195      16.692  32.191  15.132  1.00  0.00      B    H  
ATOM   3605  H2  HOH B1195      17.731  33.473  15.097  1.00  0.00      B    H  
ATOM   3606  O   HOH B1196       9.911   2.736  11.242  1.00  0.00      B    O  
ATOM   3607  H1  HOH B1196       9.951   2.387  12.268  1.00  0.00      B    H  
ATOM   3608  H2  HOH B1196       9.292   3.578  11.277  1.00  0.00      B    H  
ATOM   3609  O   HOH B1197      20.239  17.716  24.520  1.00  0.00      B    O  
ATOM   3610  H1  HOH B1197      19.433  17.002  24.522  1.00  0.00      B    H  
ATOM   3611  H2  HOH B1197      21.111  17.227  24.578  1.00  0.00      B    H  
ATOM   3612  O   HOH B1198      23.039   0.983  17.561  1.00  0.00      B    O  
ATOM   3613  H1  HOH B1198      22.100   0.607  17.779  1.00  0.00      B    H  
ATOM   3614  H2  HOH B1198      23.716   0.234  17.798  1.00  0.00      B    H  
ATOM   3615  O   HOH B1199      35.626  37.880  31.863  1.00  0.00      B    O  
ATOM   3616  H1  HOH B1199      35.104  38.625  32.271  1.00  0.00      B    H  
ATOM   3617  H2  HOH B1199      35.770  38.097  30.862  1.00  0.00      B    H  
ATOM   3618  O   HOH B1200       9.523  20.350  19.575  1.00  0.00      B    O  
ATOM   3619  H1  HOH B1200       9.914  19.860  18.785  1.00  0.00      B    H  
ATOM   3620  H2  HOH B1200      10.034  20.200  20.431  1.00  0.00      B    H  
ATOM   3621  O   HOH B1201       1.643  20.085   9.689  1.00  0.00      B    O  
ATOM   3622  H1  HOH B1201       1.858  19.792  10.618  1.00  0.00      B    H  
ATOM   3623  H2  HOH B1201       2.437  19.828   9.051  1.00  0.00      B    H  
ATOM   3624  O   HOH B1202      25.368  19.045   5.781  1.00  0.00      B    O  
ATOM   3625  H1  HOH B1202      24.376  19.126   5.861  1.00  0.00      B    H  
ATOM   3626  H2  HOH B1202      25.699  19.951   6.109  1.00  0.00      B    H  
ATOM   3627  O   HOH B1203      29.349   9.254   4.830  1.00  0.00      B    O  
ATOM   3628  H1  HOH B1203      28.696   9.289   4.048  1.00  0.00      B    H  
ATOM   3629  H2  HOH B1203      29.504   8.273   4.995  1.00  0.00      B    H  
ATOM   3630  O   HOH B1204      19.783  12.071  35.850  1.00  0.00      B    O  
ATOM   3631  H1  HOH B1204      18.878  12.206  35.347  1.00  0.00      B    H  
ATOM   3632  H2  HOH B1204      19.437  11.750  36.727  1.00  0.00      B    H  
ATOM   3633  O   HOH B1205      19.866  21.123  22.620  1.00  0.00      B    O  
ATOM   3634  H1  HOH B1205      19.191  20.362  22.314  1.00  0.00      B    H  
ATOM   3635  H2  HOH B1205      20.578  20.821  23.347  1.00  0.00      B    H  
ATOM   3636  O   HOH B1206       5.493  36.419  38.469  1.00  0.00      B    O  
ATOM   3637  H1  HOH B1206       6.005  36.545  39.365  1.00  0.00      B    H  
ATOM   3638  H2  HOH B1206       6.247  36.279  37.735  1.00  0.00      B    H  
ATOM   3639  O   HOH B1207      29.298  20.758  31.026  1.00  0.00      B    O  
ATOM   3640  H1  HOH B1207      29.042  20.972  31.923  1.00  0.00      B    H  
ATOM   3641  H2  HOH B1207      29.376  21.649  30.571  1.00  0.00      B    H  
ATOM   3642  O   HOH B1208      29.133   1.996   9.248  1.00  0.00      B    O  
ATOM   3643  H1  HOH B1208      29.909   1.962   9.921  1.00  0.00      B    H  
ATOM   3644  H2  HOH B1208      29.033   2.932   8.914  1.00  0.00      B    H  
ATOM   3645  O   HOH B1209      18.720  19.379  29.229  1.00  0.00      B    O  
ATOM   3646  H1  HOH B1209      18.456  20.291  28.847  1.00  0.00      B    H  
ATOM   3647  H2  HOH B1209      19.634  19.515  29.698  1.00  0.00      B    H  
ATOM   3648  O   HOH B1210       9.645  12.945  11.564  1.00  0.00      B    O  
ATOM   3649  H1  HOH B1210      10.665  12.713  11.618  1.00  0.00      B    H  
ATOM   3650  H2  HOH B1210       9.093  12.500  12.333  1.00  0.00      B    H  
ATOM   3651  O   HOH B1211      16.585  12.677   9.965  1.00  0.00      B    O  
ATOM   3652  H1  HOH B1211      17.384  12.074   9.696  1.00  0.00      B    H  
ATOM   3653  H2  HOH B1211      15.768  12.037   9.886  1.00  0.00      B    H  
ATOM   3654  O   HOH B1212       6.552  38.021  20.860  1.00  0.00      B    O  
ATOM   3655  H1  HOH B1212       7.250  37.575  21.419  1.00  0.00      B    H  
ATOM   3656  H2  HOH B1212       6.933  38.926  20.483  1.00  0.00      B    H  
ATOM   3657  O   HOH B1213       6.952  23.539  12.308  1.00  0.00      B    O  
ATOM   3658  H1  HOH B1213       6.240  23.315  11.583  1.00  0.00      B    H  
ATOM   3659  H2  HOH B1213       6.386  23.829  13.100  1.00  0.00      B    H  
ATOM   3660  O   HOH B1214       6.421  22.332   6.019  1.00  0.00      B    O  
ATOM   3661  H1  HOH B1214       7.304  22.749   5.866  1.00  0.00      B    H  
ATOM   3662  H2  HOH B1214       6.702  21.417   6.350  1.00  0.00      B    H  
ATOM   3663  O   HOH B1215       6.668  19.020  17.424  1.00  0.00      B    O  
ATOM   3664  H1  HOH B1215       7.463  18.628  17.863  1.00  0.00      B    H  
ATOM   3665  H2  HOH B1215       6.806  19.202  16.420  1.00  0.00      B    H  
ATOM   3666  O   HOH B1216      13.980  29.771  29.381  1.00  0.00      B    O  
ATOM   3667  H1  HOH B1216      13.775  29.901  30.394  1.00  0.00      B    H  
ATOM   3668  H2  HOH B1216      13.178  29.190  28.990  1.00  0.00      B    H  
ATOM   3669  O   HOH B1217      13.444   4.425   1.782  1.00  0.00      B    O  
ATOM   3670  H1  HOH B1217      14.350   4.614   2.237  1.00  0.00      B    H  
ATOM   3671  H2  HOH B1217      13.380   3.409   1.678  1.00  0.00      B    H  
ATOM   3672  O   HOH B1218      20.638  36.343   0.478  1.00  0.00      B    O  
ATOM   3673  H1  HOH B1218      19.640  36.335   0.085  1.00  0.00      B    H  
ATOM   3674  H2  HOH B1218      20.568  36.753   1.431  1.00  0.00      B    H  
ATOM   3675  O   HOH B1219      25.232  31.516  38.194  1.00  0.00      B    O  
ATOM   3676  H1  HOH B1219      25.601  32.242  38.729  1.00  0.00      B    H  
ATOM   3677  H2  HOH B1219      25.107  31.890  37.213  1.00  0.00      B    H  
ATOM   3678  O   HOH B1220       0.465  26.971   4.997  1.00  0.00      B    O  
ATOM   3679  H1  HOH B1220      -0.411  27.488   4.976  1.00  0.00      B    H  
ATOM   3680  H2  HOH B1220       0.402  26.228   4.287  1.00  0.00      B    H  
ATOM   3681  O   HOH B1221      39.040  20.149   3.156  1.00  0.00      B    O  
ATOM   3682  H1  HOH B1221      38.293  19.510   3.192  1.00  0.00      B    H  
ATOM   3683  H2  HOH B1221      39.571  19.913   2.271  1.00  0.00      B    H  
ATOM   3684  O   HOH B1222       6.919  14.595   2.250  1.00  0.00      B    O  
ATOM   3685  H1  HOH B1222       6.385  14.204   3.029  1.00  0.00      B    H  
ATOM   3686  H2  HOH B1222       7.103  13.843   1.599  1.00  0.00      B    H  
ATOM   3687  O   HOH B1223      32.327  12.190  23.847  1.00  0.00      B    O  
ATOM   3688  H1  HOH B1223      32.377  11.906  22.877  1.00  0.00      B    H  
ATOM   3689  H2  HOH B1223      32.458  11.440  24.509  1.00  0.00      B    H  
ATOM   3690  O   HOH B1224      34.528  22.567  25.099  1.00  0.00      B    O  
ATOM   3691  H1  HOH B1224      33.558  22.313  25.196  1.00  0.00      B    H  
ATOM   3692  H2  HOH B1224      35.097  21.733  24.969  1.00  0.00      B    H  
ATOM   3693  O   HOH B1225       3.633  21.502  24.167  1.00  0.00      B    O  
ATOM   3694  H1  HOH B1225       4.474  21.398  23.608  1.00  0.00      B    H  
ATOM   3695  H2  HOH B1225       3.254  22.462  24.053  1.00  0.00      B    H  
ATOM   3696  O   HOH B1226       4.740   3.258  13.893  1.00  0.00      B    O  
ATOM   3697  H1  HOH B1226       4.111   4.009  13.587  1.00  0.00      B    H  
ATOM   3698  H2  HOH B1226       5.308   3.059  13.155  1.00  0.00      B    H  
ATOM   3699  O   HOH B1227      23.829   8.631   2.837  1.00  0.00      B    O  
ATOM   3700  H1  HOH B1227      23.342   8.730   1.933  1.00  0.00      B    H  
ATOM   3701  H2  HOH B1227      23.581   7.785   3.269  1.00  0.00      B    H  
ATOM   3702  O   HOH B1228      18.932  11.310   9.467  1.00  0.00      B    O  
ATOM   3703  H1  HOH B1228      19.610  10.570   9.196  1.00  0.00      B    H  
ATOM   3704  H2  HOH B1228      19.229  11.725  10.348  1.00  0.00      B    H  
ATOM   3705  O   HOH B1229       8.726  14.499  22.530  1.00  0.00      B    O  
ATOM   3706  H1  HOH B1229       9.691  14.359  22.222  1.00  0.00      B    H  
ATOM   3707  H2  HOH B1229       8.272  15.201  21.907  1.00  0.00      B    H  
ATOM   3708  O   HOH B1230       9.341   2.397  29.615  1.00  0.00      B    O  
ATOM   3709  H1  HOH B1230       9.026   2.927  30.446  1.00  0.00      B    H  
ATOM   3710  H2  HOH B1230       8.738   1.587  29.454  1.00  0.00      B    H  
ATOM   3711  O   HOH B1231      21.881  35.346  14.967  1.00  0.00      B    O  
ATOM   3712  H1  HOH B1231      21.596  34.490  15.471  1.00  0.00      B    H  
ATOM   3713  H2  HOH B1231      22.402  35.079  14.179  1.00  0.00      B    H  
ATOM   3714  O   HOH B1232       2.083  26.576  27.488  1.00  0.00      B    O  
ATOM   3715  H1  HOH B1232       1.965  26.554  28.502  1.00  0.00      B    H  
ATOM   3716  H2  HOH B1232       2.727  25.784  27.284  1.00  0.00      B    H  
ATOM   3717  O   HOH B1233      16.317  18.913  32.605  1.00  0.00      B    O  
ATOM   3718  H1  HOH B1233      17.221  19.270  32.795  1.00  0.00      B    H  
ATOM   3719  H2  HOH B1233      15.999  19.141  31.646  1.00  0.00      B    H  
ATOM   3720  O   HOH B1234       6.018  31.958  31.531  1.00  0.00      B    O  
ATOM   3721  H1  HOH B1234       6.891  31.952  32.045  1.00  0.00      B    H  
ATOM   3722  H2  HOH B1234       6.123  31.373  30.695  1.00  0.00      B    H  
ATOM   3723  O   HOH B1235      26.543  31.678  30.439  1.00  0.00      B    O  
ATOM   3724  H1  HOH B1235      26.450  31.643  31.421  1.00  0.00      B    H  
ATOM   3725  H2  HOH B1235      27.307  30.951  30.149  1.00  0.00      B    H  
ATOM   3726  O   HOH B1236      18.017  25.646  18.372  1.00  0.00      B    O  
ATOM   3727  H1  HOH B1236      18.142  24.594  18.347  1.00  0.00      B    H  
ATOM   3728  H2  HOH B1236      18.707  26.138  17.836  1.00  0.00      B    H  
ATOM   3729  O   HOH B1237      31.409  17.196  34.607  1.00  0.00      B    O  
ATOM   3730  H1  HOH B1237      30.679  16.964  33.950  1.00  0.00      B    H  
ATOM   3731  H2  HOH B1237      30.906  17.791  35.284  1.00  0.00      B    H  
ATOM   3732  O   HOH B1238      18.978   2.292  37.867  1.00  0.00      B    O  
ATOM   3733  H1  HOH B1238      19.443   2.352  36.968  1.00  0.00      B    H  
ATOM   3734  H2  HOH B1238      19.024   1.285  38.229  1.00  0.00      B    H  
ATOM   3735  O   HOH B1239       1.586  11.666  14.008  1.00  0.00      B    O  
ATOM   3736  H1  HOH B1239       1.452  11.645  13.031  1.00  0.00      B    H  
ATOM   3737  H2  HOH B1239       2.554  11.430  14.129  1.00  0.00      B    H  
ATOM   3738  O   HOH B1240      28.931  11.787   9.390  1.00  0.00      B    O  
ATOM   3739  H1  HOH B1240      29.556  12.517   9.757  1.00  0.00      B    H  
ATOM   3740  H2  HOH B1240      29.439  11.400   8.607  1.00  0.00      B    H  
ATOM   3741  O   HOH B1241      36.410  15.827  11.568  1.00  0.00      B    O  
ATOM   3742  H1  HOH B1241      36.066  15.839  12.531  1.00  0.00      B    H  
ATOM   3743  H2  HOH B1241      37.340  15.340  11.569  1.00  0.00      B    H  
ATOM   3744  O   HOH B1242       1.511   9.941  35.302  1.00  0.00      B    O  
ATOM   3745  H1  HOH B1242       1.816  10.683  34.598  1.00  0.00      B    H  
ATOM   3746  H2  HOH B1242       2.020   9.022  35.122  1.00  0.00      B    H  
ATOM   3747  O   HOH B1243      22.537  17.739  22.370  1.00  0.00      B    O  
ATOM   3748  H1  HOH B1243      21.759  17.711  23.045  1.00  0.00      B    H  
ATOM   3749  H2  HOH B1243      23.407  17.958  22.945  1.00  0.00      B    H  
ATOM   3750  O   HOH B1244      20.936  19.871  30.649  1.00  0.00      B    O  
ATOM   3751  H1  HOH B1244      21.491  19.226  31.164  1.00  0.00      B    H  
ATOM   3752  H2  HOH B1244      21.523  20.734  30.567  1.00  0.00      B    H  
ATOM   3753  O   HOH B1245      36.698  16.585  37.647  1.00  0.00      B    O  
ATOM   3754  H1  HOH B1245      36.092  17.386  37.664  1.00  0.00      B    H  
ATOM   3755  H2  HOH B1245      36.119  15.755  37.313  1.00  0.00      B    H  
ATOM   3756  O   HOH B1246       2.225   7.392  34.507  1.00  0.00      B    O  
ATOM   3757  H1  HOH B1246       3.067   7.512  34.993  1.00  0.00      B    H  
ATOM   3758  H2  HOH B1246       1.997   6.403  34.527  1.00  0.00      B    H  
ATOM   3759  O   HOH B1247      21.173  16.967  14.376  1.00  0.00      B    O  
ATOM   3760  H1  HOH B1247      20.646  16.286  13.797  1.00  0.00      B    H  
ATOM   3761  H2  HOH B1247      20.516  17.416  15.006  1.00  0.00      B    H  
ATOM   3762  O   HOH B1248      20.396  25.790  21.154  1.00  0.00      B    O  
ATOM   3763  H1  HOH B1248      19.738  26.135  20.471  1.00  0.00      B    H  
ATOM   3764  H2  HOH B1248      19.869  25.075  21.699  1.00  0.00      B    H  
ATOM   3765  O   HOH B1249       1.941   2.043  28.140  1.00  0.00      B    O  
ATOM   3766  H1  HOH B1249       1.166   2.635  28.461  1.00  0.00      B    H  
ATOM   3767  H2  HOH B1249       1.737   1.736  27.225  1.00  0.00      B    H  
ATOM   3768  O   HOH B1250      21.895  21.160  20.756  1.00  0.00      B    O  
ATOM   3769  H1  HOH B1250      21.222  20.976  21.519  1.00  0.00      B    H  
ATOM   3770  H2  HOH B1250      22.784  20.722  21.023  1.00  0.00      B    H  
ATOM   3771  O   HOH B1251       3.402  28.663   1.710  1.00  0.00      B    O  
ATOM   3772  H1  HOH B1251       3.003  29.224   2.487  1.00  0.00      B    H  
ATOM   3773  H2  HOH B1251       2.754  28.468   1.034  1.00  0.00      B    H  
ATOM   3774  O   HOH B1252      18.492  21.183  11.691  1.00  0.00      B    O  
ATOM   3775  H1  HOH B1252      18.544  20.459  10.906  1.00  0.00      B    H  
ATOM   3776  H2  HOH B1252      19.390  21.612  11.759  1.00  0.00      B    H  
ATOM   3777  O   HOH B1253      22.577   4.874  10.298  1.00  0.00      B    O  
ATOM   3778  H1  HOH B1253      23.530   4.470  10.405  1.00  0.00      B    H  
ATOM   3779  H2  HOH B1253      21.976   4.077  10.436  1.00  0.00      B    H  
ATOM   3780  O   HOH B1254      25.048  12.971  26.413  1.00  0.00      B    O  
ATOM   3781  H1  HOH B1254      25.807  13.070  27.097  1.00  0.00      B    H  
ATOM   3782  H2  HOH B1254      25.076  13.784  25.700  1.00  0.00      B    H  
ATOM   3783  O   HOH B1255      12.868   3.847  32.951  1.00  0.00      B    O  
ATOM   3784  H1  HOH B1255      12.876   3.772  33.965  1.00  0.00      B    H  
ATOM   3785  H2  HOH B1255      13.401   3.020  32.674  1.00  0.00      B    H  
ATOM   3786  O   HOH B1256      15.825  24.306  20.502  1.00  0.00      B    O  
ATOM   3787  H1  HOH B1256      16.052  24.959  21.285  1.00  0.00      B    H  
ATOM   3788  H2  HOH B1256      16.613  23.669  20.403  1.00  0.00      B    H  
ATOM   3789  O   HOH B1257      38.784  10.599  22.543  1.00  0.00      B    O  
ATOM   3790  H1  HOH B1257      39.794  10.541  22.538  1.00  0.00      B    H  
ATOM   3791  H2  HOH B1257      38.532  11.436  22.987  1.00  0.00      B    H  
ATOM   3792  O   HOH B1258      19.015  28.398  15.491  1.00  0.00      B    O  
ATOM   3793  H1  HOH B1258      18.971  27.577  14.885  1.00  0.00      B    H  
ATOM   3794  H2  HOH B1258      19.986  28.752  15.558  1.00  0.00      B    H  
ATOM   3795  O   HOH B1259      25.408  35.726  34.073  1.00  0.00      B    O  
ATOM   3796  H1  HOH B1259      24.784  35.541  34.828  1.00  0.00      B    H  
ATOM   3797  H2  HOH B1259      25.290  36.744  33.930  1.00  0.00      B    H  
ATOM   3798  O   HOH B1260      17.390  26.314  32.271  1.00  0.00      B    O  
ATOM   3799  H1  HOH B1260      17.439  26.702  31.338  1.00  0.00      B    H  
ATOM   3800  H2  HOH B1260      17.298  27.040  32.955  1.00  0.00      B    H  
ATOM   3801  O   HOH B1261      36.981   3.404  14.982  1.00  0.00      B    O  
ATOM   3802  H1  HOH B1261      36.973   3.927  15.879  1.00  0.00      B    H  
ATOM   3803  H2  HOH B1261      37.083   4.070  14.241  1.00  0.00      B    H  
ATOM   3804  O   HOH B1262       2.929  36.272  32.763  1.00  0.00      B    O  
ATOM   3805  H1  HOH B1262       2.255  35.441  32.734  1.00  0.00      B    H  
ATOM   3806  H2  HOH B1262       3.861  35.992  32.462  1.00  0.00      B    H  
ATOM   3807  O   HOH B1263      21.451  11.370  22.074  1.00  0.00      B    O  
ATOM   3808  H1  HOH B1263      21.657  11.396  21.085  1.00  0.00      B    H  
ATOM   3809  H2  HOH B1263      20.970  10.489  22.135  1.00  0.00      B    H  
ATOM   3810  O   HOH B1264      23.470  10.974   4.694  1.00  0.00      B    O  
ATOM   3811  H1  HOH B1264      22.593  11.252   4.403  1.00  0.00      B    H  
ATOM   3812  H2  HOH B1264      23.788  10.274   4.030  1.00  0.00      B    H  
ATOM   3813  O   HOH B1265      10.487  23.787  23.872  1.00  0.00      B    O  
ATOM   3814  H1  HOH B1265      10.196  24.696  23.433  1.00  0.00      B    H  
ATOM   3815  H2  HOH B1265      10.942  23.281  23.079  1.00  0.00      B    H  
ATOM   3816  O   HOH B1266      30.863  16.147  24.411  1.00  0.00      B    O  
ATOM   3817  H1  HOH B1266      30.039  15.900  23.841  1.00  0.00      B    H  
ATOM   3818  H2  HOH B1266      30.608  16.947  24.947  1.00  0.00      B    H  
ATOM   3819  O   HOH B1267      19.275  22.387  34.064  1.00  0.00      B    O  
ATOM   3820  H1  HOH B1267      19.849  22.983  34.660  1.00  0.00      B    H  
ATOM   3821  H2  HOH B1267      18.489  22.920  33.683  1.00  0.00      B    H  
ATOM   3822  O   HOH B1268      24.666   8.011   8.412  1.00  0.00      B    O  
ATOM   3823  H1  HOH B1268      23.805   8.116   7.865  1.00  0.00      B    H  
ATOM   3824  H2  HOH B1268      24.585   8.565   9.248  1.00  0.00      B    H  
ATOM   3825  O   HOH B1269       3.185  10.981  37.288  1.00  0.00      B    O  
ATOM   3826  H1  HOH B1269       2.794  10.844  36.443  1.00  0.00      B    H  
ATOM   3827  H2  HOH B1269       2.818  10.430  37.998  1.00  0.00      B    H  
ATOM   3828  O   HOH B1270      27.743  16.045  25.287  1.00  0.00      B    O  
ATOM   3829  H1  HOH B1270      27.993  15.185  24.835  1.00  0.00      B    H  
ATOM   3830  H2  HOH B1270      28.027  16.087  26.265  1.00  0.00      B    H  
ATOM   3831  O   HOH B1271      30.243  38.431  34.979  1.00  0.00      B    O  
ATOM   3832  H1  HOH B1271      30.946  39.085  35.371  1.00  0.00      B    H  
ATOM   3833  H2  HOH B1271      30.469  38.324  33.967  1.00  0.00      B    H  
ATOM   3834  O   HOH B1272      25.259  17.626  11.092  1.00  0.00      B    O  
ATOM   3835  H1  HOH B1272      24.508  17.004  10.824  1.00  0.00      B    H  
ATOM   3836  H2  HOH B1272      25.584  18.115  10.242  1.00  0.00      B    H  
ATOM   3837  O   HOH B1273      21.657  24.267   4.807  1.00  0.00      B    O  
ATOM   3838  H1  HOH B1273      21.890  25.118   4.252  1.00  0.00      B    H  
ATOM   3839  H2  HOH B1273      22.462  23.677   5.055  1.00  0.00      B    H  
ATOM   3840  O   HOH B1274      35.133  21.676  32.267  1.00  0.00      B    O  
ATOM   3841  H1  HOH B1274      34.966  21.380  33.221  1.00  0.00      B    H  
ATOM   3842  H2  HOH B1274      34.489  21.190  31.706  1.00  0.00      B    H  
ATOM   3843  O   HOH B1275      27.560  10.347  12.389  1.00  0.00      B    O  
ATOM   3844  H1  HOH B1275      26.723  10.556  12.873  1.00  0.00      B    H  
ATOM   3845  H2  HOH B1275      28.215  10.210  13.109  1.00  0.00      B    H  
ATOM   3846  O   HOH B1276      12.411   7.822  15.714  1.00  0.00      B    O  
ATOM   3847  H1  HOH B1276      13.142   8.251  16.256  1.00  0.00      B    H  
ATOM   3848  H2  HOH B1276      11.533   8.173  16.065  1.00  0.00      B    H  
ATOM   3849  O   HOH B1277       7.503   4.344  26.081  1.00  0.00      B    O  
ATOM   3850  H1  HOH B1277       6.899   3.671  26.430  1.00  0.00      B    H  
ATOM   3851  H2  HOH B1277       7.877   4.833  26.866  1.00  0.00      B    H  
ATOM   3852  O   HOH B1278      31.819  20.406  17.728  1.00  0.00      B    O  
ATOM   3853  H1  HOH B1278      31.977  19.692  17.037  1.00  0.00      B    H  
ATOM   3854  H2  HOH B1278      32.528  21.102  17.540  1.00  0.00      B    H  
ATOM   3855  O   HOH B1279       0.790  17.365   4.557  1.00  0.00      B    O  
ATOM   3856  H1  HOH B1279       0.243  16.681   5.090  1.00  0.00      B    H  
ATOM   3857  H2  HOH B1279       0.886  16.957   3.661  1.00  0.00      B    H  
ATOM   3858  O   HOH B1280      28.534  17.730  35.776  1.00  0.00      B    O  
ATOM   3859  H1  HOH B1280      28.965  18.367  36.449  1.00  0.00      B    H  
ATOM   3860  H2  HOH B1280      28.646  16.850  36.205  1.00  0.00      B    H  
ATOM   3861  O   HOH B1281      22.750   2.827   2.297  1.00  0.00      B    O  
ATOM   3862  H1  HOH B1281      22.820   2.467   1.301  1.00  0.00      B    H  
ATOM   3863  H2  HOH B1281      23.655   3.066   2.686  1.00  0.00      B    H  
ATOM   3864  O   HOH B1282      23.271  28.649  17.116  1.00  0.00      B    O  
ATOM   3865  H1  HOH B1282      23.723  27.772  17.341  1.00  0.00      B    H  
ATOM   3866  H2  HOH B1282      23.062  28.968  18.087  1.00  0.00      B    H  
ATOM   3867  O   HOH B1283      29.107   1.125   5.983  1.00  0.00      B    O  
ATOM   3868  H1  HOH B1283      28.163   0.981   5.627  1.00  0.00      B    H  
ATOM   3869  H2  HOH B1283      29.868   0.880   5.326  1.00  0.00      B    H  
ATOM   3870  O   HOH B1284      28.497  26.279  19.638  1.00  0.00      B    O  
ATOM   3871  H1  HOH B1284      28.394  26.340  20.682  1.00  0.00      B    H  
ATOM   3872  H2  HOH B1284      27.582  26.397  19.201  1.00  0.00      B    H  
ATOM   3873  O   HOH B1285      31.859  18.860  21.626  1.00  0.00      B    O  
ATOM   3874  H1  HOH B1285      32.542  19.162  22.311  1.00  0.00      B    H  
ATOM   3875  H2  HOH B1285      31.963  17.889  21.452  1.00  0.00      B    H  
ATOM   3876  O   HOH B1286      34.802  36.218  20.094  1.00  0.00      B    O  
ATOM   3877  H1  HOH B1286      34.174  35.801  20.716  1.00  0.00      B    H  
ATOM   3878  H2  HOH B1286      34.745  35.651  19.230  1.00  0.00      B    H  
ATOM   3879  O   HOH B1287      35.152   9.976   1.196  1.00  0.00      B    O  
ATOM   3880  H1  HOH B1287      35.711  10.171   0.368  1.00  0.00      B    H  
ATOM   3881  H2  HOH B1287      34.268  10.513   1.069  1.00  0.00      B    H  
ATOM   3882  O   HOH B1288      23.782  28.766   8.959  1.00  0.00      B    O  
ATOM   3883  H1  HOH B1288      24.391  28.056   8.526  1.00  0.00      B    H  
ATOM   3884  H2  HOH B1288      23.549  29.434   8.232  1.00  0.00      B    H  
ATOM   3885  O   HOH B1289       7.293   8.975  21.649  1.00  0.00      B    O  
ATOM   3886  H1  HOH B1289       6.340   8.890  21.310  1.00  0.00      B    H  
ATOM   3887  H2  HOH B1289       7.266   9.325  22.550  1.00  0.00      B    H  
ATOM   3888  O   HOH B1290      30.861  36.801  25.586  1.00  0.00      B    O  
ATOM   3889  H1  HOH B1290      30.840  37.046  26.567  1.00  0.00      B    H  
ATOM   3890  H2  HOH B1290      30.061  37.136  25.106  1.00  0.00      B    H  
ATOM   3891  O   HOH B1291      33.191  37.470  33.588  1.00  0.00      B    O  
ATOM   3892  H1  HOH B1291      32.499  37.667  32.858  1.00  0.00      B    H  
ATOM   3893  H2  HOH B1291      32.741  36.642  33.997  1.00  0.00      B    H  
ATOM   3894  O   HOH B1292      34.528   5.912  12.047  1.00  0.00      B    O  
ATOM   3895  H1  HOH B1292      34.167   6.111  11.071  1.00  0.00      B    H  
ATOM   3896  H2  HOH B1292      33.767   5.916  12.684  1.00  0.00      B    H  
ATOM   3897  O   HOH B1293       8.788  28.914   0.614  1.00  0.00      B    O  
ATOM   3898  H1  HOH B1293       7.796  28.908   0.354  1.00  0.00      B    H  
ATOM   3899  H2  HOH B1293       8.935  29.720   1.199  1.00  0.00      B    H  
ATOM   3900  O   HOH B1294      32.605  33.217  24.000  1.00  0.00      B    O  
ATOM   3901  H1  HOH B1294      33.575  33.340  24.285  1.00  0.00      B    H  
ATOM   3902  H2  HOH B1294      32.659  32.776  23.101  1.00  0.00      B    H  
ATOM   3903  O   HOH B1295      11.228  17.780  26.458  1.00  0.00      B    O  
ATOM   3904  H1  HOH B1295      12.090  17.514  26.003  1.00  0.00      B    H  
ATOM   3905  H2  HOH B1295      11.473  18.477  27.229  1.00  0.00      B    H  
ATOM   3906  O   HOH B1296      28.277   7.994  10.396  1.00  0.00      B    O  
ATOM   3907  H1  HOH B1296      28.371   9.017  10.463  1.00  0.00      B    H  
ATOM   3908  H2  HOH B1296      29.132   7.604  10.771  1.00  0.00      B    H  
ATOM   3909  O   HOH B1297      26.856  25.788   1.966  1.00  0.00      B    O  
ATOM   3910  H1  HOH B1297      26.424  25.591   2.885  1.00  0.00      B    H  
ATOM   3911  H2  HOH B1297      26.804  26.803   1.855  1.00  0.00      B    H  
ATOM   3912  O   HOH B1298       6.956   8.738  36.739  1.00  0.00      B    O  
ATOM   3913  H1  HOH B1298       7.064   8.724  35.751  1.00  0.00      B    H  
ATOM   3914  H2  HOH B1298       6.983   7.742  37.037  1.00  0.00      B    H  
ATOM   3915  O   HOH B1299       3.018   4.748   1.610  1.00  0.00      B    O  
ATOM   3916  H1  HOH B1299       2.321   3.984   1.747  1.00  0.00      B    H  
ATOM   3917  H2  HOH B1299       3.935   4.393   1.831  1.00  0.00      B    H  
ATOM   3918  O   HOH B1300      20.639  30.631   9.402  1.00  0.00      B    O  
ATOM   3919  H1  HOH B1300      20.902  31.589   9.719  1.00  0.00      B    H  
ATOM   3920  H2  HOH B1300      21.302  30.251   8.721  1.00  0.00      B    H  
ATOM   3921  O   HOH B1301       4.708  21.283  19.779  1.00  0.00      B    O  
ATOM   3922  H1  HOH B1301       3.860  20.754  20.061  1.00  0.00      B    H  
ATOM   3923  H2  HOH B1301       4.741  22.096  20.413  1.00  0.00      B    H  
ATOM   3924  O   HOH B1302      11.310  18.412  23.835  1.00  0.00      B    O  
ATOM   3925  H1  HOH B1302      11.021  18.803  24.727  1.00  0.00      B    H  
ATOM   3926  H2  HOH B1302      10.570  18.618  23.154  1.00  0.00      B    H  
ATOM   3927  O   HOH B1303      31.005  30.676  24.221  1.00  0.00      B    O  
ATOM   3928  H1  HOH B1303      31.678  30.011  23.824  1.00  0.00      B    H  
ATOM   3929  H2  HOH B1303      31.437  31.507  24.495  1.00  0.00      B    H  
ATOM   3930  O   HOH B1304      16.904  14.213  26.409  1.00  0.00      B    O  
ATOM   3931  H1  HOH B1304      15.934  14.271  26.105  1.00  0.00      B    H  
ATOM   3932  H2  HOH B1304      17.400  15.084  26.173  1.00  0.00      B    H  
ATOM   3933  O   HOH B1305      18.562   8.718  38.279  1.00  0.00      B    O  
ATOM   3934  H1  HOH B1305      19.315   8.310  37.747  1.00  0.00      B    H  
ATOM   3935  H2  HOH B1305      18.109   8.005  38.810  1.00  0.00      B    H  
ATOM   3936  O   HOH B1306      30.191   4.184  12.602  1.00  0.00      B    O  
ATOM   3937  H1  HOH B1306      29.299   4.426  12.212  1.00  0.00      B    H  
ATOM   3938  H2  HOH B1306      30.160   4.062  13.582  1.00  0.00      B    H  
ATOM   3939  O   HOH B1307      35.202  13.901   4.163  1.00  0.00      B    O  
ATOM   3940  H1  HOH B1307      35.396  13.897   5.143  1.00  0.00      B    H  
ATOM   3941  H2  HOH B1307      34.954  13.002   3.793  1.00  0.00      B    H  
ATOM   3942  O   HOH B1308      36.149   2.183  28.962  1.00  0.00      B    O  
ATOM   3943  H1  HOH B1308      35.818   2.381  29.889  1.00  0.00      B    H  
ATOM   3944  H2  HOH B1308      37.139   2.408  28.851  1.00  0.00      B    H  
ATOM   3945  O   HOH B1309       1.716   7.730  14.593  1.00  0.00      B    O  
ATOM   3946  H1  HOH B1309       1.132   8.373  15.105  1.00  0.00      B    H  
ATOM   3947  H2  HOH B1309       1.900   8.046  13.616  1.00  0.00      B    H  
ATOM   3948  O   HOH B1310      13.836  38.466   6.787  1.00  0.00      B    O  
ATOM   3949  H1  HOH B1310      13.667  39.074   6.004  1.00  0.00      B    H  
ATOM   3950  H2  HOH B1310      13.060  38.611   7.423  1.00  0.00      B    H  
ATOM   3951  O   HOH B1311      20.800  15.037  12.339  1.00  0.00      B    O  
ATOM   3952  H1  HOH B1311      20.326  14.124  12.351  1.00  0.00      B    H  
ATOM   3953  H2  HOH B1311      21.714  14.934  11.960  1.00  0.00      B    H  
ATOM   3954  O   HOH B1312       1.167  19.940   0.889  1.00  0.00      B    O  
ATOM   3955  H1  HOH B1312       0.929  20.951   0.739  1.00  0.00      B    H  
ATOM   3956  H2  HOH B1312       1.034  19.344   0.059  1.00  0.00      B    H  
ATOM   3957  O   HOH B1313      24.219  23.617  13.211  1.00  0.00      B    O  
ATOM   3958  H1  HOH B1313      23.996  23.920  12.294  1.00  0.00      B    H  
ATOM   3959  H2  HOH B1313      25.232  23.585  13.317  1.00  0.00      B    H  
ATOM   3960  O   HOH B1314       4.928   5.214  31.231  1.00  0.00      B    O  
ATOM   3961  H1  HOH B1314       4.321   5.708  30.695  1.00  0.00      B    H  
ATOM   3962  H2  HOH B1314       4.466   4.930  32.072  1.00  0.00      B    H  
ATOM   3963  O   HOH B1315      38.832  19.468  23.917  1.00  0.00      B    O  
ATOM   3964  H1  HOH B1315      38.614  20.160  24.615  1.00  0.00      B    H  
ATOM   3965  H2  HOH B1315      38.159  19.545  23.145  1.00  0.00      B    H  
ATOM   3966  O   HOH B1316      36.528  13.089  33.759  1.00  0.00      B    O  
ATOM   3967  H1  HOH B1316      36.885  12.160  33.635  1.00  0.00      B    H  
ATOM   3968  H2  HOH B1316      37.343  13.653  33.857  1.00  0.00      B    H  
ATOM   3969  O   HOH B1317      27.659  38.772   8.078  1.00  0.00      B    O  
ATOM   3970  H1  HOH B1317      27.687  38.072   8.759  1.00  0.00      B    H  
ATOM   3971  H2  HOH B1317      28.190  39.505   8.476  1.00  0.00      B    H  
ATOM   3972  O   HOH B1318       2.461  29.091   4.245  1.00  0.00      B    O  
ATOM   3973  H1  HOH B1318       2.033  29.874   4.695  1.00  0.00      B    H  
ATOM   3974  H2  HOH B1318       2.054  28.294   4.634  1.00  0.00      B    H  
ATOM   3975  O   HOH B1319      29.199  12.244  23.013  1.00  0.00      B    O  
ATOM   3976  H1  HOH B1319      29.826  11.550  23.394  1.00  0.00      B    H  
ATOM   3977  H2  HOH B1319      28.794  11.963  22.143  1.00  0.00      B    H  
ATOM   3978  O   HOH B1320       3.991   2.080  19.389  1.00  0.00      B    O  
ATOM   3979  H1  HOH B1320       2.965   2.214  19.184  1.00  0.00      B    H  
ATOM   3980  H2  HOH B1320       4.107   1.977  20.405  1.00  0.00      B    H  
ATOM   3981  O   HOH B1321      -0.050  33.116   6.412  1.00  0.00      B    O  
ATOM   3982  H1  HOH B1321       0.662  32.428   6.551  1.00  0.00      B    H  
ATOM   3983  H2  HOH B1321      -0.396  32.984   5.450  1.00  0.00      B    H  
ATOM   3984  O   HOH B1322       1.398  31.080  14.789  1.00  0.00      B    O  
ATOM   3985  H1  HOH B1322       1.056  30.121  14.603  1.00  0.00      B    H  
ATOM   3986  H2  HOH B1322       1.291  31.605  13.927  1.00  0.00      B    H  
ATOM   3987  O   HOH B1323      13.859  17.812   7.443  1.00  0.00      B    O  
ATOM   3988  H1  HOH B1323      13.606  17.361   6.610  1.00  0.00      B    H  
ATOM   3989  H2  HOH B1323      13.761  17.107   8.178  1.00  0.00      B    H  
ATOM   3990  O   HOH B1324      26.940   0.325   4.601  1.00  0.00      B    O  
ATOM   3991  H1  HOH B1324      26.387  -0.471   4.661  1.00  0.00      B    H  
ATOM   3992  H2  HOH B1324      27.037   0.591   3.622  1.00  0.00      B    H  
ATOM   3993  O   HOH B1325      10.143  37.791  26.803  1.00  0.00      B    O  
ATOM   3994  H1  HOH B1325      11.077  37.552  27.237  1.00  0.00      B    H  
ATOM   3995  H2  HOH B1325       9.943  38.818  26.923  1.00  0.00      B    H  
ATOM   3996  O   HOH B1326      12.666  10.948  21.183  1.00  0.00      B    O  
ATOM   3997  H1  HOH B1326      13.553  11.277  20.858  1.00  0.00      B    H  
ATOM   3998  H2  HOH B1326      12.929  10.095  21.676  1.00  0.00      B    H  
ATOM   3999  O   HOH B1327      12.948  19.690  32.190  1.00  0.00      B    O  
ATOM   4000  H1  HOH B1327      13.673  19.197  32.702  1.00  0.00      B    H  
ATOM   4001  H2  HOH B1327      12.610  19.025  31.529  1.00  0.00      B    H  
ATOM   4002  O   HOH B1328      36.412  27.663  15.736  1.00  0.00      B    O  
ATOM   4003  H1  HOH B1328      36.576  28.539  16.202  1.00  0.00      B    H  
ATOM   4004  H2  HOH B1328      35.499  27.771  15.336  1.00  0.00      B    H  
ATOM   4005  O   HOH B1329      37.252   5.375  12.999  1.00  0.00      B    O  
ATOM   4006  H1  HOH B1329      36.301   5.544  12.609  1.00  0.00      B    H  
ATOM   4007  H2  HOH B1329      37.906   5.176  12.233  1.00  0.00      B    H  
ATOM   4008  O   HOH B1330      32.858  32.353  21.461  1.00  0.00      B    O  
ATOM   4009  H1  HOH B1330      32.314  31.534  21.171  1.00  0.00      B    H  
ATOM   4010  H2  HOH B1330      33.416  32.587  20.588  1.00  0.00      B    H  
ATOM   4011  O   HOH B1331      26.816  35.349   8.262  1.00  0.00      B    O  
ATOM   4012  H1  HOH B1331      25.835  35.556   8.523  1.00  0.00      B    H  
ATOM   4013  H2  HOH B1331      26.748  35.149   7.306  1.00  0.00      B    H  
ATOM   4014  O   HOH B1332      13.981  21.900  30.637  1.00  0.00      B    O  
ATOM   4015  H1  HOH B1332      14.151  22.561  31.340  1.00  0.00      B    H  
ATOM   4016  H2  HOH B1332      13.470  21.099  31.035  1.00  0.00      B    H  
ATOM   4017  O   HOH B1333      36.784   7.091  33.197  1.00  0.00      B    O  
ATOM   4018  H1  HOH B1333      36.257   6.585  32.428  1.00  0.00      B    H  
ATOM   4019  H2  HOH B1333      36.261   7.884  33.510  1.00  0.00      B    H  
ATOM   4020  O   HOH B1334       9.068  25.226  33.096  1.00  0.00      B    O  
ATOM   4021  H1  HOH B1334       9.172  24.378  32.603  1.00  0.00      B    H  
ATOM   4022  H2  HOH B1334       8.975  24.993  34.086  1.00  0.00      B    H  
ATOM   4023  O   HOH B1335      37.736   7.162   7.638  1.00  0.00      B    O  
ATOM   4024  H1  HOH B1335      37.345   8.076   7.808  1.00  0.00      B    H  
ATOM   4025  H2  HOH B1335      37.407   6.633   8.415  1.00  0.00      B    H  
ATOM   4026  O   HOH B1336       5.319  35.784  20.012  1.00  0.00      B    O  
ATOM   4027  H1  HOH B1336       4.978  35.908  19.072  1.00  0.00      B    H  
ATOM   4028  H2  HOH B1336       5.646  36.758  20.229  1.00  0.00      B    H  
ATOM   4029  O   HOH B1337      30.503  16.062   9.973  1.00  0.00      B    O  
ATOM   4030  H1  HOH B1337      29.800  15.946  10.632  1.00  0.00      B    H  
ATOM   4031  H2  HOH B1337      30.088  15.714   9.076  1.00  0.00      B    H  
ATOM   4032  O   HOH B1338      27.490  16.807  27.855  1.00  0.00      B    O  
ATOM   4033  H1  HOH B1338      27.098  16.403  28.734  1.00  0.00      B    H  
ATOM   4034  H2  HOH B1338      27.644  17.779  28.106  1.00  0.00      B    H  
ATOM   4035  O   HOH B1339       5.423  19.127  32.876  1.00  0.00      B    O  
ATOM   4036  H1  HOH B1339       5.834  20.064  32.886  1.00  0.00      B    H  
ATOM   4037  H2  HOH B1339       4.882  19.002  33.814  1.00  0.00      B    H  
ATOM   4038  O   HOH B1340      12.851  23.016   2.619  1.00  0.00      B    O  
ATOM   4039  H1  HOH B1340      13.552  22.254   2.708  1.00  0.00      B    H  
ATOM   4040  H2  HOH B1340      13.320  23.917   2.787  1.00  0.00      B    H  
ATOM   4041  O   HOH B1341      18.006   3.776  33.403  1.00  0.00      B    O  
ATOM   4042  H1  HOH B1341      17.849   2.974  32.827  1.00  0.00      B    H  
ATOM   4043  H2  HOH B1341      18.882   3.613  33.936  1.00  0.00      B    H  
ATOM   4044  O   HOH B1342      32.833  26.882  25.032  1.00  0.00      B    O  
ATOM   4045  H1  HOH B1342      33.832  26.493  24.969  1.00  0.00      B    H  
ATOM   4046  H2  HOH B1342      32.601  26.958  26.013  1.00  0.00      B    H  
ATOM   4047  O   HOH B1343       7.017  17.716   9.885  1.00  0.00      B    O  
ATOM   4048  H1  HOH B1343       7.329  17.081  10.611  1.00  0.00      B    H  
ATOM   4049  H2  HOH B1343       7.437  18.605  10.036  1.00  0.00      B    H  
ATOM   4050  O   HOH B1344      34.705  10.430  16.497  1.00  0.00      B    O  
ATOM   4051  H1  HOH B1344      33.783  10.275  16.117  1.00  0.00      B    H  
ATOM   4052  H2  HOH B1344      35.015  11.344  16.125  1.00  0.00      B    H  
ATOM   4053  O   HOH B1345      14.587   1.793   0.981  1.00  0.00      B    O  
ATOM   4054  H1  HOH B1345      15.575   1.772   1.297  1.00  0.00      B    H  
ATOM   4055  H2  HOH B1345      14.210   0.824   0.883  1.00  0.00      B    H  
ATOM   4056  O   HOH B1346      22.330   4.697  25.477  1.00  0.00      B    O  
ATOM   4057  H1  HOH B1346      23.009   5.256  24.925  1.00  0.00      B    H  
ATOM   4058  H2  HOH B1346      21.947   5.316  26.215  1.00  0.00      B    H  
ATOM   4059  O   HOH B1347      37.170  28.337   5.372  1.00  0.00      B    O  
ATOM   4060  H1  HOH B1347      36.492  27.642   5.219  1.00  0.00      B    H  
ATOM   4061  H2  HOH B1347      37.398  28.534   6.366  1.00  0.00      B    H  
ATOM   4062  O   HOH B1348      35.198  16.688  14.044  1.00  0.00      B    O  
ATOM   4063  H1  HOH B1348      34.572  17.469  13.877  1.00  0.00      B    H  
ATOM   4064  H2  HOH B1348      34.957  16.286  14.890  1.00  0.00      B    H  
ATOM   4065  O   HOH B1349      18.949   8.119  27.208  1.00  0.00      B    O  
ATOM   4066  H1  HOH B1349      18.035   8.183  27.649  1.00  0.00      B    H  
ATOM   4067  H2  HOH B1349      19.032   8.891  26.582  1.00  0.00      B    H  
ATOM   4068  O   HOH B1350      26.007  38.825  19.381  1.00  0.00      B    O  
ATOM   4069  H1  HOH B1350      25.502  39.438  20.001  1.00  0.00      B    H  
ATOM   4070  H2  HOH B1350      25.400  38.144  19.114  1.00  0.00      B    H  
ATOM   4071  O   HOH B1351       2.237  25.418  19.080  1.00  0.00      B    O  
ATOM   4072  H1  HOH B1351       1.378  25.985  19.286  1.00  0.00      B    H  
ATOM   4073  H2  HOH B1351       1.874  24.592  18.611  1.00  0.00      B    H  
ATOM   4074  O   HOH B1352      11.573  13.793  28.415  1.00  0.00      B    O  
ATOM   4075  H1  HOH B1352      12.237  13.521  27.648  1.00  0.00      B    H  
ATOM   4076  H2  HOH B1352      11.879  13.426  29.328  1.00  0.00      B    H  
ATOM   4077  O   HOH B1353      14.300  29.427   9.370  1.00  0.00      B    O  
ATOM   4078  H1  HOH B1353      14.897  30.273   9.131  1.00  0.00      B    H  
ATOM   4079  H2  HOH B1353      14.890  28.644   9.693  1.00  0.00      B    H  
ATOM   4080  O   HOH B1354      38.603  30.777  33.868  1.00  0.00      B    O  
ATOM   4081  H1  HOH B1354      37.784  30.715  34.437  1.00  0.00      B    H  
ATOM   4082  H2  HOH B1354      38.512  31.735  33.537  1.00  0.00      B    H  
ATOM   4083  O   HOH B1355      31.544   4.808  16.192  1.00  0.00      B    O  
ATOM   4084  H1  HOH B1355      31.957   4.342  16.940  1.00  0.00      B    H  
ATOM   4085  H2  HOH B1355      30.669   4.401  16.114  1.00  0.00      B    H  
ATOM   4086  O   HOH B1356      22.230   8.775   0.518  1.00  0.00      B    O  
ATOM   4087  H1  HOH B1356      22.868   8.338  -0.188  1.00  0.00      B    H  
ATOM   4088  H2  HOH B1356      22.197   9.771   0.338  1.00  0.00      B    H  
ATOM   4089  O   HOH B1357      25.620   7.949  12.135  1.00  0.00      B    O  
ATOM   4090  H1  HOH B1357      26.501   8.436  12.241  1.00  0.00      B    H  
ATOM   4091  H2  HOH B1357      25.125   8.512  11.468  1.00  0.00      B    H  
ATOM   4092  O   HOH B1358      14.494   6.806  26.423  1.00  0.00      B    O  
ATOM   4093  H1  HOH B1358      15.501   6.658  26.360  1.00  0.00      B    H  
ATOM   4094  H2  HOH B1358      14.105   5.993  25.911  1.00  0.00      B    H  
ATOM   4095  O   HOH B1359      27.390   9.533   8.056  1.00  0.00      B    O  
ATOM   4096  H1  HOH B1359      27.523  10.476   8.210  1.00  0.00      B    H  
ATOM   4097  H2  HOH B1359      26.452   9.271   7.948  1.00  0.00      B    H  
ATOM   4098  O   HOH B1360      23.286  34.023  21.540  1.00  0.00      B    O  
ATOM   4099  H1  HOH B1360      22.876  34.023  22.452  1.00  0.00      B    H  
ATOM   4100  H2  HOH B1360      24.318  34.270  21.641  1.00  0.00      B    H  
ATOM   4101  O   HOH B1361      31.992  14.434   6.527  1.00  0.00      B    O  
ATOM   4102  H1  HOH B1361      32.168  15.233   7.122  1.00  0.00      B    H  
ATOM   4103  H2  HOH B1361      32.109  14.736   5.527  1.00  0.00      B    H  
ATOM   4104  O   HOH B1362      22.524  22.088  14.720  1.00  0.00      B    O  
ATOM   4105  H1  HOH B1362      23.217  21.870  15.444  1.00  0.00      B    H  
ATOM   4106  H2  HOH B1362      23.072  22.614  14.044  1.00  0.00      B    H  
ATOM   4107  O   HOH B1363      28.427  20.787  26.852  1.00  0.00      B    O  
ATOM   4108  H1  HOH B1363      28.994  21.355  26.300  1.00  0.00      B    H  
ATOM   4109  H2  HOH B1363      27.476  21.117  26.652  1.00  0.00      B    H  
ATOM   4110  O   HOH B1364       6.603  27.499  28.932  1.00  0.00      B    O  
ATOM   4111  H1  HOH B1364       5.943  27.166  28.245  1.00  0.00      B    H  
ATOM   4112  H2  HOH B1364       7.241  26.723  29.077  1.00  0.00      B    H  
ATOM   4113  O   HOH B1365      16.524   5.333  31.557  1.00  0.00      B    O  
ATOM   4114  H1  HOH B1365      16.717   6.326  31.534  1.00  0.00      B    H  
ATOM   4115  H2  HOH B1365      16.208   5.063  32.466  1.00  0.00      B    H  
ATOM   4116  O   HOH B1366      13.834  30.470   6.593  1.00  0.00      B    O  
ATOM   4117  H1  HOH B1366      14.107  29.519   6.263  1.00  0.00      B    H  
ATOM   4118  H2  HOH B1366      13.625  30.326   7.563  1.00  0.00      B    H  
ATOM   4119  O   HOH B1367      36.400  39.062  37.005  1.00  0.00      B    O  
ATOM   4120  H1  HOH B1367      36.330  38.445  37.851  1.00  0.00      B    H  
ATOM   4121  H2  HOH B1367      35.488  39.024  36.523  1.00  0.00      B    H  
ATOM   4122  O   HOH B1368      17.192  22.220  25.239  1.00  0.00      B    O  
ATOM   4123  H1  HOH B1368      17.077  21.204  25.504  1.00  0.00      B    H  
ATOM   4124  H2  HOH B1368      17.742  22.624  25.975  1.00  0.00      B    H  
ATOM   4125  O   HOH B1369       9.035  26.678  37.999  1.00  0.00      B    O  
ATOM   4126  H1  HOH B1369       8.912  27.427  37.310  1.00  0.00      B    H  
ATOM   4127  H2  HOH B1369       8.690  27.125  38.830  1.00  0.00      B    H  
ATOM   4128  O   HOH B1370      10.761  21.601  28.824  1.00  0.00      B    O  
ATOM   4129  H1  HOH B1370      11.218  22.138  29.589  1.00  0.00      B    H  
ATOM   4130  H2  HOH B1370      11.027  22.093  27.973  1.00  0.00      B    H  
ATOM   4131  O   HOH B1371      25.377  14.800  12.379  1.00  0.00      B    O  
ATOM   4132  H1  HOH B1371      25.342  15.693  12.857  1.00  0.00      B    H  
ATOM   4133  H2  HOH B1371      25.943  14.141  12.970  1.00  0.00      B    H  
ATOM   4134  O   HOH B1372       7.580  36.422  36.798  1.00  0.00      B    O  
ATOM   4135  H1  HOH B1372       8.288  37.130  36.882  1.00  0.00      B    H  
ATOM   4136  H2  HOH B1372       7.167  36.409  35.885  1.00  0.00      B    H  
ATOM   4137  O   HOH B1373      22.891  15.321  27.070  1.00  0.00      B    O  
ATOM   4138  H1  HOH B1373      23.777  15.219  26.528  1.00  0.00      B    H  
ATOM   4139  H2  HOH B1373      23.039  14.821  27.923  1.00  0.00      B    H  
ATOM   4140  O   HOH B1374      32.791   2.102  22.462  1.00  0.00      B    O  
ATOM   4141  H1  HOH B1374      32.177   1.652  21.790  1.00  0.00      B    H  
ATOM   4142  H2  HOH B1374      33.274   1.352  22.972  1.00  0.00      B    H  
ATOM   4143  O   HOH B1375      14.619  10.758  33.435  1.00  0.00      B    O  
ATOM   4144  H1  HOH B1375      14.891  10.000  32.923  1.00  0.00      B    H  
ATOM   4145  H2  HOH B1375      13.788  10.554  33.973  1.00  0.00      B    H  
ATOM   4146  O   HOH B1376       0.671  36.721  19.754  1.00  0.00      B    O  
ATOM   4147  H1  HOH B1376       0.867  35.784  20.148  1.00  0.00      B    H  
ATOM   4148  H2  HOH B1376       0.893  36.679  18.777  1.00  0.00      B    H  
ATOM   4149  O   HOH B1377       1.192  19.715  29.889  1.00  0.00      B    O  
ATOM   4150  H1  HOH B1377       1.100  20.372  30.632  1.00  0.00      B    H  
ATOM   4151  H2  HOH B1377       2.136  19.757  29.531  1.00  0.00      B    H  
ATOM   4152  O   HOH B1378       8.500   6.890  33.092  1.00  0.00      B    O  
ATOM   4153  H1  HOH B1378       7.982   6.884  32.229  1.00  0.00      B    H  
ATOM   4154  H2  HOH B1378       9.406   7.419  33.066  1.00  0.00      B    H  
ATOM   4155  O   HOH B1379      23.316  14.517  29.670  1.00  0.00      B    O  
ATOM   4156  H1  HOH B1379      22.432  14.357  30.091  1.00  0.00      B    H  
ATOM   4157  H2  HOH B1379      23.673  15.384  30.129  1.00  0.00      B    H  
ATOM   4158  O   HOH B1380      27.072  35.254  37.997  1.00  0.00      B    O  
ATOM   4159  H1  HOH B1380      27.254  34.474  38.648  1.00  0.00      B    H  
ATOM   4160  H2  HOH B1380      27.412  34.956  37.066  1.00  0.00      B    H  
ATOM   4161  O   HOH B1381      23.894  29.377  30.270  1.00  0.00      B    O  
ATOM   4162  H1  HOH B1381      24.854  28.988  30.605  1.00  0.00      B    H  
ATOM   4163  H2  HOH B1381      24.097  29.925  29.439  1.00  0.00      B    H  
ATOM   4164  O   HOH B1382      38.527   3.198   3.604  1.00  0.00      B    O  
ATOM   4165  H1  HOH B1382      38.506   3.971   2.904  1.00  0.00      B    H  
ATOM   4166  H2  HOH B1382      37.737   2.563   3.478  1.00  0.00      B    H  
ATOM   4167  O   HOH B1383       6.458  11.899  20.688  1.00  0.00      B    O  
ATOM   4168  H1  HOH B1383       7.123  11.885  21.485  1.00  0.00      B    H  
ATOM   4169  H2  HOH B1383       6.690  11.148  20.070  1.00  0.00      B    H  
ATOM   4170  O   HOH B1384       8.050  17.554  25.495  1.00  0.00      B    O  
ATOM   4171  H1  HOH B1384       7.557  17.426  24.629  1.00  0.00      B    H  
ATOM   4172  H2  HOH B1384       9.022  17.520  25.391  1.00  0.00      B    H  
ATOM   4173  O   HOH B1385      27.076   4.954  24.422  1.00  0.00      B    O  
ATOM   4174  H1  HOH B1385      27.664   4.666  25.191  1.00  0.00      B    H  
ATOM   4175  H2  HOH B1385      27.662   5.284  23.691  1.00  0.00      B    H  
ATOM   4176  O   HOH B1386       7.337  19.781   6.484  1.00  0.00      B    O  
ATOM   4177  H1  HOH B1386       6.855  18.951   6.865  1.00  0.00      B    H  
ATOM   4178  H2  HOH B1386       8.335  19.610   6.280  1.00  0.00      B    H  
ATOM   4179  O   HOH B1387       9.552   5.451  35.248  1.00  0.00      B    O  
ATOM   4180  H1  HOH B1387       9.328   6.062  34.466  1.00  0.00      B    H  
ATOM   4181  H2  HOH B1387       9.453   4.474  34.877  1.00  0.00      B    H  
ATOM   4182  O   HOH B1388       1.843   7.159  18.555  1.00  0.00      B    O  
ATOM   4183  H1  HOH B1388       2.428   6.353  18.319  1.00  0.00      B    H  
ATOM   4184  H2  HOH B1388       1.906   7.344  19.564  1.00  0.00      B    H  
ATOM   4185  O   HOH B1389      15.228   5.138  18.017  1.00  0.00      B    O  
ATOM   4186  H1  HOH B1389      15.023   6.099  17.750  1.00  0.00      B    H  
ATOM   4187  H2  HOH B1389      14.438   4.820  18.549  1.00  0.00      B    H  
ATOM   4188  O   HOH B1390      25.941  20.075   2.894  1.00  0.00      B    O  
ATOM   4189  H1  HOH B1390      26.166  19.764   1.959  1.00  0.00      B    H  
ATOM   4190  H2  HOH B1390      25.618  19.244   3.333  1.00  0.00      B    H  
ATOM   4191  O   HOH B1391      31.236  32.157  16.425  1.00  0.00      B    O  
ATOM   4192  H1  HOH B1391      30.949  31.997  15.492  1.00  0.00      B    H  
ATOM   4193  H2  HOH B1391      31.556  33.101  16.590  1.00  0.00      B    H  
ATOM   4194  O   HOH B1392       4.531   3.497  16.443  1.00  0.00      B    O  
ATOM   4195  H1  HOH B1392       4.850   3.473  15.484  1.00  0.00      B    H  
ATOM   4196  H2  HOH B1392       3.601   3.096  16.411  1.00  0.00      B    H  
ATOM   4197  O   HOH B1393      26.270  20.933  25.203  1.00  0.00      B    O  
ATOM   4198  H1  HOH B1393      26.696  20.070  24.968  1.00  0.00      B    H  
ATOM   4199  H2  HOH B1393      26.113  21.317  24.264  1.00  0.00      B    H  
ATOM   4200  O   HOH B1394      16.374  27.194   6.581  1.00  0.00      B    O  
ATOM   4201  H1  HOH B1394      17.180  26.682   6.975  1.00  0.00      B    H  
ATOM   4202  H2  HOH B1394      15.583  26.665   6.946  1.00  0.00      B    H  
ATOM   4203  O   HOH B1395      14.428  11.761  38.242  1.00  0.00      B    O  
ATOM   4204  H1  HOH B1395      14.941  10.951  37.889  1.00  0.00      B    H  
ATOM   4205  H2  HOH B1395      14.684  12.612  37.717  1.00  0.00      B    H  
ATOM   4206  O   HOH B1396      17.776   5.947  18.403  1.00  0.00      B    O  
ATOM   4207  H1  HOH B1396      17.945   6.781  17.820  1.00  0.00      B    H  
ATOM   4208  H2  HOH B1396      16.834   5.653  18.156  1.00  0.00      B    H  
ATOM   4209  O   HOH B1397      23.467   8.036  13.727  1.00  0.00      B    O  
ATOM   4210  H1  HOH B1397      24.310   7.705  13.224  1.00  0.00      B    H  
ATOM   4211  H2  HOH B1397      23.850   8.632  14.483  1.00  0.00      B    H  
ATOM   4212  O   HOH B1398      15.431  25.469  27.581  1.00  0.00      B    O  
ATOM   4213  H1  HOH B1398      14.767  25.196  28.239  1.00  0.00      B    H  
ATOM   4214  H2  HOH B1398      15.443  24.773  26.876  1.00  0.00      B    H  
ATOM   4215  O   HOH B1399      25.729  29.324  19.690  1.00  0.00      B    O  
ATOM   4216  H1  HOH B1399      25.980  29.265  20.713  1.00  0.00      B    H  
ATOM   4217  H2  HOH B1399      24.735  29.445  19.640  1.00  0.00      B    H  
ATOM   4218  O   HOH B1400       4.261   1.201  25.085  1.00  0.00      B    O  
ATOM   4219  H1  HOH B1400       3.300   1.244  25.225  1.00  0.00      B    H  
ATOM   4220  H2  HOH B1400       4.399   0.824  24.153  1.00  0.00      B    H  
ATOM   4221  O   HOH B1401      22.309  16.003   6.036  1.00  0.00      B    O  
ATOM   4222  H1  HOH B1401      23.073  15.511   6.474  1.00  0.00      B    H  
ATOM   4223  H2  HOH B1401      21.901  15.446   5.310  1.00  0.00      B    H  
ATOM   4224  O   HOH B1402      14.629  19.960   0.199  1.00  0.00      B    O  
ATOM   4225  H1  HOH B1402      13.991  19.217   0.115  1.00  0.00      B    H  
ATOM   4226  H2  HOH B1402      14.163  20.738  -0.274  1.00  0.00      B    H  
ATOM   4227  O   HOH B1403      15.173  28.189  26.754  1.00  0.00      B    O  
ATOM   4228  H1  HOH B1403      15.260  27.260  27.138  1.00  0.00      B    H  
ATOM   4229  H2  HOH B1403      14.672  28.738  27.428  1.00  0.00      B    H  
ATOM   4230  O   HOH B1404      32.755   3.345  33.523  1.00  0.00      B    O  
ATOM   4231  H1  HOH B1404      32.953   4.299  33.284  1.00  0.00      B    H  
ATOM   4232  H2  HOH B1404      31.873   3.095  33.116  1.00  0.00      B    H  
ATOM   4233  O   HOH B1405       0.212  28.171  25.920  1.00  0.00      B    O  
ATOM   4234  H1  HOH B1405       0.541  28.657  25.123  1.00  0.00      B    H  
ATOM   4235  H2  HOH B1405       0.908  27.467  26.096  1.00  0.00      B    H  
ATOM   4236  O   HOH B1406      19.833  17.878  10.416  1.00  0.00      B    O  
ATOM   4237  H1  HOH B1406      19.317  17.108  10.804  1.00  0.00      B    H  
ATOM   4238  H2  HOH B1406      19.146  18.593  10.060  1.00  0.00      B    H  
ATOM   4239  O   HOH B1407      32.008   8.322  38.677  1.00  0.00      B    O  
ATOM   4240  H1  HOH B1407      31.302   7.612  38.470  1.00  0.00      B    H  
ATOM   4241  H2  HOH B1407      32.799   8.108  38.108  1.00  0.00      B    H  
ATOM   4242  O   HOH B1408      31.441  24.454  12.674  1.00  0.00      B    O  
ATOM   4243  H1  HOH B1408      32.449  24.451  12.575  1.00  0.00      B    H  
ATOM   4244  H2  HOH B1408      31.189  24.122  13.590  1.00  0.00      B    H  
ATOM   4245  O   HOH B1409      20.091   5.088  29.571  1.00  0.00      B    O  
ATOM   4246  H1  HOH B1409      19.959   5.474  30.544  1.00  0.00      B    H  
ATOM   4247  H2  HOH B1409      19.175   5.110  29.017  1.00  0.00      B    H  
ATOM   4248  O   HOH B1410       9.337  17.258  18.112  1.00  0.00      B    O  
ATOM   4249  H1  HOH B1410       9.706  16.324  18.018  1.00  0.00      B    H  
ATOM   4250  H2  HOH B1410       9.819  17.853  17.456  1.00  0.00      B    H  
ATOM   4251  O   HOH B1411      11.332  36.183  34.495  1.00  0.00      B    O  
ATOM   4252  H1  HOH B1411      11.612  36.430  33.547  1.00  0.00      B    H  
ATOM   4253  H2  HOH B1411      10.832  35.262  34.420  1.00  0.00      B    H  
ATOM   4254  O   HOH B1412      30.723  27.094  12.705  1.00  0.00      B    O  
ATOM   4255  H1  HOH B1412      29.787  26.989  13.133  1.00  0.00      B    H  
ATOM   4256  H2  HOH B1412      31.142  26.166  12.724  1.00  0.00      B    H  
ATOM   4257  O   HOH B1413      31.162  25.006  23.667  1.00  0.00      B    O  
ATOM   4258  H1  HOH B1413      30.431  25.664  23.334  1.00  0.00      B    H  
ATOM   4259  H2  HOH B1413      31.873  25.576  24.134  1.00  0.00      B    H  
ATOM   4260  O   HOH B1414      17.712  21.947  29.082  1.00  0.00      B    O  
ATOM   4261  H1  HOH B1414      16.726  21.703  29.119  1.00  0.00      B    H  
ATOM   4262  H2  HOH B1414      17.839  22.947  28.976  1.00  0.00      B    H  
ATOM   4263  O   HOH B1415       3.208   0.688  11.139  1.00  0.00      B    O  
ATOM   4264  H1  HOH B1415       2.293   0.273  11.195  1.00  0.00      B    H  
ATOM   4265  H2  HOH B1415       3.768   0.211  10.395  1.00  0.00      B    H  
ATOM   4266  O   HOH B1416      26.741  31.339  18.181  1.00  0.00      B    O  
ATOM   4267  H1  HOH B1416      25.954  31.688  17.636  1.00  0.00      B    H  
ATOM   4268  H2  HOH B1416      26.397  30.636  18.852  1.00  0.00      B    H  
ATOM   4269  O   HOH B1417      28.263   5.817  22.197  1.00  0.00      B    O  
ATOM   4270  H1  HOH B1417      28.536   6.798  22.009  1.00  0.00      B    H  
ATOM   4271  H2  HOH B1417      28.111   5.383  21.260  1.00  0.00      B    H  
ATOM   4272  O   HOH B1418      19.777  12.171   4.788  1.00  0.00      B    O  
ATOM   4273  H1  HOH B1418      19.177  12.438   5.538  1.00  0.00      B    H  
ATOM   4274  H2  HOH B1418      19.133  11.721   4.094  1.00  0.00      B    H  
ATOM   4275  O   HOH B1419      38.256  10.271   1.446  1.00  0.00      B    O  
ATOM   4276  H1  HOH B1419      37.674  10.387   0.593  1.00  0.00      B    H  
ATOM   4277  H2  HOH B1419      37.640   9.933   2.147  1.00  0.00      B    H  
ATOM   4278  O   HOH B1420      16.202   7.264   3.103  1.00  0.00      B    O  
ATOM   4279  H1  HOH B1420      16.370   6.318   2.785  1.00  0.00      B    H  
ATOM   4280  H2  HOH B1420      16.207   7.107   4.089  1.00  0.00      B    H  
ATOM   4281  O   HOH B1421      27.213  24.033  13.280  1.00  0.00      B    O  
ATOM   4282  H1  HOH B1421      28.021  24.098  12.669  1.00  0.00      B    H  
ATOM   4283  H2  HOH B1421      27.170  23.038  13.536  1.00  0.00      B    H  
ATOM   4284  O   HOH B1422      17.158   3.233   9.472  1.00  0.00      B    O  
ATOM   4285  H1  HOH B1422      17.470   3.926   8.793  1.00  0.00      B    H  
ATOM   4286  H2  HOH B1422      17.908   3.212  10.212  1.00  0.00      B    H  
ATOM   4287  O   HOH B1423       6.555  36.833   1.814  1.00  0.00      B    O  
ATOM   4288  H1  HOH B1423       5.902  36.911   2.606  1.00  0.00      B    H  
ATOM   4289  H2  HOH B1423       6.859  35.852   1.703  1.00  0.00      B    H  
ATOM   4290  O   HOH B1424      38.217  25.695  14.605  1.00  0.00      B    O  
ATOM   4291  H1  HOH B1424      37.621  26.393  15.110  1.00  0.00      B    H  
ATOM   4292  H2  HOH B1424      39.078  25.468  15.155  1.00  0.00      B    H  
ATOM   4293  O   HOH B1425      27.864  15.842  11.007  1.00  0.00      B    O  
ATOM   4294  H1  HOH B1425      27.331  15.129  11.586  1.00  0.00      B    H  
ATOM   4295  H2  HOH B1425      27.147  16.475  10.649  1.00  0.00      B    H  
ATOM   4296  O   HOH B1426      19.499  27.108   4.665  1.00  0.00      B    O  
ATOM   4297  H1  HOH B1426      20.442  26.885   4.512  1.00  0.00      B    H  
ATOM   4298  H2  HOH B1426      18.895  26.362   4.971  1.00  0.00      B    H  
ATOM   4299  O   HOH B1427       5.687   6.913   1.928  1.00  0.00      B    O  
ATOM   4300  H1  HOH B1427       5.612   7.883   2.024  1.00  0.00      B    H  
ATOM   4301  H2  HOH B1427       5.384   6.545   2.825  1.00  0.00      B    H  
ATOM   4302  O   HOH B1428      21.217  24.827  15.802  1.00  0.00      B    O  
ATOM   4303  H1  HOH B1428      21.390  23.880  16.052  1.00  0.00      B    H  
ATOM   4304  H2  HOH B1428      21.990  25.265  15.429  1.00  0.00      B    H  
ATOM   4305  O   HOH B1429      32.232  30.435  31.192  1.00  0.00      B    O  
ATOM   4306  H1  HOH B1429      31.987  30.582  30.216  1.00  0.00      B    H  
ATOM   4307  H2  HOH B1429      33.199  30.016  31.236  1.00  0.00      B    H  
ATOM   4308  O   HOH B1430      11.730  31.450  18.897  1.00  0.00      B    O  
ATOM   4309  H1  HOH B1430      11.217  31.327  18.024  1.00  0.00      B    H  
ATOM   4310  H2  HOH B1430      12.702  31.283  18.782  1.00  0.00      B    H  
ATOM   4311  O   HOH B1431       4.207   5.101  18.666  1.00  0.00      B    O  
ATOM   4312  H1  HOH B1431       4.872   4.732  19.372  1.00  0.00      B    H  
ATOM   4313  H2  HOH B1431       4.291   4.408  17.856  1.00  0.00      B    H  
ATOM   4314  O   HOH B1432      28.753  25.623  32.417  1.00  0.00      B    O  
ATOM   4315  H1  HOH B1432      27.863  25.791  31.895  1.00  0.00      B    H  
ATOM   4316  H2  HOH B1432      29.466  25.561  31.682  1.00  0.00      B    H  
ATOM   4317  O   HOH B1433      23.256   7.383  30.428  1.00  0.00      B    O  
ATOM   4318  H1  HOH B1433      22.819   8.124  29.920  1.00  0.00      B    H  
ATOM   4319  H2  HOH B1433      23.474   7.826  31.341  1.00  0.00      B    H  
ATOM   4320  O   HOH B1434      32.215  14.041  14.421  1.00  0.00      B    O  
ATOM   4321  H1  HOH B1434      32.050  14.806  13.833  1.00  0.00      B    H  
ATOM   4322  H2  HOH B1434      32.935  13.457  13.979  1.00  0.00      B    H  
ATOM   4323  O   HOH B1435       2.482   0.716  30.700  1.00  0.00      B    O  
ATOM   4324  H1  HOH B1435       2.248   1.250  29.894  1.00  0.00      B    H  
ATOM   4325  H2  HOH B1435       1.808  -0.065  30.717  1.00  0.00      B    H  
ATOM   4326  O   HOH B1436      36.910  34.908  11.181  1.00  0.00      B    O  
ATOM   4327  H1  HOH B1436      36.788  34.983  10.215  1.00  0.00      B    H  
ATOM   4328  H2  HOH B1436      35.935  34.959  11.504  1.00  0.00      B    H  
ATOM   4329  O   HOH B1437      13.176  12.706  35.155  1.00  0.00      B    O  
ATOM   4330  H1  HOH B1437      12.915  11.690  35.349  1.00  0.00      B    H  
ATOM   4331  H2  HOH B1437      14.051  12.911  35.504  1.00  0.00      B    H  
ATOM   4332  O   HOH B1438       1.967  35.426   6.777  1.00  0.00      B    O  
ATOM   4333  H1  HOH B1438       2.159  35.376   7.766  1.00  0.00      B    H  
ATOM   4334  H2  HOH B1438       1.401  34.610   6.533  1.00  0.00      B    H  
ATOM   4335  O   HOH B1439      30.064  32.322  11.200  1.00  0.00      B    O  
ATOM   4336  H1  HOH B1439      29.781  31.657  10.451  1.00  0.00      B    H  
ATOM   4337  H2  HOH B1439      29.264  32.886  11.419  1.00  0.00      B    H  
ATOM   4338  O   HOH B1440      38.229  17.420   8.602  1.00  0.00      B    O  
ATOM   4339  H1  HOH B1440      38.959  16.823   9.026  1.00  0.00      B    H  
ATOM   4340  H2  HOH B1440      38.727  18.069   7.991  1.00  0.00      B    H  
ATOM   4341  O   HOH B1441      37.971  35.815   4.084  1.00  0.00      B    O  
ATOM   4342  H1  HOH B1441      38.780  35.394   3.682  1.00  0.00      B    H  
ATOM   4343  H2  HOH B1441      37.141  35.321   3.783  1.00  0.00      B    H  
ATOM   4344  O   HOH B1442      31.115  27.752  29.505  1.00  0.00      B    O  
ATOM   4345  H1  HOH B1442      31.700  27.264  28.812  1.00  0.00      B    H  
ATOM   4346  H2  HOH B1442      31.049  28.650  29.068  1.00  0.00      B    H  
ATOM   4347  O   HOH B1443      10.616   8.592  33.757  1.00  0.00      B    O  
ATOM   4348  H1  HOH B1443      10.569   9.219  32.919  1.00  0.00      B    H  
ATOM   4349  H2  HOH B1443      10.839   9.124  34.600  1.00  0.00      B    H  
ATOM   4350  O   HOH B1444       3.992   4.637  33.813  1.00  0.00      B    O  
ATOM   4351  H1  HOH B1444       3.151   4.079  33.926  1.00  0.00      B    H  
ATOM   4352  H2  HOH B1444       4.345   4.959  34.707  1.00  0.00      B    H  
ATOM   4353  O   HOH B1445       8.974  22.161  36.900  1.00  0.00      B    O  
ATOM   4354  H1  HOH B1445       8.320  22.493  37.598  1.00  0.00      B    H  
ATOM   4355  H2  HOH B1445       9.582  22.950  36.746  1.00  0.00      B    H  
ATOM   4356  O   HOH B1446      37.860   3.563   6.903  1.00  0.00      B    O  
ATOM   4357  H1  HOH B1446      37.469   4.315   7.471  1.00  0.00      B    H  
ATOM   4358  H2  HOH B1446      37.093   3.074   6.415  1.00  0.00      B    H  
ATOM   4359  O   HOH B1447       9.210  27.142  24.603  1.00  0.00      B    O  
ATOM   4360  H1  HOH B1447       8.200  27.012  24.882  1.00  0.00      B    H  
ATOM   4361  H2  HOH B1447       9.463  26.580  23.759  1.00  0.00      B    H  
ATOM   4362  O   HOH B1448       1.162   4.692   5.954  1.00  0.00      B    O  
ATOM   4363  H1  HOH B1448       0.397   4.650   6.633  1.00  0.00      B    H  
ATOM   4364  H2  HOH B1448       0.774   4.296   5.099  1.00  0.00      B    H  
ATOM   4365  O   HOH B1449       7.477  30.271  13.384  1.00  0.00      B    O  
ATOM   4366  H1  HOH B1449       8.152  29.586  13.080  1.00  0.00      B    H  
ATOM   4367  H2  HOH B1449       7.133  30.018  14.291  1.00  0.00      B    H  
ATOM   4368  O   HOH B1450       7.635  31.211  37.938  1.00  0.00      B    O  
ATOM   4369  H1  HOH B1450       8.309  30.646  38.380  1.00  0.00      B    H  
ATOM   4370  H2  HOH B1450       6.977  31.517  38.637  1.00  0.00      B    H  
ATOM   4371  O   HOH B1451       6.640  14.617  31.310  1.00  0.00      B    O  
ATOM   4372  H1  HOH B1451       6.644  15.442  31.990  1.00  0.00      B    H  
ATOM   4373  H2  HOH B1451       6.228  14.937  30.409  1.00  0.00      B    H  
ATOM   4374  O   HOH B1452      16.416  28.310  34.342  1.00  0.00      B    O  
ATOM   4375  H1  HOH B1452      17.370  28.139  34.712  1.00  0.00      B    H  
ATOM   4376  H2  HOH B1452      16.332  29.339  34.277  1.00  0.00      B    H  
ATOM   4377  O   HOH B1453      17.072  37.989  10.516  1.00  0.00      B    O  
ATOM   4378  H1  HOH B1453      17.532  38.756  10.995  1.00  0.00      B    H  
ATOM   4379  H2  HOH B1453      16.128  37.870  10.906  1.00  0.00      B    H  
ATOM   4380  O   HOH B1454      10.389  10.983  15.416  1.00  0.00      B    O  
ATOM   4381  H1  HOH B1454      10.119  10.199  15.990  1.00  0.00      B    H  
ATOM   4382  H2  HOH B1454       9.590  11.345  14.949  1.00  0.00      B    H  
ATOM   4383  O   HOH B1455      12.732  27.512  33.335  1.00  0.00      B    O  
ATOM   4384  H1  HOH B1455      12.243  27.634  34.248  1.00  0.00      B    H  
ATOM   4385  H2  HOH B1455      13.403  26.769  33.403  1.00  0.00      B    H  
ATOM   4386  O   HOH B1456      36.104   1.277  25.351  1.00  0.00      B    O  
ATOM   4387  H1  HOH B1456      35.599   0.809  24.643  1.00  0.00      B    H  
ATOM   4388  H2  HOH B1456      36.671   0.538  25.803  1.00  0.00      B    H  
ATOM   4389  O   HOH B1457      36.825  33.374  15.392  1.00  0.00      B    O  
ATOM   4390  H1  HOH B1457      37.096  32.452  15.008  1.00  0.00      B    H  
ATOM   4391  H2  HOH B1457      36.912  33.227  16.433  1.00  0.00      B    H  
ATOM   4392  O   HOH B1458       4.156  34.162  38.136  1.00  0.00      B    O  
ATOM   4393  H1  HOH B1458       3.813  33.960  37.198  1.00  0.00      B    H  
ATOM   4394  H2  HOH B1458       4.699  35.010  38.099  1.00  0.00      B    H  
ATOM   4395  O   HOH B1459      26.546  36.061  26.885  1.00  0.00      B    O  
ATOM   4396  H1  HOH B1459      26.398  35.546  27.698  1.00  0.00      B    H  
ATOM   4397  H2  HOH B1459      25.925  35.716  26.135  1.00  0.00      B    H  
ATOM   4398  O   HOH B1460      28.715  23.124  29.584  1.00  0.00      B    O  
ATOM   4399  H1  HOH B1460      27.726  23.310  29.415  1.00  0.00      B    H  
ATOM   4400  H2  HOH B1460      28.992  23.850  30.214  1.00  0.00      B    H  
ATOM   4401  O   HOH B1461      22.525  37.647   5.354  1.00  0.00      B    O  
ATOM   4402  H1  HOH B1461      23.417  37.194   5.029  1.00  0.00      B    H  
ATOM   4403  H2  HOH B1461      22.389  38.530   4.866  1.00  0.00      B    H  
ATOM   4404  O   HOH B1462      27.154   8.866  17.054  1.00  0.00      B    O  
ATOM   4405  H1  HOH B1462      28.063   8.877  16.573  1.00  0.00      B    H  
ATOM   4406  H2  HOH B1462      26.980   7.950  17.388  1.00  0.00      B    H  
ATOM   4407  O   HOH B1463      29.545   4.558  34.402  1.00  0.00      B    O  
ATOM   4408  H1  HOH B1463      29.672   3.965  33.558  1.00  0.00      B    H  
ATOM   4409  H2  HOH B1463      28.797   5.223  34.176  1.00  0.00      B    H  
ATOM   4410  O   HOH B1464      38.178  35.357  25.832  1.00  0.00      B    O  
ATOM   4411  H1  HOH B1464      37.752  36.247  25.710  1.00  0.00      B    H  
ATOM   4412  H2  HOH B1464      38.150  35.226  26.876  1.00  0.00      B    H  
ATOM   4413  O   HOH B1465      20.361  20.672  15.928  1.00  0.00      B    O  
ATOM   4414  H1  HOH B1465      20.709  20.165  16.710  1.00  0.00      B    H  
ATOM   4415  H2  HOH B1465      21.174  21.169  15.535  1.00  0.00      B    H  
ATOM   4416  O   HOH B1466       7.555  12.408  29.395  1.00  0.00      B    O  
ATOM   4417  H1  HOH B1466       7.086  13.084  29.906  1.00  0.00      B    H  
ATOM   4418  H2  HOH B1466       6.889  12.090  28.708  1.00  0.00      B    H  
ATOM   4419  O   HOH B1467      20.580   8.770   9.088  1.00  0.00      B    O  
ATOM   4420  H1  HOH B1467      21.095   8.322   9.851  1.00  0.00      B    H  
ATOM   4421  H2  HOH B1467      21.260   8.849   8.322  1.00  0.00      B    H  
ATOM   4422  O   HOH B1468      16.037  33.845   7.587  1.00  0.00      B    O  
ATOM   4423  H1  HOH B1468      15.888  34.133   6.609  1.00  0.00      B    H  
ATOM   4424  H2  HOH B1468      17.004  34.074   7.831  1.00  0.00      B    H  
ATOM   4425  O   HOH B1469      31.442  20.108   9.616  1.00  0.00      B    O  
ATOM   4426  H1  HOH B1469      31.553  21.027   9.781  1.00  0.00      B    H  
ATOM   4427  H2  HOH B1469      32.194  19.895   8.950  1.00  0.00      B    H  
ATOM   4428  O   HOH B1470      31.253  30.280  28.495  1.00  0.00      B    O  
ATOM   4429  H1  HOH B1470      31.739  30.023  27.636  1.00  0.00      B    H  
ATOM   4430  H2  HOH B1470      30.649  31.042  28.294  1.00  0.00      B    H  
ATOM   4431  O   HOH B1471      19.644  22.531   5.751  1.00  0.00      B    O  
ATOM   4432  H1  HOH B1471      18.638  22.436   5.519  1.00  0.00      B    H  
ATOM   4433  H2  HOH B1471      19.876  23.489   5.603  1.00  0.00      B    H  
ATOM   4434  O   HOH B1472       6.342  21.926  32.710  1.00  0.00      B    O  
ATOM   4435  H1  HOH B1472       7.095  21.277  32.684  1.00  0.00      B    H  
ATOM   4436  H2  HOH B1472       6.255  22.489  31.876  1.00  0.00      B    H  
ATOM   4437  O   HOH B1473      25.046   3.559  10.166  1.00  0.00      B    O  
ATOM   4438  H1  HOH B1473      25.530   4.236   9.598  1.00  0.00      B    H  
ATOM   4439  H2  HOH B1473      25.545   2.687  10.136  1.00  0.00      B    H  
ATOM   4440  O   HOH B1474      19.736   2.465  29.034  1.00  0.00      B    O  
ATOM   4441  H1  HOH B1474      20.020   3.440  29.348  1.00  0.00      B    H  
ATOM   4442  H2  HOH B1474      18.769   2.382  29.233  1.00  0.00      B    H  
ATOM   4443  O   HOH B1475       3.670   7.597  27.077  1.00  0.00      B    O  
ATOM   4444  H1  HOH B1475       4.146   6.945  27.642  1.00  0.00      B    H  
ATOM   4445  H2  HOH B1475       3.107   7.052  26.384  1.00  0.00      B    H  
ATOM   4446  O   HOH B1476      33.425   0.802  18.394  1.00  0.00      B    O  
ATOM   4447  H1  HOH B1476      33.544   0.326  17.507  1.00  0.00      B    H  
ATOM   4448  H2  HOH B1476      34.386   0.978  18.719  1.00  0.00      B    H  
ATOM   4449  O   HOH B1477      14.779   5.926   9.133  1.00  0.00      B    O  
ATOM   4450  H1  HOH B1477      15.350   6.454   9.778  1.00  0.00      B    H  
ATOM   4451  H2  HOH B1477      14.143   6.610   8.722  1.00  0.00      B    H  
ATOM   4452  O   HOH B1478      34.006  10.070   5.617  1.00  0.00      B    O  
ATOM   4453  H1  HOH B1478      34.416  10.495   4.877  1.00  0.00      B    H  
ATOM   4454  H2  HOH B1478      33.190  10.620   5.898  1.00  0.00      B    H  
ATOM   4455  O   HOH B1479       0.802  12.470   4.933  1.00  0.00      B    O  
ATOM   4456  H1  HOH B1479       1.205  11.582   5.147  1.00  0.00      B    H  
ATOM   4457  H2  HOH B1479       0.725  12.444   3.938  1.00  0.00      B    H  
ATOM   4458  O   HOH B1480      10.793   8.242  27.526  1.00  0.00      B    O  
ATOM   4459  H1  HOH B1480      11.233   7.634  28.217  1.00  0.00      B    H  
ATOM   4460  H2  HOH B1480      10.410   7.696  26.737  1.00  0.00      B    H  
ATOM   4461  O   HOH B1481       4.617  37.106  29.291  1.00  0.00      B    O  
ATOM   4462  H1  HOH B1481       3.669  36.729  29.365  1.00  0.00      B    H  
ATOM   4463  H2  HOH B1481       4.766  37.697  28.436  1.00  0.00      B    H  
ATOM   4464  O   HOH B1482      38.935  15.064   6.105  1.00  0.00      B    O  
ATOM   4465  H1  HOH B1482      39.063  14.200   5.548  1.00  0.00      B    H  
ATOM   4466  H2  HOH B1482      37.997  15.389   6.071  1.00  0.00      B    H  
ATOM   4467  O   HOH B1483      31.611  16.460  12.758  1.00  0.00      B    O  
ATOM   4468  H1  HOH B1483      31.827  16.208  11.811  1.00  0.00      B    H  
ATOM   4469  H2  HOH B1483      30.575  16.532  12.944  1.00  0.00      B    H  
ATOM   4470  O   HOH B1484      31.214  18.621  15.397  1.00  0.00      B    O  
ATOM   4471  H1  HOH B1484      31.645  17.692  15.388  1.00  0.00      B    H  
ATOM   4472  H2  HOH B1484      31.131  18.776  14.407  1.00  0.00      B    H  
ATOM   4473  O   HOH B1485      24.755   4.120   3.414  1.00  0.00      B    O  
ATOM   4474  H1  HOH B1485      25.507   4.397   2.812  1.00  0.00      B    H  
ATOM   4475  H2  HOH B1485      25.211   3.601   4.169  1.00  0.00      B    H  
ATOM   4476  O   HOH B1486       2.424  30.278  29.718  1.00  0.00      B    O  
ATOM   4477  H1  HOH B1486       2.366  30.562  28.749  1.00  0.00      B    H  
ATOM   4478  H2  HOH B1486       3.113  29.544  29.741  1.00  0.00      B    H  
ATOM   4479  O   HOH B1487       2.018   9.930  18.159  1.00  0.00      B    O  
ATOM   4480  H1  HOH B1487       2.964  10.239  18.176  1.00  0.00      B    H  
ATOM   4481  H2  HOH B1487       2.004   8.914  18.227  1.00  0.00      B    H  
ATOM   4482  O   HOH B1488       7.235  16.517  12.312  1.00  0.00      B    O  
ATOM   4483  H1  HOH B1488       7.305  16.357  13.320  1.00  0.00      B    H  
ATOM   4484  H2  HOH B1488       8.104  16.154  11.886  1.00  0.00      B    H  
ATOM   4485  O   HOH B1489      26.115  33.157  24.005  1.00  0.00      B    O  
ATOM   4486  H1  HOH B1489      25.296  32.470  23.918  1.00  0.00      B    H  
ATOM   4487  H2  HOH B1489      26.961  32.718  23.618  1.00  0.00      B    H  
ATOM   4488  O   HOH B1490      18.555  32.041  25.474  1.00  0.00      B    O  
ATOM   4489  H1  HOH B1490      17.810  31.417  25.307  1.00  0.00      B    H  
ATOM   4490  H2  HOH B1490      18.825  32.512  24.610  1.00  0.00      B    H  
ATOM   4491  O   HOH B1491      20.373   2.814  35.382  1.00  0.00      B    O  
ATOM   4492  H1  HOH B1491      21.008   3.559  35.115  1.00  0.00      B    H  
ATOM   4493  H2  HOH B1491      20.585   2.042  34.807  1.00  0.00      B    H  
ATOM   4494  O   HOH B1492      17.673  37.414  18.909  1.00  0.00      B    O  
ATOM   4495  H1  HOH B1492      16.884  36.770  18.833  1.00  0.00      B    H  
ATOM   4496  H2  HOH B1492      17.636  37.946  19.791  1.00  0.00      B    H  
ATOM   4497  O   HOH B1493      25.330   5.918  26.933  1.00  0.00      B    O  
ATOM   4498  H1  HOH B1493      25.681   5.893  27.917  1.00  0.00      B    H  
ATOM   4499  H2  HOH B1493      26.071   5.640  26.330  1.00  0.00      B    H  
ATOM   4500  O   HOH B1494      23.045  30.072  12.652  1.00  0.00      B    O  
ATOM   4501  H1  HOH B1494      23.730  30.614  13.206  1.00  0.00      B    H  
ATOM   4502  H2  HOH B1494      23.168  30.409  11.710  1.00  0.00      B    H  
ATOM   4503  O   HOH B1495       5.041   4.973  36.831  1.00  0.00      B    O  
ATOM   4504  H1  HOH B1495       6.026   5.300  36.750  1.00  0.00      B    H  
ATOM   4505  H2  HOH B1495       4.527   5.563  37.480  1.00  0.00      B    H  
ATOM   4506  O   HOH B1496       6.639  32.432  25.682  1.00  0.00      B    O  
ATOM   4507  H1  HOH B1496       6.499  33.394  25.479  1.00  0.00      B    H  
ATOM   4508  H2  HOH B1496       7.263  32.353  26.519  1.00  0.00      B    H  
ATOM   4509  O   HOH B1497      22.798  35.635  32.589  1.00  0.00      B    O  
ATOM   4510  H1  HOH B1497      23.776  35.785  32.697  1.00  0.00      B    H  
ATOM   4511  H2  HOH B1497      22.640  34.718  32.985  1.00  0.00      B    H  
ATOM   4512  O   HOH B1498      35.383  35.186  32.335  1.00  0.00      B    O  
ATOM   4513  H1  HOH B1498      34.761  35.330  31.563  1.00  0.00      B    H  
ATOM   4514  H2  HOH B1498      35.621  36.142  32.551  1.00  0.00      B    H  
ATOM   4515  O   HOH B1499      21.970  34.347  27.719  1.00  0.00      B    O  
ATOM   4516  H1  HOH B1499      21.456  34.929  27.184  1.00  0.00      B    H  
ATOM   4517  H2  HOH B1499      22.268  33.583  27.090  1.00  0.00      B    H  
ATOM   4518  O   HOH B1500      35.410  14.374  31.313  1.00  0.00      B    O  
ATOM   4519  H1  HOH B1500      35.943  14.511  30.506  1.00  0.00      B    H  
ATOM   4520  H2  HOH B1500      36.015  14.190  32.087  1.00  0.00      B    H  
ATOM   4521  O   HOH B1501      21.895  24.094  38.628  1.00  0.00      B    O  
ATOM   4522  H1  HOH B1501      21.252  24.638  39.199  1.00  0.00      B    H  
ATOM   4523  H2  HOH B1501      21.464  24.020  37.725  1.00  0.00      B    H  
ATOM   4524  O   HOH B1502      26.579   4.786   1.788  1.00  0.00      B    O  
ATOM   4525  H1  HOH B1502      26.205   4.868   0.890  1.00  0.00      B    H  
ATOM   4526  H2  HOH B1502      27.585   4.744   1.678  1.00  0.00      B    H  
ATOM   4527  O   HOH B1503      11.830  13.270   5.515  1.00  0.00      B    O  
ATOM   4528  H1  HOH B1503      11.630  14.176   5.023  1.00  0.00      B    H  
ATOM   4529  H2  HOH B1503      11.036  13.135   6.103  1.00  0.00      B    H  
ATOM   4530  O   HOH B1504      37.616  38.038   8.723  1.00  0.00      B    O  
ATOM   4531  H1  HOH B1504      37.194  37.280   8.185  1.00  0.00      B    H  
ATOM   4532  H2  HOH B1504      38.209  38.565   8.077  1.00  0.00      B    H  
ATOM   4533  O   HOH B1505       9.551  15.621  32.093  1.00  0.00      B    O  
ATOM   4534  H1  HOH B1505       8.875  16.319  32.358  1.00  0.00      B    H  
ATOM   4535  H2  HOH B1505      10.420  15.963  32.522  1.00  0.00      B    H  
ATOM   4536  O   HOH B1506       4.206  27.831  13.206  1.00  0.00      B    O  
ATOM   4537  H1  HOH B1506       4.574  28.361  13.963  1.00  0.00      B    H  
ATOM   4538  H2  HOH B1506       3.976  28.493  12.497  1.00  0.00      B    H  
ATOM   4539  O   HOH B1507      36.365  23.667   1.800  1.00  0.00      B    O  
ATOM   4540  H1  HOH B1507      36.322  24.499   1.201  1.00  0.00      B    H  
ATOM   4541  H2  HOH B1507      36.823  22.932   1.302  1.00  0.00      B    H  
ATOM   4542  O   HOH B1508      17.859   8.207  17.226  1.00  0.00      B    O  
ATOM   4543  H1  HOH B1508      17.888   8.261  16.176  1.00  0.00      B    H  
ATOM   4544  H2  HOH B1508      18.299   9.093  17.535  1.00  0.00      B    H  
ATOM   4545  O   HOH B1509      12.212  36.857  31.907  1.00  0.00      B    O  
ATOM   4546  H1  HOH B1509      11.654  37.528  31.432  1.00  0.00      B    H  
ATOM   4547  H2  HOH B1509      13.157  37.257  32.037  1.00  0.00      B    H  
ATOM   4548  O   HOH B1510      37.472  27.050   2.549  1.00  0.00      B    O  
ATOM   4549  H1  HOH B1510      37.327  28.034   2.428  1.00  0.00      B    H  
ATOM   4550  H2  HOH B1510      36.677  26.655   3.014  1.00  0.00      B    H  
ATOM   4551  O   HOH B1511       1.009   8.563  27.859  1.00  0.00      B    O  
ATOM   4552  H1  HOH B1511       1.995   8.218  27.701  1.00  0.00      B    H  
ATOM   4553  H2  HOH B1511       0.873   8.831  28.837  1.00  0.00      B    H  
ATOM   4554  O   HOH B1512      18.142   8.229  34.600  1.00  0.00      B    O  
ATOM   4555  H1  HOH B1512      17.920   8.786  35.399  1.00  0.00      B    H  
ATOM   4556  H2  HOH B1512      17.691   7.345  34.750  1.00  0.00      B    H  
ATOM   4557  O   HOH B1513      22.800  31.066  31.993  1.00  0.00      B    O  
ATOM   4558  H1  HOH B1513      22.827  31.565  31.114  1.00  0.00      B    H  
ATOM   4559  H2  HOH B1513      23.266  30.155  31.788  1.00  0.00      B    H  
ATOM   4560  O   HOH B1514      28.514  24.116   5.179  1.00  0.00      B    O  
ATOM   4561  H1  HOH B1514      28.322  23.219   5.633  1.00  0.00      B    H  
ATOM   4562  H2  HOH B1514      29.489  24.390   5.368  1.00  0.00      B    H  
ATOM   4563  O   HOH B1515      35.765  38.575  29.143  1.00  0.00      B    O  
ATOM   4564  H1  HOH B1515      35.729  39.591  29.296  1.00  0.00      B    H  
ATOM   4565  H2  HOH B1515      35.024  38.381  28.534  1.00  0.00      B    H  
ATOM   4566  O   HOH B1516      30.645  28.266  10.075  1.00  0.00      B    O  
ATOM   4567  H1  HOH B1516      30.781  27.966  10.985  1.00  0.00      B    H  
ATOM   4568  H2  HOH B1516      31.472  28.001   9.548  1.00  0.00      B    H  
ATOM   4569  O   HOH B1517       4.582   0.345  22.593  1.00  0.00      B    O  
ATOM   4570  H1  HOH B1517       5.125  -0.108  21.886  1.00  0.00      B    H  
ATOM   4571  H2  HOH B1517       3.627   0.452  22.226  1.00  0.00      B    H  
ATOM   4572  O   HOH B1518      31.065  16.147  19.535  1.00  0.00      B    O  
ATOM   4573  H1  HOH B1518      30.753  16.055  20.511  1.00  0.00      B    H  
ATOM   4574  H2  HOH B1518      30.240  15.989  18.964  1.00  0.00      B    H  
ATOM   4575  O   HOH B1519       4.906  26.545   2.515  1.00  0.00      B    O  
ATOM   4576  H1  HOH B1519       4.262  27.315   2.492  1.00  0.00      B    H  
ATOM   4577  H2  HOH B1519       5.721  26.974   2.933  1.00  0.00      B    H  
ATOM   4578  O   HOH B1520      36.865   2.565  10.113  1.00  0.00      B    O  
ATOM   4579  H1  HOH B1520      36.526   1.764   9.631  1.00  0.00      B    H  
ATOM   4580  H2  HOH B1520      37.817   2.754   9.794  1.00  0.00      B    H  
ATOM   4581  O   HOH B1521       4.599  30.525  25.659  1.00  0.00      B    O  
ATOM   4582  H1  HOH B1521       4.320  30.620  24.728  1.00  0.00      B    H  
ATOM   4583  H2  HOH B1521       5.318  31.206  25.918  1.00  0.00      B    H  
ATOM   4584  O   HOH B1522      20.305  35.723  25.935  1.00  0.00      B    O  
ATOM   4585  H1  HOH B1522      19.476  35.658  26.555  1.00  0.00      B    H  
ATOM   4586  H2  HOH B1522      20.890  36.458  26.219  1.00  0.00      B    H  
ATOM   4587  O   HOH B1523      19.499  24.343  31.418  1.00  0.00      B    O  
ATOM   4588  H1  HOH B1523      19.675  25.164  31.969  1.00  0.00      B    H  
ATOM   4589  H2  HOH B1523      18.830  23.823  31.941  1.00  0.00      B    H  
ATOM   4590  O   HOH B1524      31.052  29.476  14.510  1.00  0.00      B    O  
ATOM   4591  H1  HOH B1524      30.823  28.924  13.659  1.00  0.00      B    H  
ATOM   4592  H2  HOH B1524      30.400  30.220  14.576  1.00  0.00      B    H  
ATOM   4593  O   HOH B1525      38.867  30.672  10.171  1.00  0.00      B    O  
ATOM   4594  H1  HOH B1525      39.059  31.636   9.892  1.00  0.00      B    H  
ATOM   4595  H2  HOH B1525      38.104  30.635  10.868  1.00  0.00      B    H  
ATOM   4596  O   HOH B1526       8.020  34.990  19.765  1.00  0.00      B    O  
ATOM   4597  H1  HOH B1526       7.075  35.415  19.851  1.00  0.00      B    H  
ATOM   4598  H2  HOH B1526       7.914  34.095  20.131  1.00  0.00      B    H  
ATOM   4599  O   HOH B1527      10.774   1.522  27.481  1.00  0.00      B    O  
ATOM   4600  H1  HOH B1527      10.275   1.894  28.292  1.00  0.00      B    H  
ATOM   4601  H2  HOH B1527      11.207   2.289  26.964  1.00  0.00      B    H  
ATOM   4602  O   HOH B1528      19.528  33.618  14.127  1.00  0.00      B    O  
ATOM   4603  H1  HOH B1528      19.784  33.440  15.067  1.00  0.00      B    H  
ATOM   4604  H2  HOH B1528      19.793  32.784  13.579  1.00  0.00      B    H  
ATOM   4605  O   HOH B1529      37.680   5.819   2.634  1.00  0.00      B    O  
ATOM   4606  H1  HOH B1529      36.745   5.543   2.417  1.00  0.00      B    H  
ATOM   4607  H2  HOH B1529      37.626   6.693   3.083  1.00  0.00      B    H  
ATOM   4608  O   HOH B1530      27.426   0.443  35.787  1.00  0.00      B    O  
ATOM   4609  H1  HOH B1530      26.716  -0.244  36.004  1.00  0.00      B    H  
ATOM   4610  H2  HOH B1530      28.072  -0.015  35.162  1.00  0.00      B    H  
ATOM   4611  O   HOH B1531       5.369   2.459  10.894  1.00  0.00      B    O  
ATOM   4612  H1  HOH B1531       5.937   2.081  11.616  1.00  0.00      B    H  
ATOM   4613  H2  HOH B1531       4.442   2.104  11.065  1.00  0.00      B    H  
ATOM   4614  O   HOH B1532       5.872  15.679  19.272  1.00  0.00      B    O  
ATOM   4615  H1  HOH B1532       5.185  15.025  19.694  1.00  0.00      B    H  
ATOM   4616  H2  HOH B1532       5.894  15.492  18.282  1.00  0.00      B    H  
ATOM   4617  O   HOH B1533      28.796  23.912   2.441  1.00  0.00      B    O  
ATOM   4618  H1  HOH B1533      27.962  24.355   2.108  1.00  0.00      B    H  
ATOM   4619  H2  HOH B1533      28.946  24.054   3.433  1.00  0.00      B    H  
ATOM   4620  O   HOH B1534       3.008  15.716  15.101  1.00  0.00      B    O  
ATOM   4621  H1  HOH B1534       2.593  14.933  15.582  1.00  0.00      B    H  
ATOM   4622  H2  HOH B1534       3.383  16.295  15.802  1.00  0.00      B    H  
ATOM   4623  O   HOH B1535       8.683  25.526  29.914  1.00  0.00      B    O  
ATOM   4624  H1  HOH B1535       9.434  25.124  29.335  1.00  0.00      B    H  
ATOM   4625  H2  HOH B1535       9.060  25.820  30.807  1.00  0.00      B    H  
ATOM   4626  O   HOH B1536      11.659  25.315  30.827  1.00  0.00      B    O  
ATOM   4627  H1  HOH B1536      11.142  24.507  31.303  1.00  0.00      B    H  
ATOM   4628  H2  HOH B1536      11.674  26.078  31.501  1.00  0.00      B    H  
ATOM   4629  O   HOH B1537      18.780  34.824   7.853  1.00  0.00      B    O  
ATOM   4630  H1  HOH B1537      18.966  35.807   7.536  1.00  0.00      B    H  
ATOM   4631  H2  HOH B1537      19.354  34.110   7.291  1.00  0.00      B    H  
ATOM   4632  O   HOH B1538      28.204   0.414  11.258  1.00  0.00      B    O  
ATOM   4633  H1  HOH B1538      28.618   1.055  10.671  1.00  0.00      B    H  
ATOM   4634  H2  HOH B1538      28.247  -0.524  10.935  1.00  0.00      B    H  
ATOM   4635  O   HOH B1539       2.180   6.375  24.511  1.00  0.00      B    O  
ATOM   4636  H1  HOH B1539       2.552   5.495  24.133  1.00  0.00      B    H  
ATOM   4637  H2  HOH B1539       1.275   6.523  24.079  1.00  0.00      B    H  
ATOM   4638  O   HOH B1540      21.472  20.882   0.972  1.00  0.00      B    O  
ATOM   4639  H1  HOH B1540      22.101  20.497   1.671  1.00  0.00      B    H  
ATOM   4640  H2  HOH B1540      20.978  21.714   1.358  1.00  0.00      B    H  
ATOM   4641  O   HOH B1541      25.373   2.545   5.691  1.00  0.00      B    O  
ATOM   4642  H1  HOH B1541      25.886   1.679   5.590  1.00  0.00      B    H  
ATOM   4643  H2  HOH B1541      24.545   2.379   6.283  1.00  0.00      B    H  
ATOM   4644  O   HOH B1542      35.231  13.339  23.806  1.00  0.00      B    O  
ATOM   4645  H1  HOH B1542      34.987  14.000  24.500  1.00  0.00      B    H  
ATOM   4646  H2  HOH B1542      34.602  12.550  23.823  1.00  0.00      B    H  
ATOM   4647  O   HOH B1543      38.725  30.320   1.151  1.00  0.00      B    O  
ATOM   4648  H1  HOH B1543      39.288  31.129   1.447  1.00  0.00      B    H  
ATOM   4649  H2  HOH B1543      39.370  29.480   1.137  1.00  0.00      B    H  
ATOM   4650  O   HOH B1544      15.355  17.610  14.797  1.00  0.00      B    O  
ATOM   4651  H1  HOH B1544      14.853  16.966  15.397  1.00  0.00      B    H  
ATOM   4652  H2  HOH B1544      14.860  18.518  14.901  1.00  0.00      B    H  
ATOM   4653  O   HOH B1545      27.186  31.381   7.586  1.00  0.00      B    O  
ATOM   4654  H1  HOH B1545      27.925  31.171   8.274  1.00  0.00      B    H  
ATOM   4655  H2  HOH B1545      26.388  31.768   8.104  1.00  0.00      B    H  
ATOM   4656  O   HOH B1546      28.197   9.308  30.326  1.00  0.00      B    O  
ATOM   4657  H1  HOH B1546      28.738   9.763  30.936  1.00  0.00      B    H  
ATOM   4658  H2  HOH B1546      27.196   9.584  30.514  1.00  0.00      B    H  
ATOM   4659  O   HOH B1547      23.307  23.938  30.595  1.00  0.00      B    O  
ATOM   4660  H1  HOH B1547      24.265  23.735  30.778  1.00  0.00      B    H  
ATOM   4661  H2  HOH B1547      23.265  24.568  29.823  1.00  0.00      B    H  
ATOM   4662  O   HOH B1548      27.939  36.417  22.295  1.00  0.00      B    O  
ATOM   4663  H1  HOH B1548      28.279  36.709  23.197  1.00  0.00      B    H  
ATOM   4664  H2  HOH B1548      28.700  35.927  21.921  1.00  0.00      B    H  
ATOM   4665  O   HOH B1549       9.334   5.302   2.975  1.00  0.00      B    O  
ATOM   4666  H1  HOH B1549       8.989   6.028   3.522  1.00  0.00      B    H  
ATOM   4667  H2  HOH B1549      10.309   5.466   2.776  1.00  0.00      B    H  
ATOM   4668  O   HOH B1550      31.547  24.885  34.242  1.00  0.00      B    O  
ATOM   4669  H1  HOH B1550      30.923  25.247  35.003  1.00  0.00      B    H  
ATOM   4670  H2  HOH B1550      31.553  25.593  33.527  1.00  0.00      B    H  
ATOM   4671  O   HOH B1551      29.182   3.630  15.018  1.00  0.00      B    O  
ATOM   4672  H1  HOH B1551      29.227   2.732  14.547  1.00  0.00      B    H  
ATOM   4673  H2  HOH B1551      28.213   3.931  15.029  1.00  0.00      B    H  
ATOM   4674  O   HOH B1552      20.365  25.745   1.381  1.00  0.00      B    O  
ATOM   4675  H1  HOH B1552      19.825  26.522   0.952  1.00  0.00      B    H  
ATOM   4676  H2  HOH B1552      20.721  26.104   2.246  1.00  0.00      B    H  
ATOM   4677  O   HOH B1553      31.186   0.825  20.319  1.00  0.00      B    O  
ATOM   4678  H1  HOH B1553      31.594   1.180  19.466  1.00  0.00      B    H  
ATOM   4679  H2  HOH B1553      31.667  -0.027  20.701  1.00  0.00      B    H  
ATOM   4680  O   HOH B1554      20.758  30.130  28.609  1.00  0.00      B    O  
ATOM   4681  H1  HOH B1554      21.035  31.024  28.996  1.00  0.00      B    H  
ATOM   4682  H2  HOH B1554      21.579  29.777  28.088  1.00  0.00      B    H  
ATOM   4683  O   HOH B1555      29.037  30.422   9.596  1.00  0.00      B    O  
ATOM   4684  H1  HOH B1555      29.609  29.565   9.567  1.00  0.00      B    H  
ATOM   4685  H2  HOH B1555      28.098  30.097   9.798  1.00  0.00      B    H  
ATOM   4686  O   HOH B1556      24.104  25.061  10.627  1.00  0.00      B    O  
ATOM   4687  H1  HOH B1556      24.149  25.934  11.079  1.00  0.00      B    H  
ATOM   4688  H2  HOH B1556      23.204  24.673  10.689  1.00  0.00      B    H  
ATOM   4689  O   HOH B1557      32.790  20.453  31.215  1.00  0.00      B    O  
ATOM   4690  H1  HOH B1557      31.983  21.055  31.153  1.00  0.00      B    H  
ATOM   4691  H2  HOH B1557      32.655  19.702  30.497  1.00  0.00      B    H  
ATOM   4692  O   HOH B1558      27.115  11.661   3.018  1.00  0.00      B    O  
ATOM   4693  H1  HOH B1558      28.088  11.501   2.745  1.00  0.00      B    H  
ATOM   4694  H2  HOH B1558      26.689  10.754   3.011  1.00  0.00      B    H  
ATOM   4695  O   HOH B1559       1.068  34.580  15.142  1.00  0.00      B    O  
ATOM   4696  H1  HOH B1559       0.569  34.753  14.291  1.00  0.00      B    H  
ATOM   4697  H2  HOH B1559       0.881  33.600  15.392  1.00  0.00      B    H  
ATOM   4698  O   HOH B1560      31.981   4.383  21.081  1.00  0.00      B    O  
ATOM   4699  H1  HOH B1560      32.948   4.721  21.139  1.00  0.00      B    H  
ATOM   4700  H2  HOH B1560      32.033   3.464  21.528  1.00  0.00      B    H  
ATOM   4701  O   HOH B1561      22.639  28.998  26.971  1.00  0.00      B    O  
ATOM   4702  H1  HOH B1561      22.086  28.736  26.165  1.00  0.00      B    H  
ATOM   4703  H2  HOH B1561      23.585  28.665  26.774  1.00  0.00      B    H  
ATOM   4704  O   HOH B1562       4.618  31.594   2.777  1.00  0.00      B    O  
ATOM   4705  H1  HOH B1562       5.230  30.938   3.326  1.00  0.00      B    H  
ATOM   4706  H2  HOH B1562       4.284  32.339   3.399  1.00  0.00      B    H  
ATOM   4707  O   HOH B1563      27.420  32.881  26.546  1.00  0.00      B    O  
ATOM   4708  H1  HOH B1563      27.633  33.824  26.914  1.00  0.00      B    H  
ATOM   4709  H2  HOH B1563      26.900  33.053  25.714  1.00  0.00      B    H  
ATOM   4710  O   HOH B1564      30.170  34.064  22.038  1.00  0.00      B    O  
ATOM   4711  H1  HOH B1564      29.656  33.317  22.380  1.00  0.00      B    H  
ATOM   4712  H2  HOH B1564      31.172  33.998  22.326  1.00  0.00      B    H  
ATOM   4713  O   HOH B1565      34.267   6.081  21.258  1.00  0.00      B    O  
ATOM   4714  H1  HOH B1565      35.119   5.854  21.835  1.00  0.00      B    H  
ATOM   4715  H2  HOH B1565      34.605   6.272  20.322  1.00  0.00      B    H  
ATOM   4716  O   HOH B1566      22.121  20.374  24.210  1.00  0.00      B    O  
ATOM   4717  H1  HOH B1566      23.124  20.444  24.280  1.00  0.00      B    H  
ATOM   4718  H2  HOH B1566      21.769  20.525  25.115  1.00  0.00      B    H  
ATOM   4719  O   HOH B1567      25.705  15.926  32.932  1.00  0.00      B    O  
ATOM   4720  H1  HOH B1567      26.304  15.167  33.323  1.00  0.00      B    H  
ATOM   4721  H2  HOH B1567      24.739  15.769  33.126  1.00  0.00      B    H  
ATOM   4722  O   HOH B1568       8.823   2.816   2.157  1.00  0.00      B    O  
ATOM   4723  H1  HOH B1568       8.220   2.937   1.309  1.00  0.00      B    H  
ATOM   4724  H2  HOH B1568       9.041   3.737   2.528  1.00  0.00      B    H  
ATOM   4725  O   HOH B1569      33.867  20.282  23.083  1.00  0.00      B    O  
ATOM   4726  H1  HOH B1569      34.744  20.487  22.697  1.00  0.00      B    H  
ATOM   4727  H2  HOH B1569      33.183  20.951  22.775  1.00  0.00      B    H  
ATOM   4728  O   HOH B1570      33.600  29.972   8.092  1.00  0.00      B    O  
ATOM   4729  H1  HOH B1570      32.955  30.605   7.585  1.00  0.00      B    H  
ATOM   4730  H2  HOH B1570      34.209  30.504   8.686  1.00  0.00      B    H  
ATOM   4731  O   HOH B1571      26.161  23.710   9.488  1.00  0.00      B    O  
ATOM   4732  H1  HOH B1571      25.342  24.204   9.884  1.00  0.00      B    H  
ATOM   4733  H2  HOH B1571      26.073  22.740   9.724  1.00  0.00      B    H  
ATOM   4734  O   HOH B1572      14.009  35.245  13.477  1.00  0.00      B    O  
ATOM   4735  H1  HOH B1572      14.797  35.901  13.396  1.00  0.00      B    H  
ATOM   4736  H2  HOH B1572      13.920  34.750  12.569  1.00  0.00      B    H  
ATOM   4737  O   HOH B1573      27.873   4.979  19.831  1.00  0.00      B    O  
ATOM   4738  H1  HOH B1573      28.869   4.833  19.677  1.00  0.00      B    H  
ATOM   4739  H2  HOH B1573      27.480   4.138  19.317  1.00  0.00      B    H  
ATOM   4740  O   HOH B1574      20.002  12.119  25.441  1.00  0.00      B    O  
ATOM   4741  H1  HOH B1574      20.996  11.835  25.606  1.00  0.00      B    H  
ATOM   4742  H2  HOH B1574      19.620  12.402  26.303  1.00  0.00      B    H  
ATOM   4743  O   HOH B1575      19.067  28.886  22.520  1.00  0.00      B    O  
ATOM   4744  H1  HOH B1575      19.435  28.242  23.290  1.00  0.00      B    H  
ATOM   4745  H2  HOH B1575      19.127  28.334  21.612  1.00  0.00      B    H  
ATOM   4746  O   HOH B1576      22.086  34.093   6.926  1.00  0.00      B    O  
ATOM   4747  H1  HOH B1576      21.241  33.581   6.642  1.00  0.00      B    H  
ATOM   4748  H2  HOH B1576      21.898  35.055   7.127  1.00  0.00      B    H  
ATOM   4749  O   HOH B1577      33.704  15.305  25.245  1.00  0.00      B    O  
ATOM   4750  H1  HOH B1577      32.681  15.371  25.116  1.00  0.00      B    H  
ATOM   4751  H2  HOH B1577      34.038  16.322  25.243  1.00  0.00      B    H  
ATOM   4752  O   HOH B1578      33.754  19.774   4.894  1.00  0.00      B    O  
ATOM   4753  H1  HOH B1578      34.648  19.373   4.681  1.00  0.00      B    H  
ATOM   4754  H2  HOH B1578      33.808  20.735   4.616  1.00  0.00      B    H  
ATOM   4755  O   HOH B1579       9.797  36.825  18.184  1.00  0.00      B    O  
ATOM   4756  H1  HOH B1579      10.666  36.309  17.956  1.00  0.00      B    H  
ATOM   4757  H2  HOH B1579       9.245  36.235  18.854  1.00  0.00      B    H  
ATOM   4758  O   HOH B1580       1.706  19.742  17.014  1.00  0.00      B    O  
ATOM   4759  H1  HOH B1580       2.513  19.673  16.364  1.00  0.00      B    H  
ATOM   4760  H2  HOH B1580       0.863  20.213  16.586  1.00  0.00      B    H  
ATOM   4761  O   HOH B1581      17.199  20.137   0.629  1.00  0.00      B    O  
ATOM   4762  H1  HOH B1581      16.272  20.073   0.155  1.00  0.00      B    H  
ATOM   4763  H2  HOH B1581      17.303  19.445   1.379  1.00  0.00      B    H  
ATOM   4764  O   HOH B1582      15.260  18.431   3.240  1.00  0.00      B    O  
ATOM   4765  H1  HOH B1582      15.243  18.186   2.244  1.00  0.00      B    H  
ATOM   4766  H2  HOH B1582      16.208  18.372   3.588  1.00  0.00      B    H  
ATOM   4767  O   HOH B1583      31.566   7.106  17.851  1.00  0.00      B    O  
ATOM   4768  H1  HOH B1583      31.658   6.547  16.974  1.00  0.00      B    H  
ATOM   4769  H2  HOH B1583      30.923   6.574  18.488  1.00  0.00      B    H  
ATOM   4770  O   HOH B1584      38.813  22.676  19.420  1.00  0.00      B    O  
ATOM   4771  H1  HOH B1584      38.579  21.662  19.552  1.00  0.00      B    H  
ATOM   4772  H2  HOH B1584      37.969  23.171  19.516  1.00  0.00      B    H  
ATOM   4773  O   HOH B1585      22.458   0.821   4.351  1.00  0.00      B    O  
ATOM   4774  H1  HOH B1585      22.465   1.420   3.527  1.00  0.00      B    H  
ATOM   4775  H2  HOH B1585      22.578   1.484   5.101  1.00  0.00      B    H  
ATOM   4776  O   HOH B1586      25.622  33.823   2.547  1.00  0.00      B    O  
ATOM   4777  H1  HOH B1586      25.949  34.802   2.634  1.00  0.00      B    H  
ATOM   4778  H2  HOH B1586      24.722  33.915   2.054  1.00  0.00      B    H  
ATOM   4779  O   HOH B1587       1.989  26.411  30.314  1.00  0.00      B    O  
ATOM   4780  H1  HOH B1587       2.583  27.272  30.329  1.00  0.00      B    H  
ATOM   4781  H2  HOH B1587       1.059  26.683  30.658  1.00  0.00      B    H  
ATOM   4782  O   HOH B1588      33.237  22.588  13.990  1.00  0.00      B    O  
ATOM   4783  H1  HOH B1588      34.007  22.021  14.475  1.00  0.00      B    H  
ATOM   4784  H2  HOH B1588      32.949  23.219  14.734  1.00  0.00      B    H  
ATOM   4785  O   HOH B1589      11.236  22.738   8.606  1.00  0.00      B    O  
ATOM   4786  H1  HOH B1589      11.171  21.740   8.371  1.00  0.00      B    H  
ATOM   4787  H2  HOH B1589      10.331  22.949   8.859  1.00  0.00      B    H  
ATOM   4788  O   HOH B1590       3.688  24.042  27.381  1.00  0.00      B    O  
ATOM   4789  H1  HOH B1590       3.281  23.129  27.230  1.00  0.00      B    H  
ATOM   4790  H2  HOH B1590       4.681  24.011  27.122  1.00  0.00      B    H  
ATOM   4791  O   HOH B1591      13.380  21.637  10.586  1.00  0.00      B    O  
ATOM   4792  H1  HOH B1591      14.369  21.476  10.848  1.00  0.00      B    H  
ATOM   4793  H2  HOH B1591      13.146  21.017   9.801  1.00  0.00      B    H  
ATOM   4794  O   HOH B1592      22.745  24.555  20.013  1.00  0.00      B    O  
ATOM   4795  H1  HOH B1592      22.651  23.683  19.498  1.00  0.00      B    H  
ATOM   4796  H2  HOH B1592      21.772  24.857  20.283  1.00  0.00      B    H  
ATOM   4797  O   HOH B1593      26.733  25.892  27.021  1.00  0.00      B    O  
ATOM   4798  H1  HOH B1593      27.750  26.064  27.026  1.00  0.00      B    H  
ATOM   4799  H2  HOH B1593      26.467  25.561  26.086  1.00  0.00      B    H  
ATOM   4800  O   HOH B1594       0.999  18.792   6.846  1.00  0.00      B    O  
ATOM   4801  H1  HOH B1594       1.996  18.698   7.119  1.00  0.00      B    H  
ATOM   4802  H2  HOH B1594       0.934  18.422   5.933  1.00  0.00      B    H  
ATOM   4803  O   HOH B1595      14.114  26.012  30.031  1.00  0.00      B    O  
ATOM   4804  H1  HOH B1595      13.280  25.730  30.505  1.00  0.00      B    H  
ATOM   4805  H2  HOH B1595      14.813  26.117  30.737  1.00  0.00      B    H  
ATOM   4806  O   HOH B1596      35.591   9.674  32.918  1.00  0.00      B    O  
ATOM   4807  H1  HOH B1596      34.875  10.473  32.853  1.00  0.00      B    H  
ATOM   4808  H2  HOH B1596      36.363   9.800  32.254  1.00  0.00      B    H  
ATOM   4809  O   HOH B1597      28.098   3.029  36.373  1.00  0.00      B    O  
ATOM   4810  H1  HOH B1597      27.928   2.068  36.102  1.00  0.00      B    H  
ATOM   4811  H2  HOH B1597      28.484   3.434  35.551  1.00  0.00      B    H  
ATOM   4812  O   HOH B1598      21.753  30.505  22.685  1.00  0.00      B    O  
ATOM   4813  H1  HOH B1598      20.809  30.160  22.773  1.00  0.00      B    H  
ATOM   4814  H2  HOH B1598      21.844  30.833  21.731  1.00  0.00      B    H  
ATOM   4815  O   HOH B1599      13.568  15.290  39.016  1.00  0.00      B    O  
ATOM   4816  H1  HOH B1599      12.870  14.853  38.435  1.00  0.00      B    H  
ATOM   4817  H2  HOH B1599      13.886  14.642  39.777  1.00  0.00      B    H  
ATOM   4818  O   HOH B1600       4.490  31.544  19.115  1.00  0.00      B    O  
ATOM   4819  H1  HOH B1600       5.027  31.829  18.284  1.00  0.00      B    H  
ATOM   4820  H2  HOH B1600       5.107  30.945  19.610  1.00  0.00      B    H  
ATOM   4821  O   HOH B1601      21.489  36.545   8.057  1.00  0.00      B    O  
ATOM   4822  H1  HOH B1601      20.809  36.931   8.801  1.00  0.00      B    H  
ATOM   4823  H2  HOH B1601      21.508  37.189   7.278  1.00  0.00      B    H  
ATOM   4824  O   HOH B1602       1.270  32.889   9.763  1.00  0.00      B    O  
ATOM   4825  H1  HOH B1602       2.150  33.355   9.736  1.00  0.00      B    H  
ATOM   4826  H2  HOH B1602       1.344  32.376  10.653  1.00  0.00      B    H  
ATOM   4827  O   HOH B1603      13.916  18.748  10.865  1.00  0.00      B    O  
ATOM   4828  H1  HOH B1603      14.017  17.771  11.057  1.00  0.00      B    H  
ATOM   4829  H2  HOH B1603      13.394  19.230  11.558  1.00  0.00      B    H  
ATOM   4830  O   HOH B1604      25.612  11.668   6.503  1.00  0.00      B    O  
ATOM   4831  H1  HOH B1604      24.862  11.506   5.838  1.00  0.00      B    H  
ATOM   4832  H2  HOH B1604      26.439  11.903   5.982  1.00  0.00      B    H  
ATOM   4833  O   HOH B1605      39.271  19.020  37.431  1.00  0.00      B    O  
ATOM   4834  H1  HOH B1605      39.033  18.096  37.069  1.00  0.00      B    H  
ATOM   4835  H2  HOH B1605      38.477  19.218  38.097  1.00  0.00      B    H  
ATOM   4836  O   HOH B1606      38.633  22.146  38.803  1.00  0.00      B    O  
ATOM   4837  H1  HOH B1606      37.930  21.529  39.178  1.00  0.00      B    H  
ATOM   4838  H2  HOH B1606      38.787  21.899  37.831  1.00  0.00      B    H  
ATOM   4839  O   HOH B1607      19.535   3.548   4.296  1.00  0.00      B    O  
ATOM   4840  H1  HOH B1607      19.966   4.397   4.604  1.00  0.00      B    H  
ATOM   4841  H2  HOH B1607      19.350   3.626   3.330  1.00  0.00      B    H  
ATOM   4842  O   HOH B1608      23.612  16.412  15.261  1.00  0.00      B    O  
ATOM   4843  H1  HOH B1608      22.750  16.651  14.859  1.00  0.00      B    H  
ATOM   4844  H2  HOH B1608      24.388  16.799  14.699  1.00  0.00      B    H  
ATOM   4845  O   HOH B1609      21.255  12.893   7.194  1.00  0.00      B    O  
ATOM   4846  H1  HOH B1609      22.180  12.559   7.353  1.00  0.00      B    H  
ATOM   4847  H2  HOH B1609      20.763  12.317   6.529  1.00  0.00      B    H  
ATOM   4848  O   HOH B1610      29.288  35.202   2.589  1.00  0.00      B    O  
ATOM   4849  H1  HOH B1610      28.887  34.467   3.216  1.00  0.00      B    H  
ATOM   4850  H2  HOH B1610      29.019  36.085   3.019  1.00  0.00      B    H  
ATOM   4851  O   HOH B1611      27.528  34.045  32.754  1.00  0.00      B    O  
ATOM   4852  H1  HOH B1611      28.405  33.842  32.323  1.00  0.00      B    H  
ATOM   4853  H2  HOH B1611      27.114  33.167  33.143  1.00  0.00      B    H  
ATOM   4854  O   HOH B1612      13.143  28.294  37.973  1.00  0.00      B    O  
ATOM   4855  H1  HOH B1612      12.545  28.402  37.130  1.00  0.00      B    H  
ATOM   4856  H2  HOH B1612      12.381  28.404  38.718  1.00  0.00      B    H  
ATOM   4857  O   HOH B1613       1.259  18.621  34.317  1.00  0.00      B    O  
ATOM   4858  H1  HOH B1613       0.656  18.198  35.053  1.00  0.00      B    H  
ATOM   4859  H2  HOH B1613       0.683  19.166  33.679  1.00  0.00      B    H  
ATOM   4860  O   HOH B1614      24.418   6.013  24.222  1.00  0.00      B    O  
ATOM   4861  H1  HOH B1614      25.095   5.283  24.050  1.00  0.00      B    H  
ATOM   4862  H2  HOH B1614      24.702   6.280  25.172  1.00  0.00      B    H  
ATOM   4863  O   HOH B1615      15.048  13.700  12.222  1.00  0.00      B    O  
ATOM   4864  H1  HOH B1615      15.730  13.828  12.946  1.00  0.00      B    H  
ATOM   4865  H2  HOH B1615      15.664  13.521  11.423  1.00  0.00      B    H  
ATOM   4866  O   HOH B1616      17.625  38.857  29.552  1.00  0.00      B    O  
ATOM   4867  H1  HOH B1616      17.844  39.219  28.587  1.00  0.00      B    H  
ATOM   4868  H2  HOH B1616      18.423  38.334  29.867  1.00  0.00      B    H  
ATOM   4869  O   HOH B1617      33.931  19.015  33.447  1.00  0.00      B    O  
ATOM   4870  H1  HOH B1617      33.975  18.024  33.250  1.00  0.00      B    H  
ATOM   4871  H2  HOH B1617      33.693  19.462  32.525  1.00  0.00      B    H  
ATOM   4872  O   HOH B1618       3.447  18.027   2.305  1.00  0.00      B    O  
ATOM   4873  H1  HOH B1618       3.137  18.714   2.994  1.00  0.00      B    H  
ATOM   4874  H2  HOH B1618       2.700  17.404   2.214  1.00  0.00      B    H  
ATOM   4875  O   HOH B1619      10.414  35.190   3.360  1.00  0.00      B    O  
ATOM   4876  H1  HOH B1619      10.331  36.076   3.840  1.00  0.00      B    H  
ATOM   4877  H2  HOH B1619       9.659  34.661   3.729  1.00  0.00      B    H  
ATOM   4878  O   HOH B1620      14.325   3.111   4.717  1.00  0.00      B    O  
ATOM   4879  H1  HOH B1620      15.242   2.707   4.582  1.00  0.00      B    H  
ATOM   4880  H2  HOH B1620      14.164   3.211   5.736  1.00  0.00      B    H  
ATOM   4881  O   HOH B1621      26.722  29.294  22.202  1.00  0.00      B    O  
ATOM   4882  H1  HOH B1621      26.913  30.222  22.534  1.00  0.00      B    H  
ATOM   4883  H2  HOH B1621      26.120  28.896  22.850  1.00  0.00      B    H  
ATOM   4884  O   HOH B1622      16.688  22.141   4.721  1.00  0.00      B    O  
ATOM   4885  H1  HOH B1622      16.138  21.782   3.971  1.00  0.00      B    H  
ATOM   4886  H2  HOH B1622      16.282  21.866   5.587  1.00  0.00      B    H  
ATOM   4887  O   HOH B1623      34.386  35.165  11.818  1.00  0.00      B    O  
ATOM   4888  H1  HOH B1623      34.496  36.067  12.336  1.00  0.00      B    H  
ATOM   4889  H2  HOH B1623      33.775  34.593  12.341  1.00  0.00      B    H  
ATOM   4890  O   HOH B1624       5.711  24.246   7.888  1.00  0.00      B    O  
ATOM   4891  H1  HOH B1624       5.801  23.518   7.177  1.00  0.00      B    H  
ATOM   4892  H2  HOH B1624       5.488  23.682   8.692  1.00  0.00      B    H  
ATOM   4893  O   HOH B1625      37.780  29.427  27.958  1.00  0.00      B    O  
ATOM   4894  H1  HOH B1625      37.812  30.373  27.609  1.00  0.00      B    H  
ATOM   4895  H2  HOH B1625      38.139  28.877  27.205  1.00  0.00      B    H  
ATOM   4896  O   HOH B1626       9.643   0.393  10.061  1.00  0.00      B    O  
ATOM   4897  H1  HOH B1626      10.175  -0.334  10.534  1.00  0.00      B    H  
ATOM   4898  H2  HOH B1626       9.799   1.209  10.685  1.00  0.00      B    H  
ATOM   4899  O   HOH B1627      17.053   2.576   4.729  1.00  0.00      B    O  
ATOM   4900  H1  HOH B1627      17.896   3.062   4.548  1.00  0.00      B    H  
ATOM   4901  H2  HOH B1627      17.117   2.235   5.674  1.00  0.00      B    H  
ATOM   4902  O   HOH B1628      14.450  23.775  32.839  1.00  0.00      B    O  
ATOM   4903  H1  HOH B1628      14.595  24.701  33.354  1.00  0.00      B    H  
ATOM   4904  H2  HOH B1628      13.769  23.262  33.407  1.00  0.00      B    H  
ATOM   4905  O   HOH B1629      22.273  33.916  24.118  1.00  0.00      B    O  
ATOM   4906  H1  HOH B1629      22.517  33.138  24.726  1.00  0.00      B    H  
ATOM   4907  H2  HOH B1629      21.395  34.263  24.424  1.00  0.00      B    H  
ATOM   4908  O   HOH B1630       1.161  12.424  18.239  1.00  0.00      B    O  
ATOM   4909  H1  HOH B1630       1.312  11.385  18.126  1.00  0.00      B    H  
ATOM   4910  H2  HOH B1630       2.038  12.940  18.213  1.00  0.00      B    H  
ATOM   4911  O   HOH B1631      27.051   0.465   1.912  1.00  0.00      B    O  
ATOM   4912  H1  HOH B1631      26.256   0.591   1.322  1.00  0.00      B    H  
ATOM   4913  H2  HOH B1631      27.703  -0.139   1.420  1.00  0.00      B    H  
ATOM   4914  O   HOH B1632       0.042   8.324  32.894  1.00  0.00      B    O  
ATOM   4915  H1  HOH B1632      -0.764   7.703  33.216  1.00  0.00      B    H  
ATOM   4916  H2  HOH B1632       0.968   8.086  33.367  1.00  0.00      B    H  
ATOM   4917  O   HOH B1633      22.845   1.064  14.202  1.00  0.00      B    O  
ATOM   4918  H1  HOH B1633      22.519   0.155  14.540  1.00  0.00      B    H  
ATOM   4919  H2  HOH B1633      22.590   1.793  14.877  1.00  0.00      B    H  
ATOM   4920  O   HOH B1634      10.624  12.224   1.145  1.00  0.00      B    O  
ATOM   4921  H1  HOH B1634      10.326  13.096   1.682  1.00  0.00      B    H  
ATOM   4922  H2  HOH B1634      10.225  12.245   0.279  1.00  0.00      B    H  
ATOM   4923  O   HOH B1635      15.134  10.571  13.443  1.00  0.00      B    O  
ATOM   4924  H1  HOH B1635      14.292  10.028  13.556  1.00  0.00      B    H  
ATOM   4925  H2  HOH B1635      15.018  11.395  12.862  1.00  0.00      B    H  
ATOM   4926  O   HOH B1636       8.662  11.968  26.112  1.00  0.00      B    O  
ATOM   4927  H1  HOH B1636       8.688  12.906  25.979  1.00  0.00      B    H  
ATOM   4928  H2  HOH B1636       8.705  11.513  25.186  1.00  0.00      B    H  
ATOM   4929  O   HOH B1637      12.346   9.958   0.882  1.00  0.00      B    O  
ATOM   4930  H1  HOH B1637      11.608  10.652   1.076  1.00  0.00      B    H  
ATOM   4931  H2  HOH B1637      12.988  10.341   0.198  1.00  0.00      B    H  
ATOM   4932  O   HOH B1638       3.882  17.758  10.451  1.00  0.00      B    O  
ATOM   4933  H1  HOH B1638       4.688  18.304  10.270  1.00  0.00      B    H  
ATOM   4934  H2  HOH B1638       4.203  16.818  10.476  1.00  0.00      B    H  
ATOM   4935  O   HOH B1639      11.877   6.455   2.794  1.00  0.00      B    O  
ATOM   4936  H1  HOH B1639      12.378   5.699   2.327  1.00  0.00      B    H
[truncated: 87,809 more chars]
