# Supplementary material for: ECE vs DISP Mechanisms in Anodic Electrolysis of Benzyl Alcohols: Computational Prediction of Microscopic Rate Constants
Source: J Phys Chem C Nanomater Interfaces. 2025 Aug 28;129(36):16076–96. doi: 10.1021/acs.jpcc.5c04347 (PMC12434723; doi:10.1021/acs.jpcc.5c04347)
Supplement: Supplementary file 2 [file jp5c04347_si_002.zip › example_simulation_inputs/QMMM_simulation_bulk_H2O_base_H2O/start_13_-0.471_coords.pdb]

TITLE     MDANALYSIS FRAME 0: Created by PDBWriter
CRYST1   39.149   39.149   39.149  90.00  90.00  90.00 P 1           1
ATOM      1  C00 2ag A   1      16.916  15.390  21.097  1.00  0.00      A    C  
ATOM      2  O01 2ag A   1      17.180  16.258  19.879  1.00  0.00      A    O  
ATOM      3  C02 2ag A   1      16.443  17.306  19.716  1.00  0.00      A    C  
ATOM      4  C03 2ag A   1      16.746  18.194  18.628  1.00  0.00      A    C  
ATOM      5  C04 2ag A   1      15.918  19.255  18.364  1.00  0.00      A    C  
ATOM      6  C05 2ag A   1      14.735  19.455  19.088  1.00  0.00      A    C  
ATOM      7  C06 2ag A   1      13.759  20.355  18.482  1.00  0.00      A    C  
ATOM      8  O07 2ag A   1      12.551  20.577  19.197  1.00  0.00      A    O  
ATOM      9  C08 2ag A   1      14.561  18.690  20.275  1.00  0.00      A    C  
ATOM     10  C09 2ag A   1      15.403  17.662  20.609  1.00  0.00      A    C  
ATOM     11  H0A 2ag A   1      17.304  14.406  20.868  1.00  0.00      A    H  
ATOM     12  H0B 2ag A   1      17.517  15.793  21.877  1.00  0.00      A    H  
ATOM     13  H0C 2ag A   1      15.823  15.324  21.209  1.00  0.00      A    H  
ATOM     14  H0D 2ag A   1      17.703  17.907  18.116  1.00  0.00      A    H  
ATOM     15  H0E 2ag A   1      15.995  19.893  17.531  1.00  0.00      A    H  
ATOM     16  H0F 2ag A   1      13.613  19.826  17.505  1.00  0.00      A    H  
ATOM     17  H0G 2ag A   1      14.257  21.222  17.974  1.00  0.00      A    H  
ATOM     18  H0H 2ag A   1      11.931  21.262  18.669  1.00  0.00      A    H  
ATOM     19  H0I 2ag A   1      13.621  18.804  20.876  1.00  0.00      A    H  
ATOM     20  H0J 2ag A   1      15.243  17.113  21.571  1.00  0.00      A    H  
ATOM     21  O   HOH B   1      13.486  18.758  16.168  1.00  0.00      B    O  
ATOM     22  H1  HOH B   1      13.306  17.968  16.791  1.00  0.00      B    H  
ATOM     23  H2  HOH B   1      12.543  19.038  15.942  1.00  0.00      B    H  
ATOM     24  O   HOH B   2      14.012  22.346  15.564  1.00  0.00      B    O  
ATOM     25  H1  HOH B   2      13.044  22.211  15.619  1.00  0.00      B    H  
ATOM     26  H2  HOH B   2      14.048  23.084  14.932  1.00  0.00      B    H  
ATOM     27  O   HOH B   3      15.420  22.758  17.631  1.00  0.00      B    O  
ATOM     28  H1  HOH B   3      15.761  23.675  17.545  1.00  0.00      B    H  
ATOM     29  H2  HOH B   3      14.804  22.605  16.857  1.00  0.00      B    H  
ATOM     30  O   HOH B   4      10.891  19.773  16.343  1.00  0.00      B    O  
ATOM     31  H1  HOH B   4      10.300  19.597  15.569  1.00  0.00      B    H  
ATOM     32  H2  HOH B   4      10.846  20.725  16.256  1.00  0.00      B    H  
ATOM     33  O   HOH B   5      15.503  22.325  20.594  1.00  0.00      B    O  
ATOM     34  H1  HOH B   5      15.084  22.601  19.757  1.00  0.00      B    H  
ATOM     35  H2  HOH B   5      16.316  21.805  20.339  1.00  0.00      B    H  
ATOM     36  O   HOH B   6      10.995  22.142  17.969  1.00  0.00      B    O  
ATOM     37  H1  HOH B   6      10.147  21.998  18.434  1.00  0.00      B    H  
ATOM     38  H2  HOH B   6      11.283  23.129  18.154  1.00  0.00      B    H  
ATOM     39  O   HOH B   7      17.598  21.370  16.757  1.00  0.00      B    O  
ATOM     40  H1  HOH B   7      17.079  20.862  16.111  1.00  0.00      B    H  
ATOM     41  H2  HOH B   7      16.810  21.923  17.170  1.00  0.00      B    H  
ATOM     42  O   HOH B   8      13.432  21.094  22.252  1.00  0.00      B    O  
ATOM     43  H1  HOH B   8      13.010  20.864  21.400  1.00  0.00      B    H  
ATOM     44  H2  HOH B   8      14.233  21.515  21.777  1.00  0.00      B    H  
ATOM     45  O   HOH B   9      11.215  22.095  15.215  1.00  0.00      B    O  
ATOM     46  H1  HOH B   9      11.163  21.976  14.233  1.00  0.00      B    H  
ATOM     47  H2  HOH B   9      10.431  22.621  15.441  1.00  0.00      B    H  
ATOM     48  O   HOH B  10      13.037  17.100  18.058  1.00  0.00      B    O  
ATOM     49  H1  HOH B  10      13.200  16.127  18.161  1.00  0.00      B    H  
ATOM     50  H2  HOH B  10      12.182  17.286  18.489  1.00  0.00      B    H  
ATOM     51  O   HOH B  11      10.727  18.334  18.710  1.00  0.00      B    O  
ATOM     52  H1  HOH B  11      10.940  18.900  17.948  1.00  0.00      B    H  
ATOM     53  H2  HOH B  11      10.714  19.021  19.388  1.00  0.00      B    H  
ATOM     54  O   HOH B  12      15.444  20.222  15.056  1.00  0.00      B    O  
ATOM     55  H1  HOH B  12      15.097  19.375  15.398  1.00  0.00      B    H  
ATOM     56  H2  HOH B  12      14.855  20.931  15.357  1.00  0.00      B    H  
ATOM     57  O   HOH B  13      33.325  16.459  29.563  1.00  0.00      B    O  
ATOM     58  H1  HOH B  13      33.934  17.275  29.690  1.00  0.00      B    H  
ATOM     59  H2  HOH B  13      32.844  16.365  30.483  1.00  0.00      B    H  
ATOM     60  O   HOH B  14      23.738   5.247  22.843  1.00  0.00      B    O  
ATOM     61  H1  HOH B  14      23.657   4.534  22.110  1.00  0.00      B    H  
ATOM     62  H2  HOH B  14      23.838   4.744  23.713  1.00  0.00      B    H  
ATOM     63  O   HOH B  15      13.464  14.530  18.457  1.00  0.00      B    O  
ATOM     64  H1  HOH B  15      13.671  14.058  19.316  1.00  0.00      B    H  
ATOM     65  H2  HOH B  15      12.787  14.035  17.881  1.00  0.00      B    H  
ATOM     66  O   HOH B  16      36.972  15.636  14.029  1.00  0.00      B    O  
ATOM     67  H1  HOH B  16      36.543  15.931  13.186  1.00  0.00      B    H  
ATOM     68  H2  HOH B  16      37.977  15.634  13.896  1.00  0.00      B    H  
ATOM     69  O   HOH B  17       5.948  20.381  21.475  1.00  0.00      B    O  
ATOM     70  H1  HOH B  17       5.505  19.902  20.708  1.00  0.00      B    H  
ATOM     71  H2  HOH B  17       5.372  20.204  22.313  1.00  0.00      B    H  
ATOM     72  O   HOH B  18       8.310   8.315  16.334  1.00  0.00      B    O  
ATOM     73  H1  HOH B  18       9.228   8.784  16.352  1.00  0.00      B    H  
ATOM     74  H2  HOH B  18       7.956   8.323  15.397  1.00  0.00      B    H  
ATOM     75  O   HOH B  19      16.064   1.841  33.443  1.00  0.00      B    O  
ATOM     76  H1  HOH B  19      16.716   1.535  32.655  1.00  0.00      B    H  
ATOM     77  H2  HOH B  19      15.382   1.068  33.522  1.00  0.00      B    H  
ATOM     78  O   HOH B  20      38.799  34.409  19.114  1.00  0.00      B    O  
ATOM     79  H1  HOH B  20      38.103  35.123  19.366  1.00  0.00      B    H  
ATOM     80  H2  HOH B  20      39.510  34.403  19.788  1.00  0.00      B    H  
ATOM     81  O   HOH B  21      13.851  25.488  32.497  1.00  0.00      B    O  
ATOM     82  H1  HOH B  21      12.996  25.010  32.246  1.00  0.00      B    H  
ATOM     83  H2  HOH B  21      14.077  25.163  33.430  1.00  0.00      B    H  
ATOM     84  O   HOH B  22      22.802   2.641   1.851  1.00  0.00      B    O  
ATOM     85  H1  HOH B  22      22.992   3.184   2.712  1.00  0.00      B    H  
ATOM     86  H2  HOH B  22      23.273   3.123   1.084  1.00  0.00      B    H  
ATOM     87  O   HOH B  23      24.193  15.157  36.559  1.00  0.00      B    O  
ATOM     88  H1  HOH B  23      23.413  15.724  36.347  1.00  0.00      B    H  
ATOM     89  H2  HOH B  23      23.851  14.328  37.076  1.00  0.00      B    H  
ATOM     90  O   HOH B  24      35.196  18.411  23.332  1.00  0.00      B    O  
ATOM     91  H1  HOH B  24      35.450  17.973  22.467  1.00  0.00      B    H  
ATOM     92  H2  HOH B  24      34.553  17.838  23.846  1.00  0.00      B    H  
ATOM     93  O   HOH B  25      16.667   8.456  25.327  1.00  0.00      B    O  
ATOM     94  H1  HOH B  25      16.402   7.910  26.133  1.00  0.00      B    H  
ATOM     95  H2  HOH B  25      16.722   9.433  25.636  1.00  0.00      B    H  
ATOM     96  O   HOH B  26       8.538   2.606  16.493  1.00  0.00      B    O  
ATOM     97  H1  HOH B  26       8.212   3.607  16.627  1.00  0.00      B    H  
ATOM     98  H2  HOH B  26       8.529   2.137  17.462  1.00  0.00      B    H  
ATOM     99  O   HOH B  27       6.154  15.797   9.308  1.00  0.00      B    O  
ATOM    100  H1  HOH B  27       7.156  15.674   9.075  1.00  0.00      B    H  
ATOM    101  H2  HOH B  27       5.641  15.332   8.525  1.00  0.00      B    H  
ATOM    102  O   HOH B  28      33.224  25.573  28.170  1.00  0.00      B    O  
ATOM    103  H1  HOH B  28      33.232  25.120  29.115  1.00  0.00      B    H  
ATOM    104  H2  HOH B  28      32.287  25.839  27.914  1.00  0.00      B    H  
ATOM    105  O   HOH B  29      29.522  38.830  30.117  1.00  0.00      B    O  
ATOM    106  H1  HOH B  29      29.901  39.371  29.394  1.00  0.00      B    H  
ATOM    107  H2  HOH B  29      29.498  37.878  29.699  1.00  0.00      B    H  
ATOM    108  O   HOH B  30       0.205  27.884   2.458  1.00  0.00      B    O  
ATOM    109  H1  HOH B  30       0.686  28.641   2.015  1.00  0.00      B    H  
ATOM    110  H2  HOH B  30      -0.620  27.663   1.886  1.00  0.00      B    H  
ATOM    111  O   HOH B  31      37.212  18.551  34.731  1.00  0.00      B    O  
ATOM    112  H1  HOH B  31      37.906  17.943  34.283  1.00  0.00      B    H  
ATOM    113  H2  HOH B  31      36.283  18.299  34.345  1.00  0.00      B    H  
ATOM    114  O   HOH B  32      38.136  34.498   6.683  1.00  0.00      B    O  
ATOM    115  H1  HOH B  32      38.238  33.543   6.341  1.00  0.00      B    H  
ATOM    116  H2  HOH B  32      38.960  34.745   7.239  1.00  0.00      B    H  
ATOM    117  O   HOH B  33       9.675  14.675   5.385  1.00  0.00      B    O  
ATOM    118  H1  HOH B  33       9.738  14.370   6.316  1.00  0.00      B    H  
ATOM    119  H2  HOH B  33       8.677  14.645   5.122  1.00  0.00      B    H  
ATOM    120  O   HOH B  34      24.530  36.174   4.557  1.00  0.00      B    O  
ATOM    121  H1  HOH B  34      24.030  37.089   4.440  1.00  0.00      B    H  
ATOM    122  H2  HOH B  34      23.931  35.594   5.119  1.00  0.00      B    H  
ATOM    123  O   HOH B  35      19.200  15.874  33.267  1.00  0.00      B    O  
ATOM    124  H1  HOH B  35      18.438  15.918  33.892  1.00  0.00      B    H  
ATOM    125  H2  HOH B  35      19.686  15.003  33.550  1.00  0.00      B    H  
ATOM    126  O   HOH B  36      18.108  17.356  24.606  1.00  0.00      B    O  
ATOM    127  H1  HOH B  36      18.498  17.774  25.424  1.00  0.00      B    H  
ATOM    128  H2  HOH B  36      18.892  17.281  23.928  1.00  0.00      B    H  
ATOM    129  O   HOH B  37      30.827  23.411  15.231  1.00  0.00      B    O  
ATOM    130  H1  HOH B  37      31.127  23.434  14.258  1.00  0.00      B    H  
ATOM    131  H2  HOH B  37      29.944  23.865  15.208  1.00  0.00      B    H  
ATOM    132  O   HOH B  38       6.071  22.959  38.712  1.00  0.00      B    O  
ATOM    133  H1  HOH B  38       5.212  23.269  38.230  1.00  0.00      B    H  
ATOM    134  H2  HOH B  38       6.538  22.394  38.072  1.00  0.00      B    H  
ATOM    135  O   HOH B  39      19.815  27.912  30.378  1.00  0.00      B    O  
ATOM    136  H1  HOH B  39      20.284  27.196  30.936  1.00  0.00      B    H  
ATOM    137  H2  HOH B  39      19.878  27.648  29.383  1.00  0.00      B    H  
ATOM    138  O   HOH B  40      36.451   2.604  20.390  1.00  0.00      B    O  
ATOM    139  H1  HOH B  40      36.199   3.444  19.835  1.00  0.00      B    H  
ATOM    140  H2  HOH B  40      36.017   1.783  20.033  1.00  0.00      B    H  
ATOM    141  O   HOH B  41      14.348  26.185  18.373  1.00  0.00      B    O  
ATOM    142  H1  HOH B  41      14.709  26.430  19.276  1.00  0.00      B    H  
ATOM    143  H2  HOH B  41      15.150  25.928  17.734  1.00  0.00      B    H  
ATOM    144  O   HOH B  42      35.030  33.482  17.991  1.00  0.00      B    O  
ATOM    145  H1  HOH B  42      35.488  32.650  17.594  1.00  0.00      B    H  
ATOM    146  H2  HOH B  42      35.711  34.116  18.387  1.00  0.00      B    H  
ATOM    147  O   HOH B  43      26.005  37.639  28.548  1.00  0.00      B    O  
ATOM    148  H1  HOH B  43      26.918  37.240  28.312  1.00  0.00      B    H  
ATOM    149  H2  HOH B  43      25.359  36.878  28.666  1.00  0.00      B    H  
ATOM    150  O   HOH B  44      30.832  29.499   0.981  1.00  0.00      B    O  
ATOM    151  H1  HOH B  44      30.282  30.222   1.420  1.00  0.00      B    H  
ATOM    152  H2  HOH B  44      30.992  28.888   1.795  1.00  0.00      B    H  
ATOM    153  O   HOH B  45      34.900  23.319  22.808  1.00  0.00      B    O  
ATOM    154  H1  HOH B  45      34.835  23.860  23.675  1.00  0.00      B    H  
ATOM    155  H2  HOH B  45      35.827  23.524  22.433  1.00  0.00      B    H  
ATOM    156  O   HOH B  46      25.327  31.076  32.641  1.00  0.00      B    O  
ATOM    157  H1  HOH B  46      25.107  31.710  33.419  1.00  0.00      B    H  
ATOM    158  H2  HOH B  46      25.897  30.313  33.007  1.00  0.00      B    H  
ATOM    159  O   HOH B  47       2.701   6.919  36.497  1.00  0.00      B    O  
ATOM    160  H1  HOH B  47       1.750   6.689  36.301  1.00  0.00      B    H  
ATOM    161  H2  HOH B  47       3.203   6.078  36.273  1.00  0.00      B    H  
ATOM    162  O   HOH B  48      19.704  32.103  19.952  1.00  0.00      B    O  
ATOM    163  H1  HOH B  48      18.787  31.842  20.435  1.00  0.00      B    H  
ATOM    164  H2  HOH B  48      20.254  32.695  20.632  1.00  0.00      B    H  
ATOM    165  O   HOH B  49      31.649  24.187  22.483  1.00  0.00      B    O  
ATOM    166  H1  HOH B  49      31.182  23.642  21.776  1.00  0.00      B    H  
ATOM    167  H2  HOH B  49      32.585  23.994  22.374  1.00  0.00      B    H  
ATOM    168  O   HOH B  50      33.119  37.700  14.690  1.00  0.00      B    O  
ATOM    169  H1  HOH B  50      32.964  37.028  13.927  1.00  0.00      B    H  
ATOM    170  H2  HOH B  50      32.203  38.028  15.003  1.00  0.00      B    H  
ATOM    171  O   HOH B  51      14.565  36.766  33.536  1.00  0.00      B    O  
ATOM    172  H1  HOH B  51      14.615  36.570  32.574  1.00  0.00      B    H  
ATOM    173  H2  HOH B  51      14.027  37.639  33.709  1.00  0.00      B    H  
ATOM    174  O   HOH B  52      15.256  34.414   5.372  1.00  0.00      B    O  
ATOM    175  H1  HOH B  52      15.450  35.056   4.618  1.00  0.00      B    H  
ATOM    176  H2  HOH B  52      15.986  33.661   5.337  1.00  0.00      B    H  
ATOM    177  O   HOH B  53      18.858   1.533  11.904  1.00  0.00      B    O  
ATOM    178  H1  HOH B  53      18.359   1.781  11.061  1.00  0.00      B    H  
ATOM    179  H2  HOH B  53      19.848   1.761  11.764  1.00  0.00      B    H  
ATOM    180  O   HOH B  54      29.900  34.461  27.276  1.00  0.00      B    O  
ATOM    181  H1  HOH B  54      29.414  33.591  27.087  1.00  0.00      B    H  
ATOM    182  H2  HOH B  54      30.871  34.222  27.451  1.00  0.00      B    H  
ATOM    183  O   HOH B  55       4.577  34.343  21.436  1.00  0.00      B    O  
ATOM    184  H1  HOH B  55       4.084  33.510  21.342  1.00  0.00      B    H  
ATOM    185  H2  HOH B  55       4.265  34.648  22.319  1.00  0.00      B    H  
ATOM    186  O   HOH B  56      29.435  35.191  19.028  1.00  0.00      B    O  
ATOM    187  H1  HOH B  56      30.088  34.701  18.394  1.00  0.00      B    H  
ATOM    188  H2  HOH B  56      29.854  35.340  19.957  1.00  0.00      B    H  
ATOM    189  O   HOH B  57      26.912  23.368  37.075  1.00  0.00      B    O  
ATOM    190  H1  HOH B  57      27.176  24.160  36.559  1.00  0.00      B    H  
ATOM    191  H2  HOH B  57      26.423  22.765  36.458  1.00  0.00      B    H  
ATOM    192  O   HOH B  58      25.365  31.137  37.899  1.00  0.00      B    O  
ATOM    193  H1  HOH B  58      25.509  30.150  38.176  1.00  0.00      B    H  
ATOM    194  H2  HOH B  58      26.241  31.661  37.897  1.00  0.00      B    H  
ATOM    195  O   HOH B  59       4.950  37.476  18.924  1.00  0.00      B    O  
ATOM    196  H1  HOH B  59       4.084  37.641  18.408  1.00  0.00      B    H  
ATOM    197  H2  HOH B  59       4.861  36.497  19.076  1.00  0.00      B    H  
ATOM    198  O   HOH B  60      32.806   3.926  32.247  1.00  0.00      B    O  
ATOM    199  H1  HOH B  60      32.405   4.828  31.994  1.00  0.00      B    H  
ATOM    200  H2  HOH B  60      33.338   3.619  31.458  1.00  0.00      B    H  
ATOM    201  O   HOH B  61      30.005  11.783  19.716  1.00  0.00      B    O  
ATOM    202  H1  HOH B  61      30.590  11.074  19.282  1.00  0.00      B    H  
ATOM    203  H2  HOH B  61      29.500  12.259  18.966  1.00  0.00      B    H  
ATOM    204  O   HOH B  62      34.391   2.889  30.201  1.00  0.00      B    O  
ATOM    205  H1  HOH B  62      35.061   2.411  29.591  1.00  0.00      B    H  
ATOM    206  H2  HOH B  62      33.650   3.308  29.633  1.00  0.00      B    H  
ATOM    207  O   HOH B  63      28.127   1.447  21.740  1.00  0.00      B    O  
ATOM    208  H1  HOH B  63      28.806   1.927  21.209  1.00  0.00      B    H  
ATOM    209  H2  HOH B  63      27.518   2.133  22.123  1.00  0.00      B    H  
ATOM    210  O   HOH B  64       6.022  14.872  21.764  1.00  0.00      B    O  
ATOM    211  H1  HOH B  64       5.426  14.043  21.927  1.00  0.00      B    H  
ATOM    212  H2  HOH B  64       5.462  15.702  21.868  1.00  0.00      B    H  
ATOM    213  O   HOH B  65      15.085   7.623  32.116  1.00  0.00      B    O  
ATOM    214  H1  HOH B  65      15.601   8.514  32.040  1.00  0.00      B    H  
ATOM    215  H2  HOH B  65      15.639   7.028  32.621  1.00  0.00      B    H  
ATOM    216  O   HOH B  66      11.871   7.270   9.494  1.00  0.00      B    O  
ATOM    217  H1  HOH B  66      12.509   7.843   8.902  1.00  0.00      B    H  
ATOM    218  H2  HOH B  66      12.223   7.366  10.472  1.00  0.00      B    H  
ATOM    219  O   HOH B  67      26.813  28.578  36.692  1.00  0.00      B    O  
ATOM    220  H1  HOH B  67      26.750  28.686  35.710  1.00  0.00      B    H  
ATOM    221  H2  HOH B  67      27.664  29.073  37.051  1.00  0.00      B    H  
ATOM    222  O   HOH B  68      13.974   9.128  29.151  1.00  0.00      B    O  
ATOM    223  H1  HOH B  68      13.580   9.377  30.042  1.00  0.00      B    H  
ATOM    224  H2  HOH B  68      14.789   9.754  29.001  1.00  0.00      B    H  
ATOM    225  O   HOH B  69      27.818  11.792  14.793  1.00  0.00      B    O  
ATOM    226  H1  HOH B  69      26.862  11.653  15.129  1.00  0.00      B    H  
ATOM    227  H2  HOH B  69      28.427  11.877  15.541  1.00  0.00      B    H  
ATOM    228  O   HOH B  70       2.519  28.939  30.486  1.00  0.00      B    O  
ATOM    229  H1  HOH B  70       3.270  29.232  31.109  1.00  0.00      B    H  
ATOM    230  H2  HOH B  70       2.729  29.119  29.502  1.00  0.00      B    H  
ATOM    231  O   HOH B  71      33.067  20.971  17.596  1.00  0.00      B    O  
ATOM    232  H1  HOH B  71      33.038  20.011  17.385  1.00  0.00      B    H  
ATOM    233  H2  HOH B  71      32.328  21.428  17.100  1.00  0.00      B    H  
ATOM    234  O   HOH B  72      24.713  30.041   1.646  1.00  0.00      B    O  
ATOM    235  H1  HOH B  72      24.462  29.446   2.378  1.00  0.00      B    H  
ATOM    236  H2  HOH B  72      25.137  29.472   0.953  1.00  0.00      B    H  
ATOM    237  O   HOH B  73      12.085  32.600  36.632  1.00  0.00      B    O  
ATOM    238  H1  HOH B  73      11.327  32.383  37.213  1.00  0.00      B    H  
ATOM    239  H2  HOH B  73      12.295  33.576  36.798  1.00  0.00      B    H  
ATOM    240  O   HOH B  74      26.804  15.170  12.314  1.00  0.00      B    O  
ATOM    241  H1  HOH B  74      27.548  15.275  11.641  1.00  0.00      B    H  
ATOM    242  H2  HOH B  74      26.494  14.181  12.284  1.00  0.00      B    H  
ATOM    243  O   HOH B  75       1.107   9.214  10.674  1.00  0.00      B    O  
ATOM    244  H1  HOH B  75       1.580   9.879  10.074  1.00  0.00      B    H  
ATOM    245  H2  HOH B  75       0.109   9.523  10.754  1.00  0.00      B    H  
ATOM    246  O   HOH B  76      25.434  11.878   8.573  1.00  0.00      B    O  
ATOM    247  H1  HOH B  76      26.326  11.466   8.314  1.00  0.00      B    H  
ATOM    248  H2  HOH B  76      24.774  11.701   7.824  1.00  0.00      B    H  
ATOM    249  O   HOH B  77      32.656  34.388  10.678  1.00  0.00      B    O  
ATOM    250  H1  HOH B  77      31.790  33.841  10.533  1.00  0.00      B    H  
ATOM    251  H2  HOH B  77      32.392  35.404  10.632  1.00  0.00      B    H  
ATOM    252  O   HOH B  78       3.396  18.381   3.939  1.00  0.00      B    O  
ATOM    253  H1  HOH B  78       2.532  18.544   3.365  1.00  0.00      B    H  
ATOM    254  H2  HOH B  78       3.967  17.738   3.390  1.00  0.00      B    H  
ATOM    255  O   HOH B  79      19.892  23.647  10.894  1.00  0.00      B    O  
ATOM    256  H1  HOH B  79      20.589  23.102  11.349  1.00  0.00      B    H  
ATOM    257  H2  HOH B  79      19.533  23.077  10.166  1.00  0.00      B    H  
ATOM    258  O   HOH B  80      20.612  17.037  23.463  1.00  0.00      B    O  
ATOM    259  H1  HOH B  80      20.488  16.555  22.586  1.00  0.00      B    H  
ATOM    260  H2  HOH B  80      21.227  17.805  23.233  1.00  0.00      B    H  
ATOM    261  O   HOH B  81      28.845   3.306  14.090  1.00  0.00      B    O  
ATOM    262  H1  HOH B  81      27.831   3.326  14.189  1.00  0.00      B    H  
ATOM    263  H2  HOH B  81      29.019   3.687  13.192  1.00  0.00      B    H  
ATOM    264  O   HOH B  82      22.853  16.980  13.936  1.00  0.00      B    O  
ATOM    265  H1  HOH B  82      23.863  16.713  14.182  1.00  0.00      B    H  
ATOM    266  H2  HOH B  82      22.682  16.511  13.065  1.00  0.00      B    H  
ATOM    267  O   HOH B  83      26.964  30.213  19.799  1.00  0.00      B    O  
ATOM    268  H1  HOH B  83      27.644  30.207  20.551  1.00  0.00      B    H  
ATOM    269  H2  HOH B  83      27.220  30.877  19.092  1.00  0.00      B    H  
ATOM    270  O   HOH B  84       7.337   9.071   8.910  1.00  0.00      B    O  
ATOM    271  H1  HOH B  84       8.335   9.184   8.741  1.00  0.00      B    H  
ATOM    272  H2  HOH B  84       7.034   8.475   8.093  1.00  0.00      B    H  
ATOM    273  O   HOH B  85      34.571   1.352  24.158  1.00  0.00      B    O  
ATOM    274  H1  HOH B  85      33.931   1.531  24.955  1.00  0.00      B    H  
ATOM    275  H2  HOH B  85      34.143   0.590  23.629  1.00  0.00      B    H  
ATOM    276  O   HOH B  86      30.281  16.080  21.166  1.00  0.00      B    O  
ATOM    277  H1  HOH B  86      29.800  15.223  21.048  1.00  0.00      B    H  
ATOM    278  H2  HOH B  86      29.972  16.763  20.412  1.00  0.00      B    H  
ATOM    279  O   HOH B  87      32.604   4.128  28.439  1.00  0.00      B    O  
ATOM    280  H1  HOH B  87      31.730   4.657  28.545  1.00  0.00      B    H  
ATOM    281  H2  HOH B  87      33.075   4.551  27.692  1.00  0.00      B    H  
ATOM    282  O   HOH B  88      27.629  32.090  16.998  1.00  0.00      B    O  
ATOM    283  H1  HOH B  88      26.730  31.674  16.810  1.00  0.00      B    H  
ATOM    284  H2  HOH B  88      28.000  32.517  16.142  1.00  0.00      B    H  
ATOM    285  O   HOH B  89      34.452  31.679   9.642  1.00  0.00      B    O  
ATOM    286  H1  HOH B  89      34.235  32.533  10.042  1.00  0.00      B    H  
ATOM    287  H2  HOH B  89      33.590  31.286   9.219  1.00  0.00      B    H  
ATOM    288  O   HOH B  90       0.287  20.487  38.619  1.00  0.00      B    O  
ATOM    289  H1  HOH B  90       0.173  19.542  38.213  1.00  0.00      B    H  
ATOM    290  H2  HOH B  90       1.242  20.507  39.005  1.00  0.00      B    H  
ATOM    291  O   HOH B  91      25.334   4.319  24.952  1.00  0.00      B    O  
ATOM    292  H1  HOH B  91      25.368   5.316  24.734  1.00  0.00      B    H  
ATOM    293  H2  HOH B  91      25.203   4.205  25.967  1.00  0.00      B    H  
ATOM    294  O   HOH B  92      38.218   5.111   2.402  1.00  0.00      B    O  
ATOM    295  H1  HOH B  92      39.212   5.297   2.217  1.00  0.00      B    H  
ATOM    296  H2  HOH B  92      37.835   5.943   2.843  1.00  0.00      B    H  
ATOM    297  O   HOH B  93      17.418  32.936   5.028  1.00  0.00      B    O  
ATOM    298  H1  HOH B  93      17.642  32.963   4.013  1.00  0.00      B    H  
ATOM    299  H2  HOH B  93      17.059  31.956   5.305  1.00  0.00      B    H  
ATOM    300  O   HOH B  94      38.797  14.320  16.782  1.00  0.00      B    O  
ATOM    301  H1  HOH B  94      38.335  13.624  17.416  1.00  0.00      B    H  
ATOM    302  H2  HOH B  94      38.387  15.216  16.865  1.00  0.00      B    H  
ATOM    303  O   HOH B  95      23.889   2.596  32.565  1.00  0.00      B    O  
ATOM    304  H1  HOH B  95      24.843   2.827  32.321  1.00  0.00      B    H  
ATOM    305  H2  HOH B  95      23.451   3.274  33.181  1.00  0.00      B    H  
ATOM    306  O   HOH B  96      29.305  26.926  20.531  1.00  0.00      B    O  
ATOM    307  H1  HOH B  96      29.661  27.426  19.717  1.00  0.00      B    H  
ATOM    308  H2  HOH B  96      29.323  25.909  20.386  1.00  0.00      B    H  
ATOM    309  O   HOH B  97      20.295  21.183  17.226  1.00  0.00      B    O  
ATOM    310  H1  HOH B  97      20.387  20.260  17.619  1.00  0.00      B    H  
ATOM    311  H2  HOH B  97      19.297  21.365  16.973  1.00  0.00      B    H  
ATOM    312  O   HOH B  98       8.616  36.626  29.990  1.00  0.00      B    O  
ATOM    313  H1  HOH B  98       9.107  37.436  29.693  1.00  0.00      B    H  
ATOM    314  H2  HOH B  98       8.492  36.634  30.999  1.00  0.00      B    H  
ATOM    315  O   HOH B  99      38.999  30.102  16.612  1.00  0.00      B    O  
ATOM    316  H1  HOH B  99      39.172  29.132  16.692  1.00  0.00      B    H  
ATOM    317  H2  HOH B  99      39.089  30.316  15.651  1.00  0.00      B    H  
ATOM    318  O   HOH B 100      12.023   7.794  35.710  1.00  0.00      B    O  
ATOM    319  H1  HOH B 100      12.580   8.460  36.211  1.00  0.00      B    H  
ATOM    320  H2  HOH B 100      12.230   6.915  36.200  1.00  0.00      B    H  
ATOM    321  O   HOH B 101      20.120  28.347  15.124  1.00  0.00      B    O  
ATOM    322  H1  HOH B 101      21.113  28.611  15.026  1.00  0.00      B    H  
ATOM    323  H2  HOH B 101      19.805  28.612  16.083  1.00  0.00      B    H  
ATOM    324  O   HOH B 102       9.279  35.170  37.383  1.00  0.00      B    O  
ATOM    325  H1  HOH B 102       9.230  34.782  36.435  1.00  0.00      B    H  
ATOM    326  H2  HOH B 102      10.244  35.097  37.713  1.00  0.00      B    H  
ATOM    327  O   HOH B 103      20.195  19.832   6.380  1.00  0.00      B    O  
ATOM    328  H1  HOH B 103      21.042  20.055   6.920  1.00  0.00      B    H  
ATOM    329  H2  HOH B 103      20.064  18.847   6.447  1.00  0.00      B    H  
ATOM    330  O   HOH B 104      27.202   4.267  19.034  1.00  0.00      B    O  
ATOM    331  H1  HOH B 104      26.517   4.407  18.299  1.00  0.00      B    H  
ATOM    332  H2  HOH B 104      27.361   5.092  19.526  1.00  0.00      B    H  
ATOM    333  O   HOH B 105      20.572   3.435  27.352  1.00  0.00      B    O  
ATOM    334  H1  HOH B 105      19.983   3.272  26.622  1.00  0.00      B    H  
ATOM    335  H2  HOH B 105      20.754   4.448  27.343  1.00  0.00      B    H  
ATOM    336  O   HOH B 106      22.678  29.900  21.435  1.00  0.00      B    O  
ATOM    337  H1  HOH B 106      23.558  30.170  21.797  1.00  0.00      B    H  
ATOM    338  H2  HOH B 106      21.944  30.525  21.736  1.00  0.00      B    H  
ATOM    339  O   HOH B 107      17.775   0.934  25.616  1.00  0.00      B    O  
ATOM    340  H1  HOH B 107      17.022   1.500  26.000  1.00  0.00      B    H  
ATOM    341  H2  HOH B 107      17.643   0.746  24.646  1.00  0.00      B    H  
ATOM    342  O   HOH B 108      10.667  18.247   5.529  1.00  0.00      B    O  
ATOM    343  H1  HOH B 108      10.105  19.103   5.687  1.00  0.00      B    H  
ATOM    344  H2  HOH B 108      11.482  18.281   6.124  1.00  0.00      B    H  
ATOM    345  O   HOH B 109      12.095  30.331  20.628  1.00  0.00      B    O  
ATOM    346  H1  HOH B 109      11.652  29.566  20.055  1.00  0.00      B    H  
ATOM    347  H2  HOH B 109      12.403  29.858  21.431  1.00  0.00      B    H  
ATOM    348  O   HOH B 110      35.465  27.488   5.027  1.00  0.00      B    O  
ATOM    349  H1  HOH B 110      35.547  28.451   4.744  1.00  0.00      B    H  
ATOM    350  H2  HOH B 110      36.375  27.061   4.821  1.00  0.00      B    H  
ATOM    351  O   HOH B 111      15.572  25.911  23.610  1.00  0.00      B    O  
ATOM    352  H1  HOH B 111      15.375  26.829  23.333  1.00  0.00      B    H  
ATOM    353  H2  HOH B 111      15.065  25.697  24.529  1.00  0.00      B    H  
ATOM    354  O   HOH B 112      17.466  21.112  32.751  1.00  0.00      B    O  
ATOM    355  H1  HOH B 112      17.663  20.163  33.105  1.00  0.00      B    H  
ATOM    356  H2  HOH B 112      18.170  21.388  32.107  1.00  0.00      B    H  
ATOM    357  O   HOH B 113       1.329  20.945   5.809  1.00  0.00      B    O  
ATOM    358  H1  HOH B 113       1.416  21.963   5.720  1.00  0.00      B    H  
ATOM    359  H2  HOH B 113       1.776  20.648   6.618  1.00  0.00      B    H  
ATOM    360  O   HOH B 114      12.672  33.581   5.244  1.00  0.00      B    O  
ATOM    361  H1  HOH B 114      13.683  33.755   5.271  1.00  0.00      B    H  
ATOM    362  H2  HOH B 114      12.353  32.605   5.314  1.00  0.00      B    H  
ATOM    363  O   HOH B 115      13.412  15.435   1.659  1.00  0.00      B    O  
ATOM    364  H1  HOH B 115      13.782  14.539   1.899  1.00  0.00      B    H  
ATOM    365  H2  HOH B 115      12.593  15.662   2.184  1.00  0.00      B    H  
ATOM    366  O   HOH B 116       2.012  29.834   1.546  1.00  0.00      B    O  
ATOM    367  H1  HOH B 116       2.391  28.892   1.383  1.00  0.00      B    H  
ATOM    368  H2  HOH B 116       2.713  30.341   1.965  1.00  0.00      B    H  
ATOM    369  O   HOH B 117      15.874  13.211  30.285  1.00  0.00      B    O  
ATOM    370  H1  HOH B 117      16.132  13.648  29.360  1.00  0.00      B    H  
ATOM    371  H2  HOH B 117      16.298  12.305  30.272  1.00  0.00      B    H  
ATOM    372  O   HOH B 118      27.829   6.983  20.535  1.00  0.00      B    O  
ATOM    373  H1  HOH B 118      27.852   7.986  20.494  1.00  0.00      B    H  
ATOM    374  H2  HOH B 118      28.799   6.634  20.542  1.00  0.00      B    H  
ATOM    375  O   HOH B 119      27.055   7.018  26.766  1.00  0.00      B    O  
ATOM    376  H1  HOH B 119      27.155   7.390  25.773  1.00  0.00      B    H  
ATOM    377  H2  HOH B 119      26.754   7.770  27.385  1.00  0.00      B    H  
ATOM    378  O   HOH B 120      18.577  37.931  39.035  1.00  0.00      B    O  
ATOM    379  H1  HOH B 120      17.643  37.990  38.744  1.00  0.00      B    H  
ATOM    380  H2  HOH B 120      18.733  36.985  39.382  1.00  0.00      B    H  
ATOM    381  O   HOH B 121      27.458  23.844  28.798  1.00  0.00      B    O  
ATOM    382  H1  HOH B 121      28.049  24.058  27.950  1.00  0.00      B    H  
ATOM    383  H2  HOH B 121      26.890  24.657  29.082  1.00  0.00      B    H  
ATOM    384  O   HOH B 122      35.716  15.968  32.486  1.00  0.00      B    O  
ATOM    385  H1  HOH B 122      35.214  16.873  32.400  1.00  0.00      B    H  
ATOM    386  H2  HOH B 122      35.524  15.448  31.648  1.00  0.00      B    H  
ATOM    387  O   HOH B 123       7.820  14.289  19.903  1.00  0.00      B    O  
ATOM    388  H1  HOH B 123       7.760  15.055  19.270  1.00  0.00      B    H  
ATOM    389  H2  HOH B 123       7.190  14.527  20.660  1.00  0.00      B    H  
ATOM    390  O   HOH B 124       5.121   3.394  26.768  1.00  0.00      B    O  
ATOM    391  H1  HOH B 124       5.850   3.786  27.297  1.00  0.00      B    H  
ATOM    392  H2  HOH B 124       5.408   3.441  25.811  1.00  0.00      B    H  
ATOM    393  O   HOH B 125      20.235   0.309  25.667  1.00  0.00      B    O  
ATOM    394  H1  HOH B 125      19.246   0.612  25.627  1.00  0.00      B    H  
ATOM    395  H2  HOH B 125      20.355  -0.596  25.189  1.00  0.00      B    H  
ATOM    396  O   HOH B 126      18.809  11.724  35.429  1.00  0.00      B    O  
ATOM    397  H1  HOH B 126      18.424  11.089  34.650  1.00  0.00      B    H  
ATOM    398  H2  HOH B 126      17.985  12.268  35.668  1.00  0.00      B    H  
ATOM    399  O   HOH B 127      14.579   5.258  -0.154  1.00  0.00      B    O  
ATOM    400  H1  HOH B 127      14.222   5.261   0.752  1.00  0.00      B    H  
ATOM    401  H2  HOH B 127      15.160   4.438  -0.264  1.00  0.00      B    H  
ATOM    402  O   HOH B 128      25.969  13.429  19.322  1.00  0.00      B    O  
ATOM    403  H1  HOH B 128      26.846  13.653  18.843  1.00  0.00      B    H  
ATOM    404  H2  HOH B 128      26.084  13.690  20.307  1.00  0.00      B    H  
ATOM    405  O   HOH B 129      32.574  28.829  10.909  1.00  0.00      B    O  
ATOM    406  H1  HOH B 129      32.136  29.330  11.654  1.00  0.00      B    H  
ATOM    407  H2  HOH B 129      33.586  28.946  11.080  1.00  0.00      B    H  
ATOM    408  O   HOH B 130       4.705  29.696   4.261  1.00  0.00      B    O  
ATOM    409  H1  HOH B 130       4.271  30.379   4.882  1.00  0.00      B    H  
ATOM    410  H2  HOH B 130       4.899  30.115   3.399  1.00  0.00      B    H  
ATOM    411  O   HOH B 131      11.071   0.513  18.880  1.00  0.00      B    O  
ATOM    412  H1  HOH B 131      10.937  -0.248  18.233  1.00  0.00      B    H  
ATOM    413  H2  HOH B 131      11.308   1.371  18.428  1.00  0.00      B    H  
ATOM    414  O   HOH B 132      13.585   9.542  25.168  1.00  0.00      B    O  
ATOM    415  H1  HOH B 132      13.015   9.617  26.004  1.00  0.00      B    H  
ATOM    416  H2  HOH B 132      14.019   8.592  25.209  1.00  0.00      B    H  
ATOM    417  O   HOH B 133       8.621  24.700  28.291  1.00  0.00      B    O  
ATOM    418  H1  HOH B 133       8.512  24.402  29.281  1.00  0.00      B    H  
ATOM    419  H2  HOH B 133       7.880  24.214  27.736  1.00  0.00      B    H  
ATOM    420  O   HOH B 134      17.129   4.521  10.736  1.00  0.00      B    O  
ATOM    421  H1  HOH B 134      17.146   3.549  10.274  1.00  0.00      B    H  
ATOM    422  H2  HOH B 134      16.765   5.094  10.037  1.00  0.00      B    H  
ATOM    423  O   HOH B 135      19.972   8.202  21.448  1.00  0.00      B    O  
ATOM    424  H1  HOH B 135      20.859   7.787  21.752  1.00  0.00      B    H  
ATOM    425  H2  HOH B 135      19.371   8.149  22.234  1.00  0.00      B    H  
ATOM    426  O   HOH B 136       2.474  20.423   8.219  1.00  0.00      B    O  
ATOM    427  H1  HOH B 136       2.610  19.487   8.531  1.00  0.00      B    H  
ATOM    428  H2  HOH B 136       3.322  20.993   8.444  1.00  0.00      B    H  
ATOM    429  O   HOH B 137       5.997  21.399  28.963  1.00  0.00      B    O  
ATOM    430  H1  HOH B 137       6.868  21.195  29.437  1.00  0.00      B    H  
ATOM    431  H2  HOH B 137       5.483  20.549  28.886  1.00  0.00      B    H  
ATOM    432  O   HOH B 138      12.546   5.102  15.034  1.00  0.00      B    O  
ATOM    433  H1  HOH B 138      12.618   4.448  14.218  1.00  0.00      B    H  
ATOM    434  H2  HOH B 138      13.501   5.311  15.334  1.00  0.00      B    H  
ATOM    435  O   HOH B 139       0.124   2.883   9.364  1.00  0.00      B    O  
ATOM    436  H1  HOH B 139       0.719   2.697  10.207  1.00  0.00      B    H  
ATOM    437  H2  HOH B 139       0.426   2.215   8.616  1.00  0.00      B    H  
ATOM    438  O   HOH B 140      28.968  12.888  31.488  1.00  0.00      B    O  
ATOM    439  H1  HOH B 140      29.946  12.577  31.281  1.00  0.00      B    H  
ATOM    440  H2  HOH B 140      28.949  13.789  31.005  1.00  0.00      B    H  
ATOM    441  O   HOH B 141       5.186  38.973  30.628  1.00  0.00      B    O  
ATOM    442  H1  HOH B 141       5.258  38.424  29.781  1.00  0.00      B    H  
ATOM    443  H2  HOH B 141       4.754  39.918  30.391  1.00  0.00      B    H  
ATOM    444  O   HOH B 142      32.936  30.360   4.572  1.00  0.00      B    O  
ATOM    445  H1  HOH B 142      33.966  30.367   4.471  1.00  0.00      B    H  
ATOM    446  H2  HOH B 142      32.723  30.989   5.285  1.00  0.00      B    H  
ATOM    447  O   HOH B 143      11.030  10.287  31.688  1.00  0.00      B    O  
ATOM    448  H1  HOH B 143      11.526  11.078  31.300  1.00  0.00      B    H  
ATOM    449  H2  HOH B 143      11.645  10.052  32.495  1.00  0.00      B    H  
ATOM    450  O   HOH B 144      16.355  34.357  20.239  1.00  0.00      B    O  
ATOM    451  H1  HOH B 144      16.540  33.490  20.725  1.00  0.00      B    H  
ATOM    452  H2  HOH B 144      15.485  34.667  20.633  1.00  0.00      B    H  
ATOM    453  O   HOH B 145      35.110  28.591  22.752  1.00  0.00      B    O  
ATOM    454  H1  HOH B 145      36.107  28.351  22.634  1.00  0.00      B    H  
ATOM    455  H2  HOH B 145      34.880  29.495  22.278  1.00  0.00      B    H  
ATOM    456  O   HOH B 146      36.035  14.690  18.799  1.00  0.00      B    O  
ATOM    457  H1  HOH B 146      35.110  14.897  19.096  1.00  0.00      B    H  
ATOM    458  H2  HOH B 146      35.990  14.493  17.818  1.00  0.00      B    H  
ATOM    459  O   HOH B 147      12.167  32.715  13.576  1.00  0.00      B    O  
ATOM    460  H1  HOH B 147      12.846  33.442  13.426  1.00  0.00      B    H  
ATOM    461  H2  HOH B 147      11.742  32.882  14.467  1.00  0.00      B    H  
ATOM    462  O   HOH B 148      24.225  23.161   7.986  1.00  0.00      B    O  
ATOM    463  H1  HOH B 148      24.520  22.574   7.181  1.00  0.00      B    H  
ATOM    464  H2  HOH B 148      23.495  23.769   7.741  1.00  0.00      B    H  
ATOM    465  O   HOH B 149      30.429  23.141  24.790  1.00  0.00      B    O  
ATOM    466  H1  HOH B 149      30.968  22.244  24.909  1.00  0.00      B    H  
ATOM    467  H2  HOH B 149      30.768  23.673  23.993  1.00  0.00      B    H  
ATOM    468  O   HOH B 150       7.830  22.022  13.927  1.00  0.00      B    O  
ATOM    469  H1  HOH B 150       6.848  21.855  13.802  1.00  0.00      B    H  
ATOM    470  H2  HOH B 150       8.232  21.965  12.977  1.00  0.00      B    H  
ATOM    471  O   HOH B 151      25.444  16.378  24.792  1.00  0.00      B    O  
ATOM    472  H1  HOH B 151      25.674  17.308  24.486  1.00  0.00      B    H  
ATOM    473  H2  HOH B 151      24.722  15.939  24.131  1.00  0.00      B    H  
ATOM    474  O   HOH B 152       4.841  13.714   8.066  1.00  0.00      B    O  
ATOM    475  H1  HOH B 152       5.614  13.077   8.169  1.00  0.00      B    H  
ATOM    476  H2  HOH B 152       4.232  13.385   7.335  1.00  0.00      B    H  
ATOM    477  O   HOH B 153      18.124  11.091  12.973  1.00  0.00      B    O  
ATOM    478  H1  HOH B 153      18.454  11.850  12.352  1.00  0.00      B    H  
ATOM    479  H2  HOH B 153      18.798  10.340  12.992  1.00  0.00      B    H  
ATOM    480  O   HOH B 154      31.739  37.346  20.663  1.00  0.00      B    O  
ATOM    481  H1  HOH B 154      30.830  37.807  20.814  1.00  0.00      B    H  
ATOM    482  H2  HOH B 154      31.509  36.357  20.594  1.00  0.00      B    H  
ATOM    483  O   HOH B 155      16.818  14.877  28.289  1.00  0.00      B    O  
ATOM    484  H1  HOH B 155      17.735  14.783  27.861  1.00  0.00      B    H  
ATOM    485  H2  HOH B 155      16.692  15.775  28.762  1.00  0.00      B    H  
ATOM    486  O   HOH B 156      36.059  10.586  36.501  1.00  0.00      B    O  
ATOM    487  H1  HOH B 156      36.830  10.932  37.070  1.00  0.00      B    H  
ATOM    488  H2  HOH B 156      36.393  10.562  35.535  1.00  0.00      B    H  
ATOM    489  O   HOH B 157      32.404  20.962  33.276  1.00  0.00      B    O  
ATOM    490  H1  HOH B 157      31.627  21.127  33.822  1.00  0.00      B    H  
ATOM    491  H2  HOH B 157      33.130  20.858  33.981  1.00  0.00      B    H  
ATOM    492  O   HOH B 158      15.939  36.997  38.165  1.00  0.00      B    O  
ATOM    493  H1  HOH B 158      15.775  36.987  39.190  1.00  0.00      B    H  
ATOM    494  H2  HOH B 158      15.212  37.502  37.666  1.00  0.00      B    H  
ATOM    495  O   HOH B 159      38.822  19.502  26.791  1.00  0.00      B    O  
ATOM    496  H1  HOH B 159      38.861  18.681  27.389  1.00  0.00      B    H  
ATOM    497  H2  HOH B 159      37.992  19.363  26.192  1.00  0.00      B    H  
ATOM    498  O   HOH B 160      19.267   7.728  18.905  1.00  0.00      B    O  
ATOM    499  H1  HOH B 160      19.436   8.142  19.822  1.00  0.00      B    H  
ATOM    500  H2  HOH B 160      19.695   8.321  18.210  1.00  0.00      B    H  
ATOM    501  O   HOH B 161      21.854  11.559  10.052  1.00  0.00      B    O  
ATOM    502  H1  HOH B 161      21.763  11.598   9.032  1.00  0.00      B    H  
ATOM    503  H2  HOH B 161      20.920  11.758  10.481  1.00  0.00      B    H  
ATOM    504  O   HOH B 162      38.327  28.927  19.891  1.00  0.00      B    O  
ATOM    505  H1  HOH B 162      38.185  28.581  18.943  1.00  0.00      B    H  
ATOM    506  H2  HOH B 162      38.155  29.950  19.896  1.00  0.00      B    H  
ATOM    507  O   HOH B 163      16.663  25.224  17.052  1.00  0.00      B    O  
ATOM    508  H1  HOH B 163      17.083  25.537  16.171  1.00  0.00      B    H  
ATOM    509  H2  HOH B 163      17.334  25.407  17.764  1.00  0.00      B    H  
ATOM    510  O   HOH B 164       9.775  37.673  33.977  1.00  0.00      B    O  
ATOM    511  H1  HOH B 164       9.051  37.097  33.725  1.00  0.00      B    H  
ATOM    512  H2  HOH B 164      10.492  37.577  33.270  1.00  0.00      B    H  
ATOM    513  O   HOH B 165      38.047  21.666  28.276  1.00  0.00      B    O  
ATOM    514  H1  HOH B 165      38.554  21.475  29.112  1.00  0.00      B    H  
ATOM    515  H2  HOH B 165      38.392  20.978  27.665  1.00  0.00      B    H  
ATOM    516  O   HOH B 166      28.860  35.236   5.222  1.00  0.00      B    O  
ATOM    517  H1  HOH B 166      27.974  34.823   4.863  1.00  0.00      B    H  
ATOM    518  H2  HOH B 166      29.227  35.822   4.442  1.00  0.00      B    H  
ATOM    519  O   HOH B 167      25.024  21.440   6.148  1.00  0.00      B    O  
ATOM    520  H1  HOH B 167      25.923  21.037   6.127  1.00  0.00      B    H  
ATOM    521  H2  HOH B 167      24.495  20.997   5.411  1.00  0.00      B    H  
ATOM    522  O   HOH B 168       1.897  38.294  35.899  1.00  0.00      B    O  
ATOM    523  H1  HOH B 168       2.458  38.997  35.332  1.00  0.00      B    H  
ATOM    524  H2  HOH B 168       2.183  38.437  36.860  1.00  0.00      B    H  
ATOM    525  O   HOH B 169       1.098  34.732  34.291  1.00  0.00      B    O  
ATOM    526  H1  HOH B 169       0.771  35.632  33.936  1.00  0.00      B    H  
ATOM    527  H2  HOH B 169       0.554  34.479  35.079  1.00  0.00      B    H  
ATOM    528  O   HOH B 170      36.163  24.358   9.022  1.00  0.00      B    O  
ATOM    529  H1  HOH B 170      36.334  23.482   9.473  1.00  0.00      B    H  
ATOM    530  H2  HOH B 170      35.656  24.924   9.675  1.00  0.00      B    H  
ATOM    531  O   HOH B 171       9.934  29.700   8.688  1.00  0.00      B    O  
ATOM    532  H1  HOH B 171      10.868  29.642   9.002  1.00  0.00      B    H  
ATOM    533  H2  HOH B 171       9.367  29.807   9.521  1.00  0.00      B    H  
ATOM    534  O   HOH B 172      32.577  13.419  39.012  1.00  0.00      B    O  
ATOM    535  H1  HOH B 172      33.034  12.772  38.417  1.00  0.00      B    H  
ATOM    536  H2  HOH B 172      31.590  13.350  38.865  1.00  0.00      B    H  
ATOM    537  O   HOH B 173       4.332   4.748   2.826  1.00  0.00      B    O  
ATOM    538  H1  HOH B 173       4.960   4.238   3.413  1.00  0.00      B    H  
ATOM    539  H2  HOH B 173       4.716   4.550   1.890  1.00  0.00      B    H  
ATOM    540  O   HOH B 174       4.800  16.483   2.564  1.00  0.00      B    O  
ATOM    541  H1  HOH B 174       5.471  15.986   2.039  1.00  0.00      B    H  
ATOM    542  H2  HOH B 174       4.003  15.875   2.551  1.00  0.00      B    H  
ATOM    543  O   HOH B 175      31.110  24.154   8.468  1.00  0.00      B    O  
ATOM    544  H1  HOH B 175      32.079  23.902   8.424  1.00  0.00      B    H  
ATOM    545  H2  HOH B 175      31.162  25.113   8.796  1.00  0.00      B    H  
ATOM    546  O   HOH B 176       4.286   0.093  13.309  1.00  0.00      B    O  
ATOM    547  H1  HOH B 176       4.801   0.582  12.586  1.00  0.00      B    H  
ATOM    548  H2  HOH B 176       4.894   0.083  14.130  1.00  0.00      B    H  
ATOM    549  O   HOH B 177      20.716  37.570  23.643  1.00  0.00      B    O  
ATOM    550  H1  HOH B 177      21.245  37.926  22.810  1.00  0.00      B    H  
ATOM    551  H2  HOH B 177      21.118  36.672  23.831  1.00  0.00      B    H  
ATOM    552  O   HOH B 178      33.908  17.984  20.369  1.00  0.00      B    O  
ATOM    553  H1  HOH B 178      33.548  18.024  19.417  1.00  0.00      B    H  
ATOM    554  H2  HOH B 178      33.146  17.871  21.089  1.00  0.00      B    H  
ATOM    555  O   HOH B 179      39.122  23.711  19.768  1.00  0.00      B    O  
ATOM    556  H1  HOH B 179      38.664  23.551  18.868  1.00  0.00      B    H  
ATOM    557  H2  HOH B 179      38.851  24.562  20.282  1.00  0.00      B    H  
ATOM    558  O   HOH B 180      27.985  29.433  27.307  1.00  0.00      B    O  
ATOM    559  H1  HOH B 180      27.835  28.867  28.109  1.00  0.00      B    H  
ATOM    560  H2  HOH B 180      28.849  29.209  26.892  1.00  0.00      B    H  
ATOM    561  O   HOH B 181       6.513  16.081  24.626  1.00  0.00      B    O  
ATOM    562  H1  HOH B 181       6.290  16.884  25.145  1.00  0.00      B    H  
ATOM    563  H2  HOH B 181       5.946  16.102  23.768  1.00  0.00      B    H  
ATOM    564  O   HOH B 182      29.808  26.469   2.373  1.00  0.00      B    O  
ATOM    565  H1  HOH B 182      30.222  25.558   2.129  1.00  0.00      B    H  
ATOM    566  H2  HOH B 182      30.573  26.980   2.783  1.00  0.00      B    H  
ATOM    567  O   HOH B 183       1.177   5.429  15.224  1.00  0.00      B    O  
ATOM    568  H1  HOH B 183       1.996   4.828  15.254  1.00  0.00      B    H  
ATOM    569  H2  HOH B 183       1.442   6.255  14.706  1.00  0.00      B    H  
ATOM    570  O   HOH B 184      35.254  16.382  11.842  1.00  0.00      B    O  
ATOM    571  H1  HOH B 184      34.349  16.068  11.488  1.00  0.00      B    H  
ATOM    572  H2  HOH B 184      35.521  17.166  11.338  1.00  0.00      B    H  
ATOM    573  O   HOH B 185       8.877   9.809  34.677  1.00  0.00      B    O  
ATOM    574  H1  HOH B 185       8.586   8.855  34.541  1.00  0.00      B    H  
ATOM    575  H2  HOH B 185       8.004  10.328  34.697  1.00  0.00      B    H  
ATOM    576  O   HOH B 186      26.466   0.019  31.193  1.00  0.00      B    O  
ATOM    577  H1  HOH B 186      26.377   0.839  31.783  1.00  0.00      B    H  
ATOM    578  H2  HOH B 186      27.299   0.179  30.607  1.00  0.00      B    H  
ATOM    579  O   HOH B 187      15.654  10.179  13.482  1.00  0.00      B    O  
ATOM    580  H1  HOH B 187      15.369  10.415  14.403  1.00  0.00      B    H  
ATOM    581  H2  HOH B 187      16.571  10.523  13.346  1.00  0.00      B    H  
ATOM    582  O   HOH B 188      35.213   7.489  16.420  1.00  0.00      B    O  
ATOM    583  H1  HOH B 188      35.705   7.923  17.214  1.00  0.00      B    H  
ATOM    584  H2  HOH B 188      34.399   8.108  16.195  1.00  0.00      B    H  
ATOM    585  O   HOH B 189       9.134   6.178  26.505  1.00  0.00      B    O  
ATOM    586  H1  HOH B 189       8.543   6.294  25.687  1.00  0.00      B    H  
ATOM    587  H2  HOH B 189      10.035   5.892  26.156  1.00  0.00      B    H  
ATOM    588  O   HOH B 190      23.908   1.549  22.894  1.00  0.00      B    O  
ATOM    589  H1  HOH B 190      23.157   1.456  23.531  1.00  0.00      B    H  
ATOM    590  H2  HOH B 190      24.277   0.612  22.701  1.00  0.00      B    H  
ATOM    591  O   HOH B 191      35.561  36.554  17.738  1.00  0.00      B    O  
ATOM    592  H1  HOH B 191      35.835  36.044  18.613  1.00  0.00      B    H  
ATOM    593  H2  HOH B 191      34.626  36.891  17.922  1.00  0.00      B    H  
ATOM    594  O   HOH B 192      20.250  17.080  16.462  1.00  0.00      B    O  
ATOM    595  H1  HOH B 192      20.951  17.807  16.351  1.00  0.00      B    H  
ATOM    596  H2  HOH B 192      20.557  16.333  15.875  1.00  0.00      B    H  
ATOM    597  O   HOH B 193       1.154  23.988   9.805  1.00  0.00      B    O  
ATOM    598  H1  HOH B 193       0.584  24.045  10.611  1.00  0.00      B    H  
ATOM    599  H2  HOH B 193       0.922  23.177   9.309  1.00  0.00      B    H  
ATOM    600  O   HOH B 194      23.203   1.060  30.324  1.00  0.00      B    O  
ATOM    601  H1  HOH B 194      24.106   1.042  29.845  1.00  0.00      B    H  
ATOM    602  H2  HOH B 194      23.446   1.441  31.275  1.00  0.00      B    H  
ATOM    603  O   HOH B 195       2.200  25.217  14.723  1.00  0.00      B    O  
ATOM    604  H1  HOH B 195       2.945  25.896  15.043  1.00  0.00      B    H  
ATOM    605  H2  HOH B 195       2.549  24.717  13.930  1.00  0.00      B    H  
ATOM    606  O   HOH B 196      31.749  30.670   9.134  1.00  0.00      B    O  
ATOM    607  H1  HOH B 196      30.722  30.766   9.241  1.00  0.00      B    H  
ATOM    608  H2  HOH B 196      31.898  29.853   9.729  1.00  0.00      B    H  
ATOM    609  O   HOH B 197      13.984  30.813  37.336  1.00  0.00      B    O  
ATOM    610  H1  HOH B 197      14.780  31.405  37.137  1.00  0.00      B    H  
ATOM    611  H2  HOH B 197      13.220  31.481  37.180  1.00  0.00      B    H  
ATOM    612  O   HOH B 198       6.012  13.779  36.481  1.00  0.00      B    O  
ATOM    613  H1  HOH B 198       6.918  13.416  36.663  1.00  0.00      B    H  
ATOM    614  H2  HOH B 198       5.598  13.232  35.750  1.00  0.00      B    H  
ATOM    615  O   HOH B 199      28.826  19.239  28.688  1.00  0.00      B    O  
ATOM    616  H1  HOH B 199      29.310  20.103  28.987  1.00  0.00      B    H  
ATOM    617  H2  HOH B 199      28.512  18.786  29.503  1.00  0.00      B    H  
ATOM    618  O   HOH B 200      20.692   8.801  25.343  1.00  0.00      B    O  
ATOM    619  H1  HOH B 200      20.266   8.866  26.284  1.00  0.00      B    H  
ATOM    620  H2  HOH B 200      21.677   8.666  25.505  1.00  0.00      B    H  
ATOM    621  O   HOH B 201       6.787  22.671   2.288  1.00  0.00      B    O  
ATOM    622  H1  HOH B 201       6.574  22.875   1.266  1.00  0.00      B    H  
ATOM    623  H2  HOH B 201       7.270  23.495   2.696  1.00  0.00      B    H  
ATOM    624  O   HOH B 202      35.737  36.460  33.754  1.00  0.00      B    O  
ATOM    625  H1  HOH B 202      35.265  35.615  33.691  1.00  0.00      B    H  
ATOM    626  H2  HOH B 202      36.451  36.434  33.098  1.00  0.00      B    H  
ATOM    627  O   HOH B 203       5.168  35.161  32.912  1.00  0.00      B    O  
ATOM    628  H1  HOH B 203       4.512  34.601  33.455  1.00  0.00      B    H  
ATOM    629  H2  HOH B 203       4.700  36.032  32.609  1.00  0.00      B    H  
ATOM    630  O   HOH B 204      37.047  36.991  15.571  1.00  0.00      B    O  
ATOM    631  H1  HOH B 204      37.190  36.087  15.245  1.00  0.00      B    H  
ATOM    632  H2  HOH B 204      36.460  36.884  16.410  1.00  0.00      B    H  
ATOM    633  O   HOH B 205      22.346  30.374   5.125  1.00  0.00      B    O  
ATOM    634  H1  HOH B 205      23.016  29.682   5.401  1.00  0.00      B    H  
ATOM    635  H2  HOH B 205      22.882  31.182   4.833  1.00  0.00      B    H  
ATOM    636  O   HOH B 206      35.465   4.926  15.574  1.00  0.00      B    O  
ATOM    637  H1  HOH B 206      35.396   5.925  15.875  1.00  0.00      B    H  
ATOM    638  H2  HOH B 206      36.162   4.914  14.851  1.00  0.00      B    H  
ATOM    639  O   HOH B 207      16.063  25.836  30.932  1.00  0.00      B    O  
ATOM    640  H1  HOH B 207      16.148  25.077  30.316  1.00  0.00      B    H  
ATOM    641  H2  HOH B 207      15.233  25.699  31.548  1.00  0.00      B    H  
ATOM    642  O   HOH B 208      17.568  15.905  16.152  1.00  0.00      B    O  
ATOM    643  H1  HOH B 208      17.473  15.286  16.911  1.00  0.00      B    H  
ATOM    644  H2  HOH B 208      18.488  16.197  16.104  1.00  0.00      B    H  
ATOM    645  O   HOH B 209      34.649  31.233  31.956  1.00  0.00      B    O  
ATOM    646  H1  HOH B 209      34.237  30.709  31.206  1.00  0.00      B    H  
ATOM    647  H2  HOH B 209      35.665  31.110  31.899  1.00  0.00      B    H  
ATOM    648  O   HOH B 210       5.330  34.433  30.118  1.00  0.00      B    O  
ATOM    649  H1  HOH B 210       5.553  34.591  31.040  1.00  0.00      B    H  
ATOM    650  H2  HOH B 210       4.669  33.670  30.168  1.00  0.00      B    H  
ATOM    651  O   HOH B 211      25.335  38.058  37.685  1.00  0.00      B    O  
ATOM    652  H1  HOH B 211      25.297  37.794  38.695  1.00  0.00      B    H  
ATOM    653  H2  HOH B 211      26.331  38.073  37.380  1.00  0.00      B    H  
ATOM    654  O   HOH B 212       0.916  26.854   9.707  1.00  0.00      B    O  
ATOM    655  H1  HOH B 212       1.522  27.020  10.488  1.00  0.00      B    H  
ATOM    656  H2  HOH B 212       0.929  25.845   9.542  1.00  0.00      B    H  
ATOM    657  O   HOH B 213      33.695  36.216  28.046  1.00  0.00      B    O  
ATOM    658  H1  HOH B 213      33.409  36.998  27.477  1.00  0.00      B    H  
ATOM    659  H2  HOH B 213      33.615  36.505  29.009  1.00  0.00      B    H  
ATOM    660  O   HOH B 214       8.640  19.309  11.237  1.00  0.00      B    O  
ATOM    661  H1  HOH B 214       7.846  18.889  11.805  1.00  0.00      B    H  
ATOM    662  H2  HOH B 214       9.494  19.040  11.678  1.00  0.00      B    H  
ATOM    663  O   HOH B 215      31.790  18.209  22.208  1.00  0.00      B    O  
ATOM    664  H1  HOH B 215      31.093  17.531  21.898  1.00  0.00      B    H  
ATOM    665  H2  HOH B 215      31.297  19.088  22.244  1.00  0.00      B    H  
ATOM    666  O   HOH B 216      39.120  31.692  32.209  1.00  0.00      B    O  
ATOM    667  H1  HOH B 216      39.610  32.200  31.500  1.00  0.00      B    H  
ATOM    668  H2  HOH B 216      38.226  32.229  32.355  1.00  0.00      B    H  
ATOM    669  O   HOH B 217      32.942   9.284  22.690  1.00  0.00      B    O  
ATOM    670  H1  HOH B 217      32.478  10.014  23.281  1.00  0.00      B    H  
ATOM    671  H2  HOH B 217      32.220   8.942  22.026  1.00  0.00      B    H  
ATOM    672  O   HOH B 218      25.505  26.055  12.160  1.00  0.00      B    O  
ATOM    673  H1  HOH B 218      25.809  25.801  11.183  1.00  0.00      B    H  
ATOM    674  H2  HOH B 218      24.498  26.223  12.074  1.00  0.00      B    H  
ATOM    675  O   HOH B 219      10.851  21.792   0.712  1.00  0.00      B    O  
ATOM    676  H1  HOH B 219      11.773  21.814   0.446  1.00  0.00      B    H  
ATOM    677  H2  HOH B 219      10.543  22.772   0.749  1.00  0.00      B    H  
ATOM    678  O   HOH B 220      11.897   1.086  35.762  1.00  0.00      B    O  
ATOM    679  H1  HOH B 220      11.395   0.474  36.296  1.00  0.00      B    H  
ATOM    680  H2  HOH B 220      11.581   1.992  36.068  1.00  0.00      B    H  
ATOM    681  O   HOH B 221      10.822  38.330   8.135  1.00  0.00      B    O  
ATOM    682  H1  HOH B 221      11.287  37.781   8.876  1.00  0.00      B    H  
ATOM    683  H2  HOH B 221      10.325  37.681   7.536  1.00  0.00      B    H  
ATOM    684  O   HOH B 222      19.494  10.214   7.712  1.00  0.00      B    O  
ATOM    685  H1  HOH B 222      18.869  10.473   8.423  1.00  0.00      B    H  
ATOM    686  H2  HOH B 222      19.488   9.217   7.713  1.00  0.00      B    H  
ATOM    687  O   HOH B 223      11.991  32.099  31.461  1.00  0.00      B    O  
ATOM    688  H1  HOH B 223      11.684  32.219  32.446  1.00  0.00      B    H  
ATOM    689  H2  HOH B 223      12.453  32.964  31.198  1.00  0.00      B    H  
ATOM    690  O   HOH B 224      27.314  29.802   6.616  1.00  0.00      B    O  
ATOM    691  H1  HOH B 224      27.207  30.747   6.897  1.00  0.00      B    H  
ATOM    692  H2  HOH B 224      27.939  29.764   5.812  1.00  0.00      B    H  
ATOM    693  O   HOH B 225      38.121  31.557  20.095  1.00  0.00      B    O  
ATOM    694  H1  HOH B 225      37.944  31.819  21.086  1.00  0.00      B    H  
ATOM    695  H2  HOH B 225      38.333  32.455  19.622  1.00  0.00      B    H  
ATOM    696  O   HOH B 226      14.477   8.642   8.949  1.00  0.00      B    O  
ATOM    697  H1  HOH B 226      15.214   9.114   8.413  1.00  0.00      B    H  
ATOM    698  H2  HOH B 226      14.196   9.278   9.658  1.00  0.00      B    H  
ATOM    699  O   HOH B 227       6.342  36.285   1.195  1.00  0.00      B    O  
ATOM    700  H1  HOH B 227       5.437  36.464   0.779  1.00  0.00      B    H  
ATOM    701  H2  HOH B 227       6.946  36.438   0.365  1.00  0.00      B    H  
ATOM    702  O   HOH B 228      20.940  34.193  13.249  1.00  0.00      B    O  
ATOM    703  H1  HOH B 228      20.407  33.492  12.746  1.00  0.00      B    H  
ATOM    704  H2  HOH B 228      21.903  33.872  13.305  1.00  0.00      B    H  
ATOM    705  O   HOH B 229      29.645   1.033  17.760  1.00  0.00      B    O  
ATOM    706  H1  HOH B 229      29.776   1.880  18.304  1.00  0.00      B    H  
ATOM    707  H2  HOH B 229      28.730   1.018  17.361  1.00  0.00      B    H  
ATOM    708  O   HOH B 230      16.425  28.743  16.503  1.00  0.00      B    O  
ATOM    709  H1  HOH B 230      15.605  28.133  16.586  1.00  0.00      B    H  
ATOM    710  H2  HOH B 230      17.003  28.587  17.363  1.00  0.00      B    H  
ATOM    711  O   HOH B 231      26.442  19.174   4.029  1.00  0.00      B    O  
ATOM    712  H1  HOH B 231      26.775  18.261   4.282  1.00  0.00      B    H  
ATOM    713  H2  HOH B 231      27.079  19.522   3.297  1.00  0.00      B    H  
ATOM    714  O   HOH B 232      36.736  25.446  23.708  1.00  0.00      B    O  
ATOM    715  H1  HOH B 232      35.760  25.363  24.075  1.00  0.00      B    H  
ATOM    716  H2  HOH B 232      36.949  26.433  23.640  1.00  0.00      B    H  
ATOM    717  O   HOH B 233      20.719  15.895  36.322  1.00  0.00      B    O  
ATOM    718  H1  HOH B 233      20.489  14.982  35.913  1.00  0.00      B    H  
ATOM    719  H2  HOH B 233      20.745  15.863  37.330  1.00  0.00      B    H  
ATOM    720  O   HOH B 234      26.339   0.340  12.690  1.00  0.00      B    O  
ATOM    721  H1  HOH B 234      25.861   0.814  13.435  1.00  0.00      B    H  
ATOM    722  H2  HOH B 234      26.669  -0.580  13.025  1.00  0.00      B    H  
ATOM    723  O   HOH B 235      24.836   1.570  38.822  1.00  0.00      B    O  
ATOM    724  H1  HOH B 235      24.673   0.660  38.417  1.00  0.00      B    H  
ATOM    725  H2  HOH B 235      24.967   2.242  38.130  1.00  0.00      B    H  
ATOM    726  O   HOH B 236      13.600   5.014  21.857  1.00  0.00      B    O  
ATOM    727  H1  HOH B 236      12.832   5.666  21.744  1.00  0.00      B    H  
ATOM    728  H2  HOH B 236      13.430   4.287  21.169  1.00  0.00      B    H  
ATOM    729  O   HOH B 237       3.815  32.133  29.929  1.00  0.00      B    O  
ATOM    730  H1  HOH B 237       2.966  32.461  30.402  1.00  0.00      B    H  
ATOM    731  H2  HOH B 237       3.592  31.953  28.951  1.00  0.00      B    H  
ATOM    732  O   HOH B 238       5.630   7.214  29.824  1.00  0.00      B    O  
ATOM    733  H1  HOH B 238       4.642   6.914  29.926  1.00  0.00      B    H  
ATOM    734  H2  HOH B 238       5.978   7.486  30.737  1.00  0.00      B    H  
ATOM    735  O   HOH B 239       1.275  12.195  25.223  1.00  0.00      B    O  
ATOM    736  H1  HOH B 239       2.193  12.004  24.821  1.00  0.00      B    H  
ATOM    737  H2  HOH B 239       0.582  11.607  24.782  1.00  0.00      B    H  
ATOM    738  O   HOH B 240       6.459  37.972  24.342  1.00  0.00      B    O  
ATOM    739  H1  HOH B 240       6.762  37.913  23.374  1.00  0.00      B    H  
ATOM    740  H2  HOH B 240       7.105  38.606  24.803  1.00  0.00      B    H  
ATOM    741  O   HOH B 241       7.790  17.561   5.185  1.00  0.00      B    O  
ATOM    742  H1  HOH B 241       8.723  17.506   5.621  1.00  0.00      B    H  
ATOM    743  H2  HOH B 241       7.382  18.441   5.527  1.00  0.00      B    H  
ATOM    744  O   HOH B 242      21.995   2.191   8.265  1.00  0.00      B    O  
ATOM    745  H1  HOH B 242      22.048   1.855   7.305  1.00  0.00      B    H  
ATOM    746  H2  HOH B 242      22.036   1.406   8.864  1.00  0.00      B    H  
ATOM    747  O   HOH B 243       5.020  12.627  30.059  1.00  0.00      B    O  
ATOM    748  H1  HOH B 243       5.209  12.706  29.065  1.00  0.00      B    H  
ATOM    749  H2  HOH B 243       5.670  11.911  30.437  1.00  0.00      B    H  
ATOM    750  O   HOH B 244      37.662  35.376   4.130  1.00  0.00      B    O  
ATOM    751  H1  HOH B 244      38.455  35.878   3.746  1.00  0.00      B    H  
ATOM    752  H2  HOH B 244      37.764  35.224   5.158  1.00  0.00      B    H  
ATOM    753  O   HOH B 245       1.647   4.282  25.292  1.00  0.00      B    O  
ATOM    754  H1  HOH B 245       1.770   3.332  25.562  1.00  0.00      B    H  
ATOM    755  H2  HOH B 245       2.470   4.554  24.842  1.00  0.00      B    H  
ATOM    756  O   HOH B 246       3.149   5.783  18.436  1.00  0.00      B    O  
ATOM    757  H1  HOH B 246       2.400   6.341  18.643  1.00  0.00      B    H  
ATOM    758  H2  HOH B 246       3.021   4.895  18.985  1.00  0.00      B    H  
ATOM    759  O   HOH B 247       1.950  22.394  25.186  1.00  0.00      B    O  
ATOM    760  H1  HOH B 247       0.940  22.372  25.359  1.00  0.00      B    H  
ATOM    761  H2  HOH B 247       2.041  22.304  24.156  1.00  0.00      B    H  
ATOM    762  O   HOH B 248      33.899  11.301  37.721  1.00  0.00      B    O  
ATOM    763  H1  HOH B 248      33.155  11.283  37.022  1.00  0.00      B    H  
ATOM    764  H2  HOH B 248      34.761  11.176  37.174  1.00  0.00      B    H  
ATOM    765  O   HOH B 249      14.805  33.823  15.312  1.00  0.00      B    O  
ATOM    766  H1  HOH B 249      15.632  33.797  14.719  1.00  0.00      B    H  
ATOM    767  H2  HOH B 249      15.138  34.168  16.222  1.00  0.00      B    H  
ATOM    768  O   HOH B 250       7.919   5.259  16.143  1.00  0.00      B    O  
ATOM    769  H1  HOH B 250       7.855   5.843  15.375  1.00  0.00      B    H  
ATOM    770  H2  HOH B 250       8.382   5.781  16.875  1.00  0.00      B    H  
ATOM    771  O   HOH B 251      19.104  19.121  13.828  1.00  0.00      B    O  
ATOM    772  H1  HOH B 251      19.617  18.518  14.500  1.00  0.00      B    H  
ATOM    773  H2  HOH B 251      18.155  19.116  14.019  1.00  0.00      B    H  
ATOM    774  O   HOH B 252       0.623  33.445  23.451  1.00  0.00      B    O  
ATOM    775  H1  HOH B 252       1.535  33.671  23.823  1.00  0.00      B    H  
ATOM    776  H2  HOH B 252       0.156  32.958  24.209  1.00  0.00      B    H  
ATOM    777  O   HOH B 253      11.359  27.865  37.407  1.00  0.00      B    O  
ATOM    778  H1  HOH B 253      11.511  28.022  38.405  1.00  0.00      B    H  
ATOM    779  H2  HOH B 253      12.128  28.308  36.928  1.00  0.00      B    H  
ATOM    780  O   HOH B 254      15.762  10.181   7.266  1.00  0.00      B    O  
ATOM    781  H1  HOH B 254      14.889  10.403   6.803  1.00  0.00      B    H  
ATOM    782  H2  HOH B 254      16.243  11.014   7.499  1.00  0.00      B    H  
ATOM    783  O   HOH B 255      10.117  24.343   1.004  1.00  0.00      B    O  
ATOM    784  H1  HOH B 255       9.198  24.194   1.476  1.00  0.00      B    H  
ATOM    785  H2  HOH B 255      10.666  24.917   1.603  1.00  0.00      B    H  
ATOM    786  O   HOH B 256      16.753  14.088  17.774  1.00  0.00      B    O  
ATOM    787  H1  HOH B 256      15.924  13.611  18.105  1.00  0.00      B    H  
ATOM    788  H2  HOH B 256      17.529  13.636  18.206  1.00  0.00      B    H  
ATOM    789  O   HOH B 257      26.268  18.903  15.280  1.00  0.00      B    O  
ATOM    790  H1  HOH B 257      26.928  19.659  15.079  1.00  0.00      B    H  
ATOM    791  H2  HOH B 257      25.503  19.214  15.804  1.00  0.00      B    H  
ATOM    792  O   HOH B 258      26.292   9.578   3.862  1.00  0.00      B    O  
ATOM    793  H1  HOH B 258      25.583   9.113   3.330  1.00  0.00      B    H  
ATOM    794  H2  HOH B 258      27.137   9.163   3.667  1.00  0.00      B    H  
ATOM    795  O   HOH B 259      24.224  31.531  19.563  1.00  0.00      B    O  
ATOM    796  H1  HOH B 259      24.151  32.460  19.899  1.00  0.00      B    H  
ATOM    797  H2  HOH B 259      24.827  30.941  20.234  1.00  0.00      B    H  
ATOM    798  O   HOH B 260      37.530   6.893   4.377  1.00  0.00      B    O  
ATOM    799  H1  HOH B 260      38.516   7.157   4.265  1.00  0.00      B    H  
ATOM    800  H2  HOH B 260      37.550   6.374   5.278  1.00  0.00      B    H  
ATOM    801  O   HOH B 261       9.208   3.460  34.587  1.00  0.00      B    O  
ATOM    802  H1  HOH B 261       9.046   2.489  34.401  1.00  0.00      B    H  
ATOM    803  H2  HOH B 261       8.846   4.081  33.820  1.00  0.00      B    H  
ATOM    804  O   HOH B 262       3.510   7.882  24.865  1.00  0.00      B    O  
ATOM    805  H1  HOH B 262       3.863   6.952  24.681  1.00  0.00      B    H  
ATOM    806  H2  HOH B 262       2.497   7.769  24.836  1.00  0.00      B    H  
ATOM    807  O   HOH B 263       7.202  31.624   3.132  1.00  0.00      B    O  
ATOM    808  H1  HOH B 263       7.079  32.519   2.653  1.00  0.00      B    H  
ATOM    809  H2  HOH B 263       7.396  31.865   4.095  1.00  0.00      B    H  
ATOM    810  O   HOH B 264      24.279  28.074  25.671  1.00  0.00      B    O  
ATOM    811  H1  HOH B 264      24.898  28.837  25.817  1.00  0.00      B    H  
ATOM    812  H2  HOH B 264      24.031  28.029  24.724  1.00  0.00      B    H  
ATOM    813  O   HOH B 265      27.243  39.073  23.867  1.00  0.00      B    O  
ATOM    814  H1  HOH B 265      27.657  39.437  22.970  1.00  0.00      B    H  
ATOM    815  H2  HOH B 265      26.382  38.636  23.609  1.00  0.00      B    H  
ATOM    816  O   HOH B 266      22.701  36.302  37.270  1.00  0.00      B    O  
ATOM    817  H1  HOH B 266      23.714  36.173  37.257  1.00  0.00      B    H  
ATOM    818  H2  HOH B 266      22.206  35.631  36.678  1.00  0.00      B    H  
ATOM    819  O   HOH B 267       7.305   4.927  19.660  1.00  0.00      B    O  
ATOM    820  H1  HOH B 267       7.168   5.716  19.036  1.00  0.00      B    H  
ATOM    821  H2  HOH B 267       7.901   5.234  20.369  1.00  0.00      B    H  
ATOM    822  O   HOH B 268      33.848   7.153  13.011  1.00  0.00      B    O  
ATOM    823  H1  HOH B 268      32.982   7.451  12.544  1.00  0.00      B    H  
ATOM    824  H2  HOH B 268      34.478   6.790  12.334  1.00  0.00      B    H  
ATOM    825  O   HOH B 269      23.937   9.152  33.391  1.00  0.00      B    O  
ATOM    826  H1  HOH B 269      24.651   9.122  32.678  1.00  0.00      B    H  
ATOM    827  H2  HOH B 269      24.215   8.486  34.079  1.00  0.00      B    H  
ATOM    828  O   HOH B 270      18.767   9.098  31.583  1.00  0.00      B    O  
ATOM    829  H1  HOH B 270      19.354   9.153  32.357  1.00  0.00      B    H  
ATOM    830  H2  HOH B 270      18.709   8.092  31.331  1.00  0.00      B    H  
ATOM    831  O   HOH B 271      35.112   3.401   2.199  1.00  0.00      B    O  
ATOM    832  H1  HOH B 271      35.878   3.383   2.896  1.00  0.00      B    H  
ATOM    833  H2  HOH B 271      34.671   4.301   2.219  1.00  0.00      B    H  
ATOM    834  O   HOH B 272       3.697  19.741  31.181  1.00  0.00      B    O  
ATOM    835  H1  HOH B 272       3.368  18.896  31.619  1.00  0.00      B    H  
ATOM    836  H2  HOH B 272       2.955  20.134  30.661  1.00  0.00      B    H  
ATOM    837  O   HOH B 273       3.877  34.884  11.345  1.00  0.00      B    O  
ATOM    838  H1  HOH B 273       3.367  34.388  10.625  1.00  0.00      B    H  
ATOM    839  H2  HOH B 273       3.304  35.730  11.539  1.00  0.00      B    H  
ATOM    840  O   HOH B 274      35.708  29.883  11.593  1.00  0.00      B    O  
ATOM    841  H1  HOH B 274      35.545  30.365  10.711  1.00  0.00      B    H  
ATOM    842  H2  HOH B 274      36.583  29.416  11.603  1.00  0.00      B    H  
ATOM    843  O   HOH B 275      22.556  10.547   2.439  1.00  0.00      B    O  
ATOM    844  H1  HOH B 275      23.374  10.876   1.876  1.00  0.00      B    H  
ATOM    845  H2  HOH B 275      22.760  10.629   3.398  1.00  0.00      B    H  
ATOM    846  O   HOH B 276       9.029  32.828   5.470  1.00  0.00      B    O  
ATOM    847  H1  HOH B 276       9.492  33.505   6.113  1.00  0.00      B    H  
ATOM    848  H2  HOH B 276       9.675  32.762   4.670  1.00  0.00      B    H  
ATOM    849  O   HOH B 277      23.670  32.241   3.674  1.00  0.00      B    O  
ATOM    850  H1  HOH B 277      23.222  33.131   3.423  1.00  0.00      B    H  
ATOM    851  H2  HOH B 277      24.206  31.896   2.908  1.00  0.00      B    H  
ATOM    852  O   HOH B 278      32.986  32.384  34.288  1.00  0.00      B    O  
ATOM    853  H1  HOH B 278      33.821  32.898  34.016  1.00  0.00      B    H  
ATOM    854  H2  HOH B 278      32.694  32.901  35.143  1.00  0.00      B    H  
ATOM    855  O   HOH B 279       7.097  24.628  12.432  1.00  0.00      B    O  
ATOM    856  H1  HOH B 279       6.916  25.285  11.703  1.00  0.00      B    H  
ATOM    857  H2  HOH B 279       8.065  24.696  12.668  1.00  0.00      B    H  
ATOM    858  O   HOH B 280      28.791  13.833  36.240  1.00  0.00      B    O  
ATOM    859  H1  HOH B 280      29.028  13.744  37.229  1.00  0.00      B    H  
ATOM    860  H2  HOH B 280      28.514  14.803  36.018  1.00  0.00      B    H  
ATOM    861  O   HOH B 281      24.288  25.815  36.002  1.00  0.00      B    O  
ATOM    862  H1  HOH B 281      24.705  25.390  35.210  1.00  0.00      B    H  
ATOM    863  H2  HOH B 281      23.888  26.694  35.810  1.00  0.00      B    H  
ATOM    864  O   HOH B 282      38.222  33.979  16.632  1.00  0.00      B    O  
ATOM    865  H1  HOH B 282      38.708  34.294  17.471  1.00  0.00      B    H  
ATOM    866  H2  HOH B 282      37.763  33.078  16.865  1.00  0.00      B    H  
ATOM    867  O   HOH B 283      28.874  22.572   8.989  1.00  0.00      B    O  
ATOM    868  H1  HOH B 283      29.703  23.132   9.068  1.00  0.00      B    H  
ATOM    869  H2  HOH B 283      28.127  23.211   9.341  1.00  0.00      B    H  
ATOM    870  O   HOH B 284      12.216  18.707  38.592  1.00  0.00      B    O  
ATOM    871  H1  HOH B 284      11.991  17.822  38.095  1.00  0.00      B    H  
ATOM    872  H2  HOH B 284      11.629  19.484  38.301  1.00  0.00      B    H  
ATOM    873  O   HOH B 285      35.186   5.629  11.096  1.00  0.00      B    O  
ATOM    874  H1  HOH B 285      34.920   5.603  10.139  1.00  0.00      B    H  
ATOM    875  H2  HOH B 285      35.197   4.606  11.371  1.00  0.00      B    H  
ATOM    876  O   HOH B 286      18.765  21.747  14.078  1.00  0.00      B    O  
ATOM    877  H1  HOH B 286      18.769  22.088  15.059  1.00  0.00      B    H  
ATOM    878  H2  HOH B 286      18.927  20.730  14.074  1.00  0.00      B    H  
ATOM    879  O   HOH B 287       8.122   0.963  33.720  1.00  0.00      B    O  
ATOM    880  H1  HOH B 287       8.700   0.151  33.916  1.00  0.00      B    H  
ATOM    881  H2  HOH B 287       8.033   1.121  32.727  1.00  0.00      B    H  
ATOM    882  O   HOH B 288       0.374  29.507   4.828  1.00  0.00      B    O  
ATOM    883  H1  HOH B 288       0.383  29.002   5.700  1.00  0.00      B    H  
ATOM    884  H2  HOH B 288       0.218  28.883   4.068  1.00  0.00      B    H  
ATOM    885  O   HOH B 289       7.257  29.992  27.379  1.00  0.00      B    O  
ATOM    886  H1  HOH B 289       7.583  29.029  27.482  1.00  0.00      B    H  
ATOM    887  H2  HOH B 289       6.311  29.910  27.026  1.00  0.00      B    H  
ATOM    888  O   HOH B 290      15.554  34.975  35.401  1.00  0.00      B    O  
ATOM    889  H1  HOH B 290      16.473  35.000  35.731  1.00  0.00      B    H  
ATOM    890  H2  HOH B 290      15.400  35.759  34.781  1.00  0.00      B    H  
ATOM    891  O   HOH B 291       1.925   8.671  17.395  1.00  0.00      B    O  
ATOM    892  H1  HOH B 291       1.790   8.807  16.381  1.00  0.00      B    H  
ATOM    893  H2  HOH B 291       2.938   8.514  17.476  1.00  0.00      B    H  
ATOM    894  O   HOH B 292      30.993  26.409  12.513  1.00  0.00      B    O  
ATOM    895  H1  HOH B 292      30.189  27.010  12.813  1.00  0.00      B    H  
ATOM    896  H2  HOH B 292      31.058  26.476  11.514  1.00  0.00      B    H  
ATOM    897  O   HOH B 293      37.218  33.080  35.265  1.00  0.00      B    O  
ATOM    898  H1  HOH B 293      38.143  32.923  35.737  1.00  0.00      B    H  
ATOM    899  H2  HOH B 293      36.774  33.831  35.827  1.00  0.00      B    H  
ATOM    900  O   HOH B 294       6.761  18.459   2.180  1.00  0.00      B    O  
ATOM    901  H1  HOH B 294       6.127  17.763   2.291  1.00  0.00      B    H  
ATOM    902  H2  HOH B 294       7.740  18.062   2.127  1.00  0.00      B    H  
ATOM    903  O   HOH B 295      21.974  14.217  11.872  1.00  0.00      B    O  
ATOM    904  H1  HOH B 295      22.671  14.722  11.379  1.00  0.00      B    H  
ATOM    905  H2  HOH B 295      21.381  13.823  11.201  1.00  0.00      B    H  
ATOM    906  O   HOH B 296       7.006  18.756  31.496  1.00  0.00      B    O  
ATOM    907  H1  HOH B 296       6.738  18.037  30.854  1.00  0.00      B    H  
ATOM    908  H2  HOH B 296       6.625  18.437  32.400  1.00  0.00      B    H  
ATOM    909  O   HOH B 297      33.573  16.363  24.074  1.00  0.00      B    O  
ATOM    910  H1  HOH B 297      33.655  16.152  23.059  1.00  0.00      B    H  
ATOM    911  H2  HOH B 297      34.127  15.620  24.576  1.00  0.00      B    H  
ATOM    912  O   HOH B 298      15.438  16.190  38.940  1.00  0.00      B    O  
ATOM    913  H1  HOH B 298      15.807  17.069  38.606  1.00  0.00      B    H  
ATOM    914  H2  HOH B 298      14.578  16.324  39.458  1.00  0.00      B    H  
ATOM    915  O   HOH B 299      28.133  28.666   9.078  1.00  0.00      B    O  
ATOM    916  H1  HOH B 299      27.571  28.960   8.275  1.00  0.00      B    H  
ATOM    917  H2  HOH B 299      28.705  27.888   8.723  1.00  0.00      B    H  
ATOM    918  O   HOH B 300       5.478  10.068  21.497  1.00  0.00      B    O  
ATOM    919  H1  HOH B 300       5.226   9.180  21.061  1.00  0.00      B    H  
ATOM    920  H2  HOH B 300       4.813  10.067  22.273  1.00  0.00      B    H  
ATOM    921  O   HOH B 301      38.043  26.053   4.387  1.00  0.00      B    O  
ATOM    922  H1  HOH B 301      38.719  26.636   3.869  1.00  0.00      B    H  
ATOM    923  H2  HOH B 301      37.684  25.298   3.809  1.00  0.00      B    H  
ATOM    924  O   HOH B 302       9.037   8.214  31.104  1.00  0.00      B    O  
ATOM    925  H1  HOH B 302       9.063   8.185  30.043  1.00  0.00      B    H  
ATOM    926  H2  HOH B 302       9.769   8.897  31.322  1.00  0.00      B    H  
ATOM    927  O   HOH B 303      22.252   3.646  34.479  1.00  0.00      B    O  
ATOM    928  H1  HOH B 303      22.316   3.032  35.254  1.00  0.00      B    H  
ATOM    929  H2  HOH B 303      21.629   4.377  34.677  1.00  0.00      B    H  
ATOM    930  O   HOH B 304       8.743  14.777  27.170  1.00  0.00      B    O  
ATOM    931  H1  HOH B 304       8.796  15.681  27.581  1.00  0.00      B    H  
ATOM    932  H2  HOH B 304       9.402  14.771  26.397  1.00  0.00      B    H  
ATOM    933  O   HOH B 305      36.034  22.081  10.471  1.00  0.00      B    O  
ATOM    934  H1  HOH B 305      35.379  21.260  10.314  1.00  0.00      B    H  
ATOM    935  H2  HOH B 305      36.657  21.843  11.277  1.00  0.00      B    H  
ATOM    936  O   HOH B 306      33.334  14.542  19.074  1.00  0.00      B    O  
ATOM    937  H1  HOH B 306      32.495  14.779  18.502  1.00  0.00      B    H  
ATOM    938  H2  HOH B 306      33.135  14.739  20.060  1.00  0.00      B    H  
ATOM    939  O   HOH B 307      38.711  18.263  37.014  1.00  0.00      B    O  
ATOM    940  H1  HOH B 307      38.041  18.324  36.271  1.00  0.00      B    H  
ATOM    941  H2  HOH B 307      38.929  17.313  37.138  1.00  0.00      B    H  
ATOM    942  O   HOH B 308       7.374  12.745  16.081  1.00  0.00      B    O  
ATOM    943  H1  HOH B 308       7.437  12.373  15.140  1.00  0.00      B    H  
ATOM    944  H2  HOH B 308       7.663  13.716  16.101  1.00  0.00      B    H  
ATOM    945  O   HOH B 309      34.493   0.990  36.528  1.00  0.00      B    O  
ATOM    946  H1  HOH B 309      33.510   1.162  36.532  1.00  0.00      B    H  
ATOM    947  H2  HOH B 309      34.793   1.353  37.394  1.00  0.00      B    H  
ATOM    948  O   HOH B 310      25.025  38.244  22.556  1.00  0.00      B    O  
ATOM    949  H1  HOH B 310      25.315  38.388  21.622  1.00  0.00      B    H  
ATOM    950  H2  HOH B 310      24.947  37.257  22.730  1.00  0.00      B    H  
ATOM    951  O   HOH B 311      21.753  36.886   0.485  1.00  0.00      B    O  
ATOM    952  H1  HOH B 311      22.074  37.801   0.836  1.00  0.00      B    H  
ATOM    953  H2  HOH B 311      22.373  36.639  -0.268  1.00  0.00      B    H  
ATOM    954  O   HOH B 312       1.713   5.244   1.837  1.00  0.00      B    O  
ATOM    955  H1  HOH B 312       2.000   5.060   0.877  1.00  0.00      B    H  
ATOM    956  H2  HOH B 312       2.571   4.988   2.358  1.00  0.00      B    H  
ATOM    957  O   HOH B 313       4.651  12.470   3.712  1.00  0.00      B    O  
ATOM    958  H1  HOH B 313       4.620  12.103   2.705  1.00  0.00      B    H  
ATOM    959  H2  HOH B 313       4.008  13.195   3.810  1.00  0.00      B    H  
ATOM    960  O   HOH B 314       7.476  16.412  18.306  1.00  0.00      B    O  
ATOM    961  H1  HOH B 314       8.458  16.412  18.169  1.00  0.00      B    H  
ATOM    962  H2  HOH B 314       7.258  17.410  18.381  1.00  0.00      B    H  
ATOM    963  O   HOH B 315      15.619  15.488  10.322  1.00  0.00      B    O  
ATOM    964  H1  HOH B 315      15.090  15.891  11.095  1.00  0.00      B    H  
ATOM    965  H2  HOH B 315      16.575  15.522  10.543  1.00  0.00      B    H  
ATOM    966  O   HOH B 316       7.567   1.225  31.080  1.00  0.00      B    O  
ATOM    967  H1  HOH B 316       6.699   0.675  30.956  1.00  0.00      B    H  
ATOM    968  H2  HOH B 316       7.381   2.219  30.800  1.00  0.00      B    H  
ATOM    969  O   HOH B 317      25.290  35.019  14.476  1.00  0.00      B    O  
ATOM    970  H1  HOH B 317      24.717  34.364  15.006  1.00  0.00      B    H  
ATOM    971  H2  HOH B 317      24.708  35.894  14.284  1.00  0.00      B    H  
ATOM    972  O   HOH B 318      33.699  38.362  22.664  1.00  0.00      B    O  
ATOM    973  H1  HOH B 318      33.080  38.189  21.873  1.00  0.00      B    H  
ATOM    974  H2  HOH B 318      34.048  37.430  23.016  1.00  0.00      B    H  
ATOM    975  O   HOH B 319       2.426  28.044  12.618  1.00  0.00      B    O  
ATOM    976  H1  HOH B 319       1.569  28.163  13.196  1.00  0.00      B    H  
ATOM    977  H2  HOH B 319       2.982  28.887  12.743  1.00  0.00      B    H  
ATOM    978  O   HOH B 320      13.020   9.293  33.324  1.00  0.00      B    O  
ATOM    979  H1  HOH B 320      13.750   8.662  33.005  1.00  0.00      B    H  
ATOM    980  H2  HOH B 320      12.496   8.790  33.997  1.00  0.00      B    H  
ATOM    981  O   HOH B 321       3.568  36.655  28.240  1.00  0.00      B    O  
ATOM    982  H1  HOH B 321       2.951  36.334  28.980  1.00  0.00      B    H  
ATOM    983  H2  HOH B 321       4.481  37.007  28.624  1.00  0.00      B    H  
ATOM    984  O   HOH B 322      11.061  28.474  28.922  1.00  0.00      B    O  
ATOM    985  H1  HOH B 322      10.942  27.489  28.682  1.00  0.00      B    H  
ATOM    986  H2  HOH B 322      11.384  28.955  28.070  1.00  0.00      B    H  
ATOM    987  O   HOH B 323      13.326  12.403  16.376  1.00  0.00      B    O  
ATOM    988  H1  HOH B 323      13.150  12.010  17.306  1.00  0.00      B    H  
ATOM    989  H2  HOH B 323      12.544  12.128  15.815  1.00  0.00      B    H  
ATOM    990  O   HOH B 324      23.849   4.181   9.526  1.00  0.00      B    O  
ATOM    991  H1  HOH B 324      23.832   5.195   9.513  1.00  0.00      B    H  
ATOM    992  H2  HOH B 324      23.186   3.786   8.887  1.00  0.00      B    H  
ATOM    993  O   HOH B 325      22.725  15.550   2.827  1.00  0.00      B    O  
ATOM    994  H1  HOH B 325      21.964  15.178   2.268  1.00  0.00      B    H  
ATOM    995  H2  HOH B 325      22.736  16.527   2.634  1.00  0.00      B    H  
ATOM    996  O   HOH B 326      28.183   9.781  24.336  1.00  0.00      B    O  
ATOM    997  H1  HOH B 326      28.955   9.192  24.111  1.00  0.00      B    H  
ATOM    998  H2  HOH B 326      27.338   9.501  23.815  1.00  0.00      B    H  
ATOM    999  O   HOH B 327      16.976  21.814  28.202  1.00  0.00      B    O  
ATOM   1000  H1  HOH B 327      16.185  21.258  28.114  1.00  0.00      B    H  
ATOM   1001  H2  HOH B 327      17.319  21.960  27.282  1.00  0.00      B    H  
ATOM   1002  O   HOH B 328       7.259  27.219  27.398  1.00  0.00      B    O  
ATOM   1003  H1  HOH B 328       7.564  26.262  27.527  1.00  0.00      B    H  
ATOM   1004  H2  HOH B 328       7.108  27.451  26.414  1.00  0.00      B    H  
ATOM   1005  O   HOH B 329      32.207   8.017   8.942  1.00  0.00      B    O  
ATOM   1006  H1  HOH B 329      32.391   7.304   8.211  1.00  0.00      B    H  
ATOM   1007  H2  HOH B 329      33.129   8.409   9.092  1.00  0.00      B    H  
ATOM   1008  O   HOH B 330      31.873   2.486  36.863  1.00  0.00      B    O  
ATOM   1009  H1  HOH B 330      31.477   2.072  36.024  1.00  0.00      B    H  
ATOM   1010  H2  HOH B 330      31.394   2.122  37.696  1.00  0.00      B    H  
ATOM   1011  O   HOH B 331       7.512  31.465  29.948  1.00  0.00      B    O  
ATOM   1012  H1  HOH B 331       6.831  31.623  30.685  1.00  0.00      B    H  
ATOM   1013  H2  HOH B 331       7.171  30.777  29.299  1.00  0.00      B    H  
ATOM   1014  O   HOH B 332       9.625  35.577  11.895  1.00  0.00      B    O  
ATOM   1015  H1  HOH B 332       9.701  34.759  11.278  1.00  0.00      B    H  
ATOM   1016  H2  HOH B 332      10.391  36.198  11.648  1.00  0.00      B    H  
ATOM   1017  O   HOH B 333      37.494  38.428   7.130  1.00  0.00      B    O  
ATOM   1018  H1  HOH B 333      37.021  37.563   6.924  1.00  0.00      B    H  
ATOM   1019  H2  HOH B 333      37.364  38.469   8.105  1.00  0.00      B    H  
ATOM   1020  O   HOH B 334       9.666  25.780  19.307  1.00  0.00      B    O  
ATOM   1021  H1  HOH B 334       8.829  25.730  18.717  1.00  0.00      B    H  
ATOM   1022  H2  HOH B 334       9.614  25.116  20.086  1.00  0.00      B    H  
ATOM   1023  O   HOH B 335      29.560  11.078  12.802  1.00  0.00      B    O  
ATOM   1024  H1  HOH B 335      29.276  10.135  12.515  1.00  0.00      B    H  
ATOM   1025  H2  HOH B 335      28.996  11.381  13.567  1.00  0.00      B    H  
ATOM   1026  O   HOH B 336      37.776  14.249  30.708  1.00  0.00      B    O  
ATOM   1027  H1  HOH B 336      38.011  13.236  30.750  1.00  0.00      B    H  
ATOM   1028  H2  HOH B 336      37.268  14.452  29.868  1.00  0.00      B    H  
ATOM   1029  O   HOH B 337      37.726  22.631   5.186  1.00  0.00      B    O  
ATOM   1030  H1  HOH B 337      38.646  22.890   5.360  1.00  0.00      B    H  
ATOM   1031  H2  HOH B 337      37.663  22.328   4.236  1.00  0.00      B    H  
ATOM   1032  O   HOH B 338      22.658  34.765   5.942  1.00  0.00      B    O  
ATOM   1033  H1  HOH B 338      22.463  35.231   6.831  1.00  0.00      B    H  
ATOM   1034  H2  HOH B 338      21.783  34.492   5.461  1.00  0.00      B    H  
ATOM   1035  O   HOH B 339      22.834  26.463  11.846  1.00  0.00      B    O  
ATOM   1036  H1  HOH B 339      22.548  25.681  12.480  1.00  0.00      B    H  
ATOM   1037  H2  HOH B 339      22.024  27.041  11.837  1.00  0.00      B    H  
ATOM   1038  O   HOH B 340      24.338  15.907  11.034  1.00  0.00      B    O  
ATOM   1039  H1  HOH B 340      24.595  16.310  10.159  1.00  0.00      B    H  
ATOM   1040  H2  HOH B 340      25.218  15.539  11.479  1.00  0.00      B    H  
ATOM   1041  O   HOH B 341       6.511  13.229  25.057  1.00  0.00      B    O  
ATOM   1042  H1  HOH B 341       7.382  12.731  24.989  1.00  0.00      B    H  
ATOM   1043  H2  HOH B 341       6.863  14.232  25.081  1.00  0.00      B    H  
ATOM   1044  O   HOH B 342      15.569   1.715  12.538  1.00  0.00      B    O  
ATOM   1045  H1  HOH B 342      14.948   0.988  12.964  1.00  0.00      B    H  
ATOM   1046  H2  HOH B 342      15.145   1.902  11.634  1.00  0.00      B    H  
ATOM   1047  O   HOH B 343      13.917  13.747  27.154  1.00  0.00      B    O  
ATOM   1048  H1  HOH B 343      14.652  14.257  26.730  1.00  0.00      B    H  
ATOM   1049  H2  HOH B 343      13.753  14.186  28.093  1.00  0.00      B    H  
ATOM   1050  O   HOH B 344      13.503   5.727  36.725  1.00  0.00      B    O  
ATOM   1051  H1  HOH B 344      14.013   5.642  37.619  1.00  0.00      B    H  
ATOM   1052  H2  HOH B 344      13.953   5.039  36.093  1.00  0.00      B    H  
ATOM   1053  O   HOH B 345      30.469  19.674   6.464  1.00  0.00      B    O  
ATOM   1054  H1  HOH B 345      30.926  20.655   6.384  1.00  0.00      B    H  
ATOM   1055  H2  HOH B 345      29.449  19.904   6.461  1.00  0.00      B    H  
ATOM   1056  O   HOH B 346      22.156  27.322   0.418  1.00  0.00      B    O  
ATOM   1057  H1  HOH B 346      21.489  26.529   0.448  1.00  0.00      B    H  
ATOM   1058  H2  HOH B 346      23.069  27.148   0.919  1.00  0.00      B    H  
ATOM   1059  O   HOH B 347       1.088  34.550  37.704  1.00  0.00      B    O  
ATOM   1060  H1  HOH B 347       0.879  35.413  37.165  1.00  0.00      B    H  
ATOM   1061  H2  HOH B 347       2.096  34.482  37.808  1.00  0.00      B    H  
ATOM   1062  O   HOH B 348      26.290  20.166  29.954  1.00  0.00      B    O  
ATOM   1063  H1  HOH B 348      25.320  20.113  30.312  1.00  0.00      B    H  
ATOM   1064  H2  HOH B 348      26.467  19.419  29.295  1.00  0.00      B    H  
ATOM   1065  O   HOH B 349       5.849  22.152  16.480  1.00  0.00      B    O  
ATOM   1066  H1  HOH B 349       6.318  21.322  16.211  1.00  0.00      B    H  
ATOM   1067  H2  HOH B 349       5.880  22.173  17.512  1.00  0.00      B    H  
ATOM   1068  O   HOH B 350       6.499  28.340   5.953  1.00  0.00      B    O  
ATOM   1069  H1  HOH B 350       7.399  28.640   6.253  1.00  0.00      B    H  
ATOM   1070  H2  HOH B 350       6.242  28.960   5.237  1.00  0.00      B    H  
ATOM   1071  O   HOH B 351       6.378   5.172  37.454  1.00  0.00      B    O  
ATOM   1072  H1  HOH B 351       6.155   6.118  37.703  1.00  0.00      B    H  
ATOM   1073  H2  HOH B 351       7.396   5.148  37.472  1.00  0.00      B    H  
ATOM   1074  O   HOH B 352       5.515   0.627  36.261  1.00  0.00      B    O  
ATOM   1075  H1  HOH B 352       5.375   0.791  35.261  1.00  0.00      B    H  
ATOM   1076  H2  HOH B 352       6.102  -0.198  36.358  1.00  0.00      B    H  
ATOM   1077  O   HOH B 353      12.125   3.580  12.778  1.00  0.00      B    O  
ATOM   1078  H1  HOH B 353      11.262   3.574  13.369  1.00  0.00      B    H  
ATOM   1079  H2  HOH B 353      11.886   3.091  11.945  1.00  0.00      B    H  
ATOM   1080  O   HOH B 354      18.290  11.368  15.829  1.00  0.00      B    O  
ATOM   1081  H1  HOH B 354      17.357  10.994  16.086  1.00  0.00      B    H  
ATOM   1082  H2  HOH B 354      18.213  11.525  14.860  1.00  0.00      B    H  
ATOM   1083  O   HOH B 355      33.207  18.691  36.813  1.00  0.00      B    O  
ATOM   1084  H1  HOH B 355      33.699  17.840  37.000  1.00  0.00      B    H  
ATOM   1085  H2  HOH B 355      32.397  18.428  36.295  1.00  0.00      B    H  
ATOM   1086  O   HOH B 356       8.840  30.281  11.047  1.00  0.00      B    O  
ATOM   1087  H1  HOH B 356       7.968  30.678  10.883  1.00  0.00      B    H  
ATOM   1088  H2  HOH B 356       8.797  29.645  11.888  1.00  0.00      B    H  
ATOM   1089  O   HOH B 357      25.211  11.091  15.888  1.00  0.00      B    O  
ATOM   1090  H1  HOH B 357      25.015  12.033  15.651  1.00  0.00      B    H  
ATOM   1091  H2  HOH B 357      25.170  11.053  16.962  1.00  0.00      B    H  
ATOM   1092  O   HOH B 358      19.414   4.337  30.856  1.00  0.00      B    O  
ATOM   1093  H1  HOH B 358      19.533   5.232  30.333  1.00  0.00      B    H  
ATOM   1094  H2  HOH B 358      20.325   4.106  31.191  1.00  0.00      B    H  
ATOM   1095  O   HOH B 359      34.340  14.249   8.753  1.00  0.00      B    O  
ATOM   1096  H1  HOH B 359      33.957  14.775   7.990  1.00  0.00      B    H  
ATOM   1097  H2  HOH B 359      35.363  14.241   8.524  1.00  0.00      B    H  
ATOM   1098  O   HOH B 360      33.414  10.720  28.030  1.00  0.00      B    O  
ATOM   1099  H1  HOH B 360      33.998  11.479  28.314  1.00  0.00      B    H  
ATOM   1100  H2  HOH B 360      32.446  10.989  27.921  1.00  0.00      B    H  
ATOM   1101  O   HOH B 361       9.049  16.895  32.898  1.00  0.00      B    O  
ATOM   1102  H1  HOH B 361       9.284  16.210  32.131  1.00  0.00      B    H  
ATOM   1103  H2  HOH B 361       8.133  17.103  32.787  1.00  0.00      B    H  
ATOM   1104  O   HOH B 362      16.491  27.804  26.474  1.00  0.00      B    O  
ATOM   1105  H1  HOH B 362      16.493  28.154  27.456  1.00  0.00      B    H  
ATOM   1106  H2  HOH B 362      16.024  28.507  25.938  1.00  0.00      B    H  
ATOM   1107  O   HOH B 363      17.592   6.910   4.781  1.00  0.00      B    O  
ATOM   1108  H1  HOH B 363      17.374   6.354   3.944  1.00  0.00      B    H  
ATOM   1109  H2  HOH B 363      16.715   7.397   5.018  1.00  0.00      B    H  
ATOM   1110  O   HOH B 364      35.635  10.853   6.977  1.00  0.00      B    O  
ATOM   1111  H1  HOH B 364      35.168  10.329   6.176  1.00  0.00      B    H  
ATOM   1112  H2  HOH B 364      35.202  11.758   7.122  1.00  0.00      B    H  
ATOM   1113  O   HOH B 365      20.201  26.795  21.191  1.00  0.00      B    O  
ATOM   1114  H1  HOH B 365      20.890  26.140  21.438  1.00  0.00      B    H  
ATOM   1115  H2  HOH B 365      20.449  27.270  20.313  1.00  0.00      B    H  
ATOM   1116  O   HOH B 366      37.939  23.299  17.095  1.00  0.00      B    O  
ATOM   1117  H1  HOH B 366      37.498  24.088  16.699  1.00  0.00      B    H  
ATOM   1118  H2  HOH B 366      37.188  22.724  17.521  1.00  0.00      B    H  
ATOM   1119  O   HOH B 367      35.097  36.209  12.884  1.00  0.00      B    O  
ATOM   1120  H1  HOH B 367      35.404  35.999  11.905  1.00  0.00      B    H  
ATOM   1121  H2  HOH B 367      35.910  36.352  13.424  1.00  0.00      B    H  
ATOM   1122  O   HOH B 368      29.922   6.214   9.589  1.00  0.00      B    O  
ATOM   1123  H1  HOH B 368      29.168   6.545  10.102  1.00  0.00      B    H  
ATOM   1124  H2  HOH B 368      30.484   6.976   9.240  1.00  0.00      B    H  
ATOM   1125  O   HOH B 369       3.901   0.843   7.787  1.00  0.00      B    O  
ATOM   1126  H1  HOH B 369       4.424   0.056   7.971  1.00  0.00      B    H  
ATOM   1127  H2  HOH B 369       3.393   1.016   8.607  1.00  0.00      B    H  
ATOM   1128  O   HOH B 370      26.185  19.775   8.605  1.00  0.00      B    O  
ATOM   1129  H1  HOH B 370      26.690  20.133   7.841  1.00  0.00      B    H  
ATOM   1130  H2  HOH B 370      25.262  20.231   8.701  1.00  0.00      B    H  
ATOM   1131  O   HOH B 371      30.957  36.074  13.825  1.00  0.00      B    O  
ATOM   1132  H1  HOH B 371      30.963  35.165  13.362  1.00  0.00      B    H  
ATOM   1133  H2  HOH B 371      30.047  36.209  14.241  1.00  0.00      B    H  
ATOM   1134  O   HOH B 372      27.187  25.163   7.329  1.00  0.00      B    O  
ATOM   1135  H1  HOH B 372      27.720  25.990   6.995  1.00  0.00      B    H  
ATOM   1136  H2  HOH B 372      26.996  24.574   6.492  1.00  0.00      B    H  
ATOM   1137  O   HOH B 373      30.225  13.047  34.042  1.00  0.00      B    O  
ATOM   1138  H1  HOH B 373      29.718  13.603  34.696  1.00  0.00      B    H  
ATOM   1139  H2  HOH B 373      29.656  13.032  33.204  1.00  0.00      B    H  
ATOM   1140  O   HOH B 374      22.714   6.897   9.092  1.00  0.00      B    O  
ATOM   1141  H1  HOH B 374      22.509   7.411   9.980  1.00  0.00      B    H  
ATOM   1142  H2  HOH B 374      23.052   7.583   8.403  1.00  0.00      B    H  
ATOM   1143  O   HOH B 375      30.126  25.226  30.856  1.00  0.00      B    O  
ATOM   1144  H1  HOH B 375      30.429  24.301  31.157  1.00  0.00      B    H  
ATOM   1145  H2  HOH B 375      29.990  25.795  31.675  1.00  0.00      B    H  
ATOM   1146  O   HOH B 376      20.721  21.454  28.839  1.00  0.00      B    O  
ATOM   1147  H1  HOH B 376      21.299  22.220  28.506  1.00  0.00      B    H  
ATOM   1148  H2  HOH B 376      21.142  20.536  28.691  1.00  0.00      B    H  
ATOM   1149  O   HOH B 377      13.157  22.223  34.129  1.00  0.00      B    O  
ATOM   1150  H1  HOH B 377      13.863  22.075  33.424  1.00  0.00      B    H  
ATOM   1151  H2  HOH B 377      12.450  21.460  33.937  1.00  0.00      B    H  
ATOM   1152  O   HOH B 378       1.789  11.627  32.895  1.00  0.00      B    O  
ATOM   1153  H1  HOH B 378       2.201  12.464  32.430  1.00  0.00      B    H  
ATOM   1154  H2  HOH B 378       2.255  10.819  32.555  1.00  0.00      B    H  
ATOM   1155  O   HOH B 379      14.783   1.027   2.735  1.00  0.00      B    O  
ATOM   1156  H1  HOH B 379      15.427   1.790   2.915  1.00  0.00      B    H  
ATOM   1157  H2  HOH B 379      14.203   1.425   2.064  1.00  0.00      B    H  
ATOM   1158  O   HOH B 380      27.698  36.469   0.285  1.00  0.00      B    O  
ATOM   1159  H1  HOH B 380      28.018  36.174  -0.678  1.00  0.00      B    H  
ATOM   1160  H2  HOH B 380      28.123  35.733   0.864  1.00  0.00      B    H  
ATOM   1161  O   HOH B 381      32.362  24.137  36.913  1.00  0.00      B    O  
ATOM   1162  H1  HOH B 381      31.716  24.613  37.518  1.00  0.00      B    H  
ATOM   1163  H2  HOH B 381      32.712  23.345  37.416  1.00  0.00      B    H  
ATOM   1164  O   HOH B 382      16.546  33.191  39.296  1.00  0.00      B    O  
ATOM   1165  H1  HOH B 382      16.287  32.714  38.524  1.00  0.00      B    H  
ATOM   1166  H2  HOH B 382      17.478  33.555  39.058  1.00  0.00      B    H  
ATOM   1167  O   HOH B 383      10.419  12.021   9.930  1.00  0.00      B    O  
ATOM   1168  H1  HOH B 383       9.580  11.926   9.392  1.00  0.00      B    H  
ATOM   1169  H2  HOH B 383      11.117  12.341   9.301  1.00  0.00      B    H  
ATOM   1170  O   HOH B 384       7.941  18.453   8.667  1.00  0.00      B    O  
ATOM   1171  H1  HOH B 384       7.224  19.085   8.339  1.00  0.00      B    H  
ATOM   1172  H2  HOH B 384       8.197  18.757   9.641  1.00  0.00      B    H  
ATOM   1173  O   HOH B 385      10.152  28.227  12.891  1.00  0.00      B    O  
ATOM   1174  H1  HOH B 385      10.082  28.537  13.895  1.00  0.00      B    H  
ATOM   1175  H2  HOH B 385       9.959  27.247  12.843  1.00  0.00      B    H  
ATOM   1176  O   HOH B 386       7.772  24.378  34.759  1.00  0.00      B    O  
ATOM   1177  H1  HOH B 386       7.132  24.408  33.975  1.00  0.00      B    H  
ATOM   1178  H2  HOH B 386       7.242  24.748  35.523  1.00  0.00      B    H  
ATOM   1179  O   HOH B 387      30.464  26.082  28.426  1.00  0.00      B    O  
ATOM   1180  H1  HOH B 387      30.275  25.704  29.392  1.00  0.00      B    H  
ATOM   1181  H2  HOH B 387      29.740  25.773  27.847  1.00  0.00      B    H  
ATOM   1182  O   HOH B 388      19.123  27.775   7.470  1.00  0.00      B    O  
ATOM   1183  H1  HOH B 388      18.484  28.272   6.878  1.00  0.00      B    H  
ATOM   1184  H2  HOH B 388      19.868  28.421   7.700  1.00  0.00      B    H  
ATOM   1185  O   HOH B 389      32.205  26.177  34.768  1.00  0.00      B    O  
ATOM   1186  H1  HOH B 389      32.641  25.374  35.158  1.00  0.00      B    H  
ATOM   1187  H2  HOH B 389      32.166  26.868  35.470  1.00  0.00      B    H  
ATOM   1188  O   HOH B 390       1.883  15.385   2.423  1.00  0.00      B    O  
ATOM   1189  H1  HOH B 390       1.997  15.705   1.448  1.00  0.00      B    H  
ATOM   1190  H2  HOH B 390       0.937  15.753   2.687  1.00  0.00      B    H  
ATOM   1191  O   HOH B 391       8.694  19.085  14.422  1.00  0.00      B    O  
ATOM   1192  H1  HOH B 391       8.038  18.354  14.735  1.00  0.00      B    H  
ATOM   1193  H2  HOH B 391       8.118  19.932  14.179  1.00  0.00      B    H  
ATOM   1194  O   HOH B 392      10.489   7.717  18.528  1.00  0.00      B    O  
ATOM   1195  H1  HOH B 392      11.117   7.401  19.264  1.00  0.00      B    H  
ATOM   1196  H2  HOH B 392       9.885   8.387  19.007  1.00  0.00      B    H  
ATOM   1197  O   HOH B 393       5.053   8.784  33.081  1.00  0.00      B    O  
ATOM   1198  H1  HOH B 393       5.991   8.599  32.873  1.00  0.00      B    H  
ATOM   1199  H2  HOH B 393       4.857   8.816  34.119  1.00  0.00      B    H  
ATOM   1200  O   HOH B 394       0.210  28.853  34.172  1.00  0.00      B    O  
ATOM   1201  H1  HOH B 394      -0.606  29.340  34.279  1.00  0.00      B    H  
ATOM   1202  H2  HOH B 394       0.981  29.509  34.053  1.00  0.00      B    H  
ATOM   1203  O   HOH B 395       5.855  26.998  13.565  1.00  0.00      B    O  
ATOM   1204  H1  HOH B 395       6.069  27.148  12.612  1.00  0.00      B    H  
ATOM   1205  H2  HOH B 395       6.606  27.280  14.082  1.00  0.00      B    H  
ATOM   1206  O   HOH B 396      24.508  38.216  11.105  1.00  0.00      B    O  
ATOM   1207  H1  HOH B 396      25.054  38.850  11.696  1.00  0.00      B    H  
ATOM   1208  H2  HOH B 396      23.734  38.747  10.698  1.00  0.00      B    H  
ATOM   1209  O   HOH B 397      25.200  28.718  28.591  1.00  0.00      B    O  
ATOM   1210  H1  HOH B 397      25.101  29.602  28.091  1.00  0.00      B    H  
ATOM   1211  H2  HOH B 397      24.442  28.705  29.257  1.00  0.00      B    H  
ATOM   1212  O   HOH B 398       9.629   3.246  13.813  1.00  0.00      B    O  
ATOM   1213  H1  HOH B 398       9.628   2.261  13.568  1.00  0.00      B    H  
ATOM   1214  H2  HOH B 398       9.264   3.398  14.769  1.00  0.00      B    H  
ATOM   1215  O   HOH B 399       9.801  10.962  25.865  1.00  0.00      B    O  
ATOM   1216  H1  HOH B 399      10.706  11.055  26.237  1.00  0.00      B    H  
ATOM   1217  H2  HOH B 399       9.569  11.860  25.390  1.00  0.00      B    H  
ATOM   1218  O   HOH B 400      24.123  35.319  29.948  1.00  0.00      B    O  
ATOM   1219  H1  HOH B 400      24.504  34.394  29.714  1.00  0.00      B    H  
ATOM   1220  H2  HOH B 400      24.668  35.716  30.711  1.00  0.00      B    H  
ATOM   1221  O   HOH B 401      31.403  12.256  30.541  1.00  0.00      B    O  
ATOM   1222  H1  HOH B 401      31.301  12.563  29.597  1.00  0.00      B    H  
ATOM   1223  H2  HOH B 401      32.276  12.693  30.823  1.00  0.00      B    H  
ATOM   1224  O   HOH B 402       7.799  32.955  37.860  1.00  0.00      B    O  
ATOM   1225  H1  HOH B 402       8.252  33.878  37.654  1.00  0.00      B    H  
ATOM   1226  H2  HOH B 402       7.479  32.548  36.975  1.00  0.00      B    H  
ATOM   1227  O   HOH B 403      18.612  10.628  29.472  1.00  0.00      B    O  
ATOM   1228  H1  HOH B 403      18.753  10.139  30.362  1.00  0.00      B    H  
ATOM   1229  H2  HOH B 403      19.428  11.273  29.336  1.00  0.00      B    H  
ATOM   1230  O   HOH B 404      12.619  30.759  27.252  1.00  0.00      B    O  
ATOM   1231  H1  HOH B 404      12.631  30.882  26.290  1.00  0.00      B    H  
ATOM   1232  H2  HOH B 404      11.740  31.127  27.554  1.00  0.00      B    H  
ATOM   1233  O   HOH B 405      24.615  16.619  29.994  1.00  0.00      B    O  
ATOM   1234  H1  HOH B 405      24.972  17.217  29.300  1.00  0.00      B    H  
ATOM   1235  H2  HOH B 405      25.023  16.804  30.838  1.00  0.00      B    H  
ATOM   1236  O   HOH B 406      35.895  28.327   8.644  1.00  0.00      B    O  
ATOM   1237  H1  HOH B 406      36.136  28.418   9.634  1.00  0.00      B    H  
ATOM   1238  H2  HOH B 406      36.552  27.613   8.256  1.00  0.00      B    H  
ATOM   1239  O   HOH B 407      32.840  27.737  21.248  1.00  0.00      B    O  
ATOM   1240  H1  HOH B 407      33.674  27.873  21.802  1.00  0.00      B    H  
ATOM   1241  H2  HOH B 407      32.080  27.372  21.779  1.00  0.00      B    H  
ATOM   1242  O   HOH B 408      17.760   8.488  35.525  1.00  0.00      B    O  
ATOM   1243  H1  HOH B 408      17.005   9.166  35.733  1.00  0.00      B    H  
ATOM   1244  H2  HOH B 408      17.324   7.648  35.244  1.00  0.00      B    H  
ATOM   1245  O   HOH B 409      32.661  24.149  18.805  1.00  0.00      B    O  
ATOM   1246  H1  HOH B 409      32.705  24.099  17.793  1.00  0.00      B    H  
ATOM   1247  H2  HOH B 409      33.049  23.312  19.135  1.00  0.00      B    H  
ATOM   1248  O   HOH B 410       1.074  21.132  20.388  1.00  0.00      B    O  
ATOM   1249  H1  HOH B 410       0.552  21.928  20.029  1.00  0.00      B    H  
ATOM   1250  H2  HOH B 410       1.720  20.813  19.646  1.00  0.00      B    H  
ATOM   1251  O   HOH B 411      30.479  33.728  23.513  1.00  0.00      B    O  
ATOM   1252  H1  HOH B 411      29.811  33.114  23.990  1.00  0.00      B    H  
ATOM   1253  H2  HOH B 411      31.183  34.131  24.155  1.00  0.00      B    H  
ATOM   1254  O   HOH B 412      27.168  12.323  34.792  1.00  0.00      B    O  
ATOM   1255  H1  HOH B 412      27.692  12.971  35.382  1.00  0.00      B    H  
ATOM   1256  H2  HOH B 412      26.687  11.616  35.319  1.00  0.00      B    H  
ATOM   1257  O   HOH B 413      35.327   6.681   8.018  1.00  0.00      B    O  
ATOM   1258  H1  HOH B 413      35.419   7.512   8.561  1.00  0.00      B    H  
ATOM   1259  H2  HOH B 413      36.236   6.444   7.572  1.00  0.00      B    H  
ATOM   1260  O   HOH B 414      13.564  12.625   1.963  1.00  0.00      B    O  
ATOM   1261  H1  HOH B 414      13.824  11.660   1.767  1.00  0.00      B    H  
ATOM   1262  H2  HOH B 414      12.954  12.613   2.765  1.00  0.00      B    H  
ATOM   1263  O   HOH B 415      29.205  31.043   9.847  1.00  0.00      B    O  
ATOM   1264  H1  HOH B 415      28.361  31.596   9.761  1.00  0.00      B    H  
ATOM   1265  H2  HOH B 415      28.964  30.058   9.807  1.00  0.00      B    H  
ATOM   1266  O   HOH B 416      35.695  14.268  16.172  1.00  0.00      B    O  
ATOM   1267  H1  HOH B 416      36.168  14.754  15.409  1.00  0.00      B    H  
ATOM   1268  H2  HOH B 416      35.094  13.616  15.673  1.00  0.00      B    H  
ATOM   1269  O   HOH B 417      11.878  32.590   8.745  1.00  0.00      B    O  
ATOM   1270  H1  HOH B 417      12.262  31.701   8.531  1.00  0.00      B    H  
ATOM   1271  H2  HOH B 417      11.186  32.486   9.464  1.00  0.00      B    H  
ATOM   1272  O   HOH B 418      33.247  27.502  24.558  1.00  0.00      B    O  
ATOM   1273  H1  HOH B 418      33.166  28.285  25.234  1.00  0.00      B    H  
ATOM   1274  H2  HOH B 418      33.960  27.871  23.874  1.00  0.00      B    H  
ATOM   1275  O   HOH B 419      19.247  29.077  36.538  1.00  0.00      B    O  
ATOM   1276  H1  HOH B 419      19.534  29.621  37.389  1.00  0.00      B    H  
ATOM   1277  H2  HOH B 419      19.361  29.626  35.744  1.00  0.00      B    H  
ATOM   1278  O   HOH B 420      33.082   5.259   4.853  1.00  0.00      B    O  
ATOM   1279  H1  HOH B 420      33.454   5.951   4.204  1.00  0.00      B    H  
ATOM   1280  H2  HOH B 420      33.758   4.458   4.904  1.00  0.00      B    H  
ATOM   1281  O   HOH B 421       2.182   6.771  21.790  1.00  0.00      B    O  
ATOM   1282  H1  HOH B 421       1.493   6.416  21.156  1.00  0.00      B    H  
ATOM   1283  H2  HOH B 421       2.269   7.836  21.661  1.00  0.00      B    H  
ATOM   1284  O   HOH B 422      38.305  17.248  17.108  1.00  0.00      B    O  
ATOM   1285  H1  HOH B 422      38.803  17.606  16.314  1.00  0.00      B    H  
ATOM   1286  H2  HOH B 422      37.443  17.763  17.173  1.00  0.00      B    H  
ATOM   1287  O   HOH B 423      34.600  29.757  34.185  1.00  0.00      B    O  
ATOM   1288  H1  HOH B 423      33.719  29.693  34.672  1.00  0.00      B    H  
ATOM   1289  H2  HOH B 423      34.520  30.369  33.390  1.00  0.00      B    H  
ATOM   1290  O   HOH B 424      35.602  37.582  30.492  1.00  0.00      B    O  
ATOM   1291  H1  HOH B 424      35.894  38.543  30.443  1.00  0.00      B    H  
ATOM   1292  H2  HOH B 424      36.376  36.972  30.729  1.00  0.00      B    H  
ATOM   1293  O   HOH B 425       7.386  24.825  17.940  1.00  0.00      B    O  
ATOM   1294  H1  HOH B 425       6.921  24.762  17.085  1.00  0.00      B    H  
ATOM   1295  H2  HOH B 425       7.178  24.075  18.505  1.00  0.00      B    H  
ATOM   1296  O   HOH B 426      14.701   6.483  25.341  1.00  0.00      B    O  
ATOM   1297  H1  HOH B 426      15.190   6.246  26.085  1.00  0.00      B    H  
ATOM   1298  H2  HOH B 426      13.885   5.946  25.316  1.00  0.00      B    H  
ATOM   1299  O   HOH B 427       4.605  16.925  22.220  1.00  0.00      B    O  
ATOM   1300  H1  HOH B 427       3.977  17.095  22.998  1.00  0.00      B    H  
ATOM   1301  H2  HOH B 427       4.428  17.677  21.540  1.00  0.00      B    H  
ATOM   1302  O   HOH B 428      37.346  34.663  14.151  1.00  0.00      B    O  
ATOM   1303  H1  HOH B 428      37.242  33.843  13.519  1.00  0.00      B    H  
ATOM   1304  H2  HOH B 428      37.689  34.385  15.027  1.00  0.00      B    H  
ATOM   1305  O   HOH B 429      30.042   4.891   1.464  1.00  0.00      B    O  
ATOM   1306  H1  HOH B 429      29.818   4.249   0.695  1.00  0.00      B    H  
ATOM   1307  H2  HOH B 429      30.982   5.213   1.224  1.00  0.00      B    H  
ATOM   1308  O   HOH B 430      34.143   0.748   8.305  1.00  0.00      B    O  
ATOM   1309  H1  HOH B 430      34.163  -0.236   8.272  1.00  0.00      B    H  
ATOM   1310  H2  HOH B 430      33.181   1.057   8.429  1.00  0.00      B    H  
ATOM   1311  O   HOH B 431       8.066  35.556  25.103  1.00  0.00      B    O  
ATOM   1312  H1  HOH B 431       7.238  35.828  24.521  1.00  0.00      B    H  
ATOM   1313  H2  HOH B 431       7.739  35.400  26.084  1.00  0.00      B    H  
ATOM   1314  O   HOH B 432      33.268  23.010   4.316  1.00  0.00      B    O  
ATOM   1315  H1  HOH B 432      32.550  22.728   5.006  1.00  0.00      B    H  
ATOM   1316  H2  HOH B 432      34.136  23.258   4.816  1.00  0.00      B    H  
ATOM   1317  O   HOH B 433       8.779  24.262   3.466  1.00  0.00      B    O  
ATOM   1318  H1  HOH B 433       9.192  23.311   3.542  1.00  0.00      B    H  
ATOM   1319  H2  HOH B 433       8.906  24.767   4.358  1.00  0.00      B    H  
ATOM   1320  O   HOH B 434       6.423  10.623  31.029  1.00  0.00      B    O  
ATOM   1321  H1  HOH B 434       7.386  11.063  31.126  1.00  0.00      B    H  
ATOM   1322  H2  HOH B 434       6.519   9.982  30.254  1.00  0.00      B    H  
ATOM   1323  O   HOH B 435       1.747  12.607   5.907  1.00  0.00      B    O  
ATOM   1324  H1  HOH B 435       1.411  11.609   5.785  1.00  0.00      B    H  
ATOM   1325  H2  HOH B 435       2.501  12.848   5.268  1.00  0.00      B    H  
ATOM   1326  O   HOH B 436       8.696  23.926  21.054  1.00  0.00      B    O  
ATOM   1327  H1  HOH B 436       7.824  24.523  21.107  1.00  0.00      B    H  
ATOM   1328  H2  HOH B 436       9.004  23.644  21.976  1.00  0.00      B    H  
ATOM   1329  O   HOH B 437      28.922  29.045  30.492  1.00  0.00      B    O  
ATOM   1330  H1  HOH B 437      28.550  28.233  30.903  1.00  0.00      B    H  
ATOM   1331  H2  HOH B 437      29.897  29.002  30.624  1.00  0.00      B    H  
ATOM   1332  O   HOH B 438      36.844  23.767  32.265  1.00  0.00      B    O  
ATOM   1333  H1  HOH B 438      36.758  24.106  33.224  1.00  0.00      B    H  
ATOM   1334  H2  HOH B 438      36.783  22.745  32.315  1.00  0.00      B    H  
ATOM   1335  O   HOH B 439      36.923  25.391  29.709  1.00  0.00      B    O  
ATOM   1336  H1  HOH B 439      37.719  25.270  29.053  1.00  0.00      B    H  
ATOM   1337  H2  HOH B 439      37.036  24.795  30.491  1.00  0.00      B    H  
ATOM   1338  O   HOH B 440      24.575  36.142  24.857  1.00  0.00      B    O  
ATOM   1339  H1  HOH B 440      23.970  35.469  25.363  1.00  0.00      B    H  
ATOM   1340  H2  HOH B 440      24.328  37.012  25.228  1.00  0.00      B    H  
ATOM   1341  O   HOH B 441      26.041  21.310  17.802  1.00  0.00      B    O  
ATOM   1342  H1  HOH B 441      25.908  21.563  16.836  1.00  0.00      B    H  
ATOM   1343  H2  HOH B 441      25.564  20.402  17.993  1.00  0.00      B    H  
ATOM   1344  O   HOH B 442       0.451  12.329   8.343  1.00  0.00      B    O  
ATOM   1345  H1  HOH B 442       1.216  12.362   7.691  1.00  0.00      B    H  
ATOM   1346  H2  HOH B 442       0.146  11.370   8.328  1.00  0.00      B    H  
ATOM   1347  O   HOH B 443      20.859   3.297  38.635  1.00  0.00      B    O  
ATOM   1348  H1  HOH B 443      21.045   3.145  39.625  1.00  0.00      B    H  
ATOM   1349  H2  HOH B 443      20.257   2.579  38.281  1.00  0.00      B    H  
ATOM   1350  O   HOH B 444      23.071  28.505   3.356  1.00  0.00      B    O  
ATOM   1351  H1  HOH B 444      22.719  27.597   3.477  1.00  0.00      B    H  
ATOM   1352  H2  HOH B 444      22.329  29.218   3.465  1.00  0.00      B    H  
ATOM   1353  O   HOH B 445      37.113  21.870  38.960  1.00  0.00      B    O  
ATOM   1354  H1  HOH B 445      38.085  21.612  38.705  1.00  0.00      B    H  
ATOM   1355  H2  HOH B 445      36.721  22.238  38.147  1.00  0.00      B    H  
ATOM   1356  O   HOH B 446      18.010  37.557  22.949  1.00  0.00      B    O  
ATOM   1357  H1  HOH B 446      18.969  37.424  23.205  1.00  0.00      B    H  
ATOM   1358  H2  HOH B 446      17.888  38.559  22.893  1.00  0.00      B    H  
ATOM   1359  O   HOH B 447      25.337  14.644   3.184  1.00  0.00      B    O  
ATOM   1360  H1  HOH B 447      25.804  13.784   2.820  1.00  0.00      B    H  
ATOM   1361  H2  HOH B 447      24.381  14.685   2.874  1.00  0.00      B    H  
ATOM   1362  O   HOH B 448      29.423  14.267   3.858  1.00  0.00      B    O  
ATOM   1363  H1  HOH B 448      30.225  14.547   4.422  1.00  0.00      B    H  
ATOM   1364  H2  HOH B 448      28.830  13.841   4.567  1.00  0.00      B    H  
ATOM   1365  O   HOH B 449      12.152  16.481  13.860  1.00  0.00      B    O  
ATOM   1366  H1  HOH B 449      11.582  15.623  13.654  1.00  0.00      B    H  
ATOM   1367  H2  HOH B 449      12.882  16.164  14.439  1.00  0.00      B    H  
ATOM   1368  O   HOH B 450      13.178  30.910  16.298  1.00  0.00      B    O  
ATOM   1369  H1  HOH B 450      12.884  29.935  16.376  1.00  0.00      B    H  
ATOM   1370  H2  HOH B 450      14.139  30.995  16.162  1.00  0.00      B    H  
ATOM   1371  O   HOH B 451       1.950  37.884   6.350  1.00  0.00      B    O  
ATOM   1372  H1  HOH B 451       1.369  37.885   5.510  1.00  0.00      B    H  
ATOM   1373  H2  HOH B 451       2.936  37.864   6.097  1.00  0.00      B    H  
ATOM   1374  O   HOH B 452      13.968  33.814  23.262  1.00  0.00      B    O  
ATOM   1375  H1  HOH B 452      14.924  34.047  23.449  1.00  0.00      B    H  
ATOM   1376  H2  HOH B 452      13.750  34.220  22.352  1.00  0.00      B    H  
ATOM   1377  O   HOH B 453      25.483   1.831   5.137  1.00  0.00      B    O  
ATOM   1378  H1  HOH B 453      24.936   1.351   5.866  1.00  0.00      B    H  
ATOM   1379  H2  HOH B 453      25.778   1.171   4.445  1.00  0.00      B    H  
ATOM   1380  O   HOH B 454      27.333   2.500  25.170  1.00  0.00      B    O  
ATOM   1381  H1  HOH B 454      26.536   3.055  24.894  1.00  0.00      B    H  
ATOM   1382  H2  HOH B 454      27.198   1.491  24.981  1.00  0.00      B    H  
ATOM   1383  O   HOH B 455       2.094   7.689  12.605  1.00  0.00      B    O  
ATOM   1384  H1  HOH B 455       1.834   8.225  11.776  1.00  0.00      B    H  
ATOM   1385  H2  HOH B 455       2.047   6.711  12.435  1.00  0.00      B    H  
ATOM   1386  O   HOH B 456      38.722  10.706  23.601  1.00  0.00      B    O  
ATOM   1387  H1  HOH B 456      38.877  11.507  22.999  1.00  0.00      B    H  
ATOM   1388  H2  HOH B 456      38.257  10.036  22.951  1.00  0.00      B    H  
ATOM   1389  O   HOH B 457       5.459  22.236  12.259  1.00  0.00      B    O  
ATOM   1390  H1  HOH B 457       5.987  23.056  11.882  1.00  0.00      B    H  
ATOM   1391  H2  HOH B 457       4.495  22.562  12.483  1.00  0.00      B    H  
ATOM   1392  O   HOH B 458       3.330  23.286   1.085  1.00  0.00      B    O  
ATOM   1393  H1  HOH B 458       3.907  24.111   0.828  1.00  0.00      B    H  
ATOM   1394  H2  HOH B 458       3.624  22.496   0.548  1.00  0.00      B    H  
ATOM   1395  O   HOH B 459      37.691   5.241  13.933  1.00  0.00      B    O  
ATOM   1396  H1  HOH B 459      37.912   5.231  12.958  1.00  0.00      B    H  
ATOM   1397  H2  HOH B 459      38.528   5.560  14.492  1.00  0.00      B    H  
ATOM   1398  O   HOH B 460      23.336  22.177   2.671  1.00  0.00      B    O  
ATOM   1399  H1  HOH B 460      23.715  21.254   2.812  1.00  0.00      B    H  
ATOM   1400  H2  HOH B 460      22.307  22.100   2.731  1.00  0.00      B    H  
ATOM   1401  O   HOH B 461       8.596  12.471  28.611  1.00  0.00      B    O  
ATOM   1402  H1  HOH B 461       8.441  13.387  28.123  1.00  0.00      B    H  
ATOM   1403  H2  HOH B 461       9.503  12.100  28.315  1.00  0.00      B    H  
ATOM   1404  O   HOH B 462      29.553  23.723  33.703  1.00  0.00      B    O  
ATOM   1405  H1  HOH B 462      29.242  23.158  32.939  1.00  0.00      B    H  
ATOM   1406  H2  HOH B 462      29.331  24.682  33.565  1.00  0.00      B    H  
ATOM   1407  O   HOH B 463      38.990  12.158  34.768  1.00  0.00      B    O  
ATOM   1408  H1  HOH B 463      38.679  13.082  34.594  1.00  0.00      B    H  
ATOM   1409  H2  HOH B 463      39.708  11.924  34.033  1.00  0.00      B    H  
ATOM   1410  O   HOH B 464      20.764  12.885  27.913  1.00  0.00      B    O  
ATOM   1411  H1  HOH B 464      21.589  13.460  27.656  1.00  0.00      B    H  
ATOM   1412  H2  HOH B 464      20.907  12.472  28.829  1.00  0.00      B    H  
ATOM   1413  O   HOH B 465       2.714  15.714  39.131  1.00  0.00      B    O  
ATOM   1414  H1  HOH B 465       3.104  14.784  39.106  1.00  0.00      B    H  
ATOM   1415  H2  HOH B 465       3.416  16.235  38.625  1.00  0.00      B    H  
ATOM   1416  O   HOH B 466      15.544  10.834  16.412  1.00  0.00      B    O  
ATOM   1417  H1  HOH B 466      16.063  11.022  17.285  1.00  0.00      B    H  
ATOM   1418  H2  HOH B 466      14.933  11.596  16.307  1.00  0.00      B    H  
ATOM   1419  O   HOH B 467       1.612  27.791  20.775  1.00  0.00      B    O  
ATOM   1420  H1  HOH B 467       0.728  28.072  20.397  1.00  0.00      B    H  
ATOM   1421  H2  HOH B 467       2.188  27.722  19.986  1.00  0.00      B    H  
ATOM   1422  O   HOH B 468      37.157  32.299  22.514  1.00  0.00      B    O  
ATOM   1423  H1  HOH B 468      37.776  33.034  22.789  1.00  0.00      B    H  
ATOM   1424  H2  HOH B 468      37.494  31.474  23.028  1.00  0.00      B    H  
ATOM   1425  O   HOH B 469      28.910  22.261   4.459  1.00  0.00      B    O  
ATOM   1426  H1  HOH B 469      29.658  21.752   3.900  1.00  0.00      B    H  
ATOM   1427  H2  HOH B 469      28.117  22.267   3.882  1.00  0.00      B    H  
ATOM   1428  O   HOH B 470      25.782  23.651  19.154  1.00  0.00      B    O  
ATOM   1429  H1  HOH B 470      25.726  23.344  20.110  1.00  0.00      B    H  
ATOM   1430  H2  HOH B 470      25.782  22.757  18.607  1.00  0.00      B    H  
ATOM   1431  O   HOH B 471      28.173  35.368  36.783  1.00  0.00      B    O  
ATOM   1432  H1  HOH B 471      28.744  34.582  36.970  1.00  0.00      B    H  
ATOM   1433  H2  HOH B 471      28.271  35.621  35.779  1.00  0.00      B    H  
ATOM   1434  O   HOH B 472      12.052  29.518   7.072  1.00  0.00      B    O  
ATOM   1435  H1  HOH B 472      12.786  28.875   7.303  1.00  0.00      B    H  
ATOM   1436  H2  HOH B 472      11.202  29.127   7.454  1.00  0.00      B    H  
ATOM   1437  O   HOH B 473      17.857   0.832  31.757  1.00  0.00      B    O  
ATOM   1438  H1  HOH B 473      18.128   1.380  31.000  1.00  0.00      B    H  
ATOM   1439  H2  HOH B 473      17.782  -0.118  31.383  1.00  0.00      B    H  
ATOM   1440  O   HOH B 474      29.449  33.385  30.858  1.00  0.00      B    O  
ATOM   1441  H1  HOH B 474      30.460  33.270  30.988  1.00  0.00      B    H  
ATOM   1442  H2  HOH B 474      29.105  32.688  30.230  1.00  0.00      B    H  
ATOM   1443  O   HOH B 475      14.062  33.288   1.143  1.00  0.00      B    O  
ATOM   1444  H1  HOH B 475      13.526  34.144   0.905  1.00  0.00      B    H  
ATOM   1445  H2  HOH B 475      14.933  33.310   0.680  1.00  0.00      B    H  
ATOM   1446  O   HOH B 476       8.937  28.941  15.520  1.00  0.00      B    O  
ATOM   1447  H1  HOH B 476       8.705  27.984  15.507  1.00  0.00      B    H  
ATOM   1448  H2  HOH B 476       8.905  29.289  16.456  1.00  0.00      B    H  
ATOM   1449  O   HOH B 477      14.290  21.157   2.045  1.00  0.00      B    O  
ATOM   1450  H1  HOH B 477      14.422  21.532   1.155  1.00  0.00      B    H  
ATOM   1451  H2  HOH B 477      13.702  20.311   2.010  1.00  0.00      B    H  
ATOM   1452  O   HOH B 478      15.873  12.270  38.094  1.00  0.00      B    O  
ATOM   1453  H1  HOH B 478      15.959  12.025  39.065  1.00  0.00      B    H  
ATOM   1454  H2  HOH B 478      15.079  12.872  38.014  1.00  0.00      B    H  
ATOM   1455  O   HOH B 479      22.368  12.599  23.164  1.00  0.00      B    O  
ATOM   1456  H1  HOH B 479      23.269  12.209  23.517  1.00  0.00      B    H  
ATOM   1457  H2  HOH B 479      21.731  12.638  23.930  1.00  0.00      B    H  
ATOM   1458  O   HOH B 480      11.187  38.340  31.206  1.00  0.00      B    O  
ATOM   1459  H1  HOH B 480      11.697  39.141  31.459  1.00  0.00      B    H  
ATOM   1460  H2  HOH B 480      11.751  37.871  30.546  1.00  0.00      B    H  
ATOM   1461  O   HOH B 481      13.775   8.664  16.383  1.00  0.00      B    O  
ATOM   1462  H1  HOH B 481      14.581   9.322  16.322  1.00  0.00      B    H  
ATOM   1463  H2  HOH B 481      13.975   8.139  15.534  1.00  0.00      B    H  
ATOM   1464  O   HOH B 482      36.647  24.400  34.914  1.00  0.00      B    O  
ATOM   1465  H1  HOH B 482      36.150  25.337  34.978  1.00  0.00      B    H  
ATOM   1466  H2  HOH B 482      37.629  24.594  35.247  1.00  0.00      B    H  
ATOM   1467  O   HOH B 483      18.649  26.111  10.818  1.00  0.00      B    O  
ATOM   1468  H1  HOH B 483      19.052  25.177  10.692  1.00  0.00      B    H  
ATOM   1469  H2  HOH B 483      19.382  26.695  11.209  1.00  0.00      B    H  
ATOM   1470  O   HOH B 484      16.484   3.203  14.660  1.00  0.00      B    O  
ATOM   1471  H1  HOH B 484      17.371   2.755  14.752  1.00  0.00      B    H  
ATOM   1472  H2  HOH B 484      16.021   2.796  13.802  1.00  0.00      B    H  
ATOM   1473  O   HOH B 485      13.399  21.332   7.414  1.00  0.00      B    O  
ATOM   1474  H1  HOH B 485      13.720  22.307   7.394  1.00  0.00      B    H  
ATOM   1475  H2  HOH B 485      12.739  21.322   8.185  1.00  0.00      B    H  
ATOM   1476  O   HOH B 486      32.229  16.923   2.412  1.00  0.00      B    O  
ATOM   1477  H1  HOH B 486      32.203  16.631   1.457  1.00  0.00      B    H  
ATOM   1478  H2  HOH B 486      31.222  16.938   2.681  1.00  0.00      B    H  
ATOM   1479  O   HOH B 487      19.618  32.601  31.405  1.00  0.00      B    O  
ATOM   1480  H1  HOH B 487      19.734  31.679  30.981  1.00  0.00      B    H  
ATOM   1481  H2  HOH B 487      20.560  33.026  31.333  1.00  0.00      B    H  
ATOM   1482  O   HOH B 488      26.912   5.139  28.574  1.00  0.00      B    O  
ATOM   1483  H1  HOH B 488      26.195   4.665  28.105  1.00  0.00      B    H  
ATOM   1484  H2  HOH B 488      27.110   5.976  28.002  1.00  0.00      B    H  
ATOM   1485  O   HOH B 489      38.149   9.844   8.230  1.00  0.00      B    O  
ATOM   1486  H1  HOH B 489      37.870   9.981   9.205  1.00  0.00      B    H  
ATOM   1487  H2  HOH B 489      37.383  10.247   7.638  1.00  0.00      B    H  
ATOM   1488  O   HOH B 490      24.185  35.636  10.109  1.00  0.00      B    O  
ATOM   1489  H1  HOH B 490      25.024  35.385   9.614  1.00  0.00      B    H  
ATOM   1490  H2  HOH B 490      24.313  36.592  10.472  1.00  0.00      B    H  
ATOM   1491  O   HOH B 491      35.981  16.245  21.066  1.00  0.00      B    O  
ATOM   1492  H1  HOH B 491      36.034  15.366  20.541  1.00  0.00      B    H  
ATOM   1493  H2  HOH B 491      35.158  16.821  20.724  1.00  0.00      B    H  
ATOM   1494  O   HOH B 492       9.351  28.994  24.464  1.00  0.00      B    O  
ATOM   1495  H1  HOH B 492       8.780  28.230  24.200  1.00  0.00      B    H  
ATOM   1496  H2  HOH B 492      10.142  28.703  25.095  1.00  0.00      B    H  
ATOM   1497  O   HOH B 493      12.600  37.310  20.180  1.00  0.00      B    O  
ATOM   1498  H1  HOH B 493      12.544  38.278  20.594  1.00  0.00      B    H  
ATOM   1499  H2  HOH B 493      11.642  37.014  19.986  1.00  0.00      B    H  
ATOM   1500  O   HOH B 494      25.147  17.184  19.296  1.00  0.00      B    O  
ATOM   1501  H1  HOH B 494      24.402  16.586  19.008  1.00  0.00      B    H  
ATOM   1502  H2  HOH B 494      25.327  17.006  20.294  1.00  0.00      B    H  
ATOM   1503  O   HOH B 495      23.855  33.346  37.338  1.00  0.00      B    O  
ATOM   1504  H1  HOH B 495      24.322  32.461  37.587  1.00  0.00      B    H  
ATOM   1505  H2  HOH B 495      24.552  34.128  37.274  1.00  0.00      B    H  
ATOM   1506  O   HOH B 496      12.226  38.963  11.641  1.00  0.00      B    O  
ATOM   1507  H1  HOH B 496      12.640  39.541  10.922  1.00  0.00      B    H  
ATOM   1508  H2  HOH B 496      12.934  38.801  12.382  1.00  0.00      B    H  
ATOM   1509  O   HOH B 497      35.959  29.765  27.356  1.00  0.00      B    O  
ATOM   1510  H1  HOH B 497      36.954  29.856  27.306  1.00  0.00      B    H  
ATOM   1511  H2  HOH B 497      35.750  28.960  27.859  1.00  0.00      B    H  
ATOM   1512  O   HOH B 498      34.675   2.119  15.627  1.00  0.00      B    O  
ATOM   1513  H1  HOH B 498      34.694   3.029  15.265  1.00  0.00      B    H  
ATOM   1514  H2  HOH B 498      34.695   1.530  14.821  1.00  0.00      B    H  
ATOM   1515  O   HOH B 499       4.558  13.555  16.103  1.00  0.00      B    O  
ATOM   1516  H1  HOH B 499       4.538  13.585  15.146  1.00  0.00      B    H  
ATOM   1517  H2  HOH B 499       5.447  13.074  16.355  1.00  0.00      B    H  
ATOM   1518  O   HOH B 500      18.066   3.059  17.826  1.00  0.00      B    O  
ATOM   1519  H1  HOH B 500      18.993   3.155  17.415  1.00  0.00      B    H  
ATOM   1520  H2  HOH B 500      17.890   2.102  18.106  1.00  0.00      B    H  
ATOM   1521  O   HOH B 501      21.809  21.243  32.201  1.00  0.00      B    O  
ATOM   1522  H1  HOH B 501      21.411  22.112  32.269  1.00  0.00      B    H  
ATOM   1523  H2  HOH B 501      21.181  20.528  32.561  1.00  0.00      B    H  
ATOM   1524  O   HOH B 502      38.972  21.278   9.227  1.00  0.00      B    O  
ATOM   1525  H1  HOH B 502      39.775  21.052   8.707  1.00  0.00      B    H  
ATOM   1526  H2  HOH B 502      38.162  21.025   8.659  1.00  0.00      B    H  
ATOM   1527  O   HOH B 503       3.782   5.220  23.781  1.00  0.00      B    O  
ATOM   1528  H1  HOH B 503       4.651   4.766  23.796  1.00  0.00      B    H  
ATOM   1529  H2  HOH B 503       3.557   5.550  22.826  1.00  0.00      B    H  
ATOM   1530  O   HOH B 504      33.426  15.605   6.648  1.00  0.00      B    O  
ATOM   1531  H1  HOH B 504      33.908  15.098   5.934  1.00  0.00      B    H  
ATOM   1532  H2  HOH B 504      33.157  16.379   6.121  1.00  0.00      B    H  
ATOM   1533  O   HOH B 505      21.210  11.772  30.363  1.00  0.00      B    O  
ATOM   1534  H1  HOH B 505      22.171  11.811  30.068  1.00  0.00      B    H  
ATOM   1535  H2  HOH B 505      21.061  11.134  31.210  1.00  0.00      B    H  
ATOM   1536  O   HOH B 506      37.708  23.240  22.447  1.00  0.00      B    O  
ATOM   1537  H1  HOH B 506      37.604  23.984  23.134  1.00  0.00      B    H  
ATOM   1538  H2  HOH B 506      38.203  23.627  21.680  1.00  0.00      B    H  
ATOM   1539  O   HOH B 507      13.008   1.262  31.460  1.00  0.00      B    O  
ATOM   1540  H1  HOH B 507      12.487   2.093  31.618  1.00  0.00      B    H  
ATOM   1541  H2  HOH B 507      13.396   1.415  30.561  1.00  0.00      B    H  
ATOM   1542  O   HOH B 508      22.762  18.235   2.141  1.00  0.00      B    O  
ATOM   1543  H1  HOH B 508      21.747  18.449   2.225  1.00  0.00      B    H  
ATOM   1544  H2  HOH B 508      23.054  18.565   1.207  1.00  0.00      B    H  
ATOM   1545  O   HOH B 509      20.235  33.806  28.727  1.00  0.00      B    O  
ATOM   1546  H1  HOH B 509      19.707  34.639  28.666  1.00  0.00      B    H  
ATOM   1547  H2  HOH B 509      20.699  33.995  29.592  1.00  0.00      B    H  
ATOM   1548  O   HOH B 510      20.529  28.588  25.015  1.00  0.00      B    O  
ATOM   1549  H1  HOH B 510      20.971  28.765  25.926  1.00  0.00      B    H  
ATOM   1550  H2  HOH B 510      21.202  28.357  24.320  1.00  0.00      B    H  
ATOM   1551  O   HOH B 511      22.206  29.992   0.529  1.00  0.00      B    O  
ATOM   1552  H1  HOH B 511      22.216  29.023   0.747  1.00  0.00      B    H  
ATOM   1553  H2  HOH B 511      23.167  30.284   0.596  1.00  0.00      B    H  
ATOM   1554  O   HOH B 512      38.211  20.285  16.132  1.00  0.00      B    O  
ATOM   1555  H1  HOH B 512      37.412  20.122  16.636  1.00  0.00      B    H  
ATOM   1556  H2  HOH B 512      38.258  21.233  16.012  1.00  0.00      B    H  
ATOM   1557  O   HOH B 513      14.319  37.132  18.170  1.00  0.00      B    O  
ATOM   1558  H1  HOH B 513      13.902  37.599  17.304  1.00  0.00      B    H  
ATOM   1559  H2  HOH B 513      13.697  37.212  18.955  1.00  0.00      B    H  
ATOM   1560  O   HOH B 514       4.647   8.927  35.893  1.00  0.00      B    O  
ATOM   1561  H1  HOH B 514       4.326   9.850  36.225  1.00  0.00      B    H  
ATOM   1562  H2  HOH B 514       3.910   8.293  36.049  1.00  0.00      B    H  
ATOM   1563  O   HOH B 515      35.352  29.153   1.773  1.00  0.00      B    O  
ATOM   1564  H1  HOH B 515      36.068  28.498   1.524  1.00  0.00      B    H  
ATOM   1565  H2  HOH B 515      35.756  29.909   2.275  1.00  0.00      B    H  
ATOM   1566  O   HOH B 516      10.058   9.319   9.076  1.00  0.00      B    O  
ATOM   1567  H1  HOH B 516      10.571  10.105   9.458  1.00  0.00      B    H  
ATOM   1568  H2  HOH B 516      10.623   8.431   9.178  1.00  0.00      B    H  
ATOM   1569  O   HOH B 517       4.875  10.293   5.987  1.00  0.00      B    O  
ATOM   1570  H1  HOH B 517       4.012   9.846   6.314  1.00  0.00      B    H  
ATOM   1571  H2  HOH B 517       4.632  10.624   5.042  1.00  0.00      B    H  
ATOM   1572  O   HOH B 518      -0.282  29.310  31.004  1.00  0.00      B    O  
ATOM   1573  H1  HOH B 518       0.629  28.853  30.929  1.00  0.00      B    H  
ATOM   1574  H2  HOH B 518      -0.098  30.220  31.456  1.00  0.00      B    H  
ATOM   1575  O   HOH B 519       3.298  16.522  12.191  1.00  0.00      B    O  
ATOM   1576  H1  HOH B 519       3.936  17.171  11.705  1.00  0.00      B    H  
ATOM   1577  H2  HOH B 519       3.577  16.542  13.182  1.00  0.00      B    H  
ATOM   1578  O   HOH B 520       8.311   1.063   9.114  1.00  0.00      B    O  
ATOM   1579  H1  HOH B 520       9.129   1.297   8.529  1.00  0.00      B    H  
ATOM   1580  H2  HOH B 520       8.207   1.845   9.691  1.00  0.00      B    H  
ATOM   1581  O   HOH B 521       0.871   0.757  20.920  1.00  0.00      B    O  
ATOM   1582  H1  HOH B 521       1.804   0.390  21.166  1.00  0.00      B    H  
ATOM   1583  H2  HOH B 521       0.800   0.581  19.912  1.00  0.00      B    H  
ATOM   1584  O   HOH B 522       8.763  15.821   8.552  1.00  0.00      B    O  
ATOM   1585  H1  HOH B 522       9.517  16.070   9.227  1.00  0.00      B    H  
ATOM   1586  H2  HOH B 522       8.404  16.731   8.212  1.00  0.00      B    H  
ATOM   1587  O   HOH B 523      14.109  38.513  13.395  1.00  0.00      B    O  
ATOM   1588  H1  HOH B 523      14.885  37.853  13.387  1.00  0.00      B    H  
ATOM   1589  H2  HOH B 523      13.883  38.632  14.362  1.00  0.00      B    H  
ATOM   1590  O   HOH B 524      33.061  36.990  30.551  1.00  0.00      B    O  
ATOM   1591  H1  HOH B 524      33.986  37.264  30.644  1.00  0.00      B    H  
ATOM   1592  H2  HOH B 524      32.461  37.799  30.598  1.00  0.00      B    H  
ATOM   1593  O   HOH B 525       6.875   7.109  13.995  1.00  0.00      B    O  
ATOM   1594  H1  HOH B 525       7.099   7.641  13.164  1.00  0.00      B    H  
ATOM   1595  H2  HOH B 525       6.564   6.218  13.719  1.00  0.00      B    H  
ATOM   1596  O   HOH B 526      33.317  24.031  16.320  1.00  0.00      B    O  
ATOM   1597  H1  HOH B 526      32.370  24.008  15.974  1.00  0.00      B    H  
ATOM   1598  H2  HOH B 526      33.835  23.443  15.661  1.00  0.00      B    H  
ATOM   1599  O   HOH B 527      10.090  20.308  37.756  1.00  0.00      B    O  
ATOM   1600  H1  HOH B 527      10.309  20.962  38.539  1.00  0.00      B    H  
ATOM   1601  H2  HOH B 527       9.120  20.536  37.388  1.00  0.00      B    H  
ATOM   1602  O   HOH B 528       7.366  11.758   6.018  1.00  0.00      B    O  
ATOM   1603  H1  HOH B 528       7.255  12.495   5.285  1.00  0.00      B    H  
ATOM   1604  H2  HOH B 528       6.608  11.191   5.997  1.00  0.00      B    H  
ATOM   1605  O   HOH B 529       6.180  19.644  12.687  1.00  0.00      B    O  
ATOM   1606  H1  HOH B 529       6.085  19.491  13.688  1.00  0.00      B    H  
ATOM   1607  H2  HOH B 529       5.957  20.640  12.591  1.00  0.00      B    H  
ATOM   1608  O   HOH B 530      16.433  24.241   7.743  1.00  0.00      B    O  
ATOM   1609  H1  HOH B 530      16.957  23.954   6.898  1.00  0.00      B    H  
ATOM   1610  H2  HOH B 530      16.665  23.579   8.530  1.00  0.00      B    H  
ATOM   1611  O   HOH B 531      38.624  32.325  28.831  1.00  0.00      B    O  
ATOM   1612  H1  HOH B 531      38.435  31.327  28.680  1.00  0.00      B    H  
ATOM   1613  H2  HOH B 531      37.823  32.771  29.147  1.00  0.00      B    H  
ATOM   1614  O   HOH B 532      17.577   1.087  22.743  1.00  0.00      B    O  
ATOM   1615  H1  HOH B 532      16.781   1.435  22.314  1.00  0.00      B    H  
ATOM   1616  H2  HOH B 532      18.357   1.187  22.160  1.00  0.00      B    H  
ATOM   1617  O   HOH B 533      27.797  38.397  36.749  1.00  0.00      B    O  
ATOM   1618  H1  HOH B 533      27.922  38.626  35.787  1.00  0.00      B    H  
ATOM   1619  H2  HOH B 533      28.634  38.227  37.281  1.00  0.00      B    H  
ATOM   1620  O   HOH B 534      27.142  33.872  34.229  1.00  0.00      B    O  
ATOM   1621  H1  HOH B 534      26.209  33.528  34.319  1.00  0.00      B    H  
ATOM   1622  H2  HOH B 534      27.021  34.780  33.865  1.00  0.00      B    H  
ATOM   1623  O   HOH B 535      11.801   6.866   5.659  1.00  0.00      B    O  
ATOM   1624  H1  HOH B 535      10.966   6.654   6.213  1.00  0.00      B    H  
ATOM   1625  H2  HOH B 535      12.434   6.086   5.737  1.00  0.00      B    H  
ATOM   1626  O   HOH B 536       8.066  17.308  22.076  1.00  0.00      B    O  
ATOM   1627  H1  HOH B 536       7.615  16.446  21.899  1.00  0.00      B    H  
ATOM   1628  H2  HOH B 536       7.354  17.958  22.175  1.00  0.00      B    H  
ATOM   1629  O   HOH B 537      24.971  28.046  38.386  1.00  0.00      B    O  
ATOM   1630  H1  HOH B 537      24.504  27.265  37.997  1.00  0.00      B    H  
ATOM   1631  H2  HOH B 537      25.905  28.162  37.941  1.00  0.00      B    H  
ATOM   1632  O   HOH B 538       7.251   6.544  23.896  1.00  0.00      B    O  
ATOM   1633  H1  HOH B 538       7.562   7.396  24.276  1.00  0.00      B    H  
ATOM   1634  H2  HOH B 538       7.372   6.617  22.893  1.00  0.00      B    H  
ATOM   1635  O   HOH B 539      31.165   1.241  28.530  1.00  0.00      B    O  
ATOM   1636  H1  HOH B 539      31.690   1.024  29.353  1.00  0.00      B    H  
ATOM   1637  H2  HOH B 539      31.548   2.128  28.163  1.00  0.00      B    H  
ATOM   1638  O   HOH B 540      38.608   2.377  16.125  1.00  0.00      B    O  
ATOM   1639  H1  HOH B 540      37.625   2.448  16.191  1.00  0.00      B    H  
ATOM   1640  H2  HOH B 540      38.873   1.562  16.696  1.00  0.00      B    H  
ATOM   1641  O   HOH B 541      18.626  36.069  20.635  1.00  0.00      B    O  
ATOM   1642  H1  HOH B 541      17.862  35.588  20.197  1.00  0.00      B    H  
ATOM   1643  H2  HOH B 541      18.352  36.573  21.448  1.00  0.00      B    H  
ATOM   1644  O   HOH B 542      37.945  16.601  25.696  1.00  0.00      B    O  
ATOM   1645  H1  HOH B 542      37.948  15.578  25.678  1.00  0.00      B    H  
ATOM   1646  H2  HOH B 542      38.090  16.913  24.733  1.00  0.00      B    H  
ATOM   1647  O   HOH B 543      25.812  21.667  15.090  1.00  0.00      B    O  
ATOM   1648  H1  HOH B 543      24.860  21.505  14.715  1.00  0.00      B    H  
ATOM   1649  H2  HOH B 543      26.193  22.450  14.546  1.00  0.00      B    H  
ATOM   1650  O   HOH B 544       8.669   3.105   4.468  1.00  0.00      B    O  
ATOM   1651  H1  HOH B 544       9.140   2.229   4.715  1.00  0.00      B    H  
ATOM   1652  H2  HOH B 544       8.630   3.610   5.320  1.00  0.00      B    H  
ATOM   1653  O   HOH B 545      36.304  37.220  36.350  1.00  0.00      B    O  
ATOM   1654  H1  HOH B 545      35.638  36.941  35.606  1.00  0.00      B    H  
ATOM   1655  H2  HOH B 545      35.953  38.090  36.722  1.00  0.00      B    H  
ATOM   1656  O   HOH B 546       6.901  14.843   1.195  1.00  0.00      B    O  
ATOM   1657  H1  HOH B 546       7.706  15.330   1.604  1.00  0.00      B    H  
ATOM   1658  H2  HOH B 546       6.838  13.859   1.549  1.00  0.00      B    H  
ATOM   1659  O   HOH B 547      28.588  38.359  26.314  1.00  0.00      B    O  
ATOM   1660  H1  HOH B 547      27.831  38.481  25.595  1.00  0.00      B    H  
ATOM   1661  H2  HOH B 547      29.473  38.413  25.875  1.00  0.00      B    H  
ATOM   1662  O   HOH B 548       5.304  13.749  27.399  1.00  0.00      B    O  
ATOM   1663  H1  HOH B 548       5.566  13.532  26.455  1.00  0.00      B    H  
ATOM   1664  H2  HOH B 548       5.801  14.548  27.735  1.00  0.00      B    H  
ATOM   1665  O   HOH B 549      17.195  30.523   3.271  1.00  0.00      B    O  
ATOM   1666  H1  HOH B 549      16.259  30.213   2.942  1.00  0.00      B    H  
ATOM   1667  H2  HOH B 549      17.874  30.206   2.642  1.00  0.00      B    H  
ATOM   1668  O   HOH B 550      20.377  13.624  34.561  1.00  0.00      B    O  
ATOM   1669  H1  HOH B 550      21.108  13.133  34.011  1.00  0.00      B    H  
ATOM   1670  H2  HOH B 550      19.678  12.933  34.881  1.00  0.00      B    H  
ATOM   1671  O   HOH B 551      38.268  34.583  26.189  1.00  0.00      B    O  
ATOM   1672  H1  HOH B 551      37.278  34.735  26.398  1.00  0.00      B    H  
ATOM   1673  H2  HOH B 551      38.702  35.446  26.389  1.00  0.00      B    H  
ATOM   1674  O   HOH B 552      33.593   2.419  26.426  1.00  0.00      B    O  
ATOM   1675  H1  HOH B 552      34.365   2.191  27.060  1.00  0.00      B    H  
ATOM   1676  H2  HOH B 552      33.667   3.432  26.215  1.00  0.00      B    H  
ATOM   1677  O   HOH B 553      29.912   8.335   1.557  1.00  0.00      B    O  
ATOM   1678  H1  HOH B 553      29.576   8.162   2.483  1.00  0.00      B    H  
ATOM   1679  H2  HOH B 553      30.782   7.731   1.552  1.00  0.00      B    H  
ATOM   1680  O   HOH B 554      20.879  38.527  37.130  1.00  0.00      B    O  
ATOM   1681  H1  HOH B 554      21.800  38.108  37.101  1.00  0.00      B    H  
ATOM   1682  H2  HOH B 554      20.322  37.989  37.746  1.00  0.00      B    H  
ATOM   1683  O   HOH B 555       2.970  13.554  31.773  1.00  0.00      B    O  
ATOM   1684  H1  HOH B 555       3.266  14.544  31.960  1.00  0.00      B    H  
ATOM   1685  H2  HOH B 555       3.571  13.161  31.034  1.00  0.00      B    H  
ATOM   1686  O   HOH B 556      24.197  34.073  20.448  1.00  0.00      B    O  
ATOM   1687  H1  HOH B 556      24.875  34.488  21.141  1.00  0.00      B    H  
ATOM   1688  H2  HOH B 556      23.593  34.821  20.083  1.00  0.00      B    H  
ATOM   1689  O   HOH B 557      18.640   7.500   0.234  1.00  0.00      B    O  
ATOM   1690  H1  HOH B 557      19.049   6.775  -0.373  1.00  0.00      B    H  
ATOM   1691  H2  HOH B 557      19.403   7.825   0.804  1.00  0.00      B    H  
ATOM   1692  O   HOH B 558      22.359  36.246  19.570  1.00  0.00      B    O  
ATOM   1693  H1  HOH B 558      21.956  35.319  19.321  1.00  0.00      B    H  
ATOM   1694  H2  HOH B 558      22.821  36.732  18.748  1.00  0.00      B    H  
ATOM   1695  O   HOH B 559      17.867   3.915  33.656  1.00  0.00      B    O  
ATOM   1696  H1  HOH B 559      17.062   3.334  33.569  1.00  0.00      B    H  
ATOM   1697  H2  HOH B 559      18.405   3.830  32.820  1.00  0.00      B    H  
ATOM   1698  O   HOH B 560      16.891  17.742  29.299  1.00  0.00      B    O  
ATOM   1699  H1  HOH B 560      16.276  18.064  28.520  1.00  0.00      B    H  
ATOM   1700  H2  HOH B 560      16.431  17.934  30.141  1.00  0.00      B    H  
ATOM   1701  O   HOH B 561      11.289  16.582  37.262  1.00  0.00      B    O  
ATOM   1702  H1  HOH B 561      10.823  16.583  36.383  1.00  0.00      B    H  
ATOM   1703  H2  HOH B 561      10.842  15.902  37.814  1.00  0.00      B    H  
ATOM   1704  O   HOH B 562      30.115   5.457  20.737  1.00  0.00      B    O  
ATOM   1705  H1  HOH B 562      30.243   5.676  21.723  1.00  0.00      B    H  
ATOM   1706  H2  HOH B 562      31.035   5.493  20.276  1.00  0.00      B    H  
ATOM   1707  O   HOH B 563      29.127   3.610  35.289  1.00  0.00      B    O  
ATOM   1708  H1  HOH B 563      29.453   3.459  34.316  1.00  0.00      B    H  
ATOM   1709  H2  HOH B 563      28.309   3.024  35.437  1.00  0.00      B    H  
ATOM   1710  O   HOH B 564       3.854  34.616  37.479  1.00  0.00      B    O  
ATOM   1711  H1  HOH B 564       4.179  34.045  36.679  1.00  0.00      B    H  
ATOM   1712  H2  HOH B 564       3.914  33.923  38.212  1.00  0.00      B    H  
ATOM   1713  O   HOH B 565      16.899  32.858  13.613  1.00  0.00      B    O  
ATOM   1714  H1  HOH B 565      17.064  32.255  14.448  1.00  0.00      B    H  
ATOM   1715  H2  HOH B 565      16.378  32.283  12.930  1.00  0.00      B    H  
ATOM   1716  O   HOH B 566      20.730  36.716  12.241  1.00  0.00      B    O  
ATOM   1717  H1  HOH B 566      20.156  36.976  13.030  1.00  0.00      B    H  
ATOM   1718  H2  HOH B 566      21.077  35.781  12.460  1.00  0.00      B    H  
ATOM   1719  O   HOH B 567      25.821  30.337  25.812  1.00  0.00      B    O  
ATOM   1720  H1  HOH B 567      25.416  30.836  26.620  1.00  0.00      B    H  
ATOM   1721  H2  HOH B 567      26.609  29.752  26.166  1.00  0.00      B    H  
ATOM   1722  O   HOH B 568       7.471  37.701  22.015  1.00  0.00      B    O  
ATOM   1723  H1  HOH B 568       7.371  38.425  21.320  1.00  0.00      B    H  
ATOM   1724  H2  HOH B 568       8.224  37.056  21.757  1.00  0.00      B    H  
ATOM   1725  O   HOH B 569       7.142  25.674  37.219  1.00  0.00      B    O  
ATOM   1726  H1  HOH B 569       6.510  25.276  37.919  1.00  0.00      B    H  
ATOM   1727  H2  HOH B 569       7.940  25.034  37.139  1.00  0.00      B    H  
ATOM   1728  O   HOH B 570       3.148  38.229  17.134  1.00  0.00      B    O  
ATOM   1729  H1  HOH B 570       3.142  37.329  16.615  1.00  0.00      B    H  
ATOM   1730  H2  HOH B 570       2.184  38.570  17.275  1.00  0.00      B    H  
ATOM   1731  O   HOH B 571       0.107   2.791  37.670  1.00  0.00      B    O  
ATOM   1732  H1  HOH B 571       0.953   2.645  38.148  1.00  0.00      B    H  
ATOM   1733  H2  HOH B 571       0.198   2.264  36.779  1.00  0.00      B    H  
ATOM   1734  O   HOH B 572      18.507  14.871  13.436  1.00  0.00      B    O  
ATOM   1735  H1  HOH B 572      18.060  15.531  13.985  1.00  0.00      B    H  
ATOM   1736  H2  HOH B 572      19.453  14.751  13.650  1.00  0.00      B    H  
ATOM   1737  O   HOH B 573      21.801  38.665  14.674  1.00  0.00      B    O  
ATOM   1738  H1  HOH B 573      20.997  38.018  14.544  1.00  0.00      B    H  
ATOM   1739  H2  HOH B 573      21.612  39.154  15.476  1.00  0.00      B    H  
ATOM   1740  O   HOH B 574      22.566  34.292   2.473  1.00  0.00      B    O  
ATOM   1741  H1  HOH B 574      22.113  34.132   1.568  1.00  0.00      B    H  
ATOM   1742  H2  HOH B 574      21.986  35.044   2.980  1.00  0.00      B    H  
ATOM   1743  O   HOH B 575      16.254  19.344  11.722  1.00  0.00      B    O  
ATOM   1744  H1  HOH B 575      16.667  19.096  10.851  1.00  0.00      B    H  
ATOM   1745  H2  HOH B 575      16.671  18.711  12.389  1.00  0.00      B    H  
ATOM   1746  O   HOH B 576       8.070  22.055  25.384  1.00  0.00      B    O  
ATOM   1747  H1  HOH B 576       7.453  22.650  25.877  1.00  0.00      B    H  
ATOM   1748  H2  HOH B 576       8.853  21.748  26.068  1.00  0.00      B    H  
ATOM   1749  O   HOH B 577       9.316  33.217  23.905  1.00  0.00      B    O  
ATOM   1750  H1  HOH B 577       9.104  34.017  24.554  1.00  0.00      B    H  
ATOM   1751  H2  HOH B 577       8.784  32.406  24.265  1.00  0.00      B    H  
ATOM   1752  O   HOH B 578      10.374   0.315  21.618  1.00  0.00      B    O  
ATOM   1753  H1  HOH B 578      10.552   0.545  20.596  1.00  0.00      B    H  
ATOM   1754  H2  HOH B 578      10.630   1.181  22.085  1.00  0.00      B    H  
ATOM   1755  O   HOH B 579       0.565  39.248  17.391  1.00  0.00      B    O  
ATOM   1756  H1  HOH B 579      -0.341  39.162  17.855  1.00  0.00      B    H  
ATOM   1757  H2  HOH B 579       0.579  38.728  16.538  1.00  0.00      B    H  
ATOM   1758  O   HOH B 580      10.553  11.057  21.466  1.00  0.00      B    O  
ATOM   1759  H1  HOH B 580       9.762  10.450  21.760  1.00  0.00      B    H  
ATOM   1760  H2  HOH B 580      11.404  10.819  22.029  1.00  0.00      B    H  
ATOM   1761  O   HOH B 581       5.018  17.635  26.854  1.00  0.00      B    O  
ATOM   1762  H1  HOH B 581       4.873  18.620  26.708  1.00  0.00      B    H  
ATOM   1763  H2  HOH B 581       4.348  17.172  26.267  1.00  0.00      B    H  
ATOM   1764  O   HOH B 582      13.264   3.334  19.623  1.00  0.00      B    O  
ATOM   1765  H1  HOH B 582      12.625   3.114  18.870  1.00  0.00      B    H  
ATOM   1766  H2  HOH B 582      14.094   3.799  19.250  1.00  0.00      B    H  
ATOM   1767  O   HOH B 583       0.741  36.295   8.188  1.00  0.00      B    O  
ATOM   1768  H1  HOH B 583       1.232  36.931   7.481  1.00  0.00      B    H  
ATOM   1769  H2  HOH B 583       0.262  36.851   8.858  1.00  0.00      B    H  
ATOM   1770  O   HOH B 584      14.240  19.012  36.122  1.00  0.00      B    O  
ATOM   1771  H1  HOH B 584      13.350  19.178  35.609  1.00  0.00      B    H  
ATOM   1772  H2  HOH B 584      14.007  18.195  36.706  1.00  0.00      B    H  
ATOM   1773  O   HOH B 585       4.829  33.358  16.337  1.00  0.00      B    O  
ATOM   1774  H1  HOH B 585       4.857  33.888  15.472  1.00  0.00      B    H  
ATOM   1775  H2  HOH B 585       3.933  32.919  16.513  1.00  0.00      B    H  
ATOM   1776  O   HOH B 586      27.224  16.732   5.039  1.00  0.00      B    O  
ATOM   1777  H1  HOH B 586      26.542  16.008   5.186  1.00  0.00      B    H  
ATOM   1778  H2  HOH B 586      28.124  16.338   5.305  1.00  0.00      B    H  
ATOM   1779  O   HOH B 587      19.245  30.986  17.459  1.00  0.00      B    O  
ATOM   1780  H1  HOH B 587      19.173  31.325  18.429  1.00  0.00      B    H  
ATOM   1781  H2  HOH B 587      19.452  29.988  17.624  1.00  0.00      B    H  
ATOM   1782  O   HOH B 588       5.454   1.461  11.175  1.00  0.00      B    O  
ATOM   1783  H1  HOH B 588       6.154   0.727  11.334  1.00  0.00      B    H  
ATOM   1784  H2  HOH B 588       5.662   1.888  10.323  1.00  0.00      B    H  
ATOM   1785  O   HOH B 589       0.882  15.927  30.405  1.00  0.00      B    O  
ATOM   1786  H1  HOH B 589       0.153  15.234  30.477  1.00  0.00      B    H  
ATOM   1787  H2  HOH B 589       1.523  15.713  29.676  1.00  0.00      B    H  
ATOM   1788  O   HOH B 590       9.867   5.997  39.079  1.00  0.00      B    O  
ATOM   1789  H1  HOH B 590       9.657   5.408  38.271  1.00  0.00      B    H  
ATOM   1790  H2  HOH B 590      10.119   5.460  39.957  1.00  0.00      B    H  
ATOM   1791  O   HOH B 591      14.095  24.458  13.810  1.00  0.00      B    O  
ATOM   1792  H1  HOH B 591      13.679  25.404  13.757  1.00  0.00      B    H  
ATOM   1793  H2  HOH B 591      15.037  24.646  13.362  1.00  0.00      B    H  
ATOM   1794  O   HOH B 592      20.194  17.059   6.963  1.00  0.00      B    O  
ATOM   1795  H1  HOH B 592      19.255  16.676   7.033  1.00  0.00      B    H  
ATOM   1796  H2  HOH B 592      20.763  16.478   6.382  1.00  0.00      B    H  
ATOM   1797  O   HOH B 593      13.328  19.038  24.229  1.00  0.00      B    O  
ATOM   1798  H1  HOH B 593      14.286  19.031  24.440  1.00  0.00      B    H  
ATOM   1799  H2  HOH B 593      13.259  19.819  23.527  1.00  0.00      B    H  
ATOM   1800  O   HOH B 594       5.256  39.284  15.888  1.00  0.00      B    O  
ATOM   1801  H1  HOH B 594       4.477  39.106  16.460  1.00  0.00      B    H  
ATOM   1802  H2  HOH B 594       6.127  38.868  16.316  1.00  0.00      B    H  
ATOM   1803  O   HOH B 595      34.750   9.567   4.879  1.00  0.00      B    O  
ATOM   1804  H1  HOH B 595      34.846   8.536   4.816  1.00  0.00      B    H  
ATOM   1805  H2  HOH B 595      34.733   9.995   3.993  1.00  0.00      B    H  
ATOM   1806  O   HOH B 596      24.906  37.570  34.219  1.00  0.00      B    O  
ATOM   1807  H1  HOH B 596      24.375  38.499  34.252  1.00  0.00      B    H  
ATOM   1808  H2  HOH B 596      24.857  37.213  33.320  1.00  0.00      B    H  
ATOM   1809  O   HOH B 597       1.097  33.798  14.602  1.00  0.00      B    O  
ATOM   1810  H1  HOH B 597       0.506  33.526  15.352  1.00  0.00      B    H  
ATOM   1811  H2  HOH B 597       1.366  33.026  14.009  1.00  0.00      B    H  
ATOM   1812  O   HOH B 598      15.190  28.945   2.284  1.00  0.00      B    O  
ATOM   1813  H1  HOH B 598      15.420  29.160   1.303  1.00  0.00      B    H  
ATOM   1814  H2  HOH B 598      15.731  28.165   2.552  1.00  0.00      B    H  
ATOM   1815  O   HOH B 599       8.519  31.321  14.373  1.00  0.00      B    O  
ATOM   1816  H1  HOH B 599       8.812  30.425  14.846  1.00  0.00      B    H  
ATOM   1817  H2  HOH B 599       8.531  32.034  15.057  1.00  0.00      B    H  
ATOM   1818  O   HOH B 600       2.649  35.689   4.033  1.00  0.00      B    O  
ATOM   1819  H1  HOH B 600       1.756  35.577   3.561  1.00  0.00      B    H  
ATOM   1820  H2  HOH B 600       3.083  34.786   4.055  1.00  0.00      B    H  
ATOM   1821  O   HOH B 601      26.072   9.321  22.647  1.00  0.00      B    O  
ATOM   1822  H1  HOH B 601      26.229   9.403  21.653  1.00  0.00      B    H  
ATOM   1823  H2  HOH B 601      25.220   9.778  22.843  1.00  0.00      B    H  
ATOM   1824  O   HOH B 602       2.128   2.036  11.138  1.00  0.00      B    O  
ATOM   1825  H1  HOH B 602       3.062   1.736  11.167  1.00  0.00      B    H  
ATOM   1826  H2  HOH B 602       1.631   1.787  12.014  1.00  0.00      B    H  
ATOM   1827  O   HOH B 603       9.216  14.146  11.283  1.00  0.00      B    O  
ATOM   1828  H1  HOH B 603       9.545  15.051  10.921  1.00  0.00      B    H  
ATOM   1829  H2  HOH B 603       9.747  13.352  10.910  1.00  0.00      B    H  
ATOM   1830  O   HOH B 604       6.122  26.626  10.374  1.00  0.00      B    O  
ATOM   1831  H1  HOH B 604       6.379  25.815   9.831  1.00  0.00      B    H  
ATOM   1832  H2  HOH B 604       5.644  27.300   9.738  1.00  0.00      B    H  
ATOM   1833  O   HOH B 605      35.320  32.516  28.310  1.00  0.00      B    O  
ATOM   1834  H1  HOH B 605      34.297  32.604  28.424  1.00  0.00      B    H  
ATOM   1835  H2  HOH B 605      35.498  31.559  28.253  1.00  0.00      B    H  
ATOM   1836  O   HOH B 606      12.199  34.964  16.235  1.00  0.00      B    O  
ATOM   1837  H1  HOH B 606      12.984  34.631  15.705  1.00  0.00      B    H  
ATOM   1838  H2  HOH B 606      12.159  34.375  17.062  1.00  0.00      B    H  
ATOM   1839  O   HOH B 607       5.875   3.289   4.431  1.00  0.00      B    O  
ATOM   1840  H1  HOH B 607       6.849   3.111   4.346  1.00  0.00      B    H  
ATOM   1841  H2  HOH B 607       5.347   2.406   4.537  1.00  0.00      B    H  
ATOM   1842  O   HOH B 608      10.080   6.007   7.507  1.00  0.00      B    O  
ATOM   1843  H1  HOH B 608      10.481   6.212   8.456  1.00  0.00      B    H  
ATOM   1844  H2  HOH B 608       9.438   5.233   7.540  1.00  0.00      B    H  
ATOM   1845  O   HOH B 609      16.623  30.917   7.654  1.00  0.00      B    O  
ATOM   1846  H1  HOH B 609      16.969  30.565   8.502  1.00  0.00      B    H  
ATOM   1847  H2  HOH B 609      16.428  31.915   7.806  1.00  0.00      B    H  
ATOM   1848  O   HOH B 610      38.365   1.136  29.702  1.00  0.00      B    O  
ATOM   1849  H1  HOH B 610      37.821   1.688  30.370  1.00  0.00      B    H  
ATOM   1850  H2  HOH B 610      39.149   1.709  29.474  1.00  0.00      B    H  
ATOM   1851  O   HOH B 611      32.551  35.050   4.818  1.00  0.00      B    O  
ATOM   1852  H1  HOH B 611      33.180  35.701   4.364  1.00  0.00      B    H  
ATOM   1853  H2  HOH B 611      32.012  35.592   5.477  1.00  0.00      B    H  
ATOM   1854  O   HOH B 612      16.755  13.186  34.718  1.00  0.00      B    O  
ATOM   1855  H1  HOH B 612      16.758  14.205  34.891  1.00  0.00      B    H  
ATOM   1856  H2  HOH B 612      15.922  12.847  34.210  1.00  0.00      B    H  
ATOM   1857  O   HOH B 613      31.894  16.187  31.696  1.00  0.00      B    O  
ATOM   1858  H1  HOH B 613      31.647  16.661  32.585  1.00  0.00      B    H  
ATOM   1859  H2  HOH B 613      31.046  15.701  31.392  1.00  0.00      B    H  
ATOM   1860  O   HOH B 614      13.935   9.293  37.650  1.00  0.00      B    O  
ATOM   1861  H1  HOH B 614      14.650   8.701  38.065  1.00  0.00      B    H  
ATOM   1862  H2  HOH B 614      14.425   9.567  36.783  1.00  0.00      B    H  
ATOM   1863  O   HOH B 615      14.559  28.464   7.536  1.00  0.00      B    O  
ATOM   1864  H1  HOH B 615      15.304  27.896   7.985  1.00  0.00      B    H  
ATOM   1865  H2  HOH B 615      14.820  29.440   7.529  1.00  0.00      B    H  
ATOM   1866  O   HOH B 616       0.149  21.083  30.658  1.00  0.00      B    O  
ATOM   1867  H1  HOH B 616       0.017  20.106  30.833  1.00  0.00      B    H  
ATOM   1868  H2  HOH B 616       0.130  21.544  31.521  1.00  0.00      B    H  
ATOM   1869  O   HOH B 617       5.272   3.303   7.554  1.00  0.00      B    O  
ATOM   1870  H1  HOH B 617       4.647   3.684   6.831  1.00  0.00      B    H  
ATOM   1871  H2  HOH B 617       4.910   2.396   7.799  1.00  0.00      B    H  
ATOM   1872  O   HOH B 618      12.454   9.753  22.814  1.00  0.00      B    O  
ATOM   1873  H1  HOH B 618      12.862   9.996  23.763  1.00  0.00      B    H  
ATOM   1874  H2  HOH B 618      13.220   9.440  22.246  1.00  0.00      B    H  
ATOM   1875  O   HOH B 619       7.510  38.216   7.450  1.00  0.00      B    O  
ATOM   1876  H1  HOH B 619       8.224  37.721   6.947  1.00  0.00      B    H  
ATOM   1877  H2  HOH B 619       7.905  38.902   8.093  1.00  0.00      B    H  
ATOM   1878  O   HOH B 620      26.713  26.535  28.956  1.00  0.00      B    O  
ATOM   1879  H1  HOH B 620      26.405  26.125  28.043  1.00  0.00      B    H  
ATOM   1880  H2  HOH B 620      26.072  27.315  29.021  1.00  0.00      B    H  
ATOM   1881  O   HOH B 621      15.337  26.859  20.648  1.00  0.00      B    O  
ATOM   1882  H1  HOH B 621      16.245  26.355  20.845  1.00  0.00      B    H  
ATOM   1883  H2  HOH B 621      15.245  27.504  21.426  1.00  0.00      B    H  
ATOM   1884  O   HOH B 622      16.858  28.151  36.455  1.00  0.00      B    O  
ATOM   1885  H1  HOH B 622      16.405  28.207  35.507  1.00  0.00      B    H  
ATOM   1886  H2  HOH B 622      17.771  28.616  36.416  1.00  0.00      B    H  
ATOM   1887  O   HOH B 623      10.729   5.544  16.861  1.00  0.00      B    O  
ATOM   1888  H1  HOH B 623      10.777   6.497  17.211  1.00  0.00      B    H  
ATOM   1889  H2  HOH B 623      11.484   5.423  16.161  1.00  0.00      B    H  
ATOM   1890  O   HOH B 624      36.094  19.294   0.312  1.00  0.00      B    O  
ATOM   1891  H1  HOH B 624      35.409  19.531   0.980  1.00  0.00      B    H  
ATOM   1892  H2  HOH B 624      36.567  20.167   0.055  1.00  0.00      B    H  
ATOM   1893  O   HOH B 625      11.254  12.190  28.927  1.00  0.00      B    O  
ATOM   1894  H1  HOH B 625      11.941  11.783  28.306  1.00  0.00      B    H  
ATOM   1895  H2  HOH B 625      11.759  12.575  29.777  1.00  0.00      B    H  
ATOM   1896  O   HOH B 626      30.276  10.855   1.394  1.00  0.00      B    O  
ATOM   1897  H1  HOH B 626      31.289  10.874   1.414  1.00  0.00      B    H  
ATOM   1898  H2  HOH B 626      29.981   9.897   1.459  1.00  0.00      B    H  
ATOM   1899  O   HOH B 627      23.695  25.444  15.915  1.00  0.00      B    O  
ATOM   1900  H1  HOH B 627      24.210  26.293  15.558  1.00  0.00      B    H  
ATOM   1901  H2  HOH B 627      23.485  24.975  15.062  1.00  0.00      B    H  
ATOM   1902  O   HOH B 628      21.592   9.959  32.334  1.00  0.00      B    O  
ATOM   1903  H1  HOH B 628      20.999   9.692  33.037  1.00  0.00      B    H  
ATOM   1904  H2  HOH B 628      22.512   9.585  32.548  1.00  0.00      B    H  
ATOM   1905  O   HOH B 629       6.185   2.558  20.334  1.00  0.00      B    O  
ATOM   1906  H1  HOH B 629       5.420   2.288  19.688  1.00  0.00      B    H  
ATOM   1907  H2  HOH B 629       6.467   3.443  19.980  1.00  0.00      B    H  
ATOM   1908  O   HOH B 630      19.192  33.260  38.234  1.00  0.00      B    O  
ATOM   1909  H1  HOH B 630      19.238  32.248  38.166  1.00  0.00      B    H  
ATOM   1910  H2  HOH B 630      19.969  33.629  38.717  1.00  0.00      B    H  
ATOM   1911  O   HOH B 631      26.211  18.051  39.175  1.00  0.00      B    O  
ATOM   1912  H1  HOH B 631      25.288  18.515  39.093  1.00  0.00      B    H  
ATOM   1913  H2  HOH B 631      26.246  17.328  38.424  1.00  0.00      B    H  
ATOM   1914  O   HOH B 632      32.003  12.746   8.944  1.00  0.00      B    O  
ATOM   1915  H1  HOH B 632      32.805  13.402   8.990  1.00  0.00      B    H  
ATOM   1916  H2  HOH B 632      31.533  12.817   8.027  1.00  0.00      B    H  
ATOM   1917  O   HOH B 633      13.217  18.442  31.232  1.00  0.00      B    O  
ATOM   1918  H1  HOH B 633      12.485  18.285  30.483  1.00  0.00      B    H  
ATOM   1919  H2  HOH B 633      12.644  18.405  32.099  1.00  0.00      B    H  
ATOM   1920  O   HOH B 634       9.574  23.642  23.601  1.00  0.00      B    O  
ATOM   1921  H1  HOH B 634       8.985  22.927  23.917  1.00  0.00      B    H  
ATOM   1922  H2  HOH B 634      10.523  23.429  23.874  1.00  0.00      B    H  
ATOM   1923  O   HOH B 635      25.517  10.119  35.972  1.00  0.00      B    O  
ATOM   1924  H1  HOH B 635      25.959  10.389  36.898  1.00  0.00      B    H  
ATOM   1925  H2  HOH B 635      25.661   9.107  35.796  1.00  0.00      B    H  
ATOM   1926  O   HOH B 636      17.086   7.285  11.935  1.00  0.00      B    O  
ATOM   1927  H1  HOH B 636      17.976   7.706  11.669  1.00  0.00      B    H  
ATOM   1928  H2  HOH B 636      16.971   6.410  11.438  1.00  0.00      B    H  
ATOM   1929  O   HOH B 637      11.906   9.198  27.379  1.00  0.00      B    O  
ATOM   1930  H1  HOH B 637      11.036   8.840  27.758  1.00  0.00      B    H  
ATOM   1931  H2  HOH B 637      12.592   9.191  28.117  1.00  0.00      B    H  
ATOM   1932  O   HOH B 638      20.620  11.707   0.971  1.00  0.00      B    O  
ATOM   1933  H1  HOH B 638      20.046  11.071   0.566  1.00  0.00      B    H  
ATOM   1934  H2  HOH B 638      21.536  11.354   1.190  1.00  0.00      B    H  
ATOM   1935  O   HOH B 639      39.126  21.997  33.275  1.00  0.00      B    O  
ATOM   1936  H1  HOH B 639      39.467  21.669  34.170  1.00  0.00      B    H  
ATOM   1937  H2  HOH B 639      38.154  21.893  33.313  1.00  0.00      B    H  
ATOM   1938  O   HOH B 640      38.372  12.634  14.340  1.00  0.00      B    O  
ATOM   1939  H1  HOH B 640      38.398  13.318  15.071  1.00  0.00      B    H  
ATOM   1940  H2  HOH B 640      39.158  12.756  13.672  1.00  0.00      B    H  
ATOM   1941  O   HOH B 641      10.678  37.914  36.560  1.00  0.00      B    O  
ATOM   1942  H1  HOH B 641      10.373  37.834  35.580  1.00  0.00      B    H  
ATOM   1943  H2  HOH B 641      11.608  37.505  36.529  1.00  0.00      B    H  
ATOM   1944  O   HOH B 642       0.786   7.693   7.998  1.00  0.00      B    O  
ATOM   1945  H1  HOH B 642       0.689   7.153   8.856  1.00  0.00      B    H  
ATOM   1946  H2  HOH B 642       0.039   8.373   7.984  1.00  0.00      B    H  
ATOM   1947  O   HOH B 643      27.774  21.281   6.720  1.00  0.00      B    O  
ATOM   1948  H1  HOH B 643      28.136  21.758   5.910  1.00  0.00      B    H  
ATOM   1949  H2  HOH B 643      28.162  21.837   7.490  1.00  0.00      B    H  
ATOM   1950  O   HOH B 644       2.392  14.514  17.608  1.00  0.00      B    O  
ATOM   1951  H1  HOH B 644       3.096  14.268  16.916  1.00  0.00      B    H  
ATOM   1952  H2  HOH B 644       1.490  14.526  17.157  1.00  0.00      B    H  
ATOM   1953  O   HOH B 645       7.391  34.721  27.792  1.00  0.00      B    O  
ATOM   1954  H1  HOH B 645       7.932  35.248  28.438  1.00  0.00      B    H  
ATOM   1955  H2  HOH B 645       6.439  34.645  28.131  1.00  0.00      B    H  
ATOM   1956  O   HOH B 646       8.352  27.204   8.330  1.00  0.00      B    O  
ATOM   1957  H1  HOH B 646       8.974  27.976   8.326  1.00  0.00      B    H  
ATOM   1958  H2  HOH B 646       8.276  26.793   9.263  1.00  0.00      B    H  
ATOM   1959  O   HOH B 647      38.188  25.819  20.978  1.00  0.00      B    O  
ATOM   1960  H1  HOH B 647      37.858  25.932  21.921  1.00  0.00      B    H  
ATOM   1961  H2  HOH B 647      37.610  26.429  20.447  1.00  0.00      B    H  
ATOM   1962  O   HOH B 648      28.352  17.701  31.010  1.00  0.00      B    O  
ATOM   1963  H1  HOH B 648      28.891  18.402  31.520  1.00  0.00      B    H  
ATOM   1964  H2  HOH B 648      27.472  17.568  31.587  1.00  0.00      B    H  
ATOM   1965  O   HOH B 649       8.742  13.073  34.741  1.00  0.00      B    O  
ATOM   1966  H1  HOH B 649       8.444  12.786  35.718  1.00  0.00      B    H  
ATOM   1967  H2  HOH B 649       8.420  12.375  34.081  1.00  0.00      B    H  
ATOM   1968  O   HOH B 650      35.972  35.826   7.465  1.00  0.00      B    O  
ATOM   1969  H1  HOH B 650      35.288  35.143   7.223  1.00  0.00      B    H  
ATOM   1970  H2  HOH B 650      36.864  35.499   7.102  1.00  0.00      B    H  
ATOM   1971  O   HOH B 651      11.657  19.679  35.289  1.00  0.00      B    O  
ATOM   1972  H1  HOH B 651      11.280  19.722  36.205  1.00  0.00      B    H  
ATOM   1973  H2  HOH B 651      11.185  20.351  34.805  1.00  0.00      B    H  
ATOM   1974  O   HOH B 652      29.630  14.808   1.254  1.00  0.00      B    O  
ATOM   1975  H1  HOH B 652      29.660  14.239   2.115  1.00  0.00      B    H  
ATOM   1976  H2  HOH B 652      28.800  15.416   1.328  1.00  0.00      B    H  
ATOM   1977  O   HOH B 653      31.406  22.752  31.313  1.00  0.00      B    O  
ATOM   1978  H1  HOH B 653      32.251  23.285  31.063  1.00  0.00      B    H  
ATOM   1979  H2  HOH B 653      31.747  22.056  32.004  1.00  0.00      B    H  
ATOM   1980  O   HOH B 654       4.105   0.645  24.431  1.00  0.00      B    O  
ATOM   1981  H1  HOH B 654       3.852   1.145  23.568  1.00  0.00      B    H  
ATOM   1982  H2  HOH B 654       5.074   0.439  24.319  1.00  0.00      B    H  
ATOM   1983  O   HOH B 655       1.963  37.558   0.792  1.00  0.00      B    O  
ATOM   1984  H1  HOH B 655       2.319  37.176   1.648  1.00  0.00      B    H  
ATOM   1985  H2  HOH B 655       0.933  37.517   0.739  1.00  0.00      B    H  
ATOM   1986  O   HOH B 656      23.503  11.730  35.279  1.00  0.00      B    O  
ATOM   1987  H1  HOH B 656      24.364  11.250  35.515  1.00  0.00      B    H  
ATOM   1988  H2  HOH B 656      23.347  12.332  36.038  1.00  0.00      B    H  
ATOM   1989  O   HOH B 657      16.698  36.350  25.106  1.00  0.00      B    O  
ATOM   1990  H1  HOH B 657      16.639  35.511  24.556  1.00  0.00      B    H  
ATOM   1991  H2  HOH B 657      17.118  37.031  24.406  1.00  0.00      B    H  
ATOM   1992  O   HOH B 658      30.071  15.826   6.325  1.00  0.00      B    O  
ATOM   1993  H1  HOH B 658      30.868  16.289   6.649  1.00  0.00      B    H  
ATOM   1994  H2  HOH B 658      29.466  15.654   7.105  1.00  0.00      B    H  
ATOM   1995  O   HOH B 659      15.828  18.813  24.943  1.00  0.00      B    O  
ATOM   1996  H1  HOH B 659      16.328  19.630  24.690  1.00  0.00      B    H  
ATOM   1997  H2  HOH B 659      16.524  18.059  24.875  1.00  0.00      B    H  
ATOM   1998  O   HOH B 660       9.285  34.406  34.843  1.00  0.00      B    O  
ATOM   1999  H1  HOH B 660       9.844  33.542  34.719  1.00  0.00      B    H  
ATOM   2000  H2  HOH B 660       9.284  34.834  33.950  1.00  0.00      B    H  
ATOM   2001  O   HOH B 661      24.846  31.319  28.091  1.00  0.00      B    O  
ATOM   2002  H1  HOH B 661      23.859  31.210  28.065  1.00  0.00      B    H  
ATOM   2003  H2  HOH B 661      25.128  31.756  28.986  1.00  0.00      B    H  
ATOM   2004  O   HOH B 662       5.010  30.923   1.822  1.00  0.00      B    O  
ATOM   2005  H1  HOH B 662       5.784  31.367   2.323  1.00  0.00      B    H  
ATOM   2006  H2  HOH B 662       5.407  30.618   0.863  1.00  0.00      B    H  
ATOM   2007  O   HOH B 663       3.514  37.303  32.233  1.00  0.00      B    O  
ATOM   2008  H1  HOH B 663       4.243  37.709  31.630  1.00  0.00      B    H  
ATOM   2009  H2  HOH B 663       3.536  37.866  33.114  1.00  0.00      B    H  
ATOM   2010  O   HOH B 664      36.284  35.420  20.051  1.00  0.00      B    O  
ATOM   2011  H1  HOH B 664      35.734  34.727  20.614  1.00  0.00      B    H  
ATOM   2012  H2  HOH B 664      36.701  36.071  20.691  1.00  0.00      B    H  
ATOM   2013  O   HOH B 665      10.377   0.132  28.925  1.00  0.00      B    O  
ATOM   2014  H1  HOH B 665      11.203   0.033  28.324  1.00  0.00      B    H  
ATOM   2015  H2  HOH B 665      10.700  -0.062  29.857  1.00  0.00      B    H  
ATOM   2016  O   HOH B 666      12.483  29.656  23.162  1.00  0.00      B    O  
ATOM   2017  H1  HOH B 666      12.542  30.576  23.589  1.00  0.00      B    H  
ATOM   2018  H2  HOH B 666      11.679  29.153  23.557  1.00  0.00      B    H  
ATOM   2019  O   HOH B 667      19.686  15.340  27.990  1.00  0.00      B    O  
ATOM   2020  H1  HOH B 667      20.332  15.902  28.584  1.00  0.00      B    H  
ATOM   2021  H2  HOH B 667      20.027  14.407  27.917  1.00  0.00      B    H  
ATOM   2022  O   HOH B 668       1.476  21.130  13.119  1.00  0.00      B    O  
ATOM   2023  H1  HOH B 668       1.591  20.261  12.574  1.00  0.00      B    H  
ATOM   2024  H2  HOH B 668       2.279  21.224  13.692  1.00  0.00      B    H  
ATOM   2025  O   HOH B 669      38.324   0.001  24.097  1.00  0.00      B    O  
ATOM   2026  H1  HOH B 669      38.239   1.009  24.188  1.00  0.00      B    H  
ATOM   2027  H2  HOH B 669      37.651  -0.228  23.400  1.00  0.00      B    H  
ATOM   2028  O   HOH B 670      30.389   4.347  15.973  1.00  0.00      B    O  
ATOM   2029  H1  HOH B 670      30.873   3.574  16.429  1.00  0.00      B    H  
ATOM   2030  H2  HOH B 670      29.952   3.955  15.131  1.00  0.00      B    H  
ATOM   2031  O   HOH B 671       2.145  20.634  28.734  1.00  0.00      B    O  
ATOM   2032  H1  HOH B 671       1.626  21.142  29.440  1.00  0.00      B    H  
ATOM   2033  H2  HOH B 671       1.463  20.218  28.177  1.00  0.00      B    H  
ATOM   2034  O   HOH B 672      28.938  14.932  27.608  1.00  0.00      B    O  
ATOM   2035  H1  HOH B 672      28.490  15.010  26.689  1.00  0.00      B    H  
ATOM   2036  H2  HOH B 672      29.924  15.021  27.517  1.00  0.00      B    H  
ATOM   2037  O   HOH B 673       1.494  18.597  12.454  1.00  0.00      B    O  
ATOM   2038  H1  HOH B 673       1.038  18.510  11.578  1.00  0.00      B    H  
ATOM   2039  H2  HOH B 673       1.867  17.681  12.669  1.00  0.00      B    H  
ATOM   2040  O   HOH B 674      29.634  36.695   8.745  1.00  0.00      B    O  
ATOM   2041  H1  HOH B 674      29.178  36.934   9.615  1.00  0.00      B    H  
ATOM   2042  H2  HOH B 674      29.410  37.405   8.082  1.00  0.00      B    H  
ATOM   2043  O   HOH B 675      15.354   5.543  15.651  1.00  0.00      B    O  
ATOM   2044  H1  HOH B 675      16.077   4.940  15.263  1.00  0.00      B    H  
ATOM   2045  H2  HOH B 675      15.337   6.433  15.130  1.00  0.00      B    H  
ATOM   2046  O   HOH B 676      36.376  27.399  37.478  1.00  0.00      B    O  
ATOM   2047  H1  HOH B 676      37.108  28.124  37.430  1.00  0.00      B    H  
ATOM   2048  H2  HOH B 676      36.175  27.195  36.481  1.00  0.00      B    H  
ATOM   2049  O   HOH B 677      23.665  25.490  22.712  1.00  0.00      B    O  
ATOM   2050  H1  HOH B 677      24.207  24.900  23.297  1.00  0.00      B    H  
ATOM   2051  H2  HOH B 677      22.845  25.028  22.420  1.00  0.00      B    H  
ATOM   2052  O   HOH B 678      25.986  21.620  35.180  1.00  0.00      B    O  
ATOM   2053  H1  HOH B 678      25.176  21.149  34.780  1.00  0.00      B    H  
ATOM   2054  H2  HOH B 678      26.810  20.983  35.199  1.00  0.00      B    H  
ATOM   2055  O   HOH B 679      34.140  26.545   1.652  1.00  0.00      B    O  
ATOM   2056  H1  HOH B 679      34.879  26.812   2.271  1.00  0.00      B    H  
ATOM   2057  H2  HOH B 679      33.801  27.391   1.239  1.00  0.00      B    H  
ATOM   2058  O   HOH B 680       7.884  18.425  38.200  1.00  0.00      B    O  
ATOM   2059  H1  HOH B 680       7.745  18.236  39.208  1.00  0.00      B    H  
ATOM   2060  H2  HOH B 680       8.807  18.850  38.073  1.00  0.00      B    H  
ATOM   2061  O   HOH B 681      38.173   9.292  29.448  1.00  0.00      B    O  
ATOM   2062  H1  HOH B 681      38.528   8.561  30.089  1.00  0.00      B    H  
ATOM   2063  H2  HOH B 681      37.180   8.998  29.310  1.00  0.00      B    H  
ATOM   2064  O   HOH B 682      36.472   0.291   9.791  1.00  0.00      B    O  
ATOM   2065  H1  HOH B 682      35.581   0.264   9.329  1.00  0.00      B    H  
ATOM   2066  H2  HOH B 682      36.422   1.001  10.506  1.00  0.00      B    H  
ATOM   2067  O   HOH B 683      15.984   8.920  22.529  1.00  0.00      B    O  
ATOM   2068  H1  HOH B 683      16.085   8.618  23.557  1.00  0.00      B    H  
ATOM   2069  H2  HOH B 683      15.954   8.090  21.947  1.00  0.00      B    H  
ATOM   2070  O   HOH B 684      33.682  26.690  19.060  1.00  0.00      B    O  
ATOM   2071  H1  HOH B 684      33.307  25.687  19.085  1.00  0.00      B    H  
ATOM   2072  H2  HOH B 684      33.274  27.130  19.890  1.00  0.00      B    H  
ATOM   2073  O   HOH B 685      21.999  10.870   7.399  1.00  0.00      B    O  
ATOM   2074  H1  HOH B 685      21.063  10.532   7.504  1.00  0.00      B    H  
ATOM   2075  H2  HOH B 685      22.609  10.051   7.410  1.00  0.00      B    H  
ATOM   2076  O   HOH B 686       8.534  23.642  30.805  1.00  0.00      B    O  
ATOM   2077  H1  HOH B 686       7.949  24.152  31.475  1.00  0.00      B    H  
ATOM   2078  H2  HOH B 686       8.369  22.680  30.931  1.00  0.00      B    H  
ATOM   2079  O   HOH B 687       8.434   9.459  37.347  1.00  0.00      B    O  
ATOM   2080  H1  HOH B 687       8.547   9.456  36.354  1.00  0.00      B    H  
ATOM   2081  H2  HOH B 687       9.356   9.447  37.736  1.00  0.00      B    H  
ATOM   2082  O   HOH B 688      19.665  18.839  37.664  1.00  0.00      B    O  
ATOM   2083  H1  HOH B 688      20.395  18.301  38.115  1.00  0.00      B    H  
ATOM   2084  H2  HOH B 688      18.734  18.615  38.029  1.00  0.00      B    H  
ATOM   2085  O   HOH B 689      21.581  23.207  15.938  1.00  0.00      B    O  
ATOM   2086  H1  HOH B 689      21.335  24.020  16.422  1.00  0.00      B    H  
ATOM   2087  H2  HOH B 689      21.110  22.385  16.367  1.00  0.00      B    H  
ATOM   2088  O   HOH B 690       6.391  33.977   4.812  1.00  0.00      B    O  
ATOM   2089  H1  HOH B 690       7.271  33.630   5.120  1.00  0.00      B    H  
ATOM   2090  H2  HOH B 690       6.487  34.928   4.425  1.00  0.00      B    H  
ATOM   2091  O   HOH B 691      33.190  28.842  -0.044  1.00  0.00      B    O  
ATOM   2092  H1  HOH B 691      32.268  28.954   0.303  1.00  0.00      B    H  
ATOM   2093  H2  HOH B 691      33.876  29.050   0.656  1.00  0.00      B    H  
ATOM   2094  O   HOH B 692      16.336  26.888   8.874  1.00  0.00      B    O  
ATOM   2095  H1  HOH B 692      16.376  25.932   8.494  1.00  0.00      B    H  
ATOM   2096  H2  HOH B 692      17.169  27.004   9.382  1.00  0.00      B    H  
ATOM   2097  O   HOH B 693      36.765   8.346  18.629  1.00  0.00      B    O  
ATOM   2098  H1  HOH B 693      37.662   7.916  18.887  1.00  0.00      B    H  
ATOM   2099  H2  HOH B 693      36.513   9.039  19.320  1.00  0.00      B    H  
ATOM   2100  O   HOH B 694      34.359  18.453  33.712  1.00  0.00      B    O  
ATOM   2101  H1  HOH B 694      34.392  17.926  34.573  1.00  0.00      B    H  
ATOM   2102  H2  HOH B 694      33.388  18.584  33.567  1.00  0.00      B    H  
ATOM   2103  O   HOH B 695      18.009  13.863  37.438  1.00  0.00      B    O  
ATOM   2104  H1  HOH B 695      18.477  14.458  38.083  1.00  0.00      B    H  
ATOM   2105  H2  HOH B 695      17.260  13.373  37.893  1.00  0.00      B    H  
ATOM   2106  O   HOH B 696      15.749   6.092   8.760  1.00  0.00      B    O  
ATOM   2107  H1  HOH B 696      15.199   6.906   8.822  1.00  0.00      B    H  
ATOM   2108  H2  HOH B 696      15.284   5.416   8.162  1.00  0.00      B    H  
ATOM   2109  O   HOH B 697      30.147  36.491   3.140  1.00  0.00      B    O  
ATOM   2110  H1  HOH B 697      30.929  36.252   3.710  1.00  0.00      B    H  
ATOM   2111  H2  HOH B 697      29.820  35.634   2.660  1.00  0.00      B    H  
ATOM   2112  O   HOH B 698       0.877   6.905  33.488  1.00  0.00      B    O  
ATOM   2113  H1  HOH B 698       1.769   7.023  32.996  1.00  0.00      B    H  
ATOM   2114  H2  HOH B 698       1.118   6.394  34.307  1.00  0.00      B    H  
ATOM   2115  O   HOH B 699      30.851  22.226  35.435  1.00  0.00      B    O  
ATOM   2116  H1  HOH B 699      30.216  22.853  34.870  1.00  0.00      B    H  
ATOM   2117  H2  HOH B 699      31.524  22.844  35.885  1.00  0.00      B    H  
ATOM   2118  O   HOH B 700      32.852  22.164  11.114  1.00  0.00      B    O  
ATOM   2119  H1  HOH B 700      32.843  21.159  11.172  1.00  0.00      B    H  
ATOM   2120  H2  HOH B 700      33.280  22.364  10.236  1.00  0.00      B    H  
ATOM   2121  O   HOH B 701      34.375  24.798  25.091  1.00  0.00      B    O  
ATOM   2122  H1  HOH B 701      34.144  25.740  25.371  1.00  0.00      B    H  
ATOM   2123  H2  HOH B 701      34.119  24.186  25.880  1.00  0.00      B    H  
ATOM   2124  O   HOH B 702      33.557  31.835  38.506  1.00  0.00      B    O  
ATOM   2125  H1  HOH B 702      33.489  30.875  38.343  1.00  0.00      B    H  
ATOM   2126  H2  HOH B 702      34.481  32.059  38.864  1.00  0.00      B    H  
ATOM   2127  O   HOH B 703      21.339   5.712   1.393  1.00  0.00      B    O  
ATOM   2128  H1  HOH B 703      22.342   5.658   1.292  1.00  0.00      B    H  
ATOM   2129  H2  HOH B 703      21.078   6.692   1.511  1.00  0.00      B    H  
ATOM   2130  O   HOH B 704      37.655  28.181  22.624  1.00  0.00      B    O  
ATOM   2131  H1  HOH B 704      37.875  28.949  23.254  1.00  0.00      B    H  
ATOM   2132  H2  HOH B 704      38.177  28.326  21.802  1.00  0.00      B    H  
ATOM   2133  O   HOH B 705      31.253   8.352  20.764  1.00  0.00      B    O  
ATOM   2134  H1  HOH B 705      31.526   9.024  20.084  1.00  0.00      B    H  
ATOM   2135  H2  HOH B 705      31.361   7.466  20.328  1.00  0.00      B    H  
ATOM   2136  O   HOH B 706      25.538  24.039  34.029  1.00  0.00      B    O  
ATOM   2137  H1  HOH B 706      25.323  23.165  34.520  1.00  0.00      B    H  
ATOM   2138  H2  HOH B 706      25.862  23.735  33.104  1.00  0.00      B    H  
ATOM   2139  O   HOH B 707       7.923  20.368   4.438  1.00  0.00      B    O  
ATOM   2140  H1  HOH B 707       8.583  21.067   4.106  1.00  0.00      B    H  
ATOM   2141  H2  HOH B 707       7.749  19.816   3.637  1.00  0.00      B    H  
ATOM   2142  O   HOH B 708      25.573  32.767  12.840  1.00  0.00      B    O  
ATOM   2143  H1  HOH B 708      25.798  33.527  13.414  1.00  0.00      B    H  
ATOM   2144  H2  HOH B 708      24.673  32.962  12.373  1.00  0.00      B    H  
ATOM   2145  O   HOH B 709      10.685  16.685  22.089  1.00  0.00      B    O  
ATOM   2146  H1  HOH B 709      10.754  15.722  21.891  1.00  0.00      B    H  
ATOM   2147  H2  HOH B 709       9.699  16.927  22.193  1.00  0.00      B    H  
ATOM   2148  O   HOH B 710      20.516  12.688  16.459  1.00  0.00      B    O  
ATOM   2149  H1  HOH B 710      21.125  11.948  16.321  1.00  0.00      B    H  
ATOM   2150  H2  HOH B 710      19.613  12.359  16.132  1.00  0.00      B    H  
ATOM   2151  O   HOH B 711      18.823  17.963  27.364  1.00  0.00      B    O  
ATOM   2152  H1  HOH B 711      18.010  18.040  27.966  1.00  0.00      B    H  
ATOM   2153  H2  HOH B 711      19.263  17.081  27.654  1.00  0.00      B    H  
ATOM   2154  O   HOH B 712      28.903  29.224  38.212  1.00  0.00      B    O  
ATOM   2155  H1  HOH B 712      29.783  29.512  38.621  1.00  0.00      B    H  
ATOM   2156  H2  HOH B 712      28.394  28.612  38.864  1.00  0.00      B    H  
ATOM   2157  O   HOH B 713      35.159  25.198  38.568  1.00  0.00      B    O  
ATOM   2158  H1  HOH B 713      35.377  26.101  38.093  1.00  0.00      B    H  
ATOM   2159  H2  HOH B 713      34.704  25.333  39.465  1.00  0.00      B    H  
ATOM   2160  O   HOH B 714       3.614  33.355  34.652  1.00  0.00      B    O  
ATOM   2161  H1  HOH B 714       3.261  32.378  34.658  1.00  0.00      B    H  
ATOM   2162  H2  HOH B 714       2.779  33.977  34.633  1.00  0.00      B    H  
ATOM   2163  O   HOH B 715       6.111  37.544  28.461  1.00  0.00      B    O  
ATOM   2164  H1  HOH B 715       6.882  37.035  28.795  1.00  0.00      B    H  
ATOM   2165  H2  HOH B 715       6.361  37.871  27.531  1.00  0.00      B    H  
ATOM   2166  O   HOH B 716      25.311  18.729  35.823  1.00  0.00      B    O  
ATOM   2167  H1  HOH B 716      24.771  17.909  36.121  1.00  0.00      B    H  
ATOM   2168  H2  HOH B 716      24.670  19.449  35.435  1.00  0.00      B    H  
ATOM   2169  O   HOH B 717      17.794  38.977   3.579  1.00  0.00      B    O  
ATOM   2170  H1  HOH B 717      18.033  39.558   2.821  1.00  0.00      B    H  
ATOM   2171  H2  HOH B 717      18.302  38.068   3.510  1.00  0.00      B    H  
ATOM   2172  O   HOH B 718      25.066   6.955  20.431  1.00  0.00      B    O  
ATOM   2173  H1  HOH B 718      24.800   6.171  19.860  1.00  0.00      B    H  
ATOM   2174  H2  HOH B 718      26.087   6.930  20.547  1.00  0.00      B    H  
ATOM   2175  O   HOH B 719      34.712   1.087  18.431  1.00  0.00      B    O  
ATOM   2176  H1  HOH B 719      34.711   1.171  17.421  1.00  0.00      B    H  
ATOM   2177  H2  HOH B 719      34.160   0.266  18.648  1.00  0.00      B    H  
ATOM   2178  O   HOH B 720      21.372  10.260  36.075  1.00  0.00      B    O  
ATOM   2179  H1  HOH B 720      22.240  10.593  35.697  1.00  0.00      B    H  
ATOM   2180  H2  HOH B 720      20.881  11.063  36.375  1.00  0.00      B    H  
ATOM   2181  O   HOH B 721      23.912   8.408  39.017  1.00  0.00      B    O  
ATOM   2182  H1  HOH B 721      24.837   8.110  38.593  1.00  0.00      B    H  
ATOM   2183  H2  HOH B 721      23.246   8.521  38.278  1.00  0.00      B    H  
ATOM   2184  O   HOH B 722       6.208  24.148  32.617  1.00  0.00      B    O  
ATOM   2185  H1  HOH B 722       5.984  23.168  32.711  1.00  0.00      B    H  
ATOM   2186  H2  HOH B 722       5.356  24.544  32.216  1.00  0.00      B    H  
ATOM   2187  O   HOH B 723      37.252   0.613   4.347  1.00  0.00      B    O  
ATOM   2188  H1  HOH B 723      37.057   0.513   5.341  1.00  0.00      B    H  
ATOM   2189  H2  HOH B 723      36.372   0.431   3.816  1.00  0.00      B    H  
ATOM   2190  O   HOH B 724      29.392  20.245  37.087  1.00  0.00      B    O  
ATOM   2191  H1  HOH B 724      28.932  20.635  37.909  1.00  0.00      B    H  
ATOM   2192  H2  HOH B 724      29.946  20.967  36.629  1.00  0.00      B    H  
ATOM   2193  O   HOH B 725      31.585  21.339  27.232  1.00  0.00      B    O  
ATOM   2194  H1  HOH B 725      32.104  22.165  27.391  1.00  0.00      B    H  
ATOM   2195  H2  HOH B 725      31.630  21.066  26.270  1.00  0.00      B    H  
ATOM   2196  O   HOH B 726      11.942   3.721  37.296  1.00  0.00      B    O  
ATOM   2197  H1  HOH B 726      12.458   4.563  37.178  1.00  0.00      B    H  
ATOM   2198  H2  HOH B 726      10.958   4.021  37.363  1.00  0.00      B    H  
ATOM   2199  O   HOH B 727      38.722  29.029  37.302  1.00  0.00      B    O  
ATOM   2200  H1  HOH B 727      39.744  28.997  37.161  1.00  0.00      B    H  
ATOM   2201  H2  HOH B 727      38.311  29.418  36.458  1.00  0.00      B    H  
ATOM   2202  O   HOH B 728       4.570  30.633  35.183  1.00  0.00      B    O  
ATOM   2203  H1  HOH B 728       3.944  30.243  34.501  1.00  0.00      B    H  
ATOM   2204  H2  HOH B 728       5.407  30.036  35.107  1.00  0.00      B    H  
ATOM   2205  O   HOH B 729      15.945  18.336  31.797  1.00  0.00      B    O  
ATOM   2206  H1  HOH B 729      16.146  18.341  32.757  1.00  0.00      B    H  
ATOM   2207  H2  HOH B 729      14.947  18.189  31.748  1.00  0.00      B    H  
ATOM   2208  O   HOH B 730      32.000   6.734  31.558  1.00  0.00      B    O  
ATOM   2209  H1  HOH B 730      32.178   7.528  32.091  1.00  0.00      B    H  
ATOM   2210  H2  HOH B 730      31.133   6.870  31.113  1.00  0.00      B    H  
ATOM   2211  O   HOH B 731      27.259  21.550  27.304  1.00  0.00      B    O  
ATOM   2212  H1  HOH B 731      27.374  22.213  27.989  1.00  0.00      B    H  
ATOM   2213  H2  HOH B 731      27.743  20.728  27.620  1.00  0.00      B    H  
ATOM   2214  O   HOH B 732      12.754  18.996   2.096  1.00  0.00      B    O  
ATOM   2215  H1  HOH B 732      12.870  18.188   2.691  1.00  0.00      B    H  
ATOM   2216  H2  HOH B 732      12.318  18.659   1.233  1.00  0.00      B    H  
ATOM   2217  O   HOH B 733      18.582  26.844  25.171  1.00  0.00      B    O  
ATOM   2218  H1  HOH B 733      19.310  27.584  25.076  1.00  0.00      B    H  
ATOM   2219  H2  HOH B 733      17.789  27.266  25.634  1.00  0.00      B    H  
ATOM   2220  O   HOH B 734       4.738  29.657  16.602  1.00  0.00      B    O  
ATOM   2221  H1  HOH B 734       4.324  29.378  17.463  1.00  0.00      B    H  
ATOM   2222  H2  HOH B 734       5.533  30.276  16.817  1.00  0.00      B    H  
ATOM   2223  O   HOH B 735      25.804   1.729  15.314  1.00  0.00      B    O  
ATOM   2224  H1  HOH B 735      25.512   1.096  16.055  1.00  0.00      B    H  
ATOM   2225  H2  HOH B 735      25.562   2.664  15.563  1.00  0.00      B    H  
ATOM   2226  O   HOH B 736      20.593  22.178   2.538  1.00  0.00      B    O  
ATOM   2227  H1  HOH B 736      20.444  23.090   3.010  1.00  0.00      B    H  
ATOM   2228  H2  HOH B 736      20.287  22.262   1.568  1.00  0.00      B    H  
ATOM   2229  O   HOH B 737       3.205  11.296   9.218  1.00  0.00      B    O  
ATOM   2230  H1  HOH B 737       4.134  11.004   9.556  1.00  0.00      B    H  
ATOM   2231  H2  HOH B 737       2.981  12.266   9.543  1.00  0.00      B    H  
ATOM   2232  O   HOH B 738       3.315  18.408  17.120  1.00  0.00      B    O  
ATOM   2233  H1  HOH B 738       3.774  17.535  17.151  1.00  0.00      B    H  
ATOM   2234  H2  HOH B 738       2.515  18.343  16.561  1.00  0.00      B    H  
ATOM   2235  O   HOH B 739       4.353  30.188   9.927  1.00  0.00      B    O  
ATOM   2236  H1  HOH B 739       4.697  29.410   9.376  1.00  0.00      B    H  
ATOM   2237  H2  HOH B 739       3.731  30.630   9.296  1.00  0.00      B    H  
ATOM   2238  O   HOH B 740       2.195  21.864  22.617  1.00  0.00      B    O  
ATOM   2239  H1  HOH B 740       1.744  21.650  21.755  1.00  0.00      B    H  
ATOM   2240  H2  HOH B 740       2.722  21.007  22.869  1.00  0.00      B    H  
ATOM   2241  O   HOH B 741      31.935  29.971  34.876  1.00  0.00      B    O  
ATOM   2242  H1  HOH B 741      32.181  30.907  34.688  1.00  0.00      B    H  
ATOM   2243  H2  HOH B 741      31.009  29.652  34.477  1.00  0.00      B    H  
ATOM   2244  O   HOH B 742      20.817  14.034   8.363  1.00  0.00      B    O  
ATOM   2245  H1  HOH B 742      21.792  14.074   8.214  1.00  0.00      B    H  
ATOM   2246  H2  HOH B 742      20.583  14.866   8.817  1.00  0.00      B    H  
ATOM   2247  O   HOH B 743       7.325  24.419   9.227  1.00  0.00      B    O  
ATOM   2248  H1  HOH B 743       8.358  24.424   9.005  1.00  0.00      B    H  
ATOM   2249  H2  HOH B 743       6.850  24.177   8.393  1.00  0.00      B    H  
ATOM   2250  O   HOH B 744      15.723  29.408  38.945  1.00  0.00      B    O  
ATOM   2251  H1  HOH B 744      14.961  30.012  38.610  1.00  0.00      B    H  
ATOM   2252  H2  HOH B 744      16.274  29.141  38.133  1.00  0.00      B    H  
ATOM   2253  O   HOH B 745       4.097   4.322  32.092  1.00  0.00      B    O  
ATOM   2254  H1  HOH B 745       4.703   4.163  32.896  1.00  0.00      B    H  
ATOM   2255  H2  HOH B 745       3.602   5.238  32.163  1.00  0.00      B    H  
ATOM   2256  O   HOH B 746      30.875  33.472  17.053  1.00  0.00      B    O  
ATOM   2257  H1  HOH B 746      30.416  32.848  16.379  1.00  0.00      B    H  
ATOM   2258  H2  HOH B 746      31.738  33.777  16.692  1.00  0.00      B    H  
ATOM   2259  O   HOH B 747      27.286  34.831  30.377  1.00  0.00      B    O  
ATOM   2260  H1  HOH B 747      28.087  34.326  30.671  1.00  0.00      B    H  
ATOM   2261  H2  HOH B 747      27.562  35.449  29.618  1.00  0.00      B    H  
ATOM   2262  O   HOH B 748       7.942   1.330  28.028  1.00  0.00      B    O  
ATOM   2263  H1  HOH B 748       8.789   0.926  28.454  1.00  0.00      B    H  
ATOM   2264  H2  HOH B 748       7.517   1.919  28.742  1.00  0.00      B    H  
ATOM   2265  O   HOH B 749      -0.261  11.746  31.217  1.00  0.00      B    O  
ATOM   2266  H1  HOH B 749      -0.075  10.989  30.611  1.00  0.00      B    H  
ATOM   2267  H2  HOH B 749       0.495  11.719  31.961  1.00  0.00      B    H  
ATOM   2268  O   HOH B 750      22.530   1.781  25.695  1.00  0.00      B    O  
ATOM   2269  H1  HOH B 750      21.645   1.201  25.730  1.00  0.00      B    H  
ATOM   2270  H2  HOH B 750      22.442   2.468  26.424  1.00  0.00      B    H  
ATOM   2271  O   HOH B 751      24.195   5.214   0.731  1.00  0.00      B    O  
ATOM   2272  H1  HOH B 751      24.572   5.350   1.649  1.00  0.00      B    H  
ATOM   2273  H2  HOH B 751      24.977   5.260   0.098  1.00  0.00      B    H  
ATOM   2274  O   HOH B 752      10.552  32.422  11.124  1.00  0.00      B    O  
ATOM   2275  H1  HOH B 752      10.888  32.625  12.097  1.00  0.00      B    H  
ATOM   2276  H2  HOH B 752       9.799  31.730  11.175  1.00  0.00      B    H  
ATOM   2277  O   HOH B 753       4.239  16.509  14.709  1.00  0.00      B    O  
ATOM   2278  H1  HOH B 753       4.928  17.044  15.113  1.00  0.00      B    H  
ATOM   2279  H2  HOH B 753       4.467  15.556  14.814  1.00  0.00      B    H  
ATOM   2280  O   HOH B 754       3.116   1.361  37.321  1.00  0.00      B    O  
ATOM   2281  H1  HOH B 754       3.427   1.447  38.307  1.00  0.00      B    H  
ATOM   2282  H2  HOH B 754       4.029   1.238  36.863  1.00  0.00      B    H  
ATOM   2283  O   HOH B 755      31.507   1.713  22.735  1.00  0.00      B    O  
ATOM   2284  H1  HOH B 755      31.527   1.115  21.919  1.00  0.00      B    H  
ATOM   2285  H2  HOH B 755      32.425   1.982  22.937  1.00  0.00      B    H  
ATOM   2286  O   HOH B 756      34.423   3.062  34.244  1.00  0.00      B    O  
ATOM   2287  H1  HOH B 756      34.012   3.517  35.027  1.00  0.00      B    H  
ATOM   2288  H2  HOH B 756      33.886   3.347  33.454  1.00  0.00      B    H  
ATOM   2289  O   HOH B 757      37.256  10.948  26.708  1.00  0.00      B    O  
ATOM   2290  H1  HOH B 757      38.070  10.382  26.783  1.00  0.00      B    H  
ATOM   2291  H2  HOH B 757      37.312  11.508  25.860  1.00  0.00      B    H  
ATOM   2292  O   HOH B 758      36.272  24.526  13.656  1.00  0.00      B    O  
ATOM   2293  H1  HOH B 758      36.209  25.271  14.348  1.00  0.00      B    H  
ATOM   2294  H2  HOH B 758      35.709  23.760  13.979  1.00  0.00      B    H  
ATOM   2295  O   HOH B 759      37.401  12.434   3.919  1.00  0.00      B    O  
ATOM   2296  H1  HOH B 759      37.911  11.641   4.380  1.00  0.00      B    H  
ATOM   2297  H2  HOH B 759      36.473  12.126   3.596  1.00  0.00      B    H  
ATOM   2298  O   HOH B 760      20.723  22.561  26.095  1.00  0.00      B    O  
ATOM   2299  H1  HOH B 760      19.819  22.779  26.486  1.00  0.00      B    H  
ATOM   2300  H2  HOH B 760      21.127  23.443  25.726  1.00  0.00      B    H  
ATOM   2301  O   HOH B 761      11.859   3.837  33.751  1.00  0.00      B    O  
ATOM   2302  H1  HOH B 761      10.991   3.754  34.225  1.00  0.00      B    H  
ATOM   2303  H2  HOH B 761      11.877   3.157  33.045  1.00  0.00      B    H  
ATOM   2304  O   HOH B 762      29.213   5.153  26.441  1.00  0.00      B    O  
ATOM   2305  H1  HOH B 762      28.329   5.515  26.148  1.00  0.00      B    H  
ATOM   2306  H2  HOH B 762      29.431   4.376  25.887  1.00  0.00      B    H  
ATOM   2307  O   HOH B 763      12.216  36.617   9.765  1.00  0.00      B    O  
ATOM   2308  H1  HOH B 763      13.122  36.831  10.114  1.00  0.00      B    H  
ATOM   2309  H2  HOH B 763      12.409  35.832   9.138  1.00  0.00      B    H  
ATOM   2310  O   HOH B 764      12.397  23.085  24.044  1.00  0.00      B    O  
ATOM   2311  H1  HOH B 764      12.396  22.579  24.901  1.00  0.00      B    H  
ATOM   2312  H2  HOH B 764      12.749  22.454  23.317  1.00  0.00      B    H  
ATOM   2313  O   HOH B 765      30.750   9.577  29.631  1.00  0.00      B    O  
ATOM   2314  H1  HOH B 765      31.803   9.340  29.647  1.00  0.00      B    H  
ATOM   2315  H2  HOH B 765      30.701  10.576  29.815  1.00  0.00      B    H  
ATOM   2316  O   HOH B 766      34.699   9.329   9.195  1.00  0.00      B    O  
ATOM   2317  H1  HOH B 766      34.907  10.013   9.964  1.00  0.00      B    H  
ATOM   2318  H2  HOH B 766      34.740   9.747   8.292  1.00  0.00      B    H  
ATOM   2319  O   HOH B 767      23.916  37.188  13.780  1.00  0.00      B    O  
ATOM   2320  H1  HOH B 767      23.711  37.141  12.822  1.00  0.00      B    H  
ATOM   2321  H2  HOH B 767      23.446  37.966  14.244  1.00  0.00      B    H  
ATOM   2322  O   HOH B 768       4.862   9.759  26.151  1.00  0.00      B    O  
ATOM   2323  H1  HOH B 768       4.474  10.542  25.623  1.00  0.00      B    H  
ATOM   2324  H2  HOH B 768       4.417   8.879  25.875  1.00  0.00      B    H  
ATOM   2325  O   HOH B 769      23.932  23.019  30.644  1.00  0.00      B    O  
ATOM   2326  H1  HOH B 769      23.991  22.038  30.338  1.00  0.00      B    H  
ATOM   2327  H2  HOH B 769      23.296  23.155  31.427  1.00  0.00      B    H  
ATOM   2328  O   HOH B 770      22.112  36.094   8.277  1.00  0.00      B    O  
ATOM   2329  H1  HOH B 770      22.805  35.924   9.013  1.00  0.00      B    H  
ATOM   2330  H2  HOH B 770      21.314  36.565   8.806  1.00  0.00      B    H  
ATOM   2331  O   HOH B 771      10.172   5.731  13.276  1.00  0.00      B    O  
ATOM   2332  H1  HOH B 771       9.900   4.738  13.478  1.00  0.00      B    H  
ATOM   2333  H2  HOH B 771      10.394   6.126  14.136  1.00  0.00      B    H  
ATOM   2334  O   HOH B 772      14.376   5.630   2.718  1.00  0.00      B    O  
ATOM   2335  H1  HOH B 772      13.555   6.081   3.089  1.00  0.00      B    H  
ATOM   2336  H2  HOH B 772      14.685   4.990   3.388  1.00  0.00      B    H  
ATOM   2337  O   HOH B 773      33.258  22.322  38.634  1.00  0.00      B    O  
ATOM   2338  H1  HOH B 773      33.179  22.911  39.464  1.00  0.00      B    H  
ATOM   2339  H2  HOH B 773      34.181  22.419  38.259  1.00  0.00      B    H  
ATOM   2340  O   HOH B 774      35.851  30.155   4.538  1.00  0.00      B    O  
ATOM   2341  H1  HOH B 774      35.886  30.704   5.372  1.00  0.00      B    H  
ATOM   2342  H2  HOH B 774      36.280  30.685   3.792  1.00  0.00      B    H  
ATOM   2343  O   HOH B 775      21.431  33.688  18.606  1.00  0.00      B    O  
ATOM   2344  H1  HOH B 775      21.457  33.623  17.549  1.00  0.00      B    H  
ATOM   2345  H2  HOH B 775      20.655  33.140  18.987  1.00  0.00      B    H  
ATOM   2346  O   HOH B 776      28.222   4.425   3.404  1.00  0.00      B    O  
ATOM   2347  H1  HOH B 776      28.874   4.707   2.595  1.00  0.00      B    H  
ATOM   2348  H2  HOH B 776      28.712   4.604   4.272  1.00  0.00      B    H  
ATOM   2349  O   HOH B 777      19.419   0.655   1.438  1.00  0.00      B    O  
ATOM   2350  H1  HOH B 777      18.673   1.358   1.334  1.00  0.00      B    H  
ATOM   2351  H2  HOH B 777      19.294  -0.132   0.814  1.00  0.00      B    H  
ATOM   2352  O   HOH B 778      33.884  10.187   1.263  1.00  0.00      B    O  
ATOM   2353  H1  HOH B 778      33.815  10.721   0.426  1.00  0.00      B    H  
ATOM   2354  H2  HOH B 778      33.692   9.231   0.954  1.00  0.00      B    H  
ATOM   2355  O   HOH B 779      25.561  35.387  36.805  1.00  0.00      B    O  
ATOM   2356  H1  HOH B 779      26.575  35.320  36.777  1.00  0.00      B    H  
ATOM   2357  H2  HOH B 779      25.411  36.371  36.549  1.00  0.00      B    H  
ATOM   2358  O   HOH B 780      12.401  22.277  26.895  1.00  0.00      B    O  
ATOM   2359  H1  HOH B 780      11.457  22.259  27.134  1.00  0.00      B    H  
ATOM   2360  H2  HOH B 780      12.826  23.062  27.392  1.00  0.00      B    H  
ATOM   2361  O   HOH B 781      18.139  26.895  38.586  1.00  0.00      B    O  
ATOM   2362  H1  HOH B 781      17.682  25.990  38.582  1.00  0.00      B    H  
ATOM   2363  H2  HOH B 781      17.705  27.481  37.862  1.00  0.00      B    H  
ATOM   2364  O   HOH B 782      35.837  34.664   2.175  1.00  0.00      B    O  
ATOM   2365  H1  HOH B 782      36.215  33.834   1.711  1.00  0.00      B    H  
ATOM   2366  H2  HOH B 782      36.325  34.784   3.070  1.00  0.00      B    H  
ATOM   2367  O   HOH B 783      26.011  14.403  28.604  1.00  0.00      B    O  
ATOM   2368  H1  HOH B 783      25.834  15.142  29.272  1.00  0.00      B    H  
ATOM   2369  H2  HOH B 783      27.028  14.348  28.439  1.00  0.00      B    H  
ATOM   2370  O   HOH B 784      26.614   3.787  22.353  1.00  0.00      B    O  
ATOM   2371  H1  HOH B 784      26.836   4.791  22.257  1.00  0.00      B    H  
ATOM   2372  H2  HOH B 784      26.217   3.706  23.254  1.00  0.00      B    H  
ATOM   2373  O   HOH B 785      20.339   2.280  23.290  1.00  0.00      B    O  
ATOM   2374  H1  HOH B 785      20.366   2.020  24.230  1.00  0.00      B    H  
ATOM   2375  H2  HOH B 785      20.125   3.267  23.260  1.00  0.00      B    H  
ATOM   2376  O   HOH B 786      12.119  25.770  22.647  1.00  0.00      B    O  
ATOM   2377  H1  HOH B 786      12.982  26.177  22.304  1.00  0.00      B    H  
ATOM   2378  H2  HOH B 786      12.422  24.825  23.022  1.00  0.00      B    H  
ATOM   2379  O   HOH B 787       4.989   7.536  20.640  1.00  0.00      B    O  
ATOM   2380  H1  HOH B 787       4.033   7.133  20.595  1.00  0.00      B    H  
ATOM   2381  H2  HOH B 787       5.498   7.233  19.807  1.00  0.00      B    H  
ATOM   2382  O   HOH B 788       5.955  19.767   7.826  1.00  0.00      B    O  
ATOM   2383  H1  HOH B 788       5.273  19.930   7.139  1.00  0.00      B    H  
ATOM   2384  H2  HOH B 788       5.736  20.362   8.578  1.00  0.00      B    H  
ATOM   2385  O   HOH B 789      24.894  25.721  26.815  1.00  0.00      B    O  
ATOM   2386  H1  HOH B 789      24.804  26.628  26.318  1.00  0.00      B    H  
ATOM   2387  H2  HOH B 789      25.223  25.026  26.186  1.00  0.00      B    H  
ATOM   2388  O   HOH B 790      30.033  24.234  19.535  1.00  0.00      B    O  
ATOM   2389  H1  HOH B 790      29.798  23.313  19.200  1.00  0.00      B    H  
ATOM   2390  H2  HOH B 790      31.042  24.343  19.325  1.00  0.00      B    H  
ATOM   2391  O   HOH B 791       5.066  37.547   7.912  1.00  0.00      B    O  
ATOM   2392  H1  HOH B 791       5.112  36.942   7.147  1.00  0.00      B    H  
ATOM   2393  H2  HOH B 791       6.063  37.934   7.993  1.00  0.00      B    H  
ATOM   2394  O   HOH B 792      26.487  34.521   4.124  1.00  0.00      B    O  
ATOM   2395  H1  HOH B 792      25.830  35.251   4.271  1.00  0.00      B    H  
ATOM   2396  H2  HOH B 792      26.182  34.023   3.336  1.00  0.00      B    H  
ATOM   2397  O   HOH B 793       9.277  13.274  24.448  1.00  0.00      B    O  
ATOM   2398  H1  HOH B 793       9.314  13.569  23.504  1.00  0.00      B    H  
ATOM   2399  H2  HOH B 793      10.056  13.698  24.963  1.00  0.00      B    H  
ATOM   2400  O   HOH B 794       2.897  23.497  11.997  1.00  0.00      B    O  
ATOM   2401  H1  HOH B 794       2.796  24.181  11.289  1.00  0.00      B    H  
ATOM   2402  H2  HOH B 794       2.027  23.026  12.045  1.00  0.00      B    H  
ATOM   2403  O   HOH B 795      22.121  15.609   5.496  1.00  0.00      B    O  
ATOM   2404  H1  HOH B 795      22.470  14.814   6.007  1.00  0.00      B    H  
ATOM   2405  H2  HOH B 795      22.240  15.417   4.486  1.00  0.00      B    H  
ATOM   2406  O   HOH B 796       1.135  24.677  33.134  1.00  0.00      B    O  
ATOM   2407  H1  HOH B 796       0.854  23.713  33.035  1.00  0.00      B    H  
ATOM   2408  H2  HOH B 796       0.304  25.204  33.317  1.00  0.00      B    H  
ATOM   2409  O   HOH B 797      23.425  33.365  11.421  1.00  0.00      B    O  
ATOM   2410  H1  HOH B 797      23.477  34.316  11.032  1.00  0.00      B    H  
ATOM   2411  H2  HOH B 797      23.409  32.696  10.656  1.00  0.00      B    H  
ATOM   2412  O   HOH B 798      35.307  23.990   5.695  1.00  0.00      B    O  
ATOM   2413  H1  HOH B 798      36.164  23.526   5.771  1.00  0.00      B    H  
ATOM   2414  H2  HOH B 798      35.284  24.733   6.447  1.00  0.00      B    H  
ATOM   2415  O   HOH B 799       5.770  21.675  31.804  1.00  0.00      B    O  
ATOM   2416  H1  HOH B 799       5.075  20.997  31.569  1.00  0.00      B    H  
ATOM   2417  H2  HOH B 799       6.270  21.927  30.975  1.00  0.00      B    H  
ATOM   2418  O   HOH B 800      24.670  32.971  34.581  1.00  0.00      B    O  
ATOM   2419  H1  HOH B 800      24.008  33.590  34.048  1.00  0.00      B    H  
ATOM   2420  H2  HOH B 800      24.564  33.177  35.562  1.00  0.00      B    H  
ATOM   2421  O   HOH B 801      26.603  13.952   5.498  1.00  0.00      B    O  
ATOM   2422  H1  HOH B 801      26.534  12.950   5.766  1.00  0.00      B    H  
ATOM   2423  H2  HOH B 801      25.786  14.196   4.909  1.00  0.00      B    H  
ATOM   2424  O   HOH B 802      23.257  32.749   8.599  1.00  0.00      B    O  
ATOM   2425  H1  HOH B 802      23.855  32.945   7.757  1.00  0.00      B    H  
ATOM   2426  H2  HOH B 802      22.262  32.634   8.227  1.00  0.00      B    H  
ATOM   2427  O   HOH B 803      26.223  16.780  32.381  1.00  0.00      B    O  
ATOM   2428  H1  HOH B 803      26.292  15.924  32.901  1.00  0.00      B    H  
ATOM   2429  H2  HOH B 803      25.438  17.377  32.647  1.00  0.00      B    H  
ATOM   2430  O   HOH B 804       9.754  25.449  13.090  1.00  0.00      B    O  
ATOM   2431  H1  HOH B 804      10.329  25.192  12.248  1.00  0.00      B    H  
ATOM   2432  H2  HOH B 804      10.053  24.777  13.810  1.00  0.00      B    H  
ATOM   2433  O   HOH B 805       9.656   3.986   2.191  1.00  0.00      B    O  
ATOM   2434  H1  HOH B 805       9.182   3.445   1.496  1.00  0.00      B    H  
ATOM   2435  H2  HOH B 805       9.253   3.708   3.071  1.00  0.00      B    H  
ATOM   2436  O   HOH B 806      20.530  15.823  21.086  1.00  0.00      B    O  
ATOM   2437  H1  HOH B 806      20.195  14.848  21.098  1.00  0.00      B    H  
ATOM   2438  H2  HOH B 806      21.029  16.030  20.193  1.00  0.00      B    H  
ATOM   2439  O   HOH B 807      24.858  11.024  18.570  1.00  0.00      B    O  
ATOM   2440  H1  HOH B 807      24.166  10.919  19.342  1.00  0.00      B    H  
ATOM   2441  H2  HOH B 807      25.419  11.837  18.801  1.00  0.00      B    H  
ATOM   2442  O   HOH B 808      32.863  18.085  17.942  1.00  0.00      B    O  
ATOM   2443  H1  HOH B 808      32.008  17.868  18.316  1.00  0.00      B    H  
ATOM   2444  H2  HOH B 808      33.103  17.388  17.268  1.00  0.00      B    H  
ATOM   2445  O   HOH B 809      27.706  19.744   1.488  1.00  0.00      B    O  
ATOM   2446  H1  HOH B 809      27.282  18.990   0.987  1.00  0.00      B    H  
ATOM   2447  H2  HOH B 809      27.879  20.455   0.750  1.00  0.00      B    H  
ATOM   2448  O   HOH B 810      30.961   7.790  27.309  1.00  0.00      B    O  
ATOM   2449  H1  HOH B 810      30.630   8.214  28.188  1.00  0.00      B    H  
ATOM   2450  H2  HOH B 810      30.134   7.373  26.873  1.00  0.00      B    H  
ATOM   2451  O   HOH B 811      30.032  19.763  17.970  1.00  0.00      B    O  
ATOM   2452  H1  HOH B 811      30.181  19.978  17.016  1.00  0.00      B    H  
ATOM   2453  H2  HOH B 811      29.842  20.642  18.486  1.00  0.00      B    H  
ATOM   2454  O   HOH B 812      29.090  31.460  29.039  1.00  0.00      B    O  
ATOM   2455  H1  HOH B 812      29.114  30.606  29.633  1.00  0.00      B    H  
ATOM   2456  H2  HOH B 812      28.468  31.277  28.236  1.00  0.00      B    H  
ATOM   2457  O   HOH B 813      22.368  25.687   3.874  1.00  0.00      B    O  
ATOM   2458  H1  HOH B 813      21.522  25.180   3.678  1.00  0.00      B    H  
ATOM   2459  H2  HOH B 813      23.032  25.439   3.186  1.00  0.00      B    H  
ATOM   2460  O   HOH B 814      34.099   9.901  13.922  1.00  0.00      B    O  
ATOM   2461  H1  HOH B 814      33.403   9.149  13.761  1.00  0.00      B    H  
ATOM   2462  H2  HOH B 814      34.561  10.091  13.024  1.00  0.00      B    H  
ATOM   2463  O   HOH B 815      24.459   7.883   2.578  1.00  0.00      B    O  
ATOM   2464  H1  HOH B 815      24.883   6.929   2.671  1.00  0.00      B    H  
ATOM   2465  H2  HOH B 815      24.419   8.126   1.587  1.00  0.00      B    H  
ATOM   2466  O   HOH B 816      19.272   4.381   2.330  1.00  0.00      B    O  
ATOM   2467  H1  HOH B 816      18.640   5.139   2.240  1.00  0.00      B    H  
ATOM   2468  H2  HOH B 816      20.158   4.729   1.975  1.00  0.00      B    H  
ATOM   2469  O   HOH B 817      30.057  33.768  10.350  1.00  0.00      B    O  
ATOM   2470  H1  HOH B 817      29.552  34.433   9.811  1.00  0.00      B    H  
ATOM   2471  H2  HOH B 817      29.558  32.883  10.182  1.00  0.00      B    H  
ATOM   2472  O   HOH B 818      14.974  15.045  15.458  1.00  0.00      B    O  
ATOM   2473  H1  HOH B 818      15.635  15.216  16.257  1.00  0.00      B    H  
ATOM   2474  H2  HOH B 818      14.502  14.158  15.593  1.00  0.00      B    H  
ATOM   2475  O   HOH B 819       3.831  23.134   3.813  1.00  0.00      B    O  
ATOM   2476  H1  HOH B 819       3.773  23.069   2.791  1.00  0.00      B    H  
ATOM   2477  H2  HOH B 819       4.323  22.280   4.132  1.00  0.00      B    H  
ATOM   2478  O   HOH B 820      38.117  37.221  39.054  1.00  0.00      B    O  
ATOM   2479  H1  HOH B 820      37.992  36.401  39.652  1.00  0.00      B    H  
ATOM   2480  H2  HOH B 820      37.964  36.869  38.123  1.00  0.00      B    H  
ATOM   2481  O   HOH B 821      27.649   6.569  11.162  1.00  0.00      B    O  
ATOM   2482  H1  HOH B 821      27.252   5.674  11.394  1.00  0.00      B    H  
ATOM   2483  H2  HOH B 821      26.976   7.338  11.429  1.00  0.00      B    H  
ATOM   2484  O   HOH B 822       1.942   3.649   6.960  1.00  0.00      B    O  
ATOM   2485  H1  HOH B 822       1.459   3.037   6.341  1.00  0.00      B    H  
ATOM   2486  H2  HOH B 822       1.536   3.705   7.858  1.00  0.00      B    H  
ATOM   2487  O   HOH B 823      20.591   8.496  14.975  1.00  0.00      B    O  
ATOM   2488  H1  HOH B 823      19.843   7.868  14.874  1.00  0.00      B    H  
ATOM   2489  H2  HOH B 823      21.306   8.154  14.393  1.00  0.00      B    H  
ATOM   2490  O   HOH B 824      15.723  15.105   5.849  1.00  0.00      B    O  
ATOM   2491  H1  HOH B 824      14.735  14.766   5.925  1.00  0.00      B    H  
ATOM   2492  H2  HOH B 824      15.739  15.876   5.157  1.00  0.00      B    H  
ATOM   2493  O   HOH B 825      25.654   4.516  15.686  1.00  0.00      B    O  
ATOM   2494  H1  HOH B 825      25.005   4.802  14.930  1.00  0.00      B    H  
ATOM   2495  H2  HOH B 825      26.447   5.177  15.824  1.00  0.00      B    H  
ATOM   2496  O   HOH B 826      19.086  27.617   1.910  1.00  0.00      B    O  
ATOM   2497  H1  HOH B 826      20.114  27.789   1.984  1.00  0.00      B    H  
ATOM   2498  H2  HOH B 826      18.862  27.322   0.913  1.00  0.00      B    H  
ATOM   2499  O   HOH B 827       5.414  29.241  25.561  1.00  0.00      B    O  
ATOM   2500  H1  HOH B 827       5.696  28.557  24.888  1.00  0.00      B    H  
ATOM   2501  H2  HOH B 827       5.296  30.129  25.079  1.00  0.00      B    H  
ATOM   2502  O   HOH B 828       6.288  31.533  18.148  1.00  0.00      B    O  
ATOM   2503  H1  HOH B 828       5.630  31.529  18.924  1.00  0.00      B    H  
ATOM   2504  H2  HOH B 828       6.823  32.384  18.170  1.00  0.00      B    H  
ATOM   2505  O   HOH B 829      26.976  32.973  10.334  1.00  0.00      B    O  
ATOM   2506  H1  HOH B 829      26.722  33.962  10.083  1.00  0.00      B    H  
ATOM   2507  H2  HOH B 829      26.488  32.725  11.219  1.00  0.00      B    H  
ATOM   2508  O   HOH B 830       5.535  25.786   4.708  1.00  0.00      B    O  
ATOM   2509  H1  HOH B 830       6.129  26.552   4.464  1.00  0.00      B    H  
ATOM   2510  H2  HOH B 830       4.573  26.113   4.712  1.00  0.00      B    H  
ATOM   2511  O   HOH B 831       1.719  14.491  27.782  1.00  0.00      B    O  
ATOM   2512  H1  HOH B 831       2.303  13.730  28.037  1.00  0.00      B    H  
ATOM   2513  H2  HOH B 831       2.048  14.817  26.858  1.00  0.00      B    H  
ATOM   2514  O   HOH B 832       2.550  14.958  25.061  1.00  0.00      B    O  
ATOM   2515  H1  HOH B 832       1.985  14.925  24.166  1.00  0.00      B    H  
ATOM   2516  H2  HOH B 832       3.111  14.075  25.028  1.00  0.00      B    H  
ATOM   2517  O   HOH B 833      11.077  33.285   1.989  1.00  0.00      B    O  
ATOM   2518  H1  HOH B 833      11.836  33.043   2.573  1.00  0.00      B    H  
ATOM   2519  H2  HOH B 833      10.487  33.942   2.527  1.00  0.00      B    H  
ATOM   2520  O   HOH B 834      25.701  12.999  22.146  1.00  0.00      B    O  
ATOM   2521  H1  HOH B 834      25.251  12.169  21.739  1.00  0.00      B    H  
ATOM   2522  H2  HOH B 834      26.478  12.605  22.623  1.00  0.00      B    H  
ATOM   2523  O   HOH B 835       3.357   6.974  32.475  1.00  0.00      B    O  
ATOM   2524  H1  HOH B 835       3.023   6.952  31.557  1.00  0.00      B    H  
ATOM   2525  H2  HOH B 835       3.908   7.817  32.610  1.00  0.00      B    H  
ATOM   2526  O   HOH B 836      30.709  17.196  13.239  1.00  0.00      B    O  
ATOM   2527  H1  HOH B 836      30.860  18.181  13.422  1.00  0.00      B    H  
ATOM   2528  H2  HOH B 836      31.606  16.697  13.273  1.00  0.00      B    H  
ATOM   2529  O   HOH B 837      34.125   5.175  26.392  1.00  0.00      B    O  
ATOM   2530  H1  HOH B 837      35.159   5.335  26.421  1.00  0.00      B    H  
ATOM   2531  H2  HOH B 837      33.722   5.842  25.856  1.00  0.00      B    H  
ATOM   2532  O   HOH B 838      20.207  25.191   0.474  1.00  0.00      B    O  
ATOM   2533  H1  HOH B 838      19.736  25.718  -0.187  1.00  0.00      B    H  
ATOM   2534  H2  HOH B 838      19.927  24.212   0.335  1.00  0.00      B    H  
ATOM   2535  O   HOH B 839       3.407  27.010  36.394  1.00  0.00      B    O  
ATOM   2536  H1  HOH B 839       2.436  26.694  36.663  1.00  0.00      B    H  
ATOM   2537  H2  HOH B 839       3.461  27.111  35.391  1.00  0.00      B    H  
ATOM   2538  O   HOH B 840      15.937  24.969  11.883  1.00  0.00      B    O  
ATOM   2539  H1  HOH B 840      16.253  23.987  11.958  1.00  0.00      B    H  
ATOM   2540  H2  HOH B 840      16.750  25.570  11.761  1.00  0.00      B    H  
ATOM   2541  O   HOH B 841      27.200   9.696  20.104  1.00  0.00      B    O  
ATOM   2542  H1  HOH B 841      26.358   9.928  19.480  1.00  0.00      B    H  
ATOM   2543  H2  HOH B 841      27.703  10.524  20.249  1.00  0.00      B    H  
ATOM   2544  O   HOH B 842       3.425  10.206  31.466  1.00  0.00      B    O  
ATOM   2545  H1  HOH B 842       4.262   9.903  31.882  1.00  0.00      B    H  
ATOM   2546  H2  HOH B 842       3.479  10.104  30.434  1.00  0.00      B    H  
ATOM   2547  O   HOH B 843      25.426   1.154  28.732  1.00  0.00      B    O  
ATOM   2548  H1  HOH B 843      25.583   0.141  28.805  1.00  0.00      B    H  
ATOM   2549  H2  HOH B 843      26.363   1.519  28.508  1.00  0.00      B    H  
ATOM   2550  O   HOH B 844      19.138   0.621  34.233  1.00  0.00      B    O  
ATOM   2551  H1  HOH B 844      18.905   0.972  33.303  1.00  0.00      B    H  
ATOM   2552  H2  HOH B 844      18.866  -0.389  34.225  1.00  0.00      B    H  
ATOM   2553  O   HOH B 845      36.434   1.395  12.431  1.00  0.00      B    O  
ATOM   2554  H1  HOH B 845      37.441   1.537  12.593  1.00  0.00      B    H  
ATOM   2555  H2  HOH B 845      36.216   0.594  13.038  1.00  0.00      B    H  
ATOM   2556  O   HOH B 846      20.142  22.252  39.008  1.00  0.00      B    O  
ATOM   2557  H1  HOH B 846      20.962  21.788  38.624  1.00  0.00      B    H  
ATOM   2558  H2  HOH B 846      19.451  22.124  38.297  1.00  0.00      B    H  
ATOM   2559  O   HOH B 847      36.655   4.018   9.046  1.00  0.00      B    O  
ATOM   2560  H1  HOH B 847      36.004   3.575   9.715  1.00  0.00      B    H  
ATOM   2561  H2  HOH B 847      37.550   3.556   9.187  1.00  0.00      B    H  
ATOM   2562  O   HOH B 848      26.622  15.993  37.436  1.00  0.00      B    O  
ATOM   2563  H1  HOH B 848      27.196  16.193  36.663  1.00  0.00      B    H  
ATOM   2564  H2  HOH B 848      25.695  15.838  37.001  1.00  0.00      B    H  
ATOM   2565  O   HOH B 849      14.988   7.975   5.090  1.00  0.00      B    O  
ATOM   2566  H1  HOH B 849      14.270   8.363   4.508  1.00  0.00      B    H  
ATOM   2567  H2  HOH B 849      15.347   8.737   5.650  1.00  0.00      B    H  
ATOM   2568  O   HOH B 850      10.729   6.295   3.217  1.00  0.00      B    O  
ATOM   2569  H1  HOH B 850      10.950   6.093   4.203  1.00  0.00      B    H  
ATOM   2570  H2  HOH B 850      10.378   5.451   2.848  1.00  0.00      B    H  
ATOM   2571  O   HOH B 851      12.974  39.026   4.412  1.00  0.00      B    O  
ATOM   2572  H1  HOH B 851      13.665  39.472   3.799  1.00  0.00      B    H  
ATOM   2573  H2  HOH B 851      12.848  38.026   4.193  1.00  0.00      B    H  
ATOM   2574  O   HOH B 852      36.941  12.761  22.760  1.00  0.00      B    O  
ATOM   2575  H1  HOH B 852      37.316  13.351  21.982  1.00  0.00      B    H  
ATOM   2576  H2  HOH B 852      36.174  12.224  22.353  1.00  0.00      B    H  
ATOM   2577  O   HOH B 853       8.370   1.507  18.858  1.00  0.00      B    O  
ATOM   2578  H1  HOH B 853       7.600   1.880  19.451  1.00  0.00      B    H  
ATOM   2579  H2  HOH B 853       8.315   0.450  18.849  1.00  0.00      B    H  
ATOM   2580  O   HOH B 854       5.838   9.154   1.110  1.00  0.00      B    O  
ATOM   2581  H1  HOH B 854       4.910   8.781   1.307  1.00  0.00      B    H  
ATOM   2582  H2  HOH B 854       6.180   8.614   0.334  1.00  0.00      B    H  
ATOM   2583  O   HOH B 855       6.411  13.145  11.594  1.00  0.00      B    O  
ATOM   2584  H1  HOH B 855       6.188  12.392  10.884  1.00  0.00      B    H  
ATOM   2585  H2  HOH B 855       6.979  13.876  11.152  1.00  0.00      B    H  
ATOM   2586  O   HOH B 856      35.300   6.400  34.633  1.00  0.00      B    O  
ATOM   2587  H1  HOH B 856      35.960   5.626  34.701  1.00  0.00      B    H  
ATOM   2588  H2  HOH B 856      34.418   6.043  34.998  1.00  0.00      B    H  
ATOM   2589  O   HOH B 857      34.420  16.293  36.063  1.00  0.00      B    O  
ATOM   2590  H1  HOH B 857      34.114  15.396  35.908  1.00  0.00      B    H  
ATOM   2591  H2  HOH B 857      35.467  16.307  36.277  1.00  0.00      B    H  
ATOM   2592  O   HOH B 858      18.384  15.735  10.452  1.00  0.00      B    O  
ATOM   2593  H1  HOH B 858      19.290  16.092  10.255  1.00  0.00      B    H  
ATOM   2594  H2  HOH B 858      18.356  15.500  11.468  1.00  0.00      B    H  
ATOM   2595  O   HOH B 859       1.607  22.096  16.816  1.00  0.00      B    O  
ATOM   2596  H1  HOH B 859       1.860  21.917  15.860  1.00  0.00      B    H  
ATOM   2597  H2  HOH B 859       0.755  22.579  16.791  1.00  0.00      B    H  
ATOM   2598  O   HOH B 860      27.241  32.511   1.628  1.00  0.00      B    O  
ATOM   2599  H1  HOH B 860      27.637  32.314   0.687  1.00  0.00      B    H  
ATOM   2600  H2  HOH B 860      26.356  33.083   1.567  1.00  0.00      B    H  
ATOM   2601  O   HOH B 861      20.679  30.346  30.395  1.00  0.00      B    O  
ATOM   2602  H1  HOH B 861      21.518  30.373  31.031  1.00  0.00      B    H  
ATOM   2603  H2  HOH B 861      20.458  29.329  30.208  1.00  0.00      B    H  
ATOM   2604  O   HOH B 862      28.444  36.533  28.216  1.00  0.00      B    O  
ATOM   2605  H1  HOH B 862      28.425  37.170  27.439  1.00  0.00      B    H  
ATOM   2606  H2  HOH B 862      28.941  35.641  27.961  1.00  0.00      B    H  
ATOM   2607  O   HOH B 863      30.364  37.863  38.735  1.00  0.00      B    O  
ATOM   2608  H1  HOH B 863      31.255  37.583  39.206  1.00  0.00      B    H  
ATOM   2609  H2  HOH B 863      29.643  37.484  39.334  1.00  0.00      B    H  
ATOM   2610  O   HOH B 864      18.636   4.716  12.948  1.00  0.00      B    O  
ATOM   2611  H1  HOH B 864      18.228   4.060  13.551  1.00  0.00      B    H  
ATOM   2612  H2  HOH B 864      18.138   4.627  12.062  1.00  0.00      B    H  
ATOM   2613  O   HOH B 865      36.628  31.363  17.238  1.00  0.00      B    O  
ATOM   2614  H1  HOH B 865      35.804  30.865  17.626  1.00  0.00      B    H  
ATOM   2615  H2  HOH B 865      37.489  30.844  17.374  1.00  0.00      B    H  
ATOM   2616  O   HOH B 866      39.454   8.966  38.210  1.00  0.00      B    O  
ATOM   2617  H1  HOH B 866      38.633   8.351  38.048  1.00  0.00      B    H  
ATOM   2618  H2  HOH B 866      39.178   9.890  37.879  1.00  0.00      B    H  
ATOM   2619  O   HOH B 867      20.409  34.314  21.644  1.00  0.00      B    O  
ATOM   2620  H1  HOH B 867      20.043  35.108  21.044  1.00  0.00      B    H  
ATOM   2621  H2  HOH B 867      20.394  34.678  22.540  1.00  0.00      B    H  
ATOM   2622  O   HOH B 868      30.688  10.339   8.863  1.00  0.00      B    O  
ATOM   2623  H1  HOH B 868      31.256   9.485   8.865  1.00  0.00      B    H  
ATOM   2624  H2  HOH B 868      31.252  11.170   8.942  1.00  0.00      B    H  
ATOM   2625  O   HOH B 869      33.660  18.981   1.868  1.00  0.00      B    O  
ATOM   2626  H1  HOH B 869      33.056  19.467   1.326  1.00  0.00      B    H  
ATOM   2627  H2  HOH B 869      33.322  18.036   1.943  1.00  0.00      B    H  
ATOM   2628  O   HOH B 870      22.584  30.065  36.652  1.00  0.00      B    O  
ATOM   2629  H1  HOH B 870      22.364  29.653  37.524  1.00  0.00      B    H  
ATOM   2630  H2  HOH B 870      23.497  30.467  36.736  1.00  0.00      B    H  
ATOM   2631  O   HOH B 871      38.058  16.719  22.928  1.00  0.00      B    O  
ATOM   2632  H1  HOH B 871      37.305  16.417  22.289  1.00  0.00      B    H  
ATOM   2633  H2  HOH B 871      38.378  17.624  22.635  1.00  0.00      B    H  
ATOM   2634  O   HOH B 872       8.264  34.265   9.685  1.00  0.00      B    O  
ATOM   2635  H1  HOH B 872       7.932  33.416  10.044  1.00  0.00      B    H  
ATOM   2636  H2  HOH B 872       7.534  34.906   9.697  1.00  0.00      B    H  
ATOM   2637  O   HOH B 873      23.156   0.898  19.408  1.00  0.00      B    O  
ATOM   2638  H1  HOH B 873      23.221   1.857  19.570  1.00  0.00      B    H  
ATOM   2639  H2  HOH B 873      24.000   0.402  19.661  1.00  0.00      B    H  
ATOM   2640  O   HOH B 874       9.078  15.387  15.957  1.00  0.00      B    O  
ATOM   2641  H1  HOH B 874       9.599  14.885  15.271  1.00  0.00      B    H  
ATOM   2642  H2  HOH B 874       9.661  15.345  16.806  1.00  0.00      B    H  
ATOM   2643  O   HOH B 875      21.006   3.030  16.977  1.00  0.00      B    O  
ATOM   2644  H1  HOH B 875      20.982   2.014  16.896  1.00  0.00      B    H  
ATOM   2645  H2  HOH B 875      21.466   3.235  17.832  1.00  0.00      B    H  
ATOM   2646  O   HOH B 876      13.914   3.611   8.187  1.00  0.00      B    O  
ATOM   2647  H1  HOH B 876      14.320   2.702   8.007  1.00  0.00      B    H  
ATOM   2648  H2  HOH B 876      13.180   3.761   7.560  1.00  0.00      B    H  
ATOM   2649  O   HOH B 877      14.700   0.949   7.750  1.00  0.00      B    O  
ATOM   2650  H1  HOH B 877      14.245   0.095   7.462  1.00  0.00      B    H  
ATOM   2651  H2  HOH B 877      15.410   1.062   6.988  1.00  0.00      B    H  
ATOM   2652  O   HOH B 878      34.447  22.550  14.294  1.00  0.00      B    O  
ATOM   2653  H1  HOH B 878      33.750  22.957  13.668  1.00  0.00      B    H  
ATOM   2654  H2  HOH B 878      34.700  21.640  13.884  1.00  0.00      B    H  
ATOM   2655  O   HOH B 879      37.195  26.942  32.451  1.00  0.00      B    O  
ATOM   2656  H1  HOH B 879      38.026  27.530  32.430  1.00  0.00      B    H  
ATOM   2657  H2  HOH B 879      37.065  26.374  31.594  1.00  0.00      B    H  
ATOM   2658  O   HOH B 880      33.979  13.698  30.564  1.00  0.00      B    O  
ATOM   2659  H1  HOH B 880      34.649  13.332  29.880  1.00  0.00      B    H  
ATOM   2660  H2  HOH B 880      33.617  14.543  30.185  1.00  0.00      B    H  
ATOM   2661  O   HOH B 881      28.207   0.596  14.941  1.00  0.00      B    O  
ATOM   2662  H1  HOH B 881      28.817   1.352  14.647  1.00  0.00      B    H  
ATOM   2663  H2  HOH B 881      27.276   0.989  15.057  1.00  0.00      B    H  
ATOM   2664  O   HOH B 882      17.950  27.180  32.061  1.00  0.00      B    O  
ATOM   2665  H1  HOH B 882      18.629  27.384  31.328  1.00  0.00      B    H  
ATOM   2666  H2  HOH B 882      17.233  26.571  31.633  1.00  0.00      B    H  
ATOM   2667  O   HOH B 883      33.557  24.641  30.730  1.00  0.00      B    O  
ATOM   2668  H1  HOH B 883      34.289  23.965  30.809  1.00  0.00      B    H  
ATOM   2669  H2  HOH B 883      33.855  25.544  31.115  1.00  0.00      B    H  
ATOM   2670  O   HOH B 884       7.396   3.761  10.187  1.00  0.00      B    O  
ATOM   2671  H1  HOH B 884       8.052   4.322  10.796  1.00  0.00      B    H  
ATOM   2672  H2  HOH B 884       7.251   4.346   9.428  1.00  0.00      B    H  
ATOM   2673  O   HOH B 885      17.657  16.258   7.839  1.00  0.00      B    O  
ATOM   2674  H1  HOH B 885      17.733  15.894   8.741  1.00  0.00      B    H  
ATOM   2675  H2  HOH B 885      16.813  15.964   7.362  1.00  0.00      B    H  
ATOM   2676  O   HOH B 886      32.512  23.988   1.809  1.00  0.00      B    O  
ATOM   2677  H1  HOH B 886      32.939  24.875   1.883  1.00  0.00      B    H  
ATOM   2678  H2  HOH B 886      32.755  23.509   2.705  1.00  0.00      B    H  
ATOM   2679  O   HOH B 887      24.934  27.422  14.515  1.00  0.00      B    O  
ATOM   2680  H1  HOH B 887      25.380  26.814  13.834  1.00  0.00      B    H  
ATOM   2681  H2  HOH B 887      24.975  28.263  13.941  1.00  0.00      B    H  
ATOM   2682  O   HOH B 888      32.167  12.097  12.204  1.00  0.00      B    O  
ATOM   2683  H1  HOH B 888      31.390  11.464  12.443  1.00  0.00      B    H  
ATOM   2684  H2  HOH B 888      31.755  12.836  11.657  1.00  0.00      B    H  
ATOM   2685  O   HOH B 889      13.969  26.486  10.438  1.00  0.00      B    O  
ATOM   2686  H1  HOH B 889      14.257  25.581  10.898  1.00  0.00      B    H  
ATOM   2687  H2  HOH B 889      14.635  26.576   9.681  1.00  0.00      B    H  
ATOM   2688  O   HOH B 890       4.005  12.783  24.415  1.00  0.00      B    O  
ATOM   2689  H1  HOH B 890       5.071  12.836  24.579  1.00  0.00      B    H  
ATOM   2690  H2  HOH B 890       3.827  12.215  23.602  1.00  0.00      B    H  
ATOM   2691  O   HOH B 891      10.077  12.333   0.340  1.00  0.00      B    O  
ATOM   2692  H1  HOH B 891       9.460  12.052   1.101  1.00  0.00      B    H  
ATOM   2693  H2  HOH B 891      10.652  11.515   0.159  1.00  0.00      B    H  
ATOM   2694  O   HOH B 892       8.326  20.978  30.431  1.00  0.00      B    O  
ATOM   2695  H1  HOH B 892       9.369  21.023  30.716  1.00  0.00      B    H  
ATOM   2696  H2  HOH B 892       7.989  20.006  30.669  1.00  0.00      B    H  
ATOM   2697  O   HOH B 893      38.282   8.651  21.964  1.00  0.00      B    O  
ATOM   2698  H1  HOH B 893      38.233   7.634  22.151  1.00  0.00      B    H  
ATOM   2699  H2  HOH B 893      37.429   8.901  21.618  1.00  0.00      B    H  
ATOM   2700  O   HOH B 894      20.871   5.914  35.060  1.00  0.00      B    O  
ATOM   2701  H1  HOH B 894      21.025   6.823  34.655  1.00  0.00      B    H  
ATOM   2702  H2  HOH B 894      20.140   6.073  35.779  1.00  0.00      B    H  
ATOM   2703  O   HOH B 895      34.164  33.829  12.805  1.00  0.00      B    O  
ATOM   2704  H1  HOH B 895      34.525  34.765  12.978  1.00  0.00      B    H  
ATOM   2705  H2  HOH B 895      33.626  33.942  12.003  1.00  0.00      B    H  
ATOM   2706  O   HOH B 896      38.862  26.872  13.257  1.00  0.00      B    O  
ATOM   2707  H1  HOH B 896      38.189  26.937  14.021  1.00  0.00      B    H  
ATOM   2708  H2  HOH B 896      39.354  26.028  13.246  1.00  0.00      B    H  
ATOM   2709  O   HOH B 897      -0.263  30.448  23.856  1.00  0.00      B    O  
ATOM   2710  H1  HOH B 897       0.036  30.991  24.626  1.00  0.00      B    H  
ATOM   2711  H2  HOH B 897       0.549  30.024  23.433  1.00  0.00      B    H  
ATOM   2712  O   HOH B 898       0.352  15.629  37.705  1.00  0.00      B    O  
ATOM   2713  H1  HOH B 898       1.178  16.167  37.998  1.00  0.00      B    H  
ATOM   2714  H2  HOH B 898       0.545  14.664  37.863  1.00  0.00      B    H  
ATOM   2715  O   HOH B 899       4.019  31.018  22.000  1.00  0.00      B    O  
ATOM   2716  H1  HOH B 899       3.597  31.116  21.100  1.00  0.00      B    H  
ATOM   2717  H2  HOH B 899       4.895  30.485  21.896  1.00  0.00      B    H  
ATOM   2718  O   HOH B 900       8.107   8.075  11.106  1.00  0.00      B    O  
ATOM   2719  H1  HOH B 900       8.759   8.762  11.480  1.00  0.00      B    H  
ATOM   2720  H2  HOH B 900       7.444   8.555  10.449  1.00  0.00      B    H  
ATOM   2721  O   HOH B 901      28.541  25.161  15.125  1.00  0.00      B    O  
ATOM   2722  H1  HOH B 901      28.181  25.064  16.086  1.00  0.00      B    H  
ATOM   2723  H2  HOH B 901      28.966  26.078  14.974  1.00  0.00      B    H  
ATOM   2724  O   HOH B 902      32.329  30.122  16.530  1.00  0.00      B    O  
ATOM   2725  H1  HOH B 902      32.507  29.210  16.122  1.00  0.00      B    H  
ATOM   2726  H2  HOH B 902      31.346  30.130  16.859  1.00  0.00      B    H  
ATOM   2727  O   HOH B 903      37.645   8.299  34.323  1.00  0.00      B    O  
ATOM   2728  H1  HOH B 903      38.630   8.171  34.419  1.00  0.00      B    H  
ATOM   2729  H2  HOH B 903      37.131   7.700  34.904  1.00  0.00      B    H  
ATOM   2730  O   HOH B 904      16.343   6.253  34.350  1.00  0.00      B    O  
ATOM   2731  H1  HOH B 904      15.434   5.846  34.505  1.00  0.00      B    H  
ATOM   2732  H2  HOH B 904      17.049   5.531  34.341  1.00  0.00      B    H  
ATOM   2733  O   HOH B 905      15.587  10.633  35.592  1.00  0.00      B    O  
ATOM   2734  H1  HOH B 905      15.084  11.075  34.812  1.00  0.00      B    H  
ATOM   2735  H2  HOH B 905      15.765  11.343  36.247  1.00  0.00      B    H  
ATOM   2736  O   HOH B 906      14.081   1.992  29.088  1.00  0.00      B    O  
ATOM   2737  H1  HOH B 906      14.647   2.765  28.758  1.00  0.00      B    H  
ATOM   2738  H2  HOH B 906      13.919   1.404  28.337  1.00  0.00      B    H  
ATOM   2739  O   HOH B 907       8.920   6.428  21.177  1.00  0.00      B    O  
ATOM   2740  H1  HOH B 907       9.770   6.281  21.637  1.00  0.00      B    H  
ATOM   2741  H2  HOH B 907       8.973   7.169  20.512  1.00  0.00      B    H  
ATOM   2742  O   HOH B 908      34.841   0.281   3.017  1.00  0.00      B    O  
ATOM   2743  H1  HOH B 908      35.414   0.036   2.231  1.00  0.00      B    H  
ATOM   2744  H2  HOH B 908      34.442   1.193   2.810  1.00  0.00      B    H  
ATOM   2745  O   HOH B 909      27.940  24.779  17.724  1.00  0.00      B    O  
ATOM   2746  H1  HOH B 909      27.025  24.562  18.182  1.00  0.00      B    H  
ATOM   2747  H2  HOH B 909      28.722  24.737  18.360  1.00  0.00      B    H  
ATOM   2748  O   HOH B 910      36.667  11.004  33.764  1.00  0.00      B    O  
ATOM   2749  H1  HOH B 910      37.496  11.523  33.969  1.00  0.00      B    H  
ATOM   2750  H2  HOH B 910      37.036  10.051  33.790  1.00  0.00      B    H  
ATOM   2751  O   HOH B 911       9.984  27.985   5.296  1.00  0.00      B    O  
ATOM   2752  H1  HOH B 911       9.443  28.869   5.423  1.00  0.00      B    H  
ATOM   2753  H2  HOH B 911       9.422  27.170   5.696  1.00  0.00      B    H  
ATOM   2754  O   HOH B 912      31.854  11.174  24.222  1.00  0.00      B    O  
ATOM   2755  H1  HOH B 912      31.211  11.935  24.366  1.00  0.00      B    H  
ATOM   2756  H2  HOH B 912      32.753  11.470  24.579  1.00  0.00      B    H  
ATOM   2757  O   HOH B 913      27.869  21.363  21.610  1.00  0.00      B    O  
ATOM   2758  H1  HOH B 913      27.620  21.779  22.515  1.00  0.00      B    H  
ATOM   2759  H2  HOH B 913      27.440  20.430  21.715  1.00  0.00      B    H  
ATOM   2760  O   HOH B 914       6.112  22.313  19.200  1.00  0.00      B    O  
ATOM   2761  H1  HOH B 914       6.695  21.788  19.838  1.00  0.00      B    H  
ATOM   2762  H2  HOH B 914       5.456  22.862  19.755  1.00  0.00      B    H  
ATOM   2763  O   HOH B 915      31.858  10.089  18.693  1.00  0.00      B    O  
ATOM   2764  H1  HOH B 915      31.805   9.358  18.001  1.00  0.00      B    H  
ATOM   2765  H2  HOH B 915      32.750  10.623  18.618  1.00  0.00      B    H  
ATOM   2766  O   HOH B 916      18.546   6.895  14.549  1.00  0.00      B    O  
ATOM   2767  H1  HOH B 916      18.643   5.991  14.022  1.00  0.00      B    H  
ATOM   2768  H2  HOH B 916      17.707   7.337  14.260  1.00  0.00      B    H  
ATOM   2769  O   HOH B 917      20.572  19.670  11.673  1.00  0.00      B    O  
ATOM   2770  H1  HOH B 917      21.382  19.112  11.848  1.00  0.00      B    H  
ATOM   2771  H2  HOH B 917      19.894  19.366  12.372  1.00  0.00      B    H  
ATOM   2772  O   HOH B 918       9.762  19.502  21.110  1.00  0.00      B    O  
ATOM   2773  H1  HOH B 918       9.587  18.563  21.387  1.00  0.00      B    H  
ATOM   2774  H2  HOH B 918       9.211  20.140  21.691  1.00  0.00      B    H  
ATOM   2775  O   HOH B 919       5.159  31.805  24.433  1.00  0.00      B    O  
ATOM   2776  H1  HOH B 919       4.732  31.521  23.551  1.00  0.00      B    H  
ATOM   2777  H2  HOH B 919       6.134  31.590  24.372  1.00  0.00      B    H  
ATOM   2778  O   HOH B 920      32.504   7.066  25.059  1.00  0.00      B    O  
ATOM   2779  H1  HOH B 920      32.091   7.425  25.901  1.00  0.00      B    H  
ATOM   2780  H2  HOH B 920      32.863   7.832  24.513  1.00  0.00      B    H  
ATOM   2781  O   HOH B 921      15.676  34.740  17.567  1.00  0.00      B    O  
ATOM   2782  H1  HOH B 921      16.049  34.445  18.505  1.00  0.00      B    H  
ATOM   2783  H2  HOH B 921      15.108  35.552  17.658  1.00  0.00      B    H  
ATOM   2784  O   HOH B 922      10.258  32.338  38.611  1.00  0.00      B    O  
ATOM   2785  H1  HOH B 922      10.558  32.813  39.463  1.00  0.00      B    H  
ATOM   2786  H2  HOH B 922       9.273  32.607  38.383  1.00  0.00      B    H  
ATOM   2787  O   HOH B 923      18.806   1.830  14.503  1.00  0.00      B    O  
ATOM   2788  H1  HOH B 923      18.848   1.660  13.492  1.00  0.00      B    H  
ATOM   2789  H2  HOH B 923      18.912   0.967  15.017  1.00  0.00      B    H  
ATOM   2790  O   HOH B 924      11.544  35.016  32.738  1.00  0.00      B    O  
ATOM   2791  H1  HOH B 924      11.168  34.136  32.939  1.00  0.00      B    H  
ATOM   2792  H2  HOH B 924      12.377  34.864  32.249  1.00  0.00      B    H  
ATOM   2793  O   HOH B 925      21.234   3.965  14.163  1.00  0.00      B    O  
ATOM   2794  H1  HOH B 925      20.622   4.557  13.774  1.00  0.00      B    H  
ATOM   2795  H2  HOH B 925      21.058   3.935  15.171  1.00  0.00      B    H  
ATOM   2796  O   HOH B 926       9.747  24.030   8.634  1.00  0.00      B    O  
ATOM   2797  H1  HOH B 926      10.412  23.470   9.114  1.00  0.00      B    H  
ATOM   2798  H2  HOH B 926       9.816  23.788   7.707  1.00  0.00      B    H  
ATOM   2799  O   HOH B 927      26.567  12.352   2.248  1.00  0.00      B    O  
ATOM   2800  H1  HOH B 927      25.685  11.834   2.220  1.00  0.00      B    H  
ATOM   2801  H2  HOH B 927      27.221  11.716   2.746  1.00  0.00      B    H  
ATOM   2802  O   HOH B 928      33.310  31.945  14.323  1.00  0.00      B    O  
ATOM   2803  H1  HOH B 928      33.474  32.541  13.536  1.00  0.00      B    H  
ATOM   2804  H2  HOH B 928      33.394  32.570  15.163  1.00  0.00      B    H  
ATOM   2805  O   HOH B 929      13.098  15.113  33.414  1.00  0.00      B    O  
ATOM   2806  H1  HOH B 929      12.612  15.870  33.059  1.00  0.00      B    H  
ATOM   2807  H2  HOH B 929      13.967  15.102  32.942  1.00  0.00      B    H  
ATOM   2808  O   HOH B 930      23.407  19.184  38.809  1.00  0.00      B    O  
ATOM   2809  H1  HOH B 930      23.193  20.190  38.654  1.00  0.00      B    H  
ATOM   2810  H2  HOH B 930      23.211  18.691  37.935  1.00  0.00      B    H  
ATOM   2811  O   HOH B 931      19.980  36.436  29.663  1.00  0.00      B    O  
ATOM   2812  H1  HOH B 931      19.739  37.226  29.096  1.00  0.00      B    H  
ATOM   2813  H2  HOH B 931      20.903  36.570  29.898  1.00  0.00      B    H  
ATOM   2814  O   HOH B 932      17.621  38.874  15.724  1.00  0.00      B    O  
ATOM   2815  H1  HOH B 932      17.582  39.072  16.690  1.00  0.00      B    H  
ATOM   2816  H2  HOH B 932      16.820  39.289  15.281  1.00  0.00      B    H  
ATOM   2817  O   HOH B 933      21.747   6.315  29.637  1.00  0.00      B    O  
ATOM   2818  H1  HOH B 933      22.585   6.363  30.066  1.00  0.00      B    H  
ATOM   2819  H2  HOH B 933      21.352   7.249  29.761  1.00  0.00      B    H  
ATOM   2820  O   HOH B 934       5.146   5.870   5.804  1.00  0.00      B    O  
ATOM   2821  H1  HOH B 934       5.496   5.127   5.148  1.00  0.00      B    H  
ATOM   2822  H2  HOH B 934       4.092   5.949   5.740  1.00  0.00      B    H  
ATOM   2823  O   HOH B 935       6.636   7.983   6.605  1.00  0.00      B    O  
ATOM   2824  H1  HOH B 935       6.269   8.866   6.168  1.00  0.00      B    H  
ATOM   2825  H2  HOH B 935       6.185   7.175   6.206  1.00  0.00      B    H  
ATOM   2826  O   HOH B 936      24.027  15.035  17.574  1.00  0.00      B    O  
ATOM   2827  H1  HOH B 936      24.119  14.746  16.617  1.00  0.00      B    H  
ATOM   2828  H2  HOH B 936      24.696  14.526  18.169  1.00  0.00      B    H  
ATOM   2829  O   HOH B 937      22.447  18.751  15.820  1.00  0.00      B    O  
ATOM   2830  H1  HOH B 937      22.534  18.044  15.108  1.00  0.00      B    H  
ATOM   2831  H2  HOH B 937      22.805  19.603  15.417  1.00  0.00      B    H  
ATOM   2832  O   HOH B 938      33.099  13.917   2.715  1.00  0.00      B    O  
ATOM   2833  H1  HOH B 938      32.863  13.814   1.716  1.00  0.00      B    H  
ATOM   2834  H2  HOH B 938      33.098  14.851   2.953  1.00  0.00      B    H  
ATOM   2835  O   HOH B 939      38.450  14.168   6.072  1.00  0.00      B    O  
ATOM   2836  H1  HOH B 939      37.843  13.752   5.386  1.00  0.00      B    H  
ATOM   2837  H2  HOH B 939      39.240  13.558   6.152  1.00  0.00      B    H  
ATOM   2838  O   HOH B 940      29.122  27.028   6.596  1.00  0.00      B    O  
ATOM   2839  H1  HOH B 940      30.102  26.862   6.655  1.00  0.00      B    H  
ATOM   2840  H2  HOH B 940      28.949  27.805   6.008  1.00  0.00      B    H  
ATOM   2841  O   HOH B 941      37.087  31.679   2.725  1.00  0.00      B    O  
ATOM   2842  H1  HOH B 941      37.557  31.383   1.912  1.00  0.00      B    H  
ATOM   2843  H2  HOH B 941      37.805  32.164   3.253  1.00  0.00      B    H  
ATOM   2844  O   HOH B 942       0.365   3.302   4.082  1.00  0.00      B    O  
ATOM   2845  H1  HOH B 942      -0.177   2.459   4.071  1.00  0.00      B    H  
ATOM   2846  H2  HOH B 942      -0.084   3.905   3.409  1.00  0.00      B    H  
ATOM   2847  O   HOH B 943      24.486  19.227  17.697  1.00  0.00      B    O  
ATOM   2848  H1  HOH B 943      24.903  18.431  18.100  1.00  0.00      B    H  
ATOM   2849  H2  HOH B 943      23.576  18.950  17.328  1.00  0.00      B    H  
ATOM   2850  O   HOH B 944      30.877  26.531  24.265  1.00  0.00      B    O  
ATOM   2851  H1  HOH B 944      31.827  26.955  24.377  1.00  0.00      B    H  
ATOM   2852  H2  HOH B 944      30.972  25.744  23.659  1.00  0.00      B    H  
ATOM   2853  O   HOH B 945       3.264   5.174  27.881  1.00  0.00      B    O  
ATOM   2854  H1  HOH B 945       2.488   4.954  27.270  1.00  0.00      B    H  
ATOM   2855  H2  HOH B 945       4.077   4.616  27.532  1.00  0.00      B    H  
ATOM   2856  O   HOH B 946      37.805  14.214  33.310  1.00  0.00      B    O  
ATOM   2857  H1  HOH B 946      37.878  14.272  32.306  1.00  0.00      B    H  
ATOM   2858  H2  HOH B 946      37.037  14.813  33.526  1.00  0.00      B    H  
ATOM   2859  O   HOH B 947       9.677  10.277  11.961  1.00  0.00      B    O  
ATOM   2860  H1  HOH B 947       9.759  10.870  11.181  1.00  0.00      B    H  
ATOM   2861  H2  HOH B 947      10.604  10.071  12.394  1.00  0.00      B    H  
ATOM   2862  O   HOH B 948      10.652  34.898  28.843  1.00  0.00      B    O  
ATOM   2863  H1  HOH B 948       9.900  35.307  29.372  1.00  0.00      B    H  
ATOM   2864  H2  HOH B 948      10.380  34.000  28.557  1.00  0.00      B    H  
ATOM   2865  O   HOH B 949       9.890  34.208   7.401  1.00  0.00      B    O  
ATOM   2866  H1  HOH B 949       9.216  34.002   8.159  1.00  0.00      B    H  
ATOM   2867  H2  HOH B 949      10.784  34.271   7.820  1.00  0.00      B    H  
ATOM   2868  O   HOH B 950       3.956   2.076  22.118  1.00  0.00      B    O  
ATOM   2869  H1  HOH B 950       4.820   2.431  21.688  1.00  0.00      B    H  
ATOM   2870  H2  HOH B 950       3.420   2.909  22.385  1.00  0.00      B    H  
ATOM   2871  O   HOH B 951      12.593  12.659   8.370  1.00  0.00      B    O  
ATOM   2872  H1  HOH B 951      13.323  12.928   8.912  1.00  0.00      B    H  
ATOM   2873  H2  HOH B 951      12.801  11.945   7.648  1.00  0.00      B    H  
ATOM   2874  O   HOH B 952      21.405  24.769  34.888  1.00  0.00      B    O  
ATOM   2875  H1  HOH B 952      21.699  25.669  35.296  1.00  0.00      B    H  
ATOM   2876  H2  HOH B 952      20.534  24.961  34.484  1.00  0.00      B    H  
ATOM   2877  O   HOH B 953      10.617  16.496  10.503  1.00  0.00      B    O  
ATOM   2878  H1  HOH B 953      11.457  16.523   9.897  1.00  0.00      B    H  
ATOM   2879  H2  HOH B 953      10.679  17.238  11.190  1.00  0.00      B    H  
ATOM   2880  O   HOH B 954      22.542  24.175  13.620  1.00  0.00      B    O  
ATOM   2881  H1  HOH B 954      22.374  23.500  12.889  1.00  0.00      B    H  
ATOM   2882  H2  HOH B 954      22.018  23.926  14.471  1.00  0.00      B    H  
ATOM   2883  O   HOH B 955      18.481   2.383  29.380  1.00  0.00      B    O  
ATOM   2884  H1  HOH B 955      18.805   3.148  29.959  1.00  0.00      B    H  
ATOM   2885  H2  HOH B 955      19.217   1.784  29.110  1.00  0.00      B    H  
ATOM   2886  O   HOH B 956      18.655  36.822  34.597  1.00  0.00      B    O  
ATOM   2887  H1  HOH B 956      18.206  36.297  35.284  1.00  0.00      B    H  
ATOM   2888  H2  HOH B 956      18.510  36.353  33.722  1.00  0.00      B    H  
ATOM   2889  O   HOH B 957      13.615  15.770  29.098  1.00  0.00      B    O  
ATOM   2890  H1  HOH B 957      13.931  15.978  30.055  1.00  0.00      B    H  
ATOM   2891  H2  HOH B 957      12.732  16.200  29.006  1.00  0.00      B    H  
ATOM   2892  O   HOH B 958      32.028   2.563  17.193  1.00  0.00      B    O  
ATOM   2893  H1  HOH B 958      31.493   1.705  17.302  1.00  0.00      B    H  
ATOM   2894  H2  HOH B 958      32.910   2.308  16.686  1.00  0.00      B    H  
ATOM   2895  O   HOH B 959      12.968  22.316  38.298  1.00  0.00      B    O  
ATOM   2896  H1  HOH B 959      13.419  23.183  38.624  1.00  0.00      B    H  
ATOM   2897  H2  HOH B 959      13.627  21.765  37.747  1.00  0.00      B    H  
ATOM   2898  O   HOH B 960      35.396  23.060  36.876  1.00  0.00      B    O  
ATOM   2899  H1  HOH B 960      35.810  23.428  35.982  1.00  0.00      B    H  
ATOM   2900  H2  HOH B 960      35.164  23.878  37.498  1.00  0.00      B    H  
ATOM   2901  O   HOH B 961      14.302  12.906  20.488  1.00  0.00      B    O  
ATOM   2902  H1  HOH B 961      13.655  13.116  21.234  1.00  0.00      B    H  
ATOM   2903  H2  HOH B 961      14.403  11.905  20.570  1.00  0.00      B    H  
ATOM   2904  O   HOH B 962      17.145  18.755   9.185  1.00  0.00      B    O  
ATOM   2905  H1  HOH B 962      17.366  17.948   8.613  1.00  0.00      B    H  
ATOM   2906  H2  HOH B 962      17.623  19.568   8.790  1.00  0.00      B    H  
ATOM   2907  O   HOH B 963      14.689  18.934   7.735  1.00  0.00      B    O  
ATOM   2908  H1  HOH B 963      15.444  19.175   8.343  1.00  0.00      B    H  
ATOM   2909  H2  HOH B 963      14.293  19.840   7.493  1.00  0.00      B    H  
ATOM   2910  O   HOH B 964      36.935  30.122  35.587  1.00  0.00      B    O  
ATOM   2911  H1  HOH B 964      36.787  31.100  35.852  1.00  0.00      B    H  
ATOM   2912  H2  HOH B 964      36.043  29.856  35.128  1.00  0.00      B    H  
ATOM   2913  O   HOH B 965      34.924  29.274  14.182  1.00  0.00      B    O  
ATOM   2914  H1  HOH B 965      34.518  29.977  14.747  1.00  0.00      B    H  
ATOM   2915  H2  HOH B 965      34.996  29.667  13.304  1.00  0.00      B    H  
ATOM   2916  O   HOH B 966      24.680  28.944   5.928  1.00  0.00      B    O  
ATOM   2917  H1  HOH B 966      24.863  28.042   5.511  1.00  0.00      B    H  
ATOM   2918  H2  HOH B 966      25.586  29.407   5.962  1.00  0.00      B    H  
ATOM   2919  O   HOH B 967      14.129   0.135  37.300  1.00  0.00      B    O  
ATOM   2920  H1  HOH B 967      14.950   0.500  36.753  1.00  0.00      B    H  
ATOM   2921  H2  HOH B 967      13.297   0.524  36.897  1.00  0.00      B    H  
ATOM   2922  O   HOH B 968      14.327  10.210  20.625  1.00  0.00      B    O  
ATOM   2923  H1  HOH B 968      15.125   9.797  21.158  1.00  0.00      B    H  
ATOM   2924  H2  HOH B 968      14.179   9.697  19.757  1.00  0.00      B    H  
ATOM   2925  O   HOH B 969       3.299  17.444  24.499  1.00  0.00      B    O  
ATOM   2926  H1  HOH B 969       2.894  16.515  24.626  1.00  0.00      B    H  
ATOM   2927  H2  HOH B 969       2.521  18.073  24.638  1.00  0.00      B    H  
ATOM   2928  O   HOH B 970      21.562   5.744   5.288  1.00  0.00      B    O  
ATOM   2929  H1  HOH B 970      21.060   5.808   6.143  1.00  0.00      B    H  
ATOM   2930  H2  HOH B 970      21.236   6.512   4.715  1.00  0.00      B    H  
ATOM   2931  O   HOH B 971      23.013  18.076   6.512  1.00  0.00      B    O  
ATOM   2932  H1  HOH B 971      22.689  17.236   6.088  1.00  0.00      B    H  
ATOM   2933  H2  HOH B 971      23.092  18.827   5.834  1.00  0.00      B    H  
ATOM   2934  O   HOH B 972       9.904  10.662   6.720  1.00  0.00      B    O  
ATOM   2935  H1  HOH B 972       9.118  11.254   6.509  1.00  0.00      B    H  
ATOM   2936  H2  HOH B 972       9.745  10.064   7.557  1.00  0.00      B    H  
ATOM   2937  O   HOH B 973      14.371  17.071  12.258  1.00  0.00      B    O  
ATOM   2938  H1  HOH B 973      14.421  18.057  12.026  1.00  0.00      B    H  
ATOM   2939  H2  HOH B 973      13.566  16.898  12.805  1.00  0.00      B    H  
ATOM   2940  O   HOH B 974      15.984  13.373   3.541  1.00  0.00      B    O  
ATOM   2941  H1  HOH B 974      15.309  12.906   2.935  1.00  0.00      B    H  
ATOM   2942  H2  HOH B 974      15.575  13.877   4.302  1.00  0.00      B    H  
ATOM   2943  O   HOH B 975       6.459  28.273  37.243  1.00  0.00      B    O  
ATOM   2944  H1  HOH B 975       6.624  27.277  37.219  1.00  0.00      B    H  
ATOM   2945  H2  HOH B 975       6.540  28.568  36.266  1.00  0.00      B    H  
ATOM   2946  O   HOH B 976      14.834  28.446  22.908  1.00  0.00      B    O  
ATOM   2947  H1  HOH B 976      14.055  29.106  23.114  1.00  0.00      B    H  
ATOM   2948  H2  HOH B 976      15.704  28.848  23.163  1.00  0.00      B    H  
ATOM   2949  O   HOH B 977      13.590  37.747   7.070  1.00  0.00      B    O  
ATOM   2950  H1  HOH B 977      13.424  36.830   7.382  1.00  0.00      B    H  
ATOM   2951  H2  HOH B 977      12.915  37.941   6.360  1.00  0.00      B    H  
ATOM   2952  O   HOH B 978      14.904  18.169  27.377  1.00  0.00      B    O  
ATOM   2953  H1  HOH B 978      15.028  18.271  26.358  1.00  0.00      B    H  
ATOM   2954  H2  HOH B 978      14.608  17.236  27.572  1.00  0.00      B    H  
ATOM   2955  O   HOH B 979      32.096  12.549  21.417  1.00  0.00      B    O  
ATOM   2956  H1  HOH B 979      31.386  12.295  20.744  1.00  0.00      B    H  
ATOM   2957  H2  HOH B 979      31.898  12.112  22.269  1.00  0.00      B    H  
ATOM   2958  O   HOH B 980       8.726  17.478  27.829  1.00  0.00      B    O  
ATOM   2959  H1  HOH B 980       8.636  17.911  26.900  1.00  0.00      B    H  
ATOM   2960  H2  HOH B 980       7.822  17.535  28.267  1.00  0.00      B    H  
ATOM   2961  O   HOH B 981      10.904  25.994  28.234  1.00  0.00      B    O  
ATOM   2962  H1  HOH B 981      11.158  26.025  27.275  1.00  0.00      B    H  
ATOM   2963  H2  HOH B 981      10.070  25.430  28.292  1.00  0.00      B    H  
ATOM   2964  O   HOH B 982       4.885  22.154   9.320  1.00  0.00      B    O  
ATOM   2965  H1  HOH B 982       4.935  22.265  10.307  1.00  0.00      B    H  
ATOM   2966  H2  HOH B 982       4.345  22.896   8.989  1.00  0.00      B    H  
ATOM   2967  O   HOH B 983       2.471  17.514  35.009  1.00  0.00      B    O  
ATOM   2968  H1  HOH B 983       2.783  16.806  35.643  1.00  0.00      B    H  
ATOM   2969  H2  HOH B 983       2.747  18.407  35.468  1.00  0.00      B    H  
ATOM   2970  O   HOH B 984       8.556  37.816  15.045  1.00  0.00      B    O  
ATOM   2971  H1  HOH B 984       8.818  38.191  15.938  1.00  0.00      B    H  
ATOM   2972  H2  HOH B 984       8.878  38.535  14.405  1.00  0.00      B    H  
ATOM   2973  O   HOH B 985       9.150  34.944   2.795  1.00  0.00      B    O  
ATOM   2974  H1  HOH B 985       8.482  35.529   3.289  1.00  0.00      B    H  
ATOM   2975  H2  HOH B 985       8.684  34.200   2.235  1.00  0.00      B    H  
ATOM   2976  O   HOH B 986      14.468  37.116  26.421  1.00  0.00      B    O  
ATOM   2977  H1  HOH B 986      15.331  36.954  25.858  1.00  0.00      B    H  
ATOM   2978  H2  HOH B 986      13.924  36.290  26.318  1.00  0.00      B    H  
ATOM   2979  O   HOH B 987       0.751  26.382  37.896  1.00  0.00      B    O  
ATOM   2980  H1  HOH B 987       0.819  27.208  38.464  1.00  0.00      B    H  
ATOM   2981  H2  HOH B 987       0.684  25.623  38.571  1.00  0.00      B    H  
ATOM   2982  O   HOH B 988       0.521  15.044   9.141  1.00  0.00      B    O  
ATOM   2983  H1  HOH B 988       0.407  14.228   8.553  1.00  0.00      B    H  
ATOM   2984  H2  HOH B 988       1.360  14.969   9.624  1.00  0.00      B    H  
ATOM   2985  O   HOH B 989       1.193  15.197  22.832  1.00  0.00      B    O  
ATOM   2986  H1  HOH B 989       0.485  15.891  22.827  1.00  0.00      B    H  
ATOM   2987  H2  HOH B 989       1.516  15.127  21.884  1.00  0.00      B    H  
ATOM   2988  O   HOH B 990      10.101  36.741  22.288  1.00  0.00      B    O  
ATOM   2989  H1  HOH B 990      10.303  37.649  21.822  1.00  0.00      B    H  
ATOM   2990  H2  HOH B 990      10.277  36.858  23.262  1.00  0.00      B    H  
ATOM   2991  O   HOH B 991      18.140  26.455  14.889  1.00  0.00      B    O  
ATOM   2992  H1  HOH B 991      18.879  27.140  14.980  1.00  0.00      B    H  
ATOM   2993  H2  HOH B 991      18.484  25.636  14.379  1.00  0.00      B    H  
ATOM   2994  O   HOH B 992      25.796   8.538  11.838  1.00  0.00      B    O  
ATOM   2995  H1  HOH B 992      25.237   9.223  11.280  1.00  0.00      B    H  
ATOM   2996  H2  HOH B 992      25.980   9.015  12.724  1.00  0.00      B    H  
ATOM   2997  O   HOH B 993      28.268  32.970  14.619  1.00  0.00      B    O  
ATOM   2998  H1  HOH B 993      29.193  33.205  14.237  1.00  0.00      B    H  
ATOM   2999  H2  HOH B 993      27.714  32.472  13.914  1.00  0.00      B    H  
ATOM   3000  O   HOH B 994      37.309  10.631  15.900  1.00  0.00      B    O  
ATOM   3001  H1  HOH B 994      37.252   9.672  15.635  1.00  0.00      B    H  
ATOM   3002  H2  HOH B 994      37.965  11.119  15.268  1.00  0.00      B    H  
ATOM   3003  O   HOH B 995      30.672   1.565   0.005  1.00  0.00      B    O  
ATOM   3004  H1  HOH B 995      30.862   0.548  -0.105  1.00  0.00      B    H  
ATOM   3005  H2  HOH B 995      30.314   1.714   0.933  1.00  0.00      B    H  
ATOM   3006  O   HOH B 996       0.168   4.626  17.686  1.00  0.00      B    O  
ATOM   3007  H1  HOH B 996       0.417   5.042  16.775  1.00  0.00      B    H  
ATOM   3008  H2  HOH B 996      -0.293   3.757  17.443  1.00  0.00      B    H  
ATOM   3009  O   HOH B 997      21.556  15.633  25.612  1.00  0.00      B    O  
ATOM   3010  H1  HOH B 997      21.402  16.173  24.751  1.00  0.00      B    H  
ATOM   3011  H2  HOH B 997      20.635  15.379  25.876  1.00  0.00      B    H  
ATOM   3012  O   HOH B 998       0.313  32.316  36.633  1.00  0.00      B    O  
ATOM   3013  H1  HOH B 998       1.116  31.751  36.508  1.00  0.00      B    H  
ATOM   3014  H2  HOH B 998       0.580  33.141  37.149  1.00  0.00      B    H  
ATOM   3015  O   HOH B 999      29.349  28.458  13.957  1.00  0.00      B    O  
ATOM   3016  H1  HOH B 999      28.814  28.417  14.817  1.00  0.00      B    H  
ATOM   3017  H2  HOH B 999      28.575  28.464  13.291  1.00  0.00      B    H  
ATOM   3018  O   HOH B1000      20.051  37.302   9.934  1.00  0.00      B    O  
ATOM   3019  H1  HOH B1000      20.315  37.033  10.891  1.00  0.00      B    H  
ATOM   3020  H2  HOH B1000      19.057  37.368   9.835  1.00  0.00      B    H  
ATOM   3021  O   HOH B1001      21.910  24.751   7.868  1.00  0.00      B    O  
ATOM   3022  H1  HOH B1001      22.180  25.688   8.196  1.00  0.00      B    H  
ATOM   3023  H2  HOH B1001      21.655  24.194   8.695  1.00  0.00      B    H  
ATOM   3024  O   HOH B1002      35.535  22.541  29.309  1.00  0.00      B    O  
ATOM   3025  H1  HOH B1002      36.527  22.368  29.030  1.00  0.00      B    H  
ATOM   3026  H2  HOH B1002      35.345  22.002  30.177  1.00  0.00      B    H  
ATOM   3027  O   HOH B1003       2.842  26.206  29.642  1.00  0.00      B    O  
ATOM   3028  H1  HOH B1003       3.499  26.375  28.838  1.00  0.00      B    H  
ATOM   3029  H2  HOH B1003       2.412  27.081  29.934  1.00  0.00      B    H  
ATOM   3030  O   HOH B1004      32.639  10.618   6.159  1.00  0.00      B    O  
ATOM   3031  H1  HOH B1004      31.948   9.897   6.304  1.00  0.00      B    H  
ATOM   3032  H2  HOH B1004      33.419  10.328   5.594  1.00  0.00      B    H  
ATOM   3033  O   HOH B1005       4.966  34.600  13.751  1.00  0.00      B    O  
ATOM   3034  H1  HOH B1005       5.713  35.246  13.734  1.00  0.00      B    H  
ATOM   3035  H2  HOH B1005       4.434  34.666  12.921  1.00  0.00      B    H  
ATOM   3036  O   HOH B1006      12.702   4.409  28.713  1.00  0.00      B    O  
ATOM   3037  H1  HOH B1006      12.757   5.097  29.426  1.00  0.00      B    H  
ATOM   3038  H2  HOH B1006      12.792   3.486  29.095  1.00  0.00      B    H  
ATOM   3039  O   HOH B1007      17.281  29.655  22.553  1.00  0.00      B    O  
ATOM   3040  H1  HOH B1007      17.838  30.115  23.254  1.00  0.00      B    H  
ATOM   3041  H2  HOH B1007      17.696  28.744  22.388  1.00  0.00      B    H  
ATOM   3042  O   HOH B1008      12.335   1.896  23.434  1.00  0.00      B    O  
ATOM   3043  H1  HOH B1008      11.783   1.337  24.028  1.00  0.00      B    H  
ATOM   3044  H2  HOH B1008      12.779   1.224  22.757  1.00  0.00      B    H  
ATOM   3045  O   HOH B1009      16.099  10.759  28.518  1.00  0.00      B    O  
ATOM   3046  H1  HOH B1009      16.968  10.939  29.028  1.00  0.00      B    H  
ATOM   3047  H2  HOH B1009      16.261  10.822  27.547  1.00  0.00      B    H  
ATOM   3048  O   HOH B1010       3.057  32.133  19.113  1.00  0.00      B    O  
ATOM   3049  H1  HOH B1010       2.292  32.578  19.606  1.00  0.00      B    H  
ATOM   3050  H2  HOH B1010       2.676  31.710  18.289  1.00  0.00      B    H  
ATOM   3051  O   HOH B1011      23.500  24.520  18.392  1.00  0.00      B    O  
ATOM   3052  H1  HOH B1011      24.431  24.105  18.715  1.00  0.00      B    H  
ATOM   3053  H2  HOH B1011      23.720  24.892  17.449  1.00  0.00      B    H  
ATOM   3054  O   HOH B1012      32.816  27.501  15.218  1.00  0.00      B    O  
ATOM   3055  H1  HOH B1012      33.644  27.919  14.730  1.00  0.00      B    H  
ATOM   3056  H2  HOH B1012      32.172  27.178  14.541  1.00  0.00      B    H  
ATOM   3057  O   HOH B1013       6.687  15.900  12.854  1.00  0.00      B    O  
ATOM   3058  H1  HOH B1013       5.768  15.571  12.747  1.00  0.00      B    H  
ATOM   3059  H2  HOH B1013       7.332  15.193  12.642  1.00  0.00      B    H  
ATOM   3060  O   HOH B1014       1.671   9.390  21.594  1.00  0.00      B    O  
ATOM   3061  H1  HOH B1014       1.528  10.246  21.036  1.00  0.00      B    H  
ATOM   3062  H2  HOH B1014       0.691   9.105  21.799  1.00  0.00      B    H  
ATOM   3063  O   HOH B1015      22.617  17.766  36.419  1.00  0.00      B    O  
ATOM   3064  H1  HOH B1015      21.780  17.203  36.322  1.00  0.00      B    H  
ATOM   3065  H2  HOH B1015      22.653  18.431  35.585  1.00  0.00      B    H  
ATOM   3066  O   HOH B1016       6.913  36.321  35.241  1.00  0.00      B    O  
ATOM   3067  H1  HOH B1016       7.676  35.666  35.398  1.00  0.00      B    H  
ATOM   3068  H2  HOH B1016       6.436  35.959  34.427  1.00  0.00      B    H  
ATOM   3069  O   HOH B1017       3.627  27.496  18.695  1.00  0.00      B    O  
ATOM   3070  H1  HOH B1017       3.488  26.830  17.984  1.00  0.00      B    H  
ATOM   3071  H2  HOH B1017       4.580  27.352  19.088  1.00  0.00      B    H  
ATOM   3072  O   HOH B1018       0.907   8.567  24.955  1.00  0.00      B    O  
ATOM   3073  H1  HOH B1018       0.839   8.991  25.938  1.00  0.00      B    H  
ATOM   3074  H2  HOH B1018       0.446   9.205  24.310  1.00  0.00      B    H  
ATOM   3075  O   HOH B1019      35.636  17.139   8.842  1.00  0.00      B    O  
ATOM   3076  H1  HOH B1019      36.379  17.549   8.254  1.00  0.00      B    H  
ATOM   3077  H2  HOH B1019      35.767  16.159   8.882  1.00  0.00      B    H  
ATOM   3078  O   HOH B1020      35.176   8.103  23.790  1.00  0.00      B    O  
ATOM   3079  H1  HOH B1020      34.641   8.668  23.096  1.00  0.00      B    H  
ATOM   3080  H2  HOH B1020      35.314   8.656  24.612  1.00  0.00      B    H  
ATOM   3081  O   HOH B1021      10.625   8.258   1.177  1.00  0.00      B    O  
ATOM   3082  H1  HOH B1021      10.522   7.379   0.672  1.00  0.00      B    H  
ATOM   3083  H2  HOH B1021      10.531   7.930   2.155  1.00  0.00      B    H  
ATOM   3084  O   HOH B1022      31.601  18.163  33.760  1.00  0.00      B    O  
ATOM   3085  H1  HOH B1022      31.280  18.057  34.699  1.00  0.00      B    H  
ATOM   3086  H2  HOH B1022      31.239  19.040  33.351  1.00  0.00      B    H  
ATOM   3087  O   HOH B1023      34.190  20.122   9.030  1.00  0.00      B    O  
ATOM   3088  H1  HOH B1023      33.934  19.214   9.317  1.00  0.00      B    H  
ATOM   3089  H2  HOH B1023      34.400  20.127   8.030  1.00  0.00      B    H  
ATOM   3090  O   HOH B1024      27.648  18.561  20.971  1.00  0.00      B    O  
ATOM   3091  H1  HOH B1024      27.282  17.610  21.175  1.00  0.00      B    H  
ATOM   3092  H2  HOH B1024      27.999  18.532  20.033  1.00  0.00      B    H  
ATOM   3093  O   HOH B1025      34.585  12.601  33.432  1.00  0.00      B    O  
ATOM   3094  H1  HOH B1025      35.449  12.033  33.451  1.00  0.00      B    H  
ATOM   3095  H2  HOH B1025      34.640  13.211  32.616  1.00  0.00      B    H  
ATOM   3096  O   HOH B1026      13.105  12.329  25.017  1.00  0.00      B    O  
ATOM   3097  H1  HOH B1026      13.438  12.608  25.963  1.00  0.00      B    H  
ATOM   3098  H2  HOH B1026      13.319  11.363  24.875  1.00  0.00      B    H  
ATOM   3099  O   HOH B1027      33.854  27.208  31.943  1.00  0.00      B    O  
ATOM   3100  H1  HOH B1027      34.662  27.750  31.814  1.00  0.00      B    H  
ATOM   3101  H2  HOH B1027      33.626  27.226  32.924  1.00  0.00      B    H  
ATOM   3102  O   HOH B1028      17.665  35.062  15.057  1.00  0.00      B    O  
ATOM   3103  H1  HOH B1028      17.553  34.223  14.473  1.00  0.00      B    H  
ATOM   3104  H2  HOH B1028      17.409  34.895  15.979  1.00  0.00      B    H  
ATOM   3105  O   HOH B1029       8.184  12.382  37.370  1.00  0.00      B    O  
ATOM   3106  H1  HOH B1029       8.381  12.824  38.235  1.00  0.00      B    H  
ATOM   3107  H2  HOH B1029       8.539  11.467  37.439  1.00  0.00      B    H  
ATOM   3108  O   HOH B1030      22.102  10.727  15.177  1.00  0.00      B    O  
ATOM   3109  H1  HOH B1030      21.392  10.043  15.126  1.00  0.00      B    H  
ATOM   3110  H2  HOH B1030      22.701  10.541  15.950  1.00  0.00      B    H  
ATOM   3111  O   HOH B1031      30.081  16.160  38.166  1.00  0.00      B    O  
ATOM   3112  H1  HOH B1031      29.731  15.683  38.955  1.00  0.00      B    H  
ATOM   3113  H2  HOH B1031      31.047  16.416  38.398  1.00  0.00      B    H  
ATOM   3114  O   HOH B1032      21.149  25.873  17.340  1.00  0.00      B    O  
ATOM   3115  H1  HOH B1032      20.687  26.787  17.409  1.00  0.00      B    H  
ATOM   3116  H2  HOH B1032      22.026  25.966  16.817  1.00  0.00      B    H  
ATOM   3117  O   HOH B1033      19.600  11.600  25.695  1.00  0.00      B    O  
ATOM   3118  H1  HOH B1033      20.143  11.834  26.493  1.00  0.00      B    H  
ATOM   3119  H2  HOH B1033      19.911  10.726  25.289  1.00  0.00      B    H  
ATOM   3120  O   HOH B1034       0.145   8.928   2.266  1.00  0.00      B    O  
ATOM   3121  H1  HOH B1034       0.618   8.227   2.837  1.00  0.00      B    H  
ATOM   3122  H2  HOH B1034       0.906   9.441   1.795  1.00  0.00      B    H  
ATOM   3123  O   HOH B1035      34.155  11.587  18.591  1.00  0.00      B    O  
ATOM   3124  H1  HOH B1035      34.601  11.379  17.699  1.00  0.00      B    H  
ATOM   3125  H2  HOH B1035      33.943  12.571  18.689  1.00  0.00      B    H  
ATOM   3126  O   HOH B1036       6.940  14.494   5.074  1.00  0.00      B    O  
ATOM   3127  H1  HOH B1036       5.995  14.202   4.888  1.00  0.00      B    H  
ATOM   3128  H2  HOH B1036       6.870  15.499   5.110  1.00  0.00      B    H  
ATOM   3129  O   HOH B1037      11.389  12.242  19.001  1.00  0.00      B    O  
ATOM   3130  H1  HOH B1037      11.242  11.771  19.875  1.00  0.00      B    H  
ATOM   3131  H2  HOH B1037      10.584  12.168  18.461  1.00  0.00      B    H  
ATOM   3132  O   HOH B1038      37.680  36.046  31.614  1.00  0.00      B    O  
ATOM   3133  H1  HOH B1038      38.219  36.648  30.974  1.00  0.00      B    H  
ATOM   3134  H2  HOH B1038      37.649  35.174  31.158  1.00  0.00      B    H  
ATOM   3135  O   HOH B1039      24.928  34.595  17.600  1.00  0.00      B    O  
ATOM   3136  H1  HOH B1039      24.756  33.965  16.735  1.00  0.00      B    H  
ATOM   3137  H2  HOH B1039      24.645  34.073  18.434  1.00  0.00      B    H  
ATOM   3138  O   HOH B1040      30.971  37.955  16.859  1.00  0.00      B    O  
ATOM   3139  H1  HOH B1040      30.442  38.792  17.089  1.00  0.00      B    H  
ATOM   3140  H2  HOH B1040      30.463  37.347  16.228  1.00  0.00      B    H  
ATOM   3141  O   HOH B1041      34.227  34.850  39.102  1.00  0.00      B    O  
ATOM   3142  H1  HOH B1041      34.705  34.657  39.980  1.00  0.00      B    H  
ATOM   3143  H2  HOH B1041      34.756  34.566  38.334  1.00  0.00      B    H  
ATOM   3144  O   HOH B1042       6.888  29.109  34.594  1.00  0.00      B    O  
ATOM   3145  H1  HOH B1042       6.775  28.220  34.066  1.00  0.00      B    H  
ATOM   3146  H2  HOH B1042       7.863  29.519  34.548  1.00  0.00      B    H  
ATOM   3147  O   HOH B1043       7.108  33.622   1.247  1.00  0.00      B    O  
ATOM   3148  H1  HOH B1043       6.562  34.463   1.255  1.00  0.00      B    H  
ATOM   3149  H2  HOH B1043       7.172  33.216   0.306  1.00  0.00      B    H  
ATOM   3150  O   HOH B1044      28.343  16.376  35.362  1.00  0.00      B    O  
ATOM   3151  H1  HOH B1044      29.085  16.993  35.730  1.00  0.00      B    H  
ATOM   3152  H2  HOH B1044      27.912  16.932  34.603  1.00  0.00      B    H  
ATOM   3153  O   HOH B1045      33.979  37.254   8.487  1.00  0.00      B    O  
ATOM   3154  H1  HOH B1045      33.171  36.837   8.002  1.00  0.00      B    H  
ATOM   3155  H2  HOH B1045      34.838  36.732   8.201  1.00  0.00      B    H  
ATOM   3156  O   HOH B1046      21.870  28.083  33.690  1.00  0.00      B    O  
ATOM   3157  H1  HOH B1046      21.349  28.041  34.502  1.00  0.00      B    H  
ATOM   3158  H2  HOH B1046      21.381  27.525  32.982  1.00  0.00      B    H  
ATOM   3159  O   HOH B1047      10.933  32.341  34.148  1.00  0.00      B    O  
ATOM   3160  H1  HOH B1047      10.373  31.530  34.181  1.00  0.00      B    H  
ATOM   3161  H2  HOH B1047      11.514  32.411  35.015  1.00  0.00      B    H  
ATOM   3162  O   HOH B1048      11.803   6.471  33.298  1.00  0.00      B    O  
ATOM   3163  H1  HOH B1048      11.821   5.446  33.372  1.00  0.00      B    H  
ATOM   3164  H2  HOH B1048      11.711   6.923  34.156  1.00  0.00      B    H  
ATOM   3165  O   HOH B1049      37.122  27.406   0.929  1.00  0.00      B    O  
ATOM   3166  H1  HOH B1049      37.140  26.458   1.188  1.00  0.00      B    H  
ATOM   3167  H2  HOH B1049      36.728  27.514  -0.043  1.00  0.00      B    H  
ATOM   3168  O   HOH B1050       4.540  11.223  19.124  1.00  0.00      B    O  
ATOM   3169  H1  HOH B1050       4.638  10.602  18.370  1.00  0.00      B    H  
ATOM   3170  H2  HOH B1050       5.122  10.760  19.796  1.00  0.00      B    H  
ATOM   3171  O   HOH B1051       7.181  27.107  32.417  1.00  0.00      B    O  
ATOM   3172  H1  HOH B1051       8.158  27.187  32.078  1.00  0.00      B    H  
ATOM   3173  H2  HOH B1051       6.777  26.190  32.087  1.00  0.00      B    H  
ATOM   3174  O   HOH B1052       8.551   9.197  19.623  1.00  0.00      B    O  
ATOM   3175  H1  HOH B1052       8.576  10.076  19.169  1.00  0.00      B    H  
ATOM   3176  H2  HOH B1052       8.348   9.362  20.603  1.00  0.00      B    H  
ATOM   3177  O   HOH B1053      10.730  15.045   0.391  1.00  0.00      B    O  
ATOM   3178  H1  HOH B1053      10.324  14.071   0.344  1.00  0.00      B    H  
ATOM   3179  H2  HOH B1053      11.661  14.945   0.674  1.00  0.00      B    H  
ATOM   3180  O   HOH B1054      37.647   5.898  22.158  1.00  0.00      B    O  
ATOM   3181  H1  HOH B1054      37.950   5.918  23.110  1.00  0.00      B    H  
ATOM   3182  H2  HOH B1054      36.640   5.969  22.117  1.00  0.00      B    H  
ATOM   3183  O   HOH B1055       4.435  11.674   1.305  1.00  0.00      B    O  
ATOM   3184  H1  HOH B1055       4.560  12.468   0.709  1.00  0.00      B    H  
ATOM   3185  H2  HOH B1055       4.941  10.891   0.911  1.00  0.00      B    H  
ATOM   3186  O   HOH B1056       1.751  13.100  12.604  1.00  0.00      B    O  
ATOM   3187  H1  HOH B1056       2.334  13.462  11.850  1.00  0.00      B    H  
ATOM   3188  H2  HOH B1056       2.156  12.207  12.891  1.00  0.00      B    H  
ATOM   3189  O   HOH B1057      20.911  16.528   9.648  1.00  0.00      B    O  
ATOM   3190  H1  HOH B1057      20.657  17.044   8.785  1.00  0.00      B    H  
ATOM   3191  H2  HOH B1057      21.666  17.031  10.074  1.00  0.00      B    H  
ATOM   3192  O   HOH B1058      11.145   2.817  17.091  1.00  0.00      B    O  
ATOM   3193  H1  HOH B1058      11.168   3.781  16.965  1.00  0.00      B    H  
ATOM   3194  H2  HOH B1058      10.196   2.480  16.877  1.00  0.00      B    H  
ATOM   3195  O   HOH B1059      19.160  14.110  30.994  1.00  0.00      B    O  
ATOM   3196  H1  HOH B1059      19.997  14.033  30.521  1.00  0.00      B    H  
ATOM   3197  H2  HOH B1059      19.123  15.064  31.375  1.00  0.00      B    H  
ATOM   3198  O   HOH B1060      17.077   5.935   2.054  1.00  0.00      B    O  
ATOM   3199  H1  HOH B1060      16.112   5.974   2.219  1.00  0.00      B    H  
ATOM   3200  H2  HOH B1060      17.274   6.873   1.676  1.00  0.00      B    H  
ATOM   3201  O   HOH B1061      36.993   8.496   1.110  1.00  0.00      B    O  
ATOM   3202  H1  HOH B1061      37.151   8.934   0.178  1.00  0.00      B    H  
ATOM   3203  H2  HOH B1061      37.923   8.581   1.597  1.00  0.00      B    H  
ATOM   3204  O   HOH B1062      38.444  11.949  18.125  1.00  0.00      B    O  
ATOM   3205  H1  HOH B1062      38.055  11.487  17.305  1.00  0.00      B    H  
ATOM   3206  H2  HOH B1062      39.437  11.746  18.118  1.00  0.00      B    H  
ATOM   3207  O   HOH B1063       8.150   3.052  22.683  1.00  0.00      B    O  
ATOM   3208  H1  HOH B1063       7.818   2.594  21.863  1.00  0.00      B    H  
ATOM   3209  H2  HOH B1063       8.992   3.531  22.389  1.00  0.00      B    H  
ATOM   3210  O   HOH B1064       9.943  24.041  37.476  1.00  0.00      B    O  
ATOM   3211  H1  HOH B1064      10.300  23.082  37.501  1.00  0.00      B    H  
ATOM   3212  H2  HOH B1064       9.840  24.319  38.450  1.00  0.00      B    H  
ATOM   3213  O   HOH B1065      29.014  29.680  21.789  1.00  0.00      B    O  
ATOM   3214  H1  HOH B1065      28.698  29.896  22.731  1.00  0.00      B    H  
ATOM   3215  H2  HOH B1065      28.873  28.714  21.643  1.00  0.00      B    H  
ATOM   3216  O   HOH B1066      31.101   9.274  32.419  1.00  0.00      B    O  
ATOM   3217  H1  HOH B1066      30.522   9.526  33.141  1.00  0.00      B    H  
ATOM   3218  H2  HOH B1066      30.553   9.226  31.552  1.00  0.00      B    H  
ATOM   3219  O   HOH B1067      36.295  12.803  11.884  1.00  0.00      B    O  
ATOM   3220  H1  HOH B1067      37.062  12.848  12.606  1.00  0.00      B    H  
ATOM   3221  H2  HOH B1067      36.236  13.733  11.471  1.00  0.00      B    H  
ATOM   3222  O   HOH B1068      26.621   5.442  33.451  1.00  0.00      B    O  
ATOM   3223  H1  HOH B1068      26.860   4.483  33.797  1.00  0.00      B    H  
ATOM   3224  H2  HOH B1068      26.429   5.400  32.501  1.00  0.00      B    H  
ATOM   3225  O   HOH B1069      13.115   1.474  39.352  1.00  0.00      B    O  
ATOM   3226  H1  HOH B1069      12.638   2.232  38.949  1.00  0.00      B    H  
ATOM   3227  H2  HOH B1069      13.645   1.019  38.636  1.00  0.00      B    H  
ATOM   3228  O   HOH B1070      18.747  33.494   9.835  1.00  0.00      B    O  
ATOM   3229  H1  HOH B1070      17.834  33.653   9.512  1.00  0.00      B    H  
ATOM   3230  H2  HOH B1070      19.323  33.604   9.057  1.00  0.00      B    H  
ATOM   3231  O   HOH B1071      29.623  33.400   7.034  1.00  0.00      B    O  
ATOM   3232  H1  HOH B1071      28.776  32.857   7.322  1.00  0.00      B    H  
ATOM   3233  H2  HOH B1071      29.299  34.225   6.504  1.00  0.00      B    H  
ATOM   3234  O   HOH B1072       5.563  19.387  15.459  1.00  0.00      B    O  
ATOM   3235  H1  HOH B1072       4.716  19.134  15.912  1.00  0.00      B    H  
ATOM   3236  H2  HOH B1072       6.264  18.690  15.650  1.00  0.00      B    H  
ATOM   3237  O   HOH B1073       8.009  26.463  15.350  1.00  0.00      B    O  
ATOM   3238  H1  HOH B1073       7.243  25.777  15.326  1.00  0.00      B    H  
ATOM   3239  H2  HOH B1073       8.747  26.117  14.701  1.00  0.00      B    H  
ATOM   3240  O   HOH B1074      12.872  35.374  12.815  1.00  0.00      B    O  
ATOM   3241  H1  HOH B1074      12.067  35.332  12.192  1.00  0.00      B    H  
ATOM   3242  H2  HOH B1074      12.712  36.000  13.555  1.00  0.00      B    H  
ATOM   3243  O   HOH B1075       1.271  23.689   5.344  1.00  0.00      B    O  
ATOM   3244  H1  HOH B1075       2.078  23.604   4.780  1.00  0.00      B    H  
ATOM   3245  H2  HOH B1075       1.468  24.453   5.970  1.00  0.00      B    H  
ATOM   3246  O   HOH B1076      10.143   0.323   4.300  1.00  0.00      B    O  
ATOM   3247  H1  HOH B1076      10.322   0.703   3.364  1.00  0.00      B    H  
ATOM   3248  H2  HOH B1076      11.075   0.122   4.643  1.00  0.00      B    H  
ATOM   3249  O   HOH B1077      22.296  19.341  27.817  1.00  0.00      B    O  
ATOM   3250  H1  HOH B1077      22.241  18.327  27.770  1.00  0.00      B    H  
ATOM   3251  H2  HOH B1077      23.074  19.545  27.220  1.00  0.00      B    H  
ATOM   3252  O   HOH B1078      28.709  13.124  17.690  1.00  0.00      B    O  
ATOM   3253  H1  HOH B1078      28.282  14.008  17.376  1.00  0.00      B    H  
ATOM   3254  H2  HOH B1078      29.319  12.668  16.990  1.00  0.00      B    H  
ATOM   3255  O   HOH B1079      30.363   9.528  36.619  1.00  0.00      B    O  
ATOM   3256  H1  HOH B1079      29.833   9.564  35.756  1.00  0.00      B    H  
ATOM   3257  H2  HOH B1079      31.168  10.134  36.495  1.00  0.00      B    H  
ATOM   3258  O   HOH B1080      10.022  21.866   3.477  1.00  0.00      B    O  
ATOM   3259  H1  HOH B1080      10.463  21.835   2.615  1.00  0.00      B    H  
ATOM   3260  H2  HOH B1080      10.687  21.503   4.140  1.00  0.00      B    H  
ATOM   3261  O   HOH B1081       8.810  33.166  31.755  1.00  0.00      B    O  
ATOM   3262  H1  HOH B1081       8.387  32.785  30.951  1.00  0.00      B    H  
ATOM   3263  H2  HOH B1081       9.384  32.526  32.144  1.00  0.00      B    H  
ATOM   3264  O   HOH B1082      27.530  36.505  17.587  1.00  0.00      B    O  
ATOM   3265  H1  HOH B1082      27.048  35.736  17.149  1.00  0.00      B    H  
ATOM   3266  H2  HOH B1082      28.285  36.089  18.169  1.00  0.00      B    H  
ATOM   3267  O   HOH B1083       4.680  28.065   8.186  1.00  0.00      B    O  
ATOM   3268  H1  HOH B1083       3.826  27.682   7.918  1.00  0.00      B    H  
ATOM   3269  H2  HOH B1083       5.299  28.017   7.351  1.00  0.00      B    H  
ATOM   3270  O   HOH B1084      29.394  29.393  34.151  1.00  0.00      B    O  
ATOM   3271  H1  HOH B1084      29.380  30.389  34.089  1.00  0.00      B    H  
ATOM   3272  H2  HOH B1084      28.417  29.129  34.254  1.00  0.00      B    H  
ATOM   3273  O   HOH B1085      11.674  26.980  25.618  1.00  0.00      B    O  
ATOM   3274  H1  HOH B1085      12.542  26.601  25.901  1.00  0.00      B    H  
ATOM   3275  H2  HOH B1085      11.240  26.385  24.935  1.00  0.00      B    H  
ATOM   3276  O   HOH B1086      11.623  25.542  35.977  1.00  0.00      B    O  
ATOM   3277  H1  HOH B1086      10.937  24.996  36.538  1.00  0.00      B    H  
ATOM   3278  H2  HOH B1086      11.829  26.451  36.420  1.00  0.00      B    H  
ATOM   3279  O   HOH B1087       4.772  13.847  38.974  1.00  0.00      B    O  
ATOM   3280  H1  HOH B1087       5.715  14.241  39.258  1.00  0.00      B    H  
ATOM   3281  H2  HOH B1087       4.877  13.574  38.010  1.00  0.00      B    H  
ATOM   3282  O   HOH B1088      20.506  31.091  35.190  1.00  0.00      B    O  
ATOM   3283  H1  HOH B1088      21.270  30.463  35.451  1.00  0.00      B    H  
ATOM   3284  H2  HOH B1088      20.729  32.052  35.488  1.00  0.00      B    H  
ATOM   3285  O   HOH B1089      32.809  37.331   0.584  1.00  0.00      B    O  
ATOM   3286  H1  HOH B1089      33.235  36.537   0.128  1.00  0.00      B    H  
ATOM   3287  H2  HOH B1089      33.271  37.312   1.442  1.00  0.00      B    H  
ATOM   3288  O   HOH B1090       1.773  31.566  12.887  1.00  0.00      B    O  
ATOM   3289  H1  HOH B1090       2.706  31.200  12.850  1.00  0.00      B    H  
ATOM   3290  H2  HOH B1090       1.367  31.513  11.965  1.00  0.00      B    H  
ATOM   3291  O   HOH B1091       3.086  11.032  14.038  1.00  0.00      B    O  
ATOM   3292  H1  HOH B1091       2.281  10.532  14.443  1.00  0.00      B    H  
ATOM   3293  H2  HOH B1091       3.990  10.699  14.474  1.00  0.00      B    H  
ATOM   3294  O   HOH B1092      20.593  27.915  12.129  1.00  0.00      B    O  
ATOM   3295  H1  HOH B1092      20.429  28.190  13.117  1.00  0.00      B    H  
ATOM   3296  H2  HOH B1092      21.045  28.714  11.626  1.00  0.00      B    H  
ATOM   3297  O   HOH B1093      21.752  37.286  33.823  1.00  0.00      B    O  
ATOM   3298  H1  HOH B1093      20.778  37.275  34.160  1.00  0.00      B    H  
ATOM   3299  H2  HOH B1093      22.210  38.151  33.965  1.00  0.00      B    H  
ATOM   3300  O   HOH B1094      16.716  31.863  21.303  1.00  0.00      B    O  
ATOM   3301  H1  HOH B1094      16.144  31.296  20.683  1.00  0.00      B    H  
ATOM   3302  H2  HOH B1094      17.024  31.191  22.008  1.00  0.00      B    H  
ATOM   3303  O   HOH B1095      29.670  30.423  17.412  1.00  0.00      B    O  
ATOM   3304  H1  HOH B1095      28.919  31.115  17.403  1.00  0.00      B    H  
ATOM   3305  H2  HOH B1095      29.935  30.133  18.383  1.00  0.00      B    H  
ATOM   3306  O   HOH B1096      18.458  29.839  33.437  1.00  0.00      B    O  
ATOM   3307  H1  HOH B1096      18.405  28.962  32.883  1.00  0.00      B    H  
ATOM   3308  H2  HOH B1096      19.410  30.150  33.340  1.00  0.00      B    H  
ATOM   3309  O   HOH B1097      13.191  28.820  35.812  1.00  0.00      B    O  
ATOM   3310  H1  HOH B1097      14.060  28.441  35.426  1.00  0.00      B    H  
ATOM   3311  H2  HOH B1097      13.408  29.709  36.285  1.00  0.00      B    H  
ATOM   3312  O   HOH B1098      19.325  20.378  23.106  1.00  0.00      B    O  
ATOM   3313  H1  HOH B1098      19.545  19.900  23.995  1.00  0.00      B    H  
ATOM   3314  H2  HOH B1098      20.198  20.406  22.588  1.00  0.00      B    H  
ATOM   3315  O   HOH B1099       8.157   9.646  22.225  1.00  0.00      B    O  
ATOM   3316  H1  HOH B1099       8.207   9.380  23.150  1.00  0.00      B    H  
ATOM   3317  H2  HOH B1099       7.161   9.901  22.111  1.00  0.00      B    H  
ATOM   3318  O   HOH B1100      15.927  13.175  23.528  1.00  0.00      B    O  
ATOM   3319  H1  HOH B1100      15.027  13.430  23.118  1.00  0.00      B    H  
ATOM   3320  H2  HOH B1100      16.092  13.891  24.268  1.00  0.00      B    H  
ATOM   3321  O   HOH B1101      15.567  15.032  32.124  1.00  0.00      B    O  
ATOM   3322  H1  HOH B1101      16.429  15.512  32.290  1.00  0.00      B    H  
ATOM   3323  H2  HOH B1101      15.702  14.317  31.399  1.00  0.00      B    H  
ATOM   3324  O   HOH B1102       3.544  31.457  37.666  1.00  0.00      B    O  
ATOM   3325  H1  HOH B1102       3.576  31.022  36.736  1.00  0.00      B    H  
ATOM   3326  H2  HOH B1102       4.480  31.498  38.014  1.00  0.00      B    H  
ATOM   3327  O   HOH B1103      17.625  32.187  34.827  1.00  0.00      B    O  
ATOM   3328  H1  HOH B1103      18.626  32.340  34.926  1.00  0.00      B    H  
ATOM   3329  H2  HOH B1103      17.521  31.359  34.275  1.00  0.00      B    H  
ATOM   3330  O   HOH B1104      16.123  27.832  13.631  1.00  0.00      B    O  
ATOM   3331  H1  HOH B1104      16.930  27.284  13.820  1.00  0.00      B    H  
ATOM   3332  H2  HOH B1104      16.104  28.491  14.406  1.00  0.00      B    H  
ATOM   3333  O   HOH B1105      26.867   9.262   7.643  1.00  0.00      B    O  
ATOM   3334  H1  HOH B1105      27.369   9.309   8.509  1.00  0.00      B    H  
ATOM   3335  H2  HOH B1105      27.158   8.377   7.224  1.00  0.00      B    H  
ATOM   3336  O   HOH B1106      24.495  12.159  32.286  1.00  0.00      B    O  
ATOM   3337  H1  HOH B1106      24.107  12.088  33.202  1.00  0.00      B    H  
ATOM   3338  H2  HOH B1106      25.447  11.732  32.362  1.00  0.00      B    H  
ATOM   3339  O   HOH B1107      24.174  10.096  10.320  1.00  0.00      B    O  
ATOM   3340  H1  HOH B1107      23.306  10.673  10.334  1.00  0.00      B    H  
ATOM   3341  H2  HOH B1107      24.857  10.496   9.690  1.00  0.00      B    H  
ATOM   3342  O   HOH B1108      22.433  34.513  33.790  1.00  0.00      B    O  
ATOM   3343  H1  HOH B1108      21.892  34.296  34.620  1.00  0.00      B    H  
ATOM   3344  H2  HOH B1108      22.487  35.521  33.821  1.00  0.00      B    H  
ATOM   3345  O   HOH B1109       7.667   7.373  33.410  1.00  0.00      B    O  
ATOM   3346  H1  HOH B1109       7.729   6.399  33.334  1.00  0.00      B    H  
ATOM   3347  H2  HOH B1109       8.228   7.662  32.649  1.00  0.00      B    H  
ATOM   3348  O   HOH B1110      37.945  14.270  27.965  1.00  0.00      B    O  
ATOM   3349  H1  HOH B1110      38.898  14.215  28.038  1.00  0.00      B    H  
ATOM   3350  H2  HOH B1110      37.714  14.005  27.000  1.00  0.00      B    H  
ATOM   3351  O   HOH B1111      36.416  31.909  38.956  1.00  0.00      B    O  
ATOM   3352  H1  HOH B1111      37.292  31.319  39.012  1.00  0.00      B    H  
ATOM   3353  H2  HOH B1111      36.555  32.711  38.364  1.00  0.00      B    H  
ATOM   3354  O   HOH B1112      29.608   2.739  19.909  1.00  0.00      B    O  
ATOM   3355  H1  HOH B1112      28.776   3.097  19.549  1.00  0.00      B    H  
ATOM   3356  H2  HOH B1112      30.149   3.540  20.174  1.00  0.00      B    H  
ATOM   3357  O   HOH B1113      36.953  14.484   8.388  1.00  0.00      B    O  
ATOM   3358  H1  HOH B1113      37.350  14.088   7.550  1.00  0.00      B    H  
ATOM   3359  H2  HOH B1113      37.735  14.961   8.787  1.00  0.00      B    H  
ATOM   3360  O   HOH B1114       2.348   6.127   6.157  1.00  0.00      B    O  
ATOM   3361  H1  HOH B1114       1.988   6.782   6.822  1.00  0.00      B    H  
ATOM   3362  H2  HOH B1114       2.318   5.264   6.724  1.00  0.00      B    H  
ATOM   3363  O   HOH B1115      19.175   1.533  37.135  1.00  0.00      B    O  
ATOM   3364  H1  HOH B1115      19.469   0.784  36.470  1.00  0.00      B    H  
ATOM   3365  H2  HOH B1115      18.381   1.206  37.661  1.00  0.00      B    H  
ATOM   3366  O   HOH B1116       8.842  21.587  19.495  1.00  0.00      B    O  
ATOM   3367  H1  HOH B1116       9.305  20.841  20.004  1.00  0.00      B    H  
ATOM   3368  H2  HOH B1116       8.862  22.463  20.033  1.00  0.00      B    H  
ATOM   3369  O   HOH B1117      39.065   1.327  35.168  1.00  0.00      B    O  
ATOM   3370  H1  HOH B1117      39.465   0.447  35.374  1.00  0.00      B    H  
ATOM   3371  H2  HOH B1117      38.138   1.214  34.786  1.00  0.00      B    H  
ATOM   3372  O   HOH B1118      32.108  28.289   3.187  1.00  0.00      B    O  
ATOM   3373  H1  HOH B1118      32.408  27.466   3.599  1.00  0.00      B    H  
ATOM   3374  H2  HOH B1118      32.336  29.019   3.854  1.00  0.00      B    H  
ATOM   3375  O   HOH B1119      21.935  32.945   0.113  1.00  0.00      B    O  
ATOM   3376  H1  HOH B1119      22.302  32.127   0.627  1.00  0.00      B    H  
ATOM   3377  H2  HOH B1119      22.698  33.219  -0.505  1.00  0.00      B    H  
ATOM   3378  O   HOH B1120       1.512  14.838  20.243  1.00  0.00      B    O  
ATOM   3379  H1  HOH B1120       1.155  15.675  19.829  1.00  0.00      B    H  
ATOM   3380  H2  HOH B1120       2.111  14.393  19.536  1.00  0.00      B    H  
ATOM   3381  O   HOH B1121      36.349  20.019  19.835  1.00  0.00      B    O  
ATOM   3382  H1  HOH B1121      37.036  19.729  20.433  1.00  0.00      B    H  
ATOM   3383  H2  HOH B1121      35.507  20.160  20.371  1.00  0.00      B    H  
ATOM   3384  O   HOH B1122       1.917  38.264  24.458  1.00  0.00      B    O  
ATOM   3385  H1  HOH B1122       2.655  38.929  24.311  1.00  0.00      B    H  
ATOM   3386  H2  HOH B1122       1.027  38.782  24.442  1.00  0.00      B    H  
ATOM   3387  O   HOH B1123      29.405  36.067  34.277  1.00  0.00      B    O  
ATOM   3388  H1  HOH B1123      30.007  35.711  33.514  1.00  0.00      B    H  
ATOM   3389  H2  HOH B1123      30.080  36.557  34.929  1.00  0.00      B    H  
ATOM   3390  O   HOH B1124      34.476  11.011  11.405  1.00  0.00      B    O  
ATOM   3391  H1  HOH B1124      33.472  11.296  11.402  1.00  0.00      B    H  
ATOM   3392  H2  HOH B1124      35.019  11.802  11.838  1.00  0.00      B    H  
ATOM   3393  O   HOH B1125      36.348  31.905   6.988  1.00  0.00      B    O  
ATOM   3394  H1  HOH B1125      35.896  32.773   7.128  1.00  0.00      B    H  
ATOM   3395  H2  HOH B1125      36.146  31.337   7.746  1.00  0.00      B    H  
ATOM   3396  O   HOH B1126      14.144   2.280  15.798  1.00  0.00      B    O  
ATOM   3397  H1  HOH B1126      14.989   2.650  15.451  1.00  0.00      B    H  
ATOM   3398  H2  HOH B1126      13.534   3.073  16.079  1.00  0.00      B    H  
ATOM   3399  O   HOH B1127      36.472  21.309  33.656  1.00  0.00      B    O  
ATOM   3400  H1  HOH B1127      36.684  20.362  33.915  1.00  0.00      B    H  
ATOM   3401  H2  HOH B1127      36.121  21.810  34.487  1.00  0.00      B    H  
ATOM   3402  O   HOH B1128      28.072  26.341  24.341  1.00  0.00      B    O  
ATOM   3403  H1  HOH B1128      27.632  26.959  23.718  1.00  0.00      B    H  
ATOM   3404  H2  HOH B1128      29.089  26.388  24.203  1.00  0.00      B    H  
ATOM   3405  O   HOH B1129      37.887  18.159  30.961  1.00  0.00      B    O  
ATOM   3406  H1  HOH B1129      38.105  17.547  31.685  1.00  0.00      B    H  
ATOM   3407  H2  HOH B1129      38.117  17.757  30.112  1.00  0.00      B    H  
ATOM   3408  O   HOH B1130      10.867  21.393  31.043  1.00  0.00      B    O  
ATOM   3409  H1  HOH B1130      11.170  22.341  31.031  1.00  0.00      B    H  
ATOM   3410  H2  HOH B1130      11.614  20.757  30.821  1.00  0.00      B    H  
ATOM   3411  O   HOH B1131      32.445  23.982  12.942  1.00  0.00      B    O  
ATOM   3412  H1  HOH B1131      32.378  23.393  12.061  1.00  0.00      B    H  
ATOM   3413  H2  HOH B1131      31.837  24.762  12.886  1.00  0.00      B    H  
ATOM   3414  O   HOH B1132      37.618  35.801  23.540  1.00  0.00      B    O  
ATOM   3415  H1  HOH B1132      38.084  36.613  23.927  1.00  0.00      B    H  
ATOM   3416  H2  HOH B1132      38.081  34.931  23.824  1.00  0.00      B    H  
ATOM   3417  O   HOH B1133      20.540  12.866  37.512  1.00  0.00      B    O  
ATOM   3418  H1  HOH B1133      20.122  12.760  38.415  1.00  0.00      B    H  
ATOM   3419  H2  HOH B1133      19.774  13.020  36.893  1.00  0.00      B    H  
ATOM   3420  O   HOH B1134       3.047  20.585  18.610  1.00  0.00      B    O  
ATOM   3421  H1  HOH B1134       2.506  21.269  18.094  1.00  0.00      B    H  
ATOM   3422  H2  HOH B1134       3.445  19.934  17.917  1.00  0.00      B    H  
ATOM   3423  O   HOH B1135      11.197  28.559  18.947  1.00  0.00      B    O  
ATOM   3424  H1  HOH B1135      11.551  28.373  18.006  1.00  0.00      B    H  
ATOM   3425  H2  HOH B1135      10.394  27.975  19.034  1.00  0.00      B    H  
ATOM   3426  O   HOH B1136      28.539  12.813   9.258  1.00  0.00      B    O  
ATOM   3427  H1  HOH B1136      28.072  11.945   9.561  1.00  0.00      B    H  
ATOM   3428  H2  HOH B1136      29.081  12.734   8.405  1.00  0.00      B    H  
ATOM   3429  O   HOH B1137      11.247  13.097  33.808  1.00  0.00      B    O  
ATOM   3430  H1  HOH B1137      10.392  13.269  34.338  1.00  0.00      B    H  
ATOM   3431  H2  HOH B1137      11.835  13.937  34.010  1.00  0.00      B    H  
ATOM   3432  O   HOH B1138      24.932  20.908  25.698  1.00  0.00      B    O  
ATOM   3433  H1  HOH B1138      25.499  20.632  24.913  1.00  0.00      B    H  
ATOM   3434  H2  HOH B1138      25.577  21.191  26.437  1.00  0.00      B    H  
ATOM   3435  O   HOH B1139       4.593  13.556  13.363  1.00  0.00      B    O  
ATOM   3436  H1  HOH B1139       4.037  12.668  13.413  1.00  0.00      B    H  
ATOM   3437  H2  HOH B1139       5.304  13.399  12.614  1.00  0.00      B    H  
ATOM   3438  O   HOH B1140      27.341  14.640  25.151  1.00  0.00      B    O  
ATOM   3439  H1  HOH B1140      26.541  15.292  25.063  1.00  0.00      B    H  
ATOM   3440  H2  HOH B1140      28.049  15.005  24.468  1.00  0.00      B    H  
ATOM   3441  O   HOH B1141      15.899  28.066  33.772  1.00  0.00      B    O  
ATOM   3442  H1  HOH B1141      16.710  28.103  33.135  1.00  0.00      B    H  
ATOM   3443  H2  HOH B1141      15.269  28.718  33.383  1.00  0.00      B    H  
ATOM   3444  O   HOH B1142      22.967  14.309  27.475  1.00  0.00      B    O  
ATOM   3445  H1  HOH B1142      22.591  14.809  26.652  1.00  0.00      B    H  
ATOM   3446  H2  HOH B1142      23.988  14.358  27.480  1.00  0.00      B    H  
ATOM   3447  O   HOH B1143      17.983   0.596  18.811  1.00  0.00      B    O  
ATOM   3448  H1  HOH B1143      18.323  -0.369  18.628  1.00  0.00      B    H  
ATOM   3449  H2  HOH B1143      18.695   1.096  19.425  1.00  0.00      B    H  
ATOM   3450  O   HOH B1144      29.259  17.172  18.852  1.00  0.00      B    O  
ATOM   3451  H1  HOH B1144      29.257  18.174  18.560  1.00  0.00      B    H  
ATOM   3452  H2  HOH B1144      29.514  16.609  18.088  1.00  0.00      B    H  
ATOM   3453  O   HOH B1145      15.839  28.169  29.022  1.00  0.00      B    O  
ATOM   3454  H1  HOH B1145      15.636  27.369  29.659  1.00  0.00      B    H  
ATOM   3455  H2  HOH B1145      15.633  29.070  29.465  1.00  0.00      B    H  
ATOM   3456  O   HOH B1146      13.255  38.685  16.273  1.00  0.00      B    O  
ATOM   3457  H1  HOH B1146      13.551  39.664  16.240  1.00  0.00      B    H  
ATOM   3458  H2  HOH B1146      12.251  38.644  16.490  1.00  0.00      B    H  
ATOM   3459  O   HOH B1147      34.239  33.950   6.789  1.00  0.00      B    O  
ATOM   3460  H1  HOH B1147      33.581  33.204   7.002  1.00  0.00      B    H  
ATOM   3461  H2  HOH B1147      33.700  34.507   6.102  1.00  0.00      B    H  
ATOM   3462  O   HOH B1148      34.381  11.792  25.022  1.00  0.00      B    O  
ATOM   3463  H1  HOH B1148      34.806  11.742  24.056  1.00  0.00      B    H  
ATOM   3464  H2  HOH B1148      34.694  10.962  25.534  1.00  0.00      B    H  
ATOM   3465  O   HOH B1149      28.843  28.919   4.492  1.00  0.00      B    O  
ATOM   3466  H1  HOH B1149      28.638  28.169   3.881  1.00  0.00      B    H  
ATOM   3467  H2  HOH B1149      28.967  29.792   3.882  1.00  0.00      B    H  
ATOM   3468  O   HOH B1150      23.434   3.897   4.265  1.00  0.00      B    O  
ATOM   3469  H1  HOH B1150      23.472   3.002   4.812  1.00  0.00      B    H  
ATOM   3470  H2  HOH B1150      22.797   4.553   4.726  1.00  0.00      B    H  
ATOM   3471  O   HOH B1151       0.141  17.818   9.957  1.00  0.00      B    O  
ATOM   3472  H1  HOH B1151      -0.091  16.958   9.440  1.00  0.00      B    H  
ATOM   3473  H2  HOH B1151       0.017  18.540   9.316  1.00  0.00      B    H  
ATOM   3474  O   HOH B1152      35.469   7.982  32.270  1.00  0.00      B    O  
ATOM   3475  H1  HOH B1152      35.296   7.328  33.054  1.00  0.00      B    H  
ATOM   3476  H2  HOH B1152      35.010   8.823  32.562  1.00  0.00      B    H  
ATOM   3477  O   HOH B1153      20.661  16.221  -0.054  1.00  0.00      B    O  
ATOM   3478  H1  HOH B1153      20.544  15.323   0.454  1.00  0.00      B    H  
ATOM   3479  H2  HOH B1153      20.594  16.965   0.598  1.00  0.00      B    H  
ATOM   3480  O   HOH B1154      25.387  18.933  12.586  1.00  0.00      B    O  
ATOM   3481  H1  HOH B1154      25.992  18.468  11.847  1.00  0.00      B    H  
ATOM   3482  H2  HOH B1154      25.848  18.926  13.447  1.00  0.00      B    H  
ATOM   3483  O   HOH B1155      36.662  18.901  11.344  1.00  0.00      B    O  
ATOM   3484  H1  HOH B1155      37.112  18.354  10.694  1.00  0.00      B    H  
ATOM   3485  H2  HOH B1155      37.369  19.512  11.688  1.00  0.00      B    H  
ATOM   3486  O   HOH B1156      11.810  24.468  18.435  1.00  0.00      B    O  
ATOM   3487  H1  HOH B1156      12.657  24.907  18.164  1.00  0.00      B    H  
ATOM   3488  H2  HOH B1156      11.112  25.212  18.546  1.00  0.00      B    H  
ATOM   3489  O   HOH B1157      17.876  35.683  27.661  1.00  0.00      B    O  
ATOM   3490  H1  HOH B1157      17.589  35.769  26.697  1.00  0.00      B    H  
ATOM   3491  H2  HOH B1157      18.365  36.549  27.925  1.00  0.00      B    H  
ATOM   3492  O   HOH B1158      31.657  17.561  27.780  1.00  0.00      B    O  
ATOM   3493  H1  HOH B1158      31.184  18.285  28.222  1.00  0.00      B    H  
ATOM   3494  H2  HOH B1158      32.503  17.396  28.333  1.00  0.00      B    H  
ATOM   3495  O   HOH B1159      30.546  38.263  24.099  1.00  0.00      B    O  
ATOM   3496  H1  HOH B1159      31.196  38.959  24.337  1.00  0.00      B    H  
ATOM   3497  H2  HOH B1159      30.220  38.407  23.140  1.00  0.00      B    H  
ATOM   3498  O   HOH B1160      20.444   4.563  21.219  1.00  0.00      B    O  
ATOM   3499  H1  HOH B1160      19.487   4.755  20.948  1.00  0.00      B    H  
ATOM   3500  H2  HOH B1160      20.514   4.807  22.197  1.00  0.00      B    H  
ATOM   3501  O   HOH B1161       6.454  27.346  18.968  1.00  0.00      B    O  
ATOM   3502  H1  HOH B1161       7.051  28.116  18.684  1.00  0.00      B    H  
ATOM   3503  H2  HOH B1161       6.815  26.534  18.517  1.00  0.00      B    H  
ATOM   3504  O   HOH B1162      23.818   2.719  11.856  1.00  0.00      B    O  
ATOM   3505  H1  HOH B1162      23.530   3.224  11.038  1.00  0.00      B    H  
ATOM   3506  H2  HOH B1162      23.035   2.197  12.198  1.00  0.00      B    H  
ATOM   3507  O   HOH B1163       3.089  16.672   6.306  1.00  0.00      B    O  
ATOM   3508  H1  HOH B1163       3.209  17.414   5.594  1.00  0.00      B    H  
ATOM   3509  H2  HOH B1163       3.287  16.990   7.283  1.00  0.00      B    H  
ATOM   3510  O   HOH B1164      19.993  19.092  32.363  1.00  0.00      B    O  
ATOM   3511  H1  HOH B1164      19.476  18.572  31.666  1.00  0.00      B    H  
ATOM   3512  H2  HOH B1164      20.660  18.452  32.792  1.00  0.00      B    H  
ATOM   3513  O   HOH B1165      11.120  11.493  14.919  1.00  0.00      B    O  
ATOM   3514  H1  HOH B1165      11.509  11.002  14.104  1.00  0.00      B    H  
ATOM   3515  H2  HOH B1165      10.958  10.822  15.679  1.00  0.00      B    H  
ATOM   3516  O   HOH B1166      14.333  20.680  28.242  1.00  0.00      B    O  
ATOM   3517  H1  HOH B1166      13.604  21.172  27.670  1.00  0.00      B    H  
ATOM   3518  H2  HOH B1166      14.225  19.693  28.124  1.00  0.00      B    H  
ATOM   3519  O   HOH B1167      29.205  15.964  23.784  1.00  0.00      B    O  
ATOM   3520  H1  HOH B1167      29.555  16.081  22.835  1.00  0.00      B    H  
ATOM   3521  H2  HOH B1167      29.916  16.353  24.366  1.00  0.00      B    H  
ATOM   3522  O   HOH B1168       8.776  21.945  11.284  1.00  0.00      B    O  
ATOM   3523  H1  HOH B1168       8.447  22.435  10.502  1.00  0.00      B    H  
ATOM   3524  H2  HOH B1168       8.686  20.910  11.039  1.00  0.00      B    H  
ATOM   3525  O   HOH B1169      37.866  18.244   7.630  1.00  0.00      B    O  
ATOM   3526  H1  HOH B1169      37.541  19.091   7.204  1.00  0.00      B    H  
ATOM   3527  H2  HOH B1169      38.282  17.666   6.910  1.00  0.00      B    H  
ATOM   3528  O   HOH B1170      31.904  32.816  31.605  1.00  0.00      B    O  
ATOM   3529  H1  HOH B1170      32.317  32.130  30.974  1.00  0.00      B    H  
ATOM   3530  H2  HOH B1170      32.087  32.362  32.535  1.00  0.00      B    H  
ATOM   3531  O   HOH B1171      12.075   9.608  12.936  1.00  0.00      B    O  
ATOM   3532  H1  HOH B1171      12.079   8.529  12.917  1.00  0.00      B    H  
ATOM   3533  H2  HOH B1171      12.747   9.980  12.308  1.00  0.00      B    H  
ATOM   3534  O   HOH B1172      12.805  27.916  16.561  1.00  0.00      B    O  
ATOM   3535  H1  HOH B1172      13.181  27.364  17.332  1.00  0.00      B    H  
ATOM   3536  H2  HOH B1172      12.819  27.445  15.675  1.00  0.00      B    H  
ATOM   3537  O   HOH B1173      31.174  37.337  36.006  1.00  0.00      B    O  
ATOM   3538  H1  HOH B1173      30.994  37.628  36.972  1.00  0.00      B    H  
ATOM   3539  H2  HOH B1173      31.412  38.155  35.403  1.00  0.00      B    H  
ATOM   3540  O   HOH B1174       7.076  36.411   3.775  1.00  0.00      B    O  
ATOM   3541  H1  HOH B1174       6.718  36.432   2.818  1.00  0.00      B    H  
ATOM   3542  H2  HOH B1174       7.256  37.380   4.065  1.00  0.00      B    H  
ATOM   3543  O   HOH B1175      29.313  19.801   9.564  1.00  0.00      B    O  
ATOM   3544  H1  HOH B1175      29.087  20.784   9.317  1.00  0.00      B    H  
ATOM   3545  H2  HOH B1175      28.571  19.476  10.171  1.00  0.00      B    H  
ATOM   3546  O   HOH B1176      33.275  34.566  16.100  1.00  0.00      B    O  
ATOM   3547  H1  HOH B1176      33.520  35.552  15.929  1.00  0.00      B    H  
ATOM   3548  H2  HOH B1176      34.049  34.129  16.547  1.00  0.00      B    H  
ATOM   3549  O   HOH B1177      26.324  24.126  31.496  1.00  0.00      B    O  
ATOM   3550  H1  HOH B1177      25.524  23.486  31.282  1.00  0.00      B    H  
ATOM   3551  H2  HOH B1177      27.155  23.837  30.935  1.00  0.00      B    H  
ATOM   3552  O   HOH B1178      28.972  24.861  26.475  1.00  0.00      B    O  
ATOM   3553  H1  HOH B1178      28.413  25.412  25.841  1.00  0.00      B    H  
ATOM   3554  H2  HOH B1178      29.689  24.384  25.896  1.00  0.00      B    H  
ATOM   3555  O   HOH B1179      16.947  33.013  31.983  1.00  0.00      B    O  
ATOM   3556  H1  HOH B1179      17.227  33.096  32.909  1.00  0.00      B    H  
ATOM   3557  H2  HOH B1179      17.776  32.790  31.501  1.00  0.00      B    H  
ATOM   3558  O   HOH B1180      13.734  17.609   5.524  1.00  0.00      B    O  
ATOM   3559  H1  HOH B1180      13.807  18.262   6.267  1.00  0.00      B    H  
ATOM   3560  H2  HOH B1180      14.500  17.774   4.819  1.00  0.00      B    H  
ATOM   3561  O   HOH B1181      19.500  32.402  26.712  1.00  0.00      B    O  
ATOM   3562  H1  HOH B1181      19.822  32.839  27.541  1.00  0.00      B    H  
ATOM   3563  H2  HOH B1181      18.566  32.730  26.478  1.00  0.00      B    H  
ATOM   3564  O   HOH B1182       3.236  29.508  27.829  1.00  0.00      B    O  
ATOM   3565  H1  HOH B1182       2.746  29.128  27.013  1.00  0.00      B    H  
ATOM   3566  H2  HOH B1182       3.339  30.535  27.718  1.00  0.00      B    H  
ATOM   3567  O   HOH B1183       5.781  18.212  33.949  1.00  0.00      B    O  
ATOM   3568  H1  HOH B1183       6.038  19.213  34.148  1.00  0.00      B    H  
ATOM   3569  H2  HOH B1183       6.175  17.589  34.649  1.00  0.00      B    H  
ATOM   3570  O   HOH B1184      32.357  25.784   4.826  1.00  0.00      B    O  
ATOM   3571  H1  HOH B1184      32.666  24.842   4.644  1.00  0.00      B    H  
ATOM   3572  H2  HOH B1184      32.921  26.229   5.545  1.00  0.00      B    H  
ATOM   3573  O   HOH B1185      34.613  11.670  22.345  1.00  0.00      B    O  
ATOM   3574  H1  HOH B1185      33.701  12.083  22.091  1.00  0.00      B    H  
ATOM   3575  H2  HOH B1185      34.652  10.739  21.885  1.00  0.00      B    H  
ATOM   3576  O   HOH B1186       3.644   9.928  23.318  1.00  0.00      B    O  
ATOM   3577  H1  HOH B1186       2.846   9.913  22.658  1.00  0.00      B    H  
ATOM   3578  H2  HOH B1186       3.693   9.020  23.762  1.00  0.00      B    H  
ATOM   3579  O   HOH B1187      26.804  28.816  33.929  1.00  0.00      B    O  
ATOM   3580  H1  HOH B1187      25.852  28.484  34.072  1.00  0.00      B    H  
ATOM   3581  H2  HOH B1187      27.195  28.272  33.165  1.00  0.00      B    H  
ATOM   3582  O   HOH B1188      13.744   7.766  19.001  1.00  0.00      B    O  
ATOM   3583  H1  HOH B1188      13.832   8.103  18.076  1.00  0.00      B    H  
ATOM   3584  H2  HOH B1188      14.295   6.954  19.132  1.00  0.00      B    H  
ATOM   3585  O   HOH B1189      34.143  30.191  18.285  1.00  0.00      B    O  
ATOM   3586  H1  HOH B1189      33.303  30.251  17.676  1.00  0.00      B    H  
ATOM   3587  H2  HOH B1189      34.518  29.262  18.352  1.00  0.00      B    H  
ATOM   3588  O   HOH B1190      13.554   4.054  24.183  1.00  0.00      B    O  
ATOM   3589  H1  HOH B1190      13.790   4.471  23.322  1.00  0.00      B    H  
ATOM   3590  H2  HOH B1190      13.114   3.124  23.993  1.00  0.00      B    H  
ATOM   3591  O   HOH B1191      38.649  37.787  10.151  1.00  0.00      B    O  
ATOM   3592  H1  HOH B1191      38.460  37.203  10.924  1.00  0.00      B    H  
ATOM   3593  H2  HOH B1191      37.964  38.532  10.117  1.00  0.00      B    H  
ATOM   3594  O   HOH B1192       5.867  21.039  34.365  1.00  0.00      B    O  
ATOM   3595  H1  HOH B1192       5.072  21.433  34.811  1.00  0.00      B    H  
ATOM   3596  H2  HOH B1192       5.787  21.276  33.369  1.00  0.00      B    H  
ATOM   3597  O   HOH B1193      33.730  38.921  33.177  1.00  0.00      B    O  
ATOM   3598  H1  HOH B1193      34.635  39.357  33.294  1.00  0.00      B    H  
ATOM   3599  H2  HOH B1193      33.764  38.046  33.678  1.00  0.00      B    H  
ATOM   3600  O   HOH B1194       2.845   7.005  29.908  1.00  0.00      B    O  
ATOM   3601  H1  HOH B1194       2.930   6.237  29.220  1.00  0.00      B    H  
ATOM   3602  H2  HOH B1194       2.529   7.882  29.443  1.00  0.00      B    H  
ATOM   3603  O   HOH B1195      19.209  37.223  14.487  1.00  0.00      B    O  
ATOM   3604  H1  HOH B1195      18.915  36.249  14.581  1.00  0.00      B    H  
ATOM   3605  H2  HOH B1195      18.484  37.851  14.870  1.00  0.00      B    H  
ATOM   3606  O   HOH B1196       6.429   5.611   8.486  1.00  0.00      B    O  
ATOM   3607  H1  HOH B1196       6.057   4.927   7.854  1.00  0.00      B    H  
ATOM   3608  H2  HOH B1196       6.634   6.492   8.004  1.00  0.00      B    H  
ATOM   3609  O   HOH B1197      21.796  16.651  29.990  1.00  0.00      B    O  
ATOM   3610  H1  HOH B1197      22.757  16.556  29.673  1.00  0.00      B    H  
ATOM   3611  H2  HOH B1197      21.817  16.474  30.958  1.00  0.00      B    H  
ATOM   3612  O   HOH B1198      19.088  37.440  18.177  1.00  0.00      B    O  
ATOM   3613  H1  HOH B1198      19.107  36.832  19.029  1.00  0.00      B    H  
ATOM   3614  H2  HOH B1198      18.994  36.804  17.386  1.00  0.00      B    H  
ATOM   3615  O   HOH B1199      38.609  37.603  29.218  1.00  0.00      B    O  
ATOM   3616  H1  HOH B1199      38.615  37.344  28.215  1.00  0.00      B    H  
ATOM   3617  H2  HOH B1199      38.472  38.643  29.313  1.00  0.00      B    H  
ATOM   3618  O   HOH B1200       8.845  18.490  25.291  1.00  0.00      B    O  
ATOM   3619  H1  HOH B1200       8.381  17.697  24.900  1.00  0.00      B    H  
ATOM   3620  H2  HOH B1200       8.708  19.303  24.606  1.00  0.00      B    H  
ATOM   3621  O   HOH B1201      38.293  21.081  11.823  1.00  0.00      B    O  
ATOM   3622  H1  HOH B1201      39.170  21.090  12.364  1.00  0.00      B    H  
ATOM   3623  H2  HOH B1201      38.468  21.205  10.823  1.00  0.00      B    H  
ATOM   3624  O   HOH B1202      24.052  21.225   9.663  1.00  0.00      B    O  
ATOM   3625  H1  HOH B1202      24.578  21.498  10.512  1.00  0.00      B    H  
ATOM   3626  H2  HOH B1202      24.128  21.975   8.914  1.00  0.00      B    H  
ATOM   3627  O   HOH B1203      28.832   8.175   4.532  1.00  0.00      B    O  
ATOM   3628  H1  HOH B1203      29.812   8.123   4.867  1.00  0.00      B    H  
ATOM   3629  H2  HOH B1203      28.343   7.427   5.003  1.00  0.00      B    H  
ATOM   3630  O   HOH B1204      15.786   7.776  38.856  1.00  0.00      B    O  
ATOM   3631  H1  HOH B1204      16.809   7.648  38.894  1.00  0.00      B    H  
ATOM   3632  H2  HOH B1204      15.308   6.898  38.886  1.00  0.00      B    H  
ATOM   3633  O   HOH B1205      22.240  19.994  22.189  1.00  0.00      B    O  
ATOM   3634  H1  HOH B1205      22.396  20.389  21.256  1.00  0.00      B    H  
ATOM   3635  H2  HOH B1205      22.348  20.726  22.906  1.00  0.00      B    H  
ATOM   3636  O   HOH B1206      10.557   0.805   1.526  1.00  0.00      B    O  
ATOM   3637  H1  HOH B1206      10.180   0.112   0.850  1.00  0.00      B    H  
ATOM   3638  H2  HOH B1206      11.491   0.925   1.167  1.00  0.00      B    H  
ATOM   3639  O   HOH B1207      27.856  19.473  34.881  1.00  0.00      B    O  
ATOM   3640  H1  HOH B1207      26.959  19.017  35.129  1.00  0.00      B    H  
ATOM   3641  H2  HOH B1207      28.427  19.748  35.715  1.00  0.00      B    H  
ATOM   3642  O   HOH B1208      26.706   3.988  11.373  1.00  0.00      B    O  
ATOM   3643  H1  HOH B1208      25.936   3.392  11.693  1.00  0.00      B    H  
ATOM   3644  H2  HOH B1208      26.988   3.679  10.475  1.00  0.00      B    H  
ATOM   3645  O   HOH B1209      21.808  16.739  32.700  1.00  0.00      B    O  
ATOM   3646  H1  HOH B1209      22.375  15.943  33.056  1.00  0.00      B    H  
ATOM   3647  H2  HOH B1209      20.826  16.625  32.940  1.00  0.00      B    H  
ATOM   3648  O   HOH B1210       8.203  12.665   8.450  1.00  0.00      B    O  
ATOM   3649  H1  HOH B1210       8.536  13.614   8.400  1.00  0.00      B    H  
ATOM   3650  H2  HOH B1210       7.779  12.422   7.543  1.00  0.00      B    H  
ATOM   3651  O   HOH B1211      14.039  10.587  11.116  1.00  0.00      B    O  
ATOM   3652  H1  HOH B1211      14.703  10.714  11.910  1.00  0.00      B    H  
ATOM   3653  H2  HOH B1211      14.166  11.299  10.468  1.00  0.00      B    H  
ATOM   3654  O   HOH B1212       7.474  37.987  18.076  1.00  0.00      B    O  
ATOM   3655  H1  HOH B1212       6.516  37.908  18.471  1.00  0.00      B    H  
ATOM   3656  H2  HOH B1212       7.924  37.057  18.098  1.00  0.00      B    H  
ATOM   3657  O   HOH B1213      10.561  18.245  12.784  1.00  0.00      B    O  
ATOM   3658  H1  HOH B1213      11.296  17.668  13.202  1.00  0.00      B    H  
ATOM   3659  H2  HOH B1213      10.016  18.572  13.580  1.00  0.00      B    H  
ATOM   3660  O   HOH B1214       8.507  25.688   5.937  1.00  0.00      B    O  
ATOM   3661  H1  HOH B1214       8.371  26.038   6.848  1.00  0.00      B    H  
ATOM   3662  H2  HOH B1214       7.573  25.620   5.515  1.00  0.00      B    H  
ATOM   3663  O   HOH B1215       4.485  18.435  19.880  1.00  0.00      B    O  
ATOM   3664  H1  HOH B1215       4.370  17.662  19.274  1.00  0.00      B    H  
ATOM   3665  H2  HOH B1215       4.124  19.316  19.488  1.00  0.00      B    H  
ATOM   3666  O   HOH B1216      15.912  30.600  25.237  1.00  0.00      B    O  
ATOM   3667  H1  HOH B1216      15.917  30.807  26.240  1.00  0.00      B    H  
ATOM   3668  H2  HOH B1216      16.824  30.898  24.940  1.00  0.00      B    H  
ATOM   3669  O   HOH B1217      15.162   3.860   4.767  1.00  0.00      B    O  
ATOM   3670  H1  HOH B1217      15.803   4.448   5.196  1.00  0.00      B    H  
ATOM   3671  H2  HOH B1217      15.421   2.897   4.969  1.00  0.00      B    H  
ATOM   3672  O   HOH B1218      19.104  35.767   1.140  1.00  0.00      B    O  
ATOM   3673  H1  HOH B1218      19.317  35.072   1.882  1.00  0.00      B    H  
ATOM   3674  H2  HOH B1218      19.937  36.318   1.034  1.00  0.00      B    H  
ATOM   3675  O   HOH B1219      28.141  31.807  38.402  1.00  0.00      B    O  
ATOM   3676  H1  HOH B1219      28.491  30.853  38.265  1.00  0.00      B    H  
ATOM   3677  H2  HOH B1219      28.698  32.374  37.902  1.00  0.00      B    H  
ATOM   3678  O   HOH B1220       2.741  26.993   1.651  1.00  0.00      B    O  
ATOM   3679  H1  HOH B1220       2.038  26.297   1.493  1.00  0.00      B    H  
ATOM   3680  H2  HOH B1220       3.627  26.516   1.578  1.00  0.00      B    H  
ATOM   3681  O   HOH B1221       5.054  20.473   1.672  1.00  0.00      B    O  
ATOM   3682  H1  HOH B1221       5.477  21.270   2.177  1.00  0.00      B    H  
ATOM   3683  H2  HOH B1221       5.613  19.651   1.973  1.00  0.00      B    H  
ATOM   3684  O   HOH B1222       9.512  10.940   2.677  1.00  0.00      B    O  
ATOM   3685  H1  HOH B1222      10.092  10.159   2.512  1.00  0.00      B    H  
ATOM   3686  H2  HOH B1222       9.196  10.908   3.687  1.00  0.00      B    H  
ATOM   3687  O   HOH B1223      30.581  13.694  24.463  1.00  0.00      B    O  
ATOM   3688  H1  HOH B1223      31.245  13.992  25.146  1.00  0.00      B    H  
ATOM   3689  H2  HOH B1223      30.396  14.569  23.947  1.00  0.00      B    H  
ATOM   3690  O   HOH B1224      31.821  20.719  24.415  1.00  0.00      B    O  
ATOM   3691  H1  HOH B1224      31.590  19.727  24.597  1.00  0.00      B    H  
ATOM   3692  H2  HOH B1224      31.414  20.941  23.481  1.00  0.00      B    H  
ATOM   3693  O   HOH B1225       3.881  24.458  26.163  1.00  0.00      B    O  
ATOM   3694  H1  HOH B1225       3.316  25.332  26.487  1.00  0.00      B    H  
ATOM   3695  H2  HOH B1225       3.339  23.655  26.391  1.00  0.00      B    H  
ATOM   3696  O   HOH B1226       6.318   4.215  12.966  1.00  0.00      B    O  
ATOM   3697  H1  HOH B1226       6.034   3.818  13.844  1.00  0.00      B    H  
ATOM   3698  H2  HOH B1226       6.945   3.588  12.436  1.00  0.00      B    H  
ATOM   3699  O   HOH B1227      20.118   8.102   4.763  1.00  0.00      B    O  
ATOM   3700  H1  HOH B1227      19.972   9.077   4.504  1.00  0.00      B    H  
ATOM   3701  H2  HOH B1227      19.212   7.586   4.790  1.00  0.00      B    H  
ATOM   3702  O   HOH B1228      17.955  10.097  10.094  1.00  0.00      B    O  
ATOM   3703  H1  HOH B1228      17.043   9.810  10.396  1.00  0.00      B    H  
ATOM   3704  H2  HOH B1228      18.617   9.350  10.331  1.00  0.00      B    H  
ATOM   3705  O   HOH B1229      10.106  15.859  18.458  1.00  0.00      B    O  
ATOM   3706  H1  HOH B1229      10.500  15.325  19.205  1.00  0.00      B    H  
ATOM   3707  H2  HOH B1229      10.191  16.820  18.682  1.00  0.00      B    H  
ATOM   3708  O   HOH B1230      11.127   0.420  25.617  1.00  0.00      B    O  
ATOM   3709  H1  HOH B1230      10.904  -0.625  25.547  1.00  0.00      B    H  
ATOM   3710  H2  HOH B1230      10.292   0.891  25.983  1.00  0.00      B    H  
ATOM   3711  O   HOH B1231      22.683  28.918  15.452  1.00  0.00      B    O  
ATOM   3712  H1  HOH B1231      23.506  28.320  15.385  1.00  0.00      B    H  
ATOM   3713  H2  HOH B1231      22.696  29.554  16.251  1.00  0.00      B    H  
ATOM   3714  O   HOH B1232      38.779  29.671  27.656  1.00  0.00      B    O  
ATOM   3715  H1  HOH B1232      39.402  29.327  28.329  1.00  0.00      B    H  
ATOM   3716  H2  HOH B1232      38.821  29.095  26.868  1.00  0.00      B    H  
ATOM   3717  O   HOH B1233      16.693  18.845   0.007  1.00  0.00      B    O  
ATOM   3718  H1  HOH B1233      16.230  19.696  -0.322  1.00  0.00      B    H  
ATOM   3719  H2  HOH B1233      16.853  19.029   1.023  1.00  0.00      B    H  
ATOM   3720  O   HOH B1234       5.191  31.131  31.935  1.00  0.00      B    O  
ATOM   3721  H1  HOH B1234       5.371  30.151  31.796  1.00  0.00      B    H  
ATOM   3722  H2  HOH B1234       4.644  31.569  31.130  1.00  0.00      B    H  
ATOM   3723  O   HOH B1235      22.066  30.680  27.995  1.00  0.00      B    O  
ATOM   3724  H1  HOH B1235      22.011  29.696  27.817  1.00  0.00      B    H  
ATOM   3725  H2  HOH B1235      21.423  30.883  28.693  1.00  0.00      B    H  
ATOM   3726  O   HOH B1236      19.366  23.040  22.904  1.00  0.00      B    O  
ATOM   3727  H1  HOH B1236      18.321  23.265  22.939  1.00  0.00      B    H  
ATOM   3728  H2  HOH B1236      19.514  22.052  23.223  1.00  0.00      B    H  
ATOM   3729  O   HOH B1237      27.355  16.000   1.536  1.00  0.00      B    O  
ATOM   3730  H1  HOH B1237      26.845  16.780   1.073  1.00  0.00      B    H  
ATOM   3731  H2  HOH B1237      26.875  15.704   2.383  1.00  0.00      B    H  
ATOM   3732  O   HOH B1238      18.446   4.080  36.199  1.00  0.00      B    O  
ATOM   3733  H1  HOH B1238      18.759   3.143  36.392  1.00  0.00      B    H  
ATOM   3734  H2  HOH B1238      18.261   4.123  35.204  1.00  0.00      B    H  
ATOM   3735  O   HOH B1239       7.350  11.357  13.466  1.00  0.00      B    O  
ATOM   3736  H1  HOH B1239       7.056  12.142  12.867  1.00  0.00      B    H  
ATOM   3737  H2  HOH B1239       8.152  10.894  13.017  1.00  0.00      B    H  
ATOM   3738  O   HOH B1240      31.540   8.109   4.885  1.00  0.00      B    O  
ATOM   3739  H1  HOH B1240      31.803   7.208   4.604  1.00  0.00      B    H  
ATOM   3740  H2  HOH B1240      31.893   8.820   4.223  1.00  0.00      B    H  
ATOM   3741  O   HOH B1241       1.118  18.662  15.306  1.00  0.00      B    O  
ATOM   3742  H1  HOH B1241       0.425  19.355  15.455  1.00  0.00      B    H  
ATOM   3743  H2  HOH B1241       1.286  18.503  14.403  1.00  0.00      B    H  
ATOM   3744  O   HOH B1242      38.471  11.526  37.306  1.00  0.00      B    O  
ATOM   3745  H1  HOH B1242      39.142  12.125  37.825  1.00  0.00      B    H  
ATOM   3746  H2  HOH B1242      38.524  11.846  36.303  1.00  0.00      B    H  
ATOM   3747  O   HOH B1243      20.691  19.066  18.959  1.00  0.00      B    O  
ATOM   3748  H1  HOH B1243      21.553  19.613  19.004  1.00  0.00      B    H  
ATOM   3749  H2  HOH B1243      20.998  18.188  19.236  1.00  0.00      B    H  
ATOM   3750  O   HOH B1244      24.046  18.201  32.378  1.00  0.00      B    O  
ATOM   3751  H1  HOH B1244      23.954  18.519  31.427  1.00  0.00      B    H  
ATOM   3752  H2  HOH B1244      23.101  17.800  32.593  1.00  0.00      B    H  
ATOM   3753  O   HOH B1245       0.024  16.892  33.630  1.00  0.00      B    O  
ATOM   3754  H1  HOH B1245      -0.074  15.905  33.822  1.00  0.00      B    H  
ATOM   3755  H2  HOH B1245       0.878  17.235  34.119  1.00  0.00      B    H  
ATOM   3756  O   HOH B1246       5.630   4.387  34.553  1.00  0.00      B    O  
ATOM   3757  H1  HOH B1246       4.668   4.299  34.905  1.00  0.00      B    H  
ATOM   3758  H2  HOH B1246       6.005   5.244  34.951  1.00  0.00      B    H  
ATOM   3759  O   HOH B1247      23.018  18.370  10.829  1.00  0.00      B    O  
ATOM   3760  H1  HOH B1247      23.538  17.563  10.572  1.00  0.00      B    H  
ATOM   3761  H2  HOH B1247      23.728  19.059  10.937  1.00  0.00      B    H  
ATOM   3762  O   HOH B1248      15.153  30.441  19.346  1.00  0.00      B    O  
ATOM   3763  H1  HOH B1248      14.695  31.167  18.782  1.00  0.00      B    H  
ATOM   3764  H2  HOH B1248      14.444  29.900  19.823  1.00  0.00      B    H  
ATOM   3765  O   HOH B1249       1.320   2.860  28.788  1.00  0.00      B    O  
ATOM   3766  H1  HOH B1249       0.550   3.450  28.406  1.00  0.00      B    H  
ATOM   3767  H2  HOH B1249       1.677   2.380  28.000  1.00  0.00      B    H  
ATOM   3768  O   HOH B1250      24.215  22.675  21.290  1.00  0.00      B    O  
ATOM   3769  H1  HOH B1250      23.290  23.083  21.175  1.00  0.00      B    H  
ATOM   3770  H2  HOH B1250      24.186  21.829  21.882  1.00  0.00      B    H  
ATOM   3771  O   HOH B1251       2.064  29.220  37.146  1.00  0.00      B    O  
ATOM   3772  H1  HOH B1251       2.707  28.452  36.922  1.00  0.00      B    H  
ATOM   3773  H2  HOH B1251       2.677  29.909  37.639  1.00  0.00      B    H  
ATOM   3774  O   HOH B1252      13.782  22.448  11.689  1.00  0.00      B    O  
ATOM   3775  H1  HOH B1252      13.823  23.022  12.564  1.00  0.00      B    H  
ATOM   3776  H2  HOH B1252      14.716  22.055  11.559  1.00  0.00      B    H  
ATOM   3777  O   HOH B1253      22.266   8.205  11.390  1.00  0.00      B    O  
ATOM   3778  H1  HOH B1253      22.559   9.094  11.071  1.00  0.00      B    H  
ATOM   3779  H2  HOH B1253      22.714   8.021  12.303  1.00  0.00      B    H  
ATOM   3780  O   HOH B1254      29.543  15.299  30.251  1.00  0.00      B    O  
ATOM   3781  H1  HOH B1254      29.377  15.342  29.285  1.00  0.00      B    H  
ATOM   3782  H2  HOH B1254      29.208  16.151  30.746  1.00  0.00      B    H  
ATOM   3783  O   HOH B1255      14.379   4.097  34.245  1.00  0.00      B    O  
ATOM   3784  H1  HOH B1255      13.418   3.902  33.971  1.00  0.00      B    H  
ATOM   3785  H2  HOH B1255      14.865   3.207  34.187  1.00  0.00      B    H  
ATOM   3786  O   HOH B1256      17.691  20.665  20.260  1.00  0.00      B    O  
ATOM   3787  H1  HOH B1256      18.025  20.036  19.514  1.00  0.00      B    H  
ATOM   3788  H2  HOH B1256      18.185  20.393  21.106  1.00  0.00      B    H  
ATOM   3789  O   HOH B1257       0.964  12.372  21.885  1.00  0.00      B    O  
ATOM   3790  H1  HOH B1257       0.404  12.307  21.069  1.00  0.00      B    H  
ATOM   3791  H2  HOH B1257       1.292  13.337  21.977  1.00  0.00      B    H  
ATOM   3792  O   HOH B1258      21.909  28.163  19.526  1.00  0.00      B    O  
ATOM   3793  H1  HOH B1258      22.525  27.420  19.456  1.00  0.00      B    H  
ATOM   3794  H2  HOH B1258      22.366  28.791  20.197  1.00  0.00      B    H  
ATOM   3795  O   HOH B1259      27.636  38.073  33.890  1.00  0.00      B    O  
ATOM   3796  H1  HOH B1259      28.165  37.230  33.777  1.00  0.00      B    H  
ATOM   3797  H2  HOH B1259      26.640  37.893  34.073  1.00  0.00      B    H  
ATOM   3798  O   HOH B1260      16.310  25.549  35.235  1.00  0.00      B    O  
ATOM   3799  H1  HOH B1260      16.197  26.531  34.934  1.00  0.00      B    H  
ATOM   3800  H2  HOH B1260      15.365  25.218  35.411  1.00  0.00      B    H  
ATOM   3801  O   HOH B1261      31.757   2.744  10.520  1.00  0.00      B    O  
ATOM   3802  H1  HOH B1261      31.383   3.019   9.655  1.00  0.00      B    H  
ATOM   3803  H2  HOH B1261      31.424   1.780  10.657  1.00  0.00      B    H  
ATOM   3804  O   HOH B1262      38.913  36.727  36.376  1.00  0.00      B    O  
ATOM   3805  H1  HOH B1262      39.622  37.363  35.968  1.00  0.00      B    H  
ATOM   3806  H2  HOH B1262      37.987  36.894  35.944  1.00  0.00      B    H  
ATOM   3807  O   HOH B1263      19.043  12.771  18.875  1.00  0.00      B    O  
ATOM   3808  H1  HOH B1263      19.552  12.947  19.708  1.00  0.00      B    H  
ATOM   3809  H2  HOH B1263      19.674  12.984  18.115  1.00  0.00      B    H  
ATOM   3810  O   HOH B1264      19.855  10.677   3.626  1.00  0.00      B    O  
ATOM   3811  H1  HOH B1264      20.789  10.866   3.228  1.00  0.00      B    H  
ATOM   3812  H2  HOH B1264      19.505  11.571   3.880  1.00  0.00      B    H  
ATOM   3813  O   HOH B1265      11.641  17.726  28.925  1.00  0.00      B    O  
ATOM   3814  H1  HOH B1265      11.817  18.124  28.000  1.00  0.00      B    H  
ATOM   3815  H2  HOH B1265      10.738  17.301  28.902  1.00  0.00      B    H  
ATOM   3816  O   HOH B1266      31.126  17.521  25.051  1.00  0.00      B    O  
ATOM   3817  H1  HOH B1266      31.276  17.766  26.051  1.00  0.00      B    H  
ATOM   3818  H2  HOH B1266      31.993  17.027  24.787  1.00  0.00      B    H  
ATOM   3819  O   HOH B1267      21.371  21.966  35.654  1.00  0.00      B    O  
ATOM   3820  H1  HOH B1267      20.595  21.418  35.254  1.00  0.00      B    H  
ATOM   3821  H2  HOH B1267      21.218  22.954  35.539  1.00  0.00      B    H  
ATOM   3822  O   HOH B1268      23.377  12.465  13.306  1.00  0.00      B    O  
ATOM   3823  H1  HOH B1268      22.870  11.741  13.741  1.00  0.00      B    H  
ATOM   3824  H2  HOH B1268      22.695  13.027  12.832  1.00  0.00      B    H  
ATOM   3825  O   HOH B1269       2.864   8.873  38.857  1.00  0.00      B    O  
ATOM   3826  H1  HOH B1269       3.295   8.019  38.490  1.00  0.00      B    H  
ATOM   3827  H2  HOH B1269       1.806   8.893  38.679  1.00  0.00      B    H  
ATOM   3828  O   HOH B1270      26.732  16.114  21.589  1.00  0.00      B    O  
ATOM   3829  H1  HOH B1270      27.397  15.315  21.618  1.00  0.00      B    H  
ATOM   3830  H2  HOH B1270      26.044  15.961  22.380  1.00  0.00      B    H  
ATOM   3831  O   HOH B1271      29.580   0.798  32.625  1.00  0.00      B    O  
ATOM   3832  H1  HOH B1271      29.718   0.409  31.708  1.00  0.00      B    H  
ATOM   3833  H2  HOH B1271      28.967   0.225  33.160  1.00  0.00      B    H  
ATOM   3834  O   HOH B1272      27.761  14.958   7.658  1.00  0.00      B    O  
ATOM   3835  H1  HOH B1272      27.203  14.627   6.877  1.00  0.00      B    H  
ATOM   3836  H2  HOH B1272      27.544  14.362   8.442  1.00  0.00      B    H  
ATOM   3837  O   HOH B1273      19.840  20.967   9.471  1.00  0.00      B    O  
ATOM   3838  H1  HOH B1273      20.542  20.583   8.822  1.00  0.00      B    H  
ATOM   3839  H2  HOH B1273      20.110  20.667  10.366  1.00  0.00      B    H  
ATOM   3840  O   HOH B1274       2.667  17.310  31.698  1.00  0.00      B    O  
ATOM   3841  H1  HOH B1274       2.429  17.514  32.661  1.00  0.00      B    H  
ATOM   3842  H2  HOH B1274       1.831  16.935  31.269  1.00  0.00      B    H  
ATOM   3843  O   HOH B1275      29.491  13.779  11.575  1.00  0.00      B    O  
ATOM   3844  H1  HOH B1275      29.230  13.433  10.680  1.00  0.00      B    H  
ATOM   3845  H2  HOH B1275      29.311  13.060  12.269  1.00  0.00      B    H  
ATOM   3846  O   HOH B1276      18.023   5.315  19.708  1.00  0.00      B    O  
ATOM   3847  H1  HOH B1276      17.971   4.507  19.070  1.00  0.00      B    H  
ATOM   3848  H2  HOH B1276      18.567   6.124  19.363  1.00  0.00      B    H  
ATOM   3849  O   HOH B1277       6.999   5.450  28.202  1.00  0.00      B    O  
ATOM   3850  H1  HOH B1277       6.650   6.209  28.796  1.00  0.00      B    H  
ATOM   3851  H2  HOH B1277       7.685   5.832  27.567  1.00  0.00      B    H  
ATOM   3852  O   HOH B1278      28.503  21.750  18.983  1.00  0.00      B    O  
ATOM   3853  H1  HOH B1278      27.672  21.670  18.382  1.00  0.00      B    H  
ATOM   3854  H2  HOH B1278      28.152  21.569  19.922  1.00  0.00      B    H  
ATOM   3855  O   HOH B1279      38.727  16.658   3.399  1.00  0.00      B    O  
ATOM   3856  H1  HOH B1279      38.623  16.519   4.408  1.00  0.00      B    H  
ATOM   3857  H2  HOH B1279      37.797  16.694   3.056  1.00  0.00      B    H  
ATOM   3858  O   HOH B1280      26.917  13.650  -0.179  1.00  0.00      B    O  
ATOM   3859  H1  HOH B1280      26.698  14.585  -0.585  1.00  0.00      B    H  
ATOM   3860  H2  HOH B1280      26.901  13.694   0.800  1.00  0.00      B    H  
ATOM   3861  O   HOH B1281      23.825  38.679   4.057  1.00  0.00      B    O  
ATOM   3862  H1  HOH B1281      24.668  38.663   3.561  1.00  0.00      B    H  
ATOM   3863  H2  HOH B1281      23.163  38.826   3.284  1.00  0.00      B    H  
ATOM   3864  O   HOH B1282      26.194  27.940  18.318  1.00  0.00      B    O  
ATOM   3865  H1  HOH B1282      25.537  27.481  18.943  1.00  0.00      B    H  
ATOM   3866  H2  HOH B1282      26.503  28.798  18.740  1.00  0.00      B    H  
ATOM   3867  O   HOH B1283      31.399   1.081   8.213  1.00  0.00      B    O  
ATOM   3868  H1  HOH B1283      30.442   0.663   8.124  1.00  0.00      B    H  
ATOM   3869  H2  HOH B1283      31.314   2.031   7.932  1.00  0.00      B    H  
ATOM   3870  O   HOH B1284      29.195  30.734  24.467  1.00  0.00      B    O  
ATOM   3871  H1  HOH B1284      29.907  30.163  24.864  1.00  0.00      B    H  
ATOM   3872  H2  HOH B1284      28.783  31.233  25.177  1.00  0.00      B    H  
ATOM   3873  O   HOH B1285      32.310  21.313  20.239  1.00  0.00      B    O  
ATOM   3874  H1  HOH B1285      32.486  21.243  19.184  1.00  0.00      B    H  
ATOM   3875  H2  HOH B1285      33.114  21.092  20.796  1.00  0.00      B    H  
ATOM   3876  O   HOH B1286      33.084  37.791  18.360  1.00  0.00      B    O  
ATOM   3877  H1  HOH B1286      32.263  37.621  17.789  1.00  0.00      B    H  
ATOM   3878  H2  HOH B1286      32.912  37.567  19.328  1.00  0.00      B    H  
ATOM   3879  O   HOH B1287      34.669  11.789   3.292  1.00  0.00      B    O  
ATOM   3880  H1  HOH B1287      33.993  12.570   3.170  1.00  0.00      B    H  
ATOM   3881  H2  HOH B1287      34.540  11.274   2.419  1.00  0.00      B    H  
ATOM   3882  O   HOH B1288      25.140  26.564   5.009  1.00  0.00      B    O  
ATOM   3883  H1  HOH B1288      25.677  25.667   4.940  1.00  0.00      B    H  
ATOM   3884  H2  HOH B1288      24.151  26.313   5.005  1.00  0.00      B    H  
ATOM   3885  O   HOH B1289       8.097   8.821  25.126  1.00  0.00      B    O  
ATOM   3886  H1  HOH B1289       8.739   9.543  25.431  1.00  0.00      B    H  
ATOM   3887  H2  HOH B1289       7.351   8.717  25.786  1.00  0.00      B    H  
ATOM   3888  O   HOH B1290      32.496  33.671  27.836  1.00  0.00      B    O  
ATOM   3889  H1  HOH B1290      32.634  33.789  26.770  1.00  0.00      B    H  
ATOM   3890  H2  HOH B1290      32.752  34.577  28.234  1.00  0.00      B    H  
ATOM   3891  O   HOH B1291      31.610   0.759  34.647  1.00  0.00      B    O  
ATOM   3892  H1  HOH B1291      30.867   1.069  34.043  1.00  0.00      B    H  
ATOM   3893  H2  HOH B1291      32.240   0.299  34.032  1.00  0.00      B    H  
ATOM   3894  O   HOH B1292      37.159   7.422  11.845  1.00  0.00      B    O  
ATOM   3895  H1  HOH B1292      37.979   7.076  11.360  1.00  0.00      B    H  
ATOM   3896  H2  HOH B1292      36.397   6.751  11.716  1.00  0.00      B    H  
ATOM   3897  O   HOH B1293       2.543  27.400  33.864  1.00  0.00      B    O  
ATOM   3898  H1  HOH B1293       1.664  27.896  34.127  1.00  0.00      B    H  
ATOM   3899  H2  HOH B1293       2.343  26.786  33.113  1.00  0.00      B    H  
ATOM   3900  O   HOH B1294      34.170  30.831  21.308  1.00  0.00      B    O  
ATOM   3901  H1  HOH B1294      33.175  30.848  21.488  1.00  0.00      B    H  
ATOM   3902  H2  HOH B1294      34.232  30.930  20.280  1.00  0.00      B    H  
ATOM   3903  O   HOH B1295       6.251  17.061  29.322  1.00  0.00      B    O  
ATOM   3904  H1  HOH B1295       5.702  17.278  28.533  1.00  0.00      B    H  
ATOM   3905  H2  HOH B1295       5.958  16.229  29.792  1.00  0.00      B    H  
ATOM   3906  O   HOH B1296      31.828   8.201  11.590  1.00  0.00      B    O  
ATOM   3907  H1  HOH B1296      30.887   8.424  11.721  1.00  0.00      B    H  
ATOM   3908  H2  HOH B1296      31.991   8.213  10.581  1.00  0.00      B    H  
ATOM   3909  O   HOH B1297      25.893  26.561   2.286  1.00  0.00      B    O  
ATOM   3910  H1  HOH B1297      25.451  26.756   3.163  1.00  0.00      B    H  
ATOM   3911  H2  HOH B1297      25.163  26.009   1.797  1.00  0.00      B    H  
ATOM   3912  O   HOH B1298       6.354   7.940  37.624  1.00  0.00      B    O  
ATOM   3913  H1  HOH B1298       7.159   8.495  37.854  1.00  0.00      B    H  
ATOM   3914  H2  HOH B1298       5.692   8.422  37.091  1.00  0.00      B    H  
ATOM   3915  O   HOH B1299       3.327   4.092  35.744  1.00  0.00      B    O  
ATOM   3916  H1  HOH B1299       2.428   3.958  35.209  1.00  0.00      B    H  
ATOM   3917  H2  HOH B1299       3.467   3.234  36.287  1.00  0.00      B    H  
ATOM   3918  O   HOH B1300      23.687  29.806   8.595  1.00  0.00      B    O  
ATOM   3919  H1  HOH B1300      24.221  29.295   7.878  1.00  0.00      B    H  
ATOM   3920  H2  HOH B1300      23.870  30.782   8.465  1.00  0.00      B    H  
ATOM   3921  O   HOH B1301      38.915  18.941  21.839  1.00  0.00      B    O  
ATOM   3922  H1  HOH B1301      39.490  19.635  21.364  1.00  0.00      B    H  
ATOM   3923  H2  HOH B1301      38.789  18.236  21.092  1.00  0.00      B    H  
ATOM   3924  O   HOH B1302      12.666  16.456  23.658  1.00  0.00      B    O  
ATOM   3925  H1  HOH B1302      13.084  17.342  23.978  1.00  0.00      B    H  
ATOM   3926  H2  HOH B1302      11.900  16.673  23.037  1.00  0.00      B    H  
ATOM   3927  O   HOH B1303      32.706  34.241  25.107  1.00  0.00      B    O  
ATOM   3928  H1  HOH B1303      33.049  33.354  24.712  1.00  0.00      B    H  
ATOM   3929  H2  HOH B1303      33.180  35.023  24.760  1.00  0.00      B    H  
ATOM   3930  O   HOH B1304      15.853  10.241  32.379  1.00  0.00      B    O  
ATOM   3931  H1  HOH B1304      16.739  10.665  32.216  1.00  0.00      B    H  
ATOM   3932  H2  HOH B1304      15.297  10.932  32.808  1.00  0.00      B    H  
ATOM   3933  O   HOH B1305      18.583  10.230  38.938  1.00  0.00      B    O  
ATOM   3934  H1  HOH B1305      17.927  10.445  38.168  1.00  0.00      B    H  
ATOM   3935  H2  HOH B1305      18.777   9.264  38.815  1.00  0.00      B    H  
ATOM   3936  O   HOH B1306      28.678   2.071   8.884  1.00  0.00      B    O  
ATOM   3937  H1  HOH B1306      28.583   1.713   9.853  1.00  0.00      B    H  
ATOM   3938  H2  HOH B1306      27.729   2.502   8.613  1.00  0.00      B    H  
ATOM   3939  O   HOH B1307      32.689  16.234  38.959  1.00  0.00      B    O  
ATOM   3940  H1  HOH B1307      32.662  15.235  39.079  1.00  0.00      B    H  
ATOM   3941  H2  HOH B1307      33.672  16.421  38.779  1.00  0.00      B    H  
ATOM   3942  O   HOH B1308      36.974   6.191  26.865  1.00  0.00      B    O  
ATOM   3943  H1  HOH B1308      37.657   6.271  26.078  1.00  0.00      B    H  
ATOM   3944  H2  HOH B1308      36.948   7.055  27.378  1.00  0.00      B    H  
ATOM   3945  O   HOH B1309       1.108   9.282  14.682  1.00  0.00      B    O  
ATOM   3946  H1  HOH B1309       1.833   8.926  14.003  1.00  0.00      B    H  
ATOM   3947  H2  HOH B1309       0.197   9.044  14.313  1.00  0.00      B    H  
ATOM   3948  O   HOH B1310      17.351   2.078   9.388  1.00  0.00      B    O  
ATOM   3949  H1  HOH B1310      17.921   2.088   8.549  1.00  0.00      B    H  
ATOM   3950  H2  HOH B1310      16.592   1.344   9.334  1.00  0.00      B    H  
ATOM   3951  O   HOH B1311      19.683  12.774   6.131  1.00  0.00      B    O  
ATOM   3952  H1  HOH B1311      19.764  11.901   6.580  1.00  0.00      B    H  
ATOM   3953  H2  HOH B1311      20.093  13.466   6.743  1.00  0.00      B    H  
ATOM   3954  O   HOH B1312       2.696  20.006   0.800  1.00  0.00      B    O  
ATOM   3955  H1  HOH B1312       1.939  19.948   1.510  1.00  0.00      B    H  
ATOM   3956  H2  HOH B1312       3.526  20.051   1.310  1.00  0.00      B    H  
ATOM   3957  O   HOH B1313      23.182  21.252  14.645  1.00  0.00      B    O  
ATOM   3958  H1  HOH B1313      22.549  21.923  15.166  1.00  0.00      B    H  
ATOM   3959  H2  HOH B1313      23.003  21.458  13.690  1.00  0.00      B    H  
ATOM   3960  O   HOH B1314      10.776   2.733  31.375  1.00  0.00      B    O  
ATOM   3961  H1  HOH B1314      10.410   3.684  31.142  1.00  0.00      B    H  
ATOM   3962  H2  HOH B1314      10.313   2.013  30.927  1.00  0.00      B    H  
ATOM   3963  O   HOH B1315      38.475  24.284  27.032  1.00  0.00      B    O  
ATOM   3964  H1  HOH B1315      37.561  24.503  26.781  1.00  0.00      B    H  
ATOM   3965  H2  HOH B1315      38.491  23.238  27.200  1.00  0.00      B    H  
ATOM   3966  O   HOH B1316      35.540  16.566  38.912  1.00  0.00      B    O  
ATOM   3967  H1  HOH B1316      35.826  17.536  39.142  1.00  0.00      B    H  
ATOM   3968  H2  HOH B1316      36.103  16.183  38.162  1.00  0.00      B    H  
ATOM   3969  O   HOH B1317      27.559  37.506  10.725  1.00  0.00      B    O  
ATOM   3970  H1  HOH B1317      27.260  37.264  11.645  1.00  0.00      B    H  
ATOM   3971  H2  HOH B1317      27.855  38.461  10.728  1.00  0.00      B    H  
ATOM   3972  O   HOH B1318      38.686  30.544   0.599  1.00  0.00      B    O  
ATOM   3973  H1  HOH B1318      39.590  30.424   1.040  1.00  0.00      B    H  
ATOM   3974  H2  HOH B1318      38.742  30.034  -0.288  1.00  0.00      B    H  
ATOM   3975  O   HOH B1319      21.903  16.314  18.589  1.00  0.00      B    O  
ATOM   3976  H1  HOH B1319      21.237  16.404  17.847  1.00  0.00      B    H  
ATOM   3977  H2  HOH B1319      22.734  15.797  18.227  1.00  0.00      B    H  
ATOM   3978  O   HOH B1320       1.086   4.151  21.735  1.00  0.00      B    O  
ATOM   3979  H1  HOH B1320       1.225   5.070  21.952  1.00  0.00      B    H  
ATOM   3980  H2  HOH B1320       0.201   3.872  22.150  1.00  0.00      B    H  
ATOM   3981  O   HOH B1321      38.461  32.149   5.123  1.00  0.00      B    O  
ATOM   3982  H1  HOH B1321      38.953  31.285   5.152  1.00  0.00      B    H  
ATOM   3983  H2  HOH B1321      37.589  31.979   5.612  1.00  0.00      B    H  
ATOM   3984  O   HOH B1322       2.295  31.355  16.637  1.00  0.00      B    O  
ATOM   3985  H1  HOH B1322       1.518  30.794  16.572  1.00  0.00      B    H  
ATOM   3986  H2  HOH B1322       3.105  30.919  16.194  1.00  0.00      B    H  
ATOM   3987  O   HOH B1323      14.457  22.186   4.551  1.00  0.00      B    O  
ATOM   3988  H1  HOH B1323      13.806  22.901   4.799  1.00  0.00      B    H  
ATOM   3989  H2  HOH B1323      14.243  21.916   3.603  1.00  0.00      B    H  
ATOM   3990  O   HOH B1324      28.842  38.646   4.145  1.00  0.00      B    O  
ATOM   3991  H1  HOH B1324      29.287  39.441   3.726  1.00  0.00      B    H  
ATOM   3992  H2  HOH B1324      29.289  37.802   3.682  1.00  0.00      B    H  
ATOM   3993  O   HOH B1325      10.504  36.907  25.212  1.00  0.00      B    O  
ATOM   3994  H1  HOH B1325       9.634  36.386  25.122  1.00  0.00      B    H  
ATOM   3995  H2  HOH B1325      11.213  36.230  25.471  1.00  0.00      B    H  
ATOM   3996  O   HOH B1326      13.145  13.826  22.929  1.00  0.00      B    O  
ATOM   3997  H1  HOH B1326      13.007  14.792  23.230  1.00  0.00      B    H  
ATOM   3998  H2  HOH B1326      12.865  13.273  23.733  1.00  0.00      B    H  
ATOM   3999  O   HOH B1327      16.916  15.750  35.701  1.00  0.00      B    O  
ATOM   4000  H1  HOH B1327      15.928  15.507  35.805  1.00  0.00      B    H  
ATOM   4001  H2  HOH B1327      17.402  15.157  36.387  1.00  0.00      B    H  
ATOM   4002  O   HOH B1328      37.739  27.222  17.702  1.00  0.00      B    O  
ATOM   4003  H1  HOH B1328      38.613  26.722  17.540  1.00  0.00      B    H  
ATOM   4004  H2  HOH B1328      37.014  26.515  17.859  1.00  0.00      B    H  
ATOM   4005  O   HOH B1329       4.803   8.356  11.499  1.00  0.00      B    O  
ATOM   4006  H1  HOH B1329       4.803   7.418  11.144  1.00  0.00      B    H  
ATOM   4007  H2  HOH B1329       4.153   8.287  12.278  1.00  0.00      B    H  
ATOM   4008  O   HOH B1330      32.716  33.049  19.299  1.00  0.00      B    O  
ATOM   4009  H1  HOH B1330      31.959  33.129  18.624  1.00  0.00      B    H  
ATOM   4010  H2  HOH B1330      33.537  33.301  18.791  1.00  0.00      B    H  
ATOM   4011  O   HOH B1331      26.527  35.480   9.283  1.00  0.00      B    O  
ATOM   4012  H1  HOH B1331      27.113  36.133   9.859  1.00  0.00      B    H  
ATOM   4013  H2  HOH B1331      26.641  35.840   8.346  1.00  0.00      B    H  
ATOM   4014  O   HOH B1332      15.632  20.798  37.782  1.00  0.00      B    O  
ATOM   4015  H1  HOH B1332      15.016  20.138  37.262  1.00  0.00      B    H  
ATOM   4016  H2  HOH B1332      15.919  21.493  37.087  1.00  0.00      B    H  
ATOM   4017  O   HOH B1333      33.104   7.855  29.176  1.00  0.00      B    O  
ATOM   4018  H1  HOH B1333      32.679   7.272  29.895  1.00  0.00      B    H  
ATOM   4019  H2  HOH B1333      32.567   7.751  28.312  1.00  0.00      B    H  
ATOM   4020  O   HOH B1334      11.358  24.236  31.243  1.00  0.00      B    O  
ATOM   4021  H1  HOH B1334      10.852  24.220  32.145  1.00  0.00      B    H  
ATOM   4022  H2  HOH B1334      10.814  24.720  30.560  1.00  0.00      B    H  
ATOM   4023  O   HOH B1335       2.242   9.795   7.168  1.00  0.00      B    O  
ATOM   4024  H1  HOH B1335       2.536  10.274   8.027  1.00  0.00      B    H  
ATOM   4025  H2  HOH B1335       1.630   9.037   7.429  1.00  0.00      B    H  
ATOM   4026  O   HOH B1336       7.724  35.523  13.789  1.00  0.00      B    O  
ATOM   4027  H1  HOH B1336       8.127  36.340  14.268  1.00  0.00      B    H  
ATOM   4028  H2  HOH B1336       8.339  35.387  12.959  1.00  0.00      B    H  
ATOM   4029  O   HOH B1337      32.865  14.930  11.236  1.00  0.00      B    O  
ATOM   4030  H1  HOH B1337      33.209  14.218  10.602  1.00  0.00      B    H  
ATOM   4031  H2  HOH B1337      32.523  15.695  10.658  1.00  0.00      B    H  
ATOM   4032  O   HOH B1338      29.325  19.790  32.574  1.00  0.00      B    O  
ATOM   4033  H1  HOH B1338      29.149  20.784  32.365  1.00  0.00      B    H  
ATOM   4034  H2  HOH B1338      28.657  19.539  33.358  1.00  0.00      B    H  
ATOM   4035  O   HOH B1339       4.106  24.019  37.268  1.00  0.00      B    O  
ATOM   4036  H1  HOH B1339       4.030  25.011  37.153  1.00  0.00      B    H  
ATOM   4037  H2  HOH B1339       3.892  23.525  36.420  1.00  0.00      B    H  
ATOM   4038  O   HOH B1340      13.012  24.591   4.734  1.00  0.00      B    O  
ATOM   4039  H1  HOH B1340      12.363  25.184   4.259  1.00  0.00      B    H  
ATOM   4040  H2  HOH B1340      13.945  24.718   4.363  1.00  0.00      B    H  
ATOM   4041  O   HOH B1341      16.573   3.004  38.207  1.00  0.00      B    O  
ATOM   4042  H1  HOH B1341      16.272   2.163  37.708  1.00  0.00      B    H  
ATOM   4043  H2  HOH B1341      17.232   3.485  37.585  1.00  0.00      B    H  
ATOM   4044  O   HOH B1342      27.946  22.231  24.556  1.00  0.00      B    O  
ATOM   4045  H1  HOH B1342      28.908  22.591  24.625  1.00  0.00      B    H  
ATOM   4046  H2  HOH B1342      27.664  21.960  25.466  1.00  0.00      B    H  
ATOM   4047  O   HOH B1343       2.993  14.127  10.302  1.00  0.00      B    O  
ATOM   4048  H1  HOH B1343       3.129  15.002  10.817  1.00  0.00      B    H  
ATOM   4049  H2  HOH B1343       3.834  13.930   9.756  1.00  0.00      B    H  
ATOM   4050  O   HOH B1344      34.737  11.585  15.881  1.00  0.00      B    O  
ATOM   4051  H1  HOH B1344      35.737  11.600  15.997  1.00  0.00      B    H  
ATOM   4052  H2  HOH B1344      34.460  10.930  15.117  1.00  0.00      B    H  
ATOM   4053  O   HOH B1345      17.357   2.498   1.598  1.00  0.00      B    O  
ATOM   4054  H1  HOH B1345      16.837   2.691   0.749  1.00  0.00      B    H  
ATOM   4055  H2  HOH B1345      17.990   3.296   1.915  1.00  0.00      B    H  
ATOM   4056  O   HOH B1346      20.146   5.032  24.355  1.00  0.00      B    O  
ATOM   4057  H1  HOH B1346      19.657   5.833  23.954  1.00  0.00      B    H  
ATOM   4058  H2  HOH B1346      20.654   5.285  25.204  1.00  0.00      B    H  
ATOM   4059  O   HOH B1347       2.264  25.972   6.487  1.00  0.00      B    O  
ATOM   4060  H1  HOH B1347       2.752  26.441   5.717  1.00  0.00      B    H  
ATOM   4061  H2  HOH B1347       1.408  26.550   6.703  1.00  0.00      B    H  
ATOM   4062  O   HOH B1348      33.749  16.314  15.931  1.00  0.00      B    O  
ATOM   4063  H1  HOH B1348      34.445  15.630  16.119  1.00  0.00      B    H  
ATOM   4064  H2  HOH B1348      33.287  15.995  15.078  1.00  0.00      B    H  
ATOM   4065  O   HOH B1349      17.774   6.737  29.645  1.00  0.00      B    O  
ATOM   4066  H1  HOH B1349      17.230   7.561  29.574  1.00  0.00      B    H  
ATOM   4067  H2  HOH B1349      17.280   5.944  29.218  1.00  0.00      B    H  
ATOM   4068  O   HOH B1350      23.724  37.057  17.350  1.00  0.00      B    O  
ATOM   4069  H1  HOH B1350      23.384  37.195  16.392  1.00  0.00      B    H  
ATOM   4070  H2  HOH B1350      24.351  36.283  17.371  1.00  0.00      B    H  
ATOM   4071  O   HOH B1351       4.503  24.153  20.593  1.00  0.00      B    O  
ATOM   4072  H1  HOH B1351       3.871  24.053  21.327  1.00  0.00      B    H  
ATOM   4073  H2  HOH B1351       3.899  24.185  19.760  1.00  0.00      B    H  
ATOM   4074  O   HOH B1352      14.095  11.690  33.765  1.00  0.00      B    O  
ATOM   4075  H1  HOH B1352      13.419  12.372  33.777  1.00  0.00      B    H  
ATOM   4076  H2  HOH B1352      13.590  10.760  33.760  1.00  0.00      B    H  
ATOM   4077  O   HOH B1353      17.235  29.070   5.906  1.00  0.00      B    O  
ATOM   4078  H1  HOH B1353      16.991  29.651   6.718  1.00  0.00      B    H  
ATOM   4079  H2  HOH B1353      17.057  29.509   5.053  1.00  0.00      B    H  
ATOM   4080  O   HOH B1354      37.023  33.309  32.638  1.00  0.00      B    O  
ATOM   4081  H1  HOH B1354      37.081  33.138  33.634  1.00  0.00      B    H  
ATOM   4082  H2  HOH B1354      36.030  33.593  32.410  1.00  0.00      B    H  
ATOM   4083  O   HOH B1355      32.223   7.071  15.138  1.00  0.00      B    O  
ATOM   4084  H1  HOH B1355      32.618   6.493  15.914  1.00  0.00      B    H  
ATOM   4085  H2  HOH B1355      32.980   7.208  14.416  1.00  0.00      B    H  
ATOM   4086  O   HOH B1356      20.536   8.207   1.950  1.00  0.00      B    O  
ATOM   4087  H1  HOH B1356      20.371   8.236   2.978  1.00  0.00      B    H  
ATOM   4088  H2  HOH B1356      21.394   8.748   1.737  1.00  0.00      B    H  
ATOM   4089  O   HOH B1357      23.428   7.814  14.015  1.00  0.00      B    O  
ATOM   4090  H1  HOH B1357      24.236   8.333  14.311  1.00  0.00      B    H  
ATOM   4091  H2  HOH B1357      23.757   6.831  13.954  1.00  0.00      B    H  
ATOM   4092  O   HOH B1358      15.632   6.614  20.875  1.00  0.00      B    O  
ATOM   4093  H1  HOH B1358      15.070   5.966  21.512  1.00  0.00      B    H  
ATOM   4094  H2  HOH B1358      16.420   6.081  20.514  1.00  0.00      B    H  
ATOM   4095  O   HOH B1359      27.628   6.688   6.508  1.00  0.00      B    O  
ATOM   4096  H1  HOH B1359      28.202   6.178   7.140  1.00  0.00      B    H  
ATOM   4097  H2  HOH B1359      26.970   5.949   6.172  1.00  0.00      B    H  
ATOM   4098  O   HOH B1360      27.927  36.212  21.228  1.00  0.00      B    O  
ATOM   4099  H1  HOH B1360      27.360  35.757  21.932  1.00  0.00      B    H  
ATOM   4100  H2  HOH B1360      27.754  35.794  20.285  1.00  0.00      B    H  
ATOM   4101  O   HOH B1361      32.454  18.000   5.373  1.00  0.00      B    O  
ATOM   4102  H1  HOH B1361      32.098  17.534   4.541  1.00  0.00      B    H  
ATOM   4103  H2  HOH B1361      31.592  18.285   5.824  1.00  0.00      B    H  
ATOM   4104  O   HOH B1362      19.006  24.385  13.391  1.00  0.00      B    O  
ATOM   4105  H1  HOH B1362      19.193  24.450  12.394  1.00  0.00      B    H  
ATOM   4106  H2  HOH B1362      18.935  23.411  13.597  1.00  0.00      B    H  
ATOM   4107  O   HOH B1363      25.948  24.552  24.547  1.00  0.00      B    O  
ATOM   4108  H1  HOH B1363      26.675  25.236  24.587  1.00  0.00      B    H  
ATOM   4109  H2  HOH B1363      26.321  23.602  24.525  1.00  0.00      B    H  
ATOM   4110  O   HOH B1364       4.568  27.087  27.860  1.00  0.00      B    O  
ATOM   4111  H1  HOH B1364       5.601  26.978  27.805  1.00  0.00      B    H  
ATOM   4112  H2  HOH B1364       4.374  27.976  27.473  1.00  0.00      B    H  
ATOM   4113  O   HOH B1365      16.489   0.796  36.069  1.00  0.00      B    O  
ATOM   4114  H1  HOH B1365      17.332   0.241  36.043  1.00  0.00      B    H  
ATOM   4115  H2  HOH B1365      16.493   1.264  35.167  1.00  0.00      B    H  
ATOM   4116  O   HOH B1366      16.346  33.801   8.523  1.00  0.00      B    O  
ATOM   4117  H1  HOH B1366      15.706  34.275   7.831  1.00  0.00      B    H  
ATOM   4118  H2  HOH B1366      15.807  33.573   9.376  1.00  0.00      B    H  
ATOM   4119  O   HOH B1367      36.200   1.038  34.239  1.00  0.00      B    O  
ATOM   4120  H1  HOH B1367      35.805   0.628  35.026  1.00  0.00      B    H  
ATOM   4121  H2  HOH B1367      35.719   1.902  34.165  1.00  0.00      B    H  
ATOM   4122  O   HOH B1368      16.314  15.058  25.504  1.00  0.00      B    O  
ATOM   4123  H1  HOH B1368      16.887  15.811  25.179  1.00  0.00      B    H  
ATOM   4124  H2  HOH B1368      16.577  14.875  26.486  1.00  0.00      B    H  
ATOM   4125  O   HOH B1369       9.618  30.035  34.600  1.00  0.00      B    O  
ATOM   4126  H1  HOH B1369       9.966  29.138  34.234  1.00  0.00      B    H  
ATOM   4127  H2  HOH B1369       9.551  29.855  35.642  1.00  0.00      B    H  
ATOM   4128  O   HOH B1370      11.594  17.788  33.273  1.00  0.00      B    O  
ATOM   4129  H1  HOH B1370      11.665  18.520  34.021  1.00  0.00      B    H  
ATOM   4130  H2  HOH B1370      10.607  17.567  33.128  1.00  0.00      B    H  
ATOM   4131  O   HOH B1371      27.158  15.193  16.911  1.00  0.00      B    O  
ATOM   4132  H1  HOH B1371      27.449  15.461  15.956  1.00  0.00      B    H  
ATOM   4133  H2  HOH B1371      26.484  15.921  17.133  1.00  0.00      B    H  
ATOM   4134  O   HOH B1372       4.502  37.109  38.589  1.00  0.00      B    O  
ATOM   4135  H1  HOH B1372       3.594  37.244  39.010  1.00  0.00      B    H  
ATOM   4136  H2  HOH B1372       4.365  36.484  37.777  1.00  0.00      B    H  
ATOM   4137  O   HOH B1373      26.069  12.660  26.551  1.00  0.00      B    O  
ATOM   4138  H1  HOH B1373      26.441  13.364  25.892  1.00  0.00      B    H  
ATOM   4139  H2  HOH B1373      25.956  13.133  27.494  1.00  0.00      B    H  
ATOM   4140  O   HOH B1374      30.509   5.875  23.637  1.00  0.00      B    O  
ATOM   4141  H1  HOH B1374      31.282   6.355  24.096  1.00  0.00      B    H  
ATOM   4142  H2  HOH B1374      30.440   4.936  24.062  1.00  0.00      B    H  
ATOM   4143  O   HOH B1375      18.176  11.860  32.383  1.00  0.00      B    O  
ATOM   4144  H1  HOH B1375      18.633  12.605  31.870  1.00  0.00      B    H  
ATOM   4145  H2  HOH B1375      17.831  12.275  33.222  1.00  0.00      B    H  
ATOM   4146  O   HOH B1376       2.399  36.307  15.169  1.00  0.00      B    O  
ATOM   4147  H1  HOH B1376       1.966  35.392  15.175  1.00  0.00      B    H  
ATOM   4148  H2  HOH B1376       3.141  36.281  14.571  1.00  0.00      B    H  
ATOM   4149  O   HOH B1377       3.677  20.681  26.396  1.00  0.00      B    O  
ATOM   4150  H1  HOH B1377       3.319  20.560  27.325  1.00  0.00      B    H  
ATOM   4151  H2  HOH B1377       3.052  21.381  25.905  1.00  0.00      B    H  
ATOM   4152  O   HOH B1378       9.333   4.195  37.283  1.00  0.00      B    O  
ATOM   4153  H1  HOH B1378       8.981   3.931  36.371  1.00  0.00      B    H  
ATOM   4154  H2  HOH B1378       9.049   3.477  37.957  1.00  0.00      B    H  
ATOM   4155  O   HOH B1379      23.823  12.352  29.696  1.00  0.00      B    O  
ATOM   4156  H1  HOH B1379      24.288  12.426  30.574  1.00  0.00      B    H  
ATOM   4157  H2  HOH B1379      23.787  13.301  29.351  1.00  0.00      B    H  
ATOM   4158  O   HOH B1380      29.021  34.491   1.402  1.00  0.00      B    O  
ATOM   4159  H1  HOH B1380      28.410  33.731   1.742  1.00  0.00      B    H  
ATOM   4160  H2  HOH B1380      29.820  34.056   0.965  1.00  0.00      B    H  
ATOM   4161  O   HOH B1381      23.001  28.057  30.156  1.00  0.00      B    O  
ATOM   4162  H1  HOH B1381      22.996  28.762  30.856  1.00  0.00      B    H  
ATOM   4163  H2  HOH B1381      23.374  27.207  30.553  1.00  0.00      B    H  
ATOM   4164  O   HOH B1382      35.522   3.553   5.308  1.00  0.00      B    O  
ATOM   4165  H1  HOH B1382      35.238   2.741   5.884  1.00  0.00      B    H  
ATOM   4166  H2  HOH B1382      36.053   4.073   5.942  1.00  0.00      B    H  
ATOM   4167  O   HOH B1383       8.772  11.758  18.318  1.00  0.00      B    O  
ATOM   4168  H1  HOH B1383       8.581  12.620  18.803  1.00  0.00      B    H  
ATOM   4169  H2  HOH B1383       8.417  11.946  17.399  1.00  0.00      B    H  
ATOM   4170  O   HOH B1384      11.610  18.604  26.219  1.00  0.00      B    O  
ATOM   4171  H1  HOH B1384      10.653  18.360  25.918  1.00  0.00      B    H  
ATOM   4172  H2  HOH B1384      12.201  18.731  25.390  1.00  0.00      B    H  
ATOM   4173  O   HOH B1385      24.422   3.218  20.887  1.00  0.00      B    O  
ATOM   4174  H1  HOH B1385      25.331   3.567  21.145  1.00  0.00      B    H  
ATOM   4175  H2  HOH B1385      24.100   2.630  21.676  1.00  0.00      B    H  
ATOM   4176  O   HOH B1386       6.036  23.902   6.787  1.00  0.00      B    O  
ATOM   4177  H1  HOH B1386       5.111  23.715   7.183  1.00  0.00      B    H  
ATOM   4178  H2  HOH B1386       5.903  24.401   5.896  1.00  0.00      B    H  
ATOM   4179  O   HOH B1387       6.246   0.924  38.835  1.00  0.00      B    O  
ATOM   4180  H1  HOH B1387       5.528   0.329  39.264  1.00  0.00      B    H  
ATOM   4181  H2  HOH B1387       6.002   1.046  37.832  1.00  0.00      B    H  
ATOM   4182  O   HOH B1388       0.375   7.241  19.351  1.00  0.00      B    O  
ATOM   4183  H1  HOH B1388       0.653   7.955  18.662  1.00  0.00      B    H  
ATOM   4184  H2  HOH B1388      -0.069   6.530  18.802  1.00  0.00      B    H  
ATOM   4185  O   HOH B1389      12.095   7.117  12.104  1.00  0.00      B    O  
ATOM   4186  H1  HOH B1389      11.394   6.430  12.456  1.00  0.00      B    H  
ATOM   4187  H2  HOH B1389      12.973   6.589  11.963  1.00  0.00      B    H  
ATOM   4188  O   HOH B1390      23.765  19.419   4.283  1.00  0.00      B    O  
ATOM   4189  H1  HOH B1390      24.756  19.514   4.176  1.00  0.00      B    H  
ATOM   4190  H2  HOH B1390      23.491  18.904   3.471  1.00  0.00      B    H  
ATOM   4191  O   HOH B1391      31.162  26.994  17.470  1.00  0.00      B    O  
ATOM   4192  H1  HOH B1391      31.937  27.111  18.124  1.00  0.00      B    H  
ATOM   4193  H2  HOH B1391      31.495  27.237  16.565  1.00  0.00      B    H  
ATOM   4194  O   HOH B1392       3.605   4.550  15.979  1.00  0.00      B    O  
ATOM   4195  H1  HOH B1392       4.225   3.712  15.929  1.00  0.00      B    H  
ATOM   4196  H2  HOH B1392       3.708   5.039  16.809  1.00  0.00      B    H  
ATOM   4197  O   HOH B1393      25.330  18.424  27.653  1.00  0.00      B    O  
ATOM   4198  H1  HOH B1393      25.422  19.399  27.490  1.00  0.00      B    H  
ATOM   4199  H2  HOH B1393      25.382  18.056  26.730  1.00  0.00      B    H  
ATOM   4200  O   HOH B1394      16.902  27.242   3.467  1.00  0.00      B    O  
ATOM   4201  H1  HOH B1394      17.736  27.334   2.886  1.00  0.00      B    H  
ATOM   4202  H2  HOH B1394      17.227  27.359   4.439  1.00  0.00      B    H  
ATOM   4203  O   HOH B1395      16.863  12.763   6.869  1.00  0.00      B    O  
ATOM   4204  H1  HOH B1395      17.723  12.765   6.296  1.00  0.00      B    H  
ATOM   4205  H2  HOH B1395      16.370  13.629   6.629  1.00  0.00      B    H  
ATOM   4206  O   HOH B1396      16.903  11.151  18.748  1.00  0.00      B    O  
ATOM   4207  H1  HOH B1396      16.518  10.819  19.589  1.00  0.00      B    H  
ATOM   4208  H2  HOH B1396      17.720  11.715  19.012  1.00  0.00      B    H  
ATOM   4209  O   HOH B1397      24.778  13.746  15.291  1.00  0.00      B    O  
ATOM   4210  H1  HOH B1397      25.269  14.602  14.980  1.00  0.00      B    H  
ATOM   4211  H2  HOH B1397      24.087  13.461  14.544  1.00  0.00      B    H  
ATOM   4212  O   HOH B1398       9.857  20.923  27.064  1.00  0.00      B    O  
ATOM   4213  H1  HOH B1398      10.305  20.077  26.696  1.00  0.00      B    H  
ATOM   4214  H2  HOH B1398       9.568  20.743  28.011  1.00  0.00      B    H  
ATOM   4215  O   HOH B1399      24.093  33.062  15.583  1.00  0.00      B    O  
ATOM   4216  H1  HOH B1399      24.444  32.118  15.690  1.00  0.00      B    H  
ATOM   4217  H2  HOH B1399      23.049  33.095  15.683  1.00  0.00      B    H  
ATOM   4218  O   HOH B1400       3.631  38.665  21.048  1.00  0.00      B    O  
ATOM   4219  H1  HOH B1400       3.969  39.580  21.419  1.00  0.00      B    H  
ATOM   4220  H2  HOH B1400       4.272  38.255  20.362  1.00  0.00      B    H  
ATOM   4221  O   HOH B1401      23.371  11.672   4.951  1.00  0.00      B    O  
ATOM   4222  H1  HOH B1401      24.241  11.449   5.336  1.00  0.00      B    H  
ATOM   4223  H2  HOH B1401      22.753  12.001   5.718  1.00  0.00      B    H  
ATOM   4224  O   HOH B1402      17.792  24.010   2.046  1.00  0.00      B    O  
ATOM   4225  H1  HOH B1402      16.927  24.188   2.481  1.00  0.00      B    H  
ATOM   4226  H2  HOH B1402      17.662  24.092   1.080  1.00  0.00      B    H  
ATOM   4227  O   HOH B1403      13.634  34.786  20.699  1.00  0.00      B    O  
ATOM   4228  H1  HOH B1403      13.395  34.113  19.981  1.00  0.00      B    H  
ATOM   4229  H2  HOH B1403      13.264  35.712  20.452  1.00  0.00      B    H  
ATOM   4230  O   HOH B1404      30.320   3.599  32.863  1.00  0.00      B    O  
ATOM   4231  H1  HOH B1404      31.285   3.749  32.782  1.00  0.00      B    H  
ATOM   4232  H2  HOH B1404      30.093   2.648  32.644  1.00  0.00      B    H  
ATOM   4233  O   HOH B1405      31.380  31.188  27.266  1.00  0.00      B    O  
ATOM   4234  H1  HOH B1405      30.538  31.134  27.806  1.00  0.00      B    H  
ATOM   4235  H2  HOH B1405      31.714  32.132  27.410  1.00  0.00      B    H  
ATOM   4236  O   HOH B1406      16.823  17.385  13.735  1.00  0.00      B    O  
ATOM   4237  H1  HOH B1406      16.006  17.230  13.150  1.00  0.00      B    H  
ATOM   4238  H2  HOH B1406      16.683  16.937  14.652  1.00  0.00      B    H  
ATOM   4239  O   HOH B1407      28.533   9.000  38.619  1.00  0.00      B    O  
ATOM   4240  H1  HOH B1407      29.132   8.838  39.433  1.00  0.00      B    H  
ATOM   4241  H2  HOH B1407      29.050   9.498  37.905  1.00  0.00      B    H  
ATOM   4242  O   HOH B1408      35.585  25.463  17.496  1.00  0.00      B    O  
ATOM   4243  H1  HOH B1408      35.096  24.676  17.179  1.00  0.00      B    H  
ATOM   4244  H2  HOH B1408      35.000  26.107  18.063  1.00  0.00      B    H  
ATOM   4245  O   HOH B1409      20.965   1.138  28.788  1.00  0.00      B    O  
ATOM   4246  H1  HOH B1409      21.863   1.008  29.248  1.00  0.00      B    H  
ATOM   4247  H2  HOH B1409      21.034   2.014  28.260  1.00  0.00      B    H  
ATOM   4248  O   HOH B1410       7.963  19.239  17.764  1.00  0.00      B    O  
ATOM   4249  H1  HOH B1410       8.783  18.900  18.038  1.00  0.00      B    H  
ATOM   4250  H2  HOH B1410       7.927  20.227  17.992  1.00  0.00      B    H  
ATOM   4251  O   HOH B1411      12.402  35.817  35.187  1.00  0.00      B    O  
ATOM   4252  H1  HOH B1411      13.430  35.871  35.110  1.00  0.00      B    H  
ATOM   4253  H2  HOH B1411      12.051  35.846  34.255  1.00  0.00      B    H  
ATOM   4254  O   HOH B1412      31.600  29.861  13.113  1.00  0.00      B    O  
ATOM   4255  H1  HOH B1412      31.961  30.336  13.924  1.00  0.00      B    H  
ATOM   4256  H2  HOH B1412      30.698  29.445  13.318  1.00  0.00      B    H  
ATOM   4257  O   HOH B1413      31.704  31.005  22.350  1.00  0.00      B    O  
ATOM   4258  H1  HOH B1413      30.955  30.351  22.162  1.00  0.00      B    H  
ATOM   4259  H2  HOH B1413      31.264  31.800  22.909  1.00  0.00      B    H  
ATOM   4260  O   HOH B1414      23.538  19.958  30.385  1.00  0.00      B    O  
ATOM   4261  H1  HOH B1414      23.028  19.596  29.594  1.00  0.00      B    H  
ATOM   4262  H2  HOH B1414      22.905  20.447  31.037  1.00  0.00      B    H  
ATOM   4263  O   HOH B1415       0.617   0.817   7.612  1.00  0.00      B    O  
ATOM   4264  H1  HOH B1415       1.439   0.406   7.197  1.00  0.00      B    H  
ATOM   4265  H2  HOH B1415      -0.210   0.247   7.461  1.00  0.00      B    H  
ATOM   4266  O   HOH B1416      26.946  32.321  22.616  1.00  0.00      B    O  
ATOM   4267  H1  HOH B1416      27.269  32.436  21.632  1.00  0.00      B    H  
ATOM   4268  H2  HOH B1416      27.751  32.177  23.214  1.00  0.00      B    H  
ATOM   4269  O   HOH B1417      22.499   7.500  22.178  1.00  0.00      B    O  
ATOM   4270  H1  HOH B1417      22.671   6.505  22.344  1.00  0.00      B    H  
ATOM   4271  H2  HOH B1417      23.433   7.877  21.973  1.00  0.00      B    H  
ATOM   4272  O   HOH B1418      18.806  14.125   3.964  1.00  0.00      B    O  
ATOM   4273  H1  HOH B1418      19.167  13.674   4.842  1.00  0.00      B    H  
ATOM   4274  H2  HOH B1418      17.791  14.079   3.912  1.00  0.00      B    H  
ATOM   4275  O   HOH B1419      36.975   7.880  37.117  1.00  0.00      B    O  
ATOM   4276  H1  HOH B1419      36.533   8.674  36.697  1.00  0.00      B    H  
ATOM   4277  H2  HOH B1419      36.297   7.244  37.360  1.00  0.00      B    H  
ATOM   4278  O   HOH B1420      16.459   1.518   5.516  1.00  0.00      B    O  
ATOM   4279  H1  HOH B1420      17.364   1.602   6.000  1.00  0.00      B    H  
ATOM   4280  H2  HOH B1420      16.673   0.881   4.738  1.00  0.00      B    H  
ATOM   4281  O   HOH B1421      26.757  23.849  13.581  1.00  0.00      B    O  
ATOM   4282  H1  HOH B1421      27.328  24.412  14.239  1.00  0.00      B    H  
ATOM   4283  H2  HOH B1421      26.331  24.536  12.981  1.00  0.00      B    H  
ATOM   4284  O   HOH B1422      14.118   5.414  11.747  1.00  0.00      B    O  
ATOM   4285  H1  HOH B1422      13.654   4.662  12.177  1.00  0.00      B    H  
ATOM   4286  H2  HOH B1422      14.501   5.109  10.844  1.00  0.00      B    H  
ATOM   4287  O   HOH B1423       2.527   1.646   3.322  1.00  0.00      B    O  
ATOM   4288  H1  HOH B1423       1.818   2.226   3.685  1.00  0.00      B    H  
ATOM   4289  H2  HOH B1423       3.200   1.444   4.059  1.00  0.00      B    H  
ATOM   4290  O   HOH B1424       0.935  25.987  17.157  1.00  0.00      B    O  
ATOM   4291  H1  HOH B1424       1.411  25.186  17.689  1.00  0.00      B    H  
ATOM   4292  H2  HOH B1424       1.430  26.239  16.294  1.00  0.00      B    H  
ATOM   4293  O   HOH B1425      29.307  16.661  10.748  1.00  0.00      B    O  
ATOM   4294  H1  HOH B1425      29.666  16.921  11.654  1.00  0.00      B    H  
ATOM   4295  H2  HOH B1425      29.490  15.696  10.560  1.00  0.00      B    H  
ATOM   4296  O   HOH B1426      19.765  24.417   3.825  1.00  0.00      B    O  
ATOM   4297  H1  HOH B1426      19.497  24.786   4.728  1.00  0.00      B    H  
ATOM   4298  H2  HOH B1426      18.950  24.603   3.159  1.00  0.00      B    H  
ATOM   4299  O   HOH B1427      10.789   9.172   4.657  1.00  0.00      B    O  
ATOM   4300  H1  HOH B1427      10.713   9.807   5.493  1.00  0.00      B    H  
ATOM   4301  H2  HOH B1427      11.204   8.300   4.891  1.00  0.00      B    H  
ATOM   4302  O   HOH B1428      24.397  26.581  19.875  1.00  0.00      B    O  
ATOM   4303  H1  HOH B1428      24.212  26.106  20.728  1.00  0.00      B    H  
ATOM   4304  H2  HOH B1428      24.176  25.884  19.165  1.00  0.00      B    H  
ATOM   4305  O   HOH B1429      32.788  30.774  29.709  1.00  0.00      B    O  
ATOM   4306  H1  HOH B1429      32.508  31.014  28.738  1.00  0.00      B    H  
ATOM   4307  H2  HOH B1429      32.328  29.911  29.905  1.00  0.00      B    H  
ATOM   4308  O   HOH B1430       9.546  26.287  23.403  1.00  0.00      B    O  
ATOM   4309  H1  HOH B1430      10.387  26.541  22.929  1.00  0.00      B    H  
ATOM   4310  H2  HOH B1430       9.590  25.287  23.522  1.00  0.00      B    H  
ATOM   4311  O   HOH B1431      12.093   7.490  21.180  1.00  0.00      B    O  
ATOM   4312  H1  HOH B1431      12.671   7.732  20.358  1.00  0.00      B    H  
ATOM   4313  H2  HOH B1431      12.067   8.271  21.828  1.00  0.00      B    H  
ATOM   4314  O   HOH B1432      25.414  32.675  30.391  1.00  0.00      B    O  
ATOM   4315  H1  HOH B1432      25.340  32.021  31.207  1.00  0.00      B    H  
ATOM   4316  H2  HOH B1432      26.323  33.136  30.308  1.00  0.00      B    H  
ATOM   4317  O   HOH B1433      23.912   7.925  30.232  1.00  0.00      B    O  
ATOM   4318  H1  HOH B1433      24.633   8.249  30.946  1.00  0.00      B    H  
ATOM   4319  H2  HOH B1433      23.835   8.599  29.503  1.00  0.00      B    H  
ATOM   4320  O   HOH B1434      30.882  15.655  17.099  1.00  0.00      B    O  
ATOM   4321  H1  HOH B1434      31.766  15.494  16.677  1.00  0.00      B    H  
ATOM   4322  H2  HOH B1434      30.189  15.654  16.361  1.00  0.00      B    H  
ATOM   4323  O   HOH B1435      37.570   5.341  30.046  1.00  0.00      B    O  
ATOM   4324  H1  HOH B1435      37.780   6.276  30.525  1.00  0.00      B    H  
ATOM   4325  H2  HOH B1435      36.650   5.452  29.671  1.00  0.00      B    H  
ATOM   4326  O   HOH B1436       0.326  31.001   9.720  1.00  0.00      B    O  
ATOM   4327  H1  HOH B1436      -0.312  30.300  10.025  1.00  0.00      B    H  
ATOM   4328  H2  HOH B1436       0.057  31.803  10.296  1.00  0.00      B    H  
ATOM   4329  O   HOH B1437      13.380  13.215  38.256  1.00  0.00      B    O  
ATOM   4330  H1  HOH B1437      12.842  13.388  39.048  1.00  0.00      B    H  
ATOM   4331  H2  HOH B1437      12.915  12.566  37.622  1.00  0.00      B    H  
ATOM   4332  O   HOH B1438       2.665  31.037   5.505  1.00  0.00      B    O  
ATOM   4333  H1  HOH B1438       1.923  30.352   5.371  1.00  0.00      B    H  
ATOM   4334  H2  HOH B1438       2.801  31.150   6.502  1.00  0.00      B    H  
ATOM   4335  O   HOH B1439      28.774  36.987  15.178  1.00  0.00      B    O  
ATOM   4336  H1  HOH B1439      28.488  36.866  16.184  1.00  0.00      B    H  
ATOM   4337  H2  HOH B1439      28.624  37.964  14.941  1.00  0.00      B    H  
ATOM   4338  O   HOH B1440       0.209  16.633   6.058  1.00  0.00      B    O  
ATOM   4339  H1  HOH B1440       1.173  16.788   6.405  1.00  0.00      B    H  
ATOM   4340  H2  HOH B1440      -0.051  15.672   6.241  1.00  0.00      B    H  
ATOM   4341  O   HOH B1441       0.836  33.683   2.658  1.00  0.00      B    O  
ATOM   4342  H1  HOH B1441       1.630  33.339   2.119  1.00  0.00      B    H  
ATOM   4343  H2  HOH B1441       0.981  33.400   3.602  1.00  0.00      B    H  
ATOM   4344  O   HOH B1442      31.530  28.342  30.325  1.00  0.00      B    O  
ATOM   4345  H1  HOH B1442      31.232  27.618  29.651  1.00  0.00      B    H  
ATOM   4346  H2  HOH B1442      32.247  27.827  30.789  1.00  0.00      B    H  
ATOM   4347  O   HOH B1443       8.007   4.991  32.494  1.00  0.00      B    O  
ATOM   4348  H1  HOH B1443       7.248   4.461  32.108  1.00  0.00      B    H  
ATOM   4349  H2  HOH B1443       8.506   5.420  31.687  1.00  0.00      B    H  
ATOM   4350  O   HOH B1444       0.946   3.568  34.123  1.00  0.00      B    O  
ATOM   4351  H1  HOH B1444       1.123   3.570  33.159  1.00  0.00      B    H  
ATOM   4352  H2  HOH B1444       0.677   2.635  34.351  1.00  0.00      B    H  
ATOM   4353  O   HOH B1445      10.263  24.399  33.686  1.00  0.00      B    O  
ATOM   4354  H1  HOH B1445      10.767  25.161  34.115  1.00  0.00      B    H  
ATOM   4355  H2  HOH B1445       9.358  24.301  34.163  1.00  0.00      B    H  
ATOM   4356  O   HOH B1446      34.865   7.125   3.775  1.00  0.00      B    O  
ATOM   4357  H1  HOH B1446      34.818   7.107   2.742  1.00  0.00      B    H  
ATOM   4358  H2  HOH B1446      35.796   6.889   4.005  1.00  0.00      B    H  
ATOM   4359  O   HOH B1447      16.904  33.410  26.365  1.00  0.00      B    O  
ATOM   4360  H1  HOH B1447      16.068  32.963  26.753  1.00  0.00      B    H  
ATOM   4361  H2  HOH B1447      17.226  34.170  26.959  1.00  0.00      B    H  
ATOM   4362  O   HOH B1448      39.256  10.501   4.825  1.00  0.00      B    O  
ATOM   4363  H1  HOH B1448      39.333   9.904   4.042  1.00  0.00      B    H  
ATOM   4364  H2  HOH B1448      38.775   9.969   5.523  1.00  0.00      B    H  
ATOM   4365  O   HOH B1449       5.505  34.691  18.598  1.00  0.00      B    O  
ATOM   4366  H1  HOH B1449       5.201  34.321  19.512  1.00  0.00      B    H  
ATOM   4367  H2  HOH B1449       5.196  34.097  17.903  1.00  0.00      B    H  
ATOM   4368  O   HOH B1450       8.351  29.111   2.277  1.00  0.00      B    O  
ATOM   4369  H1  HOH B1450       7.930  30.038   2.477  1.00  0.00      B    H  
ATOM   4370  H2  HOH B1450       9.275  29.167   1.830  1.00  0.00      B    H  
ATOM   4371  O   HOH B1451       9.412  15.556  35.102  1.00  0.00      B    O  
ATOM   4372  H1  HOH B1451       9.166  14.591  34.794  1.00  0.00      B    H  
ATOM   4373  H2  HOH B1451       9.400  16.145  34.255  1.00  0.00      B    H  
ATOM   4374  O   HOH B1452      14.404  30.084  32.869  1.00  0.00      B    O  
ATOM   4375  H1  HOH B1452      14.128  29.854  31.934  1.00  0.00      B    H  
ATOM   4376  H2  HOH B1452      14.191  31.056  33.085  1.00  0.00      B    H  
ATOM   4377  O   HOH B1453      19.798  38.034   6.776  1.00  0.00      B    O  
ATOM   4378  H1  HOH B1453      19.125  37.361   7.135  1.00  0.00      B    H  
ATOM   4379  H2  HOH B1453      20.692  37.643   7.058  1.00  0.00      B    H  
ATOM   4380  O   HOH B1454      10.311  14.006  14.039  1.00  0.00      B    O  
ATOM   4381  H1  HOH B1454      10.113  13.864  13.053  1.00  0.00      B    H  
ATOM   4382  H2  HOH B1454      10.695  13.102  14.319  1.00  0.00      B    H  
ATOM   4383  O   HOH B1455      11.749  28.738  33.164  1.00  0.00      B    O  
ATOM   4384  H1  HOH B1455      12.345  28.683  33.958  1.00  0.00      B    H  
ATOM   4385  H2  HOH B1455      12.299  29.006  32.406  1.00  0.00      B    H  
ATOM   4386  O   HOH B1456      37.828   3.468  27.448  1.00  0.00      B    O  
ATOM   4387  H1  HOH B1456      37.777   4.469  27.427  1.00  0.00      B    H  
ATOM   4388  H2  HOH B1456      37.802   3.108  26.486  1.00  0.00      B    H  
ATOM   4389  O   HOH B1457      36.565  32.708  12.287  1.00  0.00      B    O  
ATOM   4390  H1  HOH B1457      36.131  31.778  12.172  1.00  0.00      B    H  
ATOM   4391  H2  HOH B1457      35.820  33.414  12.306  1.00  0.00      B    H  
ATOM   4392  O   HOH B1458       6.833  32.029  35.392  1.00  0.00      B    O  
ATOM   4393  H1  HOH B1458       7.057  32.321  34.462  1.00  0.00      B    H  
ATOM   4394  H2  HOH B1458       5.866  31.725  35.459  1.00  0.00      B    H  
ATOM   4395  O   HOH B1459      25.666  36.526  31.837  1.00  0.00      B    O  
ATOM   4396  H1  HOH B1459      26.240  35.840  31.343  1.00  0.00      B    H  
ATOM   4397  H2  HOH B1459      26.035  37.462  31.583  1.00  0.00      B    H  
ATOM   4398  O   HOH B1460      28.244  22.000  31.383  1.00  0.00      B    O  
ATOM   4399  H1  HOH B1460      27.437  21.426  31.143  1.00  0.00      B    H  
ATOM   4400  H2  HOH B1460      28.963  21.871  30.636  1.00  0.00      B    H  
ATOM   4401  O   HOH B1461      25.760  39.022   8.305  1.00  0.00      B    O  
ATOM   4402  H1  HOH B1461      26.123  38.291   7.726  1.00  0.00      B    H  
ATOM   4403  H2  HOH B1461      25.779  38.726   9.268  1.00  0.00      B    H  
ATOM   4404  O   HOH B1462      29.095   8.509  12.148  1.00  0.00      B    O  
ATOM   4405  H1  HOH B1462      28.517   7.818  11.650  1.00  0.00      B    H  
ATOM   4406  H2  HOH B1462      29.520   7.945  12.889  1.00  0.00      B    H  
ATOM   4407  O   HOH B1463      30.045   5.564  28.978  1.00  0.00      B    O  
ATOM   4408  H1  HOH B1463      29.715   5.584  28.025  1.00  0.00      B    H  
ATOM   4409  H2  HOH B1463      29.310   5.237  29.606  1.00  0.00      B    H  
ATOM   4410  O   HOH B1464      37.506   0.195  18.636  1.00  0.00      B    O  
ATOM   4411  H1  HOH B1464      36.575   0.608  18.602  1.00  0.00      B    H  
ATOM   4412  H2  HOH B1464      37.472  -0.614  19.253  1.00  0.00      B    H  
ATOM   4413  O   HOH B1465      21.312  22.947  19.398  1.00  0.00      B    O  
ATOM   4414  H1  HOH B1465      21.975  23.547  18.880  1.00  0.00      B    H  
ATOM   4415  H2  HOH B1465      20.787  22.409  18.733  1.00  0.00      B    H  
ATOM   4416  O   HOH B1466       6.409  15.009  31.141  1.00  0.00      B    O  
ATOM   4417  H1  HOH B1466       6.332  14.014  31.019  1.00  0.00      B    H  
ATOM   4418  H2  HOH B1466       5.699  15.315  31.824  1.00  0.00      B    H  
ATOM   4419  O   HOH B1467      19.495   8.054  10.915  1.00  0.00      B    O  
ATOM   4420  H1  HOH B1467      20.504   7.983  11.153  1.00  0.00      B    H  
ATOM   4421  H2  HOH B1467      19.368   7.420  10.154  1.00  0.00      B    H  
ATOM   4422  O   HOH B1468      18.205  33.037   2.348  1.00  0.00      B    O  
ATOM   4423  H1  HOH B1468      18.595  32.103   2.495  1.00  0.00      B    H  
ATOM   4424  H2  HOH B1468      17.737  32.949   1.457  1.00  0.00      B    H  
ATOM   4425  O   HOH B1469      31.857  19.368  10.829  1.00  0.00      B    O  
ATOM   4426  H1  HOH B1469      31.022  19.415  10.285  1.00  0.00      B    H  
ATOM   4427  H2  HOH B1469      32.420  18.643  10.405  1.00  0.00      B    H  
ATOM   4428  O   HOH B1470      33.326  29.529  26.347  1.00  0.00      B    O  
ATOM   4429  H1  HOH B1470      32.522  30.095  26.731  1.00  0.00      B    H  
ATOM   4430  H2  HOH B1470      34.163  29.795  26.859  1.00  0.00      B    H  
ATOM   4431  O   HOH B1471      20.125  18.815   1.915  1.00  0.00      B    O  
ATOM   4432  H1  HOH B1471      19.794  19.415   2.658  1.00  0.00      B    H  
ATOM   4433  H2  HOH B1471      19.637  19.057   1.039  1.00  0.00      B    H  
ATOM   4434  O   HOH B1472      10.129  21.298  33.824  1.00  0.00      B    O  
ATOM   4435  H1  HOH B1472      10.175  22.320  33.906  1.00  0.00      B    H  
ATOM   4436  H2  HOH B1472       9.709  21.127  32.956  1.00  0.00      B    H  
ATOM   4437  O   HOH B1473      26.425   4.115   6.171  1.00  0.00      B    O  
ATOM   4438  H1  HOH B1473      26.047   3.268   5.687  1.00  0.00      B    H  
ATOM   4439  H2  HOH B1473      26.350   3.987   7.151  1.00  0.00      B    H  
ATOM   4440  O   HOH B1474      18.556  38.481  28.140  1.00  0.00      B    O  
ATOM   4441  H1  HOH B1474      19.293  38.978  27.655  1.00  0.00      B    H  
ATOM   4442  H2  HOH B1474      17.725  39.035  27.866  1.00  0.00      B    H  
ATOM   4443  O   HOH B1475       1.337   3.941  31.237  1.00  0.00      B    O  
ATOM   4444  H1  HOH B1475       0.523   4.431  31.010  1.00  0.00      B    H  
ATOM   4445  H2  HOH B1475       1.433   3.208  30.519  1.00  0.00      B    H  
ATOM   4446  O   HOH B1476       2.172   3.486  19.261  1.00  0.00      B    O  
ATOM   4447  H1  HOH B1476       1.473   3.848  18.644  1.00  0.00      B    H  
ATOM   4448  H2  HOH B1476       1.664   3.237  20.106  1.00  0.00      B    H  
ATOM   4449  O   HOH B1477      11.485   3.485   9.951  1.00  0.00      B    O  
ATOM   4450  H1  HOH B1477      12.355   3.936   9.725  1.00  0.00      B    H  
ATOM   4451  H2  HOH B1477      10.716   4.156  10.011  1.00  0.00      B    H  
ATOM   4452  O   HOH B1478      31.816  12.994   5.042  1.00  0.00      B    O  
ATOM   4453  H1  HOH B1478      32.108  12.063   5.320  1.00  0.00      B    H  
ATOM   4454  H2  HOH B1478      32.217  13.161   4.136  1.00  0.00      B    H  
ATOM   4455  O   HOH B1479       1.583  12.888  38.359  1.00  0.00      B    O  
ATOM   4456  H1  HOH B1479       2.557  12.854  38.531  1.00  0.00      B    H  
ATOM   4457  H2  HOH B1479       1.088  12.838  39.255  1.00  0.00      B    H  
ATOM   4458  O   HOH B1480       9.495   8.152  28.464  1.00  0.00      B    O  
ATOM   4459  H1  HOH B1480       8.798   8.805  28.135  1.00  0.00      B    H  
ATOM   4460  H2  HOH B1480       9.443   7.319  27.886  1.00  0.00      B    H  
ATOM   4461  O   HOH B1481       7.915   1.502  24.951  1.00  0.00      B    O  
ATOM   4462  H1  HOH B1481       7.548   1.724  25.864  1.00  0.00      B    H  
ATOM   4463  H2  HOH B1481       7.726   2.280  24.283  1.00  0.00      B    H  
ATOM   4464  O   HOH B1482       2.681  17.908   8.964  1.00  0.00      B    O  
ATOM   4465  H1  HOH B1482       3.495  17.940   9.586  1.00  0.00      B    H  
ATOM   4466  H2  HOH B1482       1.785  17.710   9.414  1.00  0.00      B    H  
ATOM   4467  O   HOH B1483      32.197  19.755  13.477  1.00  0.00      B    O  
ATOM   4468  H1  HOH B1483      32.267  19.539  12.505  1.00  0.00      B    H  
ATOM   4469  H2  HOH B1483      33.000  19.323  13.873  1.00  0.00      B    H  
ATOM   4470  O   HOH B1484      34.587  18.543  14.243  1.00  0.00      B    O  
ATOM   4471  H1  HOH B1484      35.345  18.178  13.729  1.00  0.00      B    H  
ATOM   4472  H2  HOH B1484      34.352  17.970  15.085  1.00  0.00      B    H  
ATOM   4473  O   HOH B1485      26.777   2.084   1.699  1.00  0.00      B    O  
ATOM   4474  H1  HOH B1485      27.069   3.042   1.820  1.00  0.00      B    H  
ATOM   4475  H2  HOH B1485      26.130   2.042   0.893  1.00  0.00      B    H  
ATOM   4476  O   HOH B1486       1.251  33.444  30.399  1.00  0.00      B    O  
ATOM   4477  H1  HOH B1486       1.524  34.461  30.357  1.00  0.00      B    H  
ATOM   4478  H2  HOH B1486       0.575  33.173  29.702  1.00  0.00      B    H  
ATOM   4479  O   HOH B1487       4.672   8.850  17.515  1.00  0.00      B    O  
ATOM   4480  H1  HOH B1487       4.782   8.997  16.547  1.00  0.00      B    H  
ATOM   4481  H2  HOH B1487       5.314   8.103  17.773  1.00  0.00      B    H  
ATOM   4482  O   HOH B1488       7.063  17.029  15.181  1.00  0.00      B    O  
ATOM   4483  H1  HOH B1488       6.865  16.703  14.241  1.00  0.00      B    H  
ATOM   4484  H2  HOH B1488       7.897  16.404  15.495  1.00  0.00      B    H  
ATOM   4485  O   HOH B1489      25.748  34.866  22.514  1.00  0.00      B    O  
ATOM   4486  H1  HOH B1489      25.616  35.262  23.466  1.00  0.00      B    H  
ATOM   4487  H2  HOH B1489      26.213  33.943  22.638  1.00  0.00      B    H  
ATOM   4488  O   HOH B1490      14.059  34.003  31.610  1.00  0.00      B    O  
ATOM   4489  H1  HOH B1490      14.044  34.684  30.821  1.00  0.00      B    H  
ATOM   4490  H2  HOH B1490      15.037  33.780  31.785  1.00  0.00      B    H  
ATOM   4491  O   HOH B1491      26.965   2.486  32.414  1.00  0.00      B    O  
ATOM   4492  H1  HOH B1491      27.684   1.990  32.819  1.00  0.00      B    H  
ATOM   4493  H2  HOH B1491      27.454   2.917  31.637  1.00  0.00      B    H  
ATOM   4494  O   HOH B1492      15.720  36.132  13.243  1.00  0.00      B    O  
ATOM   4495  H1  HOH B1492      16.345  35.660  13.887  1.00  0.00      B    H  
ATOM   4496  H2  HOH B1492      14.928  35.499  13.022  1.00  0.00      B    H  
ATOM   4497  O   HOH B1493      24.331  38.684  26.009  1.00  0.00      B    O  
ATOM   4498  H1  HOH B1493      24.534  38.685  26.957  1.00  0.00      B    H  
ATOM   4499  H2  HOH B1493      23.954  39.589  25.777  1.00  0.00      B    H  
ATOM   4500  O   HOH B1494      27.779  27.870  11.946  1.00  0.00      B    O  
ATOM   4501  H1  HOH B1494      27.815  28.122  10.975  1.00  0.00      B    H  
ATOM   4502  H2  HOH B1494      26.942  27.308  12.105  1.00  0.00      B    H  
ATOM   4503  O   HOH B1495       5.050   3.601  39.146  1.00  0.00      B    O  
ATOM   4504  H1  HOH B1495       5.715   4.083  38.481  1.00  0.00      B    H  
ATOM   4505  H2  HOH B1495       5.488   2.803  39.570  1.00  0.00      B    H  
ATOM   4506  O   HOH B1496       3.277  32.359  27.142  1.00  0.00      B    O  
ATOM   4507  H1  HOH B1496       4.227  32.754  27.206  1.00  0.00      B    H  
ATOM   4508  H2  HOH B1496       2.746  32.828  26.423  1.00  0.00      B    H  
ATOM   4509  O   HOH B1497      19.126  35.280  32.365  1.00  0.00      B    O  
ATOM   4510  H1  HOH B1497      19.511  35.738  31.520  1.00  0.00      B    H  
ATOM   4511  H2  HOH B1497      19.274  34.302  32.199  1.00  0.00      B    H  
ATOM   4512  O   HOH B1498      34.385  34.463  32.090  1.00  0.00      B    O  
ATOM   4513  H1  HOH B1498      33.567  33.956  31.861  1.00  0.00      B    H  
ATOM   4514  H2  HOH B1498      34.427  35.383  31.586  1.00  0.00      B    H  
ATOM   4515  O   HOH B1499      22.651  36.836  28.223  1.00  0.00      B    O  
ATOM   4516  H1  HOH B1499      23.003  36.338  29.026  1.00  0.00      B    H  
ATOM   4517  H2  HOH B1499      22.498  37.762  28.470  1.00  0.00      B    H  
ATOM   4518  O   HOH B1500      31.834  14.815  26.698  1.00  0.00      B    O  
ATOM   4519  H1  HOH B1500      31.855  15.667  27.193  1.00  0.00      B    H  
ATOM   4520  H2  HOH B1500      32.812  14.521  26.501  1.00  0.00      B    H  
ATOM   4521  O   HOH B1501      17.335  24.061  38.410  1.00  0.00      B    O  
ATOM   4522  H1  HOH B1501      17.663  23.873  37.492  1.00  0.00      B    H  
ATOM   4523  H2  HOH B1501      16.302  23.966  38.498  1.00  0.00      B    H  
ATOM   4524  O   HOH B1502      23.683   5.510  37.033  1.00  0.00      B    O  
ATOM   4525  H1  HOH B1502      23.207   6.375  36.787  1.00  0.00      B    H  
ATOM   4526  H2  HOH B1502      23.682   5.474  38.040  1.00  0.00      B    H  
ATOM   4527  O   HOH B1503      13.226  10.964   6.378  1.00  0.00      B    O  
ATOM   4528  H1  HOH B1503      13.063  11.794   5.776  1.00  0.00      B    H  
ATOM   4529  H2  HOH B1503      12.382  10.395   6.366  1.00  0.00      B    H  
ATOM   4530  O   HOH B1504      36.043  35.439  10.350  1.00  0.00      B    O  
ATOM   4531  H1  HOH B1504      35.310  35.055   9.784  1.00  0.00      B    H  
ATOM   4532  H2  HOH B1504      36.730  36.015   9.834  1.00  0.00      B    H  
ATOM   4533  O   HOH B1505       6.719  11.267  34.140  1.00  0.00      B    O  
ATOM   4534  H1  HOH B1505       5.876  11.774  34.338  1.00  0.00      B    H  
ATOM   4535  H2  HOH B1505       6.582  10.710  33.293  1.00  0.00      B    H  
ATOM   4536  O   HOH B1506       4.089  30.140  12.558  1.00  0.00      B    O  
ATOM   4537  H1  HOH B1506       4.297  29.955  11.554  1.00  0.00      B    H  
ATOM   4538  H2  HOH B1506       4.812  30.738  12.921  1.00  0.00      B    H  
ATOM   4539  O   HOH B1507      36.781  22.222   2.591  1.00  0.00      B    O  
ATOM   4540  H1  HOH B1507      35.905  21.790   2.955  1.00  0.00      B    H  
ATOM   4541  H2  HOH B1507      36.924  21.852   1.591  1.00  0.00      B    H  
ATOM   4542  O   HOH B1508      17.551  11.578  22.077  1.00  0.00      B    O  
ATOM   4543  H1  HOH B1508      17.239  10.647  22.065  1.00  0.00      B    H  
ATOM   4544  H2  HOH B1508      16.894  12.239  22.481  1.00  0.00      B    H  
ATOM   4545  O   HOH B1509      13.615   0.115  33.797  1.00  0.00      B    O  
ATOM   4546  H1  HOH B1509      13.455   0.438  32.894  1.00  0.00      B    H  
ATOM   4547  H2  HOH B1509      13.164   0.715  34.477  1.00  0.00      B    H  
ATOM   4548  O   HOH B1510       0.946  24.744   0.888  1.00  0.00      B    O  
ATOM   4549  H1  HOH B1510       1.812  24.204   0.796  1.00  0.00      B    H  
ATOM   4550  H2  HOH B1510       0.342  24.431   1.652  1.00  0.00      B    H  
ATOM   4551  O   HOH B1511      38.404  17.216  28.310  1.00  0.00      B    O  
ATOM   4552  H1  HOH B1511      38.133  16.947  27.408  1.00  0.00      B    H  
ATOM   4553  H2  HOH B1511      38.989  16.483  28.681  1.00  0.00      B    H  
ATOM   4554  O   HOH B1512      20.054   8.702  34.338  1.00  0.00      B    O  
ATOM   4555  H1  HOH B1512      19.095   8.615  34.651  1.00  0.00      B    H  
ATOM   4556  H2  HOH B1512      20.495   9.368  34.922  1.00  0.00      B    H  
ATOM   4557  O   HOH B1513      20.570  25.804  28.578  1.00  0.00      B    O  
ATOM   4558  H1  HOH B1513      21.328  25.261  28.162  1.00  0.00      B    H  
ATOM   4559  H2  HOH B1513      19.765  25.844  27.934  1.00  0.00      B    H  
ATOM   4560  O   HOH B1514      30.951  22.361   6.287  1.00  0.00      B    O  
ATOM   4561  H1  HOH B1514      30.304  22.666   5.567  1.00  0.00      B    H  
ATOM   4562  H2  HOH B1514      30.849  23.050   7.029  1.00  0.00      B    H  
ATOM   4563  O   HOH B1515      32.951  38.408  26.744  1.00  0.00      B    O  
ATOM   4564  H1  HOH B1515      32.468  39.233  26.911  1.00  0.00      B    H  
ATOM   4565  H2  HOH B1515      33.343  38.528  25.857  1.00  0.00      B    H  
ATOM   4566  O   HOH B1516      31.993  26.851   9.202  1.00  0.00      B    O  
ATOM   4567  H1  HOH B1516      32.110  27.681   9.792  1.00  0.00      B    H  
ATOM   4568  H2  HOH B1516      32.707  26.885   8.496  1.00  0.00      B    H  
ATOM   4569  O   HOH B1517       4.164   1.866  18.582  1.00  0.00      B    O  
ATOM   4570  H1  HOH B1517       3.833   0.986  18.212  1.00  0.00      B    H  
ATOM   4571  H2  HOH B1517       3.362   2.574  18.716  1.00  0.00      B    H  
ATOM   4572  O   HOH B1518      28.724  13.715  21.217  1.00  0.00      B    O  
ATOM   4573  H1  HOH B1518      28.416  13.044  21.948  1.00  0.00      B    H  
ATOM   4574  H2  HOH B1518      29.193  13.221  20.459  1.00  0.00      B    H  
ATOM   4575  O   HOH B1519       3.258  27.325   4.363  1.00  0.00      B    O  
ATOM   4576  H1  HOH B1519       3.108  27.200   3.330  1.00  0.00      B    H  
ATOM   4577  H2  HOH B1519       3.630  28.252   4.564  1.00  0.00      B    H  
ATOM   4578  O   HOH B1520      -0.140   5.878  10.822  1.00  0.00      B    O  
ATOM   4579  H1  HOH B1520       0.835   5.727  11.126  1.00  0.00      B    H  
ATOM   4580  H2  HOH B1520      -0.484   4.973  10.471  1.00  0.00      B    H  
ATOM   4581  O   HOH B1521       6.331  29.527  22.017  1.00  0.00      B    O  
ATOM   4582  H1  HOH B1521       6.589  28.635  22.346  1.00  0.00      B    H  
ATOM   4583  H2  HOH B1521       7.026  29.996  21.482  1.00  0.00      B    H  
ATOM   4584  O   HOH B1522      16.721  34.106  23.427  1.00  0.00      B    O  
ATOM   4585  H1  HOH B1522      17.160  33.630  22.621  1.00  0.00      B    H  
ATOM   4586  H2  HOH B1522      16.929  33.581  24.293  1.00  0.00      B    H  
ATOM   4587  O   HOH B1523      23.158  24.029  32.937  1.00  0.00      B    O  
ATOM   4588  H1  HOH B1523      24.048  24.124  33.509  1.00  0.00      B    H  
ATOM   4589  H2  HOH B1523      22.446  24.350  33.523  1.00  0.00      B    H  
ATOM   4590  O   HOH B1524       0.096  29.721  13.910  1.00  0.00      B    O  
ATOM   4591  H1  HOH B1524      -0.177  29.012  13.234  1.00  0.00      B    H  
ATOM   4592  H2  HOH B1524       0.672  30.475  13.506  1.00  0.00      B    H  
ATOM   4593  O   HOH B1525      37.546  26.027   7.262  1.00  0.00      B    O  
ATOM   4594  H1  HOH B1525      37.603  25.526   6.403  1.00  0.00      B    H  
ATOM   4595  H2  HOH B1525      37.084  25.402   7.916  1.00  0.00      B    H  
ATOM   4596  O   HOH B1526       8.729  35.634  18.058  1.00  0.00      B    O  
ATOM   4597  H1  HOH B1526       8.569  35.204  17.166  1.00  0.00      B    H  
ATOM   4598  H2  HOH B1526       9.372  35.072  18.574  1.00  0.00      B    H  
ATOM   4599  O   HOH B1527       4.549  36.059  25.386  1.00  0.00      B    O  
ATOM   4600  H1  HOH B1527       4.124  36.321  26.208  1.00  0.00      B    H  
ATOM   4601  H2  HOH B1527       5.215  36.784  25.157  1.00  0.00      B    H  
ATOM   4602  O   HOH B1528      22.826  30.182  17.856  1.00  0.00      B    O  
ATOM   4603  H1  HOH B1528      23.287  30.756  18.569  1.00  0.00      B    H  
ATOM   4604  H2  HOH B1528      22.445  29.404  18.358  1.00  0.00      B    H  
ATOM   4605  O   HOH B1529      34.813   7.112   1.024  1.00  0.00      B    O  
ATOM   4606  H1  HOH B1529      34.940   6.509   0.193  1.00  0.00      B    H  
ATOM   4607  H2  HOH B1529      35.677   7.589   1.212  1.00  0.00      B    H  
ATOM   4608  O   HOH B1530      24.711   3.166  36.382  1.00  0.00      B    O  
ATOM   4609  H1  HOH B1530      24.375   4.143  36.420  1.00  0.00      B    H  
ATOM   4610  H2  HOH B1530      23.872   2.568  36.462  1.00  0.00      B    H  
ATOM   4611  O   HOH B1531       4.993   5.687  10.748  1.00  0.00      B    O  
ATOM   4612  H1  HOH B1531       5.648   5.646  10.005  1.00  0.00      B    H  
ATOM   4613  H2  HOH B1531       5.342   5.098  11.491  1.00  0.00      B    H  
ATOM   4614  O   HOH B1532       4.788  20.188  23.832  1.00  0.00      B    O  
ATOM   4615  H1  HOH B1532       4.151  19.515  24.233  1.00  0.00      B    H  
ATOM   4616  H2  HOH B1532       4.829  20.983  24.416  1.00  0.00      B    H  
ATOM   4617  O   HOH B1533      30.084  20.778   2.444  1.00  0.00      B    O  
ATOM   4618  H1  HOH B1533      29.274  20.212   2.125  1.00  0.00      B    H  
ATOM   4619  H2  HOH B1533      30.756  20.665   1.697  1.00  0.00      B    H  
ATOM   4620  O   HOH B1534       3.899  12.850  21.447  1.00  0.00      B    O  
ATOM   4621  H1  HOH B1534       4.255  12.321  20.648  1.00  0.00      B    H  
ATOM   4622  H2  HOH B1534       2.959  12.501  21.711  1.00  0.00      B    H  
ATOM   4623  O   HOH B1535      12.977  29.629  30.517  1.00  0.00      B    O  
ATOM   4624  H1  HOH B1535      12.276  29.060  30.019  1.00  0.00      B    H  
ATOM   4625  H2  HOH B1535      12.560  30.545  30.720  1.00  0.00      B    H  
ATOM   4626  O   HOH B1536      19.748  23.221  32.253  1.00  0.00      B    O  
ATOM   4627  H1  HOH B1536      19.039  23.710  32.860  1.00  0.00      B    H  
ATOM   4628  H2  HOH B1536      19.171  22.828  31.439  1.00  0.00      B    H  
ATOM   4629  O   HOH B1537      18.323  35.930   4.398  1.00  0.00      B    O  
ATOM   4630  H1  HOH B1537      17.770  36.556   4.981  1.00  0.00      B    H  
ATOM   4631  H2  HOH B1537      18.991  35.344   4.918  1.00  0.00      B    H  
ATOM   4632  O   HOH B1538      30.898  38.886  12.083  1.00  0.00      B    O  
ATOM   4633  H1  HOH B1538      31.478  38.491  11.346  1.00  0.00      B    H  
ATOM   4634  H2  HOH B1538      31.041  38.298  12.913  1.00  0.00      B    H  
ATOM   4635  O   HOH B1539      38.772   6.084  24.505  1.00  0.00      B    O  
ATOM   4636  H1  HOH B1539      39.115   7.081  24.637  1.00  0.00      B    H  
ATOM   4637  H2  HOH B1539      39.490   5.412  24.778  1.00  0.00      B    H  
ATOM   4638  O   HOH B1540      22.795  21.767  37.968  1.00  0.00      B    O  
ATOM   4639  H1  HOH B1540      22.434  21.692  37.012  1.00  0.00      B    H  
ATOM   4640  H2  HOH B1540      23.430  22.536  38.054  1.00  0.00      B    H  
ATOM   4641  O   HOH B1541      30.299   4.715   5.574  1.00  0.00      B    O  
ATOM   4642  H1  HOH B1541      30.586   4.552   6.533  1.00  0.00      B    H  
ATOM   4643  H2  HOH B1541      31.163   4.869   5.084  1.00  0.00      B    H  
ATOM   4644  O   HOH B1542      37.839  13.399  25.121  1.00  0.00      B    O  
ATOM   4645  H1  HOH B1542      38.829  13.366  25.040  1.00  0.00      B    H  
ATOM   4646  H2  HOH B1542      37.392  13.364  24.215  1.00  0.00      B    H  
ATOM   4647  O   HOH B1543       3.011  32.717   0.951  1.00  0.00      B    O  
ATOM   4648  H1  HOH B1543       3.654  32.275   1.522  1.00  0.00      B    H  
ATOM   4649  H2  HOH B1543       3.076  32.241   0.065  1.00  0.00      B    H  
ATOM   4650  O   HOH B1544      13.162  16.804   8.835  1.00  0.00      B    O  
ATOM   4651  H1  HOH B1544      13.798  16.327   9.506  1.00  0.00      B    H  
ATOM   4652  H2  HOH B1544      13.597  17.615   8.438  1.00  0.00      B    H  
ATOM   4653  O   HOH B1545      32.000  32.060   6.604  1.00  0.00      B    O  
ATOM   4654  H1  HOH B1545      31.138  32.586   6.750  1.00  0.00      B    H  
ATOM   4655  H2  HOH B1545      32.052  31.486   7.464  1.00  0.00      B    H  
ATOM   4656  O   HOH B1546      26.780   9.166  28.461  1.00  0.00      B    O  
ATOM   4657  H1  HOH B1546      27.589   9.627  28.150  1.00  0.00      B    H  
ATOM   4658  H2  HOH B1546      26.966   8.987  29.421  1.00  0.00      B    H  
ATOM   4659  O   HOH B1547      19.923  19.726  25.528  1.00  0.00      B    O  
ATOM   4660  H1  HOH B1547      19.755  19.331  26.481  1.00  0.00      B    H  
ATOM   4661  H2  HOH B1547      20.297  20.687  25.690  1.00  0.00      B    H  
ATOM   4662  O   HOH B1548      29.537  38.390  21.511  1.00  0.00      B    O  
ATOM   4663  H1  HOH B1548      28.982  37.515  21.486  1.00  0.00      B    H  
ATOM   4664  H2  HOH B1548      28.793  39.099  21.446  1.00  0.00      B    H  
ATOM   4665  O   HOH B1549       7.296   9.657   3.428  1.00  0.00      B    O  
ATOM   4666  H1  HOH B1549       6.628   9.470   2.708  1.00  0.00      B    H  
ATOM   4667  H2  HOH B1549       7.910   8.892   3.505  1.00  0.00      B    H  
ATOM   4668  O   HOH B1550      28.064  25.912  36.219  1.00  0.00      B    O  
ATOM   4669  H1  HOH B1550      28.496  26.229  35.383  1.00  0.00      B    H  
ATOM   4670  H2  HOH B1550      27.375  26.596  36.462  1.00  0.00      B    H  
ATOM   4671  O   HOH B1551      29.870   6.749  13.923  1.00  0.00      B    O  
ATOM   4672  H1  HOH B1551      30.772   6.601  14.409  1.00  0.00      B    H  
ATOM   4673  H2  HOH B1551      29.739   5.894  13.375  1.00  0.00      B    H  
ATOM   4674  O   HOH B1552      21.226  27.104  36.296  1.00  0.00      B    O  
ATOM   4675  H1  HOH B1552      20.897  26.509  37.036  1.00  0.00      B    H  
ATOM   4676  H2  HOH B1552      20.922  28.078  36.549  1.00  0.00      B    H  
ATOM   4677  O   HOH B1553      34.871   3.560  22.606  1.00  0.00      B    O  
ATOM   4678  H1  HOH B1553      35.324   3.347  21.686  1.00  0.00      B    H  
ATOM   4679  H2  HOH B1553      34.952   2.737  23.202  1.00  0.00      B    H  
ATOM   4680  O   HOH B1554      16.700  23.460  23.045  1.00  0.00      B    O  
ATOM   4681  H1  HOH B1554      16.162  23.173  22.264  1.00  0.00      B    H  
ATOM   4682  H2  HOH B1554      16.461  24.393  23.332  1.00  0.00      B    H  
ATOM   4683  O   HOH B1555      30.673  33.415  13.083  1.00  0.00      B    O  
ATOM   4684  H1  HOH B1555      30.466  33.340  12.093  1.00  0.00      B    H  
ATOM   4685  H2  HOH B1555      31.376  32.706  13.269  1.00  0.00      B    H  
ATOM   4686  O   HOH B1556      18.019  30.476  10.171  1.00  0.00      B    O  
ATOM   4687  H1  HOH B1556      18.774  30.940  10.707  1.00  0.00      B    H  
ATOM   4688  H2  HOH B1556      17.452  29.886  10.830  1.00  0.00      B    H  
ATOM   4689  O   HOH B1557      35.117  18.370  30.394  1.00  0.00      B    O  
ATOM   4690  H1  HOH B1557      34.864  19.320  30.708  1.00  0.00      B    H  
ATOM   4691  H2  HOH B1557      36.137  18.230  30.537  1.00  0.00      B    H  
ATOM   4692  O   HOH B1558      32.329   8.392  38.312  1.00  0.00      B    O  
ATOM   4693  H1  HOH B1558      31.604   8.634  37.718  1.00  0.00      B    H  
ATOM   4694  H2  HOH B1558      33.188   8.505  37.812  1.00  0.00      B    H  
ATOM   4695  O   HOH B1559       0.041  35.840  12.183  1.00  0.00      B    O  
ATOM   4696  H1  HOH B1559       0.887  36.121  12.689  1.00  0.00      B    H  
ATOM   4697  H2  HOH B1559      -0.643  35.658  12.853  1.00  0.00      B    H  
ATOM   4698  O   HOH B1560      27.730   6.473  23.792  1.00  0.00      B    O  
ATOM   4699  H1  HOH B1560      28.719   6.316  23.761  1.00  0.00      B    H  
ATOM   4700  H2  HOH B1560      27.387   6.773  22.896  1.00  0.00      B    H  
ATOM   4701  O   HOH B1561      26.620  27.647  22.143  1.00  0.00      B    O  
ATOM   4702  H1  HOH B1561      26.385  27.202  21.255  1.00  0.00      B    H  
ATOM   4703  H2  HOH B1561      25.881  28.318  22.428  1.00  0.00      B    H  
ATOM   4704  O   HOH B1562       6.135  30.573  38.614  1.00  0.00      B    O  
ATOM   4705  H1  HOH B1562       6.417  29.787  37.945  1.00  0.00      B    H  
ATOM   4706  H2  HOH B1562       6.961  30.935  39.050  1.00  0.00      B    H  
ATOM   4707  O   HOH B1563      27.806  32.557  26.221  1.00  0.00      B    O  
ATOM   4708  H1  HOH B1563      27.594  33.578  26.332  1.00  0.00      B    H  
ATOM   4709  H2  HOH B1563      26.940  32.041  26.285  1.00  0.00      B    H  
ATOM   4710  O   HOH B1564      27.023  34.987  25.782  1.00  0.00      B    O  
ATOM   4711  H1  HOH B1564      26.203  35.482  25.523  1.00  0.00      B    H  
ATOM   4712  H2  HOH B1564      27.828  35.461  25.341  1.00  0.00      B    H  
ATOM   4713  O   HOH B1565      34.791   6.148  22.004  1.00  0.00      B    O  
ATOM   4714  H1  HOH B1565      34.831   6.843  22.778  1.00  0.00      B    H  
ATOM   4715  H2  HOH B1565      34.831   5.224  22.345  1.00  0.00      B    H  
ATOM   4716  O   HOH B1566      22.860  21.981  24.027  1.00  0.00      B    O  
ATOM   4717  H1  HOH B1566      22.297  22.689  24.511  1.00  0.00      B    H  
ATOM   4718  H2  HOH B1566      23.575  21.669  24.719  1.00  0.00      B    H  
ATOM   4719  O   HOH B1567      26.952  11.410  32.404  1.00  0.00      B    O  
ATOM   4720  H1  HOH B1567      27.700  11.919  31.832  1.00  0.00      B    H  
ATOM   4721  H2  HOH B1567      27.025  11.885  33.327  1.00  0.00      B    H  
ATOM   4722  O   HOH B1568       8.532   2.369   0.100  1.00  0.00      B    O  
ATOM   4723  H1  HOH B1568       7.684   1.835   0.042  1.00  0.00      B    H  
ATOM   4724  H2  HOH B1568       9.218   1.780   0.512  1.00  0.00      B    H  
ATOM   4725  O   HOH B1569      34.686  20.667  21.818  1.00  0.00      B    O  
ATOM   4726  H1  HOH B1569      34.552  20.027  22.605  1.00  0.00      B    H  
ATOM   4727  H2  HOH B1569      35.038  21.541  22.238  1.00  0.00      B    H  
ATOM   4728  O   HOH B1570      34.095  26.703   7.209  1.00  0.00      B    O  
ATOM   4729  H1  HOH B1570      34.606  27.005   6.387  1.00  0.00      B    H  
ATOM   4730  H2  HOH B1570      34.590  27.206   7.958  1.00  0.00      B    H  
ATOM   4731  O   HOH B1571      25.866  24.946   9.591  1.00  0.00      B    O  
ATOM   4732  H1  HOH B1571      26.604  25.141   8.923  1.00  0.00      B    H  
ATOM   4733  H2  HOH B1571      25.098  24.517   9.127  1.00  0.00      B    H  
ATOM   4734  O   HOH B1572      18.025  36.199   7.496  1.00  0.00      B    O  
ATOM   4735  H1  HOH B1572      17.203  36.609   6.992  1.00  0.00      B    H  
ATOM   4736  H2  HOH B1572      17.966  35.187   7.567  1.00  0.00      B    H  
ATOM   4737  O   HOH B1573      25.874   8.942  14.401  1.00  0.00      B    O  
ATOM   4738  H1  HOH B1573      25.654   9.725  14.974  1.00  0.00      B    H  
ATOM   4739  H2  HOH B1573      26.636   8.467  14.790  1.00  0.00      B    H  
ATOM   4740  O   HOH B1574      23.285   8.337  26.534  1.00  0.00      B    O  
ATOM   4741  H1  HOH B1574      24.056   7.984  25.973  1.00  0.00      B    H  
ATOM   4742  H2  HOH B1574      23.650   8.881  27.296  1.00  0.00      B    H  
ATOM   4743  O   HOH B1575      17.276  28.802  18.914  1.00  0.00      B    O  
ATOM   4744  H1  HOH B1575      16.514  29.485  18.881  1.00  0.00      B    H  
ATOM   4745  H2  HOH B1575      17.223  28.278  19.748  1.00  0.00      B    H  
ATOM   4746  O   HOH B1576      26.518  36.546   6.768  1.00  0.00      B    O  
ATOM   4747  H1  HOH B1576      27.445  36.317   6.412  1.00  0.00      B    H  
ATOM   4748  H2  HOH B1576      25.881  36.422   5.969  1.00  0.00      B    H  
ATOM   4749  O   HOH B1577      28.592  18.808  25.738  1.00  0.00      B    O  
ATOM   4750  H1  HOH B1577      28.649  18.745  26.731  1.00  0.00      B    H  
ATOM   4751  H2  HOH B1577      29.530  18.576  25.419  1.00  0.00      B    H  
ATOM   4752  O   HOH B1578      33.034  17.313   9.687  1.00  0.00      B    O  
ATOM   4753  H1  HOH B1578      33.911  17.179   9.114  1.00  0.00      B    H  
ATOM   4754  H2  HOH B1578      32.219  17.354   9.022  1.00  0.00      B    H  
ATOM   4755  O   HOH B1579      11.169  34.284  18.974  1.00  0.00      B    O  
ATOM   4756  H1  HOH B1579      11.739  33.459  18.732  1.00  0.00      B    H  
ATOM   4757  H2  HOH B1579      10.699  34.007  19.788  1.00  0.00      B    H  
ATOM   4758  O   HOH B1580       0.802  17.177  19.382  1.00  0.00      B    O  
ATOM   4759  H1  HOH B1580       0.118  16.867  18.710  1.00  0.00      B    H  
ATOM   4760  H2  HOH B1580       1.274  17.971  19.010  1.00  0.00      B    H  
ATOM   4761  O   HOH B1581      18.699  20.051  35.651  1.00  0.00      B    O  
ATOM   4762  H1  HOH B1581      18.249  19.288  35.124  1.00  0.00      B    H  
ATOM   4763  H2  HOH B1581      19.100  19.597  36.467  1.00  0.00      B    H  
ATOM   4764  O   HOH B1582      19.074  20.451   3.929  1.00  0.00      B    O  
ATOM   4765  H1  HOH B1582      19.529  21.103   3.330  1.00  0.00      B    H  
ATOM   4766  H2  HOH B1582      19.574  20.402   4.796  1.00  0.00      B    H  
ATOM   4767  O   HOH B1583      32.550   6.189  19.876  1.00  0.00      B    O  
ATOM   4768  H1  HOH B1583      32.802   5.977  18.928  1.00  0.00      B    H  
ATOM   4769  H2  HOH B1583      33.364   5.930  20.499  1.00  0.00      B    H  
ATOM   4770  O   HOH B1584       2.415  24.021  18.586  1.00  0.00      B    O  
ATOM   4771  H1  HOH B1584       1.828  23.934  19.405  1.00  0.00      B    H  
ATOM   4772  H2  HOH B1584       2.237  23.294  17.944  1.00  0.00      B    H  
ATOM   4773  O   HOH B1585      25.460  37.376   1.072  1.00  0.00      B    O  
ATOM   4774  H1  HOH B1585      25.574  38.129   1.733  1.00  0.00      B    H  
ATOM   4775  H2  HOH B1585      26.406  37.090   0.820  1.00  0.00      B    H  
ATOM   4776  O   HOH B1586      25.305  34.223   1.443  1.00  0.00      B    O  
ATOM   4777  H1  HOH B1586      24.446  34.204   1.987  1.00  0.00      B    H  
ATOM   4778  H2  HOH B1586      25.397  35.147   1.017  1.00  0.00      B    H  
ATOM   4779  O   HOH B1587       1.404  25.923  27.234  1.00  0.00      B    O  
ATOM   4780  H1  HOH B1587       1.668  25.842  28.170  1.00  0.00      B    H  
ATOM   4781  H2  HOH B1587       0.601  25.318  27.075  1.00  0.00      B    H  
ATOM   4782  O   HOH B1588      30.973  20.592  15.572  1.00  0.00      B    O  
ATOM   4783  H1  HOH B1588      31.557  20.177  14.880  1.00  0.00      B    H  
ATOM   4784  H2  HOH B1588      30.613  21.427  15.096  1.00  0.00      B    H  
ATOM   4785  O   HOH B1589      11.897  20.849   4.915  1.00  0.00      B    O  
ATOM   4786  H1  HOH B1589      12.162  21.265   5.817  1.00  0.00      B    H  
ATOM   4787  H2  HOH B1589      12.620  20.299   4.493  1.00  0.00      B    H  
ATOM   4788  O   HOH B1590       6.397  23.348  27.213  1.00  0.00      B    O  
ATOM   4789  H1  HOH B1590       6.137  22.648  27.866  1.00  0.00      B    H  
ATOM   4790  H2  HOH B1590       5.546  23.729  26.804  1.00  0.00      B    H  
ATOM   4791  O   HOH B1591      12.979  14.962   6.343  1.00  0.00      B    O  
ATOM   4792  H1  HOH B1591      12.864  15.877   6.052  1.00  0.00      B    H  
ATOM   4793  H2  HOH B1591      12.592  14.915   7.287  1.00  0.00      B    H  
ATOM   4794  O   HOH B1592      18.390  25.071  19.105  1.00  0.00      B    O  
ATOM   4795  H1  HOH B1592      19.269  25.319  18.724  1.00  0.00      B    H  
ATOM   4796  H2  HOH B1592      18.453  24.828  20.093  1.00  0.00      B    H  
ATOM   4797  O   HOH B1593      22.008  28.088  27.465  1.00  0.00      B    O  
ATOM   4798  H1  HOH B1593      22.914  28.027  26.978  1.00  0.00      B    H  
ATOM   4799  H2  HOH B1593      22.099  27.601  28.344  1.00  0.00      B    H  
ATOM   4800  O   HOH B1594       5.194  20.726   4.843  1.00  0.00      B    O  
ATOM   4801  H1  HOH B1594       4.678  19.858   4.793  1.00  0.00      B    H  
ATOM   4802  H2  HOH B1594       6.155  20.589   4.566  1.00  0.00      B    H  
ATOM   4803  O   HOH B1595      18.826  25.527  33.937  1.00  0.00      B    O  
ATOM   4804  H1  HOH B1595      17.950  25.302  34.416  1.00  0.00      B    H  
ATOM   4805  H2  HOH B1595      18.562  26.206  33.238  1.00  0.00      B    H  
ATOM   4806  O   HOH B1596      35.662   8.315  29.510  1.00  0.00      B    O  
ATOM   4807  H1  HOH B1596      35.466   8.084  30.517  1.00  0.00      B    H  
ATOM   4808  H2  HOH B1596      34.714   8.347  29.114  1.00  0.00      B    H  
ATOM   4809  O   HOH B1597      27.052   1.924  35.581  1.00  0.00      B    O  
ATOM   4810  H1  HOH B1597      26.747   1.012  35.855  1.00  0.00      B    H  
ATOM   4811  H2  HOH B1597      26.318   2.539  35.901  1.00  0.00      B    H  
ATOM   4812  O   HOH B1598      17.795  27.142  21.753  1.00  0.00      B    O  
ATOM   4813  H1  HOH B1598      17.640  26.867  22.721  1.00  0.00      B    H  
ATOM   4814  H2  HOH B1598      18.789  26.976  21.581  1.00  0.00      B    H  
ATOM   4815  O   HOH B1599      17.219  14.034   1.065  1.00  0.00      B    O  
ATOM   4816  H1  HOH B1599      16.743  14.812   0.597  1.00  0.00      B    H  
ATOM   4817  H2  HOH B1599      16.837  13.873   1.977  1.00  0.00      B    H  
ATOM   4818  O   HOH B1600       8.309  29.675  18.268  1.00  0.00      B    O  
ATOM   4819  H1  HOH B1600       7.546  30.381  18.375  1.00  0.00      B    H  
ATOM   4820  H2  HOH B1600       9.062  29.992  18.908  1.00  0.00      B    H  
ATOM   4821  O   HOH B1601      19.707  34.222   5.854  1.00  0.00      B    O  
ATOM   4822  H1  HOH B1601      20.341  33.569   6.294  1.00  0.00      B    H  
ATOM   4823  H2  HOH B1601      18.808  33.748   5.716  1.00  0.00      B    H  
ATOM   4824  O   HOH B1602      39.307  27.913   7.000  1.00  0.00      B    O  
ATOM   4825  H1  HOH B1602      39.400  27.907   8.018  1.00  0.00      B    H  
ATOM   4826  H2  HOH B1602      38.581  27.242   6.863  1.00  0.00      B    H  
ATOM   4827  O   HOH B1603      16.684  22.027  12.063  1.00  0.00      B    O  
ATOM   4828  H1  HOH B1603      16.327  21.070  12.188  1.00  0.00      B    H  
ATOM   4829  H2  HOH B1603      17.579  21.984  12.546  1.00  0.00      B    H  
ATOM   4830  O   HOH B1604      26.294  11.339   5.905  1.00  0.00      B    O  
ATOM   4831  H1  HOH B1604      26.777  10.882   6.702  1.00  0.00      B    H  
ATOM   4832  H2  HOH B1604      26.434  10.751   5.071  1.00  0.00      B    H  
ATOM   4833  O   HOH B1605       3.085  19.424  36.796  1.00  0.00      B    O  
ATOM   4834  H1  HOH B1605       2.760  19.313  37.710  1.00  0.00      B    H  
ATOM   4835  H2  HOH B1605       4.072  19.536  36.787  1.00  0.00      B    H  
ATOM   4836  O   HOH B1606       0.076  24.716  35.929  1.00  0.00      B    O  
ATOM   4837  H1  HOH B1606       0.120  25.510  36.582  1.00  0.00      B    H  
ATOM   4838  H2  HOH B1606       0.996  24.544  35.599  1.00  0.00      B    H  
ATOM   4839  O   HOH B1607      26.180   3.031   8.579  1.00  0.00      B    O  
ATOM   4840  H1  HOH B1607      25.422   3.588   8.896  1.00  0.00      B    H  
ATOM   4841  H2  HOH B1607      25.694   2.111   8.435  1.00  0.00      B    H  
ATOM   4842  O   HOH B1608      25.525  12.661  11.505  1.00  0.00      B    O  
ATOM   4843  H1  HOH B1608      24.703  12.438  12.065  1.00  0.00      B    H  
ATOM   4844  H2  HOH B1608      25.298  12.460  10.576  1.00  0.00      B    H  
ATOM   4845  O   HOH B1609      23.745   8.705   7.418  1.00  0.00      B    O  
ATOM   4846  H1  HOH B1609      24.724   9.045   7.401  1.00  0.00      B    H  
ATOM   4847  H2  HOH B1609      23.463   8.378   6.486  1.00  0.00      B    H  
ATOM   4848  O   HOH B1610      31.010  32.941   4.112  1.00  0.00      B    O  
ATOM   4849  H1  HOH B1610      31.203  32.240   4.906  1.00  0.00      B    H  
ATOM   4850  H2  HOH B1610      31.703  33.682   4.179  1.00  0.00      B    H  
ATOM   4851  O   HOH B1611      31.329  35.416  32.328  1.00  0.00      B    O  
ATOM   4852  H1  HOH B1611      31.662  36.071  31.620  1.00  0.00      B    H  
ATOM   4853  H2  HOH B1611      31.505  34.481  31.998  1.00  0.00      B    H  
ATOM   4854  O   HOH B1612      12.916  30.826   2.178  1.00  0.00      B    O  
ATOM   4855  H1  HOH B1612      13.310  31.837   2.007  1.00  0.00      B    H  
ATOM   4856  H2  HOH B1612      13.730  30.205   2.165  1.00  0.00      B    H  
ATOM   4857  O   HOH B1613       3.626  22.833  34.916  1.00  0.00      B    O  
ATOM   4858  H1  HOH B1613       3.654  23.359  34.048  1.00  0.00      B    H  
ATOM   4859  H2  HOH B1613       2.669  22.575  35.059  1.00  0.00      B    H  
ATOM   4860  O   HOH B1614      24.858   7.225  24.437  1.00  0.00      B    O  
ATOM   4861  H1  HOH B1614      25.596   7.645  23.844  1.00  0.00      B    H  
ATOM   4862  H2  HOH B1614      24.379   6.581  23.820  1.00  0.00      B    H  
ATOM   4863  O   HOH B1615      15.110  12.923   9.438  1.00  0.00      B    O  
ATOM   4864  H1  HOH B1615      15.231  13.909   9.800  1.00  0.00      B    H  
ATOM   4865  H2  HOH B1615      15.868  12.717   8.794  1.00  0.00      B    H  
ATOM   4866  O   HOH B1616      21.419  35.020  24.126  1.00  0.00      B    O  
ATOM   4867  H1  HOH B1616      22.021  34.349  23.754  1.00  0.00      B    H  
ATOM   4868  H2  HOH B1616      21.711  35.091  25.110  1.00  0.00      B    H  
ATOM   4869  O   HOH B1617      30.054  21.644  29.410  1.00  0.00      B    O  
ATOM   4870  H1  HOH B1617      30.644  21.532  28.596  1.00  0.00      B    H  
ATOM   4871  H2  HOH B1617      30.587  21.990  30.212  1.00  0.00      B    H  
ATOM   4872  O   HOH B1618       3.171  14.593   4.739  1.00  0.00      B    O  
ATOM   4873  H1  HOH B1618       2.700  14.962   3.909  1.00  0.00      B    H  
ATOM   4874  H2  HOH B1618       3.051  15.372   5.437  1.00  0.00      B    H  
ATOM   4875  O   HOH B1619      10.828  36.974   2.336  1.00  0.00      B    O  
ATOM   4876  H1  HOH B1619      10.405  37.813   2.027  1.00  0.00      B    H  
ATOM   4877  H2  HOH B1619      10.109  36.292   2.338  1.00  0.00      B    H  
ATOM   4878  O   HOH B1620       8.328   3.501   7.209  1.00  0.00      B    O  
ATOM   4879  H1  HOH B1620       8.861   2.786   7.719  1.00  0.00      B    H  
ATOM   4880  H2  HOH B1620       7.353   3.310   7.331  1.00  0.00      B    H  
ATOM   4881  O   HOH B1621      27.803  33.023  19.645  1.00  0.00      B    O  
ATOM   4882  H1  HOH B1621      27.702  32.688  18.710  1.00  0.00      B    H  
ATOM   4883  H2  HOH B1621      28.306  33.885  19.628  1.00  0.00      B    H  
ATOM   4884  O   HOH B1622      17.697  20.599   7.302  1.00  0.00      B    O  
ATOM   4885  H1  HOH B1622      18.631  20.467   6.856  1.00  0.00      B    H  
ATOM   4886  H2  HOH B1622      17.300  21.320   6.781  1.00  0.00      B    H  
ATOM   4887  O   HOH B1623      38.823  33.254  11.079  1.00  0.00      B    O  
ATOM   4888  H1  HOH B1623      37.990  33.001  11.618  1.00  0.00      B    H  
ATOM   4889  H2  HOH B1623      38.752  34.272  10.928  1.00  0.00      B    H  
ATOM   4890  O   HOH B1624       8.807  30.380   6.338  1.00  0.00      B    O  
ATOM   4891  H1  HOH B1624       9.192  30.216   7.256  1.00  0.00      B    H  
ATOM   4892  H2  HOH B1624       9.014  31.317   6.015  1.00  0.00      B    H  
ATOM   4893  O   HOH B1625      34.803  33.619  21.694  1.00  0.00      B    O  
ATOM   4894  H1  HOH B1625      34.025  33.109  21.281  1.00  0.00      B    H  
ATOM   4895  H2  HOH B1625      35.595  32.942  21.919  1.00  0.00      B    H  
ATOM   4896  O   HOH B1626      10.546   1.906   7.899  1.00  0.00      B    O  
ATOM   4897  H1  HOH B1626      10.974   2.380   8.694  1.00  0.00      B    H  
ATOM   4898  H2  HOH B1626      10.902   0.885   7.889  1.00  0.00      B    H  
ATOM   4899  O   HOH B1627      22.545   1.554   5.571  1.00  0.00      B    O  
ATOM   4900  H1  HOH B1627      21.698   1.940   5.172  1.00  0.00      B    H  
ATOM   4901  H2  HOH B1627      22.851   0.829   5.015  1.00  0.00      B    H  
ATOM   4902  O   HOH B1628      17.514  22.407  36.160  1.00  0.00      B    O  
ATOM   4903  H1  HOH B1628      17.270  22.925  35.304  1.00  0.00      B    H  
ATOM   4904  H2  HOH B1628      18.059  21.545  35.891  1.00  0.00      B    H  
ATOM   4905  O   HOH B1629      22.516  34.893  26.482  1.00  0.00      B    O  
ATOM   4906  H1  HOH B1629      22.069  34.213  27.106  1.00  0.00      B    H  
ATOM   4907  H2  HOH B1629      22.563  35.749  27.006  1.00  0.00      B    H  
ATOM   4908  O   HOH B1630      38.015  14.055  20.595  1.00  0.00      B    O  
ATOM   4909  H1  HOH B1630      38.836  14.484  20.262  1.00  0.00      B    H  
ATOM   4910  H2  HOH B1630      37.356  13.978  19.821  1.00  0.00      B    H  
ATOM   4911  O   HOH B1631      29.436   1.537   2.585  1.00  0.00      B    O  
ATOM   4912  H1  HOH B1631      28.603   1.684   2.026  1.00  0.00      B    H  
ATOM   4913  H2  HOH B1631      29.590   2.310   3.149  1.00  0.00      B    H  
ATOM   4914  O   HOH B1632       3.311  10.994  37.129  1.00  0.00      B    O  
ATOM   4915  H1  HOH B1632       2.448  11.432  36.958  1.00  0.00      B    H  
ATOM   4916  H2  HOH B1632       3.107  10.177  37.779  1.00  0.00      B    H  
ATOM   4917  O   HOH B1633      15.246  36.855  10.579  1.00  0.00      B    O  
ATOM   4918  H1  HOH B1633      15.548  36.660  11.511  1.00  0.00      B    H  
ATOM   4919  H2  HOH B1633      15.464  36.074   9.956  1.00  0.00      B    H  
ATOM   4920  O   HOH B1634      11.306  10.144  38.652  1.00  0.00      B    O  
ATOM   4921  H1  HOH B1634      11.064   9.431  39.366  1.00  0.00      B    H  
ATOM   4922  H2  HOH B1634      12.355  10.054  38.536  1.00  0.00      B    H  
ATOM   4923  O   HOH B1635      10.906   9.137  16.321  1.00  0.00      B    O  
ATOM   4924  H1  HOH B1635      11.906   8.898  16.117  1.00  0.00      B    H  
ATOM   4925  H2  HOH B1635      10.717   8.736  17.273  1.00  0.00      B    H  
ATOM   4926  O   HOH B1636       7.350  10.073  27.910  1.00  0.00      B    O  
ATOM   4927  H1  HOH B1636       6.466  10.299  27.445  1.00  0.00      B    H  
ATOM   4928  H2  HOH B1636       7.685  11.047  28.104  1.00  0.00      B    H  
ATOM   4929  O   HOH B1637      13.122   9.453   3.737  1.00  0.00      B    O  
ATOM   4930  H1  HOH B1637      13.146   9.386   2.732  1.00  0.00      B    H  
ATOM   4931  H2  HOH B1637      12.161   9.462   4.041  1.00  0.00      B    H  
ATOM   4932  O   HOH B1638       5.017  18.009  10.567  1.00  0.00      B    O  
ATOM   4933  H1  HOH B1638       5.559  17.353   9.973  1.00  0.00      B    H  
ATOM   4934  H2  HOH B1638       5.612  18.361  11.228  1.00  0.00      B    H  
ATOM   4935  O   HOH B1639      12.142   3.290   6.088  1.00  0.00      B    O  
ATOM   4936  H1  HOH B1639      12.441   2.697   5.340  1.00  0.00      B    H
[truncated: 87,809 more chars]
