# Supplementary material for: ECE vs DISP Mechanisms in Anodic Electrolysis of Benzyl Alcohols: Computational Prediction of Microscopic Rate Constants
Source: J Phys Chem C Nanomater Interfaces. 2025 Aug 28;129(36):16076–96. doi: 10.1021/acs.jpcc.5c04347 (PMC12434723; doi:10.1021/acs.jpcc.5c04347)
Supplement: Supplementary file 2 [file jp5c04347_si_002.zip › example_simulation_inputs/QMMM_simulation_bulk_H2O_base_H2O/start_16_-0.118_coords.pdb]

TITLE     MDANALYSIS FRAME 0: Created by PDBWriter
CRYST1   39.149   39.149   39.149  90.00  90.00  90.00 P 1           1
ATOM      1  C00 2ag A   1      16.882  15.139  21.871  1.00  0.00      A    C  
ATOM      2  O01 2ag A   1      17.181  16.379  21.335  1.00  0.00      A    O  
ATOM      3  C02 2ag A   1      16.228  17.347  21.104  1.00  0.00      A    C  
ATOM      4  C03 2ag A   1      16.647  18.448  20.387  1.00  0.00      A    C  
ATOM      5  C04 2ag A   1      15.750  19.476  20.011  1.00  0.00      A    C  
ATOM      6  C05 2ag A   1      14.367  19.343  20.408  1.00  0.00      A    C  
ATOM      7  C06 2ag A   1      13.422  20.224  19.840  1.00  0.00      A    C  
ATOM      8  O07 2ag A   1      12.137  20.101  20.150  1.00  0.00      A    O  
ATOM      9  C08 2ag A   1      13.981  18.194  21.137  1.00  0.00      A    C  
ATOM     10  C09 2ag A   1      14.869  17.211  21.483  1.00  0.00      A    C  
ATOM     11  H0A 2ag A   1      17.546  14.403  21.336  1.00  0.00      A    H  
ATOM     12  H0B 2ag A   1      17.212  15.040  22.911  1.00  0.00      A    H  
ATOM     13  H0C 2ag A   1      15.821  14.859  21.740  1.00  0.00      A    H  
ATOM     14  H0D 2ag A   1      17.630  18.437  20.047  1.00  0.00      A    H  
ATOM     15  H0E 2ag A   1      16.081  20.307  19.428  1.00  0.00      A    H  
ATOM     16  H0F 2ag A   1      13.374  19.855  18.593  1.00  0.00      A    H  
ATOM     17  H0G 2ag A   1      13.815  21.179  19.620  1.00  0.00      A    H  
ATOM     18  H0H 2ag A   1      11.731  21.005  19.909  1.00  0.00      A    H  
ATOM     19  H0I 2ag A   1      12.902  18.107  21.446  1.00  0.00      A    H  
ATOM     20  H0J 2ag A   1      14.494  16.356  22.001  1.00  0.00      A    H  
ATOM     21  O   HOH B   1      13.383  19.425  17.245  1.00  0.00      B    O  
ATOM     22  H1  HOH B   1      13.621  18.449  17.356  1.00  0.00      B    H  
ATOM     23  H2  HOH B   1      12.382  19.455  17.024  1.00  0.00      B    H  
ATOM     24  O   HOH B   2      14.263  22.129  16.306  1.00  0.00      B    O  
ATOM     25  H1  HOH B   2      13.305  21.944  16.294  1.00  0.00      B    H  
ATOM     26  H2  HOH B   2      14.429  22.966  15.817  1.00  0.00      B    H  
ATOM     27  O   HOH B   3      15.370  22.412  18.648  1.00  0.00      B    O  
ATOM     28  H1  HOH B   3      15.933  23.157  18.376  1.00  0.00      B    H  
ATOM     29  H2  HOH B   3      14.968  22.255  17.788  1.00  0.00      B    H  
ATOM     30  O   HOH B   4      10.853  19.241  17.420  1.00  0.00      B    O  
ATOM     31  H1  HOH B   4      10.241  18.765  16.745  1.00  0.00      B    H  
ATOM     32  H2  HOH B   4      10.436  20.065  17.777  1.00  0.00      B    H  
ATOM     33  O   HOH B   5      14.592  23.396  21.025  1.00  0.00      B    O  
ATOM     34  H1  HOH B   5      14.731  23.071  20.079  1.00  0.00      B    H  
ATOM     35  H2  HOH B   5      15.364  23.078  21.458  1.00  0.00      B    H  
ATOM     36  O   HOH B   6      11.343  22.208  18.958  1.00  0.00      B    O  
ATOM     37  H1  HOH B   6      10.330  22.161  18.890  1.00  0.00      B    H  
ATOM     38  H2  HOH B   6      11.626  22.049  18.080  1.00  0.00      B    H  
ATOM     39  O   HOH B   7      17.333  20.500  17.295  1.00  0.00      B    O  
ATOM     40  H1  HOH B   7      16.701  20.135  16.634  1.00  0.00      B    H  
ATOM     41  H2  HOH B   7      16.819  21.196  17.759  1.00  0.00      B    H  
ATOM     42  O   HOH B   8      12.148  21.994  21.948  1.00  0.00      B    O  
ATOM     43  H1  HOH B   8      11.523  22.664  22.302  1.00  0.00      B    H  
ATOM     44  H2  HOH B   8      12.904  22.549  21.580  1.00  0.00      B    H  
ATOM     45  O   HOH B   9      11.755  21.626  16.076  1.00  0.00      B    O  
ATOM     46  H1  HOH B   9      11.843  20.830  15.412  1.00  0.00      B    H  
ATOM     47  H2  HOH B   9      11.797  22.489  15.551  1.00  0.00      B    H  
ATOM     48  O   HOH B  10      13.911  16.950  17.485  1.00  0.00      B    O  
ATOM     49  H1  HOH B  10      14.720  16.483  17.928  1.00  0.00      B    H  
ATOM     50  H2  HOH B  10      13.125  16.760  18.101  1.00  0.00      B    H  
ATOM     51  O   HOH B  11      11.778  17.097  18.999  1.00  0.00      B    O  
ATOM     52  H1  HOH B  11      11.370  17.924  18.838  1.00  0.00      B    H  
ATOM     53  H2  HOH B  11      11.442  16.812  19.935  1.00  0.00      B    H  
ATOM     54  O   HOH B  12      15.400  19.815  15.461  1.00  0.00      B    O  
ATOM     55  H1  HOH B  12      14.669  19.263  15.826  1.00  0.00      B    H  
ATOM     56  H2  HOH B  12      14.993  20.697  15.532  1.00  0.00      B    H  
ATOM     57  O   HOH B  13      36.249  16.914  31.906  1.00  0.00      B    O  
ATOM     58  H1  HOH B  13      35.794  17.817  31.868  1.00  0.00      B    H  
ATOM     59  H2  HOH B  13      36.213  16.476  30.928  1.00  0.00      B    H  
ATOM     60  O   HOH B  14      22.534   4.579  26.795  1.00  0.00      B    O  
ATOM     61  H1  HOH B  14      21.706   4.201  27.237  1.00  0.00      B    H  
ATOM     62  H2  HOH B  14      23.352   4.290  27.350  1.00  0.00      B    H  
ATOM     63  O   HOH B  15      16.121  15.509  18.227  1.00  0.00      B    O  
ATOM     64  H1  HOH B  15      15.890  14.693  18.838  1.00  0.00      B    H  
ATOM     65  H2  HOH B  15      17.087  15.596  18.203  1.00  0.00      B    H  
ATOM     66  O   HOH B  16       0.358  15.462  17.955  1.00  0.00      B    O  
ATOM     67  H1  HOH B  16       0.599  14.959  18.794  1.00  0.00      B    H  
ATOM     68  H2  HOH B  16      -0.340  16.192  18.172  1.00  0.00      B    H  
ATOM     69  O   HOH B  17       6.240  21.288  24.760  1.00  0.00      B    O  
ATOM     70  H1  HOH B  17       6.282  22.239  24.428  1.00  0.00      B    H  
ATOM     71  H2  HOH B  17       7.179  20.995  24.592  1.00  0.00      B    H  
ATOM     72  O   HOH B  18       7.078  10.045  17.618  1.00  0.00      B    O  
ATOM     73  H1  HOH B  18       6.580   9.937  16.766  1.00  0.00      B    H  
ATOM     74  H2  HOH B  18       6.591   9.458  18.324  1.00  0.00      B    H  
ATOM     75  O   HOH B  19      19.138  37.698  31.117  1.00  0.00      B    O  
ATOM     76  H1  HOH B  19      18.236  38.084  31.040  1.00  0.00      B    H  
ATOM     77  H2  HOH B  19      18.995  36.704  31.283  1.00  0.00      B    H  
ATOM     78  O   HOH B  20      38.436  31.087  21.467  1.00  0.00      B    O  
ATOM     79  H1  HOH B  20      37.852  31.273  22.330  1.00  0.00      B    H  
ATOM     80  H2  HOH B  20      39.096  31.878  21.506  1.00  0.00      B    H  
ATOM     81  O   HOH B  21      11.823  27.606  29.554  1.00  0.00      B    O  
ATOM     82  H1  HOH B  21      10.787  27.524  29.643  1.00  0.00      B    H  
ATOM     83  H2  HOH B  21      12.203  27.740  30.473  1.00  0.00      B    H  
ATOM     84  O   HOH B  22      22.270   4.550   3.556  1.00  0.00      B    O  
ATOM     85  H1  HOH B  22      22.528   4.202   4.496  1.00  0.00      B    H  
ATOM     86  H2  HOH B  22      21.819   3.725   3.114  1.00  0.00      B    H  
ATOM     87  O   HOH B  23      23.544  16.814  36.133  1.00  0.00      B    O  
ATOM     88  H1  HOH B  23      22.607  16.738  35.680  1.00  0.00      B    H  
ATOM     89  H2  HOH B  23      23.449  16.958  37.120  1.00  0.00      B    H  
ATOM     90  O   HOH B  24      33.497  23.023  27.054  1.00  0.00      B    O  
ATOM     91  H1  HOH B  24      34.254  23.634  27.027  1.00  0.00      B    H  
ATOM     92  H2  HOH B  24      32.771  23.602  26.562  1.00  0.00      B    H  
ATOM     93  O   HOH B  25      15.673   7.557  20.812  1.00  0.00      B    O  
ATOM     94  H1  HOH B  25      15.299   6.800  20.347  1.00  0.00      B    H  
ATOM     95  H2  HOH B  25      16.523   7.300  21.260  1.00  0.00      B    H  
ATOM     96  O   HOH B  26      10.018   3.315  14.654  1.00  0.00      B    O  
ATOM     97  H1  HOH B  26       9.192   3.026  14.120  1.00  0.00      B    H  
ATOM     98  H2  HOH B  26      10.706   3.202  13.951  1.00  0.00      B    H  
ATOM     99  O   HOH B  27       4.996  12.544   6.508  1.00  0.00      B    O  
ATOM    100  H1  HOH B  27       5.281  13.317   7.194  1.00  0.00      B    H  
ATOM    101  H2  HOH B  27       4.101  12.879   6.121  1.00  0.00      B    H  
ATOM    102  O   HOH B  28      29.367  27.846  27.101  1.00  0.00      B    O  
ATOM    103  H1  HOH B  28      29.072  27.945  28.054  1.00  0.00      B    H  
ATOM    104  H2  HOH B  28      28.797  28.500  26.569  1.00  0.00      B    H  
ATOM    105  O   HOH B  29      29.984  36.625  30.558  1.00  0.00      B    O  
ATOM    106  H1  HOH B  29      30.707  36.120  31.156  1.00  0.00      B    H  
ATOM    107  H2  HOH B  29      29.214  36.912  31.086  1.00  0.00      B    H  
ATOM    108  O   HOH B  30       0.722  29.285  37.645  1.00  0.00      B    O  
ATOM    109  H1  HOH B  30       0.792  30.308  37.474  1.00  0.00      B    H  
ATOM    110  H2  HOH B  30       0.080  28.829  36.987  1.00  0.00      B    H  
ATOM    111  O   HOH B  31      35.787  23.817  32.218  1.00  0.00      B    O  
ATOM    112  H1  HOH B  31      35.996  23.256  33.063  1.00  0.00      B    H  
ATOM    113  H2  HOH B  31      35.240  24.569  32.618  1.00  0.00      B    H  
ATOM    114  O   HOH B  32       0.752  34.505   8.425  1.00  0.00      B    O  
ATOM    115  H1  HOH B  32       0.901  34.541   7.417  1.00  0.00      B    H  
ATOM    116  H2  HOH B  32       1.034  33.521   8.727  1.00  0.00      B    H  
ATOM    117  O   HOH B  33      12.148  17.133   5.705  1.00  0.00      B    O  
ATOM    118  H1  HOH B  33      12.018  16.921   6.672  1.00  0.00      B    H  
ATOM    119  H2  HOH B  33      13.042  17.639   5.600  1.00  0.00      B    H  
ATOM    120  O   HOH B  34      23.897  35.753   2.857  1.00  0.00      B    O  
ATOM    121  H1  HOH B  34      23.137  35.132   3.127  1.00  0.00      B    H  
ATOM    122  H2  HOH B  34      23.551  36.441   2.180  1.00  0.00      B    H  
ATOM    123  O   HOH B  35      19.159  14.089  35.257  1.00  0.00      B    O  
ATOM    124  H1  HOH B  35      19.765  13.233  35.280  1.00  0.00      B    H  
ATOM    125  H2  HOH B  35      18.400  13.932  35.939  1.00  0.00      B    H  
ATOM    126  O   HOH B  36      22.188  17.420  22.454  1.00  0.00      B    O  
ATOM    127  H1  HOH B  36      22.099  18.057  23.236  1.00  0.00      B    H  
ATOM    128  H2  HOH B  36      23.060  17.671  21.990  1.00  0.00      B    H  
ATOM    129  O   HOH B  37      34.024  25.326  15.356  1.00  0.00      B    O  
ATOM    130  H1  HOH B  37      33.459  24.836  14.626  1.00  0.00      B    H  
ATOM    131  H2  HOH B  37      34.996  25.151  15.329  1.00  0.00      B    H  
ATOM    132  O   HOH B  38       6.042  20.690  36.103  1.00  0.00      B    O  
ATOM    133  H1  HOH B  38       6.856  21.266  35.868  1.00  0.00      B    H  
ATOM    134  H2  HOH B  38       5.784  20.827  37.034  1.00  0.00      B    H  
ATOM    135  O   HOH B  39      18.578  32.315  31.207  1.00  0.00      B    O  
ATOM    136  H1  HOH B  39      19.070  31.596  30.686  1.00  0.00      B    H  
ATOM    137  H2  HOH B  39      17.611  32.010  31.381  1.00  0.00      B    H  
ATOM    138  O   HOH B  40      34.463   6.197  17.554  1.00  0.00      B    O  
ATOM    139  H1  HOH B  40      34.656   5.319  17.095  1.00  0.00      B    H  
ATOM    140  H2  HOH B  40      34.247   6.044  18.531  1.00  0.00      B    H  
ATOM    141  O   HOH B  41      19.866  24.510  20.306  1.00  0.00      B    O  
ATOM    142  H1  HOH B  41      19.201  24.396  21.118  1.00  0.00      B    H  
ATOM    143  H2  HOH B  41      20.403  23.644  20.268  1.00  0.00      B    H  
ATOM    144  O   HOH B  42      34.939  34.753  21.500  1.00  0.00      B    O  
ATOM    145  H1  HOH B  42      35.114  34.446  20.600  1.00  0.00      B    H  
ATOM    146  H2  HOH B  42      35.043  33.966  22.095  1.00  0.00      B    H  
ATOM    147  O   HOH B  43      27.267  36.353  23.806  1.00  0.00      B    O  
ATOM    148  H1  HOH B  43      27.842  35.551  23.980  1.00  0.00      B    H  
ATOM    149  H2  HOH B  43      26.924  36.705  24.648  1.00  0.00      B    H  
ATOM    150  O   HOH B  44      24.330  33.535   4.971  1.00  0.00      B    O  
ATOM    151  H1  HOH B  44      23.511  33.073   5.328  1.00  0.00      B    H  
ATOM    152  H2  HOH B  44      24.512  33.211   4.043  1.00  0.00      B    H  
ATOM    153  O   HOH B  45      32.072  24.978  25.881  1.00  0.00      B    O  
ATOM    154  H1  HOH B  45      32.663  24.984  25.069  1.00  0.00      B    H  
ATOM    155  H2  HOH B  45      32.029  25.986  26.111  1.00  0.00      B    H  
ATOM    156  O   HOH B  46      24.211  29.524  37.508  1.00  0.00      B    O  
ATOM    157  H1  HOH B  46      23.557  28.796  37.617  1.00  0.00      B    H  
ATOM    158  H2  HOH B  46      23.811  30.330  37.867  1.00  0.00      B    H  
ATOM    159  O   HOH B  47      37.483   8.640  37.848  1.00  0.00      B    O  
ATOM    160  H1  HOH B  47      37.883   9.372  37.259  1.00  0.00      B    H  
ATOM    161  H2  HOH B  47      38.001   8.703  38.700  1.00  0.00      B    H  
ATOM    162  O   HOH B  48      19.256  29.007  19.425  1.00  0.00      B    O  
ATOM    163  H1  HOH B  48      19.654  29.353  20.304  1.00  0.00      B    H  
ATOM    164  H2  HOH B  48      19.756  28.139  19.244  1.00  0.00      B    H  
ATOM    165  O   HOH B  49      32.993  24.254  23.271  1.00  0.00      B    O  
ATOM    166  H1  HOH B  49      33.290  24.566  22.306  1.00  0.00      B    H  
ATOM    167  H2  HOH B  49      33.720  23.605  23.618  1.00  0.00      B    H  
ATOM    168  O   HOH B  50      31.509   0.986  17.588  1.00  0.00      B    O  
ATOM    169  H1  HOH B  50      32.362   1.243  18.075  1.00  0.00      B    H  
ATOM    170  H2  HOH B  50      31.808   0.638  16.644  1.00  0.00      B    H  
ATOM    171  O   HOH B  51      12.142  36.563  32.891  1.00  0.00      B    O  
ATOM    172  H1  HOH B  51      11.894  36.172  31.989  1.00  0.00      B    H  
ATOM    173  H2  HOH B  51      13.151  36.545  32.902  1.00  0.00      B    H  
ATOM    174  O   HOH B  52      16.208  38.957   2.382  1.00  0.00      B    O  
ATOM    175  H1  HOH B  52      16.301  38.490   3.309  1.00  0.00      B    H  
ATOM    176  H2  HOH B  52      15.237  39.093   2.141  1.00  0.00      B    H  
ATOM    177  O   HOH B  53      20.406   2.471  11.590  1.00  0.00      B    O  
ATOM    178  H1  HOH B  53      20.011   2.385  12.478  1.00  0.00      B    H  
ATOM    179  H2  HOH B  53      21.381   2.329  11.669  1.00  0.00      B    H  
ATOM    180  O   HOH B  54      28.398  34.228  25.181  1.00  0.00      B    O  
ATOM    181  H1  HOH B  54      29.053  33.482  25.271  1.00  0.00      B    H  
ATOM    182  H2  HOH B  54      27.470  33.935  25.461  1.00  0.00      B    H  
ATOM    183  O   HOH B  55       7.736  35.328  19.574  1.00  0.00      B    O  
ATOM    184  H1  HOH B  55       8.679  35.684  19.701  1.00  0.00      B    H  
ATOM    185  H2  HOH B  55       7.548  35.073  18.572  1.00  0.00      B    H  
ATOM    186  O   HOH B  56      29.885  36.016  17.936  1.00  0.00      B    O  
ATOM    187  H1  HOH B  56      30.857  36.265  18.132  1.00  0.00      B    H  
ATOM    188  H2  HOH B  56      29.889  35.016  17.891  1.00  0.00      B    H  
ATOM    189  O   HOH B  57      29.572  25.636  38.096  1.00  0.00      B    O  
ATOM    190  H1  HOH B  57      30.470  25.892  37.702  1.00  0.00      B    H  
ATOM    191  H2  HOH B  57      29.026  26.441  37.994  1.00  0.00      B    H  
ATOM    192  O   HOH B  58      29.196  31.041   0.652  1.00  0.00      B    O  
ATOM    193  H1  HOH B  58      29.828  31.035   1.412  1.00  0.00      B    H  
ATOM    194  H2  HOH B  58      28.958  30.112   0.350  1.00  0.00      B    H  
ATOM    195  O   HOH B  59       7.654  38.530  15.037  1.00  0.00      B    O  
ATOM    196  H1  HOH B  59       8.256  38.264  14.265  1.00  0.00      B    H  
ATOM    197  H2  HOH B  59       7.174  37.660  15.361  1.00  0.00      B    H  
ATOM    198  O   HOH B  60      38.016   6.233  33.101  1.00  0.00      B    O  
ATOM    199  H1  HOH B  60      37.127   6.621  33.460  1.00  0.00      B    H  
ATOM    200  H2  HOH B  60      37.856   5.594  32.359  1.00  0.00      B    H  
ATOM    201  O   HOH B  61      31.301   9.153  15.348  1.00  0.00      B    O  
ATOM    202  H1  HOH B  61      30.736   9.790  15.907  1.00  0.00      B    H  
ATOM    203  H2  HOH B  61      31.450   8.266  15.838  1.00  0.00      B    H  
ATOM    204  O   HOH B  62      32.561   0.844  30.956  1.00  0.00      B    O  
ATOM    205  H1  HOH B  62      32.799   1.748  31.270  1.00  0.00      B    H  
ATOM    206  H2  HOH B  62      32.359   0.304  31.774  1.00  0.00      B    H  
ATOM    207  O   HOH B  63      30.338   1.684  20.408  1.00  0.00      B    O  
ATOM    208  H1  HOH B  63      30.392   0.931  19.794  1.00  0.00      B    H  
ATOM    209  H2  HOH B  63      31.273   2.012  20.628  1.00  0.00      B    H  
ATOM    210  O   HOH B  64       5.660  13.618  25.910  1.00  0.00      B    O  
ATOM    211  H1  HOH B  64       6.582  13.559  26.336  1.00  0.00      B    H  
ATOM    212  H2  HOH B  64       5.863  14.077  25.015  1.00  0.00      B    H  
ATOM    213  O   HOH B  65      16.429   8.326  28.697  1.00  0.00      B    O  
ATOM    214  H1  HOH B  65      16.904   8.040  29.555  1.00  0.00      B    H  
ATOM    215  H2  HOH B  65      17.134   8.333  27.965  1.00  0.00      B    H  
ATOM    216  O   HOH B  66      16.845   2.055  12.536  1.00  0.00      B    O  
ATOM    217  H1  HOH B  66      16.159   1.406  12.386  1.00  0.00      B    H  
ATOM    218  H2  HOH B  66      17.337   2.209  11.617  1.00  0.00      B    H  
ATOM    219  O   HOH B  67      34.039  29.160  35.337  1.00  0.00      B    O  
ATOM    220  H1  HOH B  67      34.709  28.438  35.131  1.00  0.00      B    H  
ATOM    221  H2  HOH B  67      34.135  29.364  36.316  1.00  0.00      B    H  
ATOM    222  O   HOH B  68      17.806   7.739  30.882  1.00  0.00      B    O  
ATOM    223  H1  HOH B  68      17.484   7.446  31.806  1.00  0.00      B    H  
ATOM    224  H2  HOH B  68      18.557   7.124  30.758  1.00  0.00      B    H  
ATOM    225  O   HOH B  69      24.521  12.793  11.579  1.00  0.00      B    O  
ATOM    226  H1  HOH B  69      24.547  11.810  11.335  1.00  0.00      B    H  
ATOM    227  H2  HOH B  69      24.263  12.908  12.517  1.00  0.00      B    H  
ATOM    228  O   HOH B  70       4.932  31.965  33.237  1.00  0.00      B    O  
ATOM    229  H1  HOH B  70       5.259  31.531  32.401  1.00  0.00      B    H  
ATOM    230  H2  HOH B  70       5.615  31.981  33.992  1.00  0.00      B    H  
ATOM    231  O   HOH B  71      30.515  23.431  23.037  1.00  0.00      B    O  
ATOM    232  H1  HOH B  71      31.491  23.755  23.033  1.00  0.00      B    H  
ATOM    233  H2  HOH B  71      29.922  24.238  22.944  1.00  0.00      B    H  
ATOM    234  O   HOH B  72      22.750  28.824   1.351  1.00  0.00      B    O  
ATOM    235  H1  HOH B  72      23.055  27.983   1.789  1.00  0.00      B    H  
ATOM    236  H2  HOH B  72      23.122  29.657   1.855  1.00  0.00      B    H  
ATOM    237  O   HOH B  73       8.889  30.500  33.357  1.00  0.00      B    O  
ATOM    238  H1  HOH B  73       9.792  30.449  33.746  1.00  0.00      B    H  
ATOM    239  H2  HOH B  73       8.244  30.250  34.090  1.00  0.00      B    H  
ATOM    240  O   HOH B  74      27.624  14.642  14.582  1.00  0.00      B    O  
ATOM    241  H1  HOH B  74      28.008  14.518  15.513  1.00  0.00      B    H  
ATOM    242  H2  HOH B  74      28.045  13.909  14.028  1.00  0.00      B    H  
ATOM    243  O   HOH B  75      36.857  10.637   8.583  1.00  0.00      B    O  
ATOM    244  H1  HOH B  75      36.672  10.006   9.404  1.00  0.00      B    H  
ATOM    245  H2  HOH B  75      36.732  11.588   8.892  1.00  0.00      B    H  
ATOM    246  O   HOH B  76      26.033  13.271   9.260  1.00  0.00      B    O  
ATOM    247  H1  HOH B  76      25.698  13.048  10.172  1.00  0.00      B    H  
ATOM    248  H2  HOH B  76      26.408  12.387   8.842  1.00  0.00      B    H  
ATOM    249  O   HOH B  77      30.294  38.921  11.719  1.00  0.00      B    O  
ATOM    250  H1  HOH B  77      30.969  38.306  11.202  1.00  0.00      B    H  
ATOM    251  H2  HOH B  77      29.532  38.246  11.900  1.00  0.00      B    H  
ATOM    252  O   HOH B  78       3.580  20.069   8.154  1.00  0.00      B    O  
ATOM    253  H1  HOH B  78       4.143  19.693   7.372  1.00  0.00      B    H  
ATOM    254  H2  HOH B  78       2.809  19.401   8.308  1.00  0.00      B    H  
ATOM    255  O   HOH B  79      22.012  24.565  10.084  1.00  0.00      B    O  
ATOM    256  H1  HOH B  79      22.338  24.386  11.031  1.00  0.00      B    H  
ATOM    257  H2  HOH B  79      22.836  24.804   9.503  1.00  0.00      B    H  
ATOM    258  O   HOH B  80      24.082  12.756  24.256  1.00  0.00      B    O  
ATOM    259  H1  HOH B  80      23.386  12.150  24.644  1.00  0.00      B    H  
ATOM    260  H2  HOH B  80      25.023  12.534  24.746  1.00  0.00      B    H  
ATOM    261  O   HOH B  81      25.918   5.774  16.504  1.00  0.00      B    O  
ATOM    262  H1  HOH B  81      26.719   5.230  16.738  1.00  0.00      B    H  
ATOM    263  H2  HOH B  81      25.157   5.175  16.116  1.00  0.00      B    H  
ATOM    264  O   HOH B  82      21.996  11.709  16.634  1.00  0.00      B    O  
ATOM    265  H1  HOH B  82      22.892  12.168  16.600  1.00  0.00      B    H  
ATOM    266  H2  HOH B  82      22.019  11.097  17.513  1.00  0.00      B    H  
ATOM    267  O   HOH B  83      27.610  27.888  19.342  1.00  0.00      B    O  
ATOM    268  H1  HOH B  83      27.471  26.911  19.367  1.00  0.00      B    H  
ATOM    269  H2  HOH B  83      27.615  28.216  20.284  1.00  0.00      B    H  
ATOM    270  O   HOH B  84       7.557   9.424   8.399  1.00  0.00      B    O  
ATOM    271  H1  HOH B  84       8.457   9.285   7.956  1.00  0.00      B    H  
ATOM    272  H2  HOH B  84       6.853   9.690   7.690  1.00  0.00      B    H  
ATOM    273  O   HOH B  85      30.119   1.624  24.526  1.00  0.00      B    O  
ATOM    274  H1  HOH B  85      30.218   2.364  25.241  1.00  0.00      B    H  
ATOM    275  H2  HOH B  85      30.335   0.819  25.066  1.00  0.00      B    H  
ATOM    276  O   HOH B  86      31.021  18.785  15.915  1.00  0.00      B    O  
ATOM    277  H1  HOH B  86      30.355  18.142  15.534  1.00  0.00      B    H  
ATOM    278  H2  HOH B  86      31.894  18.338  15.905  1.00  0.00      B    H  
ATOM    279  O   HOH B  87      33.718   4.903  29.741  1.00  0.00      B    O  
ATOM    280  H1  HOH B  87      34.717   4.967  29.531  1.00  0.00      B    H  
ATOM    281  H2  HOH B  87      33.637   4.474  30.637  1.00  0.00      B    H  
ATOM    282  O   HOH B  88      28.805  29.688  16.958  1.00  0.00      B    O  
ATOM    283  H1  HOH B  88      28.277  30.502  17.253  1.00  0.00      B    H  
ATOM    284  H2  HOH B  88      28.181  28.855  17.064  1.00  0.00      B    H  
ATOM    285  O   HOH B  89      32.756  32.755  13.859  1.00  0.00      B    O  
ATOM    286  H1  HOH B  89      33.186  31.827  13.944  1.00  0.00      B    H  
ATOM    287  H2  HOH B  89      32.097  32.694  13.111  1.00  0.00      B    H  
ATOM    288  O   HOH B  90      35.992  22.278  34.827  1.00  0.00      B    O  
ATOM    289  H1  HOH B  90      36.975  22.165  34.576  1.00  0.00      B    H  
ATOM    290  H2  HOH B  90      35.502  21.380  35.068  1.00  0.00      B    H  
ATOM    291  O   HOH B  91      25.909   4.112  25.051  1.00  0.00      B    O  
ATOM    292  H1  HOH B  91      26.131   3.200  24.642  1.00  0.00      B    H  
ATOM    293  H2  HOH B  91      25.935   4.005  26.065  1.00  0.00      B    H  
ATOM    294  O   HOH B  92       2.422   1.308  38.234  1.00  0.00      B    O  
ATOM    295  H1  HOH B  92       2.858   1.756  37.393  1.00  0.00      B    H  
ATOM    296  H2  HOH B  92       2.614   1.960  39.047  1.00  0.00      B    H  
ATOM    297  O   HOH B  93      18.407  35.336   2.986  1.00  0.00      B    O  
ATOM    298  H1  HOH B  93      18.698  36.254   2.718  1.00  0.00      B    H  
ATOM    299  H2  HOH B  93      17.966  35.462   3.865  1.00  0.00      B    H  
ATOM    300  O   HOH B  94       0.695  13.109  16.635  1.00  0.00      B    O  
ATOM    301  H1  HOH B  94       0.441  14.005  17.051  1.00  0.00      B    H  
ATOM    302  H2  HOH B  94       1.679  12.996  16.504  1.00  0.00      B    H  
ATOM    303  O   HOH B  95      27.136  38.030  31.463  1.00  0.00      B    O  
ATOM    304  H1  HOH B  95      27.135  39.049  31.197  1.00  0.00      B    H  
ATOM    305  H2  HOH B  95      26.271  37.611  31.161  1.00  0.00      B    H  
ATOM    306  O   HOH B  96      27.755  24.006  21.441  1.00  0.00      B    O  
ATOM    307  H1  HOH B  96      27.356  24.725  20.846  1.00  0.00      B    H  
ATOM    308  H2  HOH B  96      28.190  23.350  20.865  1.00  0.00      B    H  
ATOM    309  O   HOH B  97      18.683  17.597  16.558  1.00  0.00      B    O  
ATOM    310  H1  HOH B  97      18.991  17.018  17.301  1.00  0.00      B    H  
ATOM    311  H2  HOH B  97      18.282  18.419  16.960  1.00  0.00      B    H  
ATOM    312  O   HOH B  98       8.154  36.646  31.371  1.00  0.00      B    O  
ATOM    313  H1  HOH B  98       8.020  36.643  32.393  1.00  0.00      B    H  
ATOM    314  H2  HOH B  98       7.968  35.736  31.108  1.00  0.00      B    H  
ATOM    315  O   HOH B  99       3.346  29.133  11.424  1.00  0.00      B    O  
ATOM    316  H1  HOH B  99       3.986  28.422  11.815  1.00  0.00      B    H  
ATOM    317  H2  HOH B  99       3.106  29.735  12.188  1.00  0.00      B    H  
ATOM    318  O   HOH B 100      12.485   7.875  36.743  1.00  0.00      B    O  
ATOM    319  H1  HOH B 100      11.664   8.489  36.651  1.00  0.00      B    H  
ATOM    320  H2  HOH B 100      12.149   6.966  36.962  1.00  0.00      B    H  
ATOM    321  O   HOH B 101      18.369  26.891  16.756  1.00  0.00      B    O  
ATOM    322  H1  HOH B 101      18.435  25.975  16.426  1.00  0.00      B    H  
ATOM    323  H2  HOH B 101      18.715  26.809  17.678  1.00  0.00      B    H  
ATOM    324  O   HOH B 102      13.319  36.123  36.194  1.00  0.00      B    O  
ATOM    325  H1  HOH B 102      13.624  35.232  35.836  1.00  0.00      B    H  
ATOM    326  H2  HOH B 102      13.663  36.174  37.140  1.00  0.00      B    H  
ATOM    327  O   HOH B 103      22.744  23.400   6.318  1.00  0.00      B    O  
ATOM    328  H1  HOH B 103      23.341  22.718   5.838  1.00  0.00      B    H  
ATOM    329  H2  HOH B 103      22.261  22.884   7.057  1.00  0.00      B    H  
ATOM    330  O   HOH B 104      28.951   2.782  22.562  1.00  0.00      B    O  
ATOM    331  H1  HOH B 104      29.423   2.282  23.341  1.00  0.00      B    H  
ATOM    332  H2  HOH B 104      29.278   2.381  21.685  1.00  0.00      B    H  
ATOM    333  O   HOH B 105      19.643   5.362  30.425  1.00  0.00      B    O  
ATOM    334  H1  HOH B 105      20.328   5.795  31.059  1.00  0.00      B    H  
ATOM    335  H2  HOH B 105      19.158   4.656  30.902  1.00  0.00      B    H  
ATOM    336  O   HOH B 106      21.688  34.306  23.089  1.00  0.00      B    O  
ATOM    337  H1  HOH B 106      21.478  34.350  24.134  1.00  0.00      B    H  
ATOM    338  H2  HOH B 106      22.325  35.074  22.867  1.00  0.00      B    H  
ATOM    339  O   HOH B 107      20.280   2.915  27.395  1.00  0.00      B    O  
ATOM    340  H1  HOH B 107      19.735   3.720  27.606  1.00  0.00      B    H  
ATOM    341  H2  HOH B 107      20.064   2.554  26.482  1.00  0.00      B    H  
ATOM    342  O   HOH B 108      10.369  18.265   4.230  1.00  0.00      B    O  
ATOM    343  H1  HOH B 108      10.390  19.176   4.655  1.00  0.00      B    H  
ATOM    344  H2  HOH B 108      11.004  17.716   4.769  1.00  0.00      B    H  
ATOM    345  O   HOH B 109      13.998  29.313  20.736  1.00  0.00      B    O  
ATOM    346  H1  HOH B 109      14.157  30.111  21.409  1.00  0.00      B    H  
ATOM    347  H2  HOH B 109      13.546  29.702  19.942  1.00  0.00      B    H  
ATOM    348  O   HOH B 110      36.866  28.040   6.092  1.00  0.00      B    O  
ATOM    349  H1  HOH B 110      36.188  27.799   5.329  1.00  0.00      B    H  
ATOM    350  H2  HOH B 110      37.794  28.065   5.660  1.00  0.00      B    H  
ATOM    351  O   HOH B 111      22.671  27.329  29.798  1.00  0.00      B    O  
ATOM    352  H1  HOH B 111      22.488  28.261  29.358  1.00  0.00      B    H  
ATOM    353  H2  HOH B 111      23.144  26.836  29.036  1.00  0.00      B    H  
ATOM    354  O   HOH B 112      20.932  22.321  29.803  1.00  0.00      B    O  
ATOM    355  H1  HOH B 112      21.813  22.840  30.070  1.00  0.00      B    H  
ATOM    356  H2  HOH B 112      20.190  23.030  29.804  1.00  0.00      B    H  
ATOM    357  O   HOH B 113      35.762  26.456   7.943  1.00  0.00      B    O  
ATOM    358  H1  HOH B 113      35.947  27.192   7.314  1.00  0.00      B    H  
ATOM    359  H2  HOH B 113      34.835  26.119   7.661  1.00  0.00      B    H  
ATOM    360  O   HOH B 114      10.990  35.151   4.837  1.00  0.00      B    O  
ATOM    361  H1  HOH B 114      10.502  34.455   4.244  1.00  0.00      B    H  
ATOM    362  H2  HOH B 114      10.384  35.919   4.970  1.00  0.00      B    H  
ATOM    363  O   HOH B 115       9.244  16.277   2.652  1.00  0.00      B    O  
ATOM    364  H1  HOH B 115       9.765  17.094   2.966  1.00  0.00      B    H  
ATOM    365  H2  HOH B 115       9.876  15.494   2.707  1.00  0.00      B    H  
ATOM    366  O   HOH B 116       5.220  27.961   1.252  1.00  0.00      B    O  
ATOM    367  H1  HOH B 116       5.472  27.590   0.324  1.00  0.00      B    H  
ATOM    368  H2  HOH B 116       4.689  28.805   1.040  1.00  0.00      B    H  
ATOM    369  O   HOH B 117      16.515  12.412  27.412  1.00  0.00      B    O  
ATOM    370  H1  HOH B 117      16.702  13.381  27.719  1.00  0.00      B    H  
ATOM    371  H2  HOH B 117      16.244  11.899  28.261  1.00  0.00      B    H  
ATOM    372  O   HOH B 118      24.459   6.204  23.749  1.00  0.00      B    O  
ATOM    373  H1  HOH B 118      25.228   5.588  24.062  1.00  0.00      B    H  
ATOM    374  H2  HOH B 118      23.582   5.716  23.749  1.00  0.00      B    H  
ATOM    375  O   HOH B 119      27.480   3.727  27.805  1.00  0.00      B    O  
ATOM    376  H1  HOH B 119      28.083   2.974  27.530  1.00  0.00      B    H  
ATOM    377  H2  HOH B 119      27.873   4.556  27.440  1.00  0.00      B    H  
ATOM    378  O   HOH B 120      16.380  35.784   0.503  1.00  0.00      B    O  
ATOM    379  H1  HOH B 120      15.900  35.088   1.004  1.00  0.00      B    H  
ATOM    380  H2  HOH B 120      16.730  36.372   1.224  1.00  0.00      B    H  
ATOM    381  O   HOH B 121      25.078  24.543  29.309  1.00  0.00      B    O  
ATOM    382  H1  HOH B 121      24.556  24.743  28.431  1.00  0.00      B    H  
ATOM    383  H2  HOH B 121      25.953  25.070  29.334  1.00  0.00      B    H  
ATOM    384  O   HOH B 122      34.455  13.095  31.327  1.00  0.00      B    O  
ATOM    385  H1  HOH B 122      35.311  13.339  31.800  1.00  0.00      B    H  
ATOM    386  H2  HOH B 122      34.723  13.017  30.331  1.00  0.00      B    H  
ATOM    387  O   HOH B 123       3.322  13.475  17.914  1.00  0.00      B    O  
ATOM    388  H1  HOH B 123       3.995  13.196  18.621  1.00  0.00      B    H  
ATOM    389  H2  HOH B 123       2.456  13.659  18.449  1.00  0.00      B    H  
ATOM    390  O   HOH B 124       4.597   4.040  25.602  1.00  0.00      B    O  
ATOM    391  H1  HOH B 124       4.083   4.735  25.138  1.00  0.00      B    H  
ATOM    392  H2  HOH B 124       4.512   3.184  25.032  1.00  0.00      B    H  
ATOM    393  O   HOH B 125      22.046   1.143  28.092  1.00  0.00      B    O  
ATOM    394  H1  HOH B 125      21.396   1.884  27.777  1.00  0.00      B    H  
ATOM    395  H2  HOH B 125      22.860   1.576  28.373  1.00  0.00      B    H  
ATOM    396  O   HOH B 126      21.776  11.053  33.020  1.00  0.00      B    O  
ATOM    397  H1  HOH B 126      22.251  10.864  32.178  1.00  0.00      B    H  
ATOM    398  H2  HOH B 126      20.842  11.292  32.686  1.00  0.00      B    H  
ATOM    399  O   HOH B 127      20.161   5.883  33.275  1.00  0.00      B    O  
ATOM    400  H1  HOH B 127      19.427   5.162  33.141  1.00  0.00      B    H  
ATOM    401  H2  HOH B 127      19.677   6.755  33.471  1.00  0.00      B    H  
ATOM    402  O   HOH B 128      27.670  15.634  18.138  1.00  0.00      B    O  
ATOM    403  H1  HOH B 128      26.731  15.957  17.866  1.00  0.00      B    H  
ATOM    404  H2  HOH B 128      28.285  16.444  18.030  1.00  0.00      B    H  
ATOM    405  O   HOH B 129      30.896  29.843  11.714  1.00  0.00      B    O  
ATOM    406  H1  HOH B 129      31.124  30.786  11.986  1.00  0.00      B    H  
ATOM    407  H2  HOH B 129      30.387  29.980  10.859  1.00  0.00      B    H  
ATOM    408  O   HOH B 130       6.563  30.507   2.614  1.00  0.00      B    O  
ATOM    409  H1  HOH B 130       5.865  31.078   2.117  1.00  0.00      B    H  
ATOM    410  H2  HOH B 130       6.089  29.784   3.063  1.00  0.00      B    H  
ATOM    411  O   HOH B 131       9.513  38.234  13.102  1.00  0.00      B    O  
ATOM    412  H1  HOH B 131       9.519  38.535  12.115  1.00  0.00      B    H  
ATOM    413  H2  HOH B 131      10.471  38.289  13.563  1.00  0.00      B    H  
ATOM    414  O   HOH B 132      16.254  11.716  22.442  1.00  0.00      B    O  
ATOM    415  H1  HOH B 132      15.354  11.858  22.063  1.00  0.00      B    H  
ATOM    416  H2  HOH B 132      16.239  11.105  23.223  1.00  0.00      B    H  
ATOM    417  O   HOH B 133       9.008  20.364  27.041  1.00  0.00      B    O  
ATOM    418  H1  HOH B 133       8.196  19.750  27.213  1.00  0.00      B    H  
ATOM    419  H2  HOH B 133       8.922  21.172  27.651  1.00  0.00      B    H  
ATOM    420  O   HOH B 134      18.795   3.992   8.666  1.00  0.00      B    O  
ATOM    421  H1  HOH B 134      19.256   4.315   9.484  1.00  0.00      B    H  
ATOM    422  H2  HOH B 134      19.242   4.390   7.866  1.00  0.00      B    H  
ATOM    423  O   HOH B 135      20.793   7.403  23.391  1.00  0.00      B    O  
ATOM    424  H1  HOH B 135      20.342   7.325  22.471  1.00  0.00      B    H  
ATOM    425  H2  HOH B 135      21.237   6.493  23.566  1.00  0.00      B    H  
ATOM    426  O   HOH B 136       4.361  20.374  13.118  1.00  0.00      B    O  
ATOM    427  H1  HOH B 136       4.610  20.084  12.173  1.00  0.00      B    H  
ATOM    428  H2  HOH B 136       3.470  19.927  13.325  1.00  0.00      B    H  
ATOM    429  O   HOH B 137       5.006  13.881  29.614  1.00  0.00      B    O  
ATOM    430  H1  HOH B 137       4.827  13.049  29.093  1.00  0.00      B    H  
ATOM    431  H2  HOH B 137       5.999  14.103  29.535  1.00  0.00      B    H  
ATOM    432  O   HOH B 138      10.676   4.736  17.612  1.00  0.00      B    O  
ATOM    433  H1  HOH B 138      10.200   5.456  17.146  1.00  0.00      B    H  
ATOM    434  H2  HOH B 138      11.074   4.135  16.935  1.00  0.00      B    H  
ATOM    435  O   HOH B 139       1.846   4.226  11.126  1.00  0.00      B    O  
ATOM    436  H1  HOH B 139       1.001   4.790  11.062  1.00  0.00      B    H  
ATOM    437  H2  HOH B 139       1.968   4.119  12.107  1.00  0.00      B    H  
ATOM    438  O   HOH B 140      29.747  14.354  28.871  1.00  0.00      B    O  
ATOM    439  H1  HOH B 140      29.417  15.284  29.001  1.00  0.00      B    H  
ATOM    440  H2  HOH B 140      29.700  13.926  29.768  1.00  0.00      B    H  
ATOM    441  O   HOH B 141       5.888   0.715  29.781  1.00  0.00      B    O  
ATOM    442  H1  HOH B 141       6.519   0.699  28.952  1.00  0.00      B    H  
ATOM    443  H2  HOH B 141       6.526   0.664  30.584  1.00  0.00      B    H  
ATOM    444  O   HOH B 142      29.064  33.407   8.321  1.00  0.00      B    O  
ATOM    445  H1  HOH B 142      28.587  33.758   9.135  1.00  0.00      B    H  
ATOM    446  H2  HOH B 142      29.888  34.013   8.218  1.00  0.00      B    H  
ATOM    447  O   HOH B 143      10.059   9.405  35.986  1.00  0.00      B    O  
ATOM    448  H1  HOH B 143      10.249   9.091  35.033  1.00  0.00      B    H  
ATOM    449  H2  HOH B 143       9.071   9.481  36.119  1.00  0.00      B    H  
ATOM    450  O   HOH B 144      13.912  26.735  20.702  1.00  0.00      B    O  
ATOM    451  H1  HOH B 144      13.851  27.724  20.674  1.00  0.00      B    H  
ATOM    452  H2  HOH B 144      14.885  26.495  20.598  1.00  0.00      B    H  
ATOM    453  O   HOH B 145      32.198  28.682  23.720  1.00  0.00      B    O  
ATOM    454  H1  HOH B 145      31.944  29.570  23.269  1.00  0.00      B    H  
ATOM    455  H2  HOH B 145      33.101  28.475  23.384  1.00  0.00      B    H  
ATOM    456  O   HOH B 146      35.485  11.667  21.192  1.00  0.00      B    O  
ATOM    457  H1  HOH B 146      35.440  11.635  20.200  1.00  0.00      B    H  
ATOM    458  H2  HOH B 146      34.536  11.936  21.534  1.00  0.00      B    H  
ATOM    459  O   HOH B 147      12.600  35.783  14.022  1.00  0.00      B    O  
ATOM    460  H1  HOH B 147      12.260  35.104  14.703  1.00  0.00      B    H  
ATOM    461  H2  HOH B 147      12.022  35.702  13.173  1.00  0.00      B    H  
ATOM    462  O   HOH B 148      24.248  24.620   8.449  1.00  0.00      B    O  
ATOM    463  H1  HOH B 148      24.477  25.561   8.230  1.00  0.00      B    H  
ATOM    464  H2  HOH B 148      24.000  24.147   7.551  1.00  0.00      B    H  
ATOM    465  O   HOH B 149      35.612  20.228  25.077  1.00  0.00      B    O  
ATOM    466  H1  HOH B 149      36.535  20.437  25.249  1.00  0.00      B    H  
ATOM    467  H2  HOH B 149      35.391  19.301  25.444  1.00  0.00      B    H  
ATOM    468  O   HOH B 150       9.405  22.386  13.677  1.00  0.00      B    O  
ATOM    469  H1  HOH B 150       8.996  22.462  14.562  1.00  0.00      B    H  
ATOM    470  H2  HOH B 150      10.259  23.028  13.685  1.00  0.00      B    H  
ATOM    471  O   HOH B 151      20.274  13.377  27.776  1.00  0.00      B    O  
ATOM    472  H1  HOH B 151      19.322  13.742  27.837  1.00  0.00      B    H  
ATOM    473  H2  HOH B 151      20.646  13.908  26.986  1.00  0.00      B    H  
ATOM    474  O   HOH B 152       7.664  16.647   5.502  1.00  0.00      B    O  
ATOM    475  H1  HOH B 152       8.127  17.342   4.910  1.00  0.00      B    H  
ATOM    476  H2  HOH B 152       7.814  15.731   5.026  1.00  0.00      B    H  
ATOM    477  O   HOH B 153      21.642  10.728  12.964  1.00  0.00      B    O  
ATOM    478  H1  HOH B 153      22.496  10.217  12.935  1.00  0.00      B    H  
ATOM    479  H2  HOH B 153      21.830  11.701  12.767  1.00  0.00      B    H  
ATOM    480  O   HOH B 154      34.753  38.533  22.051  1.00  0.00      B    O  
ATOM    481  H1  HOH B 154      35.017  37.599  22.188  1.00  0.00      B    H  
ATOM    482  H2  HOH B 154      34.294  38.833  22.925  1.00  0.00      B    H  
ATOM    483  O   HOH B 155      19.364  14.163  31.116  1.00  0.00      B    O  
ATOM    484  H1  HOH B 155      19.110  13.402  31.786  1.00  0.00      B    H  
ATOM    485  H2  HOH B 155      19.907  14.818  31.607  1.00  0.00      B    H  
ATOM    486  O   HOH B 156      35.716  10.500   0.531  1.00  0.00      B    O  
ATOM    487  H1  HOH B 156      35.363   9.678   1.060  1.00  0.00      B    H  
ATOM    488  H2  HOH B 156      34.967  11.167   0.381  1.00  0.00      B    H  
ATOM    489  O   HOH B 157      33.109  24.621  29.544  1.00  0.00      B    O  
ATOM    490  H1  HOH B 157      34.080  24.730  29.779  1.00  0.00      B    H  
ATOM    491  H2  HOH B 157      33.054  23.799  28.915  1.00  0.00      B    H  
ATOM    492  O   HOH B 158      14.994   1.474  38.746  1.00  0.00      B    O  
ATOM    493  H1  HOH B 158      14.556   1.803  37.854  1.00  0.00      B    H  
ATOM    494  H2  HOH B 158      14.519   0.641  39.041  1.00  0.00      B    H  
ATOM    495  O   HOH B 159       1.969  15.668  27.277  1.00  0.00      B    O  
ATOM    496  H1  HOH B 159       2.820  16.049  27.666  1.00  0.00      B    H  
ATOM    497  H2  HOH B 159       1.337  15.323  27.984  1.00  0.00      B    H  
ATOM    498  O   HOH B 160      18.801   6.040  18.371  1.00  0.00      B    O  
ATOM    499  H1  HOH B 160      18.791   7.025  18.487  1.00  0.00      B    H  
ATOM    500  H2  HOH B 160      18.913   5.889  17.386  1.00  0.00      B    H  
ATOM    501  O   HOH B 161      18.683  13.702  12.266  1.00  0.00      B    O  
ATOM    502  H1  HOH B 161      18.907  14.425  12.937  1.00  0.00      B    H  
ATOM    503  H2  HOH B 161      17.645  13.577  12.255  1.00  0.00      B    H  
ATOM    504  O   HOH B 162       0.230  29.861  18.962  1.00  0.00      B    O  
ATOM    505  H1  HOH B 162       0.555  30.708  18.523  1.00  0.00      B    H  
ATOM    506  H2  HOH B 162      -0.065  30.110  19.880  1.00  0.00      B    H  
ATOM    507  O   HOH B 163      16.829  24.371  18.033  1.00  0.00      B    O  
ATOM    508  H1  HOH B 163      17.698  23.883  18.269  1.00  0.00      B    H  
ATOM    509  H2  HOH B 163      16.803  25.252  18.466  1.00  0.00      B    H  
ATOM    510  O   HOH B 164       7.210   0.194  32.031  1.00  0.00      B    O  
ATOM    511  H1  HOH B 164       7.701   1.095  32.045  1.00  0.00      B    H  
ATOM    512  H2  HOH B 164       7.904  -0.533  32.307  1.00  0.00      B    H  
ATOM    513  O   HOH B 165      36.506  16.247  29.333  1.00  0.00      B    O  
ATOM    514  H1  HOH B 165      35.936  16.112  28.501  1.00  0.00      B    H  
ATOM    515  H2  HOH B 165      37.211  16.997  29.124  1.00  0.00      B    H  
ATOM    516  O   HOH B 166      27.540  35.232   9.962  1.00  0.00      B    O  
ATOM    517  H1  HOH B 166      26.575  35.222   9.935  1.00  0.00      B    H  
ATOM    518  H2  HOH B 166      27.915  35.856   9.255  1.00  0.00      B    H  
ATOM    519  O   HOH B 167      17.951  23.303   4.866  1.00  0.00      B    O  
ATOM    520  H1  HOH B 167      17.330  22.521   5.105  1.00  0.00      B    H  
ATOM    521  H2  HOH B 167      18.872  22.997   5.027  1.00  0.00      B    H  
ATOM    522  O   HOH B 168       0.100   1.023  35.553  1.00  0.00      B    O  
ATOM    523  H1  HOH B 168       0.966   0.511  35.511  1.00  0.00      B    H  
ATOM    524  H2  HOH B 168       0.281   2.016  35.328  1.00  0.00      B    H  
ATOM    525  O   HOH B 169      39.034  33.012  34.415  1.00  0.00      B    O  
ATOM    526  H1  HOH B 169      38.435  32.272  34.393  1.00  0.00      B    H  
ATOM    527  H2  HOH B 169      39.504  33.166  33.494  1.00  0.00      B    H  
ATOM    528  O   HOH B 170      37.741  22.802   9.507  1.00  0.00      B    O  
ATOM    529  H1  HOH B 170      37.769  23.633   8.926  1.00  0.00      B    H  
ATOM    530  H2  HOH B 170      38.359  22.096   9.101  1.00  0.00      B    H  
ATOM    531  O   HOH B 171       7.851  30.589  10.484  1.00  0.00      B    O  
ATOM    532  H1  HOH B 171       8.263  29.947   9.836  1.00  0.00      B    H  
ATOM    533  H2  HOH B 171       6.846  30.525  10.404  1.00  0.00      B    H  
ATOM    534  O   HOH B 172      33.146  12.156   4.423  1.00  0.00      B    O  
ATOM    535  H1  HOH B 172      34.024  12.278   3.953  1.00  0.00      B    H  
ATOM    536  H2  HOH B 172      33.172  12.098   5.436  1.00  0.00      B    H  
ATOM    537  O   HOH B 173       4.330   2.959   5.142  1.00  0.00      B    O  
ATOM    538  H1  HOH B 173       3.694   3.555   4.669  1.00  0.00      B    H  
ATOM    539  H2  HOH B 173       4.890   3.433   5.888  1.00  0.00      B    H  
ATOM    540  O   HOH B 174       0.583  19.394   4.366  1.00  0.00      B    O  
ATOM    541  H1  HOH B 174       1.265  19.222   5.065  1.00  0.00      B    H  
ATOM    542  H2  HOH B 174       0.290  20.368   4.332  1.00  0.00      B    H  
ATOM    543  O   HOH B 175      29.932  23.234  10.766  1.00  0.00      B    O  
ATOM    544  H1  HOH B 175      30.677  22.779  11.304  1.00  0.00      B    H  
ATOM    545  H2  HOH B 175      30.305  23.750   9.945  1.00  0.00      B    H  
ATOM    546  O   HOH B 176       3.202   1.679  14.461  1.00  0.00      B    O  
ATOM    547  H1  HOH B 176       4.203   1.639  14.521  1.00  0.00      B    H  
ATOM    548  H2  HOH B 176       2.988   2.571  14.880  1.00  0.00      B    H  
ATOM    549  O   HOH B 177      18.147  38.320  22.482  1.00  0.00      B    O  
ATOM    550  H1  HOH B 177      17.935  38.720  23.422  1.00  0.00      B    H  
ATOM    551  H2  HOH B 177      17.400  38.602  21.861  1.00  0.00      B    H  
ATOM    552  O   HOH B 178      34.100  20.097  22.051  1.00  0.00      B    O  
ATOM    553  H1  HOH B 178      33.261  19.879  21.547  1.00  0.00      B    H  
ATOM    554  H2  HOH B 178      33.901  21.003  22.453  1.00  0.00      B    H  
ATOM    555  O   HOH B 179      37.076  27.532  20.193  1.00  0.00      B    O  
ATOM    556  H1  HOH B 179      36.338  28.157  20.529  1.00  0.00      B    H  
ATOM    557  H2  HOH B 179      36.772  26.743  19.657  1.00  0.00      B    H  
ATOM    558  O   HOH B 180      24.721  30.283  26.407  1.00  0.00      B    O  
ATOM    559  H1  HOH B 180      25.554  30.800  26.710  1.00  0.00      B    H  
ATOM    560  H2  HOH B 180      24.937  29.290  26.295  1.00  0.00      B    H  
ATOM    561  O   HOH B 181       9.347  17.838  24.119  1.00  0.00      B    O  
ATOM    562  H1  HOH B 181       8.430  17.745  23.607  1.00  0.00      B    H  
ATOM    563  H2  HOH B 181       9.327  17.185  24.809  1.00  0.00      B    H  
ATOM    564  O   HOH B 182      23.964  26.652   4.389  1.00  0.00      B    O  
ATOM    565  H1  HOH B 182      24.175  27.504   4.891  1.00  0.00      B    H  
ATOM    566  H2  HOH B 182      24.775  26.520   3.818  1.00  0.00      B    H  
ATOM    567  O   HOH B 183      38.335   2.851  14.145  1.00  0.00      B    O  
ATOM    568  H1  HOH B 183      37.609   3.019  13.458  1.00  0.00      B    H  
ATOM    569  H2  HOH B 183      39.093   2.352  13.697  1.00  0.00      B    H  
ATOM    570  O   HOH B 184      35.996  16.840  16.774  1.00  0.00      B    O  
ATOM    571  H1  HOH B 184      36.270  17.185  15.874  1.00  0.00      B    H  
ATOM    572  H2  HOH B 184      36.793  16.955  17.430  1.00  0.00      B    H  
ATOM    573  O   HOH B 185       3.699  11.102   0.511  1.00  0.00      B    O  
ATOM    574  H1  HOH B 185       3.235  10.806  -0.321  1.00  0.00      B    H  
ATOM    575  H2  HOH B 185       4.524  10.507   0.778  1.00  0.00      B    H  
ATOM    576  O   HOH B 186      28.087  37.881  33.955  1.00  0.00      B    O  
ATOM    577  H1  HOH B 186      27.874  37.776  32.958  1.00  0.00      B    H  
ATOM    578  H2  HOH B 186      27.176  37.800  34.450  1.00  0.00      B    H  
ATOM    579  O   HOH B 187      15.605  11.175  15.593  1.00  0.00      B    O  
ATOM    580  H1  HOH B 187      14.869  11.208  16.308  1.00  0.00      B    H  
ATOM    581  H2  HOH B 187      16.165  12.017  15.716  1.00  0.00      B    H  
ATOM    582  O   HOH B 188      33.363   8.312  20.959  1.00  0.00      B    O  
ATOM    583  H1  HOH B 188      32.574   7.963  21.404  1.00  0.00      B    H  
ATOM    584  H2  HOH B 188      33.220   8.527  19.994  1.00  0.00      B    H  
ATOM    585  O   HOH B 189       7.442   0.601  27.548  1.00  0.00      B    O  
ATOM    586  H1  HOH B 189       8.066   1.449  27.207  1.00  0.00      B    H  
ATOM    587  H2  HOH B 189       6.693   0.471  26.888  1.00  0.00      B    H  
ATOM    588  O   HOH B 190      19.628  36.217  23.461  1.00  0.00      B    O  
ATOM    589  H1  HOH B 190      20.185  35.632  22.878  1.00  0.00      B    H  
ATOM    590  H2  HOH B 190      19.244  36.940  22.884  1.00  0.00      B    H  
ATOM    591  O   HOH B 191      32.373  36.589  18.807  1.00  0.00      B    O  
ATOM    592  H1  HOH B 191      32.545  37.572  18.894  1.00  0.00      B    H  
ATOM    593  H2  HOH B 191      32.996  36.221  18.080  1.00  0.00      B    H  
ATOM    594  O   HOH B 192      20.989  19.070  15.934  1.00  0.00      B    O  
ATOM    595  H1  HOH B 192      21.616  18.360  16.307  1.00  0.00      B    H  
ATOM    596  H2  HOH B 192      20.020  18.646  16.027  1.00  0.00      B    H  
ATOM    597  O   HOH B 193       4.329  25.159  14.409  1.00  0.00      B    O  
ATOM    598  H1  HOH B 193       4.818  24.225  14.460  1.00  0.00      B    H  
ATOM    599  H2  HOH B 193       3.411  25.117  14.791  1.00  0.00      B    H  
ATOM    600  O   HOH B 194      27.905   0.549  28.478  1.00  0.00      B    O  
ATOM    601  H1  HOH B 194      28.236  -0.455  28.423  1.00  0.00      B    H  
ATOM    602  H2  HOH B 194      27.608   0.680  29.424  1.00  0.00      B    H  
ATOM    603  O   HOH B 195       5.212  28.623  14.586  1.00  0.00      B    O  
ATOM    604  H1  HOH B 195       6.172  28.595  14.936  1.00  0.00      B    H  
ATOM    605  H2  HOH B 195       5.091  27.875  13.878  1.00  0.00      B    H  
ATOM    606  O   HOH B 196      32.704  32.589   8.138  1.00  0.00      B    O  
ATOM    607  H1  HOH B 196      32.810  31.591   8.030  1.00  0.00      B    H  
ATOM    608  H2  HOH B 196      33.511  32.863   8.563  1.00  0.00      B    H  
ATOM    609  O   HOH B 197      18.201  30.973  34.924  1.00  0.00      B    O  
ATOM    610  H1  HOH B 197      19.004  31.551  34.953  1.00  0.00      B    H  
ATOM    611  H2  HOH B 197      17.709  31.096  35.826  1.00  0.00      B    H  
ATOM    612  O   HOH B 198       4.826  13.617   0.256  1.00  0.00      B    O  
ATOM    613  H1  HOH B 198       3.992  14.172   0.025  1.00  0.00      B    H  
ATOM    614  H2  HOH B 198       4.530  12.661   0.426  1.00  0.00      B    H  
ATOM    615  O   HOH B 199      29.207  18.587  27.137  1.00  0.00      B    O  
ATOM    616  H1  HOH B 199      29.943  18.546  27.869  1.00  0.00      B    H  
ATOM    617  H2  HOH B 199      29.158  19.558  26.825  1.00  0.00      B    H  
ATOM    618  O   HOH B 200      20.502  10.605  27.944  1.00  0.00      B    O  
ATOM    619  H1  HOH B 200      20.335  10.436  26.967  1.00  0.00      B    H  
ATOM    620  H2  HOH B 200      20.284  11.593  28.123  1.00  0.00      B    H  
ATOM    621  O   HOH B 201       7.544  23.808  -0.032  1.00  0.00      B    O  
ATOM    622  H1  HOH B 201       7.980  23.388   0.781  1.00  0.00      B    H  
ATOM    623  H2  HOH B 201       6.707  24.132   0.324  1.00  0.00      B    H  
ATOM    624  O   HOH B 202      36.843  34.840  32.367  1.00  0.00      B    O  
ATOM    625  H1  HOH B 202      36.191  35.531  32.609  1.00  0.00      B    H  
ATOM    626  H2  HOH B 202      37.773  35.216  32.651  1.00  0.00      B    H  
ATOM    627  O   HOH B 203       3.413  36.301  32.948  1.00  0.00      B    O  
ATOM    628  H1  HOH B 203       4.067  36.896  32.564  1.00  0.00      B    H  
ATOM    629  H2  HOH B 203       2.476  36.417  32.468  1.00  0.00      B    H  
ATOM    630  O   HOH B 204       1.212   0.602  13.189  1.00  0.00      B    O  
ATOM    631  H1  HOH B 204       2.020   1.161  13.568  1.00  0.00      B    H  
ATOM    632  H2  HOH B 204       1.435   0.374  12.253  1.00  0.00      B    H  
ATOM    633  O   HOH B 205      24.076  36.130   6.420  1.00  0.00      B    O  
ATOM    634  H1  HOH B 205      24.668  36.899   6.017  1.00  0.00      B    H  
ATOM    635  H2  HOH B 205      23.976  35.400   5.711  1.00  0.00      B    H  
ATOM    636  O   HOH B 206      37.903   5.421  17.328  1.00  0.00      B    O  
ATOM    637  H1  HOH B 206      37.272   4.969  16.710  1.00  0.00      B    H  
ATOM    638  H2  HOH B 206      38.376   4.687  17.857  1.00  0.00      B    H  
ATOM    639  O   HOH B 207      17.064  27.904  27.395  1.00  0.00      B    O  
ATOM    640  H1  HOH B 207      16.990  27.497  28.310  1.00  0.00      B    H  
ATOM    641  H2  HOH B 207      16.245  27.540  26.858  1.00  0.00      B    H  
ATOM    642  O   HOH B 208      19.959   9.939  16.166  1.00  0.00      B    O  
ATOM    643  H1  HOH B 208      19.258  10.157  15.470  1.00  0.00      B    H  
ATOM    644  H2  HOH B 208      20.750  10.612  16.115  1.00  0.00      B    H  
ATOM    645  O   HOH B 209      32.455  29.550  33.023  1.00  0.00      B    O  
ATOM    646  H1  HOH B 209      32.878  29.350  33.929  1.00  0.00      B    H  
ATOM    647  H2  HOH B 209      32.388  30.547  33.006  1.00  0.00      B    H  
ATOM    648  O   HOH B 210       5.450  37.416  30.652  1.00  0.00      B    O  
ATOM    649  H1  HOH B 210       6.377  37.137  30.836  1.00  0.00      B    H  
ATOM    650  H2  HOH B 210       5.555  38.450  30.408  1.00  0.00      B    H  
ATOM    651  O   HOH B 211      28.288  39.158  38.081  1.00  0.00      B    O  
ATOM    652  H1  HOH B 211      28.634  38.947  39.007  1.00  0.00      B    H  
ATOM    653  H2  HOH B 211      28.056  38.305  37.583  1.00  0.00      B    H  
ATOM    654  O   HOH B 212       7.116  22.871  12.190  1.00  0.00      B    O  
ATOM    655  H1  HOH B 212       8.011  22.816  12.744  1.00  0.00      B    H  
ATOM    656  H2  HOH B 212       6.319  22.673  12.804  1.00  0.00      B    H  
ATOM    657  O   HOH B 213      31.763  35.460  28.838  1.00  0.00      B    O  
ATOM    658  H1  HOH B 213      32.031  36.196  29.533  1.00  0.00      B    H  
ATOM    659  H2  HOH B 213      30.999  34.943  29.189  1.00  0.00      B    H  
ATOM    660  O   HOH B 214       8.378  18.036  13.656  1.00  0.00      B    O  
ATOM    661  H1  HOH B 214       8.046  17.405  12.924  1.00  0.00      B    H  
ATOM    662  H2  HOH B 214       9.074  18.577  13.115  1.00  0.00      B    H  
ATOM    663  O   HOH B 215      32.541  18.766  18.994  1.00  0.00      B    O  
ATOM    664  H1  HOH B 215      31.887  18.817  19.737  1.00  0.00      B    H  
ATOM    665  H2  HOH B 215      31.994  18.666  18.144  1.00  0.00      B    H  
ATOM    666  O   HOH B 216       1.861  34.490  29.717  1.00  0.00      B    O  
ATOM    667  H1  HOH B 216       2.532  34.596  28.967  1.00  0.00      B    H  
ATOM    668  H2  HOH B 216       1.406  35.378  29.821  1.00  0.00      B    H  
ATOM    669  O   HOH B 217      30.301   8.966  25.347  1.00  0.00      B    O  
ATOM    670  H1  HOH B 217      29.780   9.783  24.993  1.00  0.00      B    H  
ATOM    671  H2  HOH B 217      29.964   8.679  26.262  1.00  0.00      B    H  
ATOM    672  O   HOH B 218      24.192  25.662  15.060  1.00  0.00      B    O  
ATOM    673  H1  HOH B 218      25.189  26.023  14.820  1.00  0.00      B    H  
ATOM    674  H2  HOH B 218      24.293  24.868  15.705  1.00  0.00      B    H  
ATOM    675  O   HOH B 219      11.857  22.724  37.568  1.00  0.00      B    O  
ATOM    676  H1  HOH B 219      11.681  21.979  38.270  1.00  0.00      B    H  
ATOM    677  H2  HOH B 219      12.710  23.218  37.809  1.00  0.00      B    H  
ATOM    678  O   HOH B 220      10.442   2.556  34.561  1.00  0.00      B    O  
ATOM    679  H1  HOH B 220      11.185   1.864  34.653  1.00  0.00      B    H  
ATOM    680  H2  HOH B 220      10.781   3.371  34.035  1.00  0.00      B    H  
ATOM    681  O   HOH B 221       9.773  37.276   7.960  1.00  0.00      B    O  
ATOM    682  H1  HOH B 221      10.201  38.064   7.567  1.00  0.00      B    H  
ATOM    683  H2  HOH B 221      10.483  36.660   8.272  1.00  0.00      B    H  
ATOM    684  O   HOH B 222      16.234   8.430   2.846  1.00  0.00      B    O  
ATOM    685  H1  HOH B 222      15.953   9.269   3.425  1.00  0.00      B    H  
ATOM    686  H2  HOH B 222      15.790   7.583   3.207  1.00  0.00      B    H  
ATOM    687  O   HOH B 223      14.783  30.625  36.071  1.00  0.00      B    O  
ATOM    688  H1  HOH B 223      13.870  30.356  36.436  1.00  0.00      B    H  
ATOM    689  H2  HOH B 223      14.696  31.563  35.632  1.00  0.00      B    H  
ATOM    690  O   HOH B 224      27.109  31.612  11.409  1.00  0.00      B    O  
ATOM    691  H1  HOH B 224      27.578  30.905  11.963  1.00  0.00      B    H  
ATOM    692  H2  HOH B 224      27.346  31.552  10.460  1.00  0.00      B    H  
ATOM    693  O   HOH B 225      38.509  32.730  15.254  1.00  0.00      B    O  
ATOM    694  H1  HOH B 225      37.873  32.189  15.882  1.00  0.00      B    H  
ATOM    695  H2  HOH B 225      38.657  32.142  14.441  1.00  0.00      B    H  
ATOM    696  O   HOH B 226      12.914   8.972  10.400  1.00  0.00      B    O  
ATOM    697  H1  HOH B 226      12.102   8.772  10.988  1.00  0.00      B    H  
ATOM    698  H2  HOH B 226      12.553   9.464   9.628  1.00  0.00      B    H  
ATOM    699  O   HOH B 227       7.416  38.363  38.204  1.00  0.00      B    O  
ATOM    700  H1  HOH B 227       8.233  37.820  38.313  1.00  0.00      B    H  
ATOM    701  H2  HOH B 227       7.578  38.886  37.380  1.00  0.00      B    H  
ATOM    702  O   HOH B 228      24.734  35.191  11.360  1.00  0.00      B    O  
ATOM    703  H1  HOH B 228      25.403  34.629  11.855  1.00  0.00      B    H  
ATOM    704  H2  HOH B 228      24.527  34.793  10.436  1.00  0.00      B    H  
ATOM    705  O   HOH B 229      28.373   0.387  15.347  1.00  0.00      B    O  
ATOM    706  H1  HOH B 229      29.026   0.802  14.665  1.00  0.00      B    H  
ATOM    707  H2  HOH B 229      28.518   1.013  16.145  1.00  0.00      B    H  
ATOM    708  O   HOH B 230      15.916  26.563  15.960  1.00  0.00      B    O  
ATOM    709  H1  HOH B 230      16.883  26.860  16.147  1.00  0.00      B    H  
ATOM    710  H2  HOH B 230      16.054  25.610  15.591  1.00  0.00      B    H  
ATOM    711  O   HOH B 231      25.718  20.404   1.251  1.00  0.00      B    O  
ATOM    712  H1  HOH B 231      24.803  20.086   1.645  1.00  0.00      B    H  
ATOM    713  H2  HOH B 231      26.114  19.693   0.644  1.00  0.00      B    H  
ATOM    714  O   HOH B 232      36.971  23.977  19.105  1.00  0.00      B    O  
ATOM    715  H1  HOH B 232      37.909  24.348  19.067  1.00  0.00      B    H  
ATOM    716  H2  HOH B 232      36.446  24.393  18.372  1.00  0.00      B    H  
ATOM    717  O   HOH B 233      23.233  13.945  36.095  1.00  0.00      B    O  
ATOM    718  H1  HOH B 233      22.672  13.614  35.327  1.00  0.00      B    H  
ATOM    719  H2  HOH B 233      23.438  14.925  35.882  1.00  0.00      B    H  
ATOM    720  O   HOH B 234      23.620   5.338  15.087  1.00  0.00      B    O  
ATOM    721  H1  HOH B 234      23.077   6.109  15.399  1.00  0.00      B    H  
ATOM    722  H2  HOH B 234      23.282   4.536  15.511  1.00  0.00      B    H  
ATOM    723  O   HOH B 235      26.226   1.695  37.903  1.00  0.00      B    O  
ATOM    724  H1  HOH B 235      25.794   1.571  37.002  1.00  0.00      B    H  
ATOM    725  H2  HOH B 235      27.133   1.205  37.971  1.00  0.00      B    H  
ATOM    726  O   HOH B 236      13.879   5.167  20.419  1.00  0.00      B    O  
ATOM    727  H1  HOH B 236      13.393   5.434  21.273  1.00  0.00      B    H  
ATOM    728  H2  HOH B 236      14.340   4.305  20.620  1.00  0.00      B    H  
ATOM    729  O   HOH B 237       8.733  32.168  26.459  1.00  0.00      B    O  
ATOM    730  H1  HOH B 237       8.992  32.029  25.501  1.00  0.00      B    H  
ATOM    731  H2  HOH B 237       7.808  32.629  26.451  1.00  0.00      B    H  
ATOM    732  O   HOH B 238       7.375   4.485  28.199  1.00  0.00      B    O  
ATOM    733  H1  HOH B 238       8.052   3.942  27.698  1.00  0.00      B    H  
ATOM    734  H2  HOH B 238       7.922   5.102  28.843  1.00  0.00      B    H  
ATOM    735  O   HOH B 239      37.844  17.498  22.727  1.00  0.00      B    O  
ATOM    736  H1  HOH B 239      37.563  16.751  22.096  1.00  0.00      B    H  
ATOM    737  H2  HOH B 239      38.141  16.972  23.536  1.00  0.00      B    H  
ATOM    738  O   HOH B 240       9.537  -0.081  23.664  1.00  0.00      B    O  
ATOM    739  H1  HOH B 240       8.633   0.293  23.405  1.00  0.00      B    H  
ATOM    740  H2  HOH B 240      10.241   0.491  23.239  1.00  0.00      B    H  
ATOM    741  O   HOH B 241       8.595  15.645   8.390  1.00  0.00      B    O  
ATOM    742  H1  HOH B 241       9.408  16.278   8.282  1.00  0.00      B    H  
ATOM    743  H2  HOH B 241       8.059  15.821   7.536  1.00  0.00      B    H  
ATOM    744  O   HOH B 242      24.328   1.992   9.136  1.00  0.00      B    O  
ATOM    745  H1  HOH B 242      24.744   2.848   9.577  1.00  0.00      B    H  
ATOM    746  H2  HOH B 242      23.618   1.648   9.715  1.00  0.00      B    H  
ATOM    747  O   HOH B 243       6.351  10.084  31.368  1.00  0.00      B    O  
ATOM    748  H1  HOH B 243       6.157  10.215  30.403  1.00  0.00      B    H  
ATOM    749  H2  HOH B 243       7.171   9.404  31.376  1.00  0.00      B    H  
ATOM    750  O   HOH B 244      37.904  37.672   5.930  1.00  0.00      B    O  
ATOM    751  H1  HOH B 244      37.688  38.305   6.720  1.00  0.00      B    H  
ATOM    752  H2  HOH B 244      38.236  38.300   5.135  1.00  0.00      B    H  
ATOM    753  O   HOH B 245      37.816   8.471  24.641  1.00  0.00      B    O  
ATOM    754  H1  HOH B 245      37.729   8.992  25.475  1.00  0.00      B    H  
ATOM    755  H2  HOH B 245      37.541   7.515  24.745  1.00  0.00      B    H  
ATOM    756  O   HOH B 246       4.846   5.766  14.837  1.00  0.00      B    O  
ATOM    757  H1  HOH B 246       4.028   6.362  14.905  1.00  0.00      B    H  
ATOM    758  H2  HOH B 246       4.705   4.859  15.222  1.00  0.00      B    H  
ATOM    759  O   HOH B 247       2.016  21.643  25.201  1.00  0.00      B    O  
ATOM    760  H1  HOH B 247       2.957  21.808  25.435  1.00  0.00      B    H  
ATOM    761  H2  HOH B 247       1.909  20.629  25.113  1.00  0.00      B    H  
ATOM    762  O   HOH B 248      38.477  13.372   5.331  1.00  0.00      B    O  
ATOM    763  H1  HOH B 248      38.288  13.325   4.335  1.00  0.00      B    H  
ATOM    764  H2  HOH B 248      38.722  12.460   5.690  1.00  0.00      B    H  
ATOM    765  O   HOH B 249      18.122  33.499  15.729  1.00  0.00      B    O  
ATOM    766  H1  HOH B 249      19.086  33.077  15.839  1.00  0.00      B    H  
ATOM    767  H2  HOH B 249      17.852  33.435  14.727  1.00  0.00      B    H  
ATOM    768  O   HOH B 250       9.193   1.138  16.719  1.00  0.00      B    O  
ATOM    769  H1  HOH B 250       9.552   1.989  16.286  1.00  0.00      B    H  
ATOM    770  H2  HOH B 250       8.868   0.593  15.989  1.00  0.00      B    H  
ATOM    771  O   HOH B 251      17.694  12.886  15.456  1.00  0.00      B    O  
ATOM    772  H1  HOH B 251      18.444  12.532  14.868  1.00  0.00      B    H  
ATOM    773  H2  HOH B 251      18.065  13.014  16.384  1.00  0.00      B    H  
ATOM    774  O   HOH B 252       2.785  31.460  23.066  1.00  0.00      B    O  
ATOM    775  H1  HOH B 252       3.743  31.798  23.151  1.00  0.00      B    H  
ATOM    776  H2  HOH B 252       2.851  30.443  22.949  1.00  0.00      B    H  
ATOM    777  O   HOH B 253      12.348  25.916   0.380  1.00  0.00      B    O  
ATOM    778  H1  HOH B 253      11.511  26.367   0.762  1.00  0.00      B    H  
ATOM    779  H2  HOH B 253      12.924  26.576  -0.119  1.00  0.00      B    H  
ATOM    780  O   HOH B 254      13.485  14.967  38.386  1.00  0.00      B    O  
ATOM    781  H1  HOH B 254      14.040  14.294  38.784  1.00  0.00      B    H  
ATOM    782  H2  HOH B 254      13.977  15.359  37.521  1.00  0.00      B    H  
ATOM    783  O   HOH B 255       9.944  23.550  30.590  1.00  0.00      B    O  
ATOM    784  H1  HOH B 255       9.305  24.305  30.636  1.00  0.00      B    H  
ATOM    785  H2  HOH B 255      10.657  23.784  31.284  1.00  0.00      B    H  
ATOM    786  O   HOH B 256      18.912  12.880  18.173  1.00  0.00      B    O  
ATOM    787  H1  HOH B 256      18.638  12.606  19.110  1.00  0.00      B    H  
ATOM    788  H2  HOH B 256      19.608  12.222  17.878  1.00  0.00      B    H  
ATOM    789  O   HOH B 257      29.631  17.650   8.471  1.00  0.00      B    O  
ATOM    790  H1  HOH B 257      29.449  18.008   7.546  1.00  0.00      B    H  
ATOM    791  H2  HOH B 257      28.756  17.378   8.821  1.00  0.00      B    H  
ATOM    792  O   HOH B 258      24.669   8.276  38.613  1.00  0.00      B    O  
ATOM    793  H1  HOH B 258      24.250   8.610  39.457  1.00  0.00      B    H  
ATOM    794  H2  HOH B 258      25.702   8.368  38.699  1.00  0.00      B    H  
ATOM    795  O   HOH B 259      21.767  30.777  20.418  1.00  0.00      B    O  
ATOM    796  H1  HOH B 259      21.233  31.537  19.941  1.00  0.00      B    H  
ATOM    797  H2  HOH B 259      22.335  31.118  21.142  1.00  0.00      B    H  
ATOM    798  O   HOH B 260      35.509   7.881   5.178  1.00  0.00      B    O  
ATOM    799  H1  HOH B 260      36.178   8.262   4.556  1.00  0.00      B    H  
ATOM    800  H2  HOH B 260      35.521   6.895   4.984  1.00  0.00      B    H  
ATOM    801  O   HOH B 261       6.053   5.108  35.637  1.00  0.00      B    O  
ATOM    802  H1  HOH B 261       5.597   4.564  34.946  1.00  0.00      B    H  
ATOM    803  H2  HOH B 261       6.025   6.066  35.355  1.00  0.00      B    H  
ATOM    804  O   HOH B 262       1.474   6.661  25.646  1.00  0.00      B    O  
ATOM    805  H1  HOH B 262       1.589   7.678  25.721  1.00  0.00      B    H  
ATOM    806  H2  HOH B 262       1.364   6.403  24.702  1.00  0.00      B    H  
ATOM    807  O   HOH B 263      10.423  35.179  12.148  1.00  0.00      B    O  
ATOM    808  H1  HOH B 263       9.634  35.341  12.746  1.00  0.00      B    H  
ATOM    809  H2  HOH B 263      10.155  34.388  11.583  1.00  0.00      B    H  
ATOM    810  O   HOH B 264      22.173  31.802  29.586  1.00  0.00      B    O  
ATOM    811  H1  HOH B 264      21.799  30.944  29.146  1.00  0.00      B    H  
ATOM    812  H2  HOH B 264      22.644  31.553  30.454  1.00  0.00      B    H  
ATOM    813  O   HOH B 265      26.687   0.760  22.729  1.00  0.00      B    O  
ATOM    814  H1  HOH B 265      27.038   0.309  21.870  1.00  0.00      B    H  
ATOM    815  H2  HOH B 265      27.375   0.717  23.503  1.00  0.00      B    H  
ATOM    816  O   HOH B 266      25.888  37.073  35.528  1.00  0.00      B    O  
ATOM    817  H1  HOH B 266      25.848  36.171  35.106  1.00  0.00      B    H  
ATOM    818  H2  HOH B 266      25.020  37.079  36.007  1.00  0.00      B    H  
ATOM    819  O   HOH B 267       7.590   1.350  19.060  1.00  0.00      B    O  
ATOM    820  H1  HOH B 267       7.307   0.335  19.061  1.00  0.00      B    H  
ATOM    821  H2  HOH B 267       8.127   1.490  18.274  1.00  0.00      B    H  
ATOM    822  O   HOH B 268      33.049   4.435  10.281  1.00  0.00      B    O  
ATOM    823  H1  HOH B 268      32.916   3.945  11.171  1.00  0.00      B    H  
ATOM    824  H2  HOH B 268      32.528   5.306  10.378  1.00  0.00      B    H  
ATOM    825  O   HOH B 269      27.137  11.215  33.828  1.00  0.00      B    O  
ATOM    826  H1  HOH B 269      26.743  10.485  34.380  1.00  0.00      B    H  
ATOM    827  H2  HOH B 269      26.999  12.125  34.332  1.00  0.00      B    H  
ATOM    828  O   HOH B 270      16.298  10.848  29.707  1.00  0.00      B    O  
ATOM    829  H1  HOH B 270      16.159   9.953  29.163  1.00  0.00      B    H  
ATOM    830  H2  HOH B 270      17.263  10.942  29.926  1.00  0.00      B    H  
ATOM    831  O   HOH B 271      32.583   3.669   3.912  1.00  0.00      B    O  
ATOM    832  H1  HOH B 271      32.924   3.359   4.776  1.00  0.00      B    H  
ATOM    833  H2  HOH B 271      31.872   4.354   4.152  1.00  0.00      B    H  
ATOM    834  O   HOH B 272      38.367  19.337  32.462  1.00  0.00      B    O  
ATOM    835  H1  HOH B 272      37.481  19.471  32.861  1.00  0.00      B    H  
ATOM    836  H2  HOH B 272      38.263  18.473  31.970  1.00  0.00      B    H  
ATOM    837  O   HOH B 273       0.337  38.047  15.309  1.00  0.00      B    O  
ATOM    838  H1  HOH B 273       0.726  37.203  14.975  1.00  0.00      B    H  
ATOM    839  H2  HOH B 273       0.765  38.829  14.792  1.00  0.00      B    H  
ATOM    840  O   HOH B 274       0.840  25.810   9.926  1.00  0.00      B    O  
ATOM    841  H1  HOH B 274       0.169  25.449   9.189  1.00  0.00      B    H  
ATOM    842  H2  HOH B 274       1.087  26.780   9.642  1.00  0.00      B    H  
ATOM    843  O   HOH B 275      24.034  15.298   2.912  1.00  0.00      B    O  
ATOM    844  H1  HOH B 275      24.980  15.532   3.061  1.00  0.00      B    H  
ATOM    845  H2  HOH B 275      24.077  14.992   1.974  1.00  0.00      B    H  
ATOM    846  O   HOH B 276      10.012  33.112  10.290  1.00  0.00      B    O  
ATOM    847  H1  HOH B 276       9.224  32.517  10.177  1.00  0.00      B    H  
ATOM    848  H2  HOH B 276      10.414  33.380   9.333  1.00  0.00      B    H  
ATOM    849  O   HOH B 277      21.647  33.269   6.715  1.00  0.00      B    O  
ATOM    850  H1  HOH B 277      21.773  33.519   7.696  1.00  0.00      B    H  
ATOM    851  H2  HOH B 277      21.471  32.276   6.632  1.00  0.00      B    H  
ATOM    852  O   HOH B 278      28.981  31.366  36.973  1.00  0.00      B    O  
ATOM    853  H1  HOH B 278      28.141  30.901  36.661  1.00  0.00      B    H  
ATOM    854  H2  HOH B 278      29.028  31.289  38.013  1.00  0.00      B    H  
ATOM    855  O   HOH B 279       6.338  26.399  10.522  1.00  0.00      B    O  
ATOM    856  H1  HOH B 279       7.331  26.406  10.515  1.00  0.00      B    H  
ATOM    857  H2  HOH B 279       6.083  26.948   9.784  1.00  0.00      B    H  
ATOM    858  O   HOH B 280      31.648  13.839  34.591  1.00  0.00      B    O  
ATOM    859  H1  HOH B 280      31.829  13.777  33.624  1.00  0.00      B    H  
ATOM    860  H2  HOH B 280      31.122  13.074  34.921  1.00  0.00      B    H  
ATOM    861  O   HOH B 281      24.251  25.777  36.150  1.00  0.00      B    O  
ATOM    862  H1  HOH B 281      24.704  25.729  35.223  1.00  0.00      B    H  
ATOM    863  H2  HOH B 281      24.658  25.085  36.804  1.00  0.00      B    H  
ATOM    864  O   HOH B 282      35.825  34.001  18.882  1.00  0.00      B    O  
ATOM    865  H1  HOH B 282      36.467  33.495  18.277  1.00  0.00      B    H  
ATOM    866  H2  HOH B 282      35.006  34.318  18.272  1.00  0.00      B    H  
ATOM    867  O   HOH B 283      28.712  21.200   9.248  1.00  0.00      B    O  
ATOM    868  H1  HOH B 283      29.191  21.772   9.888  1.00  0.00      B    H  
ATOM    869  H2  HOH B 283      28.298  21.873   8.607  1.00  0.00      B    H  
ATOM    870  O   HOH B 284      17.577  16.415   1.605  1.00  0.00      B    O  
ATOM    871  H1  HOH B 284      17.547  16.047   0.640  1.00  0.00      B    H  
ATOM    872  H2  HOH B 284      17.927  17.391   1.608  1.00  0.00      B    H  
ATOM    873  O   HOH B 285      35.421   4.919   5.559  1.00  0.00      B    O  
ATOM    874  H1  HOH B 285      34.707   5.073   6.248  1.00  0.00      B    H  
ATOM    875  H2  HOH B 285      34.940   4.797   4.649  1.00  0.00      B    H  
ATOM    876  O   HOH B 286      19.210  22.245  16.229  1.00  0.00      B    O  
ATOM    877  H1  HOH B 286      20.161  22.060  16.542  1.00  0.00      B    H  
ATOM    878  H2  HOH B 286      18.678  21.491  16.685  1.00  0.00      B    H  
ATOM    879  O   HOH B 287       8.218   5.516  32.890  1.00  0.00      B    O  
ATOM    880  H1  HOH B 287       7.294   5.912  33.000  1.00  0.00      B    H  
ATOM    881  H2  HOH B 287       8.668   6.002  32.098  1.00  0.00      B    H  
ATOM    882  O   HOH B 288      35.409  27.303   4.023  1.00  0.00      B    O  
ATOM    883  H1  HOH B 288      35.183  27.930   3.280  1.00  0.00      B    H  
ATOM    884  H2  HOH B 288      35.493  26.350   3.613  1.00  0.00      B    H  
ATOM    885  O   HOH B 289       5.903  29.546  25.697  1.00  0.00      B    O  
ATOM    886  H1  HOH B 289       6.729  29.286  26.247  1.00  0.00      B    H  
ATOM    887  H2  HOH B 289       6.293  30.028  24.914  1.00  0.00      B    H  
ATOM    888  O   HOH B 290      14.722  36.863  33.848  1.00  0.00      B    O  
ATOM    889  H1  HOH B 290      14.449  36.427  34.682  1.00  0.00      B    H  
ATOM    890  H2  HOH B 290      15.731  36.732  33.834  1.00  0.00      B    H  
ATOM    891  O   HOH B 291      37.521  14.161  21.694  1.00  0.00      B    O  
ATOM    892  H1  HOH B 291      37.712  13.855  20.723  1.00  0.00      B    H  
ATOM    893  H2  HOH B 291      36.592  14.489  21.805  1.00  0.00      B    H  
ATOM    894  O   HOH B 292      27.448  22.623   7.267  1.00  0.00      B    O  
ATOM    895  H1  HOH B 292      26.953  21.773   7.464  1.00  0.00      B    H  
ATOM    896  H2  HOH B 292      26.881  23.107   6.618  1.00  0.00      B    H  
ATOM    897  O   HOH B 293      37.087  31.716  37.267  1.00  0.00      B    O  
ATOM    898  H1  HOH B 293      37.344  30.914  36.727  1.00  0.00      B    H  
ATOM    899  H2  HOH B 293      37.963  31.958  37.783  1.00  0.00      B    H  
ATOM    900  O   HOH B 294       1.877  19.397   1.808  1.00  0.00      B    O  
ATOM    901  H1  HOH B 294       1.470  18.908   2.622  1.00  0.00      B    H  
ATOM    902  H2  HOH B 294       1.029  19.754   1.344  1.00  0.00      B    H  
ATOM    903  O   HOH B 295      22.125   8.007  14.369  1.00  0.00      B    O  
ATOM    904  H1  HOH B 295      21.531   8.778  14.118  1.00  0.00      B    H  
ATOM    905  H2  HOH B 295      23.091   8.150  14.193  1.00  0.00      B    H  
ATOM    906  O   HOH B 296       6.404  17.189  33.200  1.00  0.00      B    O  
ATOM    907  H1  HOH B 296       6.281  16.769  34.119  1.00  0.00      B    H  
ATOM    908  H2  HOH B 296       5.515  16.990  32.704  1.00  0.00      B    H  
ATOM    909  O   HOH B 297       0.457  12.310  23.530  1.00  0.00      B    O  
ATOM    910  H1  HOH B 297       1.038  12.273  22.707  1.00  0.00      B    H  
ATOM    911  H2  HOH B 297      -0.517  12.157  23.271  1.00  0.00      B    H  
ATOM    912  O   HOH B 298      11.780  16.865   0.433  1.00  0.00      B    O  
ATOM    913  H1  HOH B 298      12.027  16.791   1.394  1.00  0.00      B    H  
ATOM    914  H2  HOH B 298      12.359  16.227  -0.165  1.00  0.00      B    H  
ATOM    915  O   HOH B 299      27.480  26.402   7.947  1.00  0.00      B    O  
ATOM    916  H1  HOH B 299      28.256  26.688   8.503  1.00  0.00      B    H  
ATOM    917  H2  HOH B 299      27.420  25.351   8.023  1.00  0.00      B    H  
ATOM    918  O   HOH B 300       4.926  12.535  19.971  1.00  0.00      B    O  
ATOM    919  H1  HOH B 300       4.743  13.322  20.529  1.00  0.00      B    H  
ATOM    920  H2  HOH B 300       4.960  11.795  20.642  1.00  0.00      B    H  
ATOM    921  O   HOH B 301      38.612  24.932   5.195  1.00  0.00      B    O  
ATOM    922  H1  HOH B 301      38.842  25.804   4.785  1.00  0.00      B    H  
ATOM    923  H2  HOH B 301      39.001  24.196   4.618  1.00  0.00      B    H  
ATOM    924  O   HOH B 302       6.264   7.816  34.555  1.00  0.00      B    O  
ATOM    925  H1  HOH B 302       5.939   7.271  33.670  1.00  0.00      B    H  
ATOM    926  H2  HOH B 302       5.938   8.778  34.473  1.00  0.00      B    H  
ATOM    927  O   HOH B 303      23.476   4.930  34.737  1.00  0.00      B    O  
ATOM    928  H1  HOH B 303      23.310   3.964  34.417  1.00  0.00      B    H  
ATOM    929  H2  HOH B 303      23.133   5.609  34.053  1.00  0.00      B    H  
ATOM    930  O   HOH B 304      10.681  12.562  24.422  1.00  0.00      B    O  
ATOM    931  H1  HOH B 304      11.340  11.796  24.321  1.00  0.00      B    H  
ATOM    932  H2  HOH B 304      10.324  12.448  25.394  1.00  0.00      B    H  
ATOM    933  O   HOH B 305       1.290  25.098  14.944  1.00  0.00      B    O  
ATOM    934  H1  HOH B 305       1.225  26.091  15.339  1.00  0.00      B    H  
ATOM    935  H2  HOH B 305       1.249  25.299  13.958  1.00  0.00      B    H  
ATOM    936  O   HOH B 306      33.422  17.530  15.520  1.00  0.00      B    O  
ATOM    937  H1  HOH B 306      34.259  17.453  16.078  1.00  0.00      B    H  
ATOM    938  H2  HOH B 306      33.774  17.506  14.548  1.00  0.00      B    H  
ATOM    939  O   HOH B 307      38.540  23.332  30.358  1.00  0.00      B    O  
ATOM    940  H1  HOH B 307      37.711  23.332  30.911  1.00  0.00      B    H  
ATOM    941  H2  HOH B 307      39.245  22.691  30.863  1.00  0.00      B    H  
ATOM    942  O   HOH B 308       2.870  12.424  14.144  1.00  0.00      B    O  
ATOM    943  H1  HOH B 308       3.520  13.201  14.246  1.00  0.00      B    H  
ATOM    944  H2  HOH B 308       2.088  12.598  13.456  1.00  0.00      B    H  
ATOM    945  O   HOH B 309      35.459  38.219   3.377  1.00  0.00      B    O  
ATOM    946  H1  HOH B 309      35.451  39.258   3.481  1.00  0.00      B    H  
ATOM    947  H2  HOH B 309      36.294  38.011   2.757  1.00  0.00      B    H  
ATOM    948  O   HOH B 310      27.827  39.005  19.967  1.00  0.00      B    O  
ATOM    949  H1  HOH B 310      27.499  38.045  19.816  1.00  0.00      B    H  
ATOM    950  H2  HOH B 310      28.703  38.834  20.456  1.00  0.00      B    H  
ATOM    951  O   HOH B 311      19.906  39.012  37.363  1.00  0.00      B    O  
ATOM    952  H1  HOH B 311      19.307  39.015  38.181  1.00  0.00      B    H  
ATOM    953  H2  HOH B 311      20.842  39.050  37.738  1.00  0.00      B    H  
ATOM    954  O   HOH B 312       2.929  36.957   1.400  1.00  0.00      B    O  
ATOM    955  H1  HOH B 312       2.609  37.662   2.003  1.00  0.00      B    H  
ATOM    956  H2  HOH B 312       3.740  36.504   1.833  1.00  0.00      B    H  
ATOM    957  O   HOH B 313       8.164  14.140   4.216  1.00  0.00      B    O  
ATOM    958  H1  HOH B 313       7.260  14.148   3.741  1.00  0.00      B    H  
ATOM    959  H2  HOH B 313       8.802  13.847   3.481  1.00  0.00      B    H  
ATOM    960  O   HOH B 314       6.566  17.644  17.123  1.00  0.00      B    O  
ATOM    961  H1  HOH B 314       7.303  17.964  16.467  1.00  0.00      B    H  
ATOM    962  H2  HOH B 314       7.026  17.034  17.751  1.00  0.00      B    H  
ATOM    963  O   HOH B 315      14.782  15.062  13.411  1.00  0.00      B    O  
ATOM    964  H1  HOH B 315      15.496  14.621  12.748  1.00  0.00      B    H  
ATOM    965  H2  HOH B 315      15.051  14.869  14.350  1.00  0.00      B    H  
ATOM    966  O   HOH B 316       8.502   2.663  32.171  1.00  0.00      B    O  
ATOM    967  H1  HOH B 316       9.009   2.495  33.020  1.00  0.00      B    H  
ATOM    968  H2  HOH B 316       8.546   3.661  32.064  1.00  0.00      B    H  
ATOM    969  O   HOH B 317      26.118  34.228  18.001  1.00  0.00      B    O  
ATOM    970  H1  HOH B 317      25.715  34.460  17.086  1.00  0.00      B    H  
ATOM    971  H2  HOH B 317      25.327  33.849  18.571  1.00  0.00      B    H  
ATOM    972  O   HOH B 318      38.752  37.345  19.590  1.00  0.00      B    O  
ATOM    973  H1  HOH B 318      39.640  37.855  19.409  1.00  0.00      B    H  
ATOM    974  H2  HOH B 318      38.129  37.559  18.791  1.00  0.00      B    H  
ATOM    975  O   HOH B 319       0.989  27.424  16.037  1.00  0.00      B    O  
ATOM    976  H1  HOH B 319       0.218  27.651  16.691  1.00  0.00      B    H  
ATOM    977  H2  HOH B 319       1.672  28.129  16.140  1.00  0.00      B    H  
ATOM    978  O   HOH B 320       3.539   8.185  37.720  1.00  0.00      B    O  
ATOM    979  H1  HOH B 320       3.179   9.149  37.547  1.00  0.00      B    H  
ATOM    980  H2  HOH B 320       3.282   7.576  36.944  1.00  0.00      B    H  
ATOM    981  O   HOH B 321       1.007  37.823  25.884  1.00  0.00      B    O  
ATOM    982  H1  HOH B 321       1.636  37.046  25.958  1.00  0.00      B    H  
ATOM    983  H2  HOH B 321       1.557  38.594  25.539  1.00  0.00      B    H  
ATOM    984  O   HOH B 322       4.935  31.041  27.838  1.00  0.00      B    O  
ATOM    985  H1  HOH B 322       5.055  30.460  27.027  1.00  0.00      B    H  
ATOM    986  H2  HOH B 322       5.475  31.892  27.686  1.00  0.00      B    H  
ATOM    987  O   HOH B 323      16.104  13.217  11.771  1.00  0.00      B    O  
ATOM    988  H1  HOH B 323      15.679  12.597  12.405  1.00  0.00      B    H  
ATOM    989  H2  HOH B 323      15.625  12.992  10.894  1.00  0.00      B    H  
ATOM    990  O   HOH B 324      24.966   5.401  12.803  1.00  0.00      B    O  
ATOM    991  H1  HOH B 324      24.405   5.311  13.657  1.00  0.00      B    H  
ATOM    992  H2  HOH B 324      25.609   4.639  12.766  1.00  0.00      B    H  
ATOM    993  O   HOH B 325      23.567  16.820  -0.220  1.00  0.00      B    O  
ATOM    994  H1  HOH B 325      24.271  16.122  -0.034  1.00  0.00      B    H  
ATOM    995  H2  HOH B 325      22.780  16.475   0.347  1.00  0.00      B    H  
ATOM    996  O   HOH B 326      26.761   9.688  28.027  1.00  0.00      B    O  
ATOM    997  H1  HOH B 326      26.415   8.992  27.404  1.00  0.00      B    H  
ATOM    998  H2  HOH B 326      26.182  10.483  27.996  1.00  0.00      B    H  
ATOM    999  O   HOH B 327      14.425  21.882  27.068  1.00  0.00      B    O  
ATOM   1000  H1  HOH B 327      14.490  22.585  27.834  1.00  0.00      B    H  
ATOM   1001  H2  HOH B 327      13.908  21.122  27.514  1.00  0.00      B    H  
ATOM   1002  O   HOH B 328       4.565  26.969  25.960  1.00  0.00      B    O  
ATOM   1003  H1  HOH B 328       4.817  27.911  25.821  1.00  0.00      B    H  
ATOM   1004  H2  HOH B 328       3.561  27.041  26.077  1.00  0.00      B    H  
ATOM   1005  O   HOH B 329      31.926   8.867   8.911  1.00  0.00      B    O  
ATOM   1006  H1  HOH B 329      32.700   8.896   8.247  1.00  0.00      B    H  
ATOM   1007  H2  HOH B 329      31.894   9.734   9.402  1.00  0.00      B    H  
ATOM   1008  O   HOH B 330      29.142  38.875   1.542  1.00  0.00      B    O  
ATOM   1009  H1  HOH B 330      29.270  39.881   1.401  1.00  0.00      B    H  
ATOM   1010  H2  HOH B 330      30.031  38.450   1.535  1.00  0.00      B    H  
ATOM   1011  O   HOH B 331       5.312  34.358  32.104  1.00  0.00      B    O  
ATOM   1012  H1  HOH B 331       4.634  35.075  32.185  1.00  0.00      B    H  
ATOM   1013  H2  HOH B 331       4.918  33.599  32.622  1.00  0.00      B    H  
ATOM   1014  O   HOH B 332      15.729  31.065  11.884  1.00  0.00      B    O  
ATOM   1015  H1  HOH B 332      15.124  31.533  11.208  1.00  0.00      B    H  
ATOM   1016  H2  HOH B 332      15.571  31.467  12.775  1.00  0.00      B    H  
ATOM   1017  O   HOH B 333       2.265   0.408   2.850  1.00  0.00      B    O  
ATOM   1018  H1  HOH B 333       2.406   1.217   2.200  1.00  0.00      B    H  
ATOM   1019  H2  HOH B 333       1.750   0.771   3.637  1.00  0.00      B    H  
ATOM   1020  O   HOH B 334       6.416  27.195  21.000  1.00  0.00      B    O  
ATOM   1021  H1  HOH B 334       7.367  27.264  20.669  1.00  0.00      B    H  
ATOM   1022  H2  HOH B 334       6.089  26.238  20.851  1.00  0.00      B    H  
ATOM   1023  O   HOH B 335      28.541  12.589  13.141  1.00  0.00      B    O  
ATOM   1024  H1  HOH B 335      29.269  11.889  13.001  1.00  0.00      B    H  
ATOM   1025  H2  HOH B 335      27.726  12.266  12.631  1.00  0.00      B    H  
ATOM   1026  O   HOH B 336       2.224  10.833  30.851  1.00  0.00      B    O  
ATOM   1027  H1  HOH B 336       2.834  10.141  31.237  1.00  0.00      B    H  
ATOM   1028  H2  HOH B 336       2.493  11.659  31.325  1.00  0.00      B    H  
ATOM   1029  O   HOH B 337      32.927  23.196   5.181  1.00  0.00      B    O  
ATOM   1030  H1  HOH B 337      32.340  23.372   4.430  1.00  0.00      B    H  
ATOM   1031  H2  HOH B 337      33.850  23.557   4.914  1.00  0.00      B    H  
ATOM   1032  O   HOH B 338      19.491  36.102   5.994  1.00  0.00      B    O  
ATOM   1033  H1  HOH B 338      19.859  36.926   6.429  1.00  0.00      B    H  
ATOM   1034  H2  HOH B 338      19.327  35.414   6.751  1.00  0.00      B    H  
ATOM   1035  O   HOH B 339      20.691  23.060   8.109  1.00  0.00      B    O  
ATOM   1036  H1  HOH B 339      20.842  22.084   8.157  1.00  0.00      B    H  
ATOM   1037  H2  HOH B 339      20.946  23.444   9.015  1.00  0.00      B    H  
ATOM   1038  O   HOH B 340      23.734  14.719   9.548  1.00  0.00      B    O  
ATOM   1039  H1  HOH B 340      24.586  14.214   9.289  1.00  0.00      B    H  
ATOM   1040  H2  HOH B 340      23.011  14.377   8.966  1.00  0.00      B    H  
ATOM   1041  O   HOH B 341       6.021  14.735  23.213  1.00  0.00      B    O  
ATOM   1042  H1  HOH B 341       6.737  14.035  23.119  1.00  0.00      B    H  
ATOM   1043  H2  HOH B 341       5.333  14.614  22.477  1.00  0.00      B    H  
ATOM   1044  O   HOH B 342      12.146   1.002  12.811  1.00  0.00      B    O  
ATOM   1045  H1  HOH B 342      12.057   0.808  11.830  1.00  0.00      B    H  
ATOM   1046  H2  HOH B 342      11.892   0.194  13.273  1.00  0.00      B    H  
ATOM   1047  O   HOH B 343      12.033  17.825  23.936  1.00  0.00      B    O  
ATOM   1048  H1  HOH B 343      11.016  17.765  23.785  1.00  0.00      B    H  
ATOM   1049  H2  HOH B 343      12.447  17.043  23.446  1.00  0.00      B    H  
ATOM   1050  O   HOH B 344      15.722   8.050  32.979  1.00  0.00      B    O  
ATOM   1051  H1  HOH B 344      15.613   8.262  34.012  1.00  0.00      B    H  
ATOM   1052  H2  HOH B 344      15.298   8.775  32.392  1.00  0.00      B    H  
ATOM   1053  O   HOH B 345      24.096  18.672   4.022  1.00  0.00      B    O  
ATOM   1054  H1  HOH B 345      24.691  17.937   3.669  1.00  0.00      B    H  
ATOM   1055  H2  HOH B 345      24.344  18.788   4.969  1.00  0.00      B    H  
ATOM   1056  O   HOH B 346      18.342  28.187  38.505  1.00  0.00      B    O  
ATOM   1057  H1  HOH B 346      19.256  28.512  38.193  1.00  0.00      B    H  
ATOM   1058  H2  HOH B 346      18.510  27.493  39.177  1.00  0.00      B    H  
ATOM   1059  O   HOH B 347       3.157  37.924  38.210  1.00  0.00      B    O  
ATOM   1060  H1  HOH B 347       2.745  38.874  38.266  1.00  0.00      B    H  
ATOM   1061  H2  HOH B 347       2.943  37.469  39.074  1.00  0.00      B    H  
ATOM   1062  O   HOH B 348      26.299  21.307  30.229  1.00  0.00      B    O  
ATOM   1063  H1  HOH B 348      26.218  21.336  29.198  1.00  0.00      B    H  
ATOM   1064  H2  HOH B 348      26.624  20.372  30.522  1.00  0.00      B    H  
ATOM   1065  O   HOH B 349       7.205  21.743  16.899  1.00  0.00      B    O  
ATOM   1066  H1  HOH B 349       7.147  20.977  16.237  1.00  0.00      B    H  
ATOM   1067  H2  HOH B 349       6.311  22.254  16.905  1.00  0.00      B    H  
ATOM   1068  O   HOH B 350       7.222  27.602   5.749  1.00  0.00      B    O  
ATOM   1069  H1  HOH B 350       6.512  27.143   5.194  1.00  0.00      B    H  
ATOM   1070  H2  HOH B 350       8.168  27.447   5.374  1.00  0.00      B    H  
ATOM   1071  O   HOH B 351      10.523  10.108   1.987  1.00  0.00      B    O  
ATOM   1072  H1  HOH B 351      10.493   9.870   2.959  1.00  0.00      B    H  
ATOM   1073  H2  HOH B 351      10.874   9.314   1.495  1.00  0.00      B    H  
ATOM   1074  O   HOH B 352       6.812   1.120  36.109  1.00  0.00      B    O  
ATOM   1075  H1  HOH B 352       7.306   1.877  36.588  1.00  0.00      B    H  
ATOM   1076  H2  HOH B 352       7.549   0.488  35.837  1.00  0.00      B    H  
ATOM   1077  O   HOH B 353      11.756   3.730  12.299  1.00  0.00      B    O  
ATOM   1078  H1  HOH B 353      12.535   4.255  11.867  1.00  0.00      B    H  
ATOM   1079  H2  HOH B 353      11.945   2.736  12.228  1.00  0.00      B    H  
ATOM   1080  O   HOH B 354      19.234   6.275  15.673  1.00  0.00      B    O  
ATOM   1081  H1  HOH B 354      19.644   5.991  14.784  1.00  0.00      B    H  
ATOM   1082  H2  HOH B 354      18.716   7.108  15.543  1.00  0.00      B    H  
ATOM   1083  O   HOH B 355      32.808  16.043  37.502  1.00  0.00      B    O  
ATOM   1084  H1  HOH B 355      32.045  16.374  38.102  1.00  0.00      B    H  
ATOM   1085  H2  HOH B 355      32.611  16.431  36.575  1.00  0.00      B    H  
ATOM   1086  O   HOH B 356       2.472  30.874  13.662  1.00  0.00      B    O  
ATOM   1087  H1  HOH B 356       3.033  31.601  13.118  1.00  0.00      B    H  
ATOM   1088  H2  HOH B 356       2.690  31.019  14.635  1.00  0.00      B    H  
ATOM   1089  O   HOH B 357      21.478   6.994  16.900  1.00  0.00      B    O  
ATOM   1090  H1  HOH B 357      21.731   7.381  16.021  1.00  0.00      B    H  
ATOM   1091  H2  HOH B 357      20.513   6.661  16.813  1.00  0.00      B    H  
ATOM   1092  O   HOH B 358      22.335   5.213  31.903  1.00  0.00      B    O  
ATOM   1093  H1  HOH B 358      21.519   5.633  32.291  1.00  0.00      B    H  
ATOM   1094  H2  HOH B 358      22.362   4.219  32.194  1.00  0.00      B    H  
ATOM   1095  O   HOH B 359      33.764  20.190   7.988  1.00  0.00      B    O  
ATOM   1096  H1  HOH B 359      34.289  19.627   7.330  1.00  0.00      B    H  
ATOM   1097  H2  HOH B 359      33.113  20.691   7.359  1.00  0.00      B    H  
ATOM   1098  O   HOH B 360      37.708   9.719  27.118  1.00  0.00      B    O  
ATOM   1099  H1  HOH B 360      38.287  10.520  26.885  1.00  0.00      B    H  
ATOM   1100  H2  HOH B 360      37.172  10.016  27.930  1.00  0.00      B    H  
ATOM   1101  O   HOH B 361       8.711  12.000  29.617  1.00  0.00      B    O  
ATOM   1102  H1  HOH B 361       8.075  11.664  28.885  1.00  0.00      B    H  
ATOM   1103  H2  HOH B 361       8.568  12.998  29.745  1.00  0.00      B    H  
ATOM   1104  O   HOH B 362      10.512  30.050  25.471  1.00  0.00      B    O  
ATOM   1105  H1  HOH B 362      10.076  29.520  24.706  1.00  0.00      B    H  
ATOM   1106  H2  HOH B 362      10.568  31.053  25.215  1.00  0.00      B    H  
ATOM   1107  O   HOH B 363      15.881  12.177   1.384  1.00  0.00      B    O  
ATOM   1108  H1  HOH B 363      16.327  11.795   0.545  1.00  0.00      B    H  
ATOM   1109  H2  HOH B 363      15.005  11.630   1.577  1.00  0.00      B    H  
ATOM   1110  O   HOH B 364      35.107  13.820   8.007  1.00  0.00      B    O  
ATOM   1111  H1  HOH B 364      34.385  14.375   8.521  1.00  0.00      B    H  
ATOM   1112  H2  HOH B 364      35.966  13.895   8.568  1.00  0.00      B    H  
ATOM   1113  O   HOH B 365      21.127  22.174  20.284  1.00  0.00      B    O  
ATOM   1114  H1  HOH B 365      20.426  21.697  20.820  1.00  0.00      B    H  
ATOM   1115  H2  HOH B 365      22.017  21.819  20.653  1.00  0.00      B    H  
ATOM   1116  O   HOH B 366      38.353  21.897  16.072  1.00  0.00      B    O  
ATOM   1117  H1  HOH B 366      37.711  22.346  15.444  1.00  0.00      B    H  
ATOM   1118  H2  HOH B 366      37.789  21.485  16.832  1.00  0.00      B    H  
ATOM   1119  O   HOH B 367      37.663   0.583   7.588  1.00  0.00      B    O  
ATOM   1120  H1  HOH B 367      37.111   0.351   8.419  1.00  0.00      B    H  
ATOM   1121  H2  HOH B 367      37.525   1.497   7.337  1.00  0.00      B    H  
ATOM   1122  O   HOH B 368      28.189   6.005   7.768  1.00  0.00      B    O  
ATOM   1123  H1  HOH B 368      28.784   5.384   7.228  1.00  0.00      B    H  
ATOM   1124  H2  HOH B 368      28.341   6.897   7.369  1.00  0.00      B    H  
ATOM   1125  O   HOH B 369      38.607  31.771  10.872  1.00  0.00      B    O  
ATOM   1126  H1  HOH B 369      38.675  31.657  11.857  1.00  0.00      B    H  
ATOM   1127  H2  HOH B 369      38.334  32.788  10.697  1.00  0.00      B    H  
ATOM   1128  O   HOH B 370      32.067  18.342   9.861  1.00  0.00      B    O  
ATOM   1129  H1  HOH B 370      31.064  18.161   9.586  1.00  0.00      B    H  
ATOM   1130  H2  HOH B 370      32.527  18.973   9.194  1.00  0.00      B    H  
ATOM   1131  O   HOH B 371      30.390  32.667  12.103  1.00  0.00      B    O  
ATOM   1132  H1  HOH B 371      29.846  33.298  12.641  1.00  0.00      B    H  
ATOM   1133  H2  HOH B 371      30.665  33.214  11.227  1.00  0.00      B    H  
ATOM   1134  O   HOH B 372      27.397  26.593  11.436  1.00  0.00      B    O  
ATOM   1135  H1  HOH B 372      26.634  26.011  11.114  1.00  0.00      B    H  
ATOM   1136  H2  HOH B 372      27.890  26.858  10.569  1.00  0.00      B    H  
ATOM   1137  O   HOH B 373      30.628  11.650  30.923  1.00  0.00      B    O  
ATOM   1138  H1  HOH B 373      31.105  11.044  31.556  1.00  0.00      B    H  
ATOM   1139  H2  HOH B 373      30.214  11.162  30.144  1.00  0.00      B    H  
ATOM   1140  O   HOH B 374      24.112   7.302  10.397  1.00  0.00      B    O  
ATOM   1141  H1  HOH B 374      24.154   6.813   9.472  1.00  0.00      B    H  
ATOM   1142  H2  HOH B 374      24.744   6.799  10.985  1.00  0.00      B    H  
ATOM   1143  O   HOH B 375      30.082  27.022  30.196  1.00  0.00      B    O  
ATOM   1144  H1  HOH B 375      30.972  27.078  29.663  1.00  0.00      B    H  
ATOM   1145  H2  HOH B 375      30.035  27.878  30.756  1.00  0.00      B    H  
ATOM   1146  O   HOH B 376      22.785  18.357  30.190  1.00  0.00      B    O  
ATOM   1147  H1  HOH B 376      23.534  18.634  29.549  1.00  0.00      B    H  
ATOM   1148  H2  HOH B 376      23.053  17.475  30.664  1.00  0.00      B    H  
ATOM   1149  O   HOH B 377      11.782  22.857  34.809  1.00  0.00      B    O  
ATOM   1150  H1  HOH B 377      11.109  22.131  34.639  1.00  0.00      B    H  
ATOM   1151  H2  HOH B 377      11.834  22.945  35.788  1.00  0.00      B    H  
ATOM   1152  O   HOH B 378       3.973   8.622  31.375  1.00  0.00      B    O  
ATOM   1153  H1  HOH B 378       4.013   8.374  30.407  1.00  0.00      B    H  
ATOM   1154  H2  HOH B 378       4.770   9.291  31.487  1.00  0.00      B    H  
ATOM   1155  O   HOH B 379      13.591   2.742  36.699  1.00  0.00      B    O  
ATOM   1156  H1  HOH B 379      12.980   3.504  36.916  1.00  0.00      B    H  
ATOM   1157  H2  HOH B 379      14.291   3.150  36.020  1.00  0.00      B    H  
ATOM   1158  O   HOH B 380      32.666  34.295  37.251  1.00  0.00      B    O  
ATOM   1159  H1  HOH B 380      33.343  33.765  36.715  1.00  0.00      B    H  
ATOM   1160  H2  HOH B 380      31.775  33.929  36.927  1.00  0.00      B    H  
ATOM   1161  O   HOH B 381      31.543  28.036  36.316  1.00  0.00      B    O  
ATOM   1162  H1  HOH B 381      32.424  28.459  36.123  1.00  0.00      B    H  
ATOM   1163  H2  HOH B 381      30.878  28.187  35.565  1.00  0.00      B    H  
ATOM   1164  O   HOH B 382      14.500  33.800  35.139  1.00  0.00      B    O  
ATOM   1165  H1  HOH B 382      15.153  33.274  34.569  1.00  0.00      B    H  
ATOM   1166  H2  HOH B 382      14.731  33.764  36.144  1.00  0.00      B    H  
ATOM   1167  O   HOH B 383      11.764  13.969   9.521  1.00  0.00      B    O  
ATOM   1168  H1  HOH B 383      10.910  13.413   9.329  1.00  0.00      B    H  
ATOM   1169  H2  HOH B 383      12.029  13.686  10.501  1.00  0.00      B    H  
ATOM   1170  O   HOH B 384       8.991  19.495   7.467  1.00  0.00      B    O  
ATOM   1171  H1  HOH B 384       9.934  19.691   7.164  1.00  0.00      B    H  
ATOM   1172  H2  HOH B 384       8.388  20.205   7.118  1.00  0.00      B    H  
ATOM   1173  O   HOH B 385      15.499  31.975  14.318  1.00  0.00      B    O  
ATOM   1174  H1  HOH B 385      14.674  31.814  14.882  1.00  0.00      B    H  
ATOM   1175  H2  HOH B 385      16.306  31.609  14.801  1.00  0.00      B    H  
ATOM   1176  O   HOH B 386       9.231  26.689  36.168  1.00  0.00      B    O  
ATOM   1177  H1  HOH B 386       9.503  26.265  35.309  1.00  0.00      B    H  
ATOM   1178  H2  HOH B 386       9.079  25.861  36.739  1.00  0.00      B    H  
ATOM   1179  O   HOH B 387      27.873  25.608  30.081  1.00  0.00      B    O  
ATOM   1180  H1  HOH B 387      28.825  25.986  30.238  1.00  0.00      B    H  
ATOM   1181  H2  HOH B 387      27.201  26.363  30.117  1.00  0.00      B    H  
ATOM   1182  O   HOH B 388      18.356  29.609   4.951  1.00  0.00      B    O  
ATOM   1183  H1  HOH B 388      18.433  30.542   5.386  1.00  0.00      B    H  
ATOM   1184  H2  HOH B 388      18.894  28.897   5.501  1.00  0.00      B    H  
ATOM   1185  O   HOH B 389      32.108  24.847  36.816  1.00  0.00      B    O  
ATOM   1186  H1  HOH B 389      32.903  24.139  36.870  1.00  0.00      B    H  
ATOM   1187  H2  HOH B 389      31.799  24.805  35.794  1.00  0.00      B    H  
ATOM   1188  O   HOH B 390      37.695  13.658   2.525  1.00  0.00      B    O  
ATOM   1189  H1  HOH B 390      37.745  14.634   2.241  1.00  0.00      B    H  
ATOM   1190  H2  HOH B 390      37.717  13.183   1.669  1.00  0.00      B    H  
ATOM   1191  O   HOH B 391       9.258  17.670  16.230  1.00  0.00      B    O  
ATOM   1192  H1  HOH B 391       8.964  17.698  15.219  1.00  0.00      B    H  
ATOM   1193  H2  HOH B 391       9.301  16.683  16.469  1.00  0.00      B    H  
ATOM   1194  O   HOH B 392       9.441  12.430  20.753  1.00  0.00      B    O  
ATOM   1195  H1  HOH B 392      10.299  12.425  20.247  1.00  0.00      B    H  
ATOM   1196  H2  HOH B 392       8.635  12.618  20.138  1.00  0.00      B    H  
ATOM   1197  O   HOH B 393       5.683   6.292  32.313  1.00  0.00      B    O  
ATOM   1198  H1  HOH B 393       5.367   7.072  31.709  1.00  0.00      B    H  
ATOM   1199  H2  HOH B 393       5.816   5.446  31.750  1.00  0.00      B    H  
ATOM   1200  O   HOH B 394       4.485  28.914  31.532  1.00  0.00      B    O  
ATOM   1201  H1  HOH B 394       3.891  29.009  30.716  1.00  0.00      B    H  
ATOM   1202  H2  HOH B 394       5.242  29.595  31.331  1.00  0.00      B    H  
ATOM   1203  O   HOH B 395       4.679  27.150  12.437  1.00  0.00      B    O  
ATOM   1204  H1  HOH B 395       5.173  26.812  11.610  1.00  0.00      B    H  
ATOM   1205  H2  HOH B 395       4.388  26.258  12.956  1.00  0.00      B    H  
ATOM   1206  O   HOH B 396      28.974  36.488  11.934  1.00  0.00      B    O  
ATOM   1207  H1  HOH B 396      29.344  35.838  12.643  1.00  0.00      B    H  
ATOM   1208  H2  HOH B 396      28.390  35.939  11.260  1.00  0.00      B    H  
ATOM   1209  O   HOH B 397      26.910  23.060  32.189  1.00  0.00      B    O  
ATOM   1210  H1  HOH B 397      26.633  22.593  31.364  1.00  0.00      B    H  
ATOM   1211  H2  HOH B 397      27.251  23.993  32.001  1.00  0.00      B    H  
ATOM   1212  O   HOH B 398       6.354  38.789  10.370  1.00  0.00      B    O  
ATOM   1213  H1  HOH B 398       6.049  39.764  10.471  1.00  0.00      B    H  
ATOM   1214  H2  HOH B 398       7.253  38.682  10.846  1.00  0.00      B    H  
ATOM   1215  O   HOH B 399       6.030  11.519  24.215  1.00  0.00      B    O  
ATOM   1216  H1  HOH B 399       5.862  12.125  25.041  1.00  0.00      B    H  
ATOM   1217  H2  HOH B 399       6.885  11.911  23.694  1.00  0.00      B    H  
ATOM   1218  O   HOH B 400      28.694  34.052  33.324  1.00  0.00      B    O  
ATOM   1219  H1  HOH B 400      28.055  33.775  34.042  1.00  0.00      B    H  
ATOM   1220  H2  HOH B 400      29.200  34.836  33.616  1.00  0.00      B    H  
ATOM   1221  O   HOH B 401      31.635  15.929  23.757  1.00  0.00      B    O  
ATOM   1222  H1  HOH B 401      32.233  16.747  23.580  1.00  0.00      B    H  
ATOM   1223  H2  HOH B 401      30.817  16.208  24.198  1.00  0.00      B    H  
ATOM   1224  O   HOH B 402      12.319  29.212  37.061  1.00  0.00      B    O  
ATOM   1225  H1  HOH B 402      12.884  28.430  37.373  1.00  0.00      B    H  
ATOM   1226  H2  HOH B 402      11.356  28.954  37.289  1.00  0.00      B    H  
ATOM   1227  O   HOH B 403      19.045  10.383  30.349  1.00  0.00      B    O  
ATOM   1228  H1  HOH B 403      18.715   9.441  30.545  1.00  0.00      B    H  
ATOM   1229  H2  HOH B 403      19.542  10.319  29.475  1.00  0.00      B    H  
ATOM   1230  O   HOH B 404      13.240  33.166  24.488  1.00  0.00      B    O  
ATOM   1231  H1  HOH B 404      14.106  33.761  24.476  1.00  0.00      B    H  
ATOM   1232  H2  HOH B 404      13.224  32.604  25.370  1.00  0.00      B    H  
ATOM   1233  O   HOH B 405      25.404  13.915  27.784  1.00  0.00      B    O  
ATOM   1234  H1  HOH B 405      25.232  12.921  27.614  1.00  0.00      B    H  
ATOM   1235  H2  HOH B 405      25.743  14.098  28.683  1.00  0.00      B    H  
ATOM   1236  O   HOH B 406      35.606  29.149   9.505  1.00  0.00      B    O  
ATOM   1237  H1  HOH B 406      35.763  29.836   8.756  1.00  0.00      B    H  
ATOM   1238  H2  HOH B 406      35.346  28.286   9.141  1.00  0.00      B    H  
ATOM   1239  O   HOH B 407      32.655  29.461  19.916  1.00  0.00      B    O  
ATOM   1240  H1  HOH B 407      31.918  28.733  19.834  1.00  0.00      B    H  
ATOM   1241  H2  HOH B 407      32.171  30.369  20.031  1.00  0.00      B    H  
ATOM   1242  O   HOH B 408      14.600  10.056  31.782  1.00  0.00      B    O  
ATOM   1243  H1  HOH B 408      13.632  10.218  31.550  1.00  0.00      B    H  
ATOM   1244  H2  HOH B 408      15.131  10.472  31.000  1.00  0.00      B    H  
ATOM   1245  O   HOH B 409      33.141  25.286  17.865  1.00  0.00      B    O  
ATOM   1246  H1  HOH B 409      33.374  25.247  16.878  1.00  0.00      B    H  
ATOM   1247  H2  HOH B 409      32.704  24.412  18.104  1.00  0.00      B    H  
ATOM   1248  O   HOH B 410       4.537  19.029  23.598  1.00  0.00      B    O  
ATOM   1249  H1  HOH B 410       3.630  18.938  23.985  1.00  0.00      B    H  
ATOM   1250  H2  HOH B 410       5.000  19.800  24.081  1.00  0.00      B    H  
ATOM   1251  O   HOH B 411      30.140  38.109  21.238  1.00  0.00      B    O  
ATOM   1252  H1  HOH B 411      30.764  37.319  21.566  1.00  0.00      B    H  
ATOM   1253  H2  HOH B 411      30.453  38.888  21.727  1.00  0.00      B    H  
ATOM   1254  O   HOH B 412      25.293  14.923   0.456  1.00  0.00      B    O  
ATOM   1255  H1  HOH B 412      25.046  14.052  -0.024  1.00  0.00      B    H  
ATOM   1256  H2  HOH B 412      26.146  14.835   0.972  1.00  0.00      B    H  
ATOM   1257  O   HOH B 413      37.731   7.267   8.414  1.00  0.00      B    O  
ATOM   1258  H1  HOH B 413      36.866   7.033   7.955  1.00  0.00      B    H  
ATOM   1259  H2  HOH B 413      37.734   8.238   8.486  1.00  0.00      B    H  
ATOM   1260  O   HOH B 414      14.602  16.202  36.276  1.00  0.00      B    O  
ATOM   1261  H1  HOH B 414      14.622  15.550  35.486  1.00  0.00      B    H  
ATOM   1262  H2  HOH B 414      15.498  16.663  36.319  1.00  0.00      B    H  
ATOM   1263  O   HOH B 415      26.709  31.261   8.647  1.00  0.00      B    O  
ATOM   1264  H1  HOH B 415      27.113  31.814   7.908  1.00  0.00      B    H  
ATOM   1265  H2  HOH B 415      25.697  31.154   8.420  1.00  0.00      B    H  
ATOM   1266  O   HOH B 416      35.372  12.141  13.930  1.00  0.00      B    O  
ATOM   1267  H1  HOH B 416      36.283  12.444  14.332  1.00  0.00      B    H  
ATOM   1268  H2  HOH B 416      35.571  11.479  13.205  1.00  0.00      B    H  
ATOM   1269  O   HOH B 417      12.328  29.263   9.077  1.00  0.00      B    O  
ATOM   1270  H1  HOH B 417      12.354  30.212   8.702  1.00  0.00      B    H  
ATOM   1271  H2  HOH B 417      13.296  28.983   9.229  1.00  0.00      B    H  
ATOM   1272  O   HOH B 418      31.698  27.622  26.237  1.00  0.00      B    O  
ATOM   1273  H1  HOH B 418      31.822  28.175  25.422  1.00  0.00      B    H  
ATOM   1274  H2  HOH B 418      30.734  27.700  26.580  1.00  0.00      B    H  
ATOM   1275  O   HOH B 419      16.508  29.077  34.359  1.00  0.00      B    O  
ATOM   1276  H1  HOH B 419      15.727  29.591  34.731  1.00  0.00      B    H  
ATOM   1277  H2  HOH B 419      17.388  29.675  34.416  1.00  0.00      B    H  
ATOM   1278  O   HOH B 420      30.028   2.859   5.721  1.00  0.00      B    O  
ATOM   1279  H1  HOH B 420      29.967   1.986   5.170  1.00  0.00      B    H  
ATOM   1280  H2  HOH B 420      29.783   3.620   5.197  1.00  0.00      B    H  
ATOM   1281  O   HOH B 421      37.564   8.537  19.197  1.00  0.00      B    O  
ATOM   1282  H1  HOH B 421      38.178   7.684  19.191  1.00  0.00      B    H  
ATOM   1283  H2  HOH B 421      37.081   8.563  20.115  1.00  0.00      B    H  
ATOM   1284  O   HOH B 422      36.611  17.727  14.150  1.00  0.00      B    O  
ATOM   1285  H1  HOH B 422      35.964  17.276  13.472  1.00  0.00      B    H  
ATOM   1286  H2  HOH B 422      37.345  18.124  13.666  1.00  0.00      B    H  
ATOM   1287  O   HOH B 423      35.686  26.051  29.651  1.00  0.00      B    O  
ATOM   1288  H1  HOH B 423      36.101  25.536  30.440  1.00  0.00      B    H  
ATOM   1289  H2  HOH B 423      35.390  26.944  30.004  1.00  0.00      B    H  
ATOM   1290  O   HOH B 424      -0.118  32.636  29.290  1.00  0.00      B    O  
ATOM   1291  H1  HOH B 424       0.728  33.156  29.484  1.00  0.00      B    H  
ATOM   1292  H2  HOH B 424      -0.339  32.210  30.157  1.00  0.00      B    H  
ATOM   1293  O   HOH B 425       7.497  25.255  16.039  1.00  0.00      B    O  
ATOM   1294  H1  HOH B 425       6.541  25.535  16.372  1.00  0.00      B    H  
ATOM   1295  H2  HOH B 425       7.606  24.229  16.198  1.00  0.00      B    H  
ATOM   1296  O   HOH B 426      14.100   7.668  23.594  1.00  0.00      B    O  
ATOM   1297  H1  HOH B 426      15.067   7.334  23.710  1.00  0.00      B    H  
ATOM   1298  H2  HOH B 426      14.047   8.187  22.737  1.00  0.00      B    H  
ATOM   1299  O   HOH B 427      39.230  19.847  22.795  1.00  0.00      B    O  
ATOM   1300  H1  HOH B 427      39.109  20.331  21.945  1.00  0.00      B    H  
ATOM   1301  H2  HOH B 427      38.611  19.027  22.877  1.00  0.00      B    H  
ATOM   1302  O   HOH B 428      35.596  37.031  18.228  1.00  0.00      B    O  
ATOM   1303  H1  HOH B 428      36.381  37.488  17.799  1.00  0.00      B    H  
ATOM   1304  H2  HOH B 428      35.724  36.063  18.040  1.00  0.00      B    H  
ATOM   1305  O   HOH B 429      28.399   5.540   4.266  1.00  0.00      B    O  
ATOM   1306  H1  HOH B 429      27.605   5.005   4.015  1.00  0.00      B    H  
ATOM   1307  H2  HOH B 429      28.148   6.468   4.041  1.00  0.00      B    H  
ATOM   1308  O   HOH B 430      32.499  36.998  11.130  1.00  0.00      B    O  
ATOM   1309  H1  HOH B 430      32.854  37.522  10.368  1.00  0.00      B    H  
ATOM   1310  H2  HOH B 430      33.217  36.250  11.337  1.00  0.00      B    H  
ATOM   1311  O   HOH B 431       8.474  34.273  24.435  1.00  0.00      B    O  
ATOM   1312  H1  HOH B 431       8.054  34.817  25.164  1.00  0.00      B    H  
ATOM   1313  H2  HOH B 431       8.127  34.663  23.540  1.00  0.00      B    H  
ATOM   1314  O   HOH B 432      30.583  23.781   3.555  1.00  0.00      B    O  
ATOM   1315  H1  HOH B 432      30.408  23.301   2.758  1.00  0.00      B    H  
ATOM   1316  H2  HOH B 432      29.669  24.104   3.853  1.00  0.00      B    H  
ATOM   1317  O   HOH B 433       5.578  23.088   2.146  1.00  0.00      B    O  
ATOM   1318  H1  HOH B 433       5.084  22.216   1.987  1.00  0.00      B    H  
ATOM   1319  H2  HOH B 433       6.430  22.887   2.593  1.00  0.00      B    H  
ATOM   1320  O   HOH B 434      10.090   9.668  28.925  1.00  0.00      B    O  
ATOM   1321  H1  HOH B 434       9.760   8.974  28.345  1.00  0.00      B    H  
ATOM   1322  H2  HOH B 434       9.424  10.386  29.089  1.00  0.00      B    H  
ATOM   1323  O   HOH B 435       5.722  17.183   7.123  1.00  0.00      B    O  
ATOM   1324  H1  HOH B 435       6.407  16.877   6.460  1.00  0.00      B    H  
ATOM   1325  H2  HOH B 435       5.328  18.066   6.745  1.00  0.00      B    H  
ATOM   1326  O   HOH B 436       9.051  23.517  21.343  1.00  0.00      B    O  
ATOM   1327  H1  HOH B 436       8.118  23.941  21.591  1.00  0.00      B    H  
ATOM   1328  H2  HOH B 436       8.867  22.867  20.614  1.00  0.00      B    H  
ATOM   1329  O   HOH B 437      27.487  29.605  29.929  1.00  0.00      B    O  
ATOM   1330  H1  HOH B 437      27.049  30.003  30.765  1.00  0.00      B    H  
ATOM   1331  H2  HOH B 437      28.470  29.273  30.187  1.00  0.00      B    H  
ATOM   1332  O   HOH B 438      38.689  17.819  28.719  1.00  0.00      B    O  
ATOM   1333  H1  HOH B 438      39.608  17.974  29.218  1.00  0.00      B    H  
ATOM   1334  H2  HOH B 438      38.229  18.673  28.562  1.00  0.00      B    H  
ATOM   1335  O   HOH B 439       1.144  26.697  32.861  1.00  0.00      B    O  
ATOM   1336  H1  HOH B 439       1.259  27.437  32.155  1.00  0.00      B    H  
ATOM   1337  H2  HOH B 439       1.589  25.849  32.515  1.00  0.00      B    H  
ATOM   1338  O   HOH B 440      22.996  37.370  28.495  1.00  0.00      B    O  
ATOM   1339  H1  HOH B 440      23.610  37.641  27.674  1.00  0.00      B    H  
ATOM   1340  H2  HOH B 440      22.188  37.986  28.411  1.00  0.00      B    H  
ATOM   1341  O   HOH B 441      25.259  18.839  16.965  1.00  0.00      B    O  
ATOM   1342  H1  HOH B 441      25.435  18.802  15.950  1.00  0.00      B    H  
ATOM   1343  H2  HOH B 441      25.397  17.891  17.372  1.00  0.00      B    H  
ATOM   1344  O   HOH B 442       1.796  12.945   7.730  1.00  0.00      B    O  
ATOM   1345  H1  HOH B 442       1.673  12.073   8.266  1.00  0.00      B    H  
ATOM   1346  H2  HOH B 442       2.116  12.679   6.802  1.00  0.00      B    H  
ATOM   1347  O   HOH B 443      17.441   2.594  38.722  1.00  0.00      B    O  
ATOM   1348  H1  HOH B 443      16.485   2.222  38.622  1.00  0.00      B    H  
ATOM   1349  H2  HOH B 443      17.951   1.746  38.887  1.00  0.00      B    H  
ATOM   1350  O   HOH B 444      23.997  30.619   3.108  1.00  0.00      B    O  
ATOM   1351  H1  HOH B 444      23.131  30.692   3.672  1.00  0.00      B    H  
ATOM   1352  H2  HOH B 444      24.423  31.521   3.030  1.00  0.00      B    H  
ATOM   1353  O   HOH B 445      31.740  13.906  31.210  1.00  0.00      B    O  
ATOM   1354  H1  HOH B 445      31.287  12.971  31.086  1.00  0.00      B    H  
ATOM   1355  H2  HOH B 445      32.728  13.756  31.357  1.00  0.00      B    H  
ATOM   1356  O   HOH B 446      20.402  38.575  20.938  1.00  0.00      B    O  
ATOM   1357  H1  HOH B 446      20.065  39.299  20.354  1.00  0.00      B    H  
ATOM   1358  H2  HOH B 446      19.524  38.451  21.556  1.00  0.00      B    H  
ATOM   1359  O   HOH B 447      27.937  17.480   0.839  1.00  0.00      B    O  
ATOM   1360  H1  HOH B 447      28.160  16.522   0.588  1.00  0.00      B    H  
ATOM   1361  H2  HOH B 447      27.582  17.929  -0.010  1.00  0.00      B    H  
ATOM   1362  O   HOH B 448      29.288  15.650   4.538  1.00  0.00      B    O  
ATOM   1363  H1  HOH B 448      30.056  16.318   4.630  1.00  0.00      B    H  
ATOM   1364  H2  HOH B 448      29.714  14.719   4.377  1.00  0.00      B    H  
ATOM   1365  O   HOH B 449      12.809  13.585  16.343  1.00  0.00      B    O  
ATOM   1366  H1  HOH B 449      12.339  14.234  16.991  1.00  0.00      B    H  
ATOM   1367  H2  HOH B 449      13.802  13.740  16.483  1.00  0.00      B    H  
ATOM   1368  O   HOH B 450      14.696  37.454  16.531  1.00  0.00      B    O  
ATOM   1369  H1  HOH B 450      15.336  38.094  17.004  1.00  0.00      B    H  
ATOM   1370  H2  HOH B 450      15.179  36.562  16.345  1.00  0.00      B    H  
ATOM   1371  O   HOH B 451       5.215  35.871   2.482  1.00  0.00      B    O  
ATOM   1372  H1  HOH B 451       5.750  35.312   3.153  1.00  0.00      B    H  
ATOM   1373  H2  HOH B 451       4.957  36.734   2.894  1.00  0.00      B    H  
ATOM   1374  O   HOH B 452      16.812  32.630  20.569  1.00  0.00      B    O  
ATOM   1375  H1  HOH B 452      16.885  31.674  20.212  1.00  0.00      B    H  
ATOM   1376  H2  HOH B 452      17.667  32.825  21.070  1.00  0.00      B    H  
ATOM   1377  O   HOH B 453      26.956   1.790   5.491  1.00  0.00      B    O  
ATOM   1378  H1  HOH B 453      25.959   1.943   5.670  1.00  0.00      B    H  
ATOM   1379  H2  HOH B 453      27.463   1.925   6.416  1.00  0.00      B    H  
ATOM   1380  O   HOH B 454      24.521  38.200  26.311  1.00  0.00      B    O  
ATOM   1381  H1  HOH B 454      25.254  38.686  25.863  1.00  0.00      B    H  
ATOM   1382  H2  HOH B 454      23.643  38.542  26.042  1.00  0.00      B    H  
ATOM   1383  O   HOH B 455      36.689   6.505  12.801  1.00  0.00      B    O  
ATOM   1384  H1  HOH B 455      36.380   7.310  13.376  1.00  0.00      B    H  
ATOM   1385  H2  HOH B 455      36.111   5.678  13.080  1.00  0.00      B    H  
ATOM   1386  O   HOH B 456      35.773   6.434  26.133  1.00  0.00      B    O  
ATOM   1387  H1  HOH B 456      35.348   5.968  25.356  1.00  0.00      B    H  
ATOM   1388  H2  HOH B 456      35.935   5.826  26.923  1.00  0.00      B    H  
ATOM   1389  O   HOH B 457       7.541  24.121   6.747  1.00  0.00      B    O  
ATOM   1390  H1  HOH B 457       7.428  24.312   7.733  1.00  0.00      B    H  
ATOM   1391  H2  HOH B 457       6.587  24.294   6.347  1.00  0.00      B    H  
ATOM   1392  O   HOH B 458       3.707  19.820  32.348  1.00  0.00      B    O  
ATOM   1393  H1  HOH B 458       4.403  20.382  31.884  1.00  0.00      B    H  
ATOM   1394  H2  HOH B 458       2.782  20.096  32.215  1.00  0.00      B    H  
ATOM   1395  O   HOH B 459      37.551   3.841   9.905  1.00  0.00      B    O  
ATOM   1396  H1  HOH B 459      38.423   4.381  10.059  1.00  0.00      B    H  
ATOM   1397  H2  HOH B 459      37.319   3.845   8.885  1.00  0.00      B    H  
ATOM   1398  O   HOH B 460      25.539  23.160   1.010  1.00  0.00      B    O  
ATOM   1399  H1  HOH B 460      24.836  23.651   1.554  1.00  0.00      B    H  
ATOM   1400  H2  HOH B 460      25.496  22.140   1.155  1.00  0.00      B    H  
ATOM   1401  O   HOH B 461       7.815  10.053  25.914  1.00  0.00      B    O  
ATOM   1402  H1  HOH B 461       8.372   9.558  25.242  1.00  0.00      B    H  
ATOM   1403  H2  HOH B 461       7.050  10.510  25.461  1.00  0.00      B    H  
ATOM   1404  O   HOH B 462      29.592  22.008  32.186  1.00  0.00      B    O  
ATOM   1405  H1  HOH B 462      28.632  22.427  32.149  1.00  0.00      B    H  
ATOM   1406  H2  HOH B 462      30.265  22.704  31.926  1.00  0.00      B    H  
ATOM   1407  O   HOH B 463      38.854  10.382  36.327  1.00  0.00      B    O  
ATOM   1408  H1  HOH B 463      38.759  11.407  36.471  1.00  0.00      B    H  
ATOM   1409  H2  HOH B 463      39.139  10.244  35.312  1.00  0.00      B    H  
ATOM   1410  O   HOH B 464      22.120  13.401  30.153  1.00  0.00      B    O  
ATOM   1411  H1  HOH B 464      21.823  13.893  29.322  1.00  0.00      B    H  
ATOM   1412  H2  HOH B 464      21.288  13.133  30.673  1.00  0.00      B    H  
ATOM   1413  O   HOH B 465       2.483  15.038  39.213  1.00  0.00      B    O  
ATOM   1414  H1  HOH B 465       2.772  16.029  39.314  1.00  0.00      B    H  
ATOM   1415  H2  HOH B 465       1.730  15.007  38.533  1.00  0.00      B    H  
ATOM   1416  O   HOH B 466      19.161  11.251  13.362  1.00  0.00      B    O  
ATOM   1417  H1  HOH B 466      19.020  12.214  12.963  1.00  0.00      B    H  
ATOM   1418  H2  HOH B 466      20.150  11.013  13.310  1.00  0.00      B    H  
ATOM   1419  O   HOH B 467       2.433  26.868  19.761  1.00  0.00      B    O  
ATOM   1420  H1  HOH B 467       2.421  26.776  20.749  1.00  0.00      B    H  
ATOM   1421  H2  HOH B 467       2.951  27.750  19.645  1.00  0.00      B    H  
ATOM   1422  O   HOH B 468       1.360  33.292  24.955  1.00  0.00      B    O  
ATOM   1423  H1  HOH B 468       0.801  32.811  25.711  1.00  0.00      B    H  
ATOM   1424  H2  HOH B 468       1.717  32.576  24.338  1.00  0.00      B    H  
ATOM   1425  O   HOH B 469      27.961  23.927   3.847  1.00  0.00      B    O  
ATOM   1426  H1  HOH B 469      27.900  22.898   3.753  1.00  0.00      B    H  
ATOM   1427  H2  HOH B 469      27.966  24.388   2.910  1.00  0.00      B    H  
ATOM   1428  O   HOH B 470      28.278  20.707  20.657  1.00  0.00      B    O  
ATOM   1429  H1  HOH B 470      28.638  19.726  20.615  1.00  0.00      B    H  
ATOM   1430  H2  HOH B 470      27.468  20.807  19.998  1.00  0.00      B    H  
ATOM   1431  O   HOH B 471      26.157  32.093  39.287  1.00  0.00      B    O  
ATOM   1432  H1  HOH B 471      26.356  32.836  38.594  1.00  0.00      B    H  
ATOM   1433  H2  HOH B 471      27.014  31.554  39.386  1.00  0.00      B    H  
ATOM   1434  O   HOH B 472      10.729  33.062   7.427  1.00  0.00      B    O  
ATOM   1435  H1  HOH B 472       9.735  33.404   7.429  1.00  0.00      B    H  
ATOM   1436  H2  HOH B 472      11.280  33.748   6.891  1.00  0.00      B    H  
ATOM   1437  O   HOH B 473      14.230  39.341  33.355  1.00  0.00      B    O  
ATOM   1438  H1  HOH B 473      13.974  39.161  32.362  1.00  0.00      B    H  
ATOM   1439  H2  HOH B 473      14.473  38.365  33.661  1.00  0.00      B    H  
ATOM   1440  O   HOH B 474      32.553  32.916  30.292  1.00  0.00      B    O  
ATOM   1441  H1  HOH B 474      32.424  33.787  29.846  1.00  0.00      B    H  
ATOM   1442  H2  HOH B 474      33.393  33.008  30.799  1.00  0.00      B    H  
ATOM   1443  O   HOH B 475      10.915  36.184   1.458  1.00  0.00      B    O  
ATOM   1444  H1  HOH B 475      11.186  35.224   1.455  1.00  0.00      B    H  
ATOM   1445  H2  HOH B 475      10.355  36.339   0.611  1.00  0.00      B    H  
ATOM   1446  O   HOH B 476      11.602  32.988  17.138  1.00  0.00      B    O  
ATOM   1447  H1  HOH B 476      10.699  32.656  17.203  1.00  0.00      B    H  
ATOM   1448  H2  HOH B 476      11.538  33.989  17.322  1.00  0.00      B    H  
ATOM   1449  O   HOH B 477      10.896  23.713   1.501  1.00  0.00      B    O  
ATOM   1450  H1  HOH B 477      11.635  24.294   1.042  1.00  0.00      B    H  
ATOM   1451  H2  HOH B 477      11.040  22.771   1.167  1.00  0.00      B    H  
ATOM   1452  O   HOH B 478      17.333  10.099  33.847  1.00  0.00      B    O  
ATOM   1453  H1  HOH B 478      16.726   9.433  33.300  1.00  0.00      B    H  
ATOM   1454  H2  HOH B 478      16.738  10.607  34.545  1.00  0.00      B    H  
ATOM   1455  O   HOH B 479      21.454  12.599  22.707  1.00  0.00      B    O  
ATOM   1456  H1  HOH B 479      22.175  13.068  22.201  1.00  0.00      B    H  
ATOM   1457  H2  HOH B 479      21.792  11.636  22.738  1.00  0.00      B    H  
ATOM   1458  O   HOH B 480      11.676  36.240  29.825  1.00  0.00      B    O  
ATOM   1459  H1  HOH B 480      10.977  36.574  29.216  1.00  0.00      B    H  
ATOM   1460  H2  HOH B 480      12.054  35.374  29.570  1.00  0.00      B    H  
ATOM   1461  O   HOH B 481       7.167   9.716  14.432  1.00  0.00      B    O  
ATOM   1462  H1  HOH B 481       7.364   8.787  14.036  1.00  0.00      B    H  
ATOM   1463  H2  HOH B 481       6.183   9.783  14.566  1.00  0.00      B    H  
ATOM   1464  O   HOH B 482      35.939  25.060  38.619  1.00  0.00      B    O  
ATOM   1465  H1  HOH B 482      35.460  25.845  38.266  1.00  0.00      B    H  
ATOM   1466  H2  HOH B 482      36.034  25.176  39.636  1.00  0.00      B    H  
ATOM   1467  O   HOH B 483      20.466  26.552  12.307  1.00  0.00      B    O  
ATOM   1468  H1  HOH B 483      20.516  26.540  11.313  1.00  0.00      B    H  
ATOM   1469  H2  HOH B 483      19.835  25.791  12.559  1.00  0.00      B    H  
ATOM   1470  O   HOH B 484      15.492   1.160  15.166  1.00  0.00      B    O  
ATOM   1471  H1  HOH B 484      15.121   1.933  14.618  1.00  0.00      B    H  
ATOM   1472  H2  HOH B 484      15.923   0.549  14.486  1.00  0.00      B    H  
ATOM   1473  O   HOH B 485      15.175  22.225  12.769  1.00  0.00      B    O  
ATOM   1474  H1  HOH B 485      16.199  22.270  12.794  1.00  0.00      B    H  
ATOM   1475  H2  HOH B 485      14.907  21.325  12.709  1.00  0.00      B    H  
ATOM   1476  O   HOH B 486      32.524  18.129   2.886  1.00  0.00      B    O  
ATOM   1477  H1  HOH B 486      33.380  17.674   2.562  1.00  0.00      B    H  
ATOM   1478  H2  HOH B 486      31.890  18.082   2.114  1.00  0.00      B    H  
ATOM   1479  O   HOH B 487      21.210  32.587  32.390  1.00  0.00      B    O  
ATOM   1480  H1  HOH B 487      20.976  32.574  33.336  1.00  0.00      B    H  
ATOM   1481  H2  HOH B 487      20.354  32.586  31.871  1.00  0.00      B    H  
ATOM   1482  O   HOH B 488      27.089   4.791  32.875  1.00  0.00      B    O  
ATOM   1483  H1  HOH B 488      26.964   3.829  32.972  1.00  0.00      B    H  
ATOM   1484  H2  HOH B 488      26.920   4.951  31.872  1.00  0.00      B    H  
ATOM   1485  O   HOH B 489      34.630  10.095  12.187  1.00  0.00      B    O  
ATOM   1486  H1  HOH B 489      34.050   9.566  12.824  1.00  0.00      B    H  
ATOM   1487  H2  HOH B 489      34.962   9.448  11.479  1.00  0.00      B    H  
ATOM   1488  O   HOH B 490      20.571  37.534  10.951  1.00  0.00      B    O  
ATOM   1489  H1  HOH B 490      21.005  37.846  11.820  1.00  0.00      B    H  
ATOM   1490  H2  HOH B 490      19.636  37.859  10.992  1.00  0.00      B    H  
ATOM   1491  O   HOH B 491      34.475  20.645  18.709  1.00  0.00      B    O  
ATOM   1492  H1  HOH B 491      33.890  21.352  18.339  1.00  0.00      B    H  
ATOM   1493  H2  HOH B 491      33.880  19.835  18.925  1.00  0.00      B    H  
ATOM   1494  O   HOH B 492       4.730  24.916  23.993  1.00  0.00      B    O  
ATOM   1495  H1  HOH B 492       4.637  25.681  24.613  1.00  0.00      B    H  
ATOM   1496  H2  HOH B 492       3.958  24.987  23.378  1.00  0.00      B    H  
ATOM   1497  O   HOH B 493      12.774  30.333  18.457  1.00  0.00      B    O  
ATOM   1498  H1  HOH B 493      11.939  30.124  17.954  1.00  0.00      B    H  
ATOM   1499  H2  HOH B 493      13.539  30.190  17.803  1.00  0.00      B    H  
ATOM   1500  O   HOH B 494      22.501  16.233  16.445  1.00  0.00      B    O  
ATOM   1501  H1  HOH B 494      21.813  15.599  16.082  1.00  0.00      B    H  
ATOM   1502  H2  HOH B 494      22.148  16.522  17.324  1.00  0.00      B    H  
ATOM   1503  O   HOH B 495      26.279  36.070   0.855  1.00  0.00      B    O  
ATOM   1504  H1  HOH B 495      27.044  36.036   0.148  1.00  0.00      B    H  
ATOM   1505  H2  HOH B 495      25.455  36.468   0.372  1.00  0.00      B    H  
ATOM   1506  O   HOH B 496       9.065   2.452  10.012  1.00  0.00      B    O  
ATOM   1507  H1  HOH B 496       8.313   2.259   9.345  1.00  0.00      B    H  
ATOM   1508  H2  HOH B 496       9.800   2.810   9.376  1.00  0.00      B    H  
ATOM   1509  O   HOH B 497      35.569  24.954  27.305  1.00  0.00      B    O  
ATOM   1510  H1  HOH B 497      35.715  25.310  28.264  1.00  0.00      B    H  
ATOM   1511  H2  HOH B 497      35.398  25.737  26.725  1.00  0.00      B    H  
ATOM   1512  O   HOH B 498      35.421  39.147  14.770  1.00  0.00      B    O  
ATOM   1513  H1  HOH B 498      35.904  38.187  14.827  1.00  0.00      B    H  
ATOM   1514  H2  HOH B 498      36.085  39.841  15.042  1.00  0.00      B    H  
ATOM   1515  O   HOH B 499       3.907   9.837  17.934  1.00  0.00      B    O  
ATOM   1516  H1  HOH B 499       3.094  10.121  18.418  1.00  0.00      B    H  
ATOM   1517  H2  HOH B 499       4.457   9.493  18.721  1.00  0.00      B    H  
ATOM   1518  O   HOH B 500      14.865   0.454  11.818  1.00  0.00      B    O  
ATOM   1519  H1  HOH B 500      15.151  -0.486  12.067  1.00  0.00      B    H  
ATOM   1520  H2  HOH B 500      14.081   0.756  12.406  1.00  0.00      B    H  
ATOM   1521  O   HOH B 501      22.252  20.057  35.703  1.00  0.00      B    O  
ATOM   1522  H1  HOH B 501      21.581  19.287  35.496  1.00  0.00      B    H  
ATOM   1523  H2  HOH B 501      22.788  20.223  34.855  1.00  0.00      B    H  
ATOM   1524  O   HOH B 502      37.643  24.065  11.940  1.00  0.00      B    O  
ATOM   1525  H1  HOH B 502      37.462  23.665  11.032  1.00  0.00      B    H  
ATOM   1526  H2  HOH B 502      38.595  23.841  12.179  1.00  0.00      B    H  
ATOM   1527  O   HOH B 503       2.011   6.287  22.449  1.00  0.00      B    O  
ATOM   1528  H1  HOH B 503       1.909   5.390  21.964  1.00  0.00      B    H  
ATOM   1529  H2  HOH B 503       1.292   6.857  22.077  1.00  0.00      B    H  
ATOM   1530  O   HOH B 504      34.418  20.571   2.923  1.00  0.00      B    O  
ATOM   1531  H1  HOH B 504      34.035  21.439   2.600  1.00  0.00      B    H  
ATOM   1532  H2  HOH B 504      33.621  19.914   2.995  1.00  0.00      B    H  
ATOM   1533  O   HOH B 505      24.765  10.351  32.234  1.00  0.00      B    O  
ATOM   1534  H1  HOH B 505      25.659  10.496  32.644  1.00  0.00      B    H  
ATOM   1535  H2  HOH B 505      24.546  11.194  31.690  1.00  0.00      B    H  
ATOM   1536  O   HOH B 506      38.151  20.704  25.522  1.00  0.00      B    O  
ATOM   1537  H1  HOH B 506      38.347  20.670  24.543  1.00  0.00      B    H  
ATOM   1538  H2  HOH B 506      38.732  21.460  25.952  1.00  0.00      B    H  
ATOM   1539  O   HOH B 507      10.638  38.730  33.275  1.00  0.00      B    O  
ATOM   1540  H1  HOH B 507      11.243  39.263  33.873  1.00  0.00      B    H  
ATOM   1541  H2  HOH B 507      11.042  37.865  33.163  1.00  0.00      B    H  
ATOM   1542  O   HOH B 508      26.249  16.582  34.946  1.00  0.00      B    O  
ATOM   1543  H1  HOH B 508      25.263  16.903  35.153  1.00  0.00      B    H  
ATOM   1544  H2  HOH B 508      26.155  15.599  34.687  1.00  0.00      B    H  
ATOM   1545  O   HOH B 509      15.068  33.364  28.485  1.00  0.00      B    O  
ATOM   1546  H1  HOH B 509      15.879  33.724  29.015  1.00  0.00      B    H  
ATOM   1547  H2  HOH B 509      15.345  32.451  28.037  1.00  0.00      B    H  
ATOM   1548  O   HOH B 510      19.416  30.082  30.037  1.00  0.00      B    O  
ATOM   1549  H1  HOH B 510      19.301  29.579  29.124  1.00  0.00      B    H  
ATOM   1550  H2  HOH B 510      18.819  29.539  30.725  1.00  0.00      B    H  
ATOM   1551  O   HOH B 511      21.700  31.085   4.758  1.00  0.00      B    O  
ATOM   1552  H1  HOH B 511      21.158  30.783   3.909  1.00  0.00      B    H  
ATOM   1553  H2  HOH B 511      21.365  30.639   5.652  1.00  0.00      B    H  
ATOM   1554  O   HOH B 512       1.874  19.101  10.604  1.00  0.00      B    O  
ATOM   1555  H1  HOH B 512       2.322  18.439  11.254  1.00  0.00      B    H  
ATOM   1556  H2  HOH B 512       2.080  20.009  11.031  1.00  0.00      B    H  
ATOM   1557  O   HOH B 513      15.368  38.485  20.221  1.00  0.00      B    O  
ATOM   1558  H1  HOH B 513      14.403  38.653  20.450  1.00  0.00      B    H  
ATOM   1559  H2  HOH B 513      15.566  37.487  20.348  1.00  0.00      B    H  
ATOM   1560  O   HOH B 514       0.599   7.990  32.075  1.00  0.00      B    O  
ATOM   1561  H1  HOH B 514       1.060   7.533  31.339  1.00  0.00      B    H  
ATOM   1562  H2  HOH B 514      -0.027   7.275  32.506  1.00  0.00      B    H  
ATOM   1563  O   HOH B 515      30.497  31.128   3.840  1.00  0.00      B    O  
ATOM   1564  H1  HOH B 515      30.985  31.592   4.573  1.00  0.00      B    H  
ATOM   1565  H2  HOH B 515      29.543  31.060   4.081  1.00  0.00      B    H  
ATOM   1566  O   HOH B 516      12.194  10.490   7.794  1.00  0.00      B    O  
ATOM   1567  H1  HOH B 516      12.306  11.508   7.688  1.00  0.00      B    H  
ATOM   1568  H2  HOH B 516      13.001  10.033   7.316  1.00  0.00      B    H  
ATOM   1569  O   HOH B 517       4.685   6.505   4.880  1.00  0.00      B    O  
ATOM   1570  H1  HOH B 517       4.674   5.936   4.048  1.00  0.00      B    H  
ATOM   1571  H2  HOH B 517       5.527   7.056   4.800  1.00  0.00      B    H  
ATOM   1572  O   HOH B 518       1.199  28.342  30.761  1.00  0.00      B    O  
ATOM   1573  H1  HOH B 518       1.875  28.645  30.079  1.00  0.00      B    H  
ATOM   1574  H2  HOH B 518       0.343  28.034  30.293  1.00  0.00      B    H  
ATOM   1575  O   HOH B 519       1.773  15.683  13.078  1.00  0.00      B    O  
ATOM   1576  H1  HOH B 519       1.338  14.903  12.612  1.00  0.00      B    H  
ATOM   1577  H2  HOH B 519       2.737  15.649  12.813  1.00  0.00      B    H  
ATOM   1578  O   HOH B 520       8.327  34.332   7.224  1.00  0.00      B    O  
ATOM   1579  H1  HOH B 520       7.318  34.525   7.081  1.00  0.00      B    H  
ATOM   1580  H2  HOH B 520       8.739  35.196   6.845  1.00  0.00      B    H  
ATOM   1581  O   HOH B 521       1.750  38.814  19.406  1.00  0.00      B    O  
ATOM   1582  H1  HOH B 521       2.219  38.681  20.316  1.00  0.00      B    H  
ATOM   1583  H2  HOH B 521       2.408  38.516  18.702  1.00  0.00      B    H  
ATOM   1584  O   HOH B 522       4.548  16.466  12.536  1.00  0.00      B    O  
ATOM   1585  H1  HOH B 522       4.695  16.734  13.513  1.00  0.00      B    H  
ATOM   1586  H2  HOH B 522       4.968  17.201  11.982  1.00  0.00      B    H  
ATOM   1587  O   HOH B 523      15.189  36.789  13.513  1.00  0.00      B    O  
ATOM   1588  H1  HOH B 523      15.738  35.954  13.390  1.00  0.00      B    H  
ATOM   1589  H2  HOH B 523      14.222  36.480  13.649  1.00  0.00      B    H  
ATOM   1590  O   HOH B 524      30.018  32.100  31.821  1.00  0.00      B    O  
ATOM   1591  H1  HOH B 524      29.575  32.908  32.299  1.00  0.00      B    H  
ATOM   1592  H2  HOH B 524      30.943  32.019  32.170  1.00  0.00      B    H  
ATOM   1593  O   HOH B 525       9.092  11.556  14.245  1.00  0.00      B    O  
ATOM   1594  H1  HOH B 525       8.478  10.743  14.281  1.00  0.00      B    H  
ATOM   1595  H2  HOH B 525       9.928  11.305  14.689  1.00  0.00      B    H  
ATOM   1596  O   HOH B 526      32.562  27.892  14.618  1.00  0.00      B    O  
ATOM   1597  H1  HOH B 526      33.012  27.195  15.243  1.00  0.00      B    H  
ATOM   1598  H2  HOH B 526      32.208  27.492  13.791  1.00  0.00      B    H  
ATOM   1599  O   HOH B 527      11.341  20.866   0.379  1.00  0.00      B    O  
ATOM   1600  H1  HOH B 527      11.731  20.979   1.348  1.00  0.00      B    H  
ATOM   1601  H2  HOH B 527      10.591  20.115   0.403  1.00  0.00      B    H  
ATOM   1602  O   HOH B 528      10.378  13.397   2.797  1.00  0.00      B    O  
ATOM   1603  H1  HOH B 528      10.756  13.317   1.866  1.00  0.00      B    H  
ATOM   1604  H2  HOH B 528      11.109  13.071   3.454  1.00  0.00      B    H  
ATOM   1605  O   HOH B 529       5.179  19.968  10.511  1.00  0.00      B    O  
ATOM   1606  H1  HOH B 529       5.936  19.259  10.554  1.00  0.00      B    H  
ATOM   1607  H2  HOH B 529       4.918  20.095   9.572  1.00  0.00      B    H  
ATOM   1608  O   HOH B 530      19.024  25.229   8.102  1.00  0.00      B    O  
ATOM   1609  H1  HOH B 530      19.612  25.961   8.520  1.00  0.00      B    H  
ATOM   1610  H2  HOH B 530      19.610  24.436   7.822  1.00  0.00      B    H  
ATOM   1611  O   HOH B 531      36.348  29.112  29.542  1.00  0.00      B    O  
ATOM   1612  H1  HOH B 531      37.012  28.495  29.221  1.00  0.00      B    H  
ATOM   1613  H2  HOH B 531      36.654  29.388  30.512  1.00  0.00      B    H  
ATOM   1614  O   HOH B 532      17.505   0.604  24.904  1.00  0.00      B    O  
ATOM   1615  H1  HOH B 532      17.506  -0.267  25.404  1.00  0.00      B    H  
ATOM   1616  H2  HOH B 532      18.402   1.061  25.053  1.00  0.00      B    H  
ATOM   1617  O   HOH B 533      30.271   1.842  37.359  1.00  0.00      B    O  
ATOM   1618  H1  HOH B 533      29.594   1.160  37.413  1.00  0.00      B    H  
ATOM   1619  H2  HOH B 533      30.373   2.045  38.343  1.00  0.00      B    H  
ATOM   1620  O   HOH B 534      26.430  34.101  37.526  1.00  0.00      B    O  
ATOM   1621  H1  HOH B 534      26.526  33.654  36.624  1.00  0.00      B    H  
ATOM   1622  H2  HOH B 534      27.229  34.783  37.568  1.00  0.00      B    H  
ATOM   1623  O   HOH B 535      15.567   6.196   4.904  1.00  0.00      B    O  
ATOM   1624  H1  HOH B 535      16.103   6.770   5.561  1.00  0.00      B    H  
ATOM   1625  H2  HOH B 535      14.613   6.366   5.090  1.00  0.00      B    H  
ATOM   1626  O   HOH B 536       7.110  17.628  20.365  1.00  0.00      B    O  
ATOM   1627  H1  HOH B 536       7.021  17.535  21.397  1.00  0.00      B    H  
ATOM   1628  H2  HOH B 536       7.649  18.451  20.167  1.00  0.00      B    H  
ATOM   1629  O   HOH B 537      21.872  26.846  36.567  1.00  0.00      B    O  
ATOM   1630  H1  HOH B 537      21.348  25.981  36.545  1.00  0.00      B    H  
ATOM   1631  H2  HOH B 537      22.788  26.583  36.270  1.00  0.00      B    H  
ATOM   1632  O   HOH B 538       4.458  10.568  22.062  1.00  0.00      B    O  
ATOM   1633  H1  HOH B 538       3.728   9.984  22.356  1.00  0.00      B    H  
ATOM   1634  H2  HOH B 538       4.925  10.827  22.953  1.00  0.00      B    H  
ATOM   1635  O   HOH B 539      32.286  37.015  35.685  1.00  0.00      B    O  
ATOM   1636  H1  HOH B 539      32.948  37.803  35.775  1.00  0.00      B    H  
ATOM   1637  H2  HOH B 539      32.575  36.256  36.312  1.00  0.00      B    H  
ATOM   1638  O   HOH B 540      37.604  38.471  17.295  1.00  0.00      B    O  
ATOM   1639  H1  HOH B 540      38.349  38.269  16.566  1.00  0.00      B    H  
ATOM   1640  H2  HOH B 540      37.793  39.417  17.585  1.00  0.00      B    H  
ATOM   1641  O   HOH B 541      16.277  35.146  16.492  1.00  0.00      B    O  
ATOM   1642  H1  HOH B 541      17.169  34.740  16.155  1.00  0.00      B    H  
ATOM   1643  H2  HOH B 541      15.650  34.398  16.527  1.00  0.00      B    H  
ATOM   1644  O   HOH B 542      38.493  15.195  24.127  1.00  0.00      B    O  
ATOM   1645  H1  HOH B 542      38.299  15.032  23.160  1.00  0.00      B    H  
ATOM   1646  H2  HOH B 542      37.666  14.866  24.624  1.00  0.00      B    H  
ATOM   1647  O   HOH B 543      24.614  21.276  14.661  1.00  0.00      B    O  
ATOM   1648  H1  HOH B 543      23.712  21.741  14.702  1.00  0.00      B    H  
ATOM   1649  H2  HOH B 543      24.425  20.338  14.431  1.00  0.00      B    H  
ATOM   1650  O   HOH B 544      14.028   3.561   1.133  1.00  0.00      B    O  
ATOM   1651  H1  HOH B 544      13.876   3.124   2.020  1.00  0.00      B    H  
ATOM   1652  H2  HOH B 544      14.450   2.904   0.466  1.00  0.00      B    H  
ATOM   1653  O   HOH B 545      37.302  37.536   1.093  1.00  0.00      B    O  
ATOM   1654  H1  HOH B 545      36.636  37.452   0.383  1.00  0.00      B    H  
ATOM   1655  H2  HOH B 545      38.105  37.984   0.656  1.00  0.00      B    H  
ATOM   1656  O   HOH B 546       5.781  14.012   2.996  1.00  0.00      B    O  
ATOM   1657  H1  HOH B 546       5.000  14.029   3.648  1.00  0.00      B    H  
ATOM   1658  H2  HOH B 546       5.397  13.733   2.089  1.00  0.00      B    H  
ATOM   1659  O   HOH B 547      30.230   0.897  33.773  1.00  0.00      B    O  
ATOM   1660  H1  HOH B 547      31.171   0.511  33.589  1.00  0.00      B    H  
ATOM   1661  H2  HOH B 547      29.514   0.163  33.717  1.00  0.00      B    H  
ATOM   1662  O   HOH B 548       8.143  14.128  26.724  1.00  0.00      B    O  
ATOM   1663  H1  HOH B 548       8.609  15.028  26.670  1.00  0.00      B    H  
ATOM   1664  H2  HOH B 548       8.784  13.454  27.033  1.00  0.00      B    H  
ATOM   1665  O   HOH B 549      15.838  30.510   4.089  1.00  0.00      B    O  
ATOM   1666  H1  HOH B 549      16.672  30.040   4.563  1.00  0.00      B    H  
ATOM   1667  H2  HOH B 549      15.605  29.918   3.290  1.00  0.00      B    H  
ATOM   1668  O   HOH B 550      24.572  12.758  30.991  1.00  0.00      B    O  
ATOM   1669  H1  HOH B 550      23.687  12.882  30.478  1.00  0.00      B    H  
ATOM   1670  H2  HOH B 550      25.318  13.207  30.466  1.00  0.00      B    H  
ATOM   1671  O   HOH B 551       5.048  31.492  18.942  1.00  0.00      B    O  
ATOM   1672  H1  HOH B 551       5.582  31.753  19.750  1.00  0.00      B    H  
ATOM   1673  H2  HOH B 551       5.376  30.553  18.685  1.00  0.00      B    H  
ATOM   1674  O   HOH B 552      30.432   3.259  26.943  1.00  0.00      B    O  
ATOM   1675  H1  HOH B 552      30.641   4.167  26.578  1.00  0.00      B    H  
ATOM   1676  H2  HOH B 552      31.164   3.111  27.618  1.00  0.00      B    H  
ATOM   1677  O   HOH B 553      32.278  11.493   9.801  1.00  0.00      B    O  
ATOM   1678  H1  HOH B 553      31.266  11.724   9.758  1.00  0.00      B    H  
ATOM   1679  H2  HOH B 553      32.606  12.172  10.452  1.00  0.00      B    H  
ATOM   1680  O   HOH B 554      23.205  37.756  35.896  1.00  0.00      B    O  
ATOM   1681  H1  HOH B 554      22.568  38.532  35.734  1.00  0.00      B    H  
ATOM   1682  H2  HOH B 554      22.669  36.898  35.630  1.00  0.00      B    H  
ATOM   1683  O   HOH B 555       6.249  10.499  34.053  1.00  0.00      B    O  
ATOM   1684  H1  HOH B 555       6.806  11.330  34.217  1.00  0.00      B    H  
ATOM   1685  H2  HOH B 555       6.204  10.452  33.026  1.00  0.00      B    H  
ATOM   1686  O   HOH B 556      27.348  36.504  19.032  1.00  0.00      B    O  
ATOM   1687  H1  HOH B 556      26.791  35.771  18.557  1.00  0.00      B    H  
ATOM   1688  H2  HOH B 556      28.313  36.232  18.781  1.00  0.00      B    H  
ATOM   1689  O   HOH B 557      18.242   6.826   2.106  1.00  0.00      B    O  
ATOM   1690  H1  HOH B 557      17.775   6.259   1.419  1.00  0.00      B    H  
ATOM   1691  H2  HOH B 557      17.695   7.650   2.300  1.00  0.00      B    H  
ATOM   1692  O   HOH B 558      21.895  37.661  25.091  1.00  0.00      B    O  
ATOM   1693  H1  HOH B 558      20.918  37.815  25.196  1.00  0.00      B    H  
ATOM   1694  H2  HOH B 558      22.178  36.773  25.572  1.00  0.00      B    H  
ATOM   1695  O   HOH B 559      23.458   8.375  34.104  1.00  0.00      B    O  
ATOM   1696  H1  HOH B 559      23.104   8.706  35.035  1.00  0.00      B    H  
ATOM   1697  H2  HOH B 559      23.551   9.201  33.555  1.00  0.00      B    H  
ATOM   1698  O   HOH B 560      16.403  20.873  29.643  1.00  0.00      B    O  
ATOM   1699  H1  HOH B 560      17.024  20.748  30.396  1.00  0.00      B    H  
ATOM   1700  H2  HOH B 560      15.458  20.476  29.947  1.00  0.00      B    H  
ATOM   1701  O   HOH B 561       8.419  15.341  32.518  1.00  0.00      B    O  
ATOM   1702  H1  HOH B 561       9.308  15.581  32.972  1.00  0.00      B    H  
ATOM   1703  H2  HOH B 561       7.668  15.889  32.880  1.00  0.00      B    H  
ATOM   1704  O   HOH B 562      33.047  11.225  18.405  1.00  0.00      B    O  
ATOM   1705  H1  HOH B 562      32.955  11.692  17.522  1.00  0.00      B    H  
ATOM   1706  H2  HOH B 562      33.023  10.173  18.221  1.00  0.00      B    H  
ATOM   1707  O   HOH B 563      32.954   0.755  36.166  1.00  0.00      B    O  
ATOM   1708  H1  HOH B 563      33.649   1.325  36.560  1.00  0.00      B    H  
ATOM   1709  H2  HOH B 563      31.994   0.996  36.485  1.00  0.00      B    H  
ATOM   1710  O   HOH B 564       3.898  34.995  35.629  1.00  0.00      B    O  
ATOM   1711  H1  HOH B 564       4.382  35.735  36.076  1.00  0.00      B    H  
ATOM   1712  H2  HOH B 564       3.597  35.313  34.722  1.00  0.00      B    H  
ATOM   1713  O   HOH B 565      17.349  24.940  10.166  1.00  0.00      B    O  
ATOM   1714  H1  HOH B 565      17.964  25.146   9.397  1.00  0.00      B    H  
ATOM   1715  H2  HOH B 565      16.578  24.422   9.801  1.00  0.00      B    H  
ATOM   1716  O   HOH B 566      23.968  37.919  10.629  1.00  0.00      B    O  
ATOM   1717  H1  HOH B 566      23.447  38.292  11.428  1.00  0.00      B    H  
ATOM   1718  H2  HOH B 566      24.240  36.994  10.865  1.00  0.00      B    H  
ATOM   1719  O   HOH B 567      25.469  33.275  23.083  1.00  0.00      B    O  
ATOM   1720  H1  HOH B 567      25.628  33.266  24.069  1.00  0.00      B    H  
ATOM   1721  H2  HOH B 567      25.421  34.255  22.740  1.00  0.00      B    H  
ATOM   1722  O   HOH B 568      12.227  34.838  19.472  1.00  0.00      B    O  
ATOM   1723  H1  HOH B 568      11.423  35.471  19.723  1.00  0.00      B    H  
ATOM   1724  H2  HOH B 568      11.871  33.917  19.489  1.00  0.00      B    H  
ATOM   1725  O   HOH B 569       4.149  23.079  38.354  1.00  0.00      B    O  
ATOM   1726  H1  HOH B 569       4.480  23.508  37.525  1.00  0.00      B    H  
ATOM   1727  H2  HOH B 569       4.805  22.353  38.509  1.00  0.00      B    H  
ATOM   1728  O   HOH B 570       3.677  37.613  17.650  1.00  0.00      B    O  
ATOM   1729  H1  HOH B 570       3.761  38.359  17.009  1.00  0.00      B    H  
ATOM   1730  H2  HOH B 570       3.418  36.805  17.146  1.00  0.00      B    H  
ATOM   1731  O   HOH B 571      36.815   1.400  38.550  1.00  0.00      B    O  
ATOM   1732  H1  HOH B 571      36.024   1.319  39.165  1.00  0.00      B    H  
ATOM   1733  H2  HOH B 571      36.478   2.051  37.807  1.00  0.00      B    H  
ATOM   1734  O   HOH B 572      19.264  15.437  14.405  1.00  0.00      B    O  
ATOM   1735  H1  HOH B 572      19.856  14.775  14.919  1.00  0.00      B    H  
ATOM   1736  H2  HOH B 572      19.228  16.340  14.903  1.00  0.00      B    H  
ATOM   1737  O   HOH B 573      20.095   3.360  15.617  1.00  0.00      B    O  
ATOM   1738  H1  HOH B 573      19.526   3.126  16.450  1.00  0.00      B    H  
ATOM   1739  H2  HOH B 573      19.774   2.874  14.775  1.00  0.00      B    H  
ATOM   1740  O   HOH B 574      21.419  35.345   0.564  1.00  0.00      B    O  
ATOM   1741  H1  HOH B 574      20.869  34.738   1.116  1.00  0.00      B    H  
ATOM   1742  H2  HOH B 574      21.063  35.425  -0.390  1.00  0.00      B    H  
ATOM   1743  O   HOH B 575      13.992  18.900   7.002  1.00  0.00      B    O  
ATOM   1744  H1  HOH B 575      14.224  18.236   7.708  1.00  0.00      B    H  
ATOM   1745  H2  HOH B 575      14.657  18.756   6.197  1.00  0.00      B    H  
ATOM   1746  O   HOH B 576       5.588  21.578  31.415  1.00  0.00      B    O  
ATOM   1747  H1  HOH B 576       6.478  21.155  31.673  1.00  0.00      B    H  
ATOM   1748  H2  HOH B 576       5.638  21.765  30.411  1.00  0.00      B    H  
ATOM   1749  O   HOH B 577      10.524  32.449  24.021  1.00  0.00      B    O  
ATOM   1750  H1  HOH B 577       9.783  33.164  24.020  1.00  0.00      B    H  
ATOM   1751  H2  HOH B 577      11.468  32.897  24.043  1.00  0.00      B    H  
ATOM   1752  O   HOH B 578      10.674  39.094  18.522  1.00  0.00      B    O  
ATOM   1753  H1  HOH B 578      10.066  39.704  17.943  1.00  0.00      B    H  
ATOM   1754  H2  HOH B 578      11.052  38.302  17.979  1.00  0.00      B    H  
ATOM   1755  O   HOH B 579       2.119   1.209  22.514  1.00  0.00      B    O  
ATOM   1756  H1  HOH B 579       1.083   1.269  22.584  1.00  0.00      B    H  
ATOM   1757  H2  HOH B 579       2.363   0.266  22.224  1.00  0.00      B    H  
ATOM   1758  O   HOH B 580       9.845   9.632  20.954  1.00  0.00      B    O  
ATOM   1759  H1  HOH B 580       9.376   9.984  20.162  1.00  0.00      B    H  
ATOM   1760  H2  HOH B 580      10.645  10.192  21.090  1.00  0.00      B    H  
ATOM   1761  O   HOH B 581       4.041  16.554  28.948  1.00  0.00      B    O  
ATOM   1762  H1  HOH B 581       4.905  16.415  28.424  1.00  0.00      B    H  
ATOM   1763  H2  HOH B 581       4.122  15.916  29.705  1.00  0.00      B    H  
ATOM   1764  O   HOH B 582      19.768   1.593  19.386  1.00  0.00      B    O  
ATOM   1765  H1  HOH B 582      20.388   1.032  18.797  1.00  0.00      B    H  
ATOM   1766  H2  HOH B 582      19.184   2.126  18.777  1.00  0.00      B    H  
ATOM   1767  O   HOH B 583       2.231  36.499   9.453  1.00  0.00      B    O  
ATOM   1768  H1  HOH B 583       1.522  35.968   8.854  1.00  0.00      B    H  
ATOM   1769  H2  HOH B 583       3.159  36.308   9.111  1.00  0.00      B    H  
ATOM   1770  O   HOH B 584      13.078  18.815  38.067  1.00  0.00      B    O  
ATOM   1771  H1  HOH B 584      12.940  17.928  38.590  1.00  0.00      B    H  
ATOM   1772  H2  HOH B 584      12.778  19.566  38.604  1.00  0.00      B    H  
ATOM   1773  O   HOH B 585       3.289  34.923  20.520  1.00  0.00      B    O  
ATOM   1774  H1  HOH B 585       3.773  34.838  19.653  1.00  0.00      B    H  
ATOM   1775  H2  HOH B 585       2.483  34.279  20.614  1.00  0.00      B    H  
ATOM   1776  O   HOH B 586      21.736  20.118   3.726  1.00  0.00      B    O  
ATOM   1777  H1  HOH B 586      22.618  19.552   3.796  1.00  0.00      B    H  
ATOM   1778  H2  HOH B 586      22.038  20.804   3.136  1.00  0.00      B    H  
ATOM   1779  O   HOH B 587      20.468  26.830  18.722  1.00  0.00      B    O  
ATOM   1780  H1  HOH B 587      20.995  26.530  17.890  1.00  0.00      B    H  
ATOM   1781  H2  HOH B 587      20.165  25.989  19.239  1.00  0.00      B    H  
ATOM   1782  O   HOH B 588       2.865  35.115  11.753  1.00  0.00      B    O  
ATOM   1783  H1  HOH B 588       2.585  35.377  10.796  1.00  0.00      B    H  
ATOM   1784  H2  HOH B 588       3.228  35.893  12.254  1.00  0.00      B    H  
ATOM   1785  O   HOH B 589       5.391  13.619  33.921  1.00  0.00      B    O  
ATOM   1786  H1  HOH B 589       6.388  13.357  33.852  1.00  0.00      B    H  
ATOM   1787  H2  HOH B 589       5.365  14.459  34.462  1.00  0.00      B    H  
ATOM   1788  O   HOH B 590       6.094   7.935  38.443  1.00  0.00      B    O  
ATOM   1789  H1  HOH B 590       5.994   8.524  39.242  1.00  0.00      B    H  
ATOM   1790  H2  HOH B 590       5.166   7.760  38.044  1.00  0.00      B    H  
ATOM   1791  O   HOH B 591      14.864  23.929  14.628  1.00  0.00      B    O  
ATOM   1792  H1  HOH B 591      14.444  24.816  14.230  1.00  0.00      B    H  
ATOM   1793  H2  HOH B 591      14.905  23.332  13.809  1.00  0.00      B    H  
ATOM   1794  O   HOH B 592      19.476  15.009   2.565  1.00  0.00      B    O  
ATOM   1795  H1  HOH B 592      18.688  15.458   2.174  1.00  0.00      B    H  
ATOM   1796  H2  HOH B 592      19.233  13.982   2.608  1.00  0.00      B    H  
ATOM   1797  O   HOH B 593      12.852  20.412  23.889  1.00  0.00      B    O  
ATOM   1798  H1  HOH B 593      12.444  19.413  23.847  1.00  0.00      B    H  
ATOM   1799  H2  HOH B 593      12.504  20.967  23.081  1.00  0.00      B    H  
ATOM   1800  O   HOH B 594       7.700  32.824  14.413  1.00  0.00      B    O  
ATOM   1801  H1  HOH B 594       6.742  32.559  14.760  1.00  0.00      B    H  
ATOM   1802  H2  HOH B 594       8.328  32.067  14.783  1.00  0.00      B    H  
ATOM   1803  O   HOH B 595      33.592   9.242   6.981  1.00  0.00      B    O  
ATOM   1804  H1  HOH B 595      34.349   8.833   6.483  1.00  0.00      B    H  
ATOM   1805  H2  HOH B 595      33.547  10.244   6.825  1.00  0.00      B    H  
ATOM   1806  O   HOH B 596      25.484   0.687  35.375  1.00  0.00      B    O  
ATOM   1807  H1  HOH B 596      25.797  -0.237  35.724  1.00  0.00      B    H  
ATOM   1808  H2  HOH B 596      24.872   0.536  34.563  1.00  0.00      B    H  
ATOM   1809  O   HOH B 597       4.818  34.250  15.285  1.00  0.00      B    O  
ATOM   1810  H1  HOH B 597       3.807  34.423  15.082  1.00  0.00      B    H  
ATOM   1811  H2  HOH B 597       5.068  33.289  15.062  1.00  0.00      B    H  
ATOM   1812  O   HOH B 598      14.970  34.803   2.933  1.00  0.00      B    O  
ATOM   1813  H1  HOH B 598      15.578  34.479   3.716  1.00  0.00      B    H  
ATOM   1814  H2  HOH B 598      14.559  34.020   2.480  1.00  0.00      B    H  
ATOM   1815  O   HOH B 599      10.900  31.430  12.816  1.00  0.00      B    O  
ATOM   1816  H1  HOH B 599      10.228  31.158  13.462  1.00  0.00      B    H  
ATOM   1817  H2  HOH B 599      10.430  31.560  11.920  1.00  0.00      B    H  
ATOM   1818  O   HOH B 600       3.885  38.015   4.331  1.00  0.00      B    O  
ATOM   1819  H1  HOH B 600       3.371  38.772   3.884  1.00  0.00      B    H  
ATOM   1820  H2  HOH B 600       3.848  38.173   5.376  1.00  0.00      B    H  
ATOM   1821  O   HOH B 601      26.056  11.875  20.576  1.00  0.00      B    O  
ATOM   1822  H1  HOH B 601      25.959  11.566  19.624  1.00  0.00      B    H  
ATOM   1823  H2  HOH B 601      26.522  11.140  21.068  1.00  0.00      B    H  
ATOM   1824  O   HOH B 602      39.005   6.189  11.387  1.00  0.00      B    O  
ATOM   1825  H1  HOH B 602      38.096   6.110  11.895  1.00  0.00      B    H  
ATOM   1826  H2  HOH B 602      39.004   7.081  10.921  1.00  0.00      B    H  
ATOM   1827  O   HOH B 603       6.647  12.555  12.291  1.00  0.00      B    O  
ATOM   1828  H1  HOH B 603       6.701  12.763  13.314  1.00  0.00      B    H  
ATOM   1829  H2  HOH B 603       7.588  12.366  11.987  1.00  0.00      B    H  
ATOM   1830  O   HOH B 604       3.237  22.556   8.596  1.00  0.00      B    O  
ATOM   1831  H1  HOH B 604       3.564  21.619   8.286  1.00  0.00      B    H  
ATOM   1832  H2  HOH B 604       3.971  22.931   9.257  1.00  0.00      B    H  
ATOM   1833  O   HOH B 605      34.505  35.852  26.602  1.00  0.00      B    O  
ATOM   1834  H1  HOH B 605      34.654  36.228  25.633  1.00  0.00      B    H  
ATOM   1835  H2  HOH B 605      33.891  35.047  26.579  1.00  0.00      B    H  
ATOM   1836  O   HOH B 606      14.220  33.124  17.210  1.00  0.00      B    O  
ATOM   1837  H1  HOH B 606      13.250  32.939  17.278  1.00  0.00      B    H  
ATOM   1838  H2  HOH B 606      14.659  32.699  18.038  1.00  0.00      B    H  
ATOM   1839  O   HOH B 607       5.885   3.940  38.130  1.00  0.00      B    O  
ATOM   1840  H1  HOH B 607       6.683   4.286  38.591  1.00  0.00      B    H  
ATOM   1841  H2  HOH B 607       5.876   4.248  37.139  1.00  0.00      B    H  
ATOM   1842  O   HOH B 608       8.178   7.263   5.978  1.00  0.00      B    O  
ATOM   1843  H1  HOH B 608       8.722   8.090   6.171  1.00  0.00      B    H  
ATOM   1844  H2  HOH B 608       7.486   7.029   6.768  1.00  0.00      B    H  
ATOM   1845  O   HOH B 609      21.733  32.823  11.959  1.00  0.00      B    O  
ATOM   1846  H1  HOH B 609      21.696  33.778  12.332  1.00  0.00      B    H  
ATOM   1847  H2  HOH B 609      22.083  32.264  12.669  1.00  0.00      B    H  
ATOM   1848  O   HOH B 610      34.101  37.749  30.916  1.00  0.00      B    O  
ATOM   1849  H1  HOH B 610      34.742  37.451  30.175  1.00  0.00      B    H  
ATOM   1850  H2  HOH B 610      33.938  38.758  30.725  1.00  0.00      B    H  
ATOM   1851  O   HOH B 611      31.049  34.167  10.123  1.00  0.00      B    O  
ATOM   1852  H1  HOH B 611      31.401  35.140  10.164  1.00  0.00      B    H  
ATOM   1853  H2  HOH B 611      31.528  33.598   9.454  1.00  0.00      B    H  
ATOM   1854  O   HOH B 612      17.668  14.544  28.930  1.00  0.00      B    O  
ATOM   1855  H1  HOH B 612      18.398  14.388  29.609  1.00  0.00      B    H  
ATOM   1856  H2  HOH B 612      16.743  14.474  29.434  1.00  0.00      B    H  
ATOM   1857  O   HOH B 613      34.940  15.656  27.282  1.00  0.00      B    O  
ATOM   1858  H1  HOH B 613      34.040  15.473  27.739  1.00  0.00      B    H  
ATOM   1859  H2  HOH B 613      35.280  14.875  26.850  1.00  0.00      B    H  
ATOM   1860  O   HOH B 614      15.913   8.199  35.747  1.00  0.00      B    O  
ATOM   1861  H1  HOH B 614      15.450   7.853  36.585  1.00  0.00      B    H  
ATOM   1862  H2  HOH B 614      16.910   8.336  36.013  1.00  0.00      B    H  
ATOM   1863  O   HOH B 615      11.713  29.324   5.183  1.00  0.00      B    O  
ATOM   1864  H1  HOH B 615      11.792  30.019   5.905  1.00  0.00      B    H  
ATOM   1865  H2  HOH B 615      11.017  28.634   5.544  1.00  0.00      B    H  
ATOM   1866  O   HOH B 616      35.644  19.441  33.085  1.00  0.00      B    O  
ATOM   1867  H1  HOH B 616      35.429  20.158  32.341  1.00  0.00      B    H  
ATOM   1868  H2  HOH B 616      35.448  19.903  34.016  1.00  0.00      B    H  
ATOM   1869  O   HOH B 617      10.206   5.589   4.496  1.00  0.00      B    O  
ATOM   1870  H1  HOH B 617       9.840   5.495   3.567  1.00  0.00      B    H  
ATOM   1871  H2  HOH B 617       9.716   6.370   4.957  1.00  0.00      B    H  
ATOM   1872  O   HOH B 618      12.240   5.671  22.599  1.00  0.00      B    O  
ATOM   1873  H1  HOH B 618      12.816   5.448  23.438  1.00  0.00      B    H  
ATOM   1874  H2  HOH B 618      11.439   6.223  22.929  1.00  0.00      B    H  
ATOM   1875  O   HOH B 619       7.380   2.536   4.306  1.00  0.00      B    O  
ATOM   1876  H1  HOH B 619       6.714   3.081   3.822  1.00  0.00      B    H  
ATOM   1877  H2  HOH B 619       6.920   1.953   4.978  1.00  0.00      B    H  
ATOM   1878  O   HOH B 620      23.661  21.572  31.194  1.00  0.00      B    O  
ATOM   1879  H1  HOH B 620      23.203  20.696  30.958  1.00  0.00      B    H  
ATOM   1880  H2  HOH B 620      24.531  21.612  30.669  1.00  0.00      B    H  
ATOM   1881  O   HOH B 621      15.042  27.015  25.917  1.00  0.00      B    O  
ATOM   1882  H1  HOH B 621      14.519  27.243  25.096  1.00  0.00      B    H  
ATOM   1883  H2  HOH B 621      14.416  26.771  26.706  1.00  0.00      B    H  
ATOM   1884  O   HOH B 622      16.024  29.563  38.418  1.00  0.00      B    O  
ATOM   1885  H1  HOH B 622      16.829  28.891  38.317  1.00  0.00      B    H  
ATOM   1886  H2  HOH B 622      15.981  30.179  37.618  1.00  0.00      B    H  
ATOM   1887  O   HOH B 623       5.619   9.206  19.775  1.00  0.00      B    O  
ATOM   1888  H1  HOH B 623       5.897   8.348  20.255  1.00  0.00      B    H  
ATOM   1889  H2  HOH B 623       5.344   9.811  20.565  1.00  0.00      B    H  
ATOM   1890  O   HOH B 624      37.430  16.422  38.379  1.00  0.00      B    O  
ATOM   1891  H1  HOH B 624      38.007  16.689  39.243  1.00  0.00      B    H  
ATOM   1892  H2  HOH B 624      38.064  16.070  37.613  1.00  0.00      B    H  
ATOM   1893  O   HOH B 625      13.862   7.571  28.976  1.00  0.00      B    O  
ATOM   1894  H1  HOH B 625      13.214   8.017  28.341  1.00  0.00      B    H  
ATOM   1895  H2  HOH B 625      14.773   7.970  28.852  1.00  0.00      B    H  
ATOM   1896  O   HOH B 626      31.239  11.218   2.288  1.00  0.00      B    O  
ATOM   1897  H1  HOH B 626      31.990  11.224   2.904  1.00  0.00      B    H  
ATOM   1898  H2  HOH B 626      30.838  10.331   2.194  1.00  0.00      B    H  
ATOM   1899  O   HOH B 627      25.440  22.425  12.431  1.00  0.00      B    O  
ATOM   1900  H1  HOH B 627      26.342  22.836  12.623  1.00  0.00      B    H  
ATOM   1901  H2  HOH B 627      25.129  22.016  13.265  1.00  0.00      B    H  
ATOM   1902  O   HOH B 628      21.564   8.350  31.798  1.00  0.00      B    O  
ATOM   1903  H1  HOH B 628      21.108   8.757  32.558  1.00  0.00      B    H  
ATOM   1904  H2  HOH B 628      22.419   7.921  32.198  1.00  0.00      B    H  
ATOM   1905  O   HOH B 629       5.567   2.563  17.713  1.00  0.00      B    O  
ATOM   1906  H1  HOH B 629       5.714   1.854  17.006  1.00  0.00      B    H  
ATOM   1907  H2  HOH B 629       6.433   2.593  18.251  1.00  0.00      B    H  
ATOM   1908  O   HOH B 630      17.806  32.214  37.790  1.00  0.00      B    O  
ATOM   1909  H1  HOH B 630      17.432  32.128  38.718  1.00  0.00      B    H  
ATOM   1910  H2  HOH B 630      18.704  31.775  37.777  1.00  0.00      B    H  
ATOM   1911  O   HOH B 631      27.928  17.583  33.035  1.00  0.00      B    O  
ATOM   1912  H1  HOH B 631      27.157  17.396  33.684  1.00  0.00      B    H  
ATOM   1913  H2  HOH B 631      28.496  16.752  32.899  1.00  0.00      B    H  
ATOM   1914  O   HOH B 632      35.160  18.081   6.853  1.00  0.00      B    O  
ATOM   1915  H1  HOH B 632      34.309  17.483   6.769  1.00  0.00      B    H  
ATOM   1916  H2  HOH B 632      35.884  17.451   7.257  1.00  0.00      B    H  
ATOM   1917  O   HOH B 633      11.862  14.565  27.994  1.00  0.00      B    O  
ATOM   1918  H1  HOH B 633      12.214  13.928  28.697  1.00  0.00      B    H  
ATOM   1919  H2  HOH B 633      11.575  15.453  28.437  1.00  0.00      B    H  
ATOM   1920  O   HOH B 634      10.284  21.995  25.416  1.00  0.00      B    O  
ATOM   1921  H1  HOH B 634       9.775  21.358  26.028  1.00  0.00      B    H  
ATOM   1922  H2  HOH B 634      11.287  21.799  25.350  1.00  0.00      B    H  
ATOM   1923  O   HOH B 635      30.626   8.871  35.224  1.00  0.00      B    O  
ATOM   1924  H1  HOH B 635      29.925   8.768  34.564  1.00  0.00      B    H  
ATOM   1925  H2  HOH B 635      30.279   8.621  36.134  1.00  0.00      B    H  
ATOM   1926  O   HOH B 636      19.150   8.608  11.324  1.00  0.00      B    O  
ATOM   1927  H1  HOH B 636      19.292   9.524  11.641  1.00  0.00      B    H  
ATOM   1928  H2  HOH B 636      20.079   8.229  11.089  1.00  0.00      B    H  
ATOM   1929  O   HOH B 637      12.540   9.674  27.486  1.00  0.00      B    O  
ATOM   1930  H1  HOH B 637      11.606   9.936  27.700  1.00  0.00      B    H  
ATOM   1931  H2  HOH B 637      12.532   8.946  26.740  1.00  0.00      B    H  
ATOM   1932  O   HOH B 638      17.649  11.550  38.571  1.00  0.00      B    O  
ATOM   1933  H1  HOH B 638      17.304  10.577  38.622  1.00  0.00      B    H  
ATOM   1934  H2  HOH B 638      18.563  11.519  38.774  1.00  0.00      B    H  
ATOM   1935  O   HOH B 639       1.150  21.329  31.148  1.00  0.00      B    O  
ATOM   1936  H1  HOH B 639       1.617  21.153  30.193  1.00  0.00      B    H  
ATOM   1937  H2  HOH B 639       0.591  20.475  31.429  1.00  0.00      B    H  
ATOM   1938  O   HOH B 640      38.949   9.967  16.286  1.00  0.00      B    O  
ATOM   1939  H1  HOH B 640      39.541  10.757  16.266  1.00  0.00      B    H  
ATOM   1940  H2  HOH B 640      38.258  10.105  16.998  1.00  0.00      B    H  
ATOM   1941  O   HOH B 641      11.532  38.001  37.252  1.00  0.00      B    O  
ATOM   1942  H1  HOH B 641      11.991  38.501  36.460  1.00  0.00      B    H  
ATOM   1943  H2  HOH B 641      11.841  37.015  37.113  1.00  0.00      B    H  
ATOM   1944  O   HOH B 642       0.379   5.564   7.843  1.00  0.00      B    O  
ATOM   1945  H1  HOH B 642       1.230   5.898   7.323  1.00  0.00      B    H  
ATOM   1946  H2  HOH B 642      -0.210   6.345   8.133  1.00  0.00      B    H  
ATOM   1947  O   HOH B 643      24.336  21.563   5.128  1.00  0.00      B    O  
ATOM   1948  H1  HOH B 643      25.120  21.258   4.487  1.00  0.00      B    H  
ATOM   1949  H2  HOH B 643      24.589  21.374   6.101  1.00  0.00      B    H  
ATOM   1950  O   HOH B 644       2.129  17.241  15.797  1.00  0.00      B    O  
ATOM   1951  H1  HOH B 644       3.088  17.110  15.463  1.00  0.00      B    H  
ATOM   1952  H2  HOH B 644       1.543  16.609  15.343  1.00  0.00      B    H  
ATOM   1953  O   HOH B 645       6.385  35.188  28.484  1.00  0.00      B    O  
ATOM   1954  H1  HOH B 645       5.450  35.562  28.827  1.00  0.00      B    H  
ATOM   1955  H2  HOH B 645       6.908  34.970  29.326  1.00  0.00      B    H  
ATOM   1956  O   HOH B 646      12.261  31.060   7.132  1.00  0.00      B    O  
ATOM   1957  H1  HOH B 646      11.661  31.805   7.532  1.00  0.00      B    H  
ATOM   1958  H2  HOH B 646      13.130  31.471   6.813  1.00  0.00      B    H  
ATOM   1959  O   HOH B 647      39.117  28.320  21.721  1.00  0.00      B    O  
ATOM   1960  H1  HOH B 647      38.525  27.730  21.078  1.00  0.00      B    H  
ATOM   1961  H2  HOH B 647      38.584  29.192  21.699  1.00  0.00      B    H  
ATOM   1962  O   HOH B 648      27.735  16.752  28.606  1.00  0.00      B    O  
ATOM   1963  H1  HOH B 648      28.536  17.192  28.245  1.00  0.00      B    H  
ATOM   1964  H2  HOH B 648      27.225  16.393  27.768  1.00  0.00      B    H  
ATOM   1965  O   HOH B 649       3.402  10.452  34.368  1.00  0.00      B    O  
ATOM   1966  H1  HOH B 649       3.105  11.169  35.049  1.00  0.00      B    H  
ATOM   1967  H2  HOH B 649       4.245  10.712  33.849  1.00  0.00      B    H  
ATOM   1968  O   HOH B 650      37.231  33.351   6.809  1.00  0.00      B    O  
ATOM   1969  H1  HOH B 650      37.751  34.118   6.375  1.00  0.00      B    H  
ATOM   1970  H2  HOH B 650      37.883  32.532   6.995  1.00  0.00      B    H  
ATOM   1971  O   HOH B 651      15.342  20.601   2.750  1.00  0.00      B    O  
ATOM   1972  H1  HOH B 651      15.349  19.723   3.227  1.00  0.00      B    H  
ATOM   1973  H2  HOH B 651      14.447  21.061   2.918  1.00  0.00      B    H  
ATOM   1974  O   HOH B 652      34.010  12.218  38.947  1.00  0.00      B    O  
ATOM   1975  H1  HOH B 652      33.121  12.582  39.305  1.00  0.00      B    H  
ATOM   1976  H2  HOH B 652      34.616  13.075  38.919  1.00  0.00      B    H  
ATOM   1977  O   HOH B 653      31.227  24.431  31.580  1.00  0.00      B    O  
ATOM   1978  H1  HOH B 653      30.772  25.257  31.284  1.00  0.00      B    H  
ATOM   1979  H2  HOH B 653      31.919  24.257  30.865  1.00  0.00      B    H  
ATOM   1980  O   HOH B 654       5.693   0.130  25.536  1.00  0.00      B    O  
ATOM   1981  H1  HOH B 654       5.136   0.933  25.383  1.00  0.00      B    H  
ATOM   1982  H2  HOH B 654       6.307  -0.047  24.780  1.00  0.00      B    H  
ATOM   1983  O   HOH B 655       1.068  35.259   0.429  1.00  0.00      B    O  
ATOM   1984  H1  HOH B 655       0.421  35.261   1.274  1.00  0.00      B    H  
ATOM   1985  H2  HOH B 655       1.829  35.922   0.645  1.00  0.00      B    H  
ATOM   1986  O   HOH B 656      26.369   9.034  35.495  1.00  0.00      B    O  
ATOM   1987  H1  HOH B 656      26.740   8.514  36.232  1.00  0.00      B    H  
ATOM   1988  H2  HOH B 656      25.564   8.493  35.136  1.00  0.00      B    H  
ATOM   1989  O   HOH B 657      15.069  36.110  26.778  1.00  0.00      B    O  
ATOM   1990  H1  HOH B 657      15.143  35.234  27.282  1.00  0.00      B    H  
ATOM   1991  H2  HOH B 657      14.222  36.584  27.152  1.00  0.00      B    H  
ATOM   1992  O   HOH B 658      30.585  14.863   8.429  1.00  0.00      B    O  
ATOM   1993  H1  HOH B 658      29.690  14.895   8.946  1.00  0.00      B    H  
ATOM   1994  H2  HOH B 658      30.788  15.722   7.989  1.00  0.00      B    H  
ATOM   1995  O   HOH B 659      17.722  19.156  23.404  1.00  0.00      B    O  
ATOM   1996  H1  HOH B 659      17.094  19.653  23.930  1.00  0.00      B    H  
ATOM   1997  H2  HOH B 659      18.259  18.502  23.967  1.00  0.00      B    H  
ATOM   1998  O   HOH B 660       8.822  34.731  37.155  1.00  0.00      B    O  
ATOM   1999  H1  HOH B 660       8.117  34.724  36.404  1.00  0.00      B    H  
ATOM   2000  H2  HOH B 660       9.014  33.724  37.318  1.00  0.00      B    H  
ATOM   2001  O   HOH B 661      23.628  33.087  27.451  1.00  0.00      B    O  
ATOM   2002  H1  HOH B 661      23.169  33.060  28.373  1.00  0.00      B    H  
ATOM   2003  H2  HOH B 661      23.918  32.167  27.197  1.00  0.00      B    H  
ATOM   2004  O   HOH B 662       6.598  31.520  35.517  1.00  0.00      B    O  
ATOM   2005  H1  HOH B 662       6.526  30.480  35.467  1.00  0.00      B    H  
ATOM   2006  H2  HOH B 662       6.689  31.889  36.461  1.00  0.00      B    H  
ATOM   2007  O   HOH B 663      -0.024  38.089  31.192  1.00  0.00      B    O  
ATOM   2008  H1  HOH B 663       0.754  38.704  31.486  1.00  0.00      B    H  
ATOM   2009  H2  HOH B 663      -0.234  37.542  32.032  1.00  0.00      B    H  
ATOM   2010  O   HOH B 664      37.229  36.806  21.830  1.00  0.00      B    O  
ATOM   2011  H1  HOH B 664      37.909  37.194  21.159  1.00  0.00      B    H  
ATOM   2012  H2  HOH B 664      36.761  36.040  21.311  1.00  0.00      B    H  
ATOM   2013  O   HOH B 665      11.547   2.447  26.050  1.00  0.00      B    O  
ATOM   2014  H1  HOH B 665      12.061   3.013  25.374  1.00  0.00      B    H  
ATOM   2015  H2  HOH B 665      11.925   1.543  25.930  1.00  0.00      B    H  
ATOM   2016  O   HOH B 666       8.956  26.989  20.108  1.00  0.00      B    O  
ATOM   2017  H1  HOH B 666       9.623  26.594  20.786  1.00  0.00      B    H  
ATOM   2018  H2  HOH B 666       9.205  26.743  19.103  1.00  0.00      B    H  
ATOM   2019  O   HOH B 667      19.143  11.904  32.634  1.00  0.00      B    O  
ATOM   2020  H1  HOH B 667      19.041  11.229  31.883  1.00  0.00      B    H  
ATOM   2021  H2  HOH B 667      18.394  11.698  33.347  1.00  0.00      B    H  
ATOM   2022  O   HOH B 668      36.356  26.377  12.738  1.00  0.00      B    O  
ATOM   2023  H1  HOH B 668      37.047  27.045  13.146  1.00  0.00      B    H  
ATOM   2024  H2  HOH B 668      36.850  25.481  12.521  1.00  0.00      B    H  
ATOM   2025  O   HOH B 669      37.467  38.850  25.240  1.00  0.00      B    O  
ATOM   2026  H1  HOH B 669      37.004  39.032  26.117  1.00  0.00      B    H  
ATOM   2027  H2  HOH B 669      38.341  38.335  25.326  1.00  0.00      B    H  
ATOM   2028  O   HOH B 670      28.131   6.808  12.615  1.00  0.00      B    O  
ATOM   2029  H1  HOH B 670      27.602   5.969  12.465  1.00  0.00      B    H  
ATOM   2030  H2  HOH B 670      27.818   7.295  13.423  1.00  0.00      B    H  
ATOM   2031  O   HOH B 671       5.824  16.570  26.603  1.00  0.00      B    O  
ATOM   2032  H1  HOH B 671       6.264  15.681  26.636  1.00  0.00      B    H  
ATOM   2033  H2  HOH B 671       5.083  16.472  25.959  1.00  0.00      B    H  
ATOM   2034  O   HOH B 672      28.709  17.973  21.428  1.00  0.00      B    O  
ATOM   2035  H1  HOH B 672      28.042  17.225  21.166  1.00  0.00      B    H  
ATOM   2036  H2  HOH B 672      29.104  17.800  22.397  1.00  0.00      B    H  
ATOM   2037  O   HOH B 673      36.947  19.904  10.576  1.00  0.00      B    O  
ATOM   2038  H1  HOH B 673      36.530  20.805  10.317  1.00  0.00      B    H  
ATOM   2039  H2  HOH B 673      36.260  19.119  10.317  1.00  0.00      B    H  
ATOM   2040  O   HOH B 674      27.887   1.627   8.318  1.00  0.00      B    O  
ATOM   2041  H1  HOH B 674      28.825   1.178   8.205  1.00  0.00      B    H  
ATOM   2042  H2  HOH B 674      27.285   0.861   8.583  1.00  0.00      B    H  
ATOM   2043  O   HOH B 675      13.032   6.571  18.100  1.00  0.00      B    O  
ATOM   2044  H1  HOH B 675      12.337   5.897  17.885  1.00  0.00      B    H  
ATOM   2045  H2  HOH B 675      13.571   6.169  18.870  1.00  0.00      B    H  
ATOM   2046  O   HOH B 676      34.644  29.363   2.445  1.00  0.00      B    O  
ATOM   2047  H1  HOH B 676      35.023  29.943   1.672  1.00  0.00      B    H  
ATOM   2048  H2  HOH B 676      33.628  29.396   2.414  1.00  0.00      B    H  
ATOM   2049  O   HOH B 677      29.766  22.867  19.613  1.00  0.00      B    O  
ATOM   2050  H1  HOH B 677      29.482  22.682  18.637  1.00  0.00      B    H  
ATOM   2051  H2  HOH B 677      29.369  22.142  20.232  1.00  0.00      B    H  
ATOM   2052  O   HOH B 678      27.048  18.492  30.629  1.00  0.00      B    O  
ATOM   2053  H1  HOH B 678      27.541  18.379  31.509  1.00  0.00      B    H  
ATOM   2054  H2  HOH B 678      27.307  17.782  29.958  1.00  0.00      B    H  
ATOM   2055  O   HOH B 679      31.855  26.110   5.180  1.00  0.00      B    O  
ATOM   2056  H1  HOH B 679      31.006  25.630   5.383  1.00  0.00      B    H  
ATOM   2057  H2  HOH B 679      32.009  26.015   4.200  1.00  0.00      B    H  
ATOM   2058  O   HOH B 680       7.737  20.129   1.467  1.00  0.00      B    O  
ATOM   2059  H1  HOH B 680       7.124  20.209   0.663  1.00  0.00      B    H  
ATOM   2060  H2  HOH B 680       8.456  19.460   1.235  1.00  0.00      B    H  
ATOM   2061  O   HOH B 681      37.722   7.407  29.290  1.00  0.00      B    O  
ATOM   2062  H1  HOH B 681      37.038   7.783  29.942  1.00  0.00      B    H  
ATOM   2063  H2  HOH B 681      37.761   8.050  28.520  1.00  0.00      B    H  
ATOM   2064  O   HOH B 682      30.184   0.374   7.913  1.00  0.00      B    O  
ATOM   2065  H1  HOH B 682      31.060   0.041   7.513  1.00  0.00      B    H  
ATOM   2066  H2  HOH B 682      30.389   0.755   8.803  1.00  0.00      B    H  
ATOM   2067  O   HOH B 683      15.041   6.585  16.008  1.00  0.00      B    O  
ATOM   2068  H1  HOH B 683      14.179   6.680  16.534  1.00  0.00      B    H  
ATOM   2069  H2  HOH B 683      15.417   5.717  16.302  1.00  0.00      B    H  
ATOM   2070  O   HOH B 684      34.444  24.953  20.874  1.00  0.00      B    O  
ATOM   2071  H1  HOH B 684      34.212  25.426  19.988  1.00  0.00      B    H  
ATOM   2072  H2  HOH B 684      34.856  24.109  20.558  1.00  0.00      B    H  
ATOM   2073  O   HOH B 685      20.650  10.290   5.959  1.00  0.00      B    O  
ATOM   2074  H1  HOH B 685      19.681  10.098   5.697  1.00  0.00      B    H  
ATOM   2075  H2  HOH B 685      20.944   9.530   6.649  1.00  0.00      B    H  
ATOM   2076  O   HOH B 686       8.154  25.867  31.126  1.00  0.00      B    O  
ATOM   2077  H1  HOH B 686       8.382  26.256  30.173  1.00  0.00      B    H  
ATOM   2078  H2  HOH B 686       7.205  25.534  31.138  1.00  0.00      B    H  
ATOM   2079  O   HOH B 687       2.144  10.063   3.864  1.00  0.00      B    O  
ATOM   2080  H1  HOH B 687       2.047   9.044   3.682  1.00  0.00      B    H  
ATOM   2081  H2  HOH B 687       1.814  10.577   3.025  1.00  0.00      B    H  
ATOM   2082  O   HOH B 688      17.999  15.412  38.387  1.00  0.00      B    O  
ATOM   2083  H1  HOH B 688      18.906  15.014  38.374  1.00  0.00      B    H  
ATOM   2084  H2  HOH B 688      17.408  14.679  38.040  1.00  0.00      B    H  
ATOM   2085  O   HOH B 689      22.483  22.690  14.684  1.00  0.00      B    O  
ATOM   2086  H1  HOH B 689      22.246  22.912  15.664  1.00  0.00      B    H  
ATOM   2087  H2  HOH B 689      22.242  23.462  14.072  1.00  0.00      B    H  
ATOM   2088  O   HOH B 690       4.753  34.211   5.875  1.00  0.00      B    O  
ATOM   2089  H1  HOH B 690       5.455  34.428   5.210  1.00  0.00      B    H  
ATOM   2090  H2  HOH B 690       5.034  33.397   6.443  1.00  0.00      B    H  
ATOM   2091  O   HOH B 691      32.079  29.351   2.362  1.00  0.00      B    O  
ATOM   2092  H1  HOH B 691      31.646  28.411   2.147  1.00  0.00      B    H  
ATOM   2093  H2  HOH B 691      31.459  29.972   2.871  1.00  0.00      B    H  
ATOM   2094  O   HOH B 692      20.140  27.390   9.538  1.00  0.00      B    O  
ATOM   2095  H1  HOH B 692      20.928  27.874   9.166  1.00  0.00      B    H  
ATOM   2096  H2  HOH B 692      19.334  27.942   9.269  1.00  0.00      B    H  
ATOM   2097  O   HOH B 693      35.753  12.454  18.236  1.00  0.00      B    O  
ATOM   2098  H1  HOH B 693      34.831  12.006  18.041  1.00  0.00      B    H  
ATOM   2099  H2  HOH B 693      36.069  12.814  17.345  1.00  0.00      B    H  
ATOM   2100  O   HOH B 694      35.275  21.366  31.389  1.00  0.00      B    O  
ATOM   2101  H1  HOH B 694      35.312  21.182  30.391  1.00  0.00      B    H  
ATOM   2102  H2  HOH B 694      35.457  22.348  31.508  1.00  0.00      B    H  
ATOM   2103  O   HOH B 695      18.617   7.541  36.699  1.00  0.00      B    O  
ATOM   2104  H1  HOH B 695      18.933   6.618  36.587  1.00  0.00      B    H  
ATOM   2105  H2  HOH B 695      19.252   8.080  37.249  1.00  0.00      B    H  
ATOM   2106  O   HOH B 696      15.761   6.257   8.157  1.00  0.00      B    O  
ATOM   2107  H1  HOH B 696      16.162   5.311   8.259  1.00  0.00      B    H  
ATOM   2108  H2  HOH B 696      14.756   6.164   8.105  1.00  0.00      B    H  
ATOM   2109  O   HOH B 697      30.911  36.011   4.776  1.00  0.00      B    O  
ATOM   2110  H1  HOH B 697      30.878  35.227   4.164  1.00  0.00      B    H  
ATOM   2111  H2  HOH B 697      31.894  36.104   5.125  1.00  0.00      B    H  
ATOM   2112  O   HOH B 698      36.692   5.991  37.538  1.00  0.00      B    O  
ATOM   2113  H1  HOH B 698      36.102   5.951  36.754  1.00  0.00      B    H  
ATOM   2114  H2  HOH B 698      37.047   6.932  37.544  1.00  0.00      B    H  
ATOM   2115  O   HOH B 699      32.873  20.090  38.397  1.00  0.00      B    O  
ATOM   2116  H1  HOH B 699      33.709  19.512  38.188  1.00  0.00      B    H  
ATOM   2117  H2  HOH B 699      32.573  20.472  37.498  1.00  0.00      B    H  
ATOM   2118  O   HOH B 700      32.123  24.639  13.483  1.00  0.00      B    O  
ATOM   2119  H1  HOH B 700      32.615  25.319  12.843  1.00  0.00      B    H  
ATOM   2120  H2  HOH B 700      32.151  23.806  12.917  1.00  0.00      B    H  
ATOM   2121  O   HOH B 701      34.676  27.094  22.902  1.00  0.00      B    O  
ATOM   2122  H1  HOH B 701      35.297  27.525  22.276  1.00  0.00      B    H  
ATOM   2123  H2  HOH B 701      34.331  26.292  22.442  1.00  0.00      B    H  
ATOM   2124  O   HOH B 702      35.116  31.002  39.230  1.00  0.00      B    O  
ATOM   2125  H1  HOH B 702      35.111  31.813  39.825  1.00  0.00      B    H  
ATOM   2126  H2  HOH B 702      35.514  31.413  38.334  1.00  0.00      B    H  
ATOM   2127  O   HOH B 703      20.142   6.343   3.995  1.00  0.00      B    O  
ATOM   2128  H1  HOH B 703      19.424   6.632   3.292  1.00  0.00      B    H  
ATOM   2129  H2  HOH B 703      20.882   5.839   3.540  1.00  0.00      B    H  
ATOM   2130  O   HOH B 704      35.177  29.303  20.930  1.00  0.00      B    O  
ATOM   2131  H1  HOH B 704      35.482  30.151  20.420  1.00  0.00      B    H  
ATOM   2132  H2  HOH B 704      34.200  29.224  20.688  1.00  0.00      B    H  
ATOM   2133  O   HOH B 705      27.356   6.598  22.397  1.00  0.00      B    O  
ATOM   2134  H1  HOH B 705      28.207   6.206  22.857  1.00  0.00      B    H  
ATOM   2135  H2  HOH B 705      26.713   5.904  22.171  1.00  0.00      B    H  
ATOM   2136  O   HOH B 706      29.583  19.645  33.797  1.00  0.00      B    O  
ATOM   2137  H1  HOH B 706      29.432  20.507  33.288  1.00  0.00      B    H  
ATOM   2138  H2  HOH B 706      28.961  18.933  33.535  1.00  0.00      B    H  
ATOM   2139  O   HOH B 707       6.459  18.694   3.614  1.00  0.00      B    O  
ATOM   2140  H1  HOH B 707       6.338  17.787   3.175  1.00  0.00      B    H  
ATOM   2141  H2  HOH B 707       6.692  19.356   2.886  1.00  0.00      B    H  
ATOM   2142  O   HOH B 708      24.590  34.411   8.508  1.00  0.00      B    O  
ATOM   2143  H1  HOH B 708      24.430  35.313   8.005  1.00  0.00      B    H  
ATOM   2144  H2  HOH B 708      23.691  34.081   8.834  1.00  0.00      B    H  
ATOM   2145  O   HOH B 709      11.826  12.531  19.389  1.00  0.00      B    O  
ATOM   2146  H1  HOH B 709      12.308  11.750  18.942  1.00  0.00      B    H  
ATOM   2147  H2  HOH B 709      11.648  13.194  18.644  1.00  0.00      B    H  
ATOM   2148  O   HOH B 710      21.194  13.874  15.223  1.00  0.00      B    O  
ATOM   2149  H1  HOH B 710      21.401  13.114  15.838  1.00  0.00      B    H  
ATOM   2150  H2  HOH B 710      21.680  13.786  14.324  1.00  0.00      B    H  
ATOM   2151  O   HOH B 711      16.257  17.841  29.058  1.00  0.00      B    O  
ATOM   2152  H1  HOH B 711      17.074  17.587  28.502  1.00  0.00      B    H  
ATOM   2153  H2  HOH B 711      16.676  17.899  29.985  1.00  0.00      B    H  
ATOM   2154  O   HOH B 712      26.694  29.143   2.862  1.00  0.00      B    O  
ATOM   2155  H1  HOH B 712      27.132  29.300   3.774  1.00  0.00      B    H  
ATOM   2156  H2  HOH B 712      25.922  29.792   2.788  1.00  0.00      B    H  
ATOM   2157  O   HOH B 713      33.416  28.519   5.775  1.00  0.00      B    O  
ATOM   2158  H1  HOH B 713      34.190  28.217   5.259  1.00  0.00      B    H  
ATOM   2159  H2  HOH B 713      32.616  28.008   5.511  1.00  0.00      B    H  
ATOM   2160  O   HOH B 714       4.486  38.713  35.709  1.00  0.00      B    O  
ATOM   2161  H1  HOH B 714       4.101  38.644  36.643  1.00  0.00      B    H  
ATOM   2162  H2  HOH B 714       5.344  39.286  35.785  1.00  0.00      B    H  
ATOM   2163  O   HOH B 715       7.738  36.403  26.351  1.00  0.00      B    O  
ATOM   2164  H1  HOH B 715       7.675  35.759  27.131  1.00  0.00      B    H  
ATOM   2165  H2  HOH B 715       6.865  36.927  26.285  1.00  0.00      B    H  
ATOM   2166  O   HOH B 716      20.832  16.483  35.215  1.00  0.00      B    O  
ATOM   2167  H1  HOH B 716      20.162  17.216  35.157  1.00  0.00      B    H  
ATOM   2168  H2  HOH B 716      20.326  15.601  35.460  1.00  0.00      B    H  
ATOM   2169  O   HOH B 717      13.671   2.149   3.358  1.00  0.00      B    O  
ATOM   2170  H1  HOH B 717      14.571   2.556   3.598  1.00  0.00      B    H  
ATOM   2171  H2  HOH B 717      13.081   1.962   4.153  1.00  0.00      B    H  
ATOM   2172  O   HOH B 718      19.413   6.906  20.728  1.00  0.00      B    O  
ATOM   2173  H1  HOH B 718      20.195   7.464  20.422  1.00  0.00      B    H  
ATOM   2174  H2  HOH B 718      19.317   6.308  19.911  1.00  0.00      B    H  
ATOM   2175  O   HOH B 719      -0.302   1.285  18.719  1.00  0.00      B    O  
ATOM   2176  H1  HOH B 719       0.428   0.607  18.897  1.00  0.00      B    H  
ATOM   2177  H2  HOH B 719      -0.030   2.217  18.996  1.00  0.00      B    H  
ATOM   2178  O   HOH B 720      23.547  13.892  33.081  1.00  0.00      B    O  
ATOM   2179  H1  HOH B 720      22.595  13.717  32.884  1.00  0.00      B    H  
ATOM   2180  H2  HOH B 720      24.062  13.276  32.457  1.00  0.00      B    H  
ATOM   2181  O   HOH B 721      24.408   9.844   3.620  1.00  0.00      B    O  
ATOM   2182  H1  HOH B 721      23.768   9.331   3.018  1.00  0.00      B    H  
ATOM   2183  H2  HOH B 721      24.184  10.830   3.559  1.00  0.00      B    H  
ATOM   2184  O   HOH B 722       6.681  25.015  34.314  1.00  0.00      B    O  
ATOM   2185  H1  HOH B 722       7.673  25.076  33.972  1.00  0.00      B    H  
ATOM   2186  H2  HOH B 722       6.276  25.962  34.141  1.00  0.00      B    H  
ATOM   2187  O   HOH B 723       3.906  38.442   7.060  1.00  0.00      B    O  
ATOM   2188  H1  HOH B 723       4.072  37.470   7.398  1.00  0.00      B    H  
ATOM   2189  H2  HOH B 723       3.070  38.751   7.485  1.00  0.00      B    H  
ATOM   2190  O   HOH B 724      29.587  22.972  37.865  1.00  0.00      B    O  
ATOM   2191  H1  HOH B 724      29.736  23.957  38.021  1.00  0.00      B    H  
ATOM   2192  H2  HOH B 724      30.340  22.632  37.350  1.00  0.00      B    H  
ATOM   2193  O   HOH B 725      30.075  23.193  26.529  1.00  0.00      B    O  
ATOM   2194  H1  HOH B 725      30.677  24.001  26.359  1.00  0.00      B    H  
ATOM   2195  H2  HOH B 725      29.282  23.473  27.073  1.00  0.00      B    H  
ATOM   2196  O   HOH B 726      12.465   4.053  33.234  1.00  0.00      B    O  
ATOM   2197  H1  HOH B 726      13.426   3.754  33.560  1.00  0.00      B    H  
ATOM   2198  H2  HOH B 726      12.258   4.975  33.647  1.00  0.00      B    H  
ATOM   2199  O   HOH B 727      37.471  27.939  33.658  1.00  0.00      B    O  
ATOM   2200  H1  HOH B 727      36.577  27.510  33.930  1.00  0.00      B    H  
ATOM   2201  H2  HOH B 727      37.982  27.301  33.031  1.00  0.00      B    H  
ATOM   2202  O   HOH B 728      10.293  35.017  33.998  1.00  0.00      B    O  
ATOM   2203  H1  HOH B 728      10.323  34.299  33.300  1.00  0.00      B    H  
ATOM   2204  H2  HOH B 728      11.022  35.708  33.852  1.00  0.00      B    H  
ATOM   2205  O   HOH B 729      16.449  21.692  32.347  1.00  0.00      B    O  
ATOM   2206  H1  HOH B 729      16.792  21.276  33.225  1.00  0.00      B    H  
ATOM   2207  H2  HOH B 729      15.667  22.291  32.454  1.00  0.00      B    H  
ATOM   2208  O   HOH B 730      32.459   6.667   0.854  1.00  0.00      B    O  
ATOM   2209  H1  HOH B 730      33.074   7.419   1.042  1.00  0.00      B    H  
ATOM   2210  H2  HOH B 730      32.723   6.417  -0.059  1.00  0.00      B    H  
ATOM   2211  O   HOH B 731      28.454  21.095  25.907  1.00  0.00      B    O  
ATOM   2212  H1  HOH B 731      29.207  21.718  25.915  1.00  0.00      B    H  
ATOM   2213  H2  HOH B 731      28.207  20.963  24.924  1.00  0.00      B    H  
ATOM   2214  O   HOH B 732      12.246  21.424   2.897  1.00  0.00      B    O  
ATOM   2215  H1  HOH B 732      11.627  21.270   3.715  1.00  0.00      B    H  
ATOM   2216  H2  HOH B 732      12.845  22.223   3.032  1.00  0.00      B    H  
ATOM   2217  O   HOH B 733      13.759  30.938  26.401  1.00  0.00      B    O  
ATOM   2218  H1  HOH B 733      12.925  30.509  26.813  1.00  0.00      B    H  
ATOM   2219  H2  HOH B 733      13.999  30.542  25.482  1.00  0.00      B    H  
ATOM   2220  O   HOH B 734       5.152  26.104  16.947  1.00  0.00      B    O  
ATOM   2221  H1  HOH B 734       4.530  25.453  17.370  1.00  0.00      B    H  
ATOM   2222  H2  HOH B 734       4.769  26.360  16.069  1.00  0.00      B    H  
ATOM   2223  O   HOH B 735      25.167   2.743  16.704  1.00  0.00      B    O  
ATOM   2224  H1  HOH B 735      25.105   1.774  16.752  1.00  0.00      B    H  
ATOM   2225  H2  HOH B 735      24.207   3.160  16.726  1.00  0.00      B    H  
ATOM   2226  O   HOH B 736      20.327  20.404   0.079  1.00  0.00      B    O  
ATOM   2227  H1  HOH B 736      20.995  19.967   0.700  1.00  0.00      B    H  
ATOM   2228  H2  HOH B 736      19.801  21.043   0.723  1.00  0.00      B    H  
ATOM   2229  O   HOH B 737       5.321  10.267  11.095  1.00  0.00      B    O  
ATOM   2230  H1  HOH B 737       6.031   9.544  10.884  1.00  0.00      B    H  
ATOM   2231  H2  HOH B 737       5.842  11.037  11.456  1.00  0.00      B    H  
ATOM   2232  O   HOH B 738      38.484  19.863  13.010  1.00  0.00      B    O  
ATOM   2233  H1  HOH B 738      38.548  20.817  13.435  1.00  0.00      B    H  
ATOM   2234  H2  HOH B 738      37.885  19.908  12.143  1.00  0.00      B    H  
ATOM   2235  O   HOH B 739       2.546  28.842   6.634  1.00  0.00      B    O  
ATOM   2236  H1  HOH B 739       2.590  27.961   6.193  1.00  0.00      B    H  
ATOM   2237  H2  HOH B 739       2.497  28.620   7.626  1.00  0.00      B    H  
ATOM   2238  O   HOH B 740       4.433  21.165  27.102  1.00  0.00      B    O  
ATOM   2239  H1  HOH B 740       5.142  21.362  26.386  1.00  0.00      B    H  
ATOM   2240  H2  HOH B 740       4.883  21.306  28.016  1.00  0.00      B    H  
ATOM   2241  O   HOH B 741      29.761  28.681  34.266  1.00  0.00      B    O  
ATOM   2242  H1  HOH B 741      30.395  29.388  33.888  1.00  0.00      B    H  
ATOM   2243  H2  HOH B 741      28.881  29.129  34.565  1.00  0.00      B    H  
ATOM   2244  O   HOH B 742      17.232  10.306   9.723  1.00  0.00      B    O  
ATOM   2245  H1  HOH B 742      17.430  11.259   9.555  1.00  0.00      B    H  
ATOM   2246  H2  HOH B 742      17.643  10.059  10.604  1.00  0.00      B    H  
ATOM   2247  O   HOH B 743       5.409  23.454   9.843  1.00  0.00      B    O  
ATOM   2248  H1  HOH B 743       5.502  24.452  10.108  1.00  0.00      B    H  
ATOM   2249  H2  HOH B 743       6.010  22.974  10.582  1.00  0.00      B    H  
ATOM   2250  O   HOH B 744      14.910  32.324   1.492  1.00  0.00      B    O  
ATOM   2251  H1  HOH B 744      15.163  31.653   2.154  1.00  0.00      B    H  
ATOM   2252  H2  HOH B 744      14.187  31.972   0.913  1.00  0.00      B    H  
ATOM   2253  O   HOH B 745       3.285   1.937  28.729  1.00  0.00      B    O  
ATOM   2254  H1  HOH B 745       3.916   1.193  28.895  1.00  0.00      B    H  
ATOM   2255  H2  HOH B 745       3.861   2.794  28.667  1.00  0.00      B    H  
ATOM   2256  O   HOH B 746      33.989  35.151  14.566  1.00  0.00      B    O  
ATOM   2257  H1  HOH B 746      33.588  34.278  14.192  1.00  0.00      B    H  
ATOM   2258  H2  HOH B 746      33.317  35.878  14.478  1.00  0.00      B    H  
ATOM   2259  O   HOH B 747      26.764  31.456  27.687  1.00  0.00      B    O  
ATOM   2260  H1  HOH B 747      26.950  30.698  28.340  1.00  0.00      B    H  
ATOM   2261  H2  HOH B 747      26.993  32.338  28.193  1.00  0.00      B    H  
ATOM   2262  O   HOH B 748       8.872   2.742  26.836  1.00  0.00      B    O  
ATOM   2263  H1  HOH B 748       8.784   2.939  25.850  1.00  0.00      B    H  
ATOM   2264  H2  HOH B 748       9.823   2.429  27.071  1.00  0.00      B    H  
ATOM   2265  O   HOH B 749      36.761  10.948  32.160  1.00  0.00      B    O  
ATOM   2266  H1  HOH B 749      37.510  10.925  31.486  1.00  0.00      B    H  
ATOM   2267  H2  HOH B 749      36.737  11.916  32.460  1.00  0.00      B    H  
ATOM   2268  O   HOH B 750      27.348   1.567  30.921  1.00  0.00      B    O  
ATOM   2269  H1  HOH B 750      27.656   2.404  30.409  1.00  0.00      B    H  
ATOM   2270  H2  HOH B 750      27.377   1.828  31.913  1.00  0.00      B    H  
ATOM   2271  O   HOH B 751      25.500   6.318   6.010  1.00  0.00      B    O  
ATOM   2272  H1  HOH B 751      24.900   6.229   6.844  1.00  0.00      B    H  
ATOM   2273  H2  HOH B 751      26.409   5.999   6.319  1.00  0.00      B    H  
ATOM   2274  O   HOH B 752       6.605  32.681  11.793  1.00  0.00      B    O  
ATOM   2275  H1  HOH B 752       7.126  32.888  12.667  1.00  0.00      B    H  
ATOM   2276  H2  HOH B 752       7.188  32.126  11.187  1.00  0.00      B    H  
ATOM   2277  O   HOH B 753       0.769   9.028  10.725  1.00  0.00      B    O  
ATOM   2278  H1  HOH B 753       0.229   9.538  11.439  1.00  0.00      B    H  
ATOM   2279  H2  HOH B 753       1.666   8.781  11.141  1.00  0.00      B    H  
ATOM   2280  O   HOH B 754       2.027  37.730  35.202  1.00  0.00      B    O  
ATOM   2281  H1  HOH B 754       1.603  37.345  36.034  1.00  0.00      B    H  
ATOM   2282  H2  HOH B 754       2.969  37.991  35.434  1.00  0.00      B    H  
ATOM   2283  O   HOH B 755      33.722   2.523  18.496  1.00  0.00      B    O  
ATOM   2284  H1  HOH B 755      33.391   3.191  19.184  1.00  0.00      B    H  
ATOM   2285  H2  HOH B 755      33.968   1.601  18.920  1.00  0.00      B    H  
ATOM   2286  O   HOH B 756      34.949  37.224  38.294  1.00  0.00      B    O  
ATOM   2287  H1  HOH B 756      34.734  38.136  38.700  1.00  0.00      B    H  
ATOM   2288  H2  HOH B 756      34.342  36.579  38.773  1.00  0.00      B    H  
ATOM   2289  O   HOH B 757      34.974   4.919  23.695  1.00  0.00      B    O  
ATOM   2290  H1  HOH B 757      35.989   4.873  23.709  1.00  0.00      B    H  
ATOM   2291  H2  HOH B 757      34.704   3.996  23.387  1.00  0.00      B    H  
ATOM   2292  O   HOH B 758       1.229  24.099  12.287  1.00  0.00      B    O  
ATOM   2293  H1  HOH B 758       1.605  23.201  12.002  1.00  0.00      B    H  
ATOM   2294  H2  HOH B 758       1.128  24.706  11.451  1.00  0.00      B    H  
ATOM   2295  O   HOH B 759       1.042  15.285   6.390  1.00  0.00      B    O  
ATOM   2296  H1  HOH B 759       1.334  14.480   6.988  1.00  0.00      B    H  
ATOM   2297  H2  HOH B 759       0.252  14.880   5.874  1.00  0.00      B    H  
ATOM   2298  O   HOH B 760      22.038  19.909  23.600  1.00  0.00      B    O  
ATOM   2299  H1  HOH B 760      22.917  20.347  23.844  1.00  0.00      B    H  
ATOM   2300  H2  HOH B 760      21.707  19.557  24.491  1.00  0.00      B    H  
ATOM   2301  O   HOH B 761      14.913   3.506  34.397  1.00  0.00      B    O  
ATOM   2302  H1  HOH B 761      15.460   4.299  34.769  1.00  0.00      B    H  
ATOM   2303  H2  HOH B 761      15.581   2.813  34.100  1.00  0.00      B    H  
ATOM   2304  O   HOH B 762      33.148   0.235  33.604  1.00  0.00      B    O  
ATOM   2305  H1  HOH B 762      33.916   0.721  33.169  1.00  0.00      B    H  
ATOM   2306  H2  HOH B 762      33.257   0.352  34.591  1.00  0.00      B    H  
ATOM   2307  O   HOH B 763       7.003  36.710   8.692  1.00  0.00      B    O  
ATOM   2308  H1  HOH B 763       7.804  37.006   8.201  1.00  0.00      B    H  
ATOM   2309  H2  HOH B 763       6.639  37.547   9.205  1.00  0.00      B    H  
ATOM   2310  O   HOH B 764      13.095  22.979  25.042  1.00  0.00      B    O  
ATOM   2311  H1  HOH B 764      13.268  22.393  24.195  1.00  0.00      B    H  
ATOM   2312  H2  HOH B 764      13.530  22.549  25.848  1.00  0.00      B    H  
ATOM   2313  O   HOH B 765      30.638   8.204  31.239  1.00  0.00      B    O  
ATOM   2314  H1  HOH B 765      29.841   8.056  31.917  1.00  0.00      B    H  
ATOM   2315  H2  HOH B 765      31.396   8.727  31.728  1.00  0.00      B    H  
ATOM   2316  O   HOH B 766      33.611   8.668  13.995  1.00  0.00      B    O  
ATOM   2317  H1  HOH B 766      32.815   9.192  14.380  1.00  0.00      B    H  
ATOM   2318  H2  HOH B 766      33.227   7.801  13.719  1.00  0.00      B    H  
ATOM   2319  O   HOH B 767      24.119  38.808  15.816  1.00  0.00      B    O  
ATOM   2320  H1  HOH B 767      25.027  38.893  16.343  1.00  0.00      B    H  
ATOM   2321  H2  HOH B 767      24.287  38.095  15.060  1.00  0.00      B    H  
ATOM   2322  O   HOH B 768       8.665   3.021  24.146  1.00  0.00      B    O  
ATOM   2323  H1  HOH B 768       9.293   2.643  23.442  1.00  0.00      B    H  
ATOM   2324  H2  HOH B 768       7.941   3.493  23.704  1.00  0.00      B    H  
ATOM   2325  O   HOH B 769      24.383  20.472  37.356  1.00  0.00      B    O  
ATOM   2326  H1  HOH B 769      23.510  20.280  36.883  1.00  0.00      B    H  
ATOM   2327  H2  HOH B 769      24.849  21.243  36.892  1.00  0.00      B    H  
ATOM   2328  O   HOH B 770      20.670  38.602   6.743  1.00  0.00      B    O  
ATOM   2329  H1  HOH B 770      21.481  38.136   7.111  1.00  0.00      B    H  
ATOM   2330  H2  HOH B 770      20.904  38.974   5.813  1.00  0.00      B    H  
ATOM   2331  O   HOH B 771      10.771   8.648  12.103  1.00  0.00      B    O  
ATOM   2332  H1  HOH B 771      10.753   7.834  12.708  1.00  0.00      B    H  
ATOM   2333  H2  HOH B 771       9.813   8.778  11.828  1.00  0.00      B    H  
ATOM   2334  O   HOH B 772      14.119   6.416   1.448  1.00  0.00      B    O  
ATOM   2335  H1  HOH B 772      13.160   6.738   1.409  1.00  0.00      B    H  
ATOM   2336  H2  HOH B 772      14.133   5.425   1.576  1.00  0.00      B    H  
ATOM   2337  O   HOH B 773      29.743  22.228   1.467  1.00  0.00      B    O  
ATOM   2338  H1  HOH B 773      29.297  21.298   1.501  1.00  0.00      B    H  
ATOM   2339  H2  HOH B 773      29.533  22.612   0.577  1.00  0.00      B    H  
ATOM   2340  O   HOH B 774      30.026  30.453   6.793  1.00  0.00      B    O  
ATOM   2341  H1  HOH B 774      30.023  31.458   6.741  1.00  0.00      B    H  
ATOM   2342  H2  HOH B 774      31.003  30.200   7.029  1.00  0.00      B    H  
ATOM   2343  O   HOH B 775      20.798  32.788  18.943  1.00  0.00      B    O  
ATOM   2344  H1  HOH B 775      20.480  33.684  19.138  1.00  0.00      B    H  
ATOM   2345  H2  HOH B 775      20.653  32.586  17.916  1.00  0.00      B    H  
ATOM   2346  O   HOH B 776      30.834   7.286   6.798  1.00  0.00      B    O  
ATOM   2347  H1  HOH B 776      29.926   7.797   6.708  1.00  0.00      B    H  
ATOM   2348  H2  HOH B 776      31.361   7.769   7.523  1.00  0.00      B    H  
ATOM   2349  O   HOH B 777      18.589   1.341   3.291  1.00  0.00      B    O  
ATOM   2350  H1  HOH B 777      17.669   1.449   2.893  1.00  0.00      B    H  
ATOM   2351  H2  HOH B 777      18.519   1.905   4.160  1.00  0.00      B    H  
ATOM   2352  O   HOH B 778      34.936  14.877  38.741  1.00  0.00      B    O  
ATOM   2353  H1  HOH B 778      34.158  15.327  38.297  1.00  0.00      B    H  
ATOM   2354  H2  HOH B 778      35.824  15.142  38.255  1.00  0.00      B    H  
ATOM   2355  O   HOH B 779      24.124  36.726  38.450  1.00  0.00      B    O  
ATOM   2356  H1  HOH B 779      23.885  37.050  37.535  1.00  0.00      B    H  
ATOM   2357  H2  HOH B 779      23.667  35.835  38.585  1.00  0.00      B    H  
ATOM   2358  O   HOH B 780       8.039  25.152  27.927  1.00  0.00      B    O  
ATOM   2359  H1  HOH B 780       7.046  25.359  27.873  1.00  0.00      B    H  
ATOM   2360  H2  HOH B 780       8.494  26.004  28.189  1.00  0.00      B    H  
ATOM   2361  O   HOH B 781      19.092  26.496   1.336  1.00  0.00      B    O  
ATOM   2362  H1  HOH B 781      18.960  26.597   2.349  1.00  0.00      B    H  
ATOM   2363  H2  HOH B 781      20.041  26.074   1.198  1.00  0.00      B    H  
ATOM   2364  O   HOH B 782       2.176  33.628   2.749  1.00  0.00      B    O  
ATOM   2365  H1  HOH B 782       1.709  34.158   2.048  1.00  0.00      B    H  
ATOM   2366  H2  HOH B 782       2.530  34.269   3.490  1.00  0.00      B    H  
ATOM   2367  O   HOH B 783      28.134  12.887  31.835  1.00  0.00      B    O  
ATOM   2368  H1  HOH B 783      28.833  12.174  31.723  1.00  0.00      B    H  
ATOM   2369  H2  HOH B 783      27.419  12.455  32.375  1.00  0.00      B    H  
ATOM   2370  O   HOH B 784      21.799   4.858  24.143  1.00  0.00      B    O  
ATOM   2371  H1  HOH B 784      21.881   4.831  25.144  1.00  0.00      B    H  
ATOM   2372  H2  HOH B 784      21.926   3.903  23.733  1.00  0.00      B    H  
ATOM   2373  O   HOH B 785      19.819   2.170  24.950  1.00  0.00      B    O  
ATOM   2374  H1  HOH B 785      19.169   2.615  24.309  1.00  0.00      B    H  
ATOM   2375  H2  HOH B 785      20.742   2.284  24.488  1.00  0.00      B    H  
ATOM   2376  O   HOH B 786      13.331  25.334  23.301  1.00  0.00      B    O  
ATOM   2377  H1  HOH B 786      13.691  24.829  24.042  1.00  0.00      B    H  
ATOM   2378  H2  HOH B 786      13.956  25.161  22.563  1.00  0.00      B    H  
ATOM   2379  O   HOH B 787       6.858   7.201  16.399  1.00  0.00      B    O  
ATOM   2380  H1  HOH B 787       6.146   6.764  15.765  1.00  0.00      B    H  
ATOM   2381  H2  HOH B 787       7.791   6.868  16.040  1.00  0.00      B    H  
ATOM   2382  O   HOH B 788       7.273  21.489   7.155  1.00  0.00      B    O  
ATOM   2383  H1  HOH B 788       6.614  21.174   6.515  1.00  0.00      B    H  
ATOM   2384  H2  HOH B 788       7.442  22.454   6.928  1.00  0.00      B    H  
ATOM   2385  O   HOH B 789      20.808  26.050  25.657  1.00  0.00      B    O  
ATOM   2386  H1  HOH B 789      20.442  26.616  26.432  1.00  0.00      B    H  
ATOM   2387  H2  HOH B 789      20.000  25.870  25.041  1.00  0.00      B    H  
ATOM   2388  O   HOH B 790      24.751  20.403  24.499  1.00  0.00      B    O  
ATOM   2389  H1  HOH B 790      24.626  21.278  24.987  1.00  0.00      B    H  
ATOM   2390  H2  HOH B 790      25.682  20.456  24.055  1.00  0.00      B    H  
ATOM   2391  O   HOH B 791       4.492  36.051   7.942  1.00  0.00      B    O  
ATOM   2392  H1  HOH B 791       4.536  35.360   7.155  1.00  0.00      B    H  
ATOM   2393  H2  HOH B 791       5.422  36.217   8.313  1.00  0.00      B    H  
ATOM   2394  O   HOH B 792      26.853  35.562   3.527  1.00  0.00      B    O  
ATOM   2395  H1  HOH B 792      26.061  35.077   3.887  1.00  0.00      B    H  
ATOM   2396  H2  HOH B 792      26.938  35.578   2.492  1.00  0.00      B    H  
ATOM   2397  O   HOH B 793      13.726  12.621  21.440  1.00  0.00      B    O  
ATOM   2398  H1  HOH B 793      13.619  13.538  21.913  1.00  0.00      B    H  
ATOM   2399  H2  HOH B 793      12.886  12.515  20.850  1.00  0.00      B    H  
ATOM   2400  O   HOH B 794       2.476  22.074  11.290  1.00  0.00      B    O  
ATOM   2401  H1  HOH B 794       2.689  22.222  10.336  1.00  0.00      B    H  
ATOM   2402  H2  HOH B 794       3.276  21.731  11.742  1.00  0.00      B    H  
ATOM   2403  O   HOH B 795      27.165  15.735   6.066  1.00  0.00      B    O  
ATOM   2404  H1  HOH B 795      26.498  15.016   5.745  1.00  0.00      B    H  
ATOM   2405  H2  HOH B 795      28.044  15.578   5.556  1.00  0.00      B    H  
ATOM   2406  O   HOH B 796       5.200  24.122  31.949  1.00  0.00      B    O  
ATOM   2407  H1  HOH B 796       5.331  23.085  31.835  1.00  0.00      B    H  
ATOM   2408  H2  HOH B 796       5.625  24.401  32.865  1.00  0.00      B    H  
ATOM   2409  O   HOH B 797      17.302  35.463   9.468  1.00  0.00      B    O  
ATOM   2410  H1  HOH B 797      16.689  36.279   9.248  1.00  0.00      B    H  
ATOM   2411  H2  HOH B 797      16.850  34.611   9.112  1.00  0.00      B    H  
ATOM   2412  O   HOH B 798      38.048  25.168   7.978  1.00  0.00      B    O  
ATOM   2413  H1  HOH B 798      37.168  25.690   7.959  1.00  0.00      B    H  
ATOM   2414  H2  HOH B 798      38.361  25.112   6.993  1.00  0.00      B    H  
ATOM   2415  O   HOH B 799       1.962  21.188  28.675  1.00  0.00      B    O  
ATOM   2416  H1  HOH B 799       2.614  21.246  27.930  1.00  0.00      B    H  
ATOM   2417  H2  HOH B 799       1.069  21.519  28.341  1.00  0.00      B    H  
ATOM   2418  O   HOH B 800      24.265  31.439  35.399  1.00  0.00      B    O  
ATOM   2419  H1  HOH B 800      24.198  30.761  36.091  1.00  0.00      B    H  
ATOM   2420  H2  HOH B 800      23.669  31.177  34.556  1.00  0.00      B    H  
ATOM   2421  O   HOH B 801      26.590  16.691   3.291  1.00  0.00      B    O  
ATOM   2422  H1  HOH B 801      26.935  16.927   2.436  1.00  0.00      B    H  
ATOM   2423  H2  HOH B 801      27.242  17.039   4.016  1.00  0.00      B    H  
ATOM   2424  O   HOH B 802      15.956  33.364   8.609  1.00  0.00      B    O  
ATOM   2425  H1  HOH B 802      16.321  32.460   8.795  1.00  0.00      B    H  
ATOM   2426  H2  HOH B 802      15.318  33.295   7.886  1.00  0.00      B    H  
ATOM   2427  O   HOH B 803      26.467  21.693  34.498  1.00  0.00      B    O  
ATOM   2428  H1  HOH B 803      27.045  21.959  35.342  1.00  0.00      B    H  
ATOM   2429  H2  HOH B 803      26.535  22.438  33.828  1.00  0.00      B    H  
ATOM   2430  O   HOH B 804      11.878  26.241  16.661  1.00  0.00      B    O  
ATOM   2431  H1  HOH B 804      12.549  26.916  16.344  1.00  0.00      B    H  
ATOM   2432  H2  HOH B 804      12.072  26.046  17.709  1.00  0.00      B    H  
ATOM   2433  O   HOH B 805       9.180   5.367   1.966  1.00  0.00      B    O  
ATOM   2434  H1  HOH B 805       8.586   5.717   1.206  1.00  0.00      B    H  
ATOM   2435  H2  HOH B 805       8.980   4.371   2.033  1.00  0.00      B    H  
ATOM   2436  O   HOH B 806      21.542  17.252  18.766  1.00  0.00      B    O  
ATOM   2437  H1  HOH B 806      20.930  17.006  19.535  1.00  0.00      B    H  
ATOM   2438  H2  HOH B 806      21.886  18.176  18.866  1.00  0.00      B    H  
ATOM   2439  O   HOH B 807      24.266  13.078  17.254  1.00  0.00      B    O  
ATOM   2440  H1  HOH B 807      23.887  13.703  17.962  1.00  0.00      B    H  
ATOM   2441  H2  HOH B 807      25.051  12.476  17.632  1.00  0.00      B    H  
ATOM   2442  O   HOH B 808      36.301  22.919  14.112  1.00  0.00      B    O  
ATOM   2443  H1  HOH B 808      35.660  22.273  13.672  1.00  0.00      B    H  
ATOM   2444  H2  HOH B 808      36.474  23.603  13.439  1.00  0.00      B    H  
ATOM   2445  O   HOH B 809      29.119  19.638   2.090  1.00  0.00      B    O  
ATOM   2446  H1  HOH B 809      28.459  18.951   1.764  1.00  0.00      B    H  
ATOM   2447  H2  HOH B 809      29.170  19.500   3.078  1.00  0.00      B    H  
ATOM   2448  O   HOH B 810      30.187   7.388  27.826  1.00  0.00      B    O  
ATOM   2449  H1  HOH B 810      31.154   7.638  27.900  1.00  0.00      B    H  
ATOM   2450  H2  HOH B 810      30.024   6.720  28.546  1.00  0.00      B    H  
ATOM   2451  O   HOH B 811      25.001  16.189  17.720  1.00  0.00      B    O  
ATOM   2452  H1  HOH B 811      24.334  16.109  16.912  1.00  0.00      B    H  
ATOM   2453  H2  HOH B 811      24.567  15.725  18.527  1.00  0.00      B    H  
ATOM   2454  O   HOH B 812      32.297  31.312  22.754  1.00  0.00      B    O  
ATOM   2455  H1  HOH B 812      33.171  31.803  22.888  1.00  0.00      B    H  
ATOM   2456  H2  HOH B 812      32.197  31.316  21.696  1.00  0.00      B    H  
ATOM   2457  O   HOH B 813      18.314  26.205   3.836  1.00  0.00      B    O  
ATOM   2458  H1  HOH B 813      17.302  26.430   3.767  1.00  0.00      B    H  
ATOM   2459  H2  HOH B 813      18.357  25.308   4.218  1.00  0.00      B    H  
ATOM   2460  O   HOH B 814      30.429   5.846  15.322  1.00  0.00      B    O  
ATOM   2461  H1  HOH B 814      31.290   6.190  14.882  1.00  0.00      B    H  
ATOM   2462  H2  HOH B 814      30.556   4.829  15.411  1.00  0.00      B    H  
ATOM   2463  O   HOH B 815      23.122   8.249   1.918  1.00  0.00      B    O  
ATOM   2464  H1  HOH B 815      23.079   7.323   1.508  1.00  0.00      B    H  
ATOM   2465  H2  HOH B 815      22.243   8.477   2.382  1.00  0.00      B    H  
ATOM   2466  O   HOH B 816      15.205   7.075  38.101  1.00  0.00      B    O  
ATOM   2467  H1  HOH B 816      14.584   6.932  38.889  1.00  0.00      B    H  
ATOM   2468  H2  HOH B 816      16.037   6.578  38.316  1.00  0.00      B    H  
ATOM   2469  O   HOH B 817      29.494  27.305   9.492  1.00  0.00      B    O  
ATOM   2470  H1  HOH B 817      30.422  27.068   9.758  1.00  0.00      B    H  
ATOM   2471  H2  HOH B 817      29.364  28.266   9.709  1.00  0.00      B    H  
ATOM   2472  O   HOH B 818      15.512  14.437  15.940  1.00  0.00      B    O  
ATOM   2473  H1  HOH B 818      15.780  14.920  16.827  1.00  0.00      B    H  
ATOM   2474  H2  HOH B 818      16.377  14.075  15.570  1.00  0.00      B    H  
ATOM   2475  O   HOH B 819       4.234  21.803   4.684  1.00  0.00      B    O  
ATOM   2476  H1  HOH B 819       4.829  22.540   5.008  1.00  0.00      B    H  
ATOM   2477  H2  HOH B 819       3.414  22.307   4.322  1.00  0.00      B    H  
ATOM   2478  O   HOH B 820       0.504  36.420  37.309  1.00  0.00      B    O  
ATOM   2479  H1  HOH B 820       0.064  37.298  37.562  1.00  0.00      B    H  
ATOM   2480  H2  HOH B 820       0.815  35.920  38.090  1.00  0.00      B    H  
ATOM   2481  O   HOH B 821      29.138   8.829  11.122  1.00  0.00      B    O  
ATOM   2482  H1  HOH B 821      28.718   8.043  11.628  1.00  0.00      B    H  
ATOM   2483  H2  HOH B 821      29.700   8.524  10.320  1.00  0.00      B    H  
ATOM   2484  O   HOH B 822       4.979   2.070  10.340  1.00  0.00      B    O  
ATOM   2485  H1  HOH B 822       5.142   3.022  10.662  1.00  0.00      B    H  
ATOM   2486  H2  HOH B 822       4.054   1.740  10.557  1.00  0.00      B    H  
ATOM   2487  O   HOH B 823      23.390   6.063  19.035  1.00  0.00      B    O  
ATOM   2488  H1  HOH B 823      22.650   5.727  18.340  1.00  0.00      B    H  
ATOM   2489  H2  HOH B 823      23.971   6.834  18.629  1.00  0.00      B    H  
ATOM   2490  O   HOH B 824      15.963  15.122   7.437  1.00  0.00      B    O  
ATOM   2491  H1  HOH B 824      16.932  15.234   7.307  1.00  0.00      B    H  
ATOM   2492  H2  HOH B 824      15.620  15.919   7.988  1.00  0.00      B    H  
ATOM   2493  O   HOH B 825      23.955   4.230  21.034  1.00  0.00      B    O  
ATOM   2494  H1  HOH B 825      24.604   4.722  21.592  1.00  0.00      B    H  
ATOM   2495  H2  HOH B 825      23.686   4.906  20.338  1.00  0.00      B    H  
ATOM   2496  O   HOH B 826      20.285  29.564   2.878  1.00  0.00      B    O  
ATOM   2497  H1  HOH B 826      20.526  28.746   2.437  1.00  0.00      B    H  
ATOM   2498  H2  HOH B 826      19.553  29.289   3.516  1.00  0.00      B    H  
ATOM   2499  O   HOH B 827       1.225  29.104  27.614  1.00  0.00      B    O  
ATOM   2500  H1  HOH B 827       1.442  28.472  26.842  1.00  0.00      B    H  
ATOM   2501  H2  HOH B 827       0.676  29.886  27.239  1.00  0.00      B    H  
ATOM   2502  O   HOH B 828      12.768  31.066  15.264  1.00  0.00      B    O  
ATOM   2503  H1  HOH B 828      12.509  31.785  15.972  1.00  0.00      B    H  
ATOM   2504  H2  HOH B 828      12.130  31.239  14.525  1.00  0.00      B    H  
ATOM   2505  O   HOH B 829      22.662  31.538  14.538  1.00  0.00      B    O  
ATOM   2506  H1  HOH B 829      22.197  30.640  14.721  1.00  0.00      B    H  
ATOM   2507  H2  HOH B 829      23.539  31.611  15.062  1.00  0.00      B    H  
ATOM   2508  O   HOH B 830       5.175  25.824   3.060  1.00  0.00      B    O  
ATOM   2509  H1  HOH B 830       4.804  26.581   2.454  1.00  0.00      B    H  
ATOM   2510  H2  HOH B 830       4.919  24.938   2.570  1.00  0.00      B    H  
ATOM   2511  O   HOH B 831       3.458  12.918  32.022  1.00  0.00      B    O  
ATOM   2512  H1  HOH B 831       4.218  12.775  32.736  1.00  0.00      B    H  
ATOM   2513  H2  HOH B 831       3.897  13.460  31.296  1.00  0.00      B    H  
ATOM   2514  O   HOH B 832       3.075  12.984  26.583  1.00  0.00      B    O  
ATOM   2515  H1  HOH B 832       4.028  13.044  26.205  1.00  0.00      B    H  
ATOM   2516  H2  HOH B 832       2.735  13.916  26.760  1.00  0.00      B    H  
ATOM   2517  O   HOH B 833       9.644  33.206   3.905  1.00  0.00      B    O  
ATOM   2518  H1  HOH B 833       9.443  32.289   4.389  1.00  0.00      B    H  
ATOM   2519  H2  HOH B 833       9.427  33.183   2.934  1.00  0.00      B    H  
ATOM   2520  O   HOH B 834      28.235  13.006  18.835  1.00  0.00      B    O  
ATOM   2521  H1  HOH B 834      28.049  13.976  18.478  1.00  0.00      B    H  
ATOM   2522  H2  HOH B 834      28.929  13.109  19.534  1.00  0.00      B    H  
ATOM   2523  O   HOH B 835       1.582   3.260  30.740  1.00  0.00      B    O  
ATOM   2524  H1  HOH B 835       1.569   4.205  31.146  1.00  0.00      B    H  
ATOM   2525  H2  HOH B 835       1.578   3.241  29.736  1.00  0.00      B    H  
ATOM   2526  O   HOH B 836      33.181  18.813  12.113  1.00  0.00      B    O  
ATOM   2527  H1  HOH B 836      32.428  19.089  12.801  1.00  0.00      B    H  
ATOM   2528  H2  HOH B 836      32.724  18.554  11.239  1.00  0.00      B    H  
ATOM   2529  O   HOH B 837       0.059   2.612  25.745  1.00  0.00      B    O  
ATOM   2530  H1  HOH B 837       0.801   1.935  25.928  1.00  0.00      B    H  
ATOM   2531  H2  HOH B 837      -0.350   2.291  24.928  1.00  0.00      B    H  
ATOM   2532  O   HOH B 838      16.788  23.702   1.326  1.00  0.00      B    O  
ATOM   2533  H1  HOH B 838      16.511  23.513   0.349  1.00  0.00      B    H  
ATOM   2534  H2  HOH B 838      16.885  24.693   1.392  1.00  0.00      B    H  
ATOM   2535  O   HOH B 839       1.157  22.886  37.639  1.00  0.00      B    O  
ATOM   2536  H1  HOH B 839       1.572  22.573  36.773  1.00  0.00      B    H  
ATOM   2537  H2  HOH B 839       1.754  22.682  38.466  1.00  0.00      B    H  
ATOM   2538  O   HOH B 840      12.180  23.351  11.957  1.00  0.00      B    O  
ATOM   2539  H1  HOH B 840      12.447  24.214  11.583  1.00  0.00      B    H  
ATOM   2540  H2  HOH B 840      13.017  22.802  12.220  1.00  0.00      B    H  
ATOM   2541  O   HOH B 841      27.973   9.319  18.740  1.00  0.00      B    O  
ATOM   2542  H1  HOH B 841      28.736   8.834  18.308  1.00  0.00      B    H  
ATOM   2543  H2  HOH B 841      28.162   9.255  19.751  1.00  0.00      B    H  
ATOM   2544  O   HOH B 842       3.093   7.688  33.938  1.00  0.00      B    O  
ATOM   2545  H1  HOH B 842       3.270   7.959  32.991  1.00  0.00      B    H  
ATOM   2546  H2  HOH B 842       3.334   8.483  34.468  1.00  0.00      B    H  
ATOM   2547  O   HOH B 843      28.641  37.114  28.171  1.00  0.00      B    O  
ATOM   2548  H1  HOH B 843      29.274  36.658  27.477  1.00  0.00      B    H  
ATOM   2549  H2  HOH B 843      28.996  36.789  29.058  1.00  0.00      B    H  
ATOM   2550  O   HOH B 844      21.276  38.447  32.640  1.00  0.00      B    O  
ATOM   2551  H1  HOH B 844      21.518  37.463  32.575  1.00  0.00      B    H  
ATOM   2552  H2  HOH B 844      20.346  38.567  32.221  1.00  0.00      B    H  
ATOM   2553  O   HOH B 845      37.484   0.448  12.322  1.00  0.00      B    O  
ATOM   2554  H1  HOH B 845      37.417  -0.481  11.887  1.00  0.00      B    H  
ATOM   2555  H2  HOH B 845      38.370   0.446  12.799  1.00  0.00      B    H  
ATOM   2556  O   HOH B 846      23.349  19.373   0.383  1.00  0.00      B    O  
ATOM   2557  H1  HOH B 846      23.327  18.399   0.153  1.00  0.00      B    H  
ATOM   2558  H2  HOH B 846      23.926  19.837  -0.297  1.00  0.00      B    H  
ATOM   2559  O   HOH B 847      37.660   3.634   2.969  1.00  0.00      B    O  
ATOM   2560  H1  HOH B 847      38.485   4.015   3.310  1.00  0.00      B    H  
ATOM   2561  H2  HOH B 847      37.948   3.251   2.037  1.00  0.00      B    H  
ATOM   2562  O   HOH B 848      28.630  19.361  36.259  1.00  0.00      B    O  
ATOM   2563  H1  HOH B 848      28.703  18.382  36.463  1.00  0.00      B    H  
ATOM   2564  H2  HOH B 848      29.130  19.485  35.358  1.00  0.00      B    H  
ATOM   2565  O   HOH B 849      15.395  10.351   4.434  1.00  0.00      B    O  
ATOM   2566  H1  HOH B 849      15.505  11.351   4.390  1.00  0.00      B    H  
ATOM   2567  H2  HOH B 849      14.401  10.194   4.589  1.00  0.00      B    H  
ATOM   2568  O   HOH B 850      12.546   7.005   4.832  1.00  0.00      B    O  
ATOM   2569  H1  HOH B 850      12.810   6.894   5.810  1.00  0.00      B    H  
ATOM   2570  H2  HOH B 850      11.857   6.322   4.603  1.00  0.00      B    H  
ATOM   2571  O   HOH B 851      13.783  36.472  -0.096  1.00  0.00      B    O  
ATOM   2572  H1  HOH B 851      13.524  37.417  -0.103  1.00  0.00      B    H  
ATOM   2573  H2  HOH B 851      14.700  36.314   0.317  1.00  0.00      B    H  
ATOM   2574  O   HOH B 852       4.414  15.035  21.264  1.00  0.00      B    O  
ATOM   2575  H1  HOH B 852       4.251  15.812  20.602  1.00  0.00      B    H  
ATOM   2576  H2  HOH B 852       3.502  14.884  21.785  1.00  0.00      B    H  
ATOM   2577  O   HOH B 853       5.966   1.591  14.914  1.00  0.00      B    O  
ATOM   2578  H1  HOH B 853       6.566   2.102  14.280  1.00  0.00      B    H  
ATOM   2579  H2  HOH B 853       6.429   0.692  14.983  1.00  0.00      B    H  
ATOM   2580  O   HOH B 854       1.615   4.938   4.415  1.00  0.00      B    O  
ATOM   2581  H1  HOH B 854       2.125   5.474   3.715  1.00  0.00      B    H  
ATOM   2582  H2  HOH B 854       1.679   5.444   5.265  1.00  0.00      B    H  
ATOM   2583  O   HOH B 855       2.204  14.744   9.879  1.00  0.00      B    O  
ATOM   2584  H1  HOH B 855       2.943  14.493  10.532  1.00  0.00      B    H  
ATOM   2585  H2  HOH B 855       2.058  13.988   9.179  1.00  0.00      B    H  
ATOM   2586  O   HOH B 856      34.632   8.392   2.021  1.00  0.00      B    O  
ATOM   2587  H1  HOH B 856      34.059   8.325   2.907  1.00  0.00      B    H  
ATOM   2588  H2  HOH B 856      35.230   7.553   1.923  1.00  0.00      B    H  
ATOM   2589  O   HOH B 857      34.951  10.745  34.479  1.00  0.00      B    O  
ATOM   2590  H1  HOH B 857      35.624  10.535  33.755  1.00  0.00      B    H  
ATOM   2591  H2  HOH B 857      35.118  11.704  34.789  1.00  0.00      B    H  
ATOM   2592  O   HOH B 858      11.264  16.582   8.552  1.00  0.00      B    O  
ATOM   2593  H1  HOH B 858      11.364  15.566   8.770  1.00  0.00      B    H  
ATOM   2594  H2  HOH B 858      11.305  17.112   9.436  1.00  0.00      B    H  
ATOM   2595  O   HOH B 859       0.479  24.626  19.148  1.00  0.00      B    O  
ATOM   2596  H1  HOH B 859       0.922  24.088  18.423  1.00  0.00      B    H  
ATOM   2597  H2  HOH B 859       1.064  25.394  19.417  1.00  0.00      B    H  
ATOM   2598  O   HOH B 860      29.016  33.937   3.137  1.00  0.00      B    O  
ATOM   2599  H1  HOH B 860      28.331  34.649   3.436  1.00  0.00      B    H  
ATOM   2600  H2  HOH B 860      28.724  33.056   3.601  1.00  0.00      B    H  
ATOM   2601  O   HOH B 861      22.399  35.997  32.586  1.00  0.00      B    O  
ATOM   2602  H1  HOH B 861      22.303  35.297  31.823  1.00  0.00      B    H  
ATOM   2603  H2  HOH B 861      22.287  35.516  33.482  1.00  0.00      B    H  
ATOM   2604  O   HOH B 862      30.248  36.155  26.089  1.00  0.00      B    O  
ATOM   2605  H1  HOH B 862      29.439  35.606  25.675  1.00  0.00      B    H  
ATOM   2606  H2  HOH B 862      30.992  35.500  26.186  1.00  0.00      B    H  
ATOM   2607  O   HOH B 863      31.733  -0.131   0.676  1.00  0.00      B    O  
ATOM   2608  H1  HOH B 863      32.562  -0.463   1.123  1.00  0.00      B    H  
ATOM   2609  H2  HOH B 863      31.822   0.885   0.627  1.00  0.00      B    H  
ATOM   2610  O   HOH B 864      13.652   6.605  13.634  1.00  0.00      B    O  
ATOM   2611  H1  HOH B 864      14.081   7.095  12.822  1.00  0.00      B    H  
ATOM   2612  H2  HOH B 864      14.408   6.591  14.335  1.00  0.00      B    H  
ATOM   2613  O   HOH B 865       1.753  28.353   9.306  1.00  0.00      B    O  
ATOM   2614  H1  HOH B 865       1.882  28.806  10.175  1.00  0.00      B    H  
ATOM   2615  H2  HOH B 865       0.846  28.699   8.985  1.00  0.00      B    H  
ATOM   2616  O   HOH B 866       0.913  11.528   1.973  1.00  0.00      B    O  
ATOM   2617  H1  HOH B 866       0.031  11.541   1.445  1.00  0.00      B    H  
ATOM   2618  H2  HOH B 866       1.595  11.490   1.256  1.00  0.00      B    H  
ATOM   2619  O   HOH B 867      20.750  35.696  15.499  1.00  0.00      B    O  
ATOM   2620  H1  HOH B 867      21.150  36.235  16.235  1.00  0.00      B    H  
ATOM   2621  H2  HOH B 867      20.798  34.698  15.818  1.00  0.00      B    H  
ATOM   2622  O   HOH B 868      30.405  10.373  13.160  1.00  0.00      B    O  
ATOM   2623  H1  HOH B 868      30.723   9.827  13.887  1.00  0.00      B    H  
ATOM   2624  H2  HOH B 868      30.047   9.829  12.408  1.00  0.00      B    H  
ATOM   2625  O   HOH B 869      36.219  18.711   2.068  1.00  0.00      B    O  
ATOM   2626  H1  HOH B 869      35.569  19.447   2.401  1.00  0.00      B    H  
ATOM   2627  H2  HOH B 869      36.625  18.313   2.925  1.00  0.00      B    H  
ATOM   2628  O   HOH B 870      20.857  28.639  38.121  1.00  0.00      B    O  
ATOM   2629  H1  HOH B 870      21.406  28.738  38.971  1.00  0.00      B    H  
ATOM   2630  H2  HOH B 870      21.346  27.996  37.470  1.00  0.00      B    H  
ATOM   2631  O   HOH B 871      36.491  19.316  20.484  1.00  0.00      B    O  
ATOM   2632  H1  HOH B 871      35.863  19.874  19.919  1.00  0.00      B    H  
ATOM   2633  H2  HOH B 871      36.364  19.497  21.502  1.00  0.00      B    H  
ATOM   2634  O   HOH B 872       5.024  30.269   9.543  1.00  0.00      B    O  
ATOM   2635  H1  HOH B 872       5.285  29.489   8.916  1.00  0.00      B    H  
ATOM   2636  H2  HOH B 872       4.255  29.994  10.145  1.00  0.00      B    H  
ATOM   2637  O   HOH B 873      23.333  35.934  20.287  1.00  0.00      B    O  
ATOM   2638  H1  HOH B 873      22.753  36.600  20.768  1.00  0.00      B    H  
ATOM   2639  H2  HOH B 873      24.210  35.781  20.826  1.00  0.00      B    H  
ATOM   2640  O   HOH B 874      10.775  14.764  17.931  1.00  0.00      B    O  
ATOM   2641  H1  HOH B 874       9.808  14.526  18.025  1.00  0.00      B    H  
ATOM   2642  H2  HOH B 874      10.871  15.709  18.124  1.00  0.00      B    H  
ATOM   2643  O   HOH B 875      18.264   3.396  17.737  1.00  0.00      B    O  
ATOM   2644  H1  HOH B 875      17.347   3.392  17.255  1.00  0.00      B    H  
ATOM   2645  H2  HOH B 875      18.343   4.227  18.307  1.00  0.00      B    H  
ATOM   2646  O   HOH B 876      16.771   7.703  12.482  1.00  0.00      B    O  
ATOM   2647  H1  HOH B 876      16.944   8.021  13.412  1.00  0.00      B    H  
ATOM   2648  H2  HOH B 876      17.569   7.888  11.865  1.00  0.00      B    H  
ATOM   2649  O   HOH B 877      16.572  37.820   4.989  1.00  0.00      B    O  
ATOM   2650  H1  HOH B 877      16.895  36.989   5.470  1.00  0.00      B    H  
ATOM   2651  H2  HOH B 877      16.873  38.600   5.490  1.00  0.00      B    H  
ATOM   2652  O   HOH B 878      36.132  26.409  17.616  1.00  0.00      B    O  
ATOM   2653  H1  HOH B 878      35.355  26.974  17.549  1.00  0.00      B    H  
ATOM   2654  H2  HOH B 878      36.881  27.012  17.326  1.00  0.00      B    H  
ATOM   2655  O   HOH B 879       3.083  26.904  34.907  1.00  0.00      B    O  
ATOM   2656  H1  HOH B 879       2.779  26.992  35.908  1.00  0.00      B    H  
ATOM   2657  H2  HOH B 879       2.282  27.134  34.339  1.00  0.00      B    H  
ATOM   2658  O   HOH B 880      34.818  12.296  28.399  1.00  0.00      B    O  
ATOM   2659  H1  HOH B 880      35.647  12.792  28.139  1.00  0.00      B    H  
ATOM   2660  H2  HOH B 880      34.152  12.464  27.650  1.00  0.00      B    H  
ATOM   2661  O   HOH B 881      31.875  37.265  14.138  1.00  0.00      B    O  
ATOM   2662  H1  HOH B 881      31.509  37.268  13.169  1.00  0.00      B    H  
ATOM   2663  H2  HOH B 881      31.034  37.171  14.707  1.00  0.00      B    H  
ATOM   2664  O   HOH B 882      17.982  23.911  26.877  1.00  0.00      B    O  
ATOM   2665  H1  HOH B 882      17.762  22.911  26.909  1.00  0.00      B    H  
ATOM   2666  H2  HOH B 882      18.238  24.206  27.816  1.00  0.00      B    H  
ATOM   2667  O   HOH B 883      37.529  20.355  28.486  1.00  0.00      B    O  
ATOM   2668  H1  HOH B 883      37.907  21.101  27.956  1.00  0.00      B    H  
ATOM   2669  H2  HOH B 883      36.543  20.566  28.675  1.00  0.00      B    H  
ATOM   2670  O   HOH B 884       6.855   2.132   8.353  1.00  0.00      B    O  
ATOM   2671  H1  HOH B 884       6.106   1.917   8.971  1.00  0.00      B    H  
ATOM   2672  H2  HOH B 884       6.512   1.787   7.450  1.00  0.00      B    H  
ATOM   2673  O   HOH B 885      19.771  18.492   4.262  1.00  0.00      B    O  
ATOM   2674  H1  HOH B 885      20.238  17.625   4.329  1.00  0.00      B    H  
ATOM   2675  H2  HOH B 885      20.526  19.177   4.190  1.00  0.00      B    H  
ATOM   2676  O   HOH B 886      31.235  24.131   8.617  1.00  0.00      B    O  
ATOM   2677  H1  HOH B 886      32.163  24.538   8.619  1.00  0.00      B    H  
ATOM   2678  H2  HOH B 886      30.871  24.439   7.709  1.00  0.00      B    H  
ATOM   2679  O   HOH B 887      21.219  29.112  15.060  1.00  0.00      B    O  
ATOM   2680  H1  HOH B 887      20.371  29.437  15.547  1.00  0.00      B    H  
ATOM   2681  H2  HOH B 887      21.591  28.391  15.657  1.00  0.00      B    H  
ATOM   2682  O   HOH B 888      33.558  14.995  17.380  1.00  0.00      B    O  
ATOM   2683  H1  HOH B 888      34.379  15.555  17.134  1.00  0.00      B    H  
ATOM   2684  H2  HOH B 888      33.604  14.095  16.911  1.00  0.00      B    H  
ATOM   2685  O   HOH B 889      16.823  27.304  11.580  1.00  0.00      B    O  
ATOM   2686  H1  HOH B 889      16.755  26.421  11.120  1.00  0.00      B    H  
ATOM   2687  H2  HOH B 889      17.506  27.318  12.350  1.00  0.00      B    H  
ATOM   2688  O   HOH B 890       3.512   8.304  23.785  1.00  0.00      B    O  
ATOM   2689  H1  HOH B 890       2.831   8.667  24.437  1.00  0.00      B    H  
ATOM   2690  H2  HOH B 890       2.998   7.665  23.183  1.00  0.00      B    H  
ATOM   2691  O   HOH B 891       5.720  15.878  35.618  1.00  0.00      B    O  
ATOM   2692  H1  HOH B 891       4.853  16.321  35.941  1.00  0.00      B    H  
ATOM   2693  H2  HOH B 891       6.126  15.329  36.423  1.00  0.00      B    H  
ATOM   2694  O   HOH B 892      12.357  19.670  31.073  1.00  0.00      B    O  
ATOM   2695  H1  HOH B 892      12.908  19.770  30.199  1.00  0.00      B    H  
ATOM   2696  H2  HOH B 892      12.497  20.531  31.593  1.00  0.00      B    H  
ATOM   2697  O   HOH B 893      31.280   7.837  23.062  1.00  0.00      B    O  
ATOM   2698  H1  HOH B 893      32.178   7.751  23.517  1.00  0.00      B    H  
ATOM   2699  H2  HOH B 893      30.559   8.229  23.671  1.00  0.00      B    H  
ATOM   2700  O   HOH B 894      24.056   5.780   0.306  1.00  0.00      B    O  
ATOM   2701  H1  HOH B 894      24.816   5.155  -0.119  1.00  0.00      B    H  
ATOM   2702  H2  HOH B 894      24.135   6.714  -0.045  1.00  0.00      B    H  
ATOM   2703  O   HOH B 895      35.040  32.534  10.686  1.00  0.00      B    O  
ATOM   2704  H1  HOH B 895      35.307  31.664  11.036  1.00  0.00      B    H  
ATOM   2705  H2  HOH B 895      35.697  32.707   9.932  1.00  0.00      B    H  
ATOM   2706  O   HOH B 896      38.421  28.224  13.794  1.00  0.00      B    O  
ATOM   2707  H1  HOH B 896      38.680  27.884  14.707  1.00  0.00      B    H  
ATOM   2708  H2  HOH B 896      39.195  27.992  13.246  1.00  0.00      B    H  
ATOM   2709  O   HOH B 897      37.496  31.528  23.908  1.00  0.00      B    O  
ATOM   2710  H1  HOH B 897      37.434  30.766  24.631  1.00  0.00      B    H  
ATOM   2711  H2  HOH B 897      37.206  32.381  24.374  1.00  0.00      B    H  
ATOM   2712  O   HOH B 898      35.864  15.830  34.687  1.00  0.00      B    O  
ATOM   2713  H1  HOH B 898      35.232  16.270  34.063  1.00  0.00      B    H  
ATOM   2714  H2  HOH B 898      36.807  16.076  34.411  1.00  0.00      B    H  
ATOM   2715  O   HOH B 899       2.251  28.913  23.238  1.00  0.00      B    O  
ATOM   2716  H1  HOH B 899       1.738  28.923  22.365  1.00  0.00      B    H  
ATOM   2717  H2  HOH B 899       3.165  28.484  23.081  1.00  0.00      B    H  
ATOM   2718  O   HOH B 900       8.452   9.952  10.736  1.00  0.00      B    O  
ATOM   2719  H1  HOH B 900       8.078   9.945   9.791  1.00  0.00      B    H  
ATOM   2720  H2  HOH B 900       8.705  10.921  10.921  1.00  0.00      B    H  
ATOM   2721  O   HOH B 901      28.804  27.446  15.106  1.00  0.00      B    O  
ATOM   2722  H1  HOH B 901      29.256  28.274  15.453  1.00  0.00      B    H  
ATOM   2723  H2  HOH B 901      29.220  27.190  14.228  1.00  0.00      B    H  
ATOM   2724  O   HOH B 902      29.939  33.305  17.975  1.00  0.00      B    O  
ATOM   2725  H1  HOH B 902      29.086  33.056  18.463  1.00  0.00      B    H  
ATOM   2726  H2  HOH B 902      29.913  32.961  17.020  1.00  0.00      B    H  
ATOM   2727  O   HOH B 903      37.354   5.934   0.974  1.00  0.00      B    O  
ATOM   2728  H1  HOH B 903      37.021   5.852  -0.021  1.00  0.00      B    H  
ATOM   2729  H2  HOH B 903      37.946   5.158   1.152  1.00  0.00      B    H  
ATOM   2730  O   HOH B 904      19.460   2.507  30.338  1.00  0.00      B    O  
ATOM   2731  H1  HOH B 904      20.044   2.142  29.615  1.00  0.00      B    H  
ATOM   2732  H2  HOH B 904      18.628   1.976  30.293  1.00  0.00      B    H  
ATOM   2733  O   HOH B 905      15.397  11.068  35.677  1.00  0.00      B    O  
ATOM   2734  H1  HOH B 905      14.639  11.280  35.003  1.00  0.00      B    H  
ATOM   2735  H2  HOH B 905      14.915  10.672  36.477  1.00  0.00      B    H  
ATOM   2736  O   HOH B 906      13.083   1.452  29.020  1.00  0.00      B    O  
ATOM   2737  H1  HOH B 906      13.896   1.900  28.584  1.00  0.00      B    H  
ATOM   2738  H2  HOH B 906      12.416   2.178  29.252  1.00  0.00      B    H  
ATOM   2739  O   HOH B 907       9.372   6.923  21.275  1.00  0.00      B    O  
ATOM   2740  H1  HOH B 907       8.895   6.778  20.365  1.00  0.00      B    H  
ATOM   2741  H2  HOH B 907       9.417   7.939  21.289  1.00  0.00      B    H  
ATOM   2742  O   HOH B 908      32.001   0.224   5.587  1.00  0.00      B    O  
ATOM   2743  H1  HOH B 908      32.181  -0.715   5.164  1.00  0.00      B    H  
ATOM   2744  H2  HOH B 908      31.123   0.631   5.173  1.00  0.00      B    H  
ATOM   2745  O   HOH B 909      30.664  28.013  19.217  1.00  0.00      B    O  
ATOM   2746  H1  HOH B 909      29.715  28.356  18.969  1.00  0.00      B    H  
ATOM   2747  H2  HOH B 909      30.561  27.093  19.636  1.00  0.00      B    H  
ATOM   2748  O   HOH B 910      33.123   8.410  34.870  1.00  0.00      B    O  
ATOM   2749  H1  HOH B 910      33.595   9.177  35.325  1.00  0.00      B    H  
ATOM   2750  H2  HOH B 910      32.195   8.458  35.167  1.00  0.00      B    H  
ATOM   2751  O   HOH B 911       5.732  32.035   7.242  1.00  0.00      B    O  
ATOM   2752  H1  HOH B 911       5.283  32.079   8.147  1.00  0.00      B    H  
ATOM   2753  H2  HOH B 911       6.272  31.181   7.218  1.00  0.00      B    H  
ATOM   2754  O   HOH B 912      34.533   8.807  26.106  1.00  0.00      B    O  
ATOM   2755  H1  HOH B 912      35.306   8.091  26.246  1.00  0.00      B    H  
ATOM   2756  H2  HOH B 912      33.757   8.529  26.700  1.00  0.00      B    H  
ATOM   2757  O   HOH B 913      23.645  20.949  20.761  1.00  0.00      B    O  
ATOM   2758  H1  HOH B 913      23.857  20.006  20.971  1.00  0.00      B    H  
ATOM   2759  H2  HOH B 913      24.117  21.528  21.457  1.00  0.00      B    H  
ATOM   2760  O   HOH B 914       4.705  22.764  17.015  1.00  0.00      B    O  
ATOM   2761  H1  HOH B 914       4.506  23.567  17.585  1.00  0.00      B    H  
ATOM   2762  H2  HOH B 914       3.966  22.082  17.113  1.00  0.00      B    H  
ATOM   2763  O   HOH B 915      30.127  11.117  17.027  1.00  0.00      B    O  
ATOM   2764  H1  HOH B 915      29.173  11.468  16.945  1.00  0.00      B    H  
ATOM   2765  H2  HOH B 915      30.341  11.097  18.028  1.00  0.00      B    H  
ATOM   2766  O   HOH B 916      19.141   1.701  13.792  1.00  0.00      B    O  
ATOM   2767  H1  HOH B 916      19.235   0.757  14.009  1.00  0.00      B    H  
ATOM   2768  H2  HOH B 916      18.196   1.749  13.446  1.00  0.00      B    H  
ATOM   2769  O   HOH B 917      21.301  20.569  13.477  1.00  0.00      B    O  
ATOM   2770  H1  HOH B 917      21.630  21.467  13.789  1.00  0.00      B    H  
ATOM   2771  H2  HOH B 917      21.307  20.018  14.292  1.00  0.00      B    H  
ATOM   2772  O   HOH B 918       9.562  18.861  30.358  1.00  0.00      B    O  
ATOM   2773  H1  HOH B 918       9.173  18.914  31.309  1.00  0.00      B    H  
ATOM   2774  H2  HOH B 918      10.471  19.373  30.455  1.00  0.00      B    H  
ATOM   2775  O   HOH B 919       6.728  32.068  20.870  1.00  0.00      B    O  
ATOM   2776  H1  HOH B 919       7.699  32.484  20.867  1.00  0.00      B    H  
ATOM   2777  H2  HOH B 919       6.187  32.526  21.634  1.00  0.00      B    H  
ATOM   2778  O   HOH B 920      32.145   5.434  25.235  1.00  0.00      B    O  
ATOM   2779  H1  HOH B 920      32.763   5.026  24.529  1.00  0.00      B    H  
ATOM   2780  H2  HOH B 920      31.614   6.191  24.822  1.00  0.00      B    H  
ATOM   2781  O   HOH B 921      21.191  35.165  12.936  1.00  0.00      B    O  
ATOM   2782  H1  HOH B 921      21.133  35.488  13.887  1.00  0.00      B    H  
ATOM   2783  H2  HOH B 921      21.134  36.002  12.398  1.00  0.00      B    H  
ATOM   2784  O   HOH B 922      12.071  33.740   1.320  1.00  0.00      B    O  
ATOM   2785  H1  HOH B 922      12.270  32.856   0.884  1.00  0.00      B    H  
ATOM   2786  H2  HOH B 922      11.595  33.513   2.213  1.00  0.00      B    H  
ATOM   2787  O   HOH B 923      13.785   4.607  10.526  1.00  0.00      B    O  
ATOM   2788  H1  HOH B 923      14.611   4.006  10.394  1.00  0.00      B    H  
ATOM   2789  H2  HOH B 923      14.137   5.564  10.365  1.00  0.00      B    H  
ATOM   2790  O   HOH B 924      12.556  33.958  28.837  1.00  0.00      B    O  
ATOM   2791  H1  HOH B 924      13.613  33.953  28.777  1.00  0.00      B    H  
ATOM   2792  H2  HOH B 924      12.222  33.248  29.439  1.00  0.00      B    H  
ATOM   2793  O   HOH B 925      18.628   5.485  12.747  1.00  0.00      B    O  
ATOM   2794  H1  HOH B 925      18.487   4.643  13.361  1.00  0.00      B    H  
ATOM   2795  H2  HOH B 925      17.832   6.161  12.902  1.00  0.00      B    H  
ATOM   2796  O   HOH B 926      11.153  26.029   8.990  1.00  0.00      B    O  
ATOM   2797  H1  HOH B 926      11.514  25.350   8.350  1.00  0.00      B    H  
ATOM   2798  H2  HOH B 926      11.941  26.476   9.351  1.00  0.00      B    H  
ATOM   2799  O   HOH B 927      30.167  13.132   4.257  1.00  0.00      B    O  
ATOM   2800  H1  HOH B 927      30.465  12.895   5.244  1.00  0.00      B    H  
ATOM   2801  H2  HOH B 927      30.675  12.467   3.677  1.00  0.00      B    H  
ATOM   2802  O   HOH B 928      33.829  34.663  17.147  1.00  0.00      B    O  
ATOM   2803  H1  HOH B 928      33.755  33.657  17.092  1.00  0.00      B    H  
ATOM   2804  H2  HOH B 928      33.858  34.959  16.210  1.00  0.00      B    H  
ATOM   2805  O   HOH B 929      15.145  17.116  32.205  1.00  0.00      B    O  
ATOM   2806  H1  HOH B 929      14.604  16.746  31.461  1.00  0.00      B    H  
ATOM   2807  H2  HOH B 929      16.021  17.436  31.884  1.00  0.00      B    H  
ATOM   2808  O   HOH B 930      26.189  26.443   2.821  1.00  0.00      B    O  
ATOM   2809  H1  HOH B 930      26.745  25.927   2.153  1.00  0.00      B    H  
ATOM   2810  H2  HOH B 930      26.339  27.462   2.732  1.00  0.00      B    H  
ATOM   2811  O   HOH B 931      15.788  38.454  28.778  1.00  0.00      B    O  
ATOM   2812  H1  HOH B 931      14.853  38.402  28.413  1.00  0.00      B    H  
ATOM   2813  H2  HOH B 931      16.335  37.745  28.254  1.00  0.00      B    H  
ATOM   2814  O   HOH B 932      17.245  38.385  13.757  1.00  0.00      B    O  
ATOM   2815  H1  HOH B 932      17.970  38.195  14.459  1.00  0.00      B    H  
ATOM   2816  H2  HOH B 932      16.614  37.644  13.841  1.00  0.00      B    H  
ATOM   2817  O   HOH B 933      24.173   6.039  29.901  1.00  0.00      B    O  
ATOM   2818  H1  HOH B 933      24.873   6.722  30.148  1.00  0.00      B    H  
ATOM   2819  H2  HOH B 933      23.558   5.843  30.718  1.00  0.00      B    H  
ATOM   2820  O   HOH B 934       2.524   6.612   6.773  1.00  0.00      B    O  
ATOM   2821  H1  HOH B 934       2.516   7.413   7.432  1.00  0.00      B    H  
ATOM   2822  H2  HOH B 934       3.199   6.865   6.025  1.00  0.00      B    H  
ATOM   2823  O   HOH B 935       5.783   9.964   6.076  1.00  0.00      B    O  
ATOM   2824  H1  HOH B 935       4.897   9.475   6.199  1.00  0.00      B    H  
ATOM   2825  H2  HOH B 935       5.561  10.965   6.157  1.00  0.00      B    H  
ATOM   2826  O   HOH B 936      24.938  16.077  11.705  1.00  0.00      B    O  
ATOM   2827  H1  HOH B 936      25.068  15.448  12.494  1.00  0.00      B    H  
ATOM   2828  H2  HOH B 936      24.511  15.544  10.958  1.00  0.00      B    H  
ATOM   2829  O   HOH B 937      23.085  19.626  10.512  1.00  0.00      B    O  
ATOM   2830  H1  HOH B 937      22.518  20.206  11.131  1.00  0.00      B    H  
ATOM   2831  H2  HOH B 937      24.011  20.057  10.433  1.00  0.00      B    H  
ATOM   2832  O   HOH B 938      35.682  11.961   3.350  1.00  0.00      B    O  
ATOM   2833  H1  HOH B 938      35.931  11.290   2.567  1.00  0.00      B    H  
ATOM   2834  H2  HOH B 938      36.326  12.756   3.199  1.00  0.00      B    H  
ATOM   2835  O   HOH B 939       0.212  10.496   5.591  1.00  0.00      B    O  
ATOM   2836  H1  HOH B 939       1.017  10.301   5.009  1.00  0.00      B    H  
ATOM   2837  H2  HOH B 939       0.476  10.596   6.587  1.00  0.00      B    H  
ATOM   2838  O   HOH B 940      24.776  28.175  11.220  1.00  0.00      B    O  
ATOM   2839  H1  HOH B 940      24.397  27.617  11.925  1.00  0.00      B    H  
ATOM   2840  H2  HOH B 940      24.635  29.122  11.551  1.00  0.00      B    H  
ATOM   2841  O   HOH B 941      33.996  36.304   4.906  1.00  0.00      B    O  
ATOM   2842  H1  HOH B 941      34.450  36.938   4.226  1.00  0.00      B    H  
ATOM   2843  H2  HOH B 941      34.322  35.369   4.627  1.00  0.00      B    H  
ATOM   2844  O   HOH B 942       4.571   4.356   7.642  1.00  0.00      B    O  
ATOM   2845  H1  HOH B 942       3.989   3.588   7.861  1.00  0.00      B    H  
ATOM   2846  H2  HOH B 942       3.943   5.082   7.384  1.00  0.00      B    H  
ATOM   2847  O   HOH B 943      23.132  19.722  18.367  1.00  0.00      B    O  
ATOM   2848  H1  HOH B 943      23.937  19.492  17.808  1.00  0.00      B    H  
ATOM   2849  H2  HOH B 943      23.427  20.218  19.164  1.00  0.00      B    H  
ATOM   2850  O   HOH B 944      28.802  26.436  23.006  1.00  0.00      B    O  
ATOM   2851  H1  HOH B 944      28.010  27.111  22.896  1.00  0.00      B    H  
ATOM   2852  H2  HOH B 944      29.626  27.006  23.112  1.00  0.00      B    H  
ATOM   2853  O   HOH B 945       2.347   1.050  25.720  1.00  0.00      B    O  
ATOM   2854  H1  HOH B 945       2.445   1.238  26.743  1.00  0.00      B    H  
ATOM   2855  H2  HOH B 945       2.979   1.676  25.293  1.00  0.00      B    H  
ATOM   2856  O   HOH B 946       0.815  10.045  33.821  1.00  0.00      B    O  
ATOM   2857  H1  HOH B 946       0.616   9.549  32.992  1.00  0.00      B    H  
ATOM   2858  H2  HOH B 946       1.761   9.717  34.085  1.00  0.00      B    H  
ATOM   2859  O   HOH B 947       2.901   7.688  15.238  1.00  0.00      B    O  
ATOM   2860  H1  HOH B 947       1.991   7.824  15.695  1.00  0.00      B    H  
ATOM   2861  H2  HOH B 947       3.325   8.599  15.250  1.00  0.00      B    H  
ATOM   2862  O   HOH B 948      10.123  36.680  22.606  1.00  0.00      B    O  
ATOM   2863  H1  HOH B 948       9.703  37.405  23.172  1.00  0.00      B    H  
ATOM   2864  H2  HOH B 948      10.634  36.085  23.221  1.00  0.00      B    H  
ATOM   2865  O   HOH B 949      12.079  38.831  10.468  1.00  0.00      B    O  
ATOM   2866  H1  HOH B 949      12.241  37.865  10.233  1.00  0.00      B    H  
ATOM   2867  H2  HOH B 949      11.659  39.216   9.600  1.00  0.00      B    H  
ATOM   2868  O   HOH B 950       6.936  34.982  22.188  1.00  0.00      B    O  
ATOM   2869  H1  HOH B 950       7.278  35.034  21.247  1.00  0.00      B    H  
ATOM   2870  H2  HOH B 950       6.310  35.776  22.325  1.00  0.00      B    H  
ATOM   2871  O   HOH B 951      13.211  12.820   7.467  1.00  0.00      B    O  
ATOM   2872  H1  HOH B 951      13.032  13.229   6.573  1.00  0.00      B    H  
ATOM   2873  H2  HOH B 951      12.667  13.478   8.104  1.00  0.00      B    H  
ATOM   2874  O   HOH B 952      20.094  27.868  34.520  1.00  0.00      B    O  
ATOM   2875  H1  HOH B 952      20.488  28.318  33.672  1.00  0.00      B    H  
ATOM   2876  H2  HOH B 952      20.856  27.694  35.174  1.00  0.00      B    H  
ATOM   2877  O   HOH B 953      12.261  13.260  12.014  1.00  0.00      B    O  
ATOM   2878  H1  HOH B 953      12.305  12.405  12.586  1.00  0.00      B    H  
ATOM   2879  H2  HOH B 953      13.182  13.692  12.081  1.00  0.00      B    H  
ATOM   2880  O   HOH B 954      22.700  24.925  12.817  1.00  0.00      B    O  
ATOM   2881  H1  HOH B 954      23.445  25.187  13.417  1.00  0.00      B    H  
ATOM   2882  H2  HOH B 954      22.034  25.722  12.868  1.00  0.00      B    H  
ATOM   2883  O   HOH B 955      16.825   1.323  30.346  1.00  0.00      B    O  
ATOM   2884  H1  HOH B 955      16.449   1.893  29.560  1.00  0.00      B    H  
ATOM   2885  H2  HOH B 955      16.359   0.410  30.261  1.00  0.00      B    H  
ATOM   2886  O   HOH B 956      18.273  35.201  32.257  1.00  0.00      B    O  
ATOM   2887  H1  HOH B 956      18.215  35.586  33.190  1.00  0.00      B    H  
ATOM   2888  H2  HOH B 956      17.921  34.279  32.218  1.00  0.00      B    H  
ATOM   2889  O   HOH B 957      18.530  16.912  27.871  1.00  0.00      B    O  
ATOM   2890  H1  HOH B 957      18.389  16.067  28.406  1.00  0.00      B    H  
ATOM   2891  H2  HOH B 957      19.537  17.125  28.006  1.00  0.00      B    H  
ATOM   2892  O   HOH B 958      31.821   3.211  15.091  1.00  0.00      B    O  
ATOM   2893  H1  HOH B 958      31.465   2.299  15.264  1.00  0.00      B    H  
ATOM   2894  H2  HOH B 958      32.791   3.248  15.284  1.00  0.00      B    H  
ATOM   2895  O   HOH B 959      18.323  24.848  38.240  1.00  0.00      B    O  
ATOM   2896  H1  HOH B 959      18.514  25.062  39.203  1.00  0.00      B    H  
ATOM   2897  H2  HOH B 959      19.188  24.735  37.731  1.00  0.00      B    H  
ATOM   2898  O   HOH B 960      32.703  21.905   1.164  1.00  0.00      B    O  
ATOM   2899  H1  HOH B 960      32.879  21.120   0.598  1.00  0.00      B    H  
ATOM   2900  H2  HOH B 960      31.708  22.000   1.386  1.00  0.00      B    H  
ATOM   2901  O   HOH B 961      18.702  12.106  20.838  1.00  0.00      B    O  
ATOM   2902  H1  HOH B 961      17.838  11.873  21.211  1.00  0.00      B    H  
ATOM   2903  H2  HOH B 961      19.313  12.377  21.606  1.00  0.00      B    H  
ATOM   2904  O   HOH B 962      17.854  17.040  12.240  1.00  0.00      B    O  
ATOM   2905  H1  HOH B 962      18.422  17.023  11.424  1.00  0.00      B    H  
ATOM   2906  H2  HOH B 962      18.278  16.486  12.951  1.00  0.00      B    H  
ATOM   2907  O   HOH B 963      12.047  24.320   7.205  1.00  0.00      B    O  
ATOM   2908  H1  HOH B 963      11.753  23.671   7.954  1.00  0.00      B    H  
ATOM   2909  H2  HOH B 963      11.229  24.357   6.575  1.00  0.00      B    H  
ATOM   2910  O   HOH B 964       2.194  33.140  36.471  1.00  0.00      B    O  
ATOM   2911  H1  HOH B 964       2.872  33.872  36.184  1.00  0.00      B    H  
ATOM   2912  H2  HOH B 964       1.674  33.001  35.615  1.00  0.00      B    H  
ATOM   2913  O   HOH B 965       1.507  32.403  18.613  1.00  0.00      B    O  
ATOM   2914  H1  HOH B 965       0.854  33.204  18.694  1.00  0.00      B    H  
ATOM   2915  H2  HOH B 965       1.861  32.260  19.538  1.00  0.00      B    H  
ATOM   2916  O   HOH B 966      22.229  33.663   9.311  1.00  0.00      B    O  
ATOM   2917  H1  HOH B 966      21.983  33.139  10.173  1.00  0.00      B    H  
ATOM   2918  H2  HOH B 966      21.555  34.444   9.230  1.00  0.00      B    H  
ATOM   2919  O   HOH B 967      12.376   0.518  35.390  1.00  0.00      B    O  
ATOM   2920  H1  HOH B 967      12.452   1.439  35.906  1.00  0.00      B    H  
ATOM   2921  H2  HOH B 967      13.205   0.517  34.805  1.00  0.00      B    H  
ATOM   2922  O   HOH B 968      13.333   9.677  20.983  1.00  0.00      B    O  
ATOM   2923  H1  HOH B 968      14.298   9.582  20.712  1.00  0.00      B    H  
ATOM   2924  H2  HOH B 968      12.866   9.661  20.086  1.00  0.00      B    H  
ATOM   2925  O   HOH B 969       3.742  17.086  32.026  1.00  0.00      B    O  
ATOM   2926  H1  HOH B 969       2.787  17.081  31.577  1.00  0.00      B    H  
ATOM   2927  H2  HOH B 969       3.803  17.910  32.607  1.00  0.00      B    H  
ATOM   2928  O   HOH B 970      21.777   8.501   7.610  1.00  0.00      B    O  
ATOM   2929  H1  HOH B 970      20.958   8.178   8.171  1.00  0.00      B    H  
ATOM   2930  H2  HOH B 970      22.416   7.772   7.585  1.00  0.00      B    H  
ATOM   2931  O   HOH B 971      20.944  16.223   4.956  1.00  0.00      B    O  
ATOM   2932  H1  HOH B 971      20.728  15.924   4.009  1.00  0.00      B    H  
ATOM   2933  H2  HOH B 971      21.788  15.713   5.294  1.00  0.00      B    H  
ATOM   2934  O   HOH B 972      10.035   8.902   7.467  1.00  0.00      B    O  
ATOM   2935  H1  HOH B 972      10.251   7.993   7.884  1.00  0.00      B    H  
ATOM   2936  H2  HOH B 972      10.888   9.451   7.548  1.00  0.00      B    H  
ATOM   2937  O   HOH B 973      12.956  17.048  14.636  1.00  0.00      B    O  
ATOM   2938  H1  HOH B 973      12.878  16.569  15.568  1.00  0.00      B    H  
ATOM   2939  H2  HOH B 973      13.885  17.035  14.293  1.00  0.00      B    H  
ATOM   2940  O   HOH B 974      15.243  16.175   2.908  1.00  0.00      B    O  
ATOM   2941  H1  HOH B 974      15.991  16.409   2.265  1.00  0.00      B    H  
ATOM   2942  H2  HOH B 974      15.530  15.347   3.437  1.00  0.00      B    H  
ATOM   2943  O   HOH B 975       6.664  34.674  35.557  1.00  0.00      B    O  
ATOM   2944  H1  HOH B 975       6.303  33.798  35.105  1.00  0.00      B    H  
ATOM   2945  H2  HOH B 975       6.005  35.006  36.285  1.00  0.00      B    H  
ATOM   2946  O   HOH B 976      12.740  27.832  24.428  1.00  0.00      B    O  
ATOM   2947  H1  HOH B 976      12.678  26.919  24.053  1.00  0.00      B    H  
ATOM   2948  H2  HOH B 976      11.882  28.152  24.696  1.00  0.00      B    H  
ATOM   2949  O   HOH B 977      19.260   7.404   8.387  1.00  0.00      B    O  
ATOM   2950  H1  HOH B 977      19.150   7.132   9.375  1.00  0.00      B    H  
ATOM   2951  H2  HOH B 977      18.373   7.667   7.977  1.00  0.00      B    H  
ATOM   2952  O   HOH B 978      14.550  16.468  27.339  1.00  0.00      B    O  
ATOM   2953  H1  HOH B 978      15.330  16.890  27.835  1.00  0.00      B    H  
ATOM   2954  H2  HOH B 978      14.374  15.584  27.754  1.00  0.00      B    H  
ATOM   2955  O   HOH B 979      26.764   9.361  21.902  1.00  0.00      B    O  
ATOM   2956  H1  HOH B 979      27.087   9.513  22.874  1.00  0.00      B    H  
ATOM   2957  H2  HOH B 979      26.963   8.431  21.704  1.00  0.00      B    H  
ATOM   2958  O   HOH B 980      12.690  15.846  30.732  1.00  0.00      B    O  
ATOM   2959  H1  HOH B 980      12.466  16.773  31.055  1.00  0.00      B    H  
ATOM   2960  H2  HOH B 980      12.237  15.174  31.238  1.00  0.00      B    H  
ATOM   2961  O   HOH B 981      13.410  26.159  27.795  1.00  0.00      B    O  
ATOM   2962  H1  HOH B 981      12.895  26.720  28.495  1.00  0.00      B    H  
ATOM   2963  H2  HOH B 981      12.716  25.599  27.305  1.00  0.00      B    H  
ATOM   2964  O   HOH B 982       2.334  24.348   6.646  1.00  0.00      B    O  
ATOM   2965  H1  HOH B 982       2.967  23.640   7.081  1.00  0.00      B    H  
ATOM   2966  H2  HOH B 982       1.502  23.870   6.416  1.00  0.00      B    H  
ATOM   2967  O   HOH B 983       2.240  15.316  34.779  1.00  0.00      B    O  
ATOM   2968  H1  HOH B 983       2.786  16.037  35.301  1.00  0.00      B    H  
ATOM   2969  H2  HOH B 983       2.530  15.296  33.763  1.00  0.00      B    H  
ATOM   2970  O   HOH B 984       6.131  36.694  15.940  1.00  0.00      B    O  
ATOM   2971  H1  HOH B 984       5.327  37.310  15.912  1.00  0.00      B    H  
ATOM   2972  H2  HOH B 984       5.944  35.814  15.413  1.00  0.00      B    H  
ATOM   2973  O   HOH B 985       7.114  34.896   4.293  1.00  0.00      B    O  
ATOM   2974  H1  HOH B 985       7.622  35.652   4.760  1.00  0.00      B    H  
ATOM   2975  H2  HOH B 985       7.820  34.225   3.981  1.00  0.00      B    H  
ATOM   2976  O   HOH B 986      15.048   1.104  23.857  1.00  0.00      B    O  
ATOM   2977  H1  HOH B 986      14.446   0.238  24.022  1.00  0.00      B    H  
ATOM   2978  H2  HOH B 986      16.018   1.017  24.356  1.00  0.00      B    H  
ATOM   2979  O   HOH B 987      38.991  25.342  37.617  1.00  0.00      B    O  
ATOM   2980  H1  HOH B 987      39.506  24.390  37.655  1.00  0.00      B    H  
ATOM   2981  H2  HOH B 987      38.053  25.224  37.921  1.00  0.00      B    H  
ATOM   2982  O   HOH B 988      -0.194  16.173   9.335  1.00  0.00      B    O  
ATOM   2983  H1  HOH B 988      -0.322  16.764  10.157  1.00  0.00      B    H  
ATOM   2984  H2  HOH B 988       0.591  15.573   9.407  1.00  0.00      B    H  
ATOM   2985  O   HOH B 989       5.943  18.624  30.202  1.00  0.00      B    O  
ATOM   2986  H1  HOH B 989       6.513  18.813  30.979  1.00  0.00      B    H  
ATOM   2987  H2  HOH B 989       5.252  17.897  30.535  1.00  0.00      B    H  
ATOM   2988  O   HOH B 990       6.681  38.814  22.975  1.00  0.00      B    O  
ATOM   2989  H1  HOH B 990       5.884  38.641  22.315  1.00  0.00      B    H  
ATOM   2990  H2  HOH B 990       7.418  38.102  22.871  1.00  0.00      B    H  
ATOM   2991  O   HOH B 991      18.683  24.221  12.483  1.00  0.00      B    O  
ATOM   2992  H1  HOH B 991      18.549  23.209  12.295  1.00  0.00      B    H  
ATOM   2993  H2  HOH B 991      18.120  24.633  11.751  1.00  0.00      B    H  
ATOM   2994  O   HOH B 992      27.096   7.708  15.010  1.00  0.00      B    O  
ATOM   2995  H1  HOH B 992      26.623   8.556  15.267  1.00  0.00      B    H  
ATOM   2996  H2  HOH B 992      26.716   6.925  15.533  1.00  0.00      B    H  
ATOM   2997  O   HOH B 993      27.366  31.833  18.021  1.00  0.00      B    O  
ATOM   2998  H1  HOH B 993      26.912  31.572  18.908  1.00  0.00      B    H  
ATOM   2999  H2  HOH B 993      27.058  32.746  17.689  1.00  0.00      B    H  
ATOM   3000  O   HOH B 994      36.190   8.690  10.285  1.00  0.00      B    O  
ATOM   3001  H1  HOH B 994      35.491   8.321   9.586  1.00  0.00      B    H  
ATOM   3002  H2  HOH B 994      36.754   7.916  10.557  1.00  0.00      B    H  
ATOM   3003  O   HOH B 995      22.932   2.846   0.407  1.00  0.00      B    O  
ATOM   3004  H1  HOH B 995      23.763   2.413   0.839  1.00  0.00      B    H  
ATOM   3005  H2  HOH B 995      23.093   3.839   0.571  1.00  0.00      B    H  
ATOM   3006  O   HOH B 996       2.609   3.936  15.563  1.00  0.00      B    O  
ATOM   3007  H1  HOH B 996       2.434   4.650  16.222  1.00  0.00      B    H  
ATOM   3008  H2  HOH B 996       2.189   4.228  14.680  1.00  0.00      B    H  
ATOM   3009  O   HOH B 997      20.553  15.489  26.038  1.00  0.00      B    O  
ATOM   3010  H1  HOH B 997      20.714  16.100  26.880  1.00  0.00      B    H  
ATOM   3011  H2  HOH B 997      20.614  16.060  25.211  1.00  0.00      B    H  
ATOM   3012  O   HOH B 998       3.827  30.842  37.158  1.00  0.00      B    O  
ATOM   3013  H1  HOH B 998       3.885  30.514  36.177  1.00  0.00      B    H  
ATOM   3014  H2  HOH B 998       3.385  31.737  37.175  1.00  0.00      B    H  
ATOM   3015  O   HOH B 999      31.444  29.850  16.394  1.00  0.00      B    O  
ATOM   3016  H1  HOH B 999      30.457  29.561  16.661  1.00  0.00      B    H  
ATOM   3017  H2  HOH B 999      31.948  28.984  16.225  1.00  0.00      B    H  
ATOM   3018  O   HOH B1000      18.145   0.259   6.892  1.00  0.00      B    O  
ATOM   3019  H1  HOH B1000      19.102  -0.074   6.891  1.00  0.00      B    H  
ATOM   3020  H2  HOH B1000      17.863   0.357   7.778  1.00  0.00      B    H  
ATOM   3021  O   HOH B1001      21.827  25.792   6.014  1.00  0.00      B    O  
ATOM   3022  H1  HOH B1001      22.284  24.885   6.186  1.00  0.00      B    H  
ATOM   3023  H2  HOH B1001      22.305  26.181   5.218  1.00  0.00      B    H  
ATOM   3024  O   HOH B1002      37.102  24.133  25.240  1.00  0.00      B    O  
ATOM   3025  H1  HOH B1002      36.475  24.407  26.031  1.00  0.00      B    H  
ATOM   3026  H2  HOH B1002      38.063  24.342  25.535  1.00  0.00      B    H  
ATOM   3027  O   HOH B1003       5.831  31.016  30.917  1.00  0.00      B    O  
ATOM   3028  H1  HOH B1003       6.789  31.006  30.464  1.00  0.00      B    H  
ATOM   3029  H2  HOH B1003       5.192  31.256  30.183  1.00  0.00      B    H  
ATOM   3030  O   HOH B1004      33.689  13.011  11.772  1.00  0.00      B    O  
ATOM   3031  H1  HOH B1004      34.296  13.816  12.071  1.00  0.00      B    H  
ATOM   3032  H2  HOH B1004      33.966  12.147  12.205  1.00  0.00      B    H  
ATOM   3033  O   HOH B1005      -0.094  30.830  13.399  1.00  0.00      B    O  
ATOM   3034  H1  HOH B1005      -0.418  29.884  13.533  1.00  0.00      B    H  
ATOM   3035  H2  HOH B1005       0.871  30.954  13.629  1.00  0.00      B    H  
ATOM   3036  O   HOH B1006      12.032   5.058  28.527  1.00  0.00      B    O  
ATOM   3037  H1  HOH B1006      12.987   5.177  28.891  1.00  0.00      B    H  
ATOM   3038  H2  HOH B1006      11.523   4.545  29.212  1.00  0.00      B    H  
ATOM   3039  O   HOH B1007      15.330  34.898  24.466  1.00  0.00      B    O  
ATOM   3040  H1  HOH B1007      15.071  35.395  23.584  1.00  0.00      B    H  
ATOM   3041  H2  HOH B1007      15.303  35.558  25.269  1.00  0.00      B    H  
ATOM   3042  O   HOH B1008      10.896   2.436  22.181  1.00  0.00      B    O  
ATOM   3043  H1  HOH B1008      11.651   3.078  22.502  1.00  0.00      B    H  
ATOM   3044  H2  HOH B1008      10.470   2.926  21.374  1.00  0.00      B    H  
ATOM   3045  O   HOH B1009      14.823   5.089  29.052  1.00  0.00      B    O  
ATOM   3046  H1  HOH B1009      15.285   5.128  29.942  1.00  0.00      B    H  
ATOM   3047  H2  HOH B1009      14.439   6.034  28.920  1.00  0.00      B    H  
ATOM   3048  O   HOH B1010       4.757  33.904  18.015  1.00  0.00      B    O  
ATOM   3049  H1  HOH B1010       4.822  32.958  18.360  1.00  0.00      B    H  
ATOM   3050  H2  HOH B1010       4.919  33.941  17.023  1.00  0.00      B    H  
ATOM   3051  O   HOH B1011      26.409  20.748  18.588  1.00  0.00      B    O  
ATOM   3052  H1  HOH B1011      25.861  20.079  18.017  1.00  0.00      B    H  
ATOM   3053  H2  HOH B1011      27.074  21.212  17.991  1.00  0.00      B    H  
ATOM   3054  O   HOH B1012      29.946  27.140  12.666  1.00  0.00      B    O  
ATOM   3055  H1  HOH B1012      30.019  28.073  12.290  1.00  0.00      B    H  
ATOM   3056  H2  HOH B1012      29.105  26.647  12.287  1.00  0.00      B    H  
ATOM   3057  O   HOH B1013       9.326  12.444  11.813  1.00  0.00      B    O  
ATOM   3058  H1  HOH B1013       9.326  12.360  12.831  1.00  0.00      B    H  
ATOM   3059  H2  HOH B1013      10.181  12.877  11.550  1.00  0.00      B    H  
ATOM   3060  O   HOH B1014       0.398  12.085  26.287  1.00  0.00      B    O  
ATOM   3061  H1  HOH B1014       0.298  12.142  25.240  1.00  0.00      B    H  
ATOM   3062  H2  HOH B1014       1.280  12.593  26.525  1.00  0.00      B    H  
ATOM   3063  O   HOH B1015      19.915  18.897  34.196  1.00  0.00      B    O  
ATOM   3064  H1  HOH B1015      20.134  18.952  33.197  1.00  0.00      B    H  
ATOM   3065  H2  HOH B1015      19.074  19.422  34.373  1.00  0.00      B    H  
ATOM   3066  O   HOH B1016       8.667  38.518  35.427  1.00  0.00      B    O  
ATOM   3067  H1  HOH B1016       9.574  38.613  35.059  1.00  0.00      B    H  
ATOM   3068  H2  HOH B1016       8.261  37.643  35.010  1.00  0.00      B    H  
ATOM   3069  O   HOH B1017       1.184  22.892  21.126  1.00  0.00      B    O  
ATOM   3070  H1  HOH B1017       0.922  23.623  20.466  1.00  0.00      B    H  
ATOM   3071  H2  HOH B1017       0.826  22.000  20.806  1.00  0.00      B    H  
ATOM   3072  O   HOH B1018       1.341   9.573  24.800  1.00  0.00      B    O  
ATOM   3073  H1  HOH B1018       1.349  10.566  24.723  1.00  0.00      B    H  
ATOM   3074  H2  HOH B1018       0.347   9.314  24.761  1.00  0.00      B    H  
ATOM   3075  O   HOH B1019      36.764  21.631   4.665  1.00  0.00      B    O  
ATOM   3076  H1  HOH B1019      36.019  21.040   4.257  1.00  0.00      B    H  
ATOM   3077  H2  HOH B1019      36.991  21.201   5.591  1.00  0.00      B    H  
ATOM   3078  O   HOH B1020      33.226  12.675  26.193  1.00  0.00      B    O  
ATOM   3079  H1  HOH B1020      33.093  13.448  25.535  1.00  0.00      B    H  
ATOM   3080  H2  HOH B1020      32.903  11.762  25.749  1.00  0.00      B    H  
ATOM   3081  O   HOH B1021      11.414   7.066   1.327  1.00  0.00      B    O  
ATOM   3082  H1  HOH B1021      10.942   7.147   0.419  1.00  0.00      B    H  
ATOM   3083  H2  HOH B1021      10.783   6.497   1.890  1.00  0.00      B    H  
ATOM   3084  O   HOH B1022      32.311  18.986  34.508  1.00  0.00      B    O  
ATOM   3085  H1  HOH B1022      31.879  18.071  34.712  1.00  0.00      B    H  
ATOM   3086  H2  HOH B1022      31.612  19.645  34.599  1.00  0.00      B    H  
ATOM   3087  O   HOH B1023      31.583  21.717   6.987  1.00  0.00      B    O  
ATOM   3088  H1  HOH B1023      32.104  22.202   6.235  1.00  0.00      B    H  
ATOM   3089  H2  HOH B1023      31.465  22.269   7.804  1.00  0.00      B    H  
ATOM   3090  O   HOH B1024      23.217  15.601  24.255  1.00  0.00      B    O  
ATOM   3091  H1  HOH B1024      22.835  16.056  23.409  1.00  0.00      B    H  
ATOM   3092  H2  HOH B1024      23.245  14.581  24.071  1.00  0.00      B    H  
ATOM   3093  O   HOH B1025      32.180  10.335  32.767  1.00  0.00      B    O  
ATOM   3094  H1  HOH B1025      32.123   9.880  33.652  1.00  0.00      B    H  
ATOM   3095  H2  HOH B1025      33.040  10.875  32.689  1.00  0.00      B    H  
ATOM   3096  O   HOH B1026      16.848   8.635  24.759  1.00  0.00      B    O  
ATOM   3097  H1  HOH B1026      15.942   8.812  25.048  1.00  0.00      B    H  
ATOM   3098  H2  HOH B1026      17.257   9.538  24.594  1.00  0.00      B    H  
ATOM   3099  O   HOH B1027      34.328  25.829  32.977  1.00  0.00      B    O  
ATOM   3100  H1  HOH B1027      33.984  26.552  32.358  1.00  0.00      B    H  
ATOM   3101  H2  HOH B1027      34.472  26.274  33.880  1.00  0.00      B    H  
ATOM   3102  O   HOH B1028      16.973  30.456  18.571  1.00  0.00      B    O  
ATOM   3103  H1  HOH B1028      17.665  29.802  18.899  1.00  0.00      B    H  
ATOM   3104  H2  HOH B1028      16.403  30.068  17.785  1.00  0.00      B    H  
ATOM   3105  O   HOH B1029       8.227  11.529   1.132  1.00  0.00      B    O  
ATOM   3106  H1  HOH B1029       8.985  10.948   1.482  1.00  0.00      B    H  
ATOM   3107  H2  HOH B1029       8.697  12.439   1.164  1.00  0.00      B    H  
ATOM   3108  O   HOH B1030      18.939  14.186   7.270  1.00  0.00      B    O  
ATOM   3109  H1  HOH B1030      18.620  13.419   7.848  1.00  0.00      B    H  
ATOM   3110  H2  HOH B1030      19.778  13.845   6.834  1.00  0.00      B    H  
ATOM   3111  O   HOH B1031      32.745  11.210  36.100  1.00  0.00      B    O  
ATOM   3112  H1  HOH B1031      33.347  11.393  36.902  1.00  0.00      B    H  
ATOM   3113  H2  HOH B1031      33.380  11.253  35.378  1.00  0.00      B    H  
ATOM   3114  O   HOH B1032      21.799  21.995  17.590  1.00  0.00      B    O  
ATOM   3115  H1  HOH B1032      22.303  21.067  17.702  1.00  0.00      B    H  
ATOM   3116  H2  HOH B1032      21.476  22.271  18.538  1.00  0.00      B    H  
ATOM   3117  O   HOH B1033      17.861  11.044  25.204  1.00  0.00      B    O  
ATOM   3118  H1  HOH B1033      18.472  11.807  24.954  1.00  0.00      B    H  
ATOM   3119  H2  HOH B1033      17.409  11.351  26.096  1.00  0.00      B    H  
ATOM   3120  O   HOH B1034       3.123   8.919   8.369  1.00  0.00      B    O  
ATOM   3121  H1  HOH B1034       3.734   9.253   9.100  1.00  0.00      B    H  
ATOM   3122  H2  HOH B1034       2.318   9.478   8.349  1.00  0.00      B    H  
ATOM   3123  O   HOH B1035      33.748  12.813  16.015  1.00  0.00      B    O  
ATOM   3124  H1  HOH B1035      32.898  12.802  15.476  1.00  0.00      B    H  
ATOM   3125  H2  HOH B1035      34.490  12.576  15.334  1.00  0.00      B    H  
ATOM   3126  O   HOH B1036      12.568  15.928   3.039  1.00  0.00      B    O  
ATOM   3127  H1  HOH B1036      13.565  16.192   2.958  1.00  0.00      B    H  
ATOM   3128  H2  HOH B1036      12.236  16.213   3.952  1.00  0.00      B    H  
ATOM   3129  O   HOH B1037      14.187  11.000  17.927  1.00  0.00      B    O  
ATOM   3130  H1  HOH B1037      15.035  10.560  18.289  1.00  0.00      B    H  
ATOM   3131  H2  HOH B1037      13.357  10.385  18.078  1.00  0.00      B    H  
ATOM   3132  O   HOH B1038      34.800  36.566  33.110  1.00  0.00      B    O  
ATOM   3133  H1  HOH B1038      34.785  37.093  33.951  1.00  0.00      B    H  
ATOM   3134  H2  HOH B1038      34.611  37.154  32.285  1.00  0.00      B    H  
ATOM   3135  O   HOH B1039      26.383  39.022  17.295  1.00  0.00      B    O  
ATOM   3136  H1  HOH B1039      27.002  38.986  18.109  1.00  0.00      B    H  
ATOM   3137  H2  HOH B1039      27.047  39.058  16.517  1.00  0.00      B    H  
ATOM   3138  O   HOH B1040      34.137  39.055  19.474  1.00  0.00      B    O  
ATOM   3139  H1  HOH B1040      34.783  38.488  19.004  1.00  0.00      B    H  
ATOM   3140  H2  HOH B1040      34.313  38.964  20.468  1.00  0.00      B    H  
ATOM   3141  O   HOH B1041      37.495  32.970   3.455  1.00  0.00      B    O  
ATOM   3142  H1  HOH B1041      38.000  32.132   3.692  1.00  0.00      B    H  
ATOM   3143  H2  HOH B1041      36.819  33.222   4.238  1.00  0.00      B    H  
ATOM   3144  O   HOH B1042      11.608  31.727  30.077  1.00  0.00      B    O  
ATOM   3145  H1  HOH B1042      10.653  31.993  29.822  1.00  0.00      B    H  
ATOM   3146  H2  HOH B1042      11.909  31.166  29.269  1.00  0.00      B    H  
ATOM   3147  O   HOH B1043       6.095  34.398   0.091  1.00  0.00      B    O  
ATOM   3148  H1  HOH B1043       5.874  34.727   1.038  1.00  0.00      B    H  
ATOM   3149  H2  HOH B1043       5.991  35.198  -0.563  1.00  0.00      B    H  
ATOM   3150  O   HOH B1044      28.868  16.195  36.149  1.00  0.00      B    O  
ATOM   3151  H1  HOH B1044      28.816  15.288  36.574  1.00  0.00      B    H  
ATOM   3152  H2  HOH B1044      27.946  16.415  35.797  1.00  0.00      B    H  
ATOM   3153  O   HOH B1045      34.679  35.203  11.244  1.00  0.00      B    O  
ATOM   3154  H1  HOH B1045      34.601  34.223  11.477  1.00  0.00      B    H  
ATOM   3155  H2  HOH B1045      35.356  35.218  10.497  1.00  0.00      B    H  
ATOM   3156  O   HOH B1046      18.163  28.521  31.817  1.00  0.00      B    O  
ATOM   3157  H1  HOH B1046      18.606  27.768  32.282  1.00  0.00      B    H  
ATOM   3158  H2  HOH B1046      17.168  28.469  31.959  1.00  0.00      B    H  
ATOM   3159  O   HOH B1047       9.216  32.029  37.262  1.00  0.00      B    O  
ATOM   3160  H1  HOH B1047       8.318  31.706  37.544  1.00  0.00      B    H  
ATOM   3161  H2  HOH B1047       9.675  31.154  37.086  1.00  0.00      B    H  
ATOM   3162  O   HOH B1048      12.706   6.747  34.278  1.00  0.00      B    O  
ATOM   3163  H1  HOH B1048      12.718   7.218  35.216  1.00  0.00      B    H  
ATOM   3164  H2  HOH B1048      13.580   6.305  34.153  1.00  0.00      B    H  
ATOM   3165  O   HOH B1049      36.524  24.806   2.180  1.00  0.00      B    O  
ATOM   3166  H1  HOH B1049      36.921  24.070   1.514  1.00  0.00      B    H  
ATOM   3167  H2  HOH B1049      36.910  24.676   3.062  1.00  0.00      B    H  
ATOM   3168  O   HOH B1050       2.170  14.570  22.785  1.00  0.00      B    O  
ATOM   3169  H1  HOH B1050       1.887  13.764  23.414  1.00  0.00      B    H  
ATOM   3170  H2  HOH B1050       1.733  15.407  23.195  1.00  0.00      B    H  
ATOM   3171  O   HOH B1051      11.684  30.068  33.872  1.00  0.00      B    O  
ATOM   3172  H1  HOH B1051      12.347  30.514  33.277  1.00  0.00      B    H  
ATOM   3173  H2  HOH B1051      12.104  29.932  34.799  1.00  0.00      B    H  
ATOM   3174  O   HOH B1052       8.188   6.625  18.777  1.00  0.00      B    O  
ATOM   3175  H1  HOH B1052       8.949   6.126  18.233  1.00  0.00      B    H  
ATOM   3176  H2  HOH B1052       7.591   7.111  18.118  1.00  0.00      B    H  
ATOM   3177  O   HOH B1053       8.129  16.585  37.463  1.00  0.00      B    O  
ATOM   3178  H1  HOH B1053       7.664  15.706  37.738  1.00  0.00      B    H  
ATOM   3179  H2  HOH B1053       8.813  16.328  36.747  1.00  0.00      B    H  
ATOM   3180  O   HOH B1054      38.819   7.595  22.169  1.00  0.00      B    O  
ATOM   3181  H1  HOH B1054      38.084   7.142  21.707  1.00  0.00      B    H  
ATOM   3182  H2  HOH B1054      38.378   8.206  22.817  1.00  0.00      B    H  
ATOM   3183  O   HOH B1055       9.862  10.012   4.778  1.00  0.00      B    O  
ATOM   3184  H1  HOH B1055       9.175  10.751   4.922  1.00  0.00      B    H  
ATOM   3185  H2  HOH B1055      10.017   9.570   5.685  1.00  0.00      B    H  
ATOM   3186  O   HOH B1056      36.183   8.563  14.390  1.00  0.00      B    O  
ATOM   3187  H1  HOH B1056      36.244   8.341  15.374  1.00  0.00      B    H  
ATOM   3188  H2  HOH B1056      35.231   8.825  14.227  1.00  0.00      B    H  
ATOM   3189  O   HOH B1057      17.686  18.572   8.798  1.00  0.00      B    O  
ATOM   3190  H1  HOH B1057      18.185  19.333   9.219  1.00  0.00      B    H  
ATOM   3191  H2  HOH B1057      18.349  17.756   8.783  1.00  0.00      B    H  
ATOM   3192  O   HOH B1058      12.694   3.712  15.665  1.00  0.00      B    O  
ATOM   3193  H1  HOH B1058      13.438   3.839  15.015  1.00  0.00      B    H  
ATOM   3194  H2  HOH B1058      12.569   2.683  15.740  1.00  0.00      B    H  
ATOM   3195  O   HOH B1059      18.592   7.965  26.909  1.00  0.00      B    O  
ATOM   3196  H1  HOH B1059      19.438   8.436  26.564  1.00  0.00      B    H  
ATOM   3197  H2  HOH B1059      17.887   8.070  26.145  1.00  0.00      B    H  
ATOM   3198  O   HOH B1060      16.663   9.150   0.096  1.00  0.00      B    O  
ATOM   3199  H1  HOH B1060      16.541   9.052   1.066  1.00  0.00      B    H  
ATOM   3200  H2  HOH B1060      16.268   8.342  -0.372  1.00  0.00      B    H  
ATOM   3201  O   HOH B1061       2.828   2.842   1.285  1.00  0.00      B    O  
ATOM   3202  H1  HOH B1061       2.534   3.768   1.074  1.00  0.00      B    H  
ATOM   3203  H2  HOH B1061       3.823   2.799   1.450  1.00  0.00      B    H  
ATOM   3204  O   HOH B1062       1.128  14.251  20.124  1.00  0.00      B    O  
ATOM   3205  H1  HOH B1062       1.164  14.733  21.022  1.00  0.00      B    H  
ATOM   3206  H2  HOH B1062       1.286  13.256  20.268  1.00  0.00      B    H  
ATOM   3207  O   HOH B1063       5.925   6.283  20.482  1.00  0.00      B    O  
ATOM   3208  H1  HOH B1063       5.041   6.122  20.014  1.00  0.00      B    H  
ATOM   3209  H2  HOH B1063       6.685   6.310  19.774  1.00  0.00      B    H  
ATOM   3210  O   HOH B1064       6.254  26.578  38.301  1.00  0.00      B    O  
ATOM   3211  H1  HOH B1064       5.726  25.910  37.724  1.00  0.00      B    H  
ATOM   3212  H2  HOH B1064       7.057  26.081  38.489  1.00  0.00      B    H  
ATOM   3213  O   HOH B1065      23.679  27.953  21.361  1.00  0.00      B    O  
ATOM   3214  H1  HOH B1065      24.166  28.851  21.683  1.00  0.00      B    H  
ATOM   3215  H2  HOH B1065      23.461  27.402  22.271  1.00  0.00      B    H  
ATOM   3216  O   HOH B1066      28.652  13.603  36.976  1.00  0.00      B    O  
ATOM   3217  H1  HOH B1066      29.181  12.845  36.603  1.00  0.00      B    H  
ATOM   3218  H2  HOH B1066      28.516  13.360  37.918  1.00  0.00      B    H  
ATOM   3219  O   HOH B1067      37.954   9.818  12.370  1.00  0.00      B    O  
ATOM   3220  H1  HOH B1067      38.021   9.541  13.339  1.00  0.00      B    H  
ATOM   3221  H2  HOH B1067      37.215   9.446  11.917  1.00  0.00      B    H  
ATOM   3222  O   HOH B1068      25.660   8.261  30.555  1.00  0.00      B    O  
ATOM   3223  H1  HOH B1068      25.631   8.881  29.748  1.00  0.00      B    H  
ATOM   3224  H2  HOH B1068      25.252   8.703  31.333  1.00  0.00      B    H  
ATOM   3225  O   HOH B1069      11.511   3.805  -0.030  1.00  0.00      B    O  
ATOM   3226  H1  HOH B1069      12.358   3.878   0.511  1.00  0.00      B    H  
ATOM   3227  H2  HOH B1069      11.074   2.991   0.212  1.00  0.00      B    H  
ATOM   3228  O   HOH B1070      14.296  34.447  10.657  1.00  0.00      B    O  
ATOM   3229  H1  HOH B1070      14.869  34.439   9.796  1.00  0.00      B    H  
ATOM   3230  H2  HOH B1070      14.887  34.760  11.403  1.00  0.00      B    H  
ATOM   3231  O   HOH B1071      20.077  35.523   8.947  1.00  0.00      B    O  
ATOM   3232  H1  HOH B1071      19.112  35.445   9.183  1.00  0.00      B    H  
ATOM   3233  H2  HOH B1071      20.527  36.237   9.561  1.00  0.00      B    H  
ATOM   3234  O   HOH B1072       1.772  19.084  13.660  1.00  0.00      B    O  
ATOM   3235  H1  HOH B1072       1.638  18.401  14.401  1.00  0.00      B    H  
ATOM   3236  H2  HOH B1072       0.914  19.594  13.490  1.00  0.00      B    H  
ATOM   3237  O   HOH B1073       9.373  26.430  17.546  1.00  0.00      B    O  
ATOM   3238  H1  HOH B1073      10.314  26.291  17.123  1.00  0.00      B    H  
ATOM   3239  H2  HOH B1073       8.659  25.942  17.031  1.00  0.00      B    H  
ATOM   3240  O   HOH B1074      14.951  28.846  13.321  1.00  0.00      B    O  
ATOM   3241  H1  HOH B1074      15.617  28.153  12.924  1.00  0.00      B    H  
ATOM   3242  H2  HOH B1074      15.127  29.716  12.799  1.00  0.00      B    H  
ATOM   3243  O   HOH B1075      37.132  20.116   6.812  1.00  0.00      B    O  
ATOM   3244  H1  HOH B1075      36.507  19.370   6.758  1.00  0.00      B    H  
ATOM   3245  H2  HOH B1075      37.805  19.884   7.567  1.00  0.00      B    H  
ATOM   3246  O   HOH B1076      13.589  38.982   1.650  1.00  0.00      B    O  
ATOM   3247  H1  HOH B1076      13.439  38.191   2.206  1.00  0.00      B    H  
ATOM   3248  H2  HOH B1076      13.531  39.801   2.248  1.00  0.00      B    H  
ATOM   3249  O   HOH B1077      24.477  17.971  25.630  1.00  0.00      B    O  
ATOM   3250  H1  HOH B1077      24.596  18.978  25.273  1.00  0.00      B    H  
ATOM   3251  H2  HOH B1077      24.405  17.324  24.839  1.00  0.00      B    H  
ATOM   3252  O   HOH B1078      24.990  14.462  14.109  1.00  0.00      B    O  
ATOM   3253  H1  HOH B1078      24.796  14.251  15.066  1.00  0.00      B    H  
ATOM   3254  H2  HOH B1078      25.989  14.478  13.979  1.00  0.00      B    H  
ATOM   3255  O   HOH B1079      34.875   8.879  37.188  1.00  0.00      B    O  
ATOM   3256  H1  HOH B1079      34.682   9.409  37.990  1.00  0.00      B    H  
ATOM   3257  H2  HOH B1079      35.850   8.705  37.188  1.00  0.00      B    H  
ATOM   3258  O   HOH B1080       8.519  22.942   2.523  1.00  0.00      B    O  
ATOM   3259  H1  HOH B1080       8.481  21.896   2.384  1.00  0.00      B    H  
ATOM   3260  H2  HOH B1080       9.495  23.369   2.491  1.00  0.00      B    H  
ATOM   3261  O   HOH B1081      10.089  32.770  32.246  1.00  0.00      B    O  
ATOM   3262  H1  HOH B1081       9.730  32.118  32.898  1.00  0.00      B    H  
ATOM   3263  H2  HOH B1081      10.959  32.358  31.857  1.00  0.00      B    H  
ATOM   3264  O   HOH B1082      29.599  37.066  15.532  1.00  0.00      B    O  
ATOM   3265  H1  HOH B1082      29.027  37.911  15.427  1.00  0.00      B    H  
ATOM   3266  H2  HOH B1082      29.595  36.756  16.492  1.00  0.00      B    H  
ATOM   3267  O   HOH B1083       2.608  26.487   5.141  1.00  0.00      B    O  
ATOM   3268  H1  HOH B1083       2.494  26.336   4.131  1.00  0.00      B    H  
ATOM   3269  H2  HOH B1083       2.263  25.691   5.654  1.00  0.00      B    H  
ATOM   3270  O   HOH B1084      27.495  30.014  34.820  1.00  0.00      B    O  
ATOM   3271  H1  HOH B1084      26.879  30.263  34.069  1.00  0.00      B    H  
ATOM   3272  H2  HOH B1084      26.861  29.774  35.548  1.00  0.00      B    H  
ATOM   3273  O   HOH B1085      19.596  28.303  26.994  1.00  0.00      B    O  
ATOM   3274  H1  HOH B1085      18.613  28.058  27.120  1.00  0.00      B    H  
ATOM   3275  H2  HOH B1085      19.688  28.736  26.063  1.00  0.00      B    H  
ATOM   3276  O   HOH B1086      15.790  19.799  -0.108  1.00  0.00      B    O  
ATOM   3277  H1  HOH B1086      15.775  20.319   0.773  1.00  0.00      B    H  
ATOM   3278  H2  HOH B1086      14.803  19.796  -0.432  1.00  0.00      B    H  
ATOM   3279  O   HOH B1087       8.462  12.087   5.937  1.00  0.00      B    O  
ATOM   3280  H1  HOH B1087       8.606  13.019   5.534  1.00  0.00      B    H  
ATOM   3281  H2  HOH B1087       7.603  11.828   5.603  1.00  0.00      B    H  
ATOM   3282  O   HOH B1088      20.330  31.234  37.694  1.00  0.00      B    O  
ATOM   3283  H1  HOH B1088      20.511  30.211  37.800  1.00  0.00      B    H  
ATOM   3284  H2  HOH B1088      20.878  31.643  38.444  1.00  0.00      B    H  
ATOM   3285  O   HOH B1089      33.487  35.288   0.454  1.00  0.00      B    O  
ATOM   3286  H1  HOH B1089      33.481  34.637  -0.298  1.00  0.00      B    H  
ATOM   3287  H2  HOH B1089      32.574  35.673   0.518  1.00  0.00      B    H  
ATOM   3288  O   HOH B1090       2.050  32.487   9.582  1.00  0.00      B    O  
ATOM   3289  H1  HOH B1090       2.873  31.867   9.653  1.00  0.00      B    H  
ATOM   3290  H2  HOH B1090       1.332  32.204  10.185  1.00  0.00      B    H  
ATOM   3291  O   HOH B1091       1.269   9.776  18.865  1.00  0.00      B    O  
ATOM   3292  H1  HOH B1091       0.899   8.864  18.527  1.00  0.00      B    H  
ATOM   3293  H2  HOH B1091       0.441  10.318  19.179  1.00  0.00      B    H  
ATOM   3294  O   HOH B1092      24.950  23.377  16.125  1.00  0.00      B    O  
ATOM   3295  H1  HOH B1092      24.701  23.257  17.159  1.00  0.00      B    H  
ATOM   3296  H2  HOH B1092      24.931  22.482  15.668  1.00  0.00      B    H  
ATOM   3297  O   HOH B1093      23.990  39.263  32.791  1.00  0.00      B    O  
ATOM   3298  H1  HOH B1093      24.244  38.565  32.130  1.00  0.00      B    H  
ATOM   3299  H2  HOH B1093      23.016  39.098  32.960  1.00  0.00      B    H  
ATOM   3300  O   HOH B1094      10.999  26.175  21.997  1.00  0.00      B    O  
ATOM   3301  H1  HOH B1094      10.807  25.392  22.636  1.00  0.00      B    H  
ATOM   3302  H2  HOH B1094      11.951  26.111  21.851  1.00  0.00      B    H  
ATOM   3303  O   HOH B1095      31.590  32.084  20.272  1.00  0.00      B    O  
ATOM   3304  H1  HOH B1095      31.633  32.985  20.727  1.00  0.00      B    H  
ATOM   3305  H2  HOH B1095      30.887  32.097  19.478  1.00  0.00      B    H  
ATOM   3306  O   HOH B1096      19.138  24.227  29.400  1.00  0.00      B    O  
ATOM   3307  H1  HOH B1096      19.927  24.857  29.632  1.00  0.00      B    H  
ATOM   3308  H2  HOH B1096      18.724  24.004  30.313  1.00  0.00      B    H  
ATOM   3309  O   HOH B1097       9.709  29.068  37.396  1.00  0.00      B    O  
ATOM   3310  H1  HOH B1097       9.072  29.266  38.173  1.00  0.00      B    H  
ATOM   3311  H2  HOH B1097       9.575  28.160  37.007  1.00  0.00      B    H  
ATOM   3312  O   HOH B1098      21.294  18.834  26.065  1.00  0.00      B    O  
ATOM   3313  H1  HOH B1098      21.799  18.195  26.627  1.00  0.00      B    H  
ATOM   3314  H2  HOH B1098      21.223  19.726  26.526  1.00  0.00      B    H  
ATOM   3315  O   HOH B1099       8.151  12.830  23.301  1.00  0.00      B    O  
ATOM   3316  H1  HOH B1099       9.001  12.640  23.882  1.00  0.00      B    H  
ATOM   3317  H2  HOH B1099       8.319  12.296  22.472  1.00  0.00      B    H  
ATOM   3318  O   HOH B1100      20.046  13.070  24.764  1.00  0.00      B    O  
ATOM   3319  H1  HOH B1100      20.107  14.052  25.106  1.00  0.00      B    H  
ATOM   3320  H2  HOH B1100      20.722  12.845  24.007  1.00  0.00      B    H  
ATOM   3321  O   HOH B1101      14.862  14.897  33.750  1.00  0.00      B    O  
ATOM   3322  H1  HOH B1101      14.543  15.737  33.424  1.00  0.00      B    H  
ATOM   3323  H2  HOH B1101      15.870  14.878  33.676  1.00  0.00      B    H  
ATOM   3324  O   HOH B1102      37.694  25.435  35.164  1.00  0.00      B    O  
ATOM   3325  H1  HOH B1102      38.100  25.286  36.073  1.00  0.00      B    H  
ATOM   3326  H2  HOH B1102      38.507  25.521  34.534  1.00  0.00      B    H  
ATOM   3327  O   HOH B1103      17.679  36.401  34.591  1.00  0.00      B    O  
ATOM   3328  H1  HOH B1103      18.014  37.351  34.668  1.00  0.00      B    H  
ATOM   3329  H2  HOH B1103      17.726  35.943  35.522  1.00  0.00      B    H  
ATOM   3330  O   HOH B1104      19.703  31.314  11.282  1.00  0.00      B    O  
ATOM   3331  H1  HOH B1104      19.984  30.316  11.240  1.00  0.00      B    H  
ATOM   3332  H2  HOH B1104      20.521  31.859  11.561  1.00  0.00      B    H  
ATOM   3333  O   HOH B1105      25.994  11.018   7.710  1.00  0.00      B    O  
ATOM   3334  H1  HOH B1105      26.961  10.977   7.641  1.00  0.00      B    H  
ATOM   3335  H2  HOH B1105      25.546  10.348   7.069  1.00  0.00      B    H  
ATOM   3336  O   HOH B1106      23.597  16.293  31.721  1.00  0.00      B    O  
ATOM   3337  H1  HOH B1106      23.922  15.399  32.038  1.00  0.00      B    H  
ATOM   3338  H2  HOH B1106      23.900  17.058  32.331  1.00  0.00      B    H  
ATOM   3339  O   HOH B1107      24.547  10.134  11.343  1.00  0.00      B    O  
ATOM   3340  H1  HOH B1107      24.119   9.951  10.426  1.00  0.00      B    H  
ATOM   3341  H2  HOH B1107      24.349   9.298  11.874  1.00  0.00      B    H  
ATOM   3342  O   HOH B1108      21.952  35.134  35.168  1.00  0.00      B    O  
ATOM   3343  H1  HOH B1108      21.314  35.427  35.870  1.00  0.00      B    H  
ATOM   3344  H2  HOH B1108      22.808  34.739  35.614  1.00  0.00      B    H  
ATOM   3345  O   HOH B1109       8.607   8.387  31.412  1.00  0.00      B    O  
ATOM   3346  H1  HOH B1109       9.137   8.261  30.526  1.00  0.00      B    H  
ATOM   3347  H2  HOH B1109       9.321   8.428  32.110  1.00  0.00      B    H  
ATOM   3348  O   HOH B1110       1.637  16.244  24.766  1.00  0.00      B    O  
ATOM   3349  H1  HOH B1110       1.708  15.865  25.707  1.00  0.00      B    H  
ATOM   3350  H2  HOH B1110       0.750  15.950  24.433  1.00  0.00      B    H  
ATOM   3351  O   HOH B1111      32.133  34.048   3.104  1.00  0.00      B    O  
ATOM   3352  H1  HOH B1111      32.989  33.674   2.785  1.00  0.00      B    H  
ATOM   3353  H2  HOH B1111      31.406  33.341   2.863  1.00  0.00      B    H  
ATOM   3354  O   HOH B1112      27.652   3.624  16.258  1.00  0.00      B    O  
ATOM   3355  H1  HOH B1112      26.791   3.158  16.320  1.00  0.00      B    H  
ATOM   3356  H2  HOH B1112      28.258   3.011  16.756  1.00  0.00      B    H  
ATOM   3357  O   HOH B1113      36.646  16.302   8.136  1.00  0.00      B    O  
ATOM   3358  H1  HOH B1113      36.647  15.776   7.269  1.00  0.00      B    H  
ATOM   3359  H2  HOH B1113      37.524  16.103   8.617  1.00  0.00      B    H  
ATOM   3360  O   HOH B1114       2.146   3.422   8.628  1.00  0.00      B    O  
ATOM   3361  H1  HOH B1114       2.312   3.760   9.513  1.00  0.00      B    H  
ATOM   3362  H2  HOH B1114       1.514   4.059   8.158  1.00  0.00      B    H  
ATOM   3363  O   HOH B1115      18.376  -0.153  34.853  1.00  0.00      B    O  
ATOM   3364  H1  HOH B1115      18.080   0.728  34.562  1.00  0.00      B    H  
ATOM   3365  H2  HOH B1115      19.149  -0.026  35.459  1.00  0.00      B    H  
ATOM   3366  O   HOH B1116       8.756  21.789  19.044  1.00  0.00      B    O  
ATOM   3367  H1  HOH B1116       8.019  21.841  18.329  1.00  0.00      B    H  
ATOM   3368  H2  HOH B1116       8.538  20.969  19.535  1.00  0.00      B    H  
ATOM   3369  O   HOH B1117      37.122   4.137  31.362  1.00  0.00      B    O  
ATOM   3370  H1  HOH B1117      37.393   3.139  31.293  1.00  0.00      B    H  
ATOM   3371  H2  HOH B1117      36.641   4.359  30.551  1.00  0.00      B    H  
ATOM   3372  O   HOH B1118      28.885  26.749   4.064  1.00  0.00      B    O  
ATOM   3373  H1  HOH B1118      28.025  26.381   3.661  1.00  0.00      B    H  
ATOM   3374  H2  HOH B1118      28.705  27.446   4.740  1.00  0.00      B    H  
ATOM   3375  O   HOH B1119      23.488  32.066  38.434  1.00  0.00      B    O  
ATOM   3376  H1  HOH B1119      22.901  31.921  39.209  1.00  0.00      B    H  
ATOM   3377  H2  HOH B1119      24.401  32.127  38.840  1.00  0.00      B    H  
ATOM   3378  O   HOH B1120       0.822  17.398  20.794  1.00  0.00      B    O  
ATOM   3379  H1  HOH B1120       1.795  17.218  20.606  1.00  0.00      B    H  
ATOM   3380  H2  HOH B1120       0.784  18.151  21.467  1.00  0.00      B    H  
ATOM   3381  O   HOH B1121      34.804  22.891  24.299  1.00  0.00      B    O  
ATOM   3382  H1  HOH B1121      35.720  23.314  24.375  1.00  0.00      B    H  
ATOM   3383  H2  HOH B1121      35.034  21.970  24.626  1.00  0.00      B    H  
ATOM   3384  O   HOH B1122       3.741  36.882  26.044  1.00  0.00      B    O  
ATOM   3385  H1  HOH B1122       4.277  37.722  25.912  1.00  0.00      B    H  
ATOM   3386  H2  HOH B1122       3.929  36.578  27.025  1.00  0.00      B    H  
ATOM   3387  O   HOH B1123      32.203  32.171  33.674  1.00  0.00      B    O  
ATOM   3388  H1  HOH B1123      32.631  33.069  34.001  1.00  0.00      B    H  
ATOM   3389  H2  HOH B1123      31.425  31.921  34.331  1.00  0.00      B    H  
ATOM   3390  O   HOH B1124      36.051  15.215  11.926  1.00  0.00      B    O  
ATOM   3391  H1  HOH B1124      36.509  15.997  11.451  1.00  0.00      B    H  
ATOM   3392  H2  HOH B1124      35.209  15.597  12.426  1.00  0.00      B    H  
ATOM   3393  O   HOH B1125      36.273  30.433   7.208  1.00  0.00      B    O  
ATOM   3394  H1  HOH B1125      35.838  31.095   6.616  1.00  0.00      B    H  
ATOM   3395  H2  HOH B1125      36.519  29.616   6.630  1.00  0.00      B    H  
ATOM   3396  O   HOH B1126      15.523   3.917  16.888  1.00  0.00      B    O  
ATOM   3397  H1  HOH B1126      15.095   3.471  16.106  1.00  0.00      B    H  
ATOM   3398  H2  HOH B1126      15.494   3.192  17.644  1.00  0.00      B    H  
ATOM   3399  O   HOH B1127       2.009  21.864  35.322  1.00  0.00      B    O  
ATOM   3400  H1  HOH B1127       2.760  21.249  35.609  1.00  0.00      B    H  
ATOM   3401  H2  HOH B1127       2.201  22.347  34.434  1.00  0.00      B    H  
ATOM   3402  O   HOH B1128      24.826  27.559  25.647  1.00  0.00      B    O  
ATOM   3403  H1  HOH B1128      24.086  27.204  25.065  1.00  0.00      B    H  
ATOM   3404  H2  HOH B1128      25.617  26.886  25.595  1.00  0.00      B    H  
ATOM   3405  O   HOH B1129       1.443  15.001  31.937  1.00  0.00      B    O  
ATOM   3406  H1  HOH B1129       1.005  14.993  30.998  1.00  0.00      B    H  
ATOM   3407  H2  HOH B1129       2.029  14.138  31.981  1.00  0.00      B    H  
ATOM   3408  O   HOH B1130      11.750  25.089  32.735  1.00  0.00      B    O  
ATOM   3409  H1  HOH B1130      12.574  24.882  32.108  1.00  0.00      B    H  
ATOM   3410  H2  HOH B1130      11.806  24.507  33.575  1.00  0.00      B    H  
ATOM   3411  O   HOH B1131      28.167  24.158  12.531  1.00  0.00      B    O  
ATOM   3412  H1  HOH B1131      27.738  24.879  11.936  1.00  0.00      B    H  
ATOM   3413  H2  HOH B1131      28.892  23.673  11.988  1.00  0.00      B    H  
ATOM   3414  O   HOH B1132      39.200  31.750  26.727  1.00  0.00      B    O  
ATOM   3415  H1  HOH B1132      38.322  31.293  26.436  1.00  0.00      B    H  
ATOM   3416  H2  HOH B1132      39.031  32.177  27.587  1.00  0.00      B    H  
ATOM   3417  O   HOH B1133      21.105  12.241  35.467  1.00  0.00      B    O  
ATOM   3418  H1  HOH B1133      21.395  11.808  34.599  1.00  0.00      B    H  
ATOM   3419  H2  HOH B1133      20.961  11.500  36.144  1.00  0.00      B    H  
ATOM   3420  O   HOH B1134       4.454  19.128  18.375  1.00  0.00      B    O  
ATOM   3421  H1  HOH B1134       5.136  18.815  17.662  1.00  0.00      B    H  
ATOM   3422  H2  HOH B1134       3.758  19.765  18.009  1.00  0.00      B    H  
ATOM   3423  O   HOH B1135      11.428  24.803  26.467  1.00  0.00      B    O  
ATOM   3424  H1  HOH B1135      11.922  24.287  25.759  1.00  0.00      B    H  
ATOM   3425  H2  HOH B1135      10.583  24.248  26.657  1.00  0.00      B    H  
ATOM   3426  O   HOH B1136      27.486  11.896   3.914  1.00  0.00      B    O  
ATOM   3427  H1  HOH B1136      27.685  10.884   3.739  1.00  0.00      B    H  
ATOM   3428  H2  HOH B1136      28.371  12.331   4.254  1.00  0.00      B    H  
ATOM   3429  O   HOH B1137      13.860  15.565  24.763  1.00  0.00      B    O  
ATOM   3430  H1  HOH B1137      14.584  14.903  24.672  1.00  0.00      B    H  
ATOM   3431  H2  HOH B1137      13.925  15.915  25.714  1.00  0.00      B    H  
ATOM   3432  O   HOH B1138      24.800  18.230  21.801  1.00  0.00      B    O  
ATOM   3433  H1  HOH B1138      25.530  17.654  21.412  1.00  0.00      B    H  
ATOM   3434  H2  HOH B1138      25.180  18.860  22.472  1.00  0.00      B    H  
ATOM   3435  O   HOH B1139       4.451  14.110  11.314  1.00  0.00      B    O  
ATOM   3436  H1  HOH B1139       4.686  14.958  11.768  1.00  0.00      B    H  
ATOM   3437  H2  HOH B1139       5.163  13.453  11.625  1.00  0.00      B    H  
ATOM   3438  O   HOH B1140      26.955  12.347  24.973  1.00  0.00      B    O  
ATOM   3439  H1  HOH B1140      27.299  13.089  24.346  1.00  0.00      B    H  
ATOM   3440  H2  HOH B1140      27.619  12.263  25.797  1.00  0.00      B    H  
ATOM   3441  O   HOH B1141      16.867  26.565  29.719  1.00  0.00      B    O  
ATOM   3442  H1  HOH B1141      16.976  25.574  29.854  1.00  0.00      B    H  
ATOM   3443  H2  HOH B1141      16.530  26.947  30.627  1.00  0.00      B    H  
ATOM   3444  O   HOH B1142      23.372  15.732  27.226  1.00  0.00      B    O  
ATOM   3445  H1  HOH B1142      23.263  15.737  26.176  1.00  0.00      B    H  
ATOM   3446  H2  HOH B1142      24.125  15.019  27.500  1.00  0.00      B    H  
ATOM   3447  O   HOH B1143      19.210  38.258  15.509  1.00  0.00      B    O  
ATOM   3448  H1  HOH B1143      19.709  37.422  15.637  1.00  0.00      B    H  
ATOM   3449  H2  HOH B1143      18.903  38.554  16.359  1.00  0.00      B    H  
ATOM   3450  O   HOH B1144      28.440  18.133  17.550  1.00  0.00      B    O  
ATOM   3451  H1  HOH B1144      28.402  18.028  16.551  1.00  0.00      B    H  
ATOM   3452  H2  HOH B1144      28.570  19.052  17.816  1.00  0.00      B    H  
ATOM   3453  O   HOH B1145      16.014  31.135  31.146  1.00  0.00      B    O  
ATOM   3454  H1  HOH B1145      15.084  30.864  31.426  1.00  0.00      B    H  
ATOM   3455  H2  HOH B1145      16.218  30.941  30.155  1.00  0.00      B    H  
ATOM   3456  O   HOH B1146       9.164  38.444  10.379  1.00  0.00      B    O  
ATOM   3457  H1  HOH B1146       9.523  39.405  10.334  1.00  0.00      B    H  
ATOM   3458  H2  HOH B1146       9.218  38.065   9.469  1.00  0.00      B    H  
ATOM   3459  O   HOH B1147      28.479  37.031   8.277  1.00  0.00      B    O  
ATOM   3460  H1  HOH B1147      29.195  37.760   8.322  1.00  0.00      B    H  
ATOM   3461  H2  HOH B1147      28.158  36.910   7.313  1.00  0.00      B    H  
ATOM   3462  O   HOH B1148      32.688  10.321  24.736  1.00  0.00      B    O  
ATOM   3463  H1  HOH B1148      31.874   9.777  25.017  1.00  0.00      B    H  
ATOM   3464  H2  HOH B1148      33.483   9.990  25.233  1.00  0.00      B    H  
ATOM   3465  O   HOH B1149      24.735  27.429   8.571  1.00  0.00      B    O  
ATOM   3466  H1  HOH B1149      25.680  27.381   8.194  1.00  0.00      B    H  
ATOM   3467  H2  HOH B1149      24.851  27.773   9.521  1.00  0.00      B    H  
ATOM   3468  O   HOH B1150      24.411   1.706   6.368  1.00  0.00      B    O  
ATOM   3469  H1  HOH B1150      23.919   0.962   5.972  1.00  0.00      B    H  
ATOM   3470  H2  HOH B1150      24.279   1.772   7.355  1.00  0.00      B    H  
ATOM   3471  O   HOH B1151      -0.077  17.166  11.873  1.00  0.00      B    O  
ATOM   3472  H1  HOH B1151       0.678  16.659  12.377  1.00  0.00      B    H  
ATOM   3473  H2  HOH B1151       0.209  18.111  11.727  1.00  0.00      B    H  
ATOM   3474  O   HOH B1152      34.177   3.919  38.878  1.00  0.00      B    O  
ATOM   3475  H1  HOH B1152      34.085   4.796  38.387  1.00  0.00      B    H  
ATOM   3476  H2  HOH B1152      34.450   3.174  38.231  1.00  0.00      B    H  
ATOM   3477  O   HOH B1153      20.980  14.090  38.296  1.00  0.00      B    O  
ATOM   3478  H1  HOH B1153      21.678  13.916  37.584  1.00  0.00      B    H  
ATOM   3479  H2  HOH B1153      21.093  14.970  38.692  1.00  0.00      B    H  
ATOM   3480  O   HOH B1154      23.760  17.482   8.868  1.00  0.00      B    O  
ATOM   3481  H1  HOH B1154      23.736  16.567   9.402  1.00  0.00      B    H  
ATOM   3482  H2  HOH B1154      23.428  18.189   9.493  1.00  0.00      B    H  
ATOM   3483  O   HOH B1155      32.213  22.167  12.300  1.00  0.00      B    O  
ATOM   3484  H1  HOH B1155      33.203  21.814  12.297  1.00  0.00      B    H  
ATOM   3485  H2  HOH B1155      31.627  21.331  12.288  1.00  0.00      B    H  
ATOM   3486  O   HOH B1156      10.452  23.916  23.462  1.00  0.00      B    O  
ATOM   3487  H1  HOH B1156      10.007  23.313  24.118  1.00  0.00      B    H  
ATOM   3488  H2  HOH B1156       9.940  23.933  22.547  1.00  0.00      B    H  
ATOM   3489  O   HOH B1157      11.734  35.446  24.495  1.00  0.00      B    O  
ATOM   3490  H1  HOH B1157      11.193  35.293  25.321  1.00  0.00      B    H  
ATOM   3491  H2  HOH B1157      12.172  34.575  24.227  1.00  0.00      B    H  
ATOM   3492  O   HOH B1158      33.473  18.346  29.216  1.00  0.00      B    O  
ATOM   3493  H1  HOH B1158      33.255  17.633  28.531  1.00  0.00      B    H  
ATOM   3494  H2  HOH B1158      33.465  17.918  30.159  1.00  0.00      B    H  
ATOM   3495  O   HOH B1159      30.795  38.671  26.104  1.00  0.00      B    O  
ATOM   3496  H1  HOH B1159      30.704  37.678  26.038  1.00  0.00      B    H  
ATOM   3497  H2  HOH B1159      30.702  38.926  27.115  1.00  0.00      B    H  
ATOM   3498  O   HOH B1160      17.685   4.298  23.574  1.00  0.00      B    O  
ATOM   3499  H1  HOH B1160      17.411   5.258  23.138  1.00  0.00      B    H  
ATOM   3500  H2  HOH B1160      18.288   3.739  22.881  1.00  0.00      B    H  
ATOM   3501  O   HOH B1161       9.138  30.793  15.063  1.00  0.00      B    O  
ATOM   3502  H1  HOH B1161       9.917  30.787  15.756  1.00  0.00      B    H  
ATOM   3503  H2  HOH B1161       8.714  29.838  15.043  1.00  0.00      B    H  
ATOM   3504  O   HOH B1162      20.372   5.181  10.667  1.00  0.00      B    O  
ATOM   3505  H1  HOH B1162      19.703   5.544  11.349  1.00  0.00      B    H  
ATOM   3506  H2  HOH B1162      20.808   4.335  10.968  1.00  0.00      B    H  
ATOM   3507  O   HOH B1163       6.588  14.419  37.720  1.00  0.00      B    O  
ATOM   3508  H1  HOH B1163       7.038  13.582  37.500  1.00  0.00      B    H  
ATOM   3509  H2  HOH B1163       6.004  14.213  38.560  1.00  0.00      B    H  
ATOM   3510  O   HOH B1164      20.528  19.065  31.409  1.00  0.00      B    O  
ATOM   3511  H1  HOH B1164      20.482  20.000  31.124  1.00  0.00      B    H  
ATOM   3512  H2  HOH B1164      21.393  18.715  31.053  1.00  0.00      B    H  
ATOM   3513  O   HOH B1165       7.248  13.412  15.179  1.00  0.00      B    O  
ATOM   3514  H1  HOH B1165       8.014  13.943  14.861  1.00  0.00      B    H  
ATOM   3515  H2  HOH B1165       7.507  12.413  15.250  1.00  0.00      B    H  
ATOM   3516  O   HOH B1166      15.607  20.569  24.909  1.00  0.00      B    O  
ATOM   3517  H1  HOH B1166      14.809  20.028  24.640  1.00  0.00      B    H  
ATOM   3518  H2  HOH B1166      15.419  21.000  25.812  1.00  0.00      B    H  
ATOM   3519  O   HOH B1167      31.352  15.524  20.842  1.00  0.00      B    O  
ATOM   3520  H1  HOH B1167      32.303  15.774  20.534  1.00  0.00      B    H  
ATOM   3521  H2  HOH B1167      31.261  15.736  21.816  1.00  0.00      B    H  
ATOM   3522  O   HOH B1168      10.082  26.760  12.879  1.00  0.00      B    O  
ATOM   3523  H1  HOH B1168      10.606  26.067  13.288  1.00  0.00      B    H  
ATOM   3524  H2  HOH B1168      10.583  27.630  12.989  1.00  0.00      B    H  
ATOM   3525  O   HOH B1169      34.811  21.820   9.917  1.00  0.00      B    O  
ATOM   3526  H1  HOH B1169      35.022  22.668   9.481  1.00  0.00      B    H  
ATOM   3527  H2  HOH B1169      34.519  21.184   9.149  1.00  0.00      B    H  
ATOM   3528  O   HOH B1170      32.112  33.728  26.534  1.00  0.00      B    O  
ATOM   3529  H1  HOH B1170      31.849  33.909  27.528  1.00  0.00      B    H  
ATOM   3530  H2  HOH B1170      31.779  32.808  26.401  1.00  0.00      B    H  
ATOM   3531  O   HOH B1171      10.933   6.299  13.808  1.00  0.00      B    O  
ATOM   3532  H1  HOH B1171      11.904   6.606  13.855  1.00  0.00      B    H  
ATOM   3533  H2  HOH B1171      10.973   5.347  13.932  1.00  0.00      B    H  
ATOM   3534  O   HOH B1172      12.446  25.476  19.013  1.00  0.00      B    O  
ATOM   3535  H1  HOH B1172      12.038  24.626  19.310  1.00  0.00      B    H  
ATOM   3536  H2  HOH B1172      13.057  25.799  19.767  1.00  0.00      B    H  
ATOM   3537  O   HOH B1173      35.339  33.273   1.644  1.00  0.00      B    O  
ATOM   3538  H1  HOH B1173      36.043  33.204   2.356  1.00  0.00      B    H  
ATOM   3539  H2  HOH B1173      35.235  34.181   1.422  1.00  0.00      B    H  
ATOM   3540  O   HOH B1174      10.003   1.547   4.349  1.00  0.00      B    O  
ATOM   3541  H1  HOH B1174       9.708   0.767   3.828  1.00  0.00      B    H  
ATOM   3542  H2  HOH B1174       9.212   2.148   4.582  1.00  0.00      B    H  
ATOM   3543  O   HOH B1175      28.263  19.657  11.332  1.00  0.00      B    O  
ATOM   3544  H1  HOH B1175      28.438  20.229  10.472  1.00  0.00      B    H  
ATOM   3545  H2  HOH B1175      28.062  18.709  11.066  1.00  0.00      B    H  
ATOM   3546  O   HOH B1176      37.288   2.506  16.656  1.00  0.00      B    O  
ATOM   3547  H1  HOH B1176      37.690   2.373  15.805  1.00  0.00      B    H  
ATOM   3548  H2  HOH B1176      38.043   2.388  17.319  1.00  0.00      B    H  
ATOM   3549  O   HOH B1177      24.614  27.964  33.127  1.00  0.00      B    O  
ATOM   3550  H1  HOH B1177      25.073  27.065  33.367  1.00  0.00      B    H  
ATOM   3551  H2  HOH B1177      23.956  28.188  33.864  1.00  0.00      B    H  
ATOM   3552  O   HOH B1178      28.271  29.973  25.624  1.00  0.00      B    O  
ATOM   3553  H1  HOH B1178      27.779  30.794  25.999  1.00  0.00      B    H  
ATOM   3554  H2  HOH B1178      28.815  30.282  24.801  1.00  0.00      B    H  
ATOM   3555  O   HOH B1179      16.381  32.504  33.344  1.00  0.00      B    O  
ATOM   3556  H1  HOH B1179      17.271  32.185  33.692  1.00  0.00      B    H  
ATOM   3557  H2  HOH B1179      16.202  31.973  32.455  1.00  0.00      B    H  
ATOM   3558  O   HOH B1180      19.401  16.656   8.422  1.00  0.00      B    O  
ATOM   3559  H1  HOH B1180      19.436  15.771   8.004  1.00  0.00      B    H  
ATOM   3560  H2  HOH B1180      20.303  17.048   8.127  1.00  0.00      B    H  
ATOM   3561  O   HOH B1181      16.237  35.020  19.175  1.00  0.00      B    O  
ATOM   3562  H1  HOH B1181      16.292  34.991  18.174  1.00  0.00      B    H  
ATOM   3563  H2  HOH B1181      16.776  34.168  19.544  1.00  0.00      B    H  
ATOM   3564  O   HOH B1182       5.385  27.327  33.684  1.00  0.00      B    O  
ATOM   3565  H1  HOH B1182       4.462  27.291  34.149  1.00  0.00      B    H  
ATOM   3566  H2  HOH B1182       5.247  27.888  32.813  1.00  0.00      B    H  
ATOM   3567  O   HOH B1183       8.736  22.445  28.561  1.00  0.00      B    O  
ATOM   3568  H1  HOH B1183       8.814  23.202  28.010  1.00  0.00      B    H  
ATOM   3569  H2  HOH B1183       9.427  22.618  29.352  1.00  0.00      B    H  
ATOM   3570  O   HOH B1184      28.109  29.159   5.287  1.00  0.00      B    O  
ATOM   3571  H1  HOH B1184      27.513  28.614   5.906  1.00  0.00      B    H  
ATOM   3572  H2  HOH B1184      28.864  29.547   5.850  1.00  0.00      B    H  
ATOM   3573  O   HOH B1185      33.258  12.021  22.597  1.00  0.00      B    O  
ATOM   3574  H1  HOH B1185      33.141  11.351  23.364  1.00  0.00      B    H  
ATOM   3575  H2  HOH B1185      33.214  12.961  23.066  1.00  0.00      B    H  
ATOM   3576  O   HOH B1186       5.867   7.288  24.985  1.00  0.00      B    O  
ATOM   3577  H1  HOH B1186       6.338   6.658  24.331  1.00  0.00      B    H  
ATOM   3578  H2  HOH B1186       5.049   7.738  24.566  1.00  0.00      B    H  
ATOM   3579  O   HOH B1187      28.205  25.646  33.731  1.00  0.00      B    O  
ATOM   3580  H1  HOH B1187      28.826  26.397  33.646  1.00  0.00      B    H  
ATOM   3581  H2  HOH B1187      28.542  25.031  34.452  1.00  0.00      B    H  
ATOM   3582  O   HOH B1188       9.486   6.652  16.072  1.00  0.00      B    O  
ATOM   3583  H1  HOH B1188      10.151   6.444  15.369  1.00  0.00      B    H  
ATOM   3584  H2  HOH B1188       9.565   7.697  16.173  1.00  0.00      B    H  
ATOM   3585  O   HOH B1189      36.580  31.288  19.660  1.00  0.00      B    O  
ATOM   3586  H1  HOH B1189      36.137  32.195  19.749  1.00  0.00      B    H  
ATOM   3587  H2  HOH B1189      37.443  31.303  20.212  1.00  0.00      B    H  
ATOM   3588  O   HOH B1190      13.446   3.316  24.280  1.00  0.00      B    O  
ATOM   3589  H1  HOH B1190      14.139   3.890  24.855  1.00  0.00      B    H  
ATOM   3590  H2  HOH B1190      13.917   2.477  24.004  1.00  0.00      B    H  
ATOM   3591  O   HOH B1191      36.223  35.054   8.664  1.00  0.00      B    O  
ATOM   3592  H1  HOH B1191      36.034  35.944   8.197  1.00  0.00      B    H  
ATOM   3593  H2  HOH B1191      36.585  34.425   7.973  1.00  0.00      B    H  
ATOM   3594  O   HOH B1192       8.451  20.722  31.971  1.00  0.00      B    O  
ATOM   3595  H1  HOH B1192       9.079  20.763  32.825  1.00  0.00      B    H  
ATOM   3596  H2  HOH B1192       8.715  21.424  31.298  1.00  0.00      B    H  
ATOM   3597  O   HOH B1193      36.224  37.477  35.855  1.00  0.00      B    O  
ATOM   3598  H1  HOH B1193      36.750  36.636  35.612  1.00  0.00      B    H  
ATOM   3599  H2  HOH B1193      35.934  37.420  36.830  1.00  0.00      B    H  
ATOM   3600  O   HOH B1194       3.884   6.724  29.368  1.00  0.00      B    O  
ATOM   3601  H1  HOH B1194       2.964   6.694  29.732  1.00  0.00      B    H  
ATOM   3602  H2  HOH B1194       4.159   5.802  29.091  1.00  0.00      B    H  
ATOM   3603  O   HOH B1195      21.818  37.986  13.275  1.00  0.00      B    O  
ATOM   3604  H1  HOH B1195      22.199  37.296  13.953  1.00  0.00      B    H  
ATOM   3605  H2  HOH B1195      21.830  38.904  13.700  1.00  0.00      B    H  
ATOM   3606  O   HOH B1196       6.574   6.459   7.989  1.00  0.00      B    O  
ATOM   3607  H1  HOH B1196       5.791   5.827   8.081  1.00  0.00      B    H  
ATOM   3608  H2  HOH B1196       6.715   6.923   8.909  1.00  0.00      B    H  
ATOM   3609  O   HOH B1197      21.352  16.699  28.516  1.00  0.00      B    O  
ATOM   3610  H1  HOH B1197      22.208  16.278  28.170  1.00  0.00      B    H  
ATOM   3611  H2  HOH B1197      21.678  17.406  29.188  1.00  0.00      B    H  
ATOM   3612  O   HOH B1198      21.839  36.684  17.794  1.00  0.00      B    O  
ATOM   3613  H1  HOH B1198      21.173  36.257  18.439  1.00  0.00      B    H  
ATOM   3614  H2  HOH B1198      22.741  36.637  18.271  1.00  0.00      B    H  
ATOM   3615  O   HOH B1199      35.461  37.138  28.732  1.00  0.00      B    O  
ATOM   3616  H1  HOH B1199      36.235  36.452  28.918  1.00  0.00      B    H  
ATOM   3617  H2  HOH B1199      34.973  36.773  27.883  1.00  0.00      B    H  
ATOM   3618  O   HOH B1200      10.899  16.468  21.350  1.00  0.00      B    O  
ATOM   3619  H1  HOH B1200      10.114  16.996  21.618  1.00  0.00      B    H  
ATOM   3620  H2  HOH B1200      10.992  15.655  22.002  1.00  0.00      B    H  
ATOM   3621  O   HOH B1201      38.960  19.715   8.844  1.00  0.00      B    O  
ATOM   3622  H1  HOH B1201      39.806  19.447   9.335  1.00  0.00      B    H  
ATOM   3623  H2  HOH B1201      38.266  19.792   9.520  1.00  0.00      B    H  
ATOM   3624  O   HOH B1202      25.593  18.293   6.713  1.00  0.00      B    O  
ATOM   3625  H1  HOH B1202      24.852  18.025   7.351  1.00  0.00      B    H  
ATOM   3626  H2  HOH B1202      26.106  17.468   6.562  1.00  0.00      B    H  
ATOM   3627  O   HOH B1203      28.869  10.861   7.583  1.00  0.00      B    O  
ATOM   3628  H1  HOH B1203      28.822  11.429   8.462  1.00  0.00      B    H  
ATOM   3629  H2  HOH B1203      29.754  11.159   7.160  1.00  0.00      B    H  
ATOM   3630  O   HOH B1204      19.695   4.983  35.624  1.00  0.00      B    O  
ATOM   3631  H1  HOH B1204      19.783   5.440  34.691  1.00  0.00      B    H  
ATOM   3632  H2  HOH B1204      20.579   5.134  36.188  1.00  0.00      B    H  
ATOM   3633  O   HOH B1205      21.241  23.281  23.201  1.00  0.00      B    O  
ATOM   3634  H1  HOH B1205      20.800  22.465  22.823  1.00  0.00      B    H  
ATOM   3635  H2  HOH B1205      21.406  23.235  24.215  1.00  0.00      B    H  
ATOM   3636  O   HOH B1206       8.789   2.732  36.747  1.00  0.00      B    O  
ATOM   3637  H1  HOH B1206       8.811   3.724  36.885  1.00  0.00      B    H  
ATOM   3638  H2  HOH B1206       9.374   2.613  35.835  1.00  0.00      B    H  
ATOM   3639  O   HOH B1207      31.968  21.861  36.116  1.00  0.00      B    O  
ATOM   3640  H1  HOH B1207      32.885  22.211  36.108  1.00  0.00      B    H  
ATOM   3641  H2  HOH B1207      31.494  22.151  35.338  1.00  0.00      B    H  
ATOM   3642  O   HOH B1208      29.646   4.989  10.586  1.00  0.00      B    O  
ATOM   3643  H1  HOH B1208      28.791   4.552  10.891  1.00  0.00      B    H  
ATOM   3644  H2  HOH B1208      29.818   4.795   9.577  1.00  0.00      B    H  
ATOM   3645  O   HOH B1209      21.009  15.708  32.494  1.00  0.00      B    O  
ATOM   3646  H1  HOH B1209      21.966  15.866  32.142  1.00  0.00      B    H  
ATOM   3647  H2  HOH B1209      20.992  16.109  33.427  1.00  0.00      B    H  
ATOM   3648  O   HOH B1210       9.407  12.700   8.491  1.00  0.00      B    O  
ATOM   3649  H1  HOH B1210       9.107  12.521   7.529  1.00  0.00      B    H  
ATOM   3650  H2  HOH B1210       9.010  13.610   8.743  1.00  0.00      B    H  
ATOM   3651  O   HOH B1211      14.816   7.175  10.828  1.00  0.00      B    O  
ATOM   3652  H1  HOH B1211      14.312   7.992  10.527  1.00  0.00      B    H  
ATOM   3653  H2  HOH B1211      15.629   7.413  11.382  1.00  0.00      B    H  
ATOM   3654  O   HOH B1212      11.731  38.165  14.651  1.00  0.00      B    O  
ATOM   3655  H1  HOH B1212      12.105  38.528  15.523  1.00  0.00      B    H  
ATOM   3656  H2  HOH B1212      12.207  37.286  14.607  1.00  0.00      B    H  
ATOM   3657  O   HOH B1213      11.350  16.016  12.768  1.00  0.00      B    O  
ATOM   3658  H1  HOH B1213      11.735  15.251  12.297  1.00  0.00      B    H  
ATOM   3659  H2  HOH B1213      12.019  16.338  13.476  1.00  0.00      B    H  
ATOM   3660  O   HOH B1214       9.838  24.315   5.519  1.00  0.00      B    O  
ATOM   3661  H1  HOH B1214       9.844  25.331   5.410  1.00  0.00      B    H  
ATOM   3662  H2  HOH B1214       8.909  24.044   5.897  1.00  0.00      B    H  
ATOM   3663  O   HOH B1215       3.791  16.714  19.377  1.00  0.00      B    O  
ATOM   3664  H1  HOH B1215       3.290  16.467  18.575  1.00  0.00      B    H  
ATOM   3665  H2  HOH B1215       4.306  17.577  19.104  1.00  0.00      B    H  
ATOM   3666  O   HOH B1216      11.886  29.884  27.911  1.00  0.00      B    O  
ATOM   3667  H1  HOH B1216      12.227  28.958  28.184  1.00  0.00      B    H  
ATOM   3668  H2  HOH B1216      11.093  29.723  27.313  1.00  0.00      B    H  
ATOM   3669  O   HOH B1217      11.590   5.199  36.812  1.00  0.00      B    O  
ATOM   3670  H1  HOH B1217      10.662   5.522  36.458  1.00  0.00      B    H  
ATOM   3671  H2  HOH B1217      11.345   4.655  37.614  1.00  0.00      B    H  
ATOM   3672  O   HOH B1218      18.109  38.804   0.339  1.00  0.00      B    O  
ATOM   3673  H1  HOH B1218      17.214  39.003   0.791  1.00  0.00      B    H  
ATOM   3674  H2  HOH B1218      18.719  38.459   1.063  1.00  0.00      B    H  
ATOM   3675  O   HOH B1219      26.862  29.226  37.492  1.00  0.00      B    O  
ATOM   3676  H1  HOH B1219      25.885  29.345  37.514  1.00  0.00      B    H  
ATOM   3677  H2  HOH B1219      27.177  28.661  38.263  1.00  0.00      B    H  
ATOM   3678  O   HOH B1220       0.073  27.762   4.683  1.00  0.00      B    O  
ATOM   3679  H1  HOH B1220      -0.039  28.577   4.101  1.00  0.00      B    H  
ATOM   3680  H2  HOH B1220       1.074  27.632   4.637  1.00  0.00      B    H  
ATOM   3681  O   HOH B1221       4.179  20.851   2.031  1.00  0.00      B    O  
ATOM   3682  H1  HOH B1221       3.382  20.314   1.666  1.00  0.00      B    H  
ATOM   3683  H2  HOH B1221       3.950  21.054   2.991  1.00  0.00      B    H  
ATOM   3684  O   HOH B1222       6.843   8.597   3.908  1.00  0.00      B    O  
ATOM   3685  H1  HOH B1222       6.246   9.181   4.477  1.00  0.00      B    H  
ATOM   3686  H2  HOH B1222       7.421   8.043   4.537  1.00  0.00      B    H  
ATOM   3687  O   HOH B1223      29.718  13.319  21.251  1.00  0.00      B    O  
ATOM   3688  H1  HOH B1223      30.378  12.709  20.988  1.00  0.00      B    H  
ATOM   3689  H2  HOH B1223      30.204  14.222  21.322  1.00  0.00      B    H  
ATOM   3690  O   HOH B1224      32.767  18.175  26.480  1.00  0.00      B    O  
ATOM   3691  H1  HOH B1224      32.580  17.831  25.515  1.00  0.00      B    H  
ATOM   3692  H2  HOH B1224      32.682  19.180  26.408  1.00  0.00      B    H  
ATOM   3693  O   HOH B1225       5.185  25.000  28.406  1.00  0.00      B    O  
ATOM   3694  H1  HOH B1225       4.536  25.260  29.140  1.00  0.00      B    H  
ATOM   3695  H2  HOH B1225       4.806  25.334  27.507  1.00  0.00      B    H  
ATOM   3696  O   HOH B1226       5.465   4.824  12.277  1.00  0.00      B    O  
ATOM   3697  H1  HOH B1226       5.061   5.586  11.753  1.00  0.00      B    H  
ATOM   3698  H2  HOH B1226       5.225   5.032  13.223  1.00  0.00      B    H  
ATOM   3699  O   HOH B1227      20.810   8.876   3.671  1.00  0.00      B    O  
ATOM   3700  H1  HOH B1227      20.483   7.932   3.879  1.00  0.00      B    H  
ATOM   3701  H2  HOH B1227      20.711   9.471   4.510  1.00  0.00      B    H  
ATOM   3702  O   HOH B1228      15.015  12.369   9.363  1.00  0.00      B    O  
ATOM   3703  H1  HOH B1228      14.289  12.391   8.624  1.00  0.00      B    H  
ATOM   3704  H2  HOH B1228      15.682  11.697   9.055  1.00  0.00      B    H  
ATOM   3705  O   HOH B1229       9.870   9.783  17.663  1.00  0.00      B    O  
ATOM   3706  H1  HOH B1229      10.217  10.552  17.015  1.00  0.00      B    H  
ATOM   3707  H2  HOH B1229       8.887   9.782  17.518  1.00  0.00      B    H  
ATOM   3708  O   HOH B1230       7.870   3.037  21.092  1.00  0.00      B    O  
ATOM   3709  H1  HOH B1230       7.749   2.348  20.301  1.00  0.00      B    H  
ATOM   3710  H2  HOH B1230       8.785   3.475  20.902  1.00  0.00      B    H  
ATOM   3711  O   HOH B1231      21.171  29.275  12.216  1.00  0.00      B    O  
ATOM   3712  H1  HOH B1231      21.247  29.576  13.135  1.00  0.00      B    H  
ATOM   3713  H2  HOH B1231      21.108  28.261  12.197  1.00  0.00      B    H  
ATOM   3714  O   HOH B1232      34.874  20.864  28.500  1.00  0.00      B    O  
ATOM   3715  H1  HOH B1232      34.409  21.264  27.702  1.00  0.00      B    H  
ATOM   3716  H2  HOH B1232      34.380  19.998  28.664  1.00  0.00      B    H  
ATOM   3717  O   HOH B1233      17.979  19.086   2.269  1.00  0.00      B    O  
ATOM   3718  H1  HOH B1233      17.930  20.064   2.008  1.00  0.00      B    H  
ATOM   3719  H2  HOH B1233      18.683  19.007   2.954  1.00  0.00      B    H  
ATOM   3720  O   HOH B1234       4.014  34.287  25.610  1.00  0.00      B    O  
ATOM   3721  H1  HOH B1234       3.777  35.231  25.698  1.00  0.00      B    H  
ATOM   3722  H2  HOH B1234       3.114  33.802  25.478  1.00  0.00      B    H  
ATOM   3723  O   HOH B1235      29.678  33.297  29.132  1.00  0.00      B    O  
ATOM   3724  H1  HOH B1235      29.929  32.588  29.757  1.00  0.00      B    H  
ATOM   3725  H2  HOH B1235      29.595  32.778  28.254  1.00  0.00      B    H  
ATOM   3726  O   HOH B1236      18.149  24.518  22.386  1.00  0.00      B    O  
ATOM   3727  H1  HOH B1236      17.436  23.811  22.557  1.00  0.00      B    H  
ATOM   3728  H2  HOH B1236      18.475  24.877  23.294  1.00  0.00      B    H  
ATOM   3729  O   HOH B1237      27.316  21.757  37.031  1.00  0.00      B    O  
ATOM   3730  H1  HOH B1237      27.660  20.825  36.810  1.00  0.00      B    H  
ATOM   3731  H2  HOH B1237      28.065  22.318  37.385  1.00  0.00      B    H  
ATOM   3732  O   HOH B1238      17.692   3.179  35.879  1.00  0.00      B    O  
ATOM   3733  H1  HOH B1238      17.638   2.624  36.747  1.00  0.00      B    H  
ATOM   3734  H2  HOH B1238      18.438   3.842  35.972  1.00  0.00      B    H  
ATOM   3735  O   HOH B1239       3.158   8.525  11.848  1.00  0.00      B    O  
ATOM   3736  H1  HOH B1239       4.065   9.008  11.814  1.00  0.00      B    H  
ATOM   3737  H2  HOH B1239       2.921   8.578  12.807  1.00  0.00      B    H  
ATOM   3738  O   HOH B1240      29.316  12.431   9.764  1.00  0.00      B    O  
ATOM   3739  H1  HOH B1240      28.509  12.037  10.265  1.00  0.00      B    H  
ATOM   3740  H2  HOH B1240      29.852  13.030  10.422  1.00  0.00      B    H  
ATOM   3741  O   HOH B1241      37.898  13.440  14.942  1.00  0.00      B    O  
ATOM   3742  H1  HOH B1241      38.693  13.360  15.612  1.00  0.00      B    H  
ATOM   3743  H2  HOH B1241      37.503  14.402  14.879  1.00  0.00      B    H  
ATOM   3744  O   HOH B1242      37.917  12.965  36.810  1.00  0.00      B    O  
ATOM   3745  H1  HOH B1242      36.947  13.013  36.597  1.00  0.00      B    H  
ATOM   3746  H2  HOH B1242      38.328  13.858  36.616  1.00  0.00      B    H  
ATOM   3747  O   HOH B1243      18.866  15.501  18.267  1.00  0.00      B    O  
ATOM   3748  H1  HOH B1243      19.094  14.522  18.261  1.00  0.00      B    H  
ATOM   3749  H2  HOH B1243      19.235  15.883  19.160  1.00  0.00      B    H  
ATOM   3750  O   HOH B1244      24.923  18.470  32.971  1.00  0.00      B    O  
ATOM   3751  H1  HOH B1244      25.746  18.683  32.413  1.00  0.00      B    H  
ATOM   3752  H2  HOH B1244      24.601  19.266  33.489  1.00  0.00      B    H  
ATOM   3753  O   HOH B1245      34.840  19.761  35.722  1.00  0.00      B    O  
ATOM   3754  H1  HOH B1245      35.038  19.315  36.559  1.00  0.00      B    H  
ATOM   3755  H2  HOH B1245      33.951  19.316  35.354  1.00  0.00      B    H  
ATOM   3756  O   HOH B1246       1.146   6.449  35.295  1.00  0.00      B    O  
ATOM   3757  H1  HOH B1246       0.423   6.521  34.607  1.00  0.00      B    H  
ATOM   3758  H2  HOH B1246       1.973   6.920  34.942  1.00  0.00      B    H  
ATOM   3759  O   HOH B1247      21.042  12.782   6.367  1.00  0.00      B    O  
ATOM   3760  H1  HOH B1247      21.009  11.802   6.072  1.00  0.00      B    H  
ATOM   3761  H2  HOH B1247      21.735  13.279   5.821  1.00  0.00      B    H  
ATOM   3762  O   HOH B1248      16.897  26.210  20.721  1.00  0.00      B    O  
ATOM   3763  H1  HOH B1248      16.824  26.973  21.444  1.00  0.00      B    H  
ATOM   3764  H2  HOH B1248      17.722  25.654  20.965  1.00  0.00      B    H  
ATOM   3765  O   HOH B1249      36.998  33.749  25.496  1.00  0.00      B    O  
ATOM   3766  H1  HOH B1249      36.026  33.567  25.591  1.00  0.00      B    H  
ATOM   3767  H2  HOH B1249      37.106  34.634  25.868  1.00  0.00      B    H  
ATOM   3768  O   HOH B1250      24.764  22.484  22.596  1.00  0.00      B    O  
ATOM   3769  H1  HOH B1250      24.242  23.286  22.335  1.00  0.00      B    H  
ATOM   3770  H2  HOH B1250      25.708  22.809  22.700  1.00  0.00      B    H  
ATOM   3771  O   HOH B1251      38.156  29.854  35.519  1.00  0.00      B    O  
ATOM   3772  H1  HOH B1251      37.584  29.281  34.901  1.00  0.00      B    H  
ATOM   3773  H2  HOH B1251      38.956  30.265  35.005  1.00  0.00      B    H  
ATOM   3774  O   HOH B1252      17.523  19.533  13.672  1.00  0.00      B    O  
ATOM   3775  H1  HOH B1252      17.740  18.562  13.309  1.00  0.00      B    H  
ATOM   3776  H2  HOH B1252      16.868  19.483  14.464  1.00  0.00      B    H  
ATOM   3777  O   HOH B1253      25.003   4.731  10.091  1.00  0.00      B    O  
ATOM   3778  H1  HOH B1253      24.899   4.814  11.160  1.00  0.00      B    H  
ATOM   3779  H2  HOH B1253      25.918   4.415   9.865  1.00  0.00      B    H  
ATOM   3780  O   HOH B1254      32.533  15.078  28.761  1.00  0.00      B    O  
ATOM   3781  H1  HOH B1254      31.705  14.796  28.309  1.00  0.00      B    H  
ATOM   3782  H2  HOH B1254      32.426  14.807  29.720  1.00  0.00      B    H  
ATOM   3783  O   HOH B1255      11.165   3.270  30.748  1.00  0.00      B    O  
ATOM   3784  H1  HOH B1255      11.770   3.449  31.522  1.00  0.00      B    H  
ATOM   3785  H2  HOH B1255      10.713   2.395  30.917  1.00  0.00      B    H  
ATOM   3786  O   HOH B1256      16.621  22.164  22.557  1.00  0.00      B    O  
ATOM   3787  H1  HOH B1256      16.220  21.566  23.302  1.00  0.00      B    H  
ATOM   3788  H2  HOH B1256      16.798  21.534  21.759  1.00  0.00      B    H  
ATOM   3789  O   HOH B1257      37.959  17.343  18.954  1.00  0.00      B    O  
ATOM   3790  H1  HOH B1257      37.200  17.877  19.330  1.00  0.00      B    H  
ATOM   3791  H2  HOH B1257      38.660  17.239  19.679  1.00  0.00      B    H  
ATOM   3792  O   HOH B1258      22.469  27.151  16.582  1.00  0.00      B    O  
ATOM   3793  H1  HOH B1258      22.905  27.666  17.366  1.00  0.00      B    H  
ATOM   3794  H2  HOH B1258      23.204  26.623  16.083  1.00  0.00      B    H  
ATOM   3795  O   HOH B1259      28.885  35.703  37.752  1.00  0.00      B    O  
ATOM   3796  H1  HOH B1259      29.390  35.043  38.363  1.00  0.00      B    H  
ATOM   3797  H2  HOH B1259      29.409  35.878  36.870  1.00  0.00      B    H  
ATOM   3798  O   HOH B1260      15.723  24.298  33.433  1.00  0.00      B    O  
ATOM   3799  H1  HOH B1260      15.418  23.767  34.223  1.00  0.00      B    H  
ATOM   3800  H2  HOH B1260      16.465  24.948  33.748  1.00  0.00      B    H  
ATOM   3801  O   HOH B1261      34.167   0.508  12.230  1.00  0.00      B    O  
ATOM   3802  H1  HOH B1261      34.787   0.452  13.041  1.00  0.00      B    H  
ATOM   3803  H2  HOH B1261      33.904  -0.434  12.000  1.00  0.00      B    H  
ATOM   3804  O   HOH B1262       0.091  36.666  33.434  1.00  0.00      B    O  
ATOM   3805  H1  HOH B1262      -0.575  36.363  34.135  1.00  0.00      B    H  
ATOM   3806  H2  HOH B1262       0.696  37.250  33.998  1.00  0.00      B    H  
ATOM   3807  O   HOH B1263      23.447  14.805  19.406  1.00  0.00      B    O  
ATOM   3808  H1  HOH B1263      23.380  14.112  20.181  1.00  0.00      B    H  
ATOM   3809  H2  HOH B1263      22.626  15.392  19.444  1.00  0.00      B    H  
ATOM   3810  O   HOH B1264      20.285  11.718   0.309  1.00  0.00      B    O  
ATOM   3811  H1  HOH B1264      20.862  12.531   0.141  1.00  0.00      B    H  
ATOM   3812  H2  HOH B1264      19.864  11.738   1.226  1.00  0.00      B    H  
ATOM   3813  O   HOH B1265      11.742  19.405  27.228  1.00  0.00      B    O  
ATOM   3814  H1  HOH B1265      11.819  18.748  26.511  1.00  0.00      B    H  
ATOM   3815  H2  HOH B1265      10.761  19.692  27.303  1.00  0.00      B    H  
ATOM   3816  O   HOH B1266      31.119  20.807  23.404  1.00  0.00      B    O  
ATOM   3817  H1  HOH B1266      30.704  21.752  23.287  1.00  0.00      B    H  
ATOM   3818  H2  HOH B1266      31.293  20.641  24.426  1.00  0.00      B    H  
ATOM   3819  O   HOH B1267      20.240  24.507  33.782  1.00  0.00      B    O  
ATOM   3820  H1  HOH B1267      20.423  25.418  33.312  1.00  0.00      B    H  
ATOM   3821  H2  HOH B1267      20.468  23.802  33.074  1.00  0.00      B    H  
ATOM   3822  O   HOH B1268      21.187  12.696   9.060  1.00  0.00      B    O  
ATOM   3823  H1  HOH B1268      21.187  12.924   8.083  1.00  0.00      B    H  
ATOM   3824  H2  HOH B1268      21.837  11.876   9.067  1.00  0.00      B    H  
ATOM   3825  O   HOH B1269       1.386   7.728   2.744  1.00  0.00      B    O  
ATOM   3826  H1  HOH B1269       1.602   7.239   1.862  1.00  0.00      B    H  
ATOM   3827  H2  HOH B1269       0.537   8.112   2.465  1.00  0.00      B    H  
ATOM   3828  O   HOH B1270      26.744  16.274  20.888  1.00  0.00      B    O  
ATOM   3829  H1  HOH B1270      26.880  16.126  19.881  1.00  0.00      B    H  
ATOM   3830  H2  HOH B1270      26.846  15.360  21.330  1.00  0.00      B    H  
ATOM   3831  O   HOH B1271      29.853  36.005  34.985  1.00  0.00      B    O  
ATOM   3832  H1  HOH B1271      30.741  36.409  35.144  1.00  0.00      B    H  
ATOM   3833  H2  HOH B1271      29.171  36.684  34.879  1.00  0.00      B    H  
ATOM   3834  O   HOH B1272      25.602  13.186   5.785  1.00  0.00      B    O  
ATOM   3835  H1  HOH B1272      25.745  12.729   6.676  1.00  0.00      B    H  
ATOM   3836  H2  HOH B1272      26.113  12.718   4.987  1.00  0.00      B    H  
ATOM   3837  O   HOH B1273      21.503  20.526   8.377  1.00  0.00      B    O  
ATOM   3838  H1  HOH B1273      22.189  20.143   9.124  1.00  0.00      B    H  
ATOM   3839  H2  HOH B1273      21.203  19.670   7.839  1.00  0.00      B    H  
ATOM   3840  O   HOH B1274      38.352  16.038  33.505  1.00  0.00      B    O  
ATOM   3841  H1  HOH B1274      39.105  15.572  32.921  1.00  0.00      B    H  
ATOM   3842  H2  HOH B1274      37.691  16.532  32.957  1.00  0.00      B    H  
ATOM   3843  O   HOH B1275      30.412  14.079  11.582  1.00  0.00      B    O  
ATOM   3844  H1  HOH B1275      31.265  14.391  12.024  1.00  0.00      B    H  
ATOM   3845  H2  HOH B1275      29.707  14.373  12.197  1.00  0.00      B    H  
ATOM   3846  O   HOH B1276      12.314   9.229  18.523  1.00  0.00      B    O  
ATOM   3847  H1  HOH B1276      12.522   8.232  18.468  1.00  0.00      B    H  
ATOM   3848  H2  HOH B1276      11.313   9.388  18.247  1.00  0.00      B    H  
ATOM   3849  O   HOH B1277       4.699   4.289  28.188  1.00  0.00      B    O  
ATOM   3850  H1  HOH B1277       4.786   4.463  27.164  1.00  0.00      B    H  
ATOM   3851  H2  HOH B1277       5.588   4.455  28.605  1.00  0.00      B    H  
ATOM   3852  O   HOH B1278      30.956  14.832  17.932  1.00  0.00      B    O  
ATOM   3853  H1  HOH B1278      31.953  14.992  17.710  1.00  0.00      B    H  
ATOM   3854  H2  HOH B1278      30.766  14.991  18.892  1.00  0.00      B    H  
ATOM   3855  O   HOH B1279      -0.160  15.523  36.078  1.00  0.00      B    O  
ATOM   3856  H1  HOH B1279      -0.378  15.455  35.040  1.00  0.00      B    H  
ATOM   3857  H2  HOH B1279       0.851  15.523  36.153  1.00  0.00      B    H  
ATOM   3858  O   HOH B1280      27.745  14.622   1.774  1.00  0.00      B    O  
ATOM   3859  H1  HOH B1280      28.453  14.688   2.518  1.00  0.00      B    H  
ATOM   3860  H2  HOH B1280      27.983  13.795   1.254  1.00  0.00      B    H  
ATOM   3861  O   HOH B1281      25.272   2.047   1.319  1.00  0.00      B    O  
ATOM   3862  H1  HOH B1281      25.252   1.262   1.921  1.00  0.00      B    H  
ATOM   3863  H2  HOH B1281      25.909   1.802   0.562  1.00  0.00      B    H  
ATOM   3864  O   HOH B1282      27.038  25.246  17.270  1.00  0.00      B    O  
ATOM   3865  H1  HOH B1282      26.462  24.798  16.557  1.00  0.00      B    H  
ATOM   3866  H2  HOH B1282      27.908  25.632  16.809  1.00  0.00      B    H  
ATOM   3867  O   HOH B1283      30.718   1.866  10.176  1.00  0.00      B    O  
ATOM   3868  H1  HOH B1283      31.557   2.167  10.632  1.00  0.00      B    H  
ATOM   3869  H2  HOH B1283      30.471   1.027  10.756  1.00  0.00      B    H  
ATOM   3870  O   HOH B1284      29.888  25.514  20.352  1.00  0.00      B    O  
ATOM   3871  H1  HOH B1284      29.336  25.490  21.207  1.00  0.00      B    H  
ATOM   3872  H2  HOH B1284      30.017  24.540  20.083  1.00  0.00      B    H  
ATOM   3873  O   HOH B1285      27.231  20.182  22.994  1.00  0.00      B    O  
ATOM   3874  H1  HOH B1285      27.364  19.232  22.652  1.00  0.00      B    H  
ATOM   3875  H2  HOH B1285      27.535  20.770  22.270  1.00  0.00      B    H  
ATOM   3876  O   HOH B1286      34.452   2.537  22.699  1.00  0.00      B    O  
ATOM   3877  H1  HOH B1286      35.161   2.110  22.069  1.00  0.00      B    H  
ATOM   3878  H2  HOH B1286      34.365   1.920  23.473  1.00  0.00      B    H  
ATOM   3879  O   HOH B1287      33.771  14.797   4.597  1.00  0.00      B    O  
ATOM   3880  H1  HOH B1287      34.062  15.023   3.653  1.00  0.00      B    H  
ATOM   3881  H2  HOH B1287      33.391  13.847   4.622  1.00  0.00      B    H  
ATOM   3882  O   HOH B1288      25.113  28.614   5.955  1.00  0.00      B    O  
ATOM   3883  H1  HOH B1288      25.266  29.621   6.248  1.00  0.00      B    H  
ATOM   3884  H2  HOH B1288      24.374  28.254   6.511  1.00  0.00      B    H  
ATOM   3885  O   HOH B1289       7.180   5.866  22.884  1.00  0.00      B    O  
ATOM   3886  H1  HOH B1289       6.772   6.024  21.977  1.00  0.00      B    H  
ATOM   3887  H2  HOH B1289       8.108   6.177  22.829  1.00  0.00      B    H  
ATOM   3888  O   HOH B1290      34.561  32.921  25.624  1.00  0.00      B    O  
ATOM   3889  H1  HOH B1290      33.756  33.421  25.908  1.00  0.00      B    H  
ATOM   3890  H2  HOH B1290      34.583  31.947  25.981  1.00  0.00      B    H  
ATOM   3891  O   HOH B1291      34.592   0.316   0.919  1.00  0.00      B    O  
ATOM   3892  H1  HOH B1291      34.007   1.071   1.257  1.00  0.00      B    H  
ATOM   3893  H2  HOH B1291      34.729  -0.250   1.735  1.00  0.00      B    H  
ATOM   3894  O   HOH B1292      34.846   6.507   9.057  1.00  0.00      B    O  
ATOM   3895  H1  HOH B1292      34.377   6.260   8.197  1.00  0.00      B    H  
ATOM   3896  H2  HOH B1292      34.731   5.834   9.725  1.00  0.00      B    H  
ATOM   3897  O   HOH B1293       7.015  28.937  35.271  1.00  0.00      B    O  
ATOM   3898  H1  HOH B1293       7.511  28.373  35.987  1.00  0.00      B    H  
ATOM   3899  H2  HOH B1293       6.586  28.281  34.699  1.00  0.00      B    H  
ATOM   3900  O   HOH B1294      33.469  31.800  17.123  1.00  0.00      B    O  
ATOM   3901  H1  HOH B1294      32.607  31.338  16.990  1.00  0.00      B    H  
ATOM   3902  H2  HOH B1294      34.234  31.119  17.145  1.00  0.00      B    H  
ATOM   3903  O   HOH B1295       8.637  17.090  28.414  1.00  0.00      B    O  
ATOM   3904  H1  HOH B1295       9.140  17.610  29.112  1.00  0.00      B    H  
ATOM   3905  H2  HOH B1295       8.090  17.748  27.829  1.00  0.00      B    H  
ATOM   3906  O   HOH B1296      32.469   6.312  13.352  1.00  0.00      B    O  
ATOM   3907  H1  HOH B1296      33.255   5.708  13.258  1.00  0.00      B    H  
ATOM   3908  H2  HOH B1296      32.145   6.561  12.380  1.00  0.00      B    H  
ATOM   3909  O   HOH B1297      19.649  27.378   5.913  1.00  0.00      B    O  
ATOM   3910  H1  HOH B1297      20.615  26.946   6.029  1.00  0.00      B    H  
ATOM   3911  H2  HOH B1297      19.175  26.896   5.187  1.00  0.00      B    H  
ATOM   3912  O   HOH B1298      38.176   8.524   1.721  1.00  0.00      B    O  
ATOM   3913  H1  HOH B1298      37.785   7.652   1.422  1.00  0.00      B    H  
ATOM   3914  H2  HOH B1298      37.679   8.781   2.566  1.00  0.00      B    H  
ATOM   3915  O   HOH B1299       3.456   3.523  36.694  1.00  0.00      B    O  
ATOM   3916  H1  HOH B1299       4.344   3.298  37.132  1.00  0.00      B    H  
ATOM   3917  H2  HOH B1299       3.692   3.698  35.688  1.00  0.00      B    H  
ATOM   3918  O   HOH B1300      27.034  33.825  13.094  1.00  0.00      B    O  
ATOM   3919  H1  HOH B1300      27.343  32.955  12.698  1.00  0.00      B    H  
ATOM   3920  H2  HOH B1300      27.897  34.387  13.213  1.00  0.00      B    H  
ATOM   3921  O   HOH B1301       5.041  20.430  20.970  1.00  0.00      B    O  
ATOM   3922  H1  HOH B1301       4.701  19.605  21.578  1.00  0.00      B    H  
ATOM   3923  H2  HOH B1301       4.907  20.125  20.018  1.00  0.00      B    H  
ATOM   3924  O   HOH B1302       8.698  20.470  23.851  1.00  0.00      B    O  
ATOM   3925  H1  HOH B1302       8.819  19.473  24.097  1.00  0.00      B    H  
ATOM   3926  H2  HOH B1302       9.441  20.966  24.222  1.00  0.00      B    H  
ATOM   3927  O   HOH B1303      34.479  30.189  26.733  1.00  0.00      B    O  
ATOM   3928  H1  HOH B1303      34.524  30.623  27.634  1.00  0.00      B    H  
ATOM   3929  H2  HOH B1303      33.939  29.312  26.781  1.00  0.00      B    H  
ATOM   3930  O   HOH B1304      14.551  10.900  25.633  1.00  0.00      B    O  
ATOM   3931  H1  HOH B1304      14.490  11.228  26.569  1.00  0.00      B    H  
ATOM   3932  H2  HOH B1304      13.629  10.821  25.241  1.00  0.00      B    H  
ATOM   3933  O   HOH B1305      16.931  13.485  36.679  1.00  0.00      B    O  
ATOM   3934  H1  HOH B1305      16.161  12.990  36.249  1.00  0.00      B    H  
ATOM   3935  H2  HOH B1305      17.323  12.824  37.351  1.00  0.00      B    H  
ATOM   3936  O   HOH B1306      31.892   6.951  10.719  1.00  0.00      B    O  
ATOM   3937  H1  HOH B1306      31.953   7.728  10.040  1.00  0.00      B    H  
ATOM   3938  H2  HOH B1306      30.993   6.564  10.526  1.00  0.00      B    H  
ATOM   3939  O   HOH B1307      36.672  15.400   5.639  1.00  0.00      B    O  
ATOM   3940  H1  HOH B1307      35.692  15.210   5.407  1.00  0.00      B    H  
ATOM   3941  H2  HOH B1307      37.271  14.654   5.322  1.00  0.00      B    H  
ATOM   3942  O   HOH B1308       1.022   6.498  29.754  1.00  0.00      B    O  
ATOM   3943  H1  HOH B1308       1.328   5.727  29.136  1.00  0.00      B    H  
ATOM   3944  H2  HOH B1308       0.092   6.815  29.476  1.00  0.00      B    H  
ATOM   3945  O   HOH B1309       0.552   7.391  17.376  1.00  0.00      B    O  
ATOM   3946  H1  HOH B1309      -0.139   6.659  17.517  1.00  0.00      B    H  
ATOM   3947  H2  HOH B1309       0.103   8.141  16.815  1.00  0.00      B    H  
ATOM   3948  O   HOH B1310      16.101   3.374   9.639  1.00  0.00      B    O  
ATOM   3949  H1  HOH B1310      17.083   3.606   9.630  1.00  0.00      B    H  
ATOM   3950  H2  HOH B1310      16.049   2.391   9.389  1.00  0.00      B    H  
ATOM   3951  O   HOH B1311      15.613  14.026   4.946  1.00  0.00      B    O  
ATOM   3952  H1  HOH B1311      16.482  13.509   5.076  1.00  0.00      B    H  
ATOM   3953  H2  HOH B1311      15.386  14.409   5.852  1.00  0.00      B    H  
ATOM   3954  O   HOH B1312       2.464  23.448   3.509  1.00  0.00      B    O  
ATOM   3955  H1  HOH B1312       1.467  23.344   3.494  1.00  0.00      B    H  
ATOM   3956  H2  HOH B1312       2.710  24.131   2.758  1.00  0.00      B    H  
ATOM   3957  O   HOH B1313      25.579  20.723  10.386  1.00  0.00      B    O  
ATOM   3958  H1  HOH B1313      26.492  20.391  10.759  1.00  0.00      B    H  
ATOM   3959  H2  HOH B1313      25.204  21.387  11.065  1.00  0.00      B    H  
ATOM   3960  O   HOH B1314       9.436   5.596  29.859  1.00  0.00      B    O  
ATOM   3961  H1  HOH B1314       9.772   6.211  29.110  1.00  0.00      B    H  
ATOM   3962  H2  HOH B1314      10.014   4.786  30.019  1.00  0.00      B    H  
ATOM   3963  O   HOH B1315       0.722  24.481  26.187  1.00  0.00      B    O  
ATOM   3964  H1  HOH B1315       1.474  24.804  26.759  1.00  0.00      B    H  
ATOM   3965  H2  HOH B1315       1.158  24.481  25.234  1.00  0.00      B    H  
ATOM   3966  O   HOH B1316      35.354  13.524  35.957  1.00  0.00      B    O  
ATOM   3967  H1  HOH B1316      35.458  14.425  35.409  1.00  0.00      B    H  
ATOM   3968  H2  HOH B1316      34.706  13.674  36.744  1.00  0.00      B    H  
ATOM   3969  O   HOH B1317      23.078   2.066  12.052  1.00  0.00      B    O  
ATOM   3970  H1  HOH B1317      23.925   2.574  12.178  1.00  0.00      B    H  
ATOM   3971  H2  HOH B1317      22.796   1.849  13.016  1.00  0.00      B    H  
ATOM   3972  O   HOH B1318       0.471  28.243   1.167  1.00  0.00      B    O  
ATOM   3973  H1  HOH B1318       0.918  28.954   1.679  1.00  0.00      B    H  
ATOM   3974  H2  HOH B1318       0.201  28.734   0.346  1.00  0.00      B    H  
ATOM   3975  O   HOH B1319      27.103  13.679  22.129  1.00  0.00      B    O  
ATOM   3976  H1  HOH B1319      28.077  13.569  21.756  1.00  0.00      B    H  
ATOM   3977  H2  HOH B1319      26.542  13.061  21.555  1.00  0.00      B    H  
ATOM   3978  O   HOH B1320       4.299   2.003  24.068  1.00  0.00      B    O  
ATOM   3979  H1  HOH B1320       3.516   1.515  23.635  1.00  0.00      B    H  
ATOM   3980  H2  HOH B1320       4.875   2.142  23.216  1.00  0.00      B    H  
ATOM   3981  O   HOH B1321      -0.131  30.893   4.313  1.00  0.00      B    O  
ATOM   3982  H1  HOH B1321       0.752  30.707   3.818  1.00  0.00      B    H  
ATOM   3983  H2  HOH B1321       0.111  31.261   5.217  1.00  0.00      B    H  
ATOM   3984  O   HOH B1322       3.286  28.810  16.450  1.00  0.00      B    O  
ATOM   3985  H1  HOH B1322       4.131  28.681  15.880  1.00  0.00      B    H  
ATOM   3986  H2  HOH B1322       3.555  28.657  17.425  1.00  0.00      B    H  
ATOM   3987  O   HOH B1323      14.168  23.066   3.388  1.00  0.00      B    O  
ATOM   3988  H1  HOH B1323      14.803  23.563   2.819  1.00  0.00      B    H  
ATOM   3989  H2  HOH B1323      14.022  23.616   4.243  1.00  0.00      B    H  
ATOM   3990  O   HOH B1324      26.066  38.419   6.042  1.00  0.00      B    O  
ATOM   3991  H1  HOH B1324      26.918  37.854   5.941  1.00  0.00      B    H  
ATOM   3992  H2  HOH B1324      26.283  39.395   5.815  1.00  0.00      B    H  
ATOM   3993  O   HOH B1325      13.122  38.215  27.506  1.00  0.00      B    O  
ATOM   3994  H1  HOH B1325      12.183  38.242  26.998  1.00  0.00      B    H  
ATOM   3995  H2  HOH B1325      13.209  39.151  27.929  1.00  0.00      B    H  
ATOM   3996  O   HOH B1326      15.082  13.263  19.092  1.00  0.00      B    O  
ATOM   3997  H1  HOH B1326      14.982  12.821  19.974  1.00  0.00      B    H  
ATOM   3998  H2  HOH B1326      14.666  12.638  18.416  1.00  0.00      B    H  
ATOM   3999  O   HOH B1327      17.469  22.235  36.980  1.00  0.00      B    O  
ATOM   4000  H1  HOH B1327      18.375  21.914  37.312  1.00  0.00      B    H  
ATOM   4001  H2  HOH B1327      17.389  23.225  37.189  1.00  0.00      B    H  
ATOM   4002  O   HOH B1328      38.024  28.472  17.240  1.00  0.00      B    O  
ATOM   4003  H1  HOH B1328      37.415  29.178  16.917  1.00  0.00      B    H  
ATOM   4004  H2  HOH B1328      38.503  28.868  18.008  1.00  0.00      B    H  
ATOM   4005  O   HOH B1329       4.276  10.082  15.228  1.00  0.00      B    O  
ATOM   4006  H1  HOH B1329       4.149   9.967  16.231  1.00  0.00      B    H  
ATOM   4007  H2  HOH B1329       3.880  11.009  14.938  1.00  0.00      B    H  
ATOM   4008  O   HOH B1330      35.010  29.697  16.405  1.00  0.00      B    O  
ATOM   4009  H1  HOH B1330      34.411  28.997  16.845  1.00  0.00      B    H  
ATOM   4010  H2  HOH B1330      34.774  29.743  15.384  1.00  0.00      B    H  
ATOM   4011  O   HOH B1331      27.019  38.949  11.503  1.00  0.00      B    O  
ATOM   4012  H1  HOH B1331      27.432  38.019  11.655  1.00  0.00      B    H  
ATOM   4013  H2  HOH B1331      26.660  38.932  10.519  1.00  0.00      B    H  
ATOM   4014  O   HOH B1332      16.440  21.211   5.170  1.00  0.00      B    O  
ATOM   4015  H1  HOH B1332      15.928  21.338   4.313  1.00  0.00      B    H  
ATOM   4016  H2  HOH B1332      16.800  20.239   5.342  1.00  0.00      B    H  
ATOM   4017  O   HOH B1333      32.845   7.878  28.137  1.00  0.00      B    O  
ATOM   4018  H1  HOH B1333      33.040   8.651  28.791  1.00  0.00      B    H  
ATOM   4019  H2  HOH B1333      33.308   7.052  28.455  1.00  0.00      B    H  
ATOM   4020  O   HOH B1334       8.314  28.515  26.585  1.00  0.00      B    O  
ATOM   4021  H1  HOH B1334       8.101  27.902  25.830  1.00  0.00      B    H  
ATOM   4022  H2  HOH B1334       9.183  29.026  26.289  1.00  0.00      B    H  
ATOM   4023  O   HOH B1335       2.930  11.837  10.495  1.00  0.00      B    O  
ATOM   4024  H1  HOH B1335       3.399  12.631  10.914  1.00  0.00      B    H  
ATOM   4025  H2  HOH B1335       3.588  11.095  10.297  1.00  0.00      B    H  
ATOM   4026  O   HOH B1336      10.225  35.507  16.167  1.00  0.00      B    O  
ATOM   4027  H1  HOH B1336      11.023  36.029  16.567  1.00  0.00      B    H  
ATOM   4028  H2  HOH B1336       9.888  36.043  15.368  1.00  0.00      B    H  
ATOM   4029  O   HOH B1337      35.404  17.700  10.392  1.00  0.00      B    O  
ATOM   4030  H1  HOH B1337      34.419  18.005  10.431  1.00  0.00      B    H  
ATOM   4031  H2  HOH B1337      35.545  17.056   9.584  1.00  0.00      B    H  
ATOM   4032  O   HOH B1338      27.732  24.046  27.834  1.00  0.00      B    O  
ATOM   4033  H1  HOH B1338      27.001  23.321  27.947  1.00  0.00      B    H  
ATOM   4034  H2  HOH B1338      27.953  24.364  28.812  1.00  0.00      B    H  
ATOM   4035  O   HOH B1339       7.728  22.896  35.554  1.00  0.00      B    O  
ATOM   4036  H1  HOH B1339       8.468  23.456  36.045  1.00  0.00      B    H  
ATOM   4037  H2  HOH B1339       7.097  23.542  35.027  1.00  0.00      B    H  
ATOM   4038  O   HOH B1340      12.839  26.412   3.362  1.00  0.00      B    O  
ATOM   4039  H1  HOH B1340      12.601  25.601   2.812  1.00  0.00      B    H  
ATOM   4040  H2  HOH B1340      13.266  26.081   4.263  1.00  0.00      B    H  
ATOM   4041  O   HOH B1341      21.427   0.539  34.962  1.00  0.00      B    O  
ATOM   4042  H1  HOH B1341      20.767   0.742  35.770  1.00  0.00      B    H  
ATOM   4043  H2  HOH B1341      20.931   0.057  34.219  1.00  0.00      B    H  
ATOM   4044  O   HOH B1342      27.599  28.911  21.965  1.00  0.00      B    O  
ATOM   4045  H1  HOH B1342      26.642  29.017  22.205  1.00  0.00      B    H  
ATOM   4046  H2  HOH B1342      28.123  29.341  22.676  1.00  0.00      B    H  
ATOM   4047  O   HOH B1343       7.218  18.393   9.357  1.00  0.00      B    O  
ATOM   4048  H1  HOH B1343       6.730  17.952   8.596  1.00  0.00      B    H  
ATOM   4049  H2  HOH B1343       8.195  18.514   9.005  1.00  0.00      B    H  
ATOM   4050  O   HOH B1344      34.809   3.431  16.060  1.00  0.00      B    O  
ATOM   4051  H1  HOH B1344      34.209   3.065  16.795  1.00  0.00      B    H  
ATOM   4052  H2  HOH B1344      35.694   3.008  16.320  1.00  0.00      B    H  
ATOM   4053  O   HOH B1345      16.200   5.445  35.210  1.00  0.00      B    O  
ATOM   4054  H1  HOH B1345      16.756   4.709  35.638  1.00  0.00      B    H  
ATOM   4055  H2  HOH B1345      16.685   6.311  35.398  1.00  0.00      B    H  
ATOM   4056  O   HOH B1346      19.098   5.313  27.923  1.00  0.00      B    O  
ATOM   4057  H1  HOH B1346      19.495   5.369  28.845  1.00  0.00      B    H  
ATOM   4058  H2  HOH B1346      19.042   6.217  27.527  1.00  0.00      B    H  
ATOM   4059  O   HOH B1347      33.527  25.411   6.991  1.00  0.00      B    O  
ATOM   4060  H1  HOH B1347      33.588  24.458   6.735  1.00  0.00      B    H  
ATOM   4061  H2  HOH B1347      32.900  25.912   6.337  1.00  0.00      B    H  
ATOM   4062  O   HOH B1348      34.687  21.245  12.591  1.00  0.00      B    O  
ATOM   4063  H1  HOH B1348      34.628  20.296  12.903  1.00  0.00      B    H  
ATOM   4064  H2  HOH B1348      34.880  21.211  11.573  1.00  0.00      B    H  
ATOM   4065  O   HOH B1349      21.300   8.763  25.743  1.00  0.00      B    O  
ATOM   4066  H1  HOH B1349      22.119   8.415  26.185  1.00  0.00      B    H  
ATOM   4067  H2  HOH B1349      21.063   8.095  24.992  1.00  0.00      B    H  
ATOM   4068  O   HOH B1350      22.299  37.451  22.500  1.00  0.00      B    O  
ATOM   4069  H1  HOH B1350      21.818  38.036  21.821  1.00  0.00      B    H  
ATOM   4070  H2  HOH B1350      21.874  37.556  23.482  1.00  0.00      B    H  
ATOM   4071  O   HOH B1351       3.878  23.289  21.282  1.00  0.00      B    O  
ATOM   4072  H1  HOH B1351       2.895  23.038  21.180  1.00  0.00      B    H  
ATOM   4073  H2  HOH B1351       4.404  22.406  21.305  1.00  0.00      B    H  
ATOM   4074  O   HOH B1352      14.978  14.269  29.299  1.00  0.00      B    O  
ATOM   4075  H1  HOH B1352      14.316  14.977  29.604  1.00  0.00      B    H  
ATOM   4076  H2  HOH B1352      14.564  13.320  29.397  1.00  0.00      B    H  
ATOM   4077  O   HOH B1353      16.851  30.909   9.209  1.00  0.00      B    O  
ATOM   4078  H1  HOH B1353      16.607  30.894  10.220  1.00  0.00      B    H  
ATOM   4079  H2  HOH B1353      17.113  29.980   8.990  1.00  0.00      B    H  
ATOM   4080  O   HOH B1354      35.257  31.323  33.787  1.00  0.00      B    O  
ATOM   4081  H1  HOH B1354      34.752  30.641  34.343  1.00  0.00      B    H  
ATOM   4082  H2  HOH B1354      35.447  32.175  34.389  1.00  0.00      B    H  
ATOM   4083  O   HOH B1355      30.466   7.230  17.523  1.00  0.00      B    O  
ATOM   4084  H1  HOH B1355      30.060   6.610  18.236  1.00  0.00      B    H  
ATOM   4085  H2  HOH B1355      30.351   6.681  16.672  1.00  0.00      B    H  
ATOM   4086  O   HOH B1356      20.601   7.192   0.188  1.00  0.00      B    O  
ATOM   4087  H1  HOH B1356      19.922   6.964   0.863  1.00  0.00      B    H  
ATOM   4088  H2  HOH B1356      21.269   6.458   0.229  1.00  0.00      B    H  
ATOM   4089  O   HOH B1357      25.016   8.229  13.341  1.00  0.00      B    O  
ATOM   4090  H1  HOH B1357      25.932   8.034  13.690  1.00  0.00      B    H  
ATOM   4091  H2  HOH B1357      24.692   7.368  12.927  1.00  0.00      B    H  
ATOM   4092  O   HOH B1358      15.393   2.865  21.606  1.00  0.00      B    O  
ATOM   4093  H1  HOH B1358      16.153   3.174  22.174  1.00  0.00      B    H  
ATOM   4094  H2  HOH B1358      14.973   2.064  22.041  1.00  0.00      B    H  
ATOM   4095  O   HOH B1359      28.381   8.473   6.474  1.00  0.00      B    O  
ATOM   4096  H1  HOH B1359      28.322   9.372   7.055  1.00  0.00      B    H  
ATOM   4097  H2  HOH B1359      28.240   8.716   5.511  1.00  0.00      B    H  
ATOM   4098  O   HOH B1360      19.127  33.693  21.854  1.00  0.00      B    O  
ATOM   4099  H1  HOH B1360      18.723  33.817  22.822  1.00  0.00      B    H  
ATOM   4100  H2  HOH B1360      20.113  33.739  21.941  1.00  0.00      B    H  
ATOM   4101  O   HOH B1361      31.291  17.327   5.208  1.00  0.00      B    O  
ATOM   4102  H1  HOH B1361      31.921  16.983   5.904  1.00  0.00      B    H  
ATOM   4103  H2  HOH B1361      31.828  17.910   4.586  1.00  0.00      B    H  
ATOM   4104  O   HOH B1362      18.683  24.506  15.324  1.00  0.00      B    O  
ATOM   4105  H1  HOH B1362      18.916  23.600  15.739  1.00  0.00      B    H  
ATOM   4106  H2  HOH B1362      18.790  24.428  14.288  1.00  0.00      B    H  
ATOM   4107  O   HOH B1363      21.701  29.501  28.195  1.00  0.00      B    O  
ATOM   4108  H1  HOH B1363      20.873  29.026  27.825  1.00  0.00      B    H  
ATOM   4109  H2  HOH B1363      22.333  29.691  27.413  1.00  0.00      B    H  
ATOM   4110  O   HOH B1364       8.925  27.418  29.001  1.00  0.00      B    O  
ATOM   4111  H1  HOH B1364       8.910  27.781  28.054  1.00  0.00      B    H  
ATOM   4112  H2  HOH B1364       8.763  28.207  29.593  1.00  0.00      B    H  
ATOM   4113  O   HOH B1365      18.294   4.020  32.668  1.00  0.00      B    O  
ATOM   4114  H1  HOH B1365      18.030   3.430  33.443  1.00  0.00      B    H  
ATOM   4115  H2  HOH B1365      18.128   3.485  31.882  1.00  0.00      B    H  
ATOM   4116  O   HOH B1366      13.391  33.640   5.692  1.00  0.00      B    O  
ATOM   4117  H1  HOH B1366      12.868  34.108   4.919  1.00  0.00      B    H  
ATOM   4118  H2  HOH B1366      14.303  33.504   5.416  1.00  0.00      B    H  
ATOM   4119  O   HOH B1367      36.616   0.950  35.228  1.00  0.00      B    O  
ATOM   4120  H1  HOH B1367      36.409   0.065  35.703  1.00  0.00      B    H  
ATOM   4121  H2  HOH B1367      37.651   1.035  35.154  1.00  0.00      B    H  
ATOM   4122  O   HOH B1368      19.129  17.573  24.889  1.00  0.00      B    O  
ATOM   4123  H1  HOH B1368      19.934  18.168  25.087  1.00  0.00      B    H  
ATOM   4124  H2  HOH B1368      18.752  17.344  25.853  1.00  0.00      B    H  
ATOM   4125  O   HOH B1369       9.520  24.217  37.151  1.00  0.00      B    O  
ATOM   4126  H1  HOH B1369      10.463  23.950  37.289  1.00  0.00      B    H  
ATOM   4127  H2  HOH B1369       9.016  24.010  38.012  1.00  0.00      B    H  
ATOM   4128  O   HOH B1370      12.276  17.608  32.726  1.00  0.00      B    O  
ATOM   4129  H1  HOH B1370      13.251  17.710  32.945  1.00  0.00      B    H  
ATOM   4130  H2  HOH B1370      12.138  18.440  32.203  1.00  0.00      B    H  
ATOM   4131  O   HOH B1371      28.452  17.268  14.827  1.00  0.00      B    O  
ATOM   4132  H1  HOH B1371      27.848  16.522  14.740  1.00  0.00      B    H  
ATOM   4133  H2  HOH B1371      27.979  17.974  14.264  1.00  0.00      B    H  
ATOM   4134  O   HOH B1372       9.042  33.975   1.054  1.00  0.00      B    O  
ATOM   4135  H1  HOH B1372       9.521  33.572   0.315  1.00  0.00      B    H  
ATOM   4136  H2  HOH B1372       8.054  33.994   0.810  1.00  0.00      B    H  
ATOM   4137  O   HOH B1373      22.214  11.369  25.480  1.00  0.00      B    O  
ATOM   4138  H1  HOH B1373      21.552  12.064  25.739  1.00  0.00      B    H  
ATOM   4139  H2  HOH B1373      21.786  10.426  25.388  1.00  0.00      B    H  
ATOM   4140  O   HOH B1374      33.638   3.056  31.964  1.00  0.00      B    O  
ATOM   4141  H1  HOH B1374      34.575   2.580  31.949  1.00  0.00      B    H  
ATOM   4142  H2  HOH B1374      33.396   3.313  32.960  1.00  0.00      B    H  
ATOM   4143  O   HOH B1375      13.541  11.953  33.394  1.00  0.00      B    O  
ATOM   4144  H1  HOH B1375      14.051  12.753  33.767  1.00  0.00      B    H  
ATOM   4145  H2  HOH B1375      14.161  11.390  32.802  1.00  0.00      B    H  
ATOM   4146  O   HOH B1376      39.198  34.864  18.622  1.00  0.00      B    O  
ATOM   4147  H1  HOH B1376      38.334  34.746  18.097  1.00  0.00      B    H  
ATOM   4148  H2  HOH B1376      39.204  35.791  19.033  1.00  0.00      B    H  
ATOM   4149  O   HOH B1377       1.835  18.496  29.790  1.00  0.00      B    O  
ATOM   4150  H1  HOH B1377       2.718  18.209  29.432  1.00  0.00      B    H  
ATOM   4151  H2  HOH B1377       1.706  19.498  29.484  1.00  0.00      B    H  
ATOM   4152  O   HOH B1378       9.072   5.902  35.722  1.00  0.00      B    O  
ATOM   4153  H1  HOH B1378       8.237   5.537  36.076  1.00  0.00      B    H  
ATOM   4154  H2  HOH B1378       9.006   5.928  34.691  1.00  0.00      B    H  
ATOM   4155  O   HOH B1379      29.283  15.265  32.279  1.00  0.00      B    O  
ATOM   4156  H1  HOH B1379      28.889  14.405  32.685  1.00  0.00      B    H  
ATOM   4157  H2  HOH B1379      30.202  15.145  31.847  1.00  0.00      B    H  
ATOM   4158  O   HOH B1380      29.624  33.960   0.514  1.00  0.00      B    O  
ATOM   4159  H1  HOH B1380      29.385  33.027   0.381  1.00  0.00      B    H  
ATOM   4160  H2  HOH B1380      29.515  34.143   1.467  1.00  0.00      B    H  
ATOM   4161  O   HOH B1381      23.684  31.556  32.189  1.00  0.00      B    O  
ATOM   4162  H1  HOH B1381      24.136  32.350  31.747  1.00  0.00      B    H  
ATOM   4163  H2  HOH B1381      22.715  31.882  32.253  1.00  0.00      B    H  
ATOM   4164  O   HOH B1382      33.639  38.385   8.760  1.00  0.00      B    O  
ATOM   4165  H1  HOH B1382      33.944  39.339   8.781  1.00  0.00      B    H  
ATOM   4166  H2  HOH B1382      34.106  37.930   8.040  1.00  0.00      B    H  
ATOM   4167  O   HOH B1383       7.230  12.664  18.646  1.00  0.00      B    O  
ATOM   4168  H1  HOH B1383       6.289  12.750  19.091  1.00  0.00      B    H  
ATOM   4169  H2  HOH B1383       7.215  11.798  18.150  1.00  0.00      B    H  
ATOM   4170  O   HOH B1384      12.023  14.556  23.068  1.00  0.00      B    O  
ATOM   4171  H1  HOH B1384      12.660  14.995  23.744  1.00  0.00      B    H  
ATOM   4172  H2  HOH B1384      11.726  13.649  23.474  1.00  0.00      B    H  
ATOM   4173  O   HOH B1385      26.520   4.019  22.190  1.00  0.00      B    O  
ATOM   4174  H1  HOH B1385      25.930   3.194  21.962  1.00  0.00      B    H  
ATOM   4175  H2  HOH B1385      27.454   3.575  22.351  1.00  0.00      B    H  
ATOM   4176  O   HOH B1386       7.283  16.854  11.437  1.00  0.00      B    O  
ATOM   4177  H1  HOH B1386       7.608  15.897  11.188  1.00  0.00      B    H  
ATOM   4178  H2  HOH B1386       7.397  17.425  10.608  1.00  0.00      B    H  
ATOM   4179  O   HOH B1387       0.759   3.690  34.748  1.00  0.00      B    O  
ATOM   4180  H1  HOH B1387       0.448   3.900  33.826  1.00  0.00      B    H  
ATOM   4181  H2  HOH B1387       0.923   4.567  35.191  1.00  0.00      B    H  
ATOM   4182  O   HOH B1388       2.047   3.836  21.164  1.00  0.00      B    O  
ATOM   4183  H1  HOH B1388       2.815   3.952  20.556  1.00  0.00      B    H  
ATOM   4184  H2  HOH B1388       2.282   3.020  21.721  1.00  0.00      B    H  
ATOM   4185  O   HOH B1389      14.847  11.084  12.872  1.00  0.00      B    O  
ATOM   4186  H1  HOH B1389      15.115  10.198  12.572  1.00  0.00      B    H  
ATOM   4187  H2  HOH B1389      15.162  11.193  13.849  1.00  0.00      B    H  
ATOM   4188  O   HOH B1390      22.881  21.497   1.723  1.00  0.00      B    O  
ATOM   4189  H1  HOH B1390      22.642  22.222   1.058  1.00  0.00      B    H  
ATOM   4190  H2  HOH B1390      23.029  20.690   1.132  1.00  0.00      B    H  
ATOM   4191  O   HOH B1391      36.942  31.277  16.948  1.00  0.00      B    O  
ATOM   4192  H1  HOH B1391      37.062  31.365  17.965  1.00  0.00      B    H  
ATOM   4193  H2  HOH B1391      36.090  30.695  16.826  1.00  0.00      B    H  
ATOM   4194  O   HOH B1392       3.942   4.477  19.128  1.00  0.00      B    O  
ATOM   4195  H1  HOH B1392       3.591   5.315  18.641  1.00  0.00      B    H  
ATOM   4196  H2  HOH B1392       4.542   3.901  18.525  1.00  0.00      B    H  
ATOM   4197  O   HOH B1393      26.781  15.872  26.015  1.00  0.00      B    O  
ATOM   4198  H1  HOH B1393      26.119  15.122  25.963  1.00  0.00      B    H  
ATOM   4199  H2  HOH B1393      26.201  16.703  25.869  1.00  0.00      B    H  
ATOM   4200  O   HOH B1394      14.626  28.708   5.842  1.00  0.00      B    O  
ATOM   4201  H1  HOH B1394      14.932  29.521   5.313  1.00  0.00      B    H  
ATOM   4202  H2  HOH B1394      13.604  28.558   5.756  1.00  0.00      B    H  
ATOM   4203  O   HOH B1395      13.102  13.293   3.940  1.00  0.00      B    O  
ATOM   4204  H1  HOH B1395      14.113  13.114   4.008  1.00  0.00      B    H  
ATOM   4205  H2  HOH B1395      12.944  14.249   3.591  1.00  0.00      B    H  
ATOM   4206  O   HOH B1396      16.463   9.715  19.030  1.00  0.00      B    O  
ATOM   4207  H1  HOH B1396      17.406   9.536  18.659  1.00  0.00      B    H  
ATOM   4208  H2  HOH B1396      16.199   8.901  19.575  1.00  0.00      B    H  
ATOM   4209  O   HOH B1397      23.511  10.891   8.838  1.00  0.00      B    O  
ATOM   4210  H1  HOH B1397      23.125  10.044   8.488  1.00  0.00      B    H  
ATOM   4211  H2  HOH B1397      24.471  11.036   8.463  1.00  0.00      B    H  
ATOM   4212  O   HOH B1398      13.922  19.455  28.992  1.00  0.00      B    O  
ATOM   4213  H1  HOH B1398      13.039  19.226  28.515  1.00  0.00      B    H  
ATOM   4214  H2  HOH B1398      14.566  18.678  28.877  1.00  0.00      B    H  
ATOM   4215  O   HOH B1399      25.857  29.049  17.778  1.00  0.00      B    O  
ATOM   4216  H1  HOH B1399      25.040  28.421  17.839  1.00  0.00      B    H  
ATOM   4217  H2  HOH B1399      26.639  28.618  18.334  1.00  0.00      B    H  
ATOM   4218  O   HOH B1400       6.425  38.036  18.891  1.00  0.00      B    O  
ATOM   4219  H1  HOH B1400       6.825  37.142  19.180  1.00  0.00      B    H  
ATOM   4220  H2  HOH B1400       6.136  37.892  17.901  1.00  0.00      B    H  
ATOM   4221  O   HOH B1401      24.977  12.291   2.362  1.00  0.00      B    O  
ATOM   4222  H1  HOH B1401      25.817  12.075   2.900  1.00  0.00      B    H  
ATOM   4223  H2  HOH B1401      25.304  12.151   1.415  1.00  0.00      B    H  
ATOM   4224  O   HOH B1402      18.264  19.225  37.871  1.00  0.00      B    O  
ATOM   4225  H1  HOH B1402      17.497  19.275  38.540  1.00  0.00      B    H  
ATOM   4226  H2  HOH B1402      19.125  19.700  38.202  1.00  0.00      B    H  
ATOM   4227  O   HOH B1403      14.365  32.070  21.797  1.00  0.00      B    O  
ATOM   4228  H1  HOH B1403      14.671  31.775  22.769  1.00  0.00      B    H  
ATOM   4229  H2  HOH B1403      15.208  32.256  21.207  1.00  0.00      B    H  
ATOM   4230  O   HOH B1404      34.855   4.787  35.259  1.00  0.00      B    O  
ATOM   4231  H1  HOH B1404      35.098   5.280  34.442  1.00  0.00      B    H  
ATOM   4232  H2  HOH B1404      34.053   4.136  35.026  1.00  0.00      B    H  
ATOM   4233  O   HOH B1405      38.549  27.426  29.096  1.00  0.00      B    O  
ATOM   4234  H1  HOH B1405      38.969  27.934  28.378  1.00  0.00      B    H  
ATOM   4235  H2  HOH B1405      38.915  26.417  29.143  1.00  0.00      B    H  
ATOM   4236  O   HOH B1406      13.617  19.866  11.943  1.00  0.00      B    O  
ATOM   4237  H1  HOH B1406      14.181  19.131  12.393  1.00  0.00      B    H  
ATOM   4238  H2  HOH B1406      13.409  19.585  11.012  1.00  0.00      B    H  
ATOM   4239  O   HOH B1407      28.391  12.525   0.308  1.00  0.00      B    O  
ATOM   4240  H1  HOH B1407      27.469  12.111   0.147  1.00  0.00      B    H  
ATOM   4241  H2  HOH B1407      29.057  11.799   0.523  1.00  0.00      B    H  
ATOM   4242  O   HOH B1408      33.708  27.863  17.892  1.00  0.00      B    O  
ATOM   4243  H1  HOH B1408      33.382  26.894  18.052  1.00  0.00      B    H  
ATOM   4244  H2  HOH B1408      33.403  28.415  18.708  1.00  0.00      B    H  
ATOM   4245  O   HOH B1409      22.745   2.466  33.295  1.00  0.00      B    O  
ATOM   4246  H1  HOH B1409      22.217   1.906  33.973  1.00  0.00      B    H  
ATOM   4247  H2  HOH B1409      23.518   1.891  32.995  1.00  0.00      B    H  
ATOM   4248  O   HOH B1410       8.185  20.075  21.038  1.00  0.00      B    O  
ATOM   4249  H1  HOH B1410       8.741  20.411  21.824  1.00  0.00      B    H  
ATOM   4250  H2  HOH B1410       7.206  20.188  21.229  1.00  0.00      B    H  
ATOM   4251  O   HOH B1411       8.052  36.371  34.021  1.00  0.00      B    O  
ATOM   4252  H1  HOH B1411       7.477  35.747  34.653  1.00  0.00      B    H  
ATOM   4253  H2  HOH B1411       9.035  35.942  34.066  1.00  0.00      B    H  
ATOM   4254  O   HOH B1412      30.742  32.327  15.519  1.00  0.00      B    O  
ATOM   4255  H1  HOH B1412      30.971  31.398  15.940  1.00  0.00      B    H  
ATOM   4256  H2  HOH B1412      31.520  32.623  14.894  1.00  0.00      B    H  
ATOM   4257  O   HOH B1413      27.381  25.952  26.053  1.00  0.00      B    O  
ATOM   4258  H1  HOH B1413      27.662  25.264  26.736  1.00  0.00      B    H  
ATOM   4259  H2  HOH B1413      28.082  26.692  26.031  1.00  0.00      B    H  
ATOM   4260  O   HOH B1414      24.923  18.842  28.415  1.00  0.00      B    O  
ATOM   4261  H1  HOH B1414      24.927  18.527  27.474  1.00  0.00      B    H  
ATOM   4262  H2  HOH B1414      25.858  18.933  28.680  1.00  0.00      B    H  
ATOM   4263  O   HOH B1415       2.086  38.784  10.773  1.00  0.00      B    O  
ATOM   4264  H1  HOH B1415       1.933  39.322   9.953  1.00  0.00      B    H  
ATOM   4265  H2  HOH B1415       2.253  37.851  10.439  1.00  0.00      B    H  
ATOM   4266  O   HOH B1416      25.110  29.864  22.543  1.00  0.00      B    O  
ATOM   4267  H1  HOH B1416      25.242  30.427  21.720  1.00  0.00      B    H  
ATOM   4268  H2  HOH B1416      24.660  30.389  23.290  1.00  0.00      B    H  
ATOM   4269  O   HOH B1417      22.016   7.953  20.535  1.00  0.00      B    O  
ATOM   4270  H1  HOH B1417      22.472   7.308  19.912  1.00  0.00      B    H  
ATOM   4271  H2  HOH B1417      22.719   8.203  21.203  1.00  0.00      B    H  
ATOM   4272  O   HOH B1418      18.211  12.624   2.520  1.00  0.00      B    O  
ATOM   4273  H1  HOH B1418      18.133  12.647   3.511  1.00  0.00      B    H  
ATOM   4274  H2  HOH B1418      17.287  12.523   2.122  1.00  0.00      B    H  
ATOM   4275  O   HOH B1419      37.335   9.491   4.073  1.00  0.00      B    O  
ATOM   4276  H1  HOH B1419      37.981   9.642   4.825  1.00  0.00      B    H  
ATOM   4277  H2  HOH B1419      36.516   9.998   4.331  1.00  0.00      B    H  
ATOM   4278  O   HOH B1420      16.030   3.553   4.130  1.00  0.00      B    O  
ATOM   4279  H1  HOH B1420      15.868   4.568   4.346  1.00  0.00      B    H  
ATOM   4280  H2  HOH B1420      16.827   3.172   4.699  1.00  0.00      B    H  
ATOM   4281  O   HOH B1421      25.832  24.761  10.567  1.00  0.00      B    O  
ATOM   4282  H1  HOH B1421      25.591  24.084  11.274  1.00  0.00      B    H  
ATOM   4283  H2  HOH B1421      25.169  24.564   9.838  1.00  0.00      B    H  
ATOM   4284  O   HOH B1422      14.703   3.703  13.756  1.00  0.00      B    O  
ATOM   4285  H1  HOH B1422      14.483   4.540  13.286  1.00  0.00      B    H  
ATOM   4286  H2  HOH B1422      15.266   3.155  13.092  1.00  0.00      B    H  
ATOM   4287  O   HOH B1423       8.997   2.182   0.465  1.00  0.00      B    O  
ATOM   4288  H1  HOH B1423       9.850   1.552   0.404  1.00  0.00      B    H  
ATOM   4289  H2  HOH B1423       8.663   2.291  -0.454  1.00  0.00      B    H  
ATOM   4290  O   HOH B1424       1.381  27.290  12.451  1.00  0.00      B    O  
ATOM   4291  H1  HOH B1424       1.043  26.572  11.796  1.00  0.00      B    H  
ATOM   4292  H2  HOH B1424       2.255  27.651  12.138  1.00  0.00      B    H  
ATOM   4293  O   HOH B1425      33.120  14.853   9.451  1.00  0.00      B    O  
ATOM   4294  H1  HOH B1425      32.105  14.669   9.312  1.00  0.00      B    H  
ATOM   4295  H2  HOH B1425      33.411  14.393  10.292  1.00  0.00      B    H  
ATOM   4296  O   HOH B1426      15.194  29.463   1.837  1.00  0.00      B    O  
ATOM   4297  H1  HOH B1426      14.171  29.535   1.811  1.00  0.00      B    H  
ATOM   4298  H2  HOH B1426      15.489  29.677   0.888  1.00  0.00      B    H  
ATOM   4299  O   HOH B1427       8.701   4.403   7.341  1.00  0.00      B    O  
ATOM   4300  H1  HOH B1427       8.421   5.238   6.841  1.00  0.00      B    H  
ATOM   4301  H2  HOH B1427       7.844   3.952   7.563  1.00  0.00      B    H  
ATOM   4302  O   HOH B1428      23.240  28.611  18.858  1.00  0.00      B    O  
ATOM   4303  H1  HOH B1428      22.800  29.497  19.184  1.00  0.00      B    H  
ATOM   4304  H2  HOH B1428      23.325  27.965  19.717  1.00  0.00      B    H  
ATOM   4305  O   HOH B1429      34.939  32.839  31.538  1.00  0.00      B    O  
ATOM   4306  H1  HOH B1429      35.685  33.449  31.863  1.00  0.00      B    H  
ATOM   4307  H2  HOH B1429      34.705  32.333  32.365  1.00  0.00      B    H  
ATOM   4308  O   HOH B1430      10.450  29.383  17.219  1.00  0.00      B    O  
ATOM   4309  H1  HOH B1430       9.587  29.736  17.614  1.00  0.00      B    H  
ATOM   4310  H2  HOH B1430      10.335  28.357  17.191  1.00  0.00      B    H  
ATOM   4311  O   HOH B1431      12.358   7.671  25.529  1.00  0.00      B    O  
ATOM   4312  H1  HOH B1431      12.996   7.524  24.719  1.00  0.00      B    H  
ATOM   4313  H2  HOH B1431      11.929   6.766  25.711  1.00  0.00      B    H  
ATOM   4314  O   HOH B1432      25.945  30.258  31.966  1.00  0.00      B    O  
ATOM   4315  H1  HOH B1432      25.129  30.804  31.840  1.00  0.00      B    H  
ATOM   4316  H2  HOH B1432      25.530  29.410  32.243  1.00  0.00      B    H  
ATOM   4317  O   HOH B1433      28.700   8.055  33.172  1.00  0.00      B    O  
ATOM   4318  H1  HOH B1433      28.767   7.185  33.787  1.00  0.00      B    H  
ATOM   4319  H2  HOH B1433      27.779   8.463  33.228  1.00  0.00      B    H  
ATOM   4320  O   HOH B1434      30.281  15.502  15.388  1.00  0.00      B    O  
ATOM   4321  H1  HOH B1434      30.297  15.230  16.340  1.00  0.00      B    H  
ATOM   4322  H2  HOH B1434      29.722  16.277  15.258  1.00  0.00      B    H  
ATOM   4323  O   HOH B1435       1.755   4.658  27.629  1.00  0.00      B    O  
ATOM   4324  H1  HOH B1435       2.733   4.495  27.693  1.00  0.00      B    H  
ATOM   4325  H2  HOH B1435       1.607   5.330  26.860  1.00  0.00      B    H  
ATOM   4326  O   HOH B1436       4.109  30.315   5.028  1.00  0.00      B    O  
ATOM   4327  H1  HOH B1436       4.805  30.981   5.392  1.00  0.00      B    H  
ATOM   4328  H2  HOH B1436       3.699  29.810   5.793  1.00  0.00      B    H  
ATOM   4329  O   HOH B1437      11.247  14.165  36.017  1.00  0.00      B    O  
ATOM   4330  H1  HOH B1437      11.557  14.336  36.958  1.00  0.00      B    H  
ATOM   4331  H2  HOH B1437      11.235  13.179  36.014  1.00  0.00      B    H  
ATOM   4332  O   HOH B1438       2.129  29.802   3.130  1.00  0.00      B    O  
ATOM   4333  H1  HOH B1438       2.828  29.858   3.929  1.00  0.00      B    H  
ATOM   4334  H2  HOH B1438       2.652  29.838   2.257  1.00  0.00      B    H  
ATOM   4335  O   HOH B1439      29.637  34.724  14.133  1.00  0.00      B    O  
ATOM   4336  H1  HOH B1439      30.142  33.977  14.535  1.00  0.00      B    H  
ATOM   4337  H2  HOH B1439      29.658  35.561  14.729  1.00  0.00      B    H  
ATOM   4338  O   HOH B1440       1.255  18.189   6.964  1.00  0.00      B    O  
ATOM   4339  H1  HOH B1440       0.743  18.501   7.764  1.00  0.00      B    H  
ATOM   4340  H2  HOH B1440       0.974  17.220   6.879  1.00  0.00      B    H  
ATOM   4341  O   HOH B1441       4.366  32.449   1.528  1.00  0.00      B    O  
ATOM   4342  H1  HOH B1441       4.668  33.224   0.944  1.00  0.00      B    H  
ATOM   4343  H2  HOH B1441       3.639  32.831   2.167  1.00  0.00      B    H  
ATOM   4344  O   HOH B1442      32.014  30.615  29.149  1.00  0.00      B    O  
ATOM   4345  H1  HOH B1442      32.925  30.323  29.449  1.00  0.00      B    H  
ATOM   4346  H2  HOH B1442      32.009  31.583  29.577  1.00  0.00      B    H  
ATOM   4347  O   HOH B1443      10.906   8.233  33.029  1.00  0.00      B    O  
ATOM   4348  H1  HOH B1443      11.401   8.542  32.169  1.00  0.00      B    H  
ATOM   4349  H2  HOH B1443      11.526   7.498  33.440  1.00  0.00      B    H  
ATOM   4350  O   HOH B1444       2.104   6.421   0.574  1.00  0.00      B    O  
ATOM   4351  H1  HOH B1444       1.648   5.933  -0.238  1.00  0.00      B    H  
ATOM   4352  H2  HOH B1444       2.632   7.144   0.141  1.00  0.00      B    H  
ATOM   4353  O   HOH B1445       9.203  25.624  33.664  1.00  0.00      B    O  
ATOM   4354  H1  HOH B1445      10.151  25.350  33.440  1.00  0.00      B    H  
ATOM   4355  H2  HOH B1445       8.765  26.045  32.874  1.00  0.00      B    H  
ATOM   4356  O   HOH B1446      34.837   5.557   2.845  1.00  0.00      B    O  
ATOM   4357  H1  HOH B1446      34.238   5.337   2.089  1.00  0.00      B    H  
ATOM   4358  H2  HOH B1446      35.823   5.499   2.517  1.00  0.00      B    H  
ATOM   4359  O   HOH B1447       9.807  27.889  23.780  1.00  0.00      B    O  
ATOM   4360  H1  HOH B1447       8.935  27.283  23.886  1.00  0.00      B    H  
ATOM   4361  H2  HOH B1447      10.287  27.557  23.029  1.00  0.00      B    H  
ATOM   4362  O   HOH B1448       1.559   2.036   4.840  1.00  0.00      B    O  
ATOM   4363  H1  HOH B1448       1.314   2.838   4.316  1.00  0.00      B    H  
ATOM   4364  H2  HOH B1448       2.076   2.248   5.670  1.00  0.00      B    H  
ATOM   4365  O   HOH B1449       2.805  29.509  20.087  1.00  0.00      B    O  
ATOM   4366  H1  HOH B1449       3.408  30.023  19.417  1.00  0.00      B    H  
ATOM   4367  H2  HOH B1449       1.840  29.498  19.693  1.00  0.00      B    H  
ATOM   4368  O   HOH B1450       3.703  30.075   0.686  1.00  0.00      B    O  
ATOM   4369  H1  HOH B1450       4.061  30.980   0.975  1.00  0.00      B    H  
ATOM   4370  H2  HOH B1450       3.430  30.208  -0.258  1.00  0.00      B    H  
ATOM   4371  O   HOH B1451      11.664  13.347  32.023  1.00  0.00      B    O  
ATOM   4372  H1  HOH B1451      12.239  12.838  32.653  1.00  0.00      B    H  
ATOM   4373  H2  HOH B1451      11.295  14.116  32.493  1.00  0.00      B    H  
ATOM   4374  O   HOH B1452      15.611  27.499  31.765  1.00  0.00      B    O  
ATOM   4375  H1  HOH B1452      14.686  27.782  31.679  1.00  0.00      B    H  
ATOM   4376  H2  HOH B1452      15.585  26.789  32.461  1.00  0.00      B    H  
ATOM   4377  O   HOH B1453      18.195   2.776   5.361  1.00  0.00      B    O  
ATOM   4378  H1  HOH B1453      17.988   2.113   6.121  1.00  0.00      B    H  
ATOM   4379  H2  HOH B1453      18.620   3.605   5.739  1.00  0.00      B    H  
ATOM   4380  O   HOH B1454      11.481  11.392  15.684  1.00  0.00      B    O  
ATOM   4381  H1  HOH B1454      11.917  10.720  15.074  1.00  0.00      B    H  
ATOM   4382  H2  HOH B1454      12.100  12.137  15.821  1.00  0.00      B    H  
ATOM   4383  O   HOH B1455      12.593  27.816  32.402  1.00  0.00      B    O  
ATOM   4384  H1  HOH B1455      12.169  28.349  33.123  1.00  0.00      B    H  
ATOM   4385  H2  HOH B1455      12.180  26.890  32.318  1.00  0.00      B    H  
ATOM   4386  O   HOH B1456      37.867   4.868  23.691  1.00  0.00      B    O  
ATOM   4387  H1  HOH B1456      38.700   5.393  23.745  1.00  0.00      B    H  
ATOM   4388  H2  HOH B1456      38.289   3.957  23.984  1.00  0.00      B    H  
ATOM   4389  O   HOH B1457      36.224  36.582  14.534  1.00  0.00      B    O  
ATOM   4390  H1  HOH B1457      36.827  36.288  13.770  1.00  0.00      B    H  
ATOM   4391  H2  HOH B1457      35.404  35.909  14.509  1.00  0.00      B    H  
ATOM   4392  O   HOH B1458       1.176  33.328  31.950  1.00  0.00      B    O  
ATOM   4393  H1  HOH B1458       1.482  33.835  31.160  1.00  0.00      B    H  
ATOM   4394  H2  HOH B1458       1.974  32.742  32.158  1.00  0.00      B    H  
ATOM   4395  O   HOH B1459      26.126  36.112  27.175  1.00  0.00      B    O  
ATOM   4396  H1  HOH B1459      27.113  36.405  27.270  1.00  0.00      B    H  
ATOM   4397  H2  HOH B1459      25.536  36.886  26.952  1.00  0.00      B    H  
ATOM   4398  O   HOH B1460      26.022  21.985  27.527  1.00  0.00      B    O  
ATOM   4399  H1  HOH B1460      25.160  22.293  27.083  1.00  0.00      B    H  
ATOM   4400  H2  HOH B1460      26.676  21.645  26.799  1.00  0.00      B    H  
ATOM   4401  O   HOH B1461      23.006  37.990   8.076  1.00  0.00      B    O  
ATOM   4402  H1  HOH B1461      23.340  37.198   7.497  1.00  0.00      B    H  
ATOM   4403  H2  HOH B1461      23.437  37.991   9.012  1.00  0.00      B    H  
ATOM   4404  O   HOH B1462      27.273  10.955  10.923  1.00  0.00      B    O  
ATOM   4405  H1  HOH B1462      27.888  10.169  11.147  1.00  0.00      B    H  
ATOM   4406  H2  HOH B1462      26.341  10.638  11.150  1.00  0.00      B    H  
ATOM   4407  O   HOH B1463      32.858   3.269  34.516  1.00  0.00      B    O  
ATOM   4408  H1  HOH B1463      31.974   3.594  34.876  1.00  0.00      B    H  
ATOM   4409  H2  HOH B1463      32.743   2.286  34.364  1.00  0.00      B    H  
ATOM   4410  O   HOH B1464       1.174  33.176  21.639  1.00  0.00      B    O  
ATOM   4411  H1  HOH B1464       1.824  32.651  22.152  1.00  0.00      B    H  
ATOM   4412  H2  HOH B1464       0.696  33.716  22.385  1.00  0.00      B    H  
ATOM   4413  O   HOH B1465      19.845  20.891  22.519  1.00  0.00      B    O  
ATOM   4414  H1  HOH B1465      19.069  20.344  22.919  1.00  0.00      B    H  
ATOM   4415  H2  HOH B1465      20.745  20.421  22.729  1.00  0.00      B    H  
ATOM   4416  O   HOH B1466      10.304  16.461  26.216  1.00  0.00      B    O  
ATOM   4417  H1  HOH B1466       9.767  16.629  27.098  1.00  0.00      B    H  
ATOM   4418  H2  HOH B1466      11.102  15.936  26.382  1.00  0.00      B    H  
ATOM   4419  O   HOH B1467      16.833   8.649   7.660  1.00  0.00      B    O  
ATOM   4420  H1  HOH B1467      16.376   7.762   7.853  1.00  0.00      B    H  
ATOM   4421  H2  HOH B1467      16.695   9.313   8.386  1.00  0.00      B    H  
ATOM   4422  O   HOH B1468      17.655  35.025  37.260  1.00  0.00      B    O  
ATOM   4423  H1  HOH B1468      17.633  34.024  37.212  1.00  0.00      B    H  
ATOM   4424  H2  HOH B1468      17.260  35.374  38.189  1.00  0.00      B    H  
ATOM   4425  O   HOH B1469      29.591  20.038   6.938  1.00  0.00      B    O  
ATOM   4426  H1  HOH B1469      30.493  20.497   6.815  1.00  0.00      B    H  
ATOM   4427  H2  HOH B1469      29.266  20.322   7.841  1.00  0.00      B    H  
ATOM   4428  O   HOH B1470      36.921  30.069  32.009  1.00  0.00      B    O  
ATOM   4429  H1  HOH B1470      37.241  29.273  32.525  1.00  0.00      B    H  
ATOM   4430  H2  HOH B1470      36.333  30.589  32.626  1.00  0.00      B    H  
ATOM   4431  O   HOH B1471      21.610  25.552   1.084  1.00  0.00      B    O  
ATOM   4432  H1  HOH B1471      22.202  25.767   1.837  1.00  0.00      B    H  
ATOM   4433  H2  HOH B1471      22.009  24.712   0.690  1.00  0.00      B    H  
ATOM   4434  O   HOH B1472       9.709  21.039  34.459  1.00  0.00      B    O  
ATOM   4435  H1  HOH B1472       8.961  21.560  34.856  1.00  0.00      B    H  
ATOM   4436  H2  HOH B1472       9.839  20.143  34.944  1.00  0.00      B    H  
ATOM   4437  O   HOH B1473      23.453   5.787   7.946  1.00  0.00      B    O  
ATOM   4438  H1  HOH B1473      23.004   5.128   7.302  1.00  0.00      B    H  
ATOM   4439  H2  HOH B1473      23.917   5.233   8.714  1.00  0.00      B    H  
ATOM   4440  O   HOH B1474      18.450  36.669  28.160  1.00  0.00      B    O  
ATOM   4441  H1  HOH B1474      18.332  36.893  27.154  1.00  0.00      B    H  
ATOM   4442  H2  HOH B1474      19.012  37.340  28.618  1.00  0.00      B    H  
ATOM   4443  O   HOH B1475      37.641   3.015  28.095  1.00  0.00      B    O  
ATOM   4444  H1  HOH B1475      38.300   3.037  27.329  1.00  0.00      B    H  
ATOM   4445  H2  HOH B1475      37.095   2.148  28.104  1.00  0.00      B    H  
ATOM   4446  O   HOH B1476      38.945   3.956  19.431  1.00  0.00      B    O  
ATOM   4447  H1  HOH B1476      39.917   3.925  19.698  1.00  0.00      B    H  
ATOM   4448  H2  HOH B1476      38.516   4.771  19.880  1.00  0.00      B    H  
ATOM   4449  O   HOH B1477      11.569   3.116   8.934  1.00  0.00      B    O  
ATOM   4450  H1  HOH B1477      12.126   3.513   9.690  1.00  0.00      B    H  
ATOM   4451  H2  HOH B1477      11.833   3.606   8.090  1.00  0.00      B    H  
ATOM   4452  O   HOH B1478      33.427  12.044   7.078  1.00  0.00      B    O  
ATOM   4453  H1  HOH B1478      34.236  12.690   7.195  1.00  0.00      B    H  
ATOM   4454  H2  HOH B1478      33.051  11.827   8.027  1.00  0.00      B    H  
ATOM   4455  O   HOH B1479       2.115  13.934   2.491  1.00  0.00      B    O  
ATOM   4456  H1  HOH B1479       1.466  13.236   2.712  1.00  0.00      B    H  
ATOM   4457  H2  HOH B1479       2.078  14.186   1.510  1.00  0.00      B    H  
ATOM   4458  O   HOH B1480       9.664   8.108  24.382  1.00  0.00      B    O  
ATOM   4459  H1  HOH B1480      10.579   7.984  24.843  1.00  0.00      B    H  
ATOM   4460  H2  HOH B1480       9.006   7.472  24.681  1.00  0.00      B    H  
ATOM   4461  O   HOH B1481       4.937  36.757  21.710  1.00  0.00      B    O  
ATOM   4462  H1  HOH B1481       4.660  35.974  21.220  1.00  0.00      B    H  
ATOM   4463  H2  HOH B1481       4.368  37.528  21.350  1.00  0.00      B    H  
ATOM   4464  O   HOH B1482       5.022  14.832   8.234  1.00  0.00      B    O  
ATOM   4465  H1  HOH B1482       5.190  15.759   7.887  1.00  0.00      B    H  
ATOM   4466  H2  HOH B1482       4.503  14.911   9.091  1.00  0.00      B    H  
ATOM   4467  O   HOH B1483      29.736  23.844  14.642  1.00  0.00      B    O  
ATOM   4468  H1  HOH B1483      29.071  24.336  14.050  1.00  0.00      B    H  
ATOM   4469  H2  HOH B1483      30.643  23.971  14.228  1.00  0.00      B    H  
ATOM   4470  O   HOH B1484      30.928  21.756  16.260  1.00  0.00      B    O  
ATOM   4471  H1  HOH B1484      30.823  22.320  15.419  1.00  0.00      B    H  
ATOM   4472  H2  HOH B1484      30.897  20.758  16.015  1.00  0.00      B    H  
ATOM   4473  O   HOH B1485      26.933   3.447   3.183  1.00  0.00      B    O  
ATOM   4474  H1  HOH B1485      26.124   3.099   2.710  1.00  0.00      B    H  
ATOM   4475  H2  HOH B1485      27.195   2.760   3.863  1.00  0.00      B    H  
ATOM   4476  O   HOH B1486       6.360  33.279  26.627  1.00  0.00      B    O  
ATOM   4477  H1  HOH B1486       6.451  33.915  27.430  1.00  0.00      B    H  
ATOM   4478  H2  HOH B1486       5.698  33.665  26.030  1.00  0.00      B    H  
ATOM   4479  O   HOH B1487      38.115  11.295  19.365  1.00  0.00      B    O  
ATOM   4480  H1  HOH B1487      37.718  10.381  19.325  1.00  0.00      B    H  
ATOM   4481  H2  HOH B1487      37.451  11.971  18.987  1.00  0.00      B    H  
ATOM   4482  O   HOH B1488       9.509  14.995  14.965  1.00  0.00      B    O  
ATOM   4483  H1  HOH B1488      10.273  14.486  15.446  1.00  0.00      B    H  
ATOM   4484  H2  HOH B1488       9.739  15.241  14.029  1.00  0.00      B    H  
ATOM   4485  O   HOH B1489      23.593  33.425  19.286  1.00  0.00      B    O  
ATOM   4486  H1  HOH B1489      23.417  34.382  19.574  1.00  0.00      B    H  
ATOM   4487  H2  HOH B1489      22.676  33.056  19.030  1.00  0.00      B    H  
ATOM   4488  O   HOH B1490      14.806  35.360  21.622  1.00  0.00      B    O  
ATOM   4489  H1  HOH B1490      14.012  34.685  21.802  1.00  0.00      B    H  
ATOM   4490  H2  HOH B1490      15.191  35.204  20.698  1.00  0.00      B    H  
ATOM   4491  O   HOH B1491      27.284   1.891  33.580  1.00  0.00      B    O  
ATOM   4492  H1  HOH B1491      26.702   1.461  34.284  1.00  0.00      B    H  
ATOM   4493  H2  HOH B1491      28.221   1.860  33.860  1.00  0.00      B    H  
ATOM   4494  O   HOH B1492      18.030  30.544  14.111  1.00  0.00      B    O  
ATOM   4495  H1  HOH B1492      17.574  29.804  13.585  1.00  0.00      B    H  
ATOM   4496  H2  HOH B1492      18.842  30.776  13.555  1.00  0.00      B    H  
ATOM   4497  O   HOH B1493      27.458  39.055  25.621  1.00  0.00      B    O  
ATOM   4498  H1  HOH B1493      27.602  39.542  26.526  1.00  0.00      B    H  
ATOM   4499  H2  HOH B1493      28.344  38.718  25.365  1.00  0.00      B    H  
ATOM   4500  O   HOH B1494      26.394  26.725  14.190  1.00  0.00      B    O  
ATOM   4501  H1  HOH B1494      27.164  27.053  14.820  1.00  0.00      B    H  
ATOM   4502  H2  HOH B1494      26.847  26.670  13.256  1.00  0.00      B    H  
ATOM   4503  O   HOH B1495       4.239   4.980   2.571  1.00  0.00      B    O  
ATOM   4504  H1  HOH B1495       4.821   4.538   1.905  1.00  0.00      B    H  
ATOM   4505  H2  HOH B1495       3.530   5.494   2.074  1.00  0.00      B    H  
ATOM   4506  O   HOH B1496       6.913  30.512  23.414  1.00  0.00      B    O  
ATOM   4507  H1  HOH B1496       6.509  31.358  23.772  1.00  0.00      B    H  
ATOM   4508  H2  HOH B1496       7.438  30.626  22.564  1.00  0.00      B    H  
ATOM   4509  O   HOH B1497      24.473  37.345  30.867  1.00  0.00      B    O  
ATOM   4510  H1  HOH B1497      23.836  36.789  31.433  1.00  0.00      B    H  
ATOM   4511  H2  HOH B1497      24.017  37.557  29.959  1.00  0.00      B    H  
ATOM   4512  O   HOH B1498      35.793  33.285  35.461  1.00  0.00      B    O  
ATOM   4513  H1  HOH B1498      36.137  32.694  36.237  1.00  0.00      B    H  
ATOM   4514  H2  HOH B1498      36.431  34.055  35.516  1.00  0.00      B    H  
ATOM   4515  O   HOH B1499      26.784  33.962  28.918  1.00  0.00      B    O  
ATOM   4516  H1  HOH B1499      27.834  34.183  29.045  1.00  0.00      B    H  
ATOM   4517  H2  HOH B1499      26.293  34.645  28.295  1.00  0.00      B    H  
ATOM   4518  O   HOH B1500       0.428  14.717  29.599  1.00  0.00      B    O  
ATOM   4519  H1  HOH B1500       0.103  13.799  29.364  1.00  0.00      B    H  
ATOM   4520  H2  HOH B1500      -0.367  15.359  29.341  1.00  0.00      B    H  
ATOM   4521  O   HOH B1501      20.364  24.357  36.586  1.00  0.00      B    O  
ATOM   4522  H1  HOH B1501      20.073  24.247  35.640  1.00  0.00      B    H  
ATOM   4523  H2  HOH B1501      20.814  23.451  36.863  1.00  0.00      B    H  
ATOM   4524  O   HOH B1502      26.277   4.602  38.304  1.00  0.00      B    O  
ATOM   4525  H1  HOH B1502      26.199   3.596  38.180  1.00  0.00      B    H  
ATOM   4526  H2  HOH B1502      26.480   5.005  37.416  1.00  0.00      B    H  
ATOM   4527  O   HOH B1503       7.719  11.721  37.434  1.00  0.00      B    O  
ATOM   4528  H1  HOH B1503       7.821  11.438  38.370  1.00  0.00      B    H  
ATOM   4529  H2  HOH B1503       7.650  10.875  36.884  1.00  0.00      B    H  
ATOM   4530  O   HOH B1504      -0.232  34.808  10.848  1.00  0.00      B    O  
ATOM   4531  H1  HOH B1504       0.006  34.842   9.883  1.00  0.00      B    H  
ATOM   4532  H2  HOH B1504       0.482  35.332  11.395  1.00  0.00      B    H  
ATOM   4533  O   HOH B1505       7.533   9.252  36.559  1.00  0.00      B    O  
ATOM   4534  H1  HOH B1505       6.963   9.002  37.348  1.00  0.00      B    H  
ATOM   4535  H2  HOH B1505       7.192   8.722  35.734  1.00  0.00      B    H  
ATOM   4536  O   HOH B1506       5.299  31.634  15.032  1.00  0.00      B    O  
ATOM   4537  H1  HOH B1506       4.367  31.701  15.439  1.00  0.00      B    H  
ATOM   4538  H2  HOH B1506       5.382  30.671  14.635  1.00  0.00      B    H  
ATOM   4539  O   HOH B1507      35.664  24.067   4.919  1.00  0.00      B    O  
ATOM   4540  H1  HOH B1507      36.243  24.615   5.521  1.00  0.00      B    H  
ATOM   4541  H2  HOH B1507      36.049  23.107   4.828  1.00  0.00      B    H  
ATOM   4542  O   HOH B1508      19.075   8.940  18.461  1.00  0.00      B    O  
ATOM   4543  H1  HOH B1508      19.506   9.152  17.543  1.00  0.00      B    H  
ATOM   4544  H2  HOH B1508      19.585   9.464  19.123  1.00  0.00      B    H  
ATOM   4545  O   HOH B1509      10.589   0.494  30.748  1.00  0.00      B    O  
ATOM   4546  H1  HOH B1509      10.517   0.120  31.676  1.00  0.00      B    H  
ATOM   4547  H2  HOH B1509      10.291  -0.223  30.106  1.00  0.00      B    H  
ATOM   4548  O   HOH B1510      38.496  19.872   0.551  1.00  0.00      B    O  
ATOM   4549  H1  HOH B1510      37.840  19.297   1.075  1.00  0.00      B    H  
ATOM   4550  H2  HOH B1510      38.387  19.589  -0.410  1.00  0.00      B    H  
ATOM   4551  O   HOH B1511      36.085  13.940  25.212  1.00  0.00      B    O  
ATOM   4552  H1  HOH B1511      35.407  14.232  24.547  1.00  0.00      B    H  
ATOM   4553  H2  HOH B1511      36.499  13.087  24.822  1.00  0.00      B    H  
ATOM   4554  O   HOH B1512      19.444   8.328  34.045  1.00  0.00      B    O  
ATOM   4555  H1  HOH B1512      19.466   8.298  35.061  1.00  0.00      B    H  
ATOM   4556  H2  HOH B1512      18.747   8.991  33.763  1.00  0.00      B    H  
ATOM   4557  O   HOH B1513      21.261  25.099  30.767  1.00  0.00      B    O  
ATOM   4558  H1  HOH B1513      21.652  25.987  30.503  1.00  0.00      B    H  
ATOM   4559  H2  HOH B1513      22.022  24.738  31.371  1.00  0.00      B    H  
ATOM   4560  O   HOH B1514      25.436  24.576   5.529  1.00  0.00      B    O  
ATOM   4561  H1  HOH B1514      26.051  24.448   4.773  1.00  0.00      B    H  
ATOM   4562  H2  HOH B1514      24.935  25.454   5.458  1.00  0.00      B    H  
ATOM   4563  O   HOH B1515      35.769   0.562  27.388  1.00  0.00      B    O  
ATOM   4564  H1  HOH B1515      35.915   0.046  28.254  1.00  0.00      B    H  
ATOM   4565  H2  HOH B1515      34.803   0.847  27.301  1.00  0.00      B    H  
ATOM   4566  O   HOH B1516      32.363  27.928  10.119  1.00  0.00      B    O  
ATOM   4567  H1  HOH B1516      32.962  27.283  10.604  1.00  0.00      B    H  
ATOM   4568  H2  HOH B1516      32.199  28.634  10.803  1.00  0.00      B    H  
ATOM   4569  O   HOH B1517       4.450   0.217  20.671  1.00  0.00      B    O  
ATOM   4570  H1  HOH B1517       5.241   0.020  20.065  1.00  0.00      B    H  
ATOM   4571  H2  HOH B1517       4.500   1.207  20.921  1.00  0.00      B    H  
ATOM   4572  O   HOH B1518      35.162  15.750  22.159  1.00  0.00      B    O  
ATOM   4573  H1  HOH B1518      34.824  16.172  21.354  1.00  0.00      B    H  
ATOM   4574  H2  HOH B1518      34.954  16.413  22.935  1.00  0.00      B    H  
ATOM   4575  O   HOH B1519       3.279  25.205   0.643  1.00  0.00      B    O  
ATOM   4576  H1  HOH B1519       3.629  24.298   0.335  1.00  0.00      B    H  
ATOM   4577  H2  HOH B1519       3.167  25.797  -0.219  1.00  0.00      B    H  
ATOM   4578  O   HOH B1520      36.256   3.034  12.146  1.00  0.00      B    O  
ATOM   4579  H1  HOH B1520      36.422   2.024  12.130  1.00  0.00      B    H  
ATOM   4580  H2  HOH B1520      36.570   3.405  11.253  1.00  0.00      B    H  
ATOM   4581  O   HOH B1521       2.374  26.205  22.430  1.00  0.00      B    O  
ATOM   4582  H1  HOH B1521       1.842  27.061  22.610  1.00  0.00      B    H  
ATOM   4583  H2  HOH B1521       2.030  25.446  22.975  1.00  0.00      B    H  
ATOM   4584  O   HOH B1522      18.130  37.200  18.834  1.00  0.00      B    O  
ATOM   4585  H1  HOH B1522      17.395  36.498  18.927  1.00  0.00      B    H  
ATOM   4586  H2  HOH B1522      17.693  38.019  18.460  1.00  0.00      B    H  
ATOM   4587  O   HOH B1523      23.832  24.291  31.541  1.00  0.00      B    O  
ATOM   4588  H1  HOH B1523      24.373  24.494  30.691  1.00  0.00      B    H  
ATOM   4589  H2  HOH B1523      23.817  23.287  31.599  1.00  0.00      B    H  
ATOM   4590  O   HOH B1524      35.742  30.081  11.956  1.00  0.00      B    O  
ATOM   4591  H1  HOH B1524      36.673  29.802  12.204  1.00  0.00      B    H  
ATOM   4592  H2  HOH B1524      35.517  29.653  11.044  1.00  0.00      B    H  
ATOM   4593  O   HOH B1525      32.849  29.940   7.864  1.00  0.00      B    O  
ATOM   4594  H1  HOH B1525      32.992  29.380   6.982  1.00  0.00      B    H  
ATOM   4595  H2  HOH B1525      32.943  29.291   8.671  1.00  0.00      B    H  
ATOM   4596  O   HOH B1526       7.742  34.732  17.030  1.00  0.00      B    O  
ATOM   4597  H1  HOH B1526       8.597  35.168  16.657  1.00  0.00      B    H  
ATOM   4598  H2  HOH B1526       6.967  35.255  16.744  1.00  0.00      B    H  
ATOM   4599  O   HOH B1527      12.480   0.866  20.429  1.00  0.00      B    O  
ATOM   4600  H1  HOH B1527      11.933   0.444  19.673  1.00  0.00      B    H  
ATOM   4601  H2  HOH B1527      11.795   1.161  21.064  1.00  0.00      B    H  
ATOM   4602  O   HOH B1528      19.279  30.327  16.465  1.00  0.00      B    O  
ATOM   4603  H1  HOH B1528      18.610  30.318  15.651  1.00  0.00      B    H  
ATOM   4604  H2  HOH B1528      18.772  29.871  17.229  1.00  0.00      B    H  
ATOM   4605  O   HOH B1529      30.883   5.510   4.727  1.00  0.00      B    O  
ATOM   4606  H1  HOH B1529      29.929   5.392   4.432  1.00  0.00      B    H  
ATOM   4607  H2  HOH B1529      30.978   6.356   5.311  1.00  0.00      B    H  
ATOM   4608  O   HOH B1530      25.974   5.290  35.546  1.00  0.00      B    O  
ATOM   4609  H1  HOH B1530      25.020   5.402  35.159  1.00  0.00      B    H  
ATOM   4610  H2  HOH B1530      26.602   5.240  34.717  1.00  0.00      B    H  
ATOM   4611  O   HOH B1531       7.088   7.440  10.609  1.00  0.00      B    O  
ATOM   4612  H1  HOH B1531       7.784   8.106  10.325  1.00  0.00      B    H  
ATOM   4613  H2  HOH B1531       7.588   6.610  10.710  1.00  0.00      B    H  
ATOM   4614  O   HOH B1532       6.713  17.344  23.367  1.00  0.00      B    O  
ATOM   4615  H1  HOH B1532       6.494  16.379  23.422  1.00  0.00      B    H  
ATOM   4616  H2  HOH B1532       5.838  17.850  23.377  1.00  0.00      B    H  
ATOM   4617  O   HOH B1533      26.893  21.341   3.741  1.00  0.00      B    O  
ATOM   4618  H1  HOH B1533      26.505  20.830   2.979  1.00  0.00      B    H  
ATOM   4619  H2  HOH B1533      27.355  20.659   4.317  1.00  0.00      B    H  
ATOM   4620  O   HOH B1534       4.689  14.444  15.583  1.00  0.00      B    O  
ATOM   4621  H1  HOH B1534       5.660  14.131  15.586  1.00  0.00      B    H  
ATOM   4622  H2  HOH B1534       4.233  14.116  16.441  1.00  0.00      B    H  
ATOM   4623  O   HOH B1535      13.394  31.403  32.074  1.00  0.00      B    O  
ATOM   4624  H1  HOH B1535      12.837  31.376  31.246  1.00  0.00      B    H  
ATOM   4625  H2  HOH B1535      13.662  32.389  32.127  1.00  0.00      B    H  
ATOM   4626  O   HOH B1536      13.889  24.443  31.259  1.00  0.00      B    O  
ATOM   4627  H1  HOH B1536      14.259  24.279  30.329  1.00  0.00      B    H  
ATOM   4628  H2  HOH B1536      14.658  24.631  31.897  1.00  0.00      B    H  
ATOM   4629  O   HOH B1537      12.708  37.744   5.316  1.00  0.00      B    O  
ATOM   4630  H1  HOH B1537      13.034  37.355   4.468  1.00  0.00      B    H  
ATOM   4631  H2  HOH B1537      12.660  36.971   6.030  1.00  0.00      B    H  
ATOM   4632  O   HOH B1538      32.700   0.338  15.310  1.00  0.00      B    O  
ATOM   4633  H1  HOH B1538      32.362  -0.435  14.801  1.00  0.00      B    H  
ATOM   4634  H2  HOH B1538      33.708   0.490  15.128  1.00  0.00      B    H  
ATOM   4635  O   HOH B1539      36.246   5.269  28.871  1.00  0.00      B    O  
ATOM   4636  H1  HOH B1539      36.916   5.992  28.997  1.00  0.00      B    H  
ATOM   4637  H2  HOH B1539      36.685   4.375  28.498  1.00  0.00      B    H  
ATOM   4638  O   HOH B1540      22.518  23.389  38.873  1.00  0.00      B    O  
ATOM   4639  H1  HOH B1540      21.928  22.704  38.427  1.00  0.00      B    H  
ATOM   4640  H2  HOH B1540      23.373  23.543  38.349  1.00  0.00      B    H  
ATOM   4641  O   HOH B1541      29.502   0.547   4.143  1.00  0.00      B    O  
ATOM   4642  H1  HOH B1541      28.692   0.750   4.712  1.00  0.00      B    H  
ATOM   4643  H2  HOH B1541      29.107   0.072   3.330  1.00  0.00      B    H  
ATOM   4644  O   HOH B1542       1.749  11.644  21.058  1.00  0.00      B    O  
ATOM   4645  H1  HOH B1542       1.151  11.101  20.421  1.00  0.00      B    H  
ATOM   4646  H2  HOH B1542       2.627  11.324  20.710  1.00  0.00      B    H  
ATOM   4647  O   HOH B1543       2.048  26.846  37.282  1.00  0.00      B    O  
ATOM   4648  H1  HOH B1543       1.176  26.297  37.268  1.00  0.00      B    H  
ATOM   4649  H2  HOH B1543       1.853  27.695  37.815  1.00  0.00      B    H  
ATOM   4650  O   HOH B1544      11.368  17.919  10.893  1.00  0.00      B    O  
ATOM   4651  H1  HOH B1544      11.544  17.108  11.454  1.00  0.00      B    H  
ATOM   4652  H2  HOH B1544      10.940  18.617  11.409  1.00  0.00      B    H  
ATOM   4653  O   HOH B1545      29.123  29.873   9.326  1.00  0.00      B    O  
ATOM   4654  H1  HOH B1545      29.572  29.906   8.412  1.00  0.00      B    H  
ATOM   4655  H2  HOH B1545      28.247  30.331   9.191  1.00  0.00      B    H  
ATOM   4656  O   HOH B1546      28.034   4.329  30.429  1.00  0.00      B    O  
ATOM   4657  H1  HOH B1546      27.642   4.314  29.565  1.00  0.00      B    H  
ATOM   4658  H2  HOH B1546      28.936   4.816  30.424  1.00  0.00      B    H  
ATOM   4659  O   HOH B1547      23.462  25.203  27.344  1.00  0.00      B    O  
ATOM   4660  H1  HOH B1547      22.585  24.759  27.241  1.00  0.00      B    H  
ATOM   4661  H2  HOH B1547      23.878  25.370  26.459  1.00  0.00      B    H  
ATOM   4662  O   HOH B1548      31.903  35.799  21.486  1.00  0.00      B    O  
ATOM   4663  H1  HOH B1548      31.939  36.069  20.456  1.00  0.00      B    H  
ATOM   4664  H2  HOH B1548      32.838  35.587  21.701  1.00  0.00      B    H  
ATOM   4665  O   HOH B1549       6.202   9.779   1.371  1.00  0.00      B    O  
ATOM   4666  H1  HOH B1549       6.790  10.627   1.165  1.00  0.00      B    H  
ATOM   4667  H2  HOH B1549       6.614   9.371   2.219  1.00  0.00      B    H  
ATOM   4668  O   HOH B1550      34.050  26.704  37.388  1.00  0.00      B    O  
ATOM   4669  H1  HOH B1550      33.245  26.270  37.087  1.00  0.00      B    H  
ATOM   4670  H2  HOH B1550      33.718  27.357  38.104  1.00  0.00      B    H  
ATOM   4671  O   HOH B1551      28.399   4.111  13.605  1.00  0.00      B    O  
ATOM   4672  H1  HOH B1551      28.058   3.852  14.537  1.00  0.00      B    H  
ATOM   4673  H2  HOH B1551      28.931   4.968  13.714  1.00  0.00      B    H  
ATOM   4674  O   HOH B1552      17.416  26.606  34.080  1.00  0.00      B    O  
ATOM   4675  H1  HOH B1552      18.395  26.617  34.378  1.00  0.00      B    H  
ATOM   4676  H2  HOH B1552      17.168  27.609  34.041  1.00  0.00      B    H  
ATOM   4677  O   HOH B1553      34.283   5.911  20.239  1.00  0.00      B    O  
ATOM   4678  H1  HOH B1553      33.926   6.623  20.894  1.00  0.00      B    H  
ATOM   4679  H2  HOH B1553      33.864   5.016  20.484  1.00  0.00      B    H  
ATOM   4680  O   HOH B1554      20.394  27.547  22.311  1.00  0.00      B    O  
ATOM   4681  H1  HOH B1554      19.828  26.941  21.696  1.00  0.00      B    H  
ATOM   4682  H2  HOH B1554      21.109  27.943  21.790  1.00  0.00      B    H  
ATOM   4683  O   HOH B1555      28.519  30.331  13.262  1.00  0.00      B    O  
ATOM   4684  H1  HOH B1555      29.552  30.286  13.261  1.00  0.00      B    H  
ATOM   4685  H2  HOH B1555      28.180  29.922  14.155  1.00  0.00      B    H  
ATOM   4686  O   HOH B1556      18.439  27.531  13.752  1.00  0.00      B    O  
ATOM   4687  H1  HOH B1556      19.388  27.295  13.455  1.00  0.00      B    H  
ATOM   4688  H2  HOH B1556      18.384  27.495  14.770  1.00  0.00      B    H  
ATOM   4689  O   HOH B1557      38.904  22.560  27.706  1.00  0.00      B    O  
ATOM   4690  H1  HOH B1557      39.343  23.248  27.052  1.00  0.00      B    H  
ATOM   4691  H2  HOH B1557      38.763  23.093  28.556  1.00  0.00      B    H  
ATOM   4692  O   HOH B1558      31.830  13.722   1.082  1.00  0.00      B    O  
ATOM   4693  H1  HOH B1558      31.275  12.974   1.485  1.00  0.00      B    H  
ATOM   4694  H2  HOH B1558      31.183  14.247   0.532  1.00  0.00      B    H  
ATOM   4695  O   HOH B1559       2.766  31.571  16.255  1.00  0.00      B    O  
ATOM   4696  H1  HOH B1559       2.119  31.957  16.980  1.00  0.00      B    H  
ATOM   4697  H2  HOH B1559       2.956  30.617  16.449  1.00  0.00      B    H  
ATOM   4698  O   HOH B1560      31.769   0.566  22.645  1.00  0.00      B    O  
ATOM   4699  H1  HOH B1560      31.102   1.235  22.993  1.00  0.00      B    H  
ATOM   4700  H2  HOH B1560      32.520   0.471  23.394  1.00  0.00      B    H  
ATOM   4701  O   HOH B1561      22.360  30.387  24.588  1.00  0.00      B    O  
ATOM   4702  H1  HOH B1561      22.619  30.937  23.785  1.00  0.00      B    H  
ATOM   4703  H2  HOH B1561      23.223  30.078  24.998  1.00  0.00      B    H  
ATOM   4704  O   HOH B1562       5.449  36.477  37.489  1.00  0.00      B    O  
ATOM   4705  H1  HOH B1562       4.482  36.755  37.680  1.00  0.00      B    H  
ATOM   4706  H2  HOH B1562       6.108  37.139  37.868  1.00  0.00      B    H  
ATOM   4707  O   HOH B1563      25.891  33.739  25.841  1.00  0.00      B    O  
ATOM   4708  H1  HOH B1563      26.034  34.720  26.064  1.00  0.00      B    H  
ATOM   4709  H2  HOH B1563      25.164  33.430  26.446  1.00  0.00      B    H  
ATOM   4710  O   HOH B1564      28.766  35.197  21.053  1.00  0.00      B    O  
ATOM   4711  H1  HOH B1564      28.257  35.855  20.533  1.00  0.00      B    H  
ATOM   4712  H2  HOH B1564      29.599  35.600  21.350  1.00  0.00      B    H  
ATOM   4713  O   HOH B1565      31.248  11.018  20.374  1.00  0.00      B    O  
ATOM   4714  H1  HOH B1565      31.633  10.725  21.252  1.00  0.00      B    H  
ATOM   4715  H2  HOH B1565      32.018  11.194  19.675  1.00  0.00      B    H  
ATOM   4716  O   HOH B1566      20.418  21.135  27.338  1.00  0.00      B    O  
ATOM   4717  H1  HOH B1566      19.433  21.048  27.091  1.00  0.00      B    H  
ATOM   4718  H2  HOH B1566      20.439  21.447  28.345  1.00  0.00      B    H  
ATOM   4719  O   HOH B1567      26.609  13.575  34.988  1.00  0.00      B    O  
ATOM   4720  H1  HOH B1567      27.145  13.537  35.845  1.00  0.00      B    H  
ATOM   4721  H2  HOH B1567      25.694  13.329  35.226  1.00  0.00      B    H  
ATOM   4722  O   HOH B1568       8.010   5.740  38.823  1.00  0.00      B    O  
ATOM   4723  H1  HOH B1568       8.839   5.769  38.204  1.00  0.00      B    H  
ATOM   4724  H2  HOH B1568       7.430   6.539  38.617  1.00  0.00      B    H  
ATOM   4725  O   HOH B1569      38.373  17.978  25.980  1.00  0.00      B    O  
ATOM   4726  H1  HOH B1569      38.638  17.673  26.944  1.00  0.00      B    H  
ATOM   4727  H2  HOH B1569      38.720  18.929  25.850  1.00  0.00      B    H  
ATOM   4728  O   HOH B1570      34.115  31.031   4.450  1.00  0.00      B    O  
ATOM   4729  H1  HOH B1570      33.606  30.262   4.924  1.00  0.00      B    H  
ATOM   4730  H2  HOH B1570      34.400  30.582   3.572  1.00  0.00      B    H  
ATOM   4731  O   HOH B1571      24.090  30.596   7.843  1.00  0.00      B    O  
ATOM   4732  H1  HOH B1571      23.364  30.056   8.383  1.00  0.00      B    H  
ATOM   4733  H2  HOH B1571      23.609  31.406   7.511  1.00  0.00      B    H  
ATOM   4734  O   HOH B1572      15.555  37.093   8.252  1.00  0.00      B    O  
ATOM   4735  H1  HOH B1572      15.479  38.074   8.474  1.00  0.00      B    H  
ATOM   4736  H2  HOH B1572      14.812  36.809   7.608  1.00  0.00      B    H  
ATOM   4737  O   HOH B1573      26.434  11.262  17.994  1.00  0.00      B    O  
ATOM   4738  H1  HOH B1573      26.865  10.389  18.295  1.00  0.00      B    H  
ATOM   4739  H2  HOH B1573      27.167  12.010  18.196  1.00  0.00      B    H  
ATOM   4740  O   HOH B1574      23.347   7.304  27.382  1.00  0.00      B    O  
ATOM   4741  H1  HOH B1574      23.427   7.777  28.262  1.00  0.00      B    H  
ATOM   4742  H2  HOH B1574      23.129   6.340  27.549  1.00  0.00      B    H  
ATOM   4743  O   HOH B1575      16.536  28.497  22.130  1.00  0.00      B    O  
ATOM   4744  H1  HOH B1575      17.075  29.315  22.393  1.00  0.00      B    H  
ATOM   4745  H2  HOH B1575      15.883  28.809  21.388  1.00  0.00      B    H  
ATOM   4746  O   HOH B1576      26.135  38.942   8.827  1.00  0.00      B    O  
ATOM   4747  H1  HOH B1576      25.809  38.675   7.953  1.00  0.00      B    H  
ATOM   4748  H2  HOH B1576      25.372  39.526   9.161  1.00  0.00      B    H  
ATOM   4749  O   HOH B1577      29.439  17.055  25.039  1.00  0.00      B    O  
ATOM   4750  H1  HOH B1577      28.765  16.370  25.159  1.00  0.00      B    H  
ATOM   4751  H2  HOH B1577      29.387  17.722  25.869  1.00  0.00      B    H  
ATOM   4752  O   HOH B1578      28.632  18.915   4.583  1.00  0.00      B    O  
ATOM   4753  H1  HOH B1578      29.229  18.093   4.449  1.00  0.00      B    H  
ATOM   4754  H2  HOH B1578      28.970  19.312   5.475  1.00  0.00      B    H  
ATOM   4755  O   HOH B1579       9.240  32.562  20.625  1.00  0.00      B    O  
ATOM   4756  H1  HOH B1579       9.318  33.074  19.757  1.00  0.00      B    H  
ATOM   4757  H2  HOH B1579      10.079  32.076  20.839  1.00  0.00      B    H  
ATOM   4758  O   HOH B1580       0.204  20.573  20.077  1.00  0.00      B    O  
ATOM   4759  H1  HOH B1580       0.632  20.372  19.142  1.00  0.00      B    H  
ATOM   4760  H2  HOH B1580      -0.765  20.666  19.993  1.00  0.00      B    H  
ATOM   4761  O   HOH B1581      17.103  20.034  34.890  1.00  0.00      B    O  
ATOM   4762  H1  HOH B1581      17.403  20.237  35.806  1.00  0.00      B    H  
ATOM   4763  H2  HOH B1581      16.487  19.210  34.921  1.00  0.00      B    H  
ATOM   4764  O   HOH B1582      18.548  20.837   9.721  1.00  0.00      B    O  
ATOM   4765  H1  HOH B1582      18.536  21.225  10.631  1.00  0.00      B    H  
ATOM   4766  H2  HOH B1582      18.142  21.470   9.073  1.00  0.00      B    H  
ATOM   4767  O   HOH B1583      32.814   3.728  20.929  1.00  0.00      B    O  
ATOM   4768  H1  HOH B1583      32.000   4.271  21.302  1.00  0.00      B    H  
ATOM   4769  H2  HOH B1583      33.233   3.065  21.583  1.00  0.00      B    H  
ATOM   4770  O   HOH B1584       0.733  18.860  17.572  1.00  0.00      B    O  
ATOM   4771  H1  HOH B1584       0.059  18.210  18.013  1.00  0.00      B    H  
ATOM   4772  H2  HOH B1584       1.303  18.272  16.919  1.00  0.00      B    H  
ATOM   4773  O   HOH B1585      28.380  36.806   5.577  1.00  0.00      B    O  
ATOM   4774  H1  HOH B1585      27.870  36.166   4.958  1.00  0.00      B    H  
ATOM   4775  H2  HOH B1585      29.366  36.866   5.239  1.00  0.00      B    H  
ATOM   4776  O   HOH B1586      22.419  37.586   1.594  1.00  0.00      B    O  
ATOM   4777  H1  HOH B1586      22.025  36.761   1.103  1.00  0.00      B    H  
ATOM   4778  H2  HOH B1586      22.625  38.184   0.794  1.00  0.00      B    H  
ATOM   4779  O   HOH B1587       0.977  25.284  29.512  1.00  0.00      B    O  
ATOM   4780  H1  HOH B1587       1.853  25.364  30.076  1.00  0.00      B    H  
ATOM   4781  H2  HOH B1587       0.434  24.584  29.987  1.00  0.00      B    H  
ATOM   4782  O   HOH B1588      28.163  22.744  17.293  1.00  0.00      B    O  
ATOM   4783  H1  HOH B1588      27.649  23.570  17.661  1.00  0.00      B    H  
ATOM   4784  H2  HOH B1588      28.926  23.120  16.688  1.00  0.00      B    H  
ATOM   4785  O   HOH B1589      10.637  21.554   4.798  1.00  0.00      B    O  
ATOM   4786  H1  HOH B1589      11.182  21.207   5.580  1.00  0.00      B    H  
ATOM   4787  H2  HOH B1589      10.165  22.435   5.084  1.00  0.00      B    H  
ATOM   4788  O   HOH B1590       5.953  22.448  29.015  1.00  0.00      B    O  
ATOM   4789  H1  HOH B1590       6.944  22.474  28.830  1.00  0.00      B    H  
ATOM   4790  H2  HOH B1590       5.493  23.326  28.750  1.00  0.00      B    H  
ATOM   4791  O   HOH B1591      15.410  18.349   4.756  1.00  0.00      B    O  
ATOM   4792  H1  HOH B1591      16.278  18.315   5.259  1.00  0.00      B    H  
ATOM   4793  H2  HOH B1591      15.485  17.625   4.017  1.00  0.00      B    H  
ATOM   4794  O   HOH B1592      22.894  24.401  21.455  1.00  0.00      B    O  
ATOM   4795  H1  HOH B1592      22.197  24.026  22.120  1.00  0.00      B    H  
ATOM   4796  H2  HOH B1592      22.404  24.662  20.634  1.00  0.00      B    H  
ATOM   4797  O   HOH B1593      24.784  33.703  30.798  1.00  0.00      B    O  
ATOM   4798  H1  HOH B1593      25.576  33.642  30.207  1.00  0.00      B    H  
ATOM   4799  H2  HOH B1593      24.060  34.048  30.214  1.00  0.00      B    H  
ATOM   4800  O   HOH B1594       5.271  19.661   5.958  1.00  0.00      B    O  
ATOM   4801  H1  HOH B1594       4.870  20.410   5.448  1.00  0.00      B    H  
ATOM   4802  H2  HOH B1594       5.984  19.256   5.321  1.00  0.00      B    H  
ATOM   4803  O   HOH B1595      18.405  23.326  31.813  1.00  0.00      B    O  
ATOM   4804  H1  HOH B1595      17.610  22.679  31.977  1.00  0.00      B    H  
ATOM   4805  H2  HOH B1595      18.738  23.556  32.750  1.00  0.00      B    H  
ATOM   4806  O   HOH B1596      33.763   9.936  29.862  1.00  0.00      B    O  
ATOM   4807  H1  HOH B1596      33.637  10.694  29.157  1.00  0.00      B    H  
ATOM   4808  H2  HOH B1596      33.934  10.436  30.728  1.00  0.00      B    H  
ATOM   4809  O   HOH B1597      30.228   3.516  35.089  1.00  0.00      B    O  
ATOM   4810  H1  HOH B1597      30.263   2.766  34.438  1.00  0.00      B    H  
ATOM   4811  H2  HOH B1597      29.867   3.079  35.978  1.00  0.00      B    H  
ATOM   4812  O   HOH B1598      18.019  30.716  23.166  1.00  0.00      B    O  
ATOM   4813  H1  HOH B1598      18.739  30.242  23.750  1.00  0.00      B    H  
ATOM   4814  H2  HOH B1598      17.931  31.648  23.526  1.00  0.00      B    H  
ATOM   4815  O   HOH B1599      17.134  17.238  36.497  1.00  0.00      B    O  
ATOM   4816  H1  HOH B1599      17.135  16.507  37.197  1.00  0.00      B    H  
ATOM   4817  H2  HOH B1599      17.712  17.983  36.942  1.00  0.00      B    H  
ATOM   4818  O   HOH B1600       9.037  32.109  17.767  1.00  0.00      B    O  
ATOM   4819  H1  HOH B1600       8.164  32.541  17.498  1.00  0.00      B    H  
ATOM   4820  H2  HOH B1600       8.806  31.164  18.164  1.00  0.00      B    H  
ATOM   4821  O   HOH B1601      18.598  32.161   5.847  1.00  0.00      B    O  
ATOM   4822  H1  HOH B1601      18.947  32.219   6.826  1.00  0.00      B    H  
ATOM   4823  H2  HOH B1601      19.194  32.730   5.315  1.00  0.00      B    H  
ATOM   4824  O   HOH B1602       0.507  31.652   6.956  1.00  0.00      B    O  
ATOM   4825  H1  HOH B1602       0.221  30.917   7.619  1.00  0.00      B    H  
ATOM   4826  H2  HOH B1602       1.454  31.814   7.085  1.00  0.00      B    H  
ATOM   4827  O   HOH B1603      11.736  20.427   6.990  1.00  0.00      B    O  
ATOM   4828  H1  HOH B1603      12.588  19.888   7.212  1.00  0.00      B    H  
ATOM   4829  H2  HOH B1603      11.889  21.292   7.507  1.00  0.00      B    H  
ATOM   4830  O   HOH B1604      28.243   9.254   3.768  1.00  0.00      B    O  
ATOM   4831  H1  HOH B1604      27.414   8.795   3.326  1.00  0.00      B    H  
ATOM   4832  H2  HOH B1604      29.087   8.856   3.399  1.00  0.00      B    H  
ATOM   4833  O   HOH B1605      38.546  21.520  34.073  1.00  0.00      B    O  
ATOM   4834  H1  HOH B1605      39.345  21.826  34.601  1.00  0.00      B    H  
ATOM   4835  H2  HOH B1605      38.891  20.692  33.555  1.00  0.00      B    H  
ATOM   4836  O   HOH B1606       2.475  23.067  32.963  1.00  0.00      B    O  
ATOM   4837  H1  HOH B1606       3.314  23.376  32.459  1.00  0.00      B    H  
ATOM   4838  H2  HOH B1606       1.879  22.644  32.235  1.00  0.00      B    H  
ATOM   4839  O   HOH B1607      29.658   1.726  13.464  1.00  0.00      B    O  
ATOM   4840  H1  HOH B1607      29.850   1.159  12.670  1.00  0.00      B    H  
ATOM   4841  H2  HOH B1607      29.190   2.561  13.224  1.00  0.00      B    H  
ATOM   4842  O   HOH B1608      21.927  13.345  12.452  1.00  0.00      B    O  
ATOM   4843  H1  HOH B1608      22.564  13.649  11.798  1.00  0.00      B    H  
ATOM   4844  H2  HOH B1608      21.000  13.580  12.014  1.00  0.00      B    H  
ATOM   4845  O   HOH B1609      24.889   9.250   6.196  1.00  0.00      B    O  
ATOM   4846  H1  HOH B1609      25.063   8.285   6.211  1.00  0.00      B    H  
ATOM   4847  H2  HOH B1609      24.735   9.618   5.264  1.00  0.00      B    H  
ATOM   4848  O   HOH B1610      26.813  33.505   6.806  1.00  0.00      B    O  
ATOM   4849  H1  HOH B1610      26.028  33.785   7.348  1.00  0.00      B    H  
ATOM   4850  H2  HOH B1610      27.727  33.782   7.193  1.00  0.00      B    H  
ATOM   4851  O   HOH B1611      30.529  33.028  35.761  1.00  0.00      B    O  
ATOM   4852  H1  HOH B1611      29.932  33.588  35.184  1.00  0.00      B    H  
ATOM   4853  H2  HOH B1611      29.884  32.362  36.206  1.00  0.00      B    H  
ATOM   4854  O   HOH B1612      10.061  27.165   1.079  1.00  0.00      B    O  
ATOM   4855  H1  HOH B1612       9.432  26.425   1.178  1.00  0.00      B    H  
ATOM   4856  H2  HOH B1612       9.494  28.011   1.043  1.00  0.00      B    H  
ATOM   4857  O   HOH B1613       3.399  17.074  36.478  1.00  0.00      B    O  
ATOM   4858  H1  HOH B1613       3.356  17.276  37.467  1.00  0.00      B    H  
ATOM   4859  H2  HOH B1613       3.357  17.931  35.956  1.00  0.00      B    H  
ATOM   4860  O   HOH B1614      28.122   6.011  26.843  1.00  0.00      B    O  
ATOM   4861  H1  HOH B1614      29.005   6.412  27.153  1.00  0.00      B    H  
ATOM   4862  H2  HOH B1614      27.552   6.764  26.477  1.00  0.00      B    H  
ATOM   4863  O   HOH B1615      15.071  17.450  12.261  1.00  0.00      B    O  
ATOM   4864  H1  HOH B1615      16.083  17.476  12.125  1.00  0.00      B    H  
ATOM   4865  H2  HOH B1615      14.796  16.550  12.619  1.00  0.00      B    H  
ATOM   4866  O   HOH B1616      17.664  33.233  24.300  1.00  0.00      B    O  
ATOM   4867  H1  HOH B1616      16.908  33.953  24.422  1.00  0.00      B    H  
ATOM   4868  H2  HOH B1616      17.733  32.774  25.232  1.00  0.00      B    H  
ATOM   4869  O   HOH B1617      33.327  17.725  32.237  1.00  0.00      B    O  
ATOM   4870  H1  HOH B1617      32.588  17.818  32.889  1.00  0.00      B    H  
ATOM   4871  H2  HOH B1617      34.047  18.357  32.514  1.00  0.00      B    H  
ATOM   4872  O   HOH B1618       3.864  15.241   5.390  1.00  0.00      B    O  
ATOM   4873  H1  HOH B1618       3.003  15.253   5.961  1.00  0.00      B    H  
ATOM   4874  H2  HOH B1618       4.507  15.955   5.756  1.00  0.00      B    H  
ATOM   4875  O   HOH B1619       8.692  36.992   5.163  1.00  0.00      B    O  
ATOM   4876  H1  HOH B1619       8.902  37.287   4.233  1.00  0.00      B    H  
ATOM   4877  H2  HOH B1619       8.704  37.783   5.772  1.00  0.00      B    H  
ATOM   4878  O   HOH B1620      12.005   4.227   6.262  1.00  0.00      B    O  
ATOM   4879  H1  HOH B1620      11.196   4.501   5.684  1.00  0.00      B    H  
ATOM   4880  H2  HOH B1620      12.275   3.315   5.951  1.00  0.00      B    H  
ATOM   4881  O   HOH B1621      28.033  32.659  22.052  1.00  0.00      B    O  
ATOM   4882  H1  HOH B1621      28.406  33.584  21.835  1.00  0.00      B    H  
ATOM   4883  H2  HOH B1621      27.125  32.697  22.493  1.00  0.00      B    H  
ATOM   4884  O   HOH B1622      15.621  21.594   7.966  1.00  0.00      B    O  
ATOM   4885  H1  HOH B1622      14.994  20.837   8.022  1.00  0.00      B    H  
ATOM   4886  H2  HOH B1622      16.071  21.545   7.047  1.00  0.00      B    H  
ATOM   4887  O   HOH B1623      35.266  33.665   4.705  1.00  0.00      B    O  
ATOM   4888  H1  HOH B1623      35.621  33.504   5.680  1.00  0.00      B    H  
ATOM   4889  H2  HOH B1623      34.799  32.793   4.438  1.00  0.00      B    H  
ATOM   4890  O   HOH B1624       5.676  27.982   8.143  1.00  0.00      B    O  
ATOM   4891  H1  HOH B1624       4.946  27.303   8.023  1.00  0.00      B    H  
ATOM   4892  H2  HOH B1624       6.372  27.793   7.401  1.00  0.00      B    H  
ATOM   4893  O   HOH B1625      37.236  29.686  25.829  1.00  0.00      B    O  
ATOM   4894  H1  HOH B1625      36.402  30.095  26.219  1.00  0.00      B    H  
ATOM   4895  H2  HOH B1625      37.046  28.711  25.648  1.00  0.00      B    H  
ATOM   4896  O   HOH B1626       7.778   2.704  12.800  1.00  0.00      B    O  
ATOM   4897  H1  HOH B1626       8.410   2.465  12.011  1.00  0.00      B    H  
ATOM   4898  H2  HOH B1626       7.138   3.383  12.505  1.00  0.00      B    H  
ATOM   4899  O   HOH B1627      21.835   0.123   4.328  1.00  0.00      B    O  
ATOM   4900  H1  HOH B1627      21.713   1.030   3.882  1.00  0.00      B    H  
ATOM   4901  H2  HOH B1627      22.289  -0.468   3.665  1.00  0.00      B    H  
ATOM   4902  O   HOH B1628      15.869  25.765  36.888  1.00  0.00      B    O  
ATOM   4903  H1  HOH B1628      16.002  26.078  35.964  1.00  0.00      B    H  
ATOM   4904  H2  HOH B1628      16.814  25.718  37.241  1.00  0.00      B    H  
ATOM   4905  O   HOH B1629      21.728  34.651  25.818  1.00  0.00      B    O  
ATOM   4906  H1  HOH B1629      21.019  34.609  26.515  1.00  0.00      B    H  
ATOM   4907  H2  HOH B1629      22.519  34.140  26.211  1.00  0.00      B    H  
ATOM   4908  O   HOH B1630      33.577  14.219  23.629  1.00  0.00      B    O  
ATOM   4909  H1  HOH B1630      34.196  14.558  22.891  1.00  0.00      B    H  
ATOM   4910  H2  HOH B1630      32.850  14.907  23.801  1.00  0.00      B    H  
ATOM   4911  O   HOH B1631      30.088   2.414   0.825  1.00  0.00      B    O  
ATOM   4912  H1  HOH B1631      30.940   2.750   1.307  1.00  0.00      B    H  
ATOM   4913  H2  HOH B1631      29.399   3.172   0.829  1.00  0.00      B    H  
ATOM   4914  O   HOH B1632       2.357  10.718  37.435  1.00  0.00      B    O  
ATOM   4915  H1  HOH B1632       1.359  10.541  37.175  1.00  0.00      B    H  
ATOM   4916  H2  HOH B1632       2.533  11.614  37.008  1.00  0.00      B    H  
ATOM   4917  O   HOH B1633      14.655   0.304   9.011  1.00  0.00      B    O  
ATOM   4918  H1  HOH B1633      13.634   0.218   8.810  1.00  0.00      B    H  
ATOM   4919  H2  HOH B1633      14.746   0.446   9.998  1.00  0.00      B    H  
ATOM   4920  O   HOH B1634       9.890   7.762  38.348  1.00  0.00      B    O  
ATOM   4921  H1  HOH B1634       9.897   7.978  37.391  1.00  0.00      B    H  
ATOM   4922  H2  HOH B1634       9.329   8.489  38.827  1.00  0.00      B    H  
ATOM   4923  O   HOH B1635      12.158  10.711  12.957  1.00  0.00      B    O  
ATOM   4924  H1  HOH B1635      13.176  10.617  13.024  1.00  0.00      B    H  
ATOM   4925  H2  HOH B1635      11.727   9.810  12.617  1.00  0.00      B    H  
ATOM   4926  O   HOH B1636       6.617   7.421  27.537  1.00  0.00      B    O  
ATOM   4927  H1  HOH B1636       6.415   7.730  26.633  1.00  0.00      B    H  
ATOM   4928  H2  HOH B1636       6.203   6.521  27.700  1.00  0.00      B    H  
ATOM   4929  O   HOH B1637      14.043  10.003  37.987  1.00  0.00      B    O  
ATOM   4930  H1  HOH B1637      13.938   9.945  39.012  1.00  0.00      B    H  
ATOM   4931  H2  HOH B1637      14.149   9.061  37.667  1.00  0.00      B    H  
ATOM   4932  O   HOH B1638       5.259  22.680  14.380  1.00  0.00      B    O  
ATOM   4933  H1  HOH B1638       5.299  22.731  15.393  1.00  0.00      B    H  
ATOM   4934  H2  HOH B1638       5.031  21.655  14.151  1.00  0.00      B    H  
ATOM   4935  O   HOH B1639      13.057   6.466   7.444  1.00  0.00      B    O  
ATOM   4936  H1  HOH B1639      12.290   6.581   8.149  1.00  0.00      B    H
[truncated: 87,809 more chars]
