# Supplementary material for: ECE vs DISP Mechanisms in Anodic Electrolysis of Benzyl Alcohols: Computational Prediction of Microscopic Rate Constants
Source: J Phys Chem C Nanomater Interfaces. 2025 Aug 28;129(36):16076–96. doi: 10.1021/acs.jpcc.5c04347 (PMC12434723; doi:10.1021/acs.jpcc.5c04347)
Supplement: Supplementary file 2 [file jp5c04347_si_002.zip › example_simulation_inputs/QMMM_simulation_bulk_H2O_base_H2O/start_11_-0.706_coords.pdb]

TITLE     MDANALYSIS FRAME 0: Created by PDBWriter
CRYST1   39.149   39.149   39.149  90.00  90.00  90.00 P 1           1
ATOM      1  C00 2ag A   1      14.628  15.182  21.791  1.00  0.00      A    C  
ATOM      2  O01 2ag A   1      15.090  16.432  21.476  1.00  0.00      A    O  
ATOM      3  C02 2ag A   1      14.392  17.320  20.795  1.00  0.00      A    C  
ATOM      4  C03 2ag A   1      15.181  18.465  20.464  1.00  0.00      A    C  
ATOM      5  C04 2ag A   1      14.613  19.458  19.716  1.00  0.00      A    C  
ATOM      6  C05 2ag A   1      13.223  19.423  19.416  1.00  0.00      A    C  
ATOM      7  C06 2ag A   1      12.644  20.572  18.757  1.00  0.00      A    C  
ATOM      8  O07 2ag A   1      11.280  20.660  19.015  1.00  0.00      A    O  
ATOM      9  C08 2ag A   1      12.457  18.298  19.734  1.00  0.00      A    C  
ATOM     10  C09 2ag A   1      13.020  17.222  20.395  1.00  0.00      A    C  
ATOM     11  H0A 2ag A   1      14.137  14.583  21.027  1.00  0.00      A    H  
ATOM     12  H0B 2ag A   1      15.584  14.722  22.057  1.00  0.00      A    H  
ATOM     13  H0C 2ag A   1      13.982  15.237  22.659  1.00  0.00      A    H  
ATOM     14  H0D 2ag A   1      16.219  18.399  20.822  1.00  0.00      A    H  
ATOM     15  H0E 2ag A   1      15.135  20.396  19.503  1.00  0.00      A    H  
ATOM     16  H0F 2ag A   1      12.886  20.424  17.627  1.00  0.00      A    H  
ATOM     17  H0G 2ag A   1      13.161  21.512  18.990  1.00  0.00      A    H  
ATOM     18  H0H 2ag A   1      10.840  21.141  18.254  1.00  0.00      A    H  
ATOM     19  H0I 2ag A   1      11.425  18.192  19.562  1.00  0.00      A    H  
ATOM     20  H0J 2ag A   1      12.493  16.331  20.728  1.00  0.00      A    H  
ATOM     21  O   HOH B   1      13.093  19.954  15.741  1.00  0.00      B    O  
ATOM     22  H1  HOH B   1      12.565  19.067  15.965  1.00  0.00      B    H  
ATOM     23  H2  HOH B   1      12.422  20.612  15.718  1.00  0.00      B    H  
ATOM     24  O   HOH B   2      13.087  23.843  15.606  1.00  0.00      B    O  
ATOM     25  H1  HOH B   2      12.679  24.312  16.371  1.00  0.00      B    H  
ATOM     26  H2  HOH B   2      13.676  24.498  15.122  1.00  0.00      B    H  
ATOM     27  O   HOH B   3      13.460  23.976  19.247  1.00  0.00      B    O  
ATOM     28  H1  HOH B   3      13.863  24.868  19.492  1.00  0.00      B    H  
ATOM     29  H2  HOH B   3      12.697  24.113  18.636  1.00  0.00      B    H  
ATOM     30  O   HOH B   4       9.655  21.479  17.036  1.00  0.00      B    O  
ATOM     31  H1  HOH B   4       8.886  22.021  17.267  1.00  0.00      B    H  
ATOM     32  H2  HOH B   4      10.088  21.862  16.205  1.00  0.00      B    H  
ATOM     33  O   HOH B   5      13.148  22.532  21.658  1.00  0.00      B    O  
ATOM     34  H1  HOH B   5      13.211  23.033  20.771  1.00  0.00      B    H  
ATOM     35  H2  HOH B   5      13.977  22.111  21.660  1.00  0.00      B    H  
ATOM     36  O   HOH B   6      11.353  24.740  17.542  1.00  0.00      B    O  
ATOM     37  H1  HOH B   6      10.483  24.265  17.365  1.00  0.00      B    H  
ATOM     38  H2  HOH B   6      11.009  25.555  17.944  1.00  0.00      B    H  
ATOM     39  O   HOH B   7      15.634  22.196  18.583  1.00  0.00      B    O  
ATOM     40  H1  HOH B   7      15.354  21.965  17.716  1.00  0.00      B    H  
ATOM     41  H2  HOH B   7      15.021  22.873  18.890  1.00  0.00      B    H  
ATOM     42  O   HOH B   8      11.051  20.837  21.745  1.00  0.00      B    O  
ATOM     43  H1  HOH B   8      10.942  20.761  20.794  1.00  0.00      B    H  
ATOM     44  H2  HOH B   8      11.671  21.561  21.680  1.00  0.00      B    H  
ATOM     45  O   HOH B   9      11.393  22.042  14.799  1.00  0.00      B    O  
ATOM     46  H1  HOH B   9      11.263  21.638  13.899  1.00  0.00      B    H  
ATOM     47  H2  HOH B   9      12.033  22.800  14.741  1.00  0.00      B    H  
ATOM     48  O   HOH B  10      11.729  17.753  16.665  1.00  0.00      B    O  
ATOM     49  H1  HOH B  10      11.528  17.344  15.738  1.00  0.00      B    H  
ATOM     50  H2  HOH B  10      10.856  18.223  16.959  1.00  0.00      B    H  
ATOM     51  O   HOH B  11       9.338  18.844  17.263  1.00  0.00      B    O  
ATOM     52  H1  HOH B  11       8.980  18.348  16.504  1.00  0.00      B    H  
ATOM     53  H2  HOH B  11       9.485  19.773  17.070  1.00  0.00      B    H  
ATOM     54  O   HOH B  12      14.833  21.747  16.089  1.00  0.00      B    O  
ATOM     55  H1  HOH B  12      14.380  20.903  16.079  1.00  0.00      B    H  
ATOM     56  H2  HOH B  12      14.097  22.375  15.923  1.00  0.00      B    H  
ATOM     57  O   HOH B  13       2.471  17.951  31.734  1.00  0.00      B    O  
ATOM     58  H1  HOH B  13       2.552  16.917  31.781  1.00  0.00      B    H  
ATOM     59  H2  HOH B  13       2.249  18.236  32.694  1.00  0.00      B    H  
ATOM     60  O   HOH B  14      24.062  38.779  23.308  1.00  0.00      B    O  
ATOM     61  H1  HOH B  14      24.355  39.357  24.121  1.00  0.00      B    H  
ATOM     62  H2  HOH B  14      24.776  38.913  22.617  1.00  0.00      B    H  
ATOM     63  O   HOH B  15      17.660  11.750  12.870  1.00  0.00      B    O  
ATOM     64  H1  HOH B  15      16.673  11.598  12.769  1.00  0.00      B    H  
ATOM     65  H2  HOH B  15      17.855  12.155  13.767  1.00  0.00      B    H  
ATOM     66  O   HOH B  16      32.674  15.776  12.246  1.00  0.00      B    O  
ATOM     67  H1  HOH B  16      32.617  16.341  13.081  1.00  0.00      B    H  
ATOM     68  H2  HOH B  16      32.428  14.780  12.586  1.00  0.00      B    H  
ATOM     69  O   HOH B  17       5.777  16.355  22.439  1.00  0.00      B    O  
ATOM     70  H1  HOH B  17       6.061  16.476  21.504  1.00  0.00      B    H  
ATOM     71  H2  HOH B  17       5.702  15.367  22.545  1.00  0.00      B    H  
ATOM     72  O   HOH B  18       9.027   9.024  12.835  1.00  0.00      B    O  
ATOM     73  H1  HOH B  18       8.956   8.984  13.836  1.00  0.00      B    H  
ATOM     74  H2  HOH B  18       9.710   8.409  12.469  1.00  0.00      B    H  
ATOM     75  O   HOH B  19      14.127   0.703  30.119  1.00  0.00      B    O  
ATOM     76  H1  HOH B  19      14.235   1.715  30.005  1.00  0.00      B    H  
ATOM     77  H2  HOH B  19      15.028   0.397  30.396  1.00  0.00      B    H  
ATOM     78  O   HOH B  20       4.067  34.144  23.318  1.00  0.00      B    O  
ATOM     79  H1  HOH B  20       3.622  34.727  24.077  1.00  0.00      B    H  
ATOM     80  H2  HOH B  20       5.005  33.879  23.674  1.00  0.00      B    H  
ATOM     81  O   HOH B  21      15.097  27.424  33.878  1.00  0.00      B    O  
ATOM     82  H1  HOH B  21      14.707  28.015  34.570  1.00  0.00      B    H  
ATOM     83  H2  HOH B  21      15.051  26.426  34.197  1.00  0.00      B    H  
ATOM     84  O   HOH B  22      16.965   4.589   3.364  1.00  0.00      B    O  
ATOM     85  H1  HOH B  22      17.006   4.027   4.235  1.00  0.00      B    H  
ATOM     86  H2  HOH B  22      17.790   5.180   3.363  1.00  0.00      B    H  
ATOM     87  O   HOH B  23      25.623  21.484  34.513  1.00  0.00      B    O  
ATOM     88  H1  HOH B  23      24.603  21.345  34.604  1.00  0.00      B    H  
ATOM     89  H2  HOH B  23      25.862  22.166  35.174  1.00  0.00      B    H  
ATOM     90  O   HOH B  24      32.157  23.832  23.834  1.00  0.00      B    O  
ATOM     91  H1  HOH B  24      32.308  22.847  24.056  1.00  0.00      B    H  
ATOM     92  H2  HOH B  24      32.272  24.000  22.860  1.00  0.00      B    H  
ATOM     93  O   HOH B  25      20.178  11.332  24.840  1.00  0.00      B    O  
ATOM     94  H1  HOH B  25      19.272  11.045  24.465  1.00  0.00      B    H  
ATOM     95  H2  HOH B  25      20.578  11.926  24.146  1.00  0.00      B    H  
ATOM     96  O   HOH B  26       7.815   0.490  18.470  1.00  0.00      B    O  
ATOM     97  H1  HOH B  26       8.835   0.521  18.649  1.00  0.00      B    H  
ATOM     98  H2  HOH B  26       7.723  -0.214  17.810  1.00  0.00      B    H  
ATOM     99  O   HOH B  27       4.285  11.727   9.658  1.00  0.00      B    O  
ATOM    100  H1  HOH B  27       5.275  11.768   9.370  1.00  0.00      B    H  
ATOM    101  H2  HOH B  27       4.021  10.727   9.684  1.00  0.00      B    H  
ATOM    102  O   HOH B  28      33.510  20.358  28.162  1.00  0.00      B    O  
ATOM    103  H1  HOH B  28      33.712  20.347  29.200  1.00  0.00      B    H  
ATOM    104  H2  HOH B  28      34.261  19.749  27.708  1.00  0.00      B    H  
ATOM    105  O   HOH B  29      30.126  38.681  33.728  1.00  0.00      B    O  
ATOM    106  H1  HOH B  29      30.256  38.535  32.698  1.00  0.00      B    H  
ATOM    107  H2  HOH B  29      29.724  37.909  34.174  1.00  0.00      B    H  
ATOM    108  O   HOH B  30       2.333  27.106   1.391  1.00  0.00      B    O  
ATOM    109  H1  HOH B  30       3.109  26.949   1.939  1.00  0.00      B    H  
ATOM    110  H2  HOH B  30       2.313  28.083   1.056  1.00  0.00      B    H  
ATOM    111  O   HOH B  31      30.142  20.698  35.381  1.00  0.00      B    O  
ATOM    112  H1  HOH B  31      30.610  21.051  36.235  1.00  0.00      B    H  
ATOM    113  H2  HOH B  31      30.577  19.830  35.073  1.00  0.00      B    H  
ATOM    114  O   HOH B  32       0.720  33.586   7.862  1.00  0.00      B    O  
ATOM    115  H1  HOH B  32       0.599  33.790   6.888  1.00  0.00      B    H  
ATOM    116  H2  HOH B  32       1.591  33.069   7.955  1.00  0.00      B    H  
ATOM    117  O   HOH B  33      13.255  17.007   4.360  1.00  0.00      B    O  
ATOM    118  H1  HOH B  33      12.395  17.533   4.659  1.00  0.00      B    H  
ATOM    119  H2  HOH B  33      14.001  17.727   4.263  1.00  0.00      B    H  
ATOM    120  O   HOH B  34      24.334   2.902   4.085  1.00  0.00      B    O  
ATOM    121  H1  HOH B  34      23.491   2.886   3.385  1.00  0.00      B    H  
ATOM    122  H2  HOH B  34      25.169   2.598   3.577  1.00  0.00      B    H  
ATOM    123  O   HOH B  35      16.373  11.078  35.232  1.00  0.00      B    O  
ATOM    124  H1  HOH B  35      17.239  11.188  35.874  1.00  0.00      B    H  
ATOM    125  H2  HOH B  35      16.324  10.131  34.932  1.00  0.00      B    H  
ATOM    126  O   HOH B  36      18.310  21.366  23.847  1.00  0.00      B    O  
ATOM    127  H1  HOH B  36      17.822  22.097  24.436  1.00  0.00      B    H  
ATOM    128  H2  HOH B  36      17.679  20.591  23.616  1.00  0.00      B    H  
ATOM    129  O   HOH B  37      26.951  22.906  13.749  1.00  0.00      B    O  
ATOM    130  H1  HOH B  37      26.619  23.383  14.531  1.00  0.00      B    H  
ATOM    131  H2  HOH B  37      26.272  22.218  13.411  1.00  0.00      B    H  
ATOM    132  O   HOH B  38       6.830  18.887  34.559  1.00  0.00      B    O  
ATOM    133  H1  HOH B  38       6.008  19.558  34.770  1.00  0.00      B    H  
ATOM    134  H2  HOH B  38       6.870  18.246  35.334  1.00  0.00      B    H  
ATOM    135  O   HOH B  39      18.623  31.884  34.111  1.00  0.00      B    O  
ATOM    136  H1  HOH B  39      17.819  32.105  33.574  1.00  0.00      B    H  
ATOM    137  H2  HOH B  39      18.378  31.110  34.699  1.00  0.00      B    H  
ATOM    138  O   HOH B  40      29.431   6.395  21.617  1.00  0.00      B    O  
ATOM    139  H1  HOH B  40      30.049   5.791  21.174  1.00  0.00      B    H  
ATOM    140  H2  HOH B  40      28.952   5.842  22.294  1.00  0.00      B    H  
ATOM    141  O   HOH B  41      18.221  21.012  18.211  1.00  0.00      B    O  
ATOM    142  H1  HOH B  41      18.079  20.049  18.445  1.00  0.00      B    H  
ATOM    143  H2  HOH B  41      17.298  21.456  18.347  1.00  0.00      B    H  
ATOM    144  O   HOH B  42      35.729  34.039  20.281  1.00  0.00      B    O  
ATOM    145  H1  HOH B  42      35.755  35.028  20.364  1.00  0.00      B    H  
ATOM    146  H2  HOH B  42      36.659  33.657  20.441  1.00  0.00      B    H  
ATOM    147  O   HOH B  43      25.620  35.076  27.093  1.00  0.00      B    O  
ATOM    148  H1  HOH B  43      26.019  34.752  26.199  1.00  0.00      B    H  
ATOM    149  H2  HOH B  43      25.731  34.395  27.807  1.00  0.00      B    H  
ATOM    150  O   HOH B  44      34.134  25.882   0.720  1.00  0.00      B    O  
ATOM    151  H1  HOH B  44      34.987  26.358   0.331  1.00  0.00      B    H  
ATOM    152  H2  HOH B  44      34.412  25.559   1.645  1.00  0.00      B    H  
ATOM    153  O   HOH B  45      38.510  21.934  23.625  1.00  0.00      B    O  
ATOM    154  H1  HOH B  45      38.219  22.565  24.351  1.00  0.00      B    H  
ATOM    155  H2  HOH B  45      37.759  21.744  23.029  1.00  0.00      B    H  
ATOM    156  O   HOH B  46      25.244  32.123  38.225  1.00  0.00      B    O  
ATOM    157  H1  HOH B  46      25.127  31.185  37.934  1.00  0.00      B    H  
ATOM    158  H2  HOH B  46      25.150  32.761  37.402  1.00  0.00      B    H  
ATOM    159  O   HOH B  47       2.884   7.594  38.687  1.00  0.00      B    O  
ATOM    160  H1  HOH B  47       2.962   6.616  38.641  1.00  0.00      B    H  
ATOM    161  H2  HOH B  47       1.941   7.897  38.307  1.00  0.00      B    H  
ATOM    162  O   HOH B  48      16.378  30.725  18.410  1.00  0.00      B    O  
ATOM    163  H1  HOH B  48      16.757  31.468  19.012  1.00  0.00      B    H  
ATOM    164  H2  HOH B  48      17.201  30.190  18.071  1.00  0.00      B    H  
ATOM    165  O   HOH B  49      32.447  26.096  21.298  1.00  0.00      B    O  
ATOM    166  H1  HOH B  49      31.916  25.505  20.741  1.00  0.00      B    H  
ATOM    167  H2  HOH B  49      31.807  26.852  21.554  1.00  0.00      B    H  
ATOM    168  O   HOH B  50      27.079  37.859  17.390  1.00  0.00      B    O  
ATOM    169  H1  HOH B  50      26.250  38.221  16.984  1.00  0.00      B    H  
ATOM    170  H2  HOH B  50      27.483  38.580  17.951  1.00  0.00      B    H  
ATOM    171  O   HOH B  51      12.078  37.846  29.780  1.00  0.00      B    O  
ATOM    172  H1  HOH B  51      12.391  37.071  30.359  1.00  0.00      B    H  
ATOM    173  H2  HOH B  51      12.692  38.612  29.978  1.00  0.00      B    H  
ATOM    174  O   HOH B  52      14.167  35.958   5.185  1.00  0.00      B    O  
ATOM    175  H1  HOH B  52      14.425  35.371   6.002  1.00  0.00      B    H  
ATOM    176  H2  HOH B  52      13.173  36.234   5.160  1.00  0.00      B    H  
ATOM    177  O   HOH B  53      22.540   4.732   9.477  1.00  0.00      B    O  
ATOM    178  H1  HOH B  53      21.684   5.230   9.163  1.00  0.00      B    H  
ATOM    179  H2  HOH B  53      22.533   3.786   9.222  1.00  0.00      B    H  
ATOM    180  O   HOH B  54      29.381  31.433  29.343  1.00  0.00      B    O  
ATOM    181  H1  HOH B  54      29.804  31.013  28.505  1.00  0.00      B    H  
ATOM    182  H2  HOH B  54      29.488  30.789  30.081  1.00  0.00      B    H  
ATOM    183  O   HOH B  55       5.496  35.623  26.779  1.00  0.00      B    O  
ATOM    184  H1  HOH B  55       5.562  35.136  25.904  1.00  0.00      B    H  
ATOM    185  H2  HOH B  55       5.444  36.617  26.534  1.00  0.00      B    H  
ATOM    186  O   HOH B  56      28.066  32.952  17.557  1.00  0.00      B    O  
ATOM    187  H1  HOH B  56      27.375  32.318  17.838  1.00  0.00      B    H  
ATOM    188  H2  HOH B  56      28.808  32.948  18.206  1.00  0.00      B    H  
ATOM    189  O   HOH B  57      31.915  24.701  36.443  1.00  0.00      B    O  
ATOM    190  H1  HOH B  57      32.873  25.049  36.215  1.00  0.00      B    H  
ATOM    191  H2  HOH B  57      31.353  25.546  36.426  1.00  0.00      B    H  
ATOM    192  O   HOH B  58      32.717  36.400  35.494  1.00  0.00      B    O  
ATOM    193  H1  HOH B  58      32.440  37.179  36.126  1.00  0.00      B    H  
ATOM    194  H2  HOH B  58      31.872  35.987  35.149  1.00  0.00      B    H  
ATOM    195  O   HOH B  59       6.262  36.216  20.446  1.00  0.00      B    O  
ATOM    196  H1  HOH B  59       6.693  36.492  19.520  1.00  0.00      B    H  
ATOM    197  H2  HOH B  59       6.800  35.417  20.795  1.00  0.00      B    H  
ATOM    198  O   HOH B  60       0.614   5.101  36.176  1.00  0.00      B    O  
ATOM    199  H1  HOH B  60       1.603   4.922  36.086  1.00  0.00      B    H  
ATOM    200  H2  HOH B  60       0.107   4.505  35.560  1.00  0.00      B    H  
ATOM    201  O   HOH B  61      29.237   9.209  20.892  1.00  0.00      B    O  
ATOM    202  H1  HOH B  61      29.020   9.076  21.887  1.00  0.00      B    H  
ATOM    203  H2  HOH B  61      29.536   8.357  20.459  1.00  0.00      B    H  
ATOM    204  O   HOH B  62      35.632   3.236  33.893  1.00  0.00      B    O  
ATOM    205  H1  HOH B  62      35.779   4.134  33.445  1.00  0.00      B    H  
ATOM    206  H2  HOH B  62      35.430   2.575  33.154  1.00  0.00      B    H  
ATOM    207  O   HOH B  63      32.335  37.736  20.848  1.00  0.00      B    O  
ATOM    208  H1  HOH B  63      32.860  37.467  21.686  1.00  0.00      B    H  
ATOM    209  H2  HOH B  63      31.613  37.127  20.802  1.00  0.00      B    H  
ATOM    210  O   HOH B  64       3.904  14.296  25.022  1.00  0.00      B    O  
ATOM    211  H1  HOH B  64       2.948  14.551  25.045  1.00  0.00      B    H  
ATOM    212  H2  HOH B  64       4.113  13.870  25.899  1.00  0.00      B    H  
ATOM    213  O   HOH B  65      15.342   9.258  25.746  1.00  0.00      B    O  
ATOM    214  H1  HOH B  65      15.117   9.899  26.450  1.00  0.00      B    H  
ATOM    215  H2  HOH B  65      14.589   8.566  25.939  1.00  0.00      B    H  
ATOM    216  O   HOH B  66      11.234   5.505   7.958  1.00  0.00      B    O  
ATOM    217  H1  HOH B  66      11.553   4.652   7.429  1.00  0.00      B    H  
ATOM    218  H2  HOH B  66      10.232   5.426   8.171  1.00  0.00      B    H  
ATOM    219  O   HOH B  67      32.783  29.088  36.665  1.00  0.00      B    O  
ATOM    220  H1  HOH B  67      33.638  29.371  37.121  1.00  0.00      B    H  
ATOM    221  H2  HOH B  67      32.310  29.910  36.294  1.00  0.00      B    H  
ATOM    222  O   HOH B  68      18.658   6.929  26.039  1.00  0.00      B    O  
ATOM    223  H1  HOH B  68      18.102   7.487  26.676  1.00  0.00      B    H  
ATOM    224  H2  HOH B  68      19.572   7.343  26.009  1.00  0.00      B    H  
ATOM    225  O   HOH B  69      26.797   8.772  14.016  1.00  0.00      B    O  
ATOM    226  H1  HOH B  69      27.204   8.152  13.297  1.00  0.00      B    H  
ATOM    227  H2  HOH B  69      26.881   8.305  14.926  1.00  0.00      B    H  
ATOM    228  O   HOH B  70       5.548  31.645  31.599  1.00  0.00      B    O  
ATOM    229  H1  HOH B  70       5.958  31.607  32.560  1.00  0.00      B    H  
ATOM    230  H2  HOH B  70       5.416  32.604  31.292  1.00  0.00      B    H  
ATOM    231  O   HOH B  71      28.280  18.172  19.819  1.00  0.00      B    O  
ATOM    232  H1  HOH B  71      29.137  18.589  20.257  1.00  0.00      B    H  
ATOM    233  H2  HOH B  71      28.406  17.969  18.816  1.00  0.00      B    H  
ATOM    234  O   HOH B  72      23.167  28.390   1.930  1.00  0.00      B    O  
ATOM    235  H1  HOH B  72      23.870  29.047   2.395  1.00  0.00      B    H  
ATOM    236  H2  HOH B  72      23.628  27.703   1.350  1.00  0.00      B    H  
ATOM    237  O   HOH B  73      11.373  33.202  38.355  1.00  0.00      B    O  
ATOM    238  H1  HOH B  73      11.343  33.127  39.398  1.00  0.00      B    H  
ATOM    239  H2  HOH B  73      10.717  32.495  38.013  1.00  0.00      B    H  
ATOM    240  O   HOH B  74      29.204  13.591  17.240  1.00  0.00      B    O  
ATOM    241  H1  HOH B  74      28.608  13.805  18.018  1.00  0.00      B    H  
ATOM    242  H2  HOH B  74      30.164  13.474  17.586  1.00  0.00      B    H  
ATOM    243  O   HOH B  75      -0.337   7.679   8.999  1.00  0.00      B    O  
ATOM    244  H1  HOH B  75      -0.176   8.626   8.872  1.00  0.00      B    H  
ATOM    245  H2  HOH B  75       0.569   7.313   9.302  1.00  0.00      B    H  
ATOM    246  O   HOH B  76      25.879  16.016  10.837  1.00  0.00      B    O  
ATOM    247  H1  HOH B  76      26.602  16.502  10.294  1.00  0.00      B    H  
ATOM    248  H2  HOH B  76      25.153  15.677  10.181  1.00  0.00      B    H  
ATOM    249  O   HOH B  77      31.060  37.746  13.199  1.00  0.00      B    O  
ATOM    250  H1  HOH B  77      30.792  38.014  14.127  1.00  0.00      B    H  
ATOM    251  H2  HOH B  77      30.208  37.654  12.610  1.00  0.00      B    H  
ATOM    252  O   HOH B  78       0.946  19.910   7.942  1.00  0.00      B    O  
ATOM    253  H1  HOH B  78       0.192  20.540   7.783  1.00  0.00      B    H  
ATOM    254  H2  HOH B  78       1.820  20.425   7.786  1.00  0.00      B    H  
ATOM    255  O   HOH B  79      20.654  21.071  11.485  1.00  0.00      B    O  
ATOM    256  H1  HOH B  79      20.405  21.919  10.937  1.00  0.00      B    H  
ATOM    257  H2  HOH B  79      20.783  20.326  10.839  1.00  0.00      B    H  
ATOM    258  O   HOH B  80      21.055  17.642  23.775  1.00  0.00      B    O  
ATOM    259  H1  HOH B  80      21.534  17.049  23.098  1.00  0.00      B    H  
ATOM    260  H2  HOH B  80      21.661  18.458  23.949  1.00  0.00      B    H  
ATOM    261  O   HOH B  81      26.697   1.886  12.864  1.00  0.00      B    O  
ATOM    262  H1  HOH B  81      26.912   0.956  12.433  1.00  0.00      B    H  
ATOM    263  H2  HOH B  81      26.672   2.569  12.150  1.00  0.00      B    H  
ATOM    264  O   HOH B  82      23.239  14.598  17.178  1.00  0.00      B    O  
ATOM    265  H1  HOH B  82      24.278  14.574  17.214  1.00  0.00      B    H  
ATOM    266  H2  HOH B  82      22.921  15.510  16.814  1.00  0.00      B    H  
ATOM    267  O   HOH B  83      30.869  29.356  14.081  1.00  0.00      B    O  
ATOM    268  H1  HOH B  83      30.630  30.359  14.069  1.00  0.00      B    H  
ATOM    269  H2  HOH B  83      30.267  28.996  13.327  1.00  0.00      B    H  
ATOM    270  O   HOH B  84       5.809   6.788   9.539  1.00  0.00      B    O  
ATOM    271  H1  HOH B  84       6.435   7.267  10.131  1.00  0.00      B    H  
ATOM    272  H2  HOH B  84       6.365   6.094   9.102  1.00  0.00      B    H  
ATOM    273  O   HOH B  85      35.042  38.528  26.352  1.00  0.00      B    O  
ATOM    274  H1  HOH B  85      34.173  38.747  25.855  1.00  0.00      B    H  
ATOM    275  H2  HOH B  85      34.832  37.706  26.975  1.00  0.00      B    H  
ATOM    276  O   HOH B  86      29.067  17.903  16.990  1.00  0.00      B    O  
ATOM    277  H1  HOH B  86      29.077  17.599  16.030  1.00  0.00      B    H  
ATOM    278  H2  HOH B  86      29.425  18.858  16.977  1.00  0.00      B    H  
ATOM    279  O   HOH B  87      35.489   1.438  31.122  1.00  0.00      B    O  
ATOM    280  H1  HOH B  87      36.427   1.066  31.102  1.00  0.00      B    H  
ATOM    281  H2  HOH B  87      35.111   1.310  30.169  1.00  0.00      B    H  
ATOM    282  O   HOH B  88      24.273  32.525  16.144  1.00  0.00      B    O  
ATOM    283  H1  HOH B  88      23.298  32.578  16.195  1.00  0.00      B    H  
ATOM    284  H2  HOH B  88      24.604  33.462  16.159  1.00  0.00      B    H  
ATOM    285  O   HOH B  89      32.188  35.152  12.747  1.00  0.00      B    O  
ATOM    286  H1  HOH B  89      32.309  34.799  11.843  1.00  0.00      B    H  
ATOM    287  H2  HOH B  89      31.671  36.037  12.674  1.00  0.00      B    H  
ATOM    288  O   HOH B  90      37.267  15.298   4.741  1.00  0.00      B    O  
ATOM    289  H1  HOH B  90      36.636  15.962   4.262  1.00  0.00      B    H  
ATOM    290  H2  HOH B  90      38.166  15.381   4.347  1.00  0.00      B    H  
ATOM    291  O   HOH B  91      23.290  39.070  27.745  1.00  0.00      B    O  
ATOM    292  H1  HOH B  91      23.449  38.113  27.823  1.00  0.00      B    H  
ATOM    293  H2  HOH B  91      22.366  39.181  28.163  1.00  0.00      B    H  
ATOM    294  O   HOH B  92       2.050   0.757   2.459  1.00  0.00      B    O  
ATOM    295  H1  HOH B  92       1.834  -0.170   2.888  1.00  0.00      B    H  
ATOM    296  H2  HOH B  92       2.966   0.973   2.783  1.00  0.00      B    H  
ATOM    297  O   HOH B  93      13.637  29.218   2.328  1.00  0.00      B    O  
ATOM    298  H1  HOH B  93      14.442  28.659   2.088  1.00  0.00      B    H  
ATOM    299  H2  HOH B  93      13.253  29.605   1.514  1.00  0.00      B    H  
ATOM    300  O   HOH B  94       0.143  14.036  20.284  1.00  0.00      B    O  
ATOM    301  H1  HOH B  94       0.935  13.478  20.605  1.00  0.00      B    H  
ATOM    302  H2  HOH B  94       0.154  13.891  19.254  1.00  0.00      B    H  
ATOM    303  O   HOH B  95      25.723  39.027  28.976  1.00  0.00      B    O  
ATOM    304  H1  HOH B  95      24.750  39.108  28.576  1.00  0.00      B    H  
ATOM    305  H2  HOH B  95      26.415  38.948  28.219  1.00  0.00      B    H  
ATOM    306  O   HOH B  96      25.504  26.834  18.060  1.00  0.00      B    O  
ATOM    307  H1  HOH B  96      25.932  26.954  17.134  1.00  0.00      B    H  
ATOM    308  H2  HOH B  96      25.907  25.943  18.397  1.00  0.00      B    H  
ATOM    309  O   HOH B  97      19.802  19.698  16.145  1.00  0.00      B    O  
ATOM    310  H1  HOH B  97      19.715  19.926  17.147  1.00  0.00      B    H  
ATOM    311  H2  HOH B  97      20.507  20.292  15.791  1.00  0.00      B    H  
ATOM    312  O   HOH B  98       2.964   0.667  26.457  1.00  0.00      B    O  
ATOM    313  H1  HOH B  98       2.086   0.266  26.310  1.00  0.00      B    H  
ATOM    314  H2  HOH B  98       3.610  -0.045  26.210  1.00  0.00      B    H  
ATOM    315  O   HOH B  99       3.178  28.446  14.984  1.00  0.00      B    O  
ATOM    316  H1  HOH B  99       3.133  27.465  14.682  1.00  0.00      B    H  
ATOM    317  H2  HOH B  99       2.313  28.675  15.410  1.00  0.00      B    H  
ATOM    318  O   HOH B 100      12.676  11.337  37.127  1.00  0.00      B    O  
ATOM    319  H1  HOH B 100      13.377  11.239  37.888  1.00  0.00      B    H  
ATOM    320  H2  HOH B 100      12.503  10.390  36.853  1.00  0.00      B    H  
ATOM    321  O   HOH B 101      19.079  28.159  15.108  1.00  0.00      B    O  
ATOM    322  H1  HOH B 101      19.623  27.320  15.178  1.00  0.00      B    H  
ATOM    323  H2  HOH B 101      19.732  28.813  14.659  1.00  0.00      B    H  
ATOM    324  O   HOH B 102      12.662  30.558   0.260  1.00  0.00      B    O  
ATOM    325  H1  HOH B 102      12.271  30.720  -0.600  1.00  0.00      B    H  
ATOM    326  H2  HOH B 102      13.361  31.252   0.471  1.00  0.00      B    H  
ATOM    327  O   HOH B 103      25.639  24.223   7.707  1.00  0.00      B    O  
ATOM    328  H1  HOH B 103      25.790  25.028   7.028  1.00  0.00      B    H  
ATOM    329  H2  HOH B 103      26.161  23.461   7.323  1.00  0.00      B    H  
ATOM    330  O   HOH B 104      31.518   1.993  24.070  1.00  0.00      B    O  
ATOM    331  H1  HOH B 104      32.222   2.156  23.326  1.00  0.00      B    H  
ATOM    332  H2  HOH B 104      31.266   2.845  24.537  1.00  0.00      B    H  
ATOM    333  O   HOH B 105      21.772   4.163  28.100  1.00  0.00      B    O  
ATOM    334  H1  HOH B 105      21.371   4.071  27.149  1.00  0.00      B    H  
ATOM    335  H2  HOH B 105      22.803   4.182  27.931  1.00  0.00      B    H  
ATOM    336  O   HOH B 106      23.735  30.142  22.633  1.00  0.00      B    O  
ATOM    337  H1  HOH B 106      23.065  29.511  22.287  1.00  0.00      B    H  
ATOM    338  H2  HOH B 106      24.249  30.468  21.734  1.00  0.00      B    H  
ATOM    339  O   HOH B 107      19.054   0.437  25.528  1.00  0.00      B    O  
ATOM    340  H1  HOH B 107      18.498   0.644  26.365  1.00  0.00      B    H  
ATOM    341  H2  HOH B 107      19.920   0.882  25.548  1.00  0.00      B    H  
ATOM    342  O   HOH B 108       9.302  21.284  38.602  1.00  0.00      B    O  
ATOM    343  H1  HOH B 108       8.927  22.171  38.947  1.00  0.00      B    H  
ATOM    344  H2  HOH B 108       9.399  20.662  39.340  1.00  0.00      B    H  
ATOM    345  O   HOH B 109      14.452  30.274  23.732  1.00  0.00      B    O  
ATOM    346  H1  HOH B 109      13.543  30.144  23.240  1.00  0.00      B    H  
ATOM    347  H2  HOH B 109      15.083  29.543  23.290  1.00  0.00      B    H  
ATOM    348  O   HOH B 110      35.917  27.238   7.282  1.00  0.00      B    O  
ATOM    349  H1  HOH B 110      36.728  26.836   6.916  1.00  0.00      B    H  
ATOM    350  H2  HOH B 110      35.426  26.534   7.782  1.00  0.00      B    H  
ATOM    351  O   HOH B 111      22.137  29.195  26.498  1.00  0.00      B    O  
ATOM    352  H1  HOH B 111      22.357  30.180  26.726  1.00  0.00      B    H  
ATOM    353  H2  HOH B 111      22.043  28.689  27.387  1.00  0.00      B    H  
ATOM    354  O   HOH B 112      19.958  21.931  32.778  1.00  0.00      B    O  
ATOM    355  H1  HOH B 112      19.670  22.295  33.632  1.00  0.00      B    H  
ATOM    356  H2  HOH B 112      20.318  22.729  32.215  1.00  0.00      B    H  
ATOM    357  O   HOH B 113      37.501  21.258   6.896  1.00  0.00      B    O  
ATOM    358  H1  HOH B 113      37.173  21.020   7.843  1.00  0.00      B    H  
ATOM    359  H2  HOH B 113      36.796  21.807   6.414  1.00  0.00      B    H  
ATOM    360  O   HOH B 114      10.317  32.517   4.422  1.00  0.00      B    O  
ATOM    361  H1  HOH B 114       9.943  33.273   4.972  1.00  0.00      B    H  
ATOM    362  H2  HOH B 114      10.653  31.806   5.097  1.00  0.00      B    H  
ATOM    363  O   HOH B 115      12.027  17.711   0.328  1.00  0.00      B    O  
ATOM    364  H1  HOH B 115      11.370  18.115   0.985  1.00  0.00      B    H  
ATOM    365  H2  HOH B 115      12.893  18.229   0.326  1.00  0.00      B    H  
ATOM    366  O   HOH B 116       4.897  28.774   2.470  1.00  0.00      B    O  
ATOM    367  H1  HOH B 116       5.519  29.569   2.222  1.00  0.00      B    H  
ATOM    368  H2  HOH B 116       5.198  27.922   1.992  1.00  0.00      B    H  
ATOM    369  O   HOH B 117      17.610  14.476  24.683  1.00  0.00      B    O  
ATOM    370  H1  HOH B 117      18.029  15.169  25.305  1.00  0.00      B    H  
ATOM    371  H2  HOH B 117      18.278  14.014  24.106  1.00  0.00      B    H  
ATOM    372  O   HOH B 118      26.073   5.992  21.765  1.00  0.00      B    O  
ATOM    373  H1  HOH B 118      25.726   5.941  20.786  1.00  0.00      B    H  
ATOM    374  H2  HOH B 118      25.998   5.137  22.126  1.00  0.00      B    H  
ATOM    375  O   HOH B 119      30.258   4.900  27.811  1.00  0.00      B    O  
ATOM    376  H1  HOH B 119      30.473   5.652  28.350  1.00  0.00      B    H  
ATOM    377  H2  HOH B 119      31.052   4.300  27.744  1.00  0.00      B    H  
ATOM    378  O   HOH B 120      14.342   1.017  34.960  1.00  0.00      B    O  
ATOM    379  H1  HOH B 120      14.583   1.953  35.258  1.00  0.00      B    H  
ATOM    380  H2  HOH B 120      14.438   0.409  35.788  1.00  0.00      B    H  
ATOM    381  O   HOH B 121      23.959  25.729  26.946  1.00  0.00      B    O  
ATOM    382  H1  HOH B 121      23.592  26.646  26.833  1.00  0.00      B    H  
ATOM    383  H2  HOH B 121      24.271  25.614  27.905  1.00  0.00      B    H  
ATOM    384  O   HOH B 122      31.800  13.235  30.446  1.00  0.00      B    O  
ATOM    385  H1  HOH B 122      30.960  13.568  29.930  1.00  0.00      B    H  
ATOM    386  H2  HOH B 122      32.565  13.412  29.865  1.00  0.00      B    H  
ATOM    387  O   HOH B 123       4.925  13.637  22.633  1.00  0.00      B    O  
ATOM    388  H1  HOH B 123       4.595  12.775  22.342  1.00  0.00      B    H  
ATOM    389  H2  HOH B 123       4.557  13.796  23.614  1.00  0.00      B    H  
ATOM    390  O   HOH B 124      38.258   4.270  20.234  1.00  0.00      B    O  
ATOM    391  H1  HOH B 124      37.939   3.895  19.349  1.00  0.00      B    H  
ATOM    392  H2  HOH B 124      38.512   5.245  20.098  1.00  0.00      B    H  
ATOM    393  O   HOH B 125      21.445   1.654  25.645  1.00  0.00      B    O  
ATOM    394  H1  HOH B 125      21.810   1.546  26.586  1.00  0.00      B    H  
ATOM    395  H2  HOH B 125      21.488   2.656  25.380  1.00  0.00      B    H  
ATOM    396  O   HOH B 126      18.274  11.424  32.847  1.00  0.00      B    O  
ATOM    397  H1  HOH B 126      18.639  10.743  32.282  1.00  0.00      B    H  
ATOM    398  H2  HOH B 126      17.852  11.053  33.688  1.00  0.00      B    H  
ATOM    399  O   HOH B 127      18.499   6.369  36.033  1.00  0.00      B    O  
ATOM    400  H1  HOH B 127      18.411   6.906  36.886  1.00  0.00      B    H  
ATOM    401  H2  HOH B 127      17.969   6.874  35.358  1.00  0.00      B    H  
ATOM    402  O   HOH B 128      27.504  13.692  19.336  1.00  0.00      B    O  
ATOM    403  H1  HOH B 128      27.130  14.482  19.876  1.00  0.00      B    H  
ATOM    404  H2  HOH B 128      27.297  12.881  19.846  1.00  0.00      B    H  
ATOM    405  O   HOH B 129      32.038  31.556  11.201  1.00  0.00      B    O  
ATOM    406  H1  HOH B 129      32.154  31.225  10.235  1.00  0.00      B    H  
ATOM    407  H2  HOH B 129      32.995  31.566  11.630  1.00  0.00      B    H  
ATOM    408  O   HOH B 130       6.132  29.015   7.273  1.00  0.00      B    O  
ATOM    409  H1  HOH B 130       6.026  29.960   7.670  1.00  0.00      B    H  
ATOM    410  H2  HOH B 130       6.405  29.075   6.292  1.00  0.00      B    H  
ATOM    411  O   HOH B 131       9.709  36.867  14.795  1.00  0.00      B    O  
ATOM    412  H1  HOH B 131      10.224  36.551  15.570  1.00  0.00      B    H  
ATOM    413  H2  HOH B 131      10.417  37.073  14.110  1.00  0.00      B    H  
ATOM    414  O   HOH B 132      17.757  10.778  23.636  1.00  0.00      B    O  
ATOM    415  H1  HOH B 132      17.723   9.902  23.146  1.00  0.00      B    H  
ATOM    416  H2  HOH B 132      16.922  10.709  24.242  1.00  0.00      B    H  
ATOM    417  O   HOH B 133       8.206  22.814  26.168  1.00  0.00      B    O  
ATOM    418  H1  HOH B 133       8.674  21.959  26.300  1.00  0.00      B    H  
ATOM    419  H2  HOH B 133       8.876  23.525  25.983  1.00  0.00      B    H  
ATOM    420  O   HOH B 134      18.524   4.224  12.507  1.00  0.00      B    O  
ATOM    421  H1  HOH B 134      18.945   4.500  13.394  1.00  0.00      B    H  
ATOM    422  H2  HOH B 134      18.427   5.051  11.964  1.00  0.00      B    H  
ATOM    423  O   HOH B 135      24.188   3.893  24.280  1.00  0.00      B    O  
ATOM    424  H1  HOH B 135      25.023   3.695  24.808  1.00  0.00      B    H  
ATOM    425  H2  HOH B 135      23.358   4.085  24.889  1.00  0.00      B    H  
ATOM    426  O   HOH B 136       3.573  20.547   5.424  1.00  0.00      B    O  
ATOM    427  H1  HOH B 136       4.276  21.205   5.062  1.00  0.00      B    H  
ATOM    428  H2  HOH B 136       2.682  21.043   5.317  1.00  0.00      B    H  
ATOM    429  O   HOH B 137       8.791  14.316  25.548  1.00  0.00      B    O  
ATOM    430  H1  HOH B 137       8.960  15.207  25.117  1.00  0.00      B    H  
ATOM    431  H2  HOH B 137       8.346  14.454  26.468  1.00  0.00      B    H  
ATOM    432  O   HOH B 138       7.846   4.047  20.663  1.00  0.00      B    O  
ATOM    433  H1  HOH B 138       6.853   4.052  20.714  1.00  0.00      B    H  
ATOM    434  H2  HOH B 138       8.169   4.101  19.710  1.00  0.00      B    H  
ATOM    435  O   HOH B 139      38.877   2.942  13.155  1.00  0.00      B    O  
ATOM    436  H1  HOH B 139      39.889   3.048  13.234  1.00  0.00      B    H  
ATOM    437  H2  HOH B 139      38.391   3.801  13.075  1.00  0.00      B    H  
ATOM    438  O   HOH B 140      28.287  11.485  26.882  1.00  0.00      B    O  
ATOM    439  H1  HOH B 140      27.715  10.613  26.677  1.00  0.00      B    H  
ATOM    440  H2  HOH B 140      29.191  11.111  27.026  1.00  0.00      B    H  
ATOM    441  O   HOH B 141       7.421   0.869  25.671  1.00  0.00      B    O  
ATOM    442  H1  HOH B 141       7.619   1.521  24.898  1.00  0.00      B    H  
ATOM    443  H2  HOH B 141       8.051   1.097  26.454  1.00  0.00      B    H  
ATOM    444  O   HOH B 142      34.007  32.756   7.059  1.00  0.00      B    O  
ATOM    445  H1  HOH B 142      34.294  32.455   7.997  1.00  0.00      B    H  
ATOM    446  H2  HOH B 142      33.258  33.412   7.174  1.00  0.00      B    H  
ATOM    447  O   HOH B 143      11.892   9.140  33.674  1.00  0.00      B    O  
ATOM    448  H1  HOH B 143      12.092   9.038  34.653  1.00  0.00      B    H  
ATOM    449  H2  HOH B 143      11.029   8.685  33.590  1.00  0.00      B    H  
ATOM    450  O   HOH B 144      12.934  32.325  18.918  1.00  0.00      B    O  
ATOM    451  H1  HOH B 144      13.611  33.030  18.513  1.00  0.00      B    H  
ATOM    452  H2  HOH B 144      13.226  31.491  18.493  1.00  0.00      B    H  
ATOM    453  O   HOH B 145      35.351  29.361  25.714  1.00  0.00      B    O  
ATOM    454  H1  HOH B 145      35.882  29.350  24.877  1.00  0.00      B    H  
ATOM    455  H2  HOH B 145      35.787  29.924  26.424  1.00  0.00      B    H  
ATOM    456  O   HOH B 146      31.537  11.187  19.536  1.00  0.00      B    O  
ATOM    457  H1  HOH B 146      32.179  10.416  19.536  1.00  0.00      B    H  
ATOM    458  H2  HOH B 146      30.688  10.873  19.909  1.00  0.00      B    H  
ATOM    459  O   HOH B 147      13.670  34.408   9.927  1.00  0.00      B    O  
ATOM    460  H1  HOH B 147      12.657  34.525   9.919  1.00  0.00      B    H  
ATOM    461  H2  HOH B 147      13.903  34.165  10.886  1.00  0.00      B    H  
ATOM    462  O   HOH B 148      21.664  26.311   9.177  1.00  0.00      B    O  
ATOM    463  H1  HOH B 148      21.312  25.535   8.586  1.00  0.00      B    H  
ATOM    464  H2  HOH B 148      21.572  27.196   8.694  1.00  0.00      B    H  
ATOM    465  O   HOH B 149      32.376  21.244  24.954  1.00  0.00      B    O  
ATOM    466  H1  HOH B 149      32.262  21.698  25.878  1.00  0.00      B    H  
ATOM    467  H2  HOH B 149      32.290  20.258  25.097  1.00  0.00      B    H  
ATOM    468  O   HOH B 150       2.811  19.210  11.021  1.00  0.00      B    O  
ATOM    469  H1  HOH B 150       2.911  18.686  11.874  1.00  0.00      B    H  
ATOM    470  H2  HOH B 150       3.322  20.111  11.150  1.00  0.00      B    H  
ATOM    471  O   HOH B 151      18.818  18.219  27.478  1.00  0.00      B    O  
ATOM    472  H1  HOH B 151      18.193  18.892  27.858  1.00  0.00      B    H  
ATOM    473  H2  HOH B 151      19.779  18.416  27.828  1.00  0.00      B    H  
ATOM    474  O   HOH B 152       7.366  14.358   5.623  1.00  0.00      B    O  
ATOM    475  H1  HOH B 152       7.184  13.440   6.092  1.00  0.00      B    H  
ATOM    476  H2  HOH B 152       6.508  14.660   5.234  1.00  0.00      B    H  
ATOM    477  O   HOH B 153      21.671  12.076  13.617  1.00  0.00      B    O  
ATOM    478  H1  HOH B 153      21.112  11.242  13.362  1.00  0.00      B    H  
ATOM    479  H2  HOH B 153      22.003  12.536  12.751  1.00  0.00      B    H  
ATOM    480  O   HOH B 154      36.326  37.870  24.215  1.00  0.00      B    O  
ATOM    481  H1  HOH B 154      36.964  38.600  23.806  1.00  0.00      B    H  
ATOM    482  H2  HOH B 154      35.887  38.203  25.064  1.00  0.00      B    H  
ATOM    483  O   HOH B 155      18.613  18.748  32.901  1.00  0.00      B    O  
ATOM    484  H1  HOH B 155      18.447  17.896  33.461  1.00  0.00      B    H  
ATOM    485  H2  HOH B 155      19.518  19.154  33.242  1.00  0.00      B    H  
ATOM    486  O   HOH B 156      37.097  12.698   0.460  1.00  0.00      B    O  
ATOM    487  H1  HOH B 156      36.161  12.519   0.755  1.00  0.00      B    H  
ATOM    488  H2  HOH B 156      37.517  11.788   0.558  1.00  0.00      B    H  
ATOM    489  O   HOH B 157      37.692  25.265  33.469  1.00  0.00      B    O  
ATOM    490  H1  HOH B 157      38.552  25.437  33.941  1.00  0.00      B    H  
ATOM    491  H2  HOH B 157      36.992  24.949  34.135  1.00  0.00      B    H  
ATOM    492  O   HOH B 158      14.847   0.286  38.991  1.00  0.00      B    O  
ATOM    493  H1  HOH B 158      14.827   1.245  38.682  1.00  0.00      B    H  
ATOM    494  H2  HOH B 158      14.548  -0.275  38.142  1.00  0.00      B    H  
ATOM    495  O   HOH B 159      38.339  20.366  28.119  1.00  0.00      B    O  
ATOM    496  H1  HOH B 159      37.354  20.207  27.996  1.00  0.00      B    H  
ATOM    497  H2  HOH B 159      38.589  21.261  27.663  1.00  0.00      B    H  
ATOM    498  O   HOH B 160      17.686   9.805  19.186  1.00  0.00      B    O  
ATOM    499  H1  HOH B 160      16.833   9.432  19.568  1.00  0.00      B    H  
ATOM    500  H2  HOH B 160      18.403   9.091  19.267  1.00  0.00      B    H  
ATOM    501  O   HOH B 161      13.861  17.321   9.076  1.00  0.00      B    O  
ATOM    502  H1  HOH B 161      14.534  16.809   9.668  1.00  0.00      B    H  
ATOM    503  H2  HOH B 161      14.484  17.689   8.351  1.00  0.00      B    H  
ATOM    504  O   HOH B 162      34.814  31.296  19.799  1.00  0.00      B    O  
ATOM    505  H1  HOH B 162      34.982  32.255  20.097  1.00  0.00      B    H  
ATOM    506  H2  HOH B 162      35.726  30.813  19.723  1.00  0.00      B    H  
ATOM    507  O   HOH B 163      15.697  25.421  17.528  1.00  0.00      B    O  
ATOM    508  H1  HOH B 163      16.147  24.545  17.765  1.00  0.00      B    H  
ATOM    509  H2  HOH B 163      15.276  25.850  18.354  1.00  0.00      B    H  
ATOM    510  O   HOH B 164       6.107  37.206  30.676  1.00  0.00      B    O  
ATOM    511  H1  HOH B 164       5.521  37.306  31.522  1.00  0.00      B    H  
ATOM    512  H2  HOH B 164       5.968  38.083  30.081  1.00  0.00      B    H  
ATOM    513  O   HOH B 165      -0.034  21.140  30.612  1.00  0.00      B    O  
ATOM    514  H1  HOH B 165       0.635  21.852  30.342  1.00  0.00      B    H  
ATOM    515  H2  HOH B 165      -0.396  20.728  29.761  1.00  0.00      B    H  
ATOM    516  O   HOH B 166      28.186  34.112   4.069  1.00  0.00      B    O  
ATOM    517  H1  HOH B 166      27.249  34.526   4.208  1.00  0.00      B    H  
ATOM    518  H2  HOH B 166      28.046  33.182   3.711  1.00  0.00      B    H  
ATOM    519  O   HOH B 167      20.421  25.857   5.975  1.00  0.00      B    O  
ATOM    520  H1  HOH B 167      20.904  26.652   5.496  1.00  0.00      B    H  
ATOM    521  H2  HOH B 167      21.085  25.055   5.906  1.00  0.00      B    H  
ATOM    522  O   HOH B 168       1.364   0.681  29.782  1.00  0.00      B    O  
ATOM    523  H1  HOH B 168       1.106   0.359  30.679  1.00  0.00      B    H  
ATOM    524  H2  HOH B 168       0.890   0.042  29.102  1.00  0.00      B    H  
ATOM    525  O   HOH B 169       2.309  37.037  35.641  1.00  0.00      B    O  
ATOM    526  H1  HOH B 169       2.965  36.803  36.353  1.00  0.00      B    H  
ATOM    527  H2  HOH B 169       2.154  38.074  35.487  1.00  0.00      B    H  
ATOM    528  O   HOH B 170      35.207  25.261  10.796  1.00  0.00      B    O  
ATOM    529  H1  HOH B 170      35.820  24.658  11.282  1.00  0.00      B    H  
ATOM    530  H2  HOH B 170      35.686  26.180  10.888  1.00  0.00      B    H  
ATOM    531  O   HOH B 171       4.536  29.094  10.619  1.00  0.00      B    O  
ATOM    532  H1  HOH B 171       5.430  28.644  10.714  1.00  0.00      B    H  
ATOM    533  H2  HOH B 171       4.655  30.028  10.149  1.00  0.00      B    H  
ATOM    534  O   HOH B 172      35.588   6.876   3.992  1.00  0.00      B    O  
ATOM    535  H1  HOH B 172      36.238   7.098   4.761  1.00  0.00      B    H  
ATOM    536  H2  HOH B 172      36.046   6.384   3.212  1.00  0.00      B    H  
ATOM    537  O   HOH B 173       6.671   1.769   1.526  1.00  0.00      B    O  
ATOM    538  H1  HOH B 173       7.511   1.836   2.056  1.00  0.00      B    H  
ATOM    539  H2  HOH B 173       6.112   0.990   1.919  1.00  0.00      B    H  
ATOM    540  O   HOH B 174       7.378  18.576   1.525  1.00  0.00      B    O  
ATOM    541  H1  HOH B 174       6.810  18.744   2.313  1.00  0.00      B    H  
ATOM    542  H2  HOH B 174       6.812  18.433   0.718  1.00  0.00      B    H  
ATOM    543  O   HOH B 175      30.533  25.738   8.593  1.00  0.00      B    O  
ATOM    544  H1  HOH B 175      31.096  25.831   9.459  1.00  0.00      B    H  
ATOM    545  H2  HOH B 175      29.595  25.958   8.822  1.00  0.00      B    H  
ATOM    546  O   HOH B 176       6.249   3.285  15.391  1.00  0.00      B    O  
ATOM    547  H1  HOH B 176       6.879   4.002  15.793  1.00  0.00      B    H  
ATOM    548  H2  HOH B 176       5.532   3.104  16.108  1.00  0.00      B    H  
ATOM    549  O   HOH B 177      23.510   0.516  18.938  1.00  0.00      B    O  
ATOM    550  H1  HOH B 177      23.327  -0.440  19.189  1.00  0.00      B    H  
ATOM    551  H2  HOH B 177      24.275   0.841  19.536  1.00  0.00      B    H  
ATOM    552  O   HOH B 178      35.993  20.644  22.257  1.00  0.00      B    O  
ATOM    553  H1  HOH B 178      36.304  20.353  21.325  1.00  0.00      B    H  
ATOM    554  H2  HOH B 178      35.023  20.914  22.147  1.00  0.00      B    H  
ATOM    555  O   HOH B 179      34.162  27.613  19.941  1.00  0.00      B    O  
ATOM    556  H1  HOH B 179      33.659  26.855  20.389  1.00  0.00      B    H  
ATOM    557  H2  HOH B 179      33.676  28.442  20.312  1.00  0.00      B    H  
ATOM    558  O   HOH B 180      30.873  30.353  27.146  1.00  0.00      B    O  
ATOM    559  H1  HOH B 180      31.762  29.919  27.311  1.00  0.00      B    H  
ATOM    560  H2  HOH B 180      30.836  30.868  26.261  1.00  0.00      B    H  
ATOM    561  O   HOH B 181       7.866  17.064  24.065  1.00  0.00      B    O  
ATOM    562  H1  HOH B 181       6.948  17.097  23.566  1.00  0.00      B    H  
ATOM    563  H2  HOH B 181       8.608  16.845  23.397  1.00  0.00      B    H  
ATOM    564  O   HOH B 182      28.068  21.977   3.972  1.00  0.00      B    O  
ATOM    565  H1  HOH B 182      27.660  22.137   3.067  1.00  0.00      B    H  
ATOM    566  H2  HOH B 182      27.797  22.785   4.556  1.00  0.00      B    H  
ATOM    567  O   HOH B 183       4.579   2.820  17.439  1.00  0.00      B    O  
ATOM    568  H1  HOH B 183       3.565   2.953  17.495  1.00  0.00      B    H  
ATOM    569  H2  HOH B 183       4.834   2.445  18.330  1.00  0.00      B    H  
ATOM    570  O   HOH B 184      31.985  16.709  14.809  1.00  0.00      B    O  
ATOM    571  H1  HOH B 184      30.963  16.639  14.904  1.00  0.00      B    H  
ATOM    572  H2  HOH B 184      32.275  17.705  14.848  1.00  0.00      B    H  
ATOM    573  O   HOH B 185       1.696  11.452  35.554  1.00  0.00      B    O  
ATOM    574  H1  HOH B 185       2.412  10.811  35.141  1.00  0.00      B    H  
ATOM    575  H2  HOH B 185       1.928  11.593  36.521  1.00  0.00      B    H  
ATOM    576  O   HOH B 186      23.642  36.414  34.754  1.00  0.00      B    O  
ATOM    577  H1  HOH B 186      22.892  36.727  34.104  1.00  0.00      B    H  
ATOM    578  H2  HOH B 186      24.426  37.098  34.614  1.00  0.00      B    H  
ATOM    579  O   HOH B 187      11.721  13.203  15.793  1.00  0.00      B    O  
ATOM    580  H1  HOH B 187      11.327  13.489  16.655  1.00  0.00      B    H  
ATOM    581  H2  HOH B 187      12.626  12.948  16.011  1.00  0.00      B    H  
ATOM    582  O   HOH B 188      31.752   4.771  20.179  1.00  0.00      B    O  
ATOM    583  H1  HOH B 188      31.523   4.113  19.449  1.00  0.00      B    H  
ATOM    584  H2  HOH B 188      32.063   4.228  20.979  1.00  0.00      B    H  
ATOM    585  O   HOH B 189       8.158   7.017  25.173  1.00  0.00      B    O  
ATOM    586  H1  HOH B 189       8.642   7.960  25.085  1.00  0.00      B    H  
ATOM    587  H2  HOH B 189       8.899   6.304  25.198  1.00  0.00      B    H  
ATOM    588  O   HOH B 190      19.956  37.285  22.267  1.00  0.00      B    O  
ATOM    589  H1  HOH B 190      20.283  38.202  22.609  1.00  0.00      B    H  
ATOM    590  H2  HOH B 190      20.766  36.649  22.142  1.00  0.00      B    H  
ATOM    591  O   HOH B 191      31.523  34.065  16.840  1.00  0.00      B    O  
ATOM    592  H1  HOH B 191      32.325  33.890  16.210  1.00  0.00      B    H  
ATOM    593  H2  HOH B 191      31.739  33.701  17.767  1.00  0.00      B    H  
ATOM    594  O   HOH B 192      22.290  17.000  16.377  1.00  0.00      B    O  
ATOM    595  H1  HOH B 192      21.569  16.823  15.710  1.00  0.00      B    H  
ATOM    596  H2  HOH B 192      21.881  17.109  17.272  1.00  0.00      B    H  
ATOM    597  O   HOH B 193       3.699  21.531  11.913  1.00  0.00      B    O  
ATOM    598  H1  HOH B 193       3.220  22.340  11.419  1.00  0.00      B    H  
ATOM    599  H2  HOH B 193       3.916  21.925  12.782  1.00  0.00      B    H  
ATOM    600  O   HOH B 194      24.504   4.152  27.546  1.00  0.00      B    O  
ATOM    601  H1  HOH B 194      24.733   5.180  27.456  1.00  0.00      B    H  
ATOM    602  H2  HOH B 194      25.317   3.640  27.220  1.00  0.00      B    H  
ATOM    603  O   HOH B 195       3.062  24.697  18.529  1.00  0.00      B    O  
ATOM    604  H1  HOH B 195       3.899  25.249  18.806  1.00  0.00      B    H  
ATOM    605  H2  HOH B 195       2.652  25.146  17.714  1.00  0.00      B    H  
ATOM    606  O   HOH B 196      33.653  28.387  10.458  1.00  0.00      B    O  
ATOM    607  H1  HOH B 196      34.627  28.349  10.270  1.00  0.00      B    H  
ATOM    608  H2  HOH B 196      33.211  29.140   9.935  1.00  0.00      B    H  
ATOM    609  O   HOH B 197      16.389  29.439  37.676  1.00  0.00      B    O  
ATOM    610  H1  HOH B 197      16.794  28.583  38.100  1.00  0.00      B    H  
ATOM    611  H2  HOH B 197      17.072  30.182  37.881  1.00  0.00      B    H  
ATOM    612  O   HOH B 198       5.190  12.104   2.119  1.00  0.00      B    O  
ATOM    613  H1  HOH B 198       5.160  12.920   1.482  1.00  0.00      B    H  
ATOM    614  H2  HOH B 198       5.670  11.421   1.549  1.00  0.00      B    H  
ATOM    615  O   HOH B 199      30.640  21.254  28.784  1.00  0.00      B    O  
ATOM    616  H1  HOH B 199      30.223  21.991  28.223  1.00  0.00      B    H  
ATOM    617  H2  HOH B 199      31.236  20.704  28.207  1.00  0.00      B    H  
ATOM    618  O   HOH B 200      19.488  12.617  27.058  1.00  0.00      B    O  
ATOM    619  H1  HOH B 200      18.911  13.464  26.811  1.00  0.00      B    H  
ATOM    620  H2  HOH B 200      19.728  12.117  26.196  1.00  0.00      B    H  
ATOM    621  O   HOH B 201       4.108  19.217  -0.201  1.00  0.00      B    O  
ATOM    622  H1  HOH B 201       3.931  19.197   0.821  1.00  0.00      B    H  
ATOM    623  H2  HOH B 201       4.158  18.235  -0.510  1.00  0.00      B    H  
ATOM    624  O   HOH B 202      37.130  32.349  32.146  1.00  0.00      B    O  
ATOM    625  H1  HOH B 202      37.511  33.096  31.608  1.00  0.00      B    H  
ATOM    626  H2  HOH B 202      36.769  31.652  31.511  1.00  0.00      B    H  
ATOM    627  O   HOH B 203       3.415  34.511  31.404  1.00  0.00      B    O  
ATOM    628  H1  HOH B 203       3.607  34.941  30.512  1.00  0.00      B    H  
ATOM    629  H2  HOH B 203       2.788  33.709  31.219  1.00  0.00      B    H  
ATOM    630  O   HOH B 204       0.554  38.746  17.040  1.00  0.00      B    O  
ATOM    631  H1  HOH B 204       0.393  38.085  16.267  1.00  0.00      B    H  
ATOM    632  H2  HOH B 204       0.768  38.105  17.780  1.00  0.00      B    H  
ATOM    633  O   HOH B 205      24.187  34.637   5.794  1.00  0.00      B    O  
ATOM    634  H1  HOH B 205      24.670  35.063   4.920  1.00  0.00      B    H  
ATOM    635  H2  HOH B 205      23.424  35.317   6.137  1.00  0.00      B    H  
ATOM    636  O   HOH B 206      37.699   5.075  12.547  1.00  0.00      B    O  
ATOM    637  H1  HOH B 206      37.068   5.402  13.322  1.00  0.00      B    H  
ATOM    638  H2  HOH B 206      37.160   4.761  11.772  1.00  0.00      B    H  
ATOM    639  O   HOH B 207      15.749  31.272  32.160  1.00  0.00      B    O  
ATOM    640  H1  HOH B 207      15.996  30.298  32.377  1.00  0.00      B    H  
ATOM    641  H2  HOH B 207      15.019  31.563  32.786  1.00  0.00      B    H  
ATOM    642  O   HOH B 208      17.939  15.704  13.327  1.00  0.00      B    O  
ATOM    643  H1  HOH B 208      18.073  14.785  13.721  1.00  0.00      B    H  
ATOM    644  H2  HOH B 208      18.233  16.363  13.986  1.00  0.00      B    H  
ATOM    645  O   HOH B 209      33.869  30.561  31.641  1.00  0.00      B    O  
ATOM    646  H1  HOH B 209      33.828  31.170  32.403  1.00  0.00      B    H  
ATOM    647  H2  HOH B 209      34.244  29.675  31.909  1.00  0.00      B    H  
ATOM    648  O   HOH B 210       2.181  32.209  29.902  1.00  0.00      B    O  
ATOM    649  H1  HOH B 210       1.760  32.280  28.989  1.00  0.00      B    H  
ATOM    650  H2  HOH B 210       2.198  31.214  30.164  1.00  0.00      B    H  
ATOM    651  O   HOH B 211      25.414  38.916  -0.027  1.00  0.00      B    O  
ATOM    652  H1  HOH B 211      24.501  39.278   0.085  1.00  0.00      B    H  
ATOM    653  H2  HOH B 211      25.913  39.112   0.771  1.00  0.00      B    H  
ATOM    654  O   HOH B 212       0.854  23.311  11.806  1.00  0.00      B    O  
ATOM    655  H1  HOH B 212       1.007  23.186  10.806  1.00  0.00      B    H  
ATOM    656  H2  HOH B 212       0.456  22.467  12.174  1.00  0.00      B    H  
ATOM    657  O   HOH B 213      31.325  38.244  27.467  1.00  0.00      B    O  
ATOM    658  H1  HOH B 213      30.801  37.495  27.929  1.00  0.00      B    H  
ATOM    659  H2  HOH B 213      31.122  39.191  27.912  1.00  0.00      B    H  
ATOM    660  O   HOH B 214       6.527  17.069  11.808  1.00  0.00      B    O  
ATOM    661  H1  HOH B 214       6.521  18.069  11.687  1.00  0.00      B    H  
ATOM    662  H2  HOH B 214       7.481  16.813  11.658  1.00  0.00      B    H  
ATOM    663  O   HOH B 215      34.029  18.936  18.077  1.00  0.00      B    O  
ATOM    664  H1  HOH B 215      33.706  19.184  19.038  1.00  0.00      B    H  
ATOM    665  H2  HOH B 215      34.648  18.154  18.168  1.00  0.00      B    H  
ATOM    666  O   HOH B 216       1.115  30.137  33.194  1.00  0.00      B    O  
ATOM    667  H1  HOH B 216       0.251  30.500  33.523  1.00  0.00      B    H  
ATOM    668  H2  HOH B 216       0.923  29.739  32.282  1.00  0.00      B    H  
ATOM    669  O   HOH B 217      34.982   8.893  22.758  1.00  0.00      B    O  
ATOM    670  H1  HOH B 217      35.029   9.347  21.854  1.00  0.00      B    H  
ATOM    671  H2  HOH B 217      34.050   8.475  22.703  1.00  0.00      B    H  
ATOM    672  O   HOH B 218      20.533  30.466  13.379  1.00  0.00      B    O  
ATOM    673  H1  HOH B 218      20.373  31.465  13.365  1.00  0.00      B    H  
ATOM    674  H2  HOH B 218      21.442  30.299  13.042  1.00  0.00      B    H  
ATOM    675  O   HOH B 219      15.794  24.495  37.332  1.00  0.00      B    O  
ATOM    676  H1  HOH B 219      15.340  24.768  36.406  1.00  0.00      B    H  
ATOM    677  H2  HOH B 219      16.063  25.372  37.788  1.00  0.00      B    H  
ATOM    678  O   HOH B 220      12.541  34.081  36.127  1.00  0.00      B    O  
ATOM    679  H1  HOH B 220      12.624  33.403  35.423  1.00  0.00      B    H  
ATOM    680  H2  HOH B 220      12.304  33.545  36.999  1.00  0.00      B    H  
ATOM    681  O   HOH B 221      11.253  35.703  10.124  1.00  0.00      B    O  
ATOM    682  H1  HOH B 221      11.363  35.650   9.120  1.00  0.00      B    H  
ATOM    683  H2  HOH B 221      11.206  36.693  10.381  1.00  0.00      B    H  
ATOM    684  O   HOH B 222      14.948  13.053  11.338  1.00  0.00      B    O  
ATOM    685  H1  HOH B 222      14.986  13.143  12.344  1.00  0.00      B    H  
ATOM    686  H2  HOH B 222      15.307  13.922  10.969  1.00  0.00      B    H  
ATOM    687  O   HOH B 223      16.539  32.976  35.992  1.00  0.00      B    O  
ATOM    688  H1  HOH B 223      17.085  32.251  36.413  1.00  0.00      B    H  
ATOM    689  H2  HOH B 223      16.116  33.527  36.740  1.00  0.00      B    H  
ATOM    690  O   HOH B 224      30.375  32.932   5.375  1.00  0.00      B    O  
ATOM    691  H1  HOH B 224      30.303  31.874   5.451  1.00  0.00      B    H  
ATOM    692  H2  HOH B 224      29.525  33.228   4.923  1.00  0.00      B    H  
ATOM    693  O   HOH B 225       1.081  28.819  16.534  1.00  0.00      B    O  
ATOM    694  H1  HOH B 225       1.726  29.163  17.252  1.00  0.00      B    H  
ATOM    695  H2  HOH B 225       0.201  29.217  16.749  1.00  0.00      B    H  
ATOM    696  O   HOH B 226       8.599  10.769  10.952  1.00  0.00      B    O  
ATOM    697  H1  HOH B 226       8.789  10.158  11.769  1.00  0.00      B    H  
ATOM    698  H2  HOH B 226       9.162  10.433  10.151  1.00  0.00      B    H  
ATOM    699  O   HOH B 227       5.032  38.042  33.099  1.00  0.00      B    O  
ATOM    700  H1  HOH B 227       4.823  37.140  33.483  1.00  0.00      B    H  
ATOM    701  H2  HOH B 227       4.570  38.735  33.682  1.00  0.00      B    H  
ATOM    702  O   HOH B 228      19.267  33.039  13.431  1.00  0.00      B    O  
ATOM    703  H1  HOH B 228      19.278  34.097  13.326  1.00  0.00      B    H  
ATOM    704  H2  HOH B 228      18.419  32.790  13.958  1.00  0.00      B    H  
ATOM    705  O   HOH B 229      26.040   2.048  15.749  1.00  0.00      B    O  
ATOM    706  H1  HOH B 229      25.388   1.273  15.597  1.00  0.00      B    H  
ATOM    707  H2  HOH B 229      26.427   2.276  14.835  1.00  0.00      B    H  
ATOM    708  O   HOH B 230      18.345  27.679  20.413  1.00  0.00      B    O  
ATOM    709  H1  HOH B 230      18.784  27.640  19.472  1.00  0.00      B    H  
ATOM    710  H2  HOH B 230      19.044  27.538  21.116  1.00  0.00      B    H  
ATOM    711  O   HOH B 231      26.164  22.754  37.049  1.00  0.00      B    O  
ATOM    712  H1  HOH B 231      26.765  22.032  37.309  1.00  0.00      B    H  
ATOM    713  H2  HOH B 231      26.752  23.569  37.002  1.00  0.00      B    H  
ATOM    714  O   HOH B 232      36.283  25.267  22.779  1.00  0.00      B    O  
ATOM    715  H1  HOH B 232      35.913  24.589  22.160  1.00  0.00      B    H  
ATOM    716  H2  HOH B 232      35.619  25.492  23.510  1.00  0.00      B    H  
ATOM    717  O   HOH B 233      17.669  14.403  37.039  1.00  0.00      B    O  
ATOM    718  H1  HOH B 233      17.799  13.498  37.483  1.00  0.00      B    H  
ATOM    719  H2  HOH B 233      17.908  15.078  37.769  1.00  0.00      B    H  
ATOM    720  O   HOH B 234      24.522  36.902  11.312  1.00  0.00      B    O  
ATOM    721  H1  HOH B 234      23.784  37.240  11.913  1.00  0.00      B    H  
ATOM    722  H2  HOH B 234      24.260  35.941  10.967  1.00  0.00      B    H  
ATOM    723  O   HOH B 235      20.626   4.970   1.342  1.00  0.00      B    O  
ATOM    724  H1  HOH B 235      20.016   5.441   1.956  1.00  0.00      B    H  
ATOM    725  H2  HOH B 235      21.425   5.592   1.168  1.00  0.00      B    H  
ATOM    726  O   HOH B 236      14.679   5.119  16.508  1.00  0.00      B    O  
ATOM    727  H1  HOH B 236      15.664   5.239  16.717  1.00  0.00      B    H  
ATOM    728  H2  HOH B 236      14.365   4.361  17.143  1.00  0.00      B    H  
ATOM    729  O   HOH B 237       8.481  32.245  31.283  1.00  0.00      B    O  
ATOM    730  H1  HOH B 237       7.932  31.578  30.747  1.00  0.00      B    H  
ATOM    731  H2  HOH B 237       8.012  33.156  31.143  1.00  0.00      B    H  
ATOM    732  O   HOH B 238      38.712   3.259  31.552  1.00  0.00      B    O  
ATOM    733  H1  HOH B 238      38.521   4.211  31.851  1.00  0.00      B    H  
ATOM    734  H2  HOH B 238      38.526   3.121  30.526  1.00  0.00      B    H  
ATOM    735  O   HOH B 239       1.618  15.456  23.363  1.00  0.00      B    O  
ATOM    736  H1  HOH B 239       1.488  15.972  22.527  1.00  0.00      B    H  
ATOM    737  H2  HOH B 239       2.200  16.018  24.002  1.00  0.00      B    H  
ATOM    738  O   HOH B 240       5.725   0.182  29.261  1.00  0.00      B    O  
ATOM    739  H1  HOH B 240       5.288   0.361  28.379  1.00  0.00      B    H  
ATOM    740  H2  HOH B 240       5.817   1.045  29.835  1.00  0.00      B    H  
ATOM    741  O   HOH B 241       8.093  20.659   7.835  1.00  0.00      B    O  
ATOM    742  H1  HOH B 241       8.476  20.520   8.739  1.00  0.00      B    H  
ATOM    743  H2  HOH B 241       8.725  21.340   7.370  1.00  0.00      B    H  
ATOM    744  O   HOH B 242      26.990   3.532  10.798  1.00  0.00      B    O  
ATOM    745  H1  HOH B 242      26.371   4.323  11.008  1.00  0.00      B    H  
ATOM    746  H2  HOH B 242      26.649   3.087   9.992  1.00  0.00      B    H  
ATOM    747  O   HOH B 243       9.326  10.386  27.962  1.00  0.00      B    O  
ATOM    748  H1  HOH B 243       8.419   9.846  27.912  1.00  0.00      B    H  
ATOM    749  H2  HOH B 243       9.144  11.164  28.642  1.00  0.00      B    H  
ATOM    750  O   HOH B 244       1.385  37.490   3.376  1.00  0.00      B    O  
ATOM    751  H1  HOH B 244       0.384  37.264   3.129  1.00  0.00      B    H  
ATOM    752  H2  HOH B 244       1.492  37.089   4.332  1.00  0.00      B    H  
ATOM    753  O   HOH B 245      37.314   7.625  23.217  1.00  0.00      B    O  
ATOM    754  H1  HOH B 245      38.029   8.060  23.759  1.00  0.00      B    H  
ATOM    755  H2  HOH B 245      36.516   8.185  23.063  1.00  0.00      B    H  
ATOM    756  O   HOH B 246       7.688   3.932  17.895  1.00  0.00      B    O  
ATOM    757  H1  HOH B 246       8.181   4.252  17.044  1.00  0.00      B    H  
ATOM    758  H2  HOH B 246       7.724   2.908  17.943  1.00  0.00      B    H  
ATOM    759  O   HOH B 247       4.361  21.353  28.097  1.00  0.00      B    O  
ATOM    760  H1  HOH B 247       3.653  21.430  27.403  1.00  0.00      B    H  
ATOM    761  H2  HOH B 247       4.844  22.265  28.103  1.00  0.00      B    H  
ATOM    762  O   HOH B 248      38.635  11.256   4.429  1.00  0.00      B    O  
ATOM    763  H1  HOH B 248      39.114  11.715   5.216  1.00  0.00      B    H  
ATOM    764  H2  HOH B 248      38.699  10.292   4.515  1.00  0.00      B    H  
ATOM    765  O   HOH B 249      17.598  36.315  15.337  1.00  0.00      B    O  
ATOM    766  H1  HOH B 249      17.105  36.882  16.066  1.00  0.00      B    H  
ATOM    767  H2  HOH B 249      16.998  36.372  14.474  1.00  0.00      B    H  
ATOM    768  O   HOH B 250      10.431   0.868  19.200  1.00  0.00      B    O  
ATOM    769  H1  HOH B 250      11.243   0.314  19.048  1.00  0.00      B    H  
ATOM    770  H2  HOH B 250      10.653   1.729  18.732  1.00  0.00      B    H  
ATOM    771  O   HOH B 251      15.055  16.213  15.066  1.00  0.00      B    O  
ATOM    772  H1  HOH B 251      14.129  16.569  15.175  1.00  0.00      B    H  
ATOM    773  H2  HOH B 251      15.413  16.135  16.002  1.00  0.00      B    H  
ATOM    774  O   HOH B 252       4.483  30.789  20.679  1.00  0.00      B    O  
ATOM    775  H1  HOH B 252       3.685  31.333  20.954  1.00  0.00      B    H  
ATOM    776  H2  HOH B 252       5.169  30.806  21.467  1.00  0.00      B    H  
ATOM    777  O   HOH B 253      10.287  26.592   0.159  1.00  0.00      B    O  
ATOM    778  H1  HOH B 253      10.655  27.237   0.860  1.00  0.00      B    H  
ATOM    779  H2  HOH B 253      10.606  26.814  -0.780  1.00  0.00      B    H  
ATOM    780  O   HOH B 254      15.096  11.224   2.607  1.00  0.00      B    O  
ATOM    781  H1  HOH B 254      14.954  11.585   3.544  1.00  0.00      B    H  
ATOM    782  H2  HOH B 254      14.478  10.416   2.424  1.00  0.00      B    H  
ATOM    783  O   HOH B 255       7.564  24.817  32.858  1.00  0.00      B    O  
ATOM    784  H1  HOH B 255       8.387  24.231  33.018  1.00  0.00      B    H  
ATOM    785  H2  HOH B 255       7.619  25.092  31.896  1.00  0.00      B    H  
ATOM    786  O   HOH B 256      19.476  16.920  15.477  1.00  0.00      B    O  
ATOM    787  H1  HOH B 256      19.180  16.531  16.394  1.00  0.00      B    H  
ATOM    788  H2  HOH B 256      19.328  17.953  15.522  1.00  0.00      B    H  
ATOM    789  O   HOH B 257      27.549  17.384   8.733  1.00  0.00      B    O  
ATOM    790  H1  HOH B 257      27.885  16.496   8.376  1.00  0.00      B    H  
ATOM    791  H2  HOH B 257      28.260  17.874   9.280  1.00  0.00      B    H  
ATOM    792  O   HOH B 258      27.553   7.459   2.014  1.00  0.00      B    O  
ATOM    793  H1  HOH B 258      26.829   7.324   1.331  1.00  0.00      B    H  
ATOM    794  H2  HOH B 258      27.108   7.401   2.903  1.00  0.00      B    H  
ATOM    795  O   HOH B 259      20.517  29.986  19.342  1.00  0.00      B    O  
ATOM    796  H1  HOH B 259      19.941  30.493  19.989  1.00  0.00      B    H  
ATOM    797  H2  HOH B 259      21.268  30.551  19.061  1.00  0.00      B    H  
ATOM    798  O   HOH B 260       3.772   3.741   4.987  1.00  0.00      B    O  
ATOM    799  H1  HOH B 260       3.455   4.586   5.392  1.00  0.00      B    H  
ATOM    800  H2  HOH B 260       4.033   4.007   4.020  1.00  0.00      B    H  
ATOM    801  O   HOH B 261       8.857   5.914  35.957  1.00  0.00      B    O  
ATOM    802  H1  HOH B 261       8.171   6.076  35.173  1.00  0.00      B    H  
ATOM    803  H2  HOH B 261       9.783   5.548  35.545  1.00  0.00      B    H  
ATOM    804  O   HOH B 262       3.587   8.724  28.292  1.00  0.00      B    O  
ATOM    805  H1  HOH B 262       3.643   7.824  28.668  1.00  0.00      B    H  
ATOM    806  H2  HOH B 262       4.140   8.845  27.472  1.00  0.00      B    H  
ATOM    807  O   HOH B 263       7.126  32.320   6.802  1.00  0.00      B    O  
ATOM    808  H1  HOH B 263       7.259  31.931   7.727  1.00  0.00      B    H  
ATOM    809  H2  HOH B 263       8.009  32.867   6.560  1.00  0.00      B    H  
ATOM    810  O   HOH B 264      27.474  29.236  24.354  1.00  0.00      B    O  
ATOM    811  H1  HOH B 264      26.512  29.115  24.607  1.00  0.00      B    H  
ATOM    812  H2  HOH B 264      27.670  28.552  23.616  1.00  0.00      B    H  
ATOM    813  O   HOH B 265      29.506  38.569  23.203  1.00  0.00      B    O  
ATOM    814  H1  HOH B 265      29.381  39.303  23.860  1.00  0.00      B    H  
ATOM    815  H2  HOH B 265      29.978  39.010  22.436  1.00  0.00      B    H  
ATOM    816  O   HOH B 266      19.529   0.821  32.572  1.00  0.00      B    O  
ATOM    817  H1  HOH B 266      18.702   1.229  33.004  1.00  0.00      B    H  
ATOM    818  H2  HOH B 266      19.326  -0.159  32.429  1.00  0.00      B    H  
ATOM    819  O   HOH B 267      10.361  36.214  21.858  1.00  0.00      B    O  
ATOM    820  H1  HOH B 267       9.528  36.812  21.926  1.00  0.00      B    H  
ATOM    821  H2  HOH B 267      10.121  35.272  22.080  1.00  0.00      B    H  
ATOM    822  O   HOH B 268      33.428   6.321  12.125  1.00  0.00      B    O  
ATOM    823  H1  HOH B 268      33.336   7.322  11.872  1.00  0.00      B    H  
ATOM    824  H2  HOH B 268      32.484   5.957  12.340  1.00  0.00      B    H  
ATOM    825  O   HOH B 269      25.861  12.042  35.426  1.00  0.00      B    O  
ATOM    826  H1  HOH B 269      26.910  12.036  35.473  1.00  0.00      B    H  
ATOM    827  H2  HOH B 269      25.550  11.893  34.519  1.00  0.00      B    H  
ATOM    828  O   HOH B 270      19.130   9.871  30.819  1.00  0.00      B    O  
ATOM    829  H1  HOH B 270      19.470   9.019  30.339  1.00  0.00      B    H  
ATOM    830  H2  HOH B 270      19.058  10.609  30.148  1.00  0.00      B    H  
ATOM    831  O   HOH B 271      31.818   0.645   3.605  1.00  0.00      B    O  
ATOM    832  H1  HOH B 271      32.578   0.887   3.049  1.00  0.00      B    H  
ATOM    833  H2  HOH B 271      32.038   1.014   4.507  1.00  0.00      B    H  
ATOM    834  O   HOH B 272       3.642  16.767  35.118  1.00  0.00      B    O  
ATOM    835  H1  HOH B 272       3.381  17.559  34.540  1.00  0.00      B    H  
ATOM    836  H2  HOH B 272       4.551  16.388  34.811  1.00  0.00      B    H  
ATOM    837  O   HOH B 273       4.158  37.837  18.006  1.00  0.00      B    O  
ATOM    838  H1  HOH B 273       3.975  38.151  17.090  1.00  0.00      B    H  
ATOM    839  H2  HOH B 273       4.862  38.436  18.432  1.00  0.00      B    H  
ATOM    840  O   HOH B 274      32.501  27.051   7.044  1.00  0.00      B    O  
ATOM    841  H1  HOH B 274      31.667  26.657   7.447  1.00  0.00      B    H  
ATOM    842  H2  HOH B 274      33.214  26.335   7.162  1.00  0.00      B    H  
ATOM    843  O   HOH B 275      20.289  11.784   4.512  1.00  0.00      B    O  
ATOM    844  H1  HOH B 275      20.687  12.571   4.030  1.00  0.00      B    H  
ATOM    845  H2  HOH B 275      19.300  11.797   4.362  1.00  0.00      B    H  
ATOM    846  O   HOH B 276       7.600  30.877   9.329  1.00  0.00      B    O  
ATOM    847  H1  HOH B 276       6.876  31.431   9.805  1.00  0.00      B    H  
ATOM    848  H2  HOH B 276       7.265  29.932   9.224  1.00  0.00      B    H  
ATOM    849  O   HOH B 277      25.409  35.017   3.538  1.00  0.00      B    O  
ATOM    850  H1  HOH B 277      25.207  34.284   2.930  1.00  0.00      B    H  
ATOM    851  H2  HOH B 277      25.859  35.694   2.931  1.00  0.00      B    H  
ATOM    852  O   HOH B 278      31.031  34.505  34.447  1.00  0.00      B    O  
ATOM    853  H1  HOH B 278      30.776  33.648  34.987  1.00  0.00      B    H  
ATOM    854  H2  HOH B 278      30.301  34.587  33.738  1.00  0.00      B    H  
ATOM    855  O   HOH B 279       6.967  24.673   8.164  1.00  0.00      B    O  
ATOM    856  H1  HOH B 279       7.936  24.874   8.435  1.00  0.00      B    H  
ATOM    857  H2  HOH B 279       6.344  24.693   8.972  1.00  0.00      B    H  
ATOM    858  O   HOH B 280      31.001  15.941  36.453  1.00  0.00      B    O  
ATOM    859  H1  HOH B 280      31.626  15.265  36.937  1.00  0.00      B    H  
ATOM    860  H2  HOH B 280      31.576  16.663  36.046  1.00  0.00      B    H  
ATOM    861  O   HOH B 281      29.593  29.355   0.182  1.00  0.00      B    O  
ATOM    862  H1  HOH B 281      28.741  28.854   0.347  1.00  0.00      B    H  
ATOM    863  H2  HOH B 281      30.358  28.659   0.194  1.00  0.00      B    H  
ATOM    864  O   HOH B 282      33.610  30.899  15.449  1.00  0.00      B    O  
ATOM    865  H1  HOH B 282      33.490  30.183  14.777  1.00  0.00      B    H  
ATOM    866  H2  HOH B 282      33.420  31.817  15.046  1.00  0.00      B    H  
ATOM    867  O   HOH B 283      27.920  19.556  12.719  1.00  0.00      B    O  
ATOM    868  H1  HOH B 283      28.425  20.142  13.430  1.00  0.00      B    H  
ATOM    869  H2  HOH B 283      27.114  19.177  13.191  1.00  0.00      B    H  
ATOM    870  O   HOH B 284      14.491  18.812   0.754  1.00  0.00      B    O  
ATOM    871  H1  HOH B 284      14.916  18.021   1.171  1.00  0.00      B    H  
ATOM    872  H2  HOH B 284      15.243  19.499   0.477  1.00  0.00      B    H  
ATOM    873  O   HOH B 285      38.370   1.218   8.033  1.00  0.00      B    O  
ATOM    874  H1  HOH B 285      38.777   0.278   8.174  1.00  0.00      B    H  
ATOM    875  H2  HOH B 285      37.735   1.424   8.811  1.00  0.00      B    H  
ATOM    876  O   HOH B 286      22.161  21.079  18.998  1.00  0.00      B    O  
ATOM    877  H1  HOH B 286      21.322  21.502  19.427  1.00  0.00      B    H  
ATOM    878  H2  HOH B 286      22.340  20.180  19.291  1.00  0.00      B    H  
ATOM    879  O   HOH B 287      10.116   2.231  35.813  1.00  0.00      B    O  
ATOM    880  H1  HOH B 287       9.590   1.754  36.525  1.00  0.00      B    H  
ATOM    881  H2  HOH B 287      10.102   1.598  35.030  1.00  0.00      B    H  
ATOM    882  O   HOH B 288      -0.328  31.890  36.656  1.00  0.00      B    O  
ATOM    883  H1  HOH B 288       0.552  32.374  36.500  1.00  0.00      B    H  
ATOM    884  H2  HOH B 288      -0.171  31.205  37.382  1.00  0.00      B    H  
ATOM    885  O   HOH B 289       9.435  26.812  25.690  1.00  0.00      B    O  
ATOM    886  H1  HOH B 289       9.639  25.917  25.313  1.00  0.00      B    H  
ATOM    887  H2  HOH B 289       8.461  27.044  25.550  1.00  0.00      B    H  
ATOM    888  O   HOH B 290      16.478  38.622  30.954  1.00  0.00      B    O  
ATOM    889  H1  HOH B 290      16.771  38.840  31.889  1.00  0.00      B    H  
ATOM    890  H2  HOH B 290      16.981  37.789  30.584  1.00  0.00      B    H  
ATOM    891  O   HOH B 291       2.116   5.772  14.673  1.00  0.00      B    O  
ATOM    892  H1  HOH B 291       1.746   6.169  13.811  1.00  0.00      B    H  
ATOM    893  H2  HOH B 291       3.058   6.184  14.780  1.00  0.00      B    H  
ATOM    894  O   HOH B 292      23.133  24.356  10.708  1.00  0.00      B    O  
ATOM    895  H1  HOH B 292      22.411  24.417  11.397  1.00  0.00      B    H  
ATOM    896  H2  HOH B 292      22.882  25.056  10.065  1.00  0.00      B    H  
ATOM    897  O   HOH B 293      38.895  31.109   0.335  1.00  0.00      B    O  
ATOM    898  H1  HOH B 293      39.510  31.336   1.115  1.00  0.00      B    H  
ATOM    899  H2  HOH B 293      37.958  30.805   0.584  1.00  0.00      B    H  
ATOM    900  O   HOH B 294       4.002  20.202   2.603  1.00  0.00      B    O  
ATOM    901  H1  HOH B 294       4.147  21.047   3.189  1.00  0.00      B    H  
ATOM    902  H2  HOH B 294       4.551  19.427   2.953  1.00  0.00      B    H  
ATOM    903  O   HOH B 295      23.354  11.810  10.705  1.00  0.00      B    O  
ATOM    904  H1  HOH B 295      24.017  11.615   9.940  1.00  0.00      B    H  
ATOM    905  H2  HOH B 295      22.883  10.970  10.975  1.00  0.00      B    H  
ATOM    906  O   HOH B 296       7.779  15.252  32.214  1.00  0.00      B    O  
ATOM    907  H1  HOH B 296       7.906  14.221  32.182  1.00  0.00      B    H  
ATOM    908  H2  HOH B 296       6.916  15.539  31.672  1.00  0.00      B    H  
ATOM    909  O   HOH B 297      32.070  15.386  21.921  1.00  0.00      B    O  
ATOM    910  H1  HOH B 297      31.732  15.347  20.949  1.00  0.00      B    H  
ATOM    911  H2  HOH B 297      32.991  14.949  21.983  1.00  0.00      B    H  
ATOM    912  O   HOH B 298      13.454  15.340   6.486  1.00  0.00      B    O  
ATOM    913  H1  HOH B 298      13.328  14.404   6.114  1.00  0.00      B    H  
ATOM    914  H2  HOH B 298      13.668  15.895   5.665  1.00  0.00      B    H  
ATOM    915  O   HOH B 299      28.099  29.683  10.183  1.00  0.00      B    O  
ATOM    916  H1  HOH B 299      28.764  30.304   9.661  1.00  0.00      B    H  
ATOM    917  H2  HOH B 299      27.272  30.199  10.396  1.00  0.00      B    H  
ATOM    918  O   HOH B 300       1.765  10.217  19.748  1.00  0.00      B    O  
ATOM    919  H1  HOH B 300       2.396  10.230  18.959  1.00  0.00      B    H  
ATOM    920  H2  HOH B 300       1.739   9.283  20.114  1.00  0.00      B    H  
ATOM    921  O   HOH B 301      37.630  23.452   1.515  1.00  0.00      B    O  
ATOM    922  H1  HOH B 301      37.946  23.020   0.666  1.00  0.00      B    H  
ATOM    923  H2  HOH B 301      38.380  23.887   2.018  1.00  0.00      B    H  
ATOM    924  O   HOH B 302       5.827   9.015  35.866  1.00  0.00      B    O  
ATOM    925  H1  HOH B 302       6.768   9.339  35.747  1.00  0.00      B    H  
ATOM    926  H2  HOH B 302       5.623   9.050  36.872  1.00  0.00      B    H  
ATOM    927  O   HOH B 303      22.550   3.810  33.218  1.00  0.00      B    O  
ATOM    928  H1  HOH B 303      22.800   4.336  32.379  1.00  0.00      B    H  
ATOM    929  H2  HOH B 303      23.408   3.559  33.727  1.00  0.00      B    H  
ATOM    930  O   HOH B 304      11.961  12.782  23.092  1.00  0.00      B    O  
ATOM    931  H1  HOH B 304      11.748  13.780  22.888  1.00  0.00      B    H  
ATOM    932  H2  HOH B 304      11.622  12.631  24.052  1.00  0.00      B    H  
ATOM    933  O   HOH B 305      36.496  22.513  11.810  1.00  0.00      B    O  
ATOM    934  H1  HOH B 305      36.412  21.517  11.716  1.00  0.00      B    H  
ATOM    935  H2  HOH B 305      37.187  22.782  12.454  1.00  0.00      B    H  
ATOM    936  O   HOH B 306      35.729  21.108  17.921  1.00  0.00      B    O  
ATOM    937  H1  HOH B 306      35.148  20.313  17.783  1.00  0.00      B    H  
ATOM    938  H2  HOH B 306      35.194  21.937  17.768  1.00  0.00      B    H  
ATOM    939  O   HOH B 307      34.413  20.831  35.522  1.00  0.00      B    O  
ATOM    940  H1  HOH B 307      34.063  19.982  35.115  1.00  0.00      B    H  
ATOM    941  H2  HOH B 307      35.197  21.177  34.979  1.00  0.00      B    H  
ATOM    942  O   HOH B 308       8.973   9.532  15.499  1.00  0.00      B    O  
ATOM    943  H1  HOH B 308       8.166  10.154  15.291  1.00  0.00      B    H  
ATOM    944  H2  HOH B 308       9.537   9.932  16.266  1.00  0.00      B    H  
ATOM    945  O   HOH B 309      34.562  36.543  38.759  1.00  0.00      B    O  
ATOM    946  H1  HOH B 309      34.879  36.241  37.861  1.00  0.00      B    H  
ATOM    947  H2  HOH B 309      33.510  36.315  38.815  1.00  0.00      B    H  
ATOM    948  O   HOH B 310      32.455  38.632  24.849  1.00  0.00      B    O  
ATOM    949  H1  HOH B 310      32.228  38.472  25.818  1.00  0.00      B    H  
ATOM    950  H2  HOH B 310      31.923  39.451  24.567  1.00  0.00      B    H  
ATOM    951  O   HOH B 311      23.710   2.685  38.143  1.00  0.00      B    O  
ATOM    952  H1  HOH B 311      24.331   2.355  37.418  1.00  0.00      B    H  
ATOM    953  H2  HOH B 311      23.002   1.949  38.310  1.00  0.00      B    H  
ATOM    954  O   HOH B 312      -0.060   2.376   2.209  1.00  0.00      B    O  
ATOM    955  H1  HOH B 312      -0.183   2.670   3.184  1.00  0.00      B    H  
ATOM    956  H2  HOH B 312       0.658   1.656   2.155  1.00  0.00      B    H  
ATOM    957  O   HOH B 313      10.874  18.627   4.146  1.00  0.00      B    O  
ATOM    958  H1  HOH B 313      10.372  19.424   4.574  1.00  0.00      B    H  
ATOM    959  H2  HOH B 313      10.201  17.860   4.190  1.00  0.00      B    H  
ATOM    960  O   HOH B 314       8.590  13.744  17.551  1.00  0.00      B    O  
ATOM    961  H1  HOH B 314       8.538  13.936  16.552  1.00  0.00      B    H  
ATOM    962  H2  HOH B 314       7.628  13.733  17.933  1.00  0.00      B    H  
ATOM    963  O   HOH B 315      15.783  15.481  10.464  1.00  0.00      B    O  
ATOM    964  H1  HOH B 315      15.537  16.036  11.314  1.00  0.00      B    H  
ATOM    965  H2  HOH B 315      16.785  15.269  10.544  1.00  0.00      B    H  
ATOM    966  O   HOH B 316       6.624   2.703  30.703  1.00  0.00      B    O  
ATOM    967  H1  HOH B 316       7.251   2.956  31.435  1.00  0.00      B    H  
ATOM    968  H2  HOH B 316       7.073   2.946  29.826  1.00  0.00      B    H  
ATOM    969  O   HOH B 317      22.550  33.596  10.407  1.00  0.00      B    O  
ATOM    970  H1  HOH B 317      22.540  33.371  11.402  1.00  0.00      B    H  
ATOM    971  H2  HOH B 317      23.528  33.743  10.156  1.00  0.00      B    H  
ATOM    972  O   HOH B 318      33.176  33.549  21.441  1.00  0.00      B    O  
ATOM    973  H1  HOH B 318      33.342  33.219  22.340  1.00  0.00      B    H  
ATOM    974  H2  HOH B 318      34.087  33.862  21.070  1.00  0.00      B    H  
ATOM    975  O   HOH B 319       3.331  26.233  13.611  1.00  0.00      B    O  
ATOM    976  H1  HOH B 319       2.673  26.283  12.822  1.00  0.00      B    H  
ATOM    977  H2  HOH B 319       3.821  25.310  13.627  1.00  0.00      B    H  
ATOM    978  O   HOH B 320      11.707   7.643  38.458  1.00  0.00      B    O  
ATOM    979  H1  HOH B 320      11.353   6.733  38.276  1.00  0.00      B    H  
ATOM    980  H2  HOH B 320      11.111   7.888  39.235  1.00  0.00      B    H  
ATOM    981  O   HOH B 321       4.621  32.386  28.206  1.00  0.00      B    O  
ATOM    982  H1  HOH B 321       5.238  33.139  28.248  1.00  0.00      B    H  
ATOM    983  H2  HOH B 321       3.824  32.629  28.778  1.00  0.00      B    H  
ATOM    984  O   HOH B 322      15.055  25.153  31.665  1.00  0.00      B    O  
ATOM    985  H1  HOH B 322      15.256  25.011  32.694  1.00  0.00      B    H  
ATOM    986  H2  HOH B 322      14.456  25.987  31.481  1.00  0.00      B    H  
ATOM    987  O   HOH B 323      12.117  14.157  13.143  1.00  0.00      B    O  
ATOM    988  H1  HOH B 323      12.019  13.862  14.132  1.00  0.00      B    H  
ATOM    989  H2  HOH B 323      12.710  13.529  12.642  1.00  0.00      B    H  
ATOM    990  O   HOH B 324      30.075   2.556   7.343  1.00  0.00      B    O  
ATOM    991  H1  HOH B 324      29.862   1.684   7.737  1.00  0.00      B    H  
ATOM    992  H2  HOH B 324      29.351   2.635   6.636  1.00  0.00      B    H  
ATOM    993  O   HOH B 325      21.958  18.399   4.766  1.00  0.00      B    O  
ATOM    994  H1  HOH B 325      22.732  18.957   5.093  1.00  0.00      B    H  
ATOM    995  H2  HOH B 325      22.002  18.524   3.751  1.00  0.00      B    H  
ATOM    996  O   HOH B 326      30.968   7.449  24.745  1.00  0.00      B    O  
ATOM    997  H1  HOH B 326      30.003   7.426  25.053  1.00  0.00      B    H  
ATOM    998  H2  HOH B 326      31.531   6.620  25.053  1.00  0.00      B    H  
ATOM    999  O   HOH B 327       9.894  20.654  26.766  1.00  0.00      B    O  
ATOM   1000  H1  HOH B 327      10.459  20.716  27.619  1.00  0.00      B    H  
ATOM   1001  H2  HOH B 327       9.130  20.002  26.962  1.00  0.00      B    H  
ATOM   1002  O   HOH B 328       8.814  28.573  29.808  1.00  0.00      B    O  
ATOM   1003  H1  HOH B 328       9.223  28.686  30.704  1.00  0.00      B    H  
ATOM   1004  H2  HOH B 328       7.915  29.026  29.821  1.00  0.00      B    H  
ATOM   1005  O   HOH B 329      31.502   5.854   7.687  1.00  0.00      B    O  
ATOM   1006  H1  HOH B 329      31.327   5.155   8.411  1.00  0.00      B    H  
ATOM   1007  H2  HOH B 329      32.502   5.781   7.547  1.00  0.00      B    H  
ATOM   1008  O   HOH B 330      29.701   0.662   2.087  1.00  0.00      B    O  
ATOM   1009  H1  HOH B 330      29.164  -0.046   2.588  1.00  0.00      B    H  
ATOM   1010  H2  HOH B 330      30.594   0.755   2.613  1.00  0.00      B    H  
ATOM   1011  O   HOH B 331       7.872  34.768  33.643  1.00  0.00      B    O  
ATOM   1012  H1  HOH B 331       8.254  35.598  34.064  1.00  0.00      B    H  
ATOM   1013  H2  HOH B 331       8.176  34.007  34.181  1.00  0.00      B    H  
ATOM   1014  O   HOH B 332      16.884  32.672  15.207  1.00  0.00      B    O  
ATOM   1015  H1  HOH B 332      15.902  32.428  15.131  1.00  0.00      B    H  
ATOM   1016  H2  HOH B 332      16.983  33.304  16.023  1.00  0.00      B    H  
ATOM   1017  O   HOH B 333      36.760  36.852   5.373  1.00  0.00      B    O  
ATOM   1018  H1  HOH B 333      36.644  36.314   6.234  1.00  0.00      B    H  
ATOM   1019  H2  HOH B 333      36.161  37.669   5.471  1.00  0.00      B    H  
ATOM   1020  O   HOH B 334       8.651  29.792  18.947  1.00  0.00      B    O  
ATOM   1021  H1  HOH B 334       9.147  30.664  18.751  1.00  0.00      B    H  
ATOM   1022  H2  HOH B 334       8.729  29.227  18.092  1.00  0.00      B    H  
ATOM   1023  O   HOH B 335      29.651  10.394  12.630  1.00  0.00      B    O  
ATOM   1024  H1  HOH B 335      28.860  10.779  13.116  1.00  0.00      B    H  
ATOM   1025  H2  HOH B 335      29.295   9.472  12.228  1.00  0.00      B    H  
ATOM   1026  O   HOH B 336      36.245   8.620  30.713  1.00  0.00      B    O  
ATOM   1027  H1  HOH B 336      35.665   8.304  31.456  1.00  0.00      B    H  
ATOM   1028  H2  HOH B 336      37.105   9.011  31.077  1.00  0.00      B    H  
ATOM   1029  O   HOH B 337      32.297  23.478   4.507  1.00  0.00      B    O  
ATOM   1030  H1  HOH B 337      31.707  22.635   4.666  1.00  0.00      B    H  
ATOM   1031  H2  HOH B 337      32.862  23.282   3.672  1.00  0.00      B    H  
ATOM   1032  O   HOH B 338      22.167  36.332   6.215  1.00  0.00      B    O  
ATOM   1033  H1  HOH B 338      21.417  35.699   6.283  1.00  0.00      B    H  
ATOM   1034  H2  HOH B 338      21.802  37.281   6.381  1.00  0.00      B    H  
ATOM   1035  O   HOH B 339      20.390  23.136   9.529  1.00  0.00      B    O  
ATOM   1036  H1  HOH B 339      19.884  22.418   8.963  1.00  0.00      B    H  
ATOM   1037  H2  HOH B 339      21.198  23.410   8.924  1.00  0.00      B    H  
ATOM   1038  O   HOH B 340      25.011  16.518  13.342  1.00  0.00      B    O  
ATOM   1039  H1  HOH B 340      25.448  16.273  12.442  1.00  0.00      B    H  
ATOM   1040  H2  HOH B 340      24.486  15.714  13.583  1.00  0.00      B    H  
ATOM   1041  O   HOH B 341       7.966  13.773  20.967  1.00  0.00      B    O  
ATOM   1042  H1  HOH B 341       7.981  13.200  20.169  1.00  0.00      B    H  
ATOM   1043  H2  HOH B 341       7.388  13.261  21.634  1.00  0.00      B    H  
ATOM   1044  O   HOH B 342      10.782   1.678  14.843  1.00  0.00      B    O  
ATOM   1045  H1  HOH B 342      11.566   1.726  14.185  1.00  0.00      B    H  
ATOM   1046  H2  HOH B 342       9.959   2.061  14.373  1.00  0.00      B    H  
ATOM   1047  O   HOH B 343      15.136  15.773  25.532  1.00  0.00      B    O  
ATOM   1048  H1  HOH B 343      15.852  15.035  25.286  1.00  0.00      B    H  
ATOM   1049  H2  HOH B 343      15.596  16.679  25.546  1.00  0.00      B    H  
ATOM   1050  O   HOH B 344      12.928   8.588  36.355  1.00  0.00      B    O  
ATOM   1051  H1  HOH B 344      13.892   8.326  36.523  1.00  0.00      B    H  
ATOM   1052  H2  HOH B 344      12.407   8.207  37.128  1.00  0.00      B    H  
ATOM   1053  O   HOH B 345      31.146  15.338   3.006  1.00  0.00      B    O  
ATOM   1054  H1  HOH B 345      31.109  16.176   3.667  1.00  0.00      B    H  
ATOM   1055  H2  HOH B 345      30.234  14.971   2.965  1.00  0.00      B    H  
ATOM   1056  O   HOH B 346      22.962  24.059  39.113  1.00  0.00      B    O  
ATOM   1057  H1  HOH B 346      22.097  23.969  39.540  1.00  0.00      B    H  
ATOM   1058  H2  HOH B 346      22.812  23.985  38.115  1.00  0.00      B    H  
ATOM   1059  O   HOH B 347       4.078  34.854  36.511  1.00  0.00      B    O  
ATOM   1060  H1  HOH B 347       4.457  34.964  35.600  1.00  0.00      B    H  
ATOM   1061  H2  HOH B 347       4.864  34.725  37.175  1.00  0.00      B    H  
ATOM   1062  O   HOH B 348      26.945  25.269  26.223  1.00  0.00      B    O  
ATOM   1063  H1  HOH B 348      26.282  24.700  26.769  1.00  0.00      B    H  
ATOM   1064  H2  HOH B 348      26.483  25.432  25.341  1.00  0.00      B    H  
ATOM   1065  O   HOH B 349       5.054  16.742  17.620  1.00  0.00      B    O  
ATOM   1066  H1  HOH B 349       5.623  16.352  18.322  1.00  0.00      B    H  
ATOM   1067  H2  HOH B 349       4.754  15.966  17.004  1.00  0.00      B    H  
ATOM   1068  O   HOH B 350       2.660  26.862   4.872  1.00  0.00      B    O  
ATOM   1069  H1  HOH B 350       2.860  26.090   4.235  1.00  0.00      B    H  
ATOM   1070  H2  HOH B 350       3.492  26.825   5.451  1.00  0.00      B    H  
ATOM   1071  O   HOH B 351       8.766   5.303   1.897  1.00  0.00      B    O  
ATOM   1072  H1  HOH B 351       8.408   6.254   1.806  1.00  0.00      B    H  
ATOM   1073  H2  HOH B 351       9.774   5.385   1.825  1.00  0.00      B    H  
ATOM   1074  O   HOH B 352       5.640   3.116  34.284  1.00  0.00      B    O  
ATOM   1075  H1  HOH B 352       4.794   3.388  33.818  1.00  0.00      B    H  
ATOM   1076  H2  HOH B 352       6.474   3.325  33.762  1.00  0.00      B    H  
ATOM   1077  O   HOH B 353       8.677   1.691  21.244  1.00  0.00      B    O  
ATOM   1078  H1  HOH B 353       8.524   2.713  20.964  1.00  0.00      B    H  
ATOM   1079  H2  HOH B 353       9.071   1.248  20.475  1.00  0.00      B    H  
ATOM   1080  O   HOH B 354      19.410   6.528  16.536  1.00  0.00      B    O  
ATOM   1081  H1  HOH B 354      20.341   6.687  16.832  1.00  0.00      B    H  
ATOM   1082  H2  HOH B 354      18.987   7.389  16.272  1.00  0.00      B    H  
ATOM   1083  O   HOH B 355      31.397  18.410  34.265  1.00  0.00      B    O  
ATOM   1084  H1  HOH B 355      31.288  17.446  33.894  1.00  0.00      B    H  
ATOM   1085  H2  HOH B 355      32.384  18.704  34.123  1.00  0.00      B    H  
ATOM   1086  O   HOH B 356       2.760  33.673  13.134  1.00  0.00      B    O  
ATOM   1087  H1  HOH B 356       1.889  33.246  13.286  1.00  0.00      B    H  
ATOM   1088  H2  HOH B 356       3.350  33.289  13.862  1.00  0.00      B    H  
ATOM   1089  O   HOH B 357      23.421  10.495  15.038  1.00  0.00      B    O  
ATOM   1090  H1  HOH B 357      22.998  11.159  14.356  1.00  0.00      B    H  
ATOM   1091  H2  HOH B 357      23.789   9.701  14.540  1.00  0.00      B    H  
ATOM   1092  O   HOH B 358      23.538   4.529  30.525  1.00  0.00      B    O  
ATOM   1093  H1  HOH B 358      24.176   3.922  29.979  1.00  0.00      B    H  
ATOM   1094  H2  HOH B 358      22.608   4.453  30.151  1.00  0.00      B    H  
ATOM   1095  O   HOH B 359      33.040  14.298   4.833  1.00  0.00      B    O  
ATOM   1096  H1  HOH B 359      32.576  15.061   4.459  1.00  0.00      B    H  
ATOM   1097  H2  HOH B 359      33.296  14.638   5.797  1.00  0.00      B    H  
ATOM   1098  O   HOH B 360      35.127  10.881  27.750  1.00  0.00      B    O  
ATOM   1099  H1  HOH B 360      34.393  10.330  28.277  1.00  0.00      B    H  
ATOM   1100  H2  HOH B 360      34.907  11.015  26.774  1.00  0.00      B    H  
ATOM   1101  O   HOH B 361      12.770  14.542  25.556  1.00  0.00      B    O  
ATOM   1102  H1  HOH B 361      12.261  15.354  25.468  1.00  0.00      B    H  
ATOM   1103  H2  HOH B 361      13.743  14.834  25.503  1.00  0.00      B    H  
ATOM   1104  O   HOH B 362      12.292  31.734  30.223  1.00  0.00      B    O  
ATOM   1105  H1  HOH B 362      11.828  31.959  31.088  1.00  0.00      B    H  
ATOM   1106  H2  HOH B 362      11.626  31.421  29.558  1.00  0.00      B    H  
ATOM   1107  O   HOH B 363      14.802   8.744   5.281  1.00  0.00      B    O  
ATOM   1108  H1  HOH B 363      14.474   7.814   5.455  1.00  0.00      B    H  
ATOM   1109  H2  HOH B 363      14.193   9.486   5.668  1.00  0.00      B    H  
ATOM   1110  O   HOH B 364      34.568   8.520   8.399  1.00  0.00      B    O  
ATOM   1111  H1  HOH B 364      34.063   8.258   7.600  1.00  0.00      B    H  
ATOM   1112  H2  HOH B 364      35.230   7.795   8.635  1.00  0.00      B    H  
ATOM   1113  O   HOH B 365      22.257  27.208  24.723  1.00  0.00      B    O  
ATOM   1114  H1  HOH B 365      22.185  28.099  25.236  1.00  0.00      B    H  
ATOM   1115  H2  HOH B 365      21.448  26.718  24.987  1.00  0.00      B    H  
ATOM   1116  O   HOH B 366      34.880  23.584  14.108  1.00  0.00      B    O  
ATOM   1117  H1  HOH B 366      34.313  23.054  13.483  1.00  0.00      B    H  
ATOM   1118  H2  HOH B 366      35.802  23.313  13.882  1.00  0.00      B    H  
ATOM   1119  O   HOH B 367       0.138  37.724   8.546  1.00  0.00      B    O  
ATOM   1120  H1  HOH B 367       1.108  37.584   8.834  1.00  0.00      B    H  
ATOM   1121  H2  HOH B 367      -0.439  37.504   9.353  1.00  0.00      B    H  
ATOM   1122  O   HOH B 368      30.835   5.871  13.070  1.00  0.00      B    O  
ATOM   1123  H1  HOH B 368      30.373   6.647  12.640  1.00  0.00      B    H  
ATOM   1124  H2  HOH B 368      30.330   5.048  12.728  1.00  0.00      B    H  
ATOM   1125  O   HOH B 369       2.949   0.783  10.003  1.00  0.00      B    O  
ATOM   1126  H1  HOH B 369       3.947   0.948   9.904  1.00  0.00      B    H  
ATOM   1127  H2  HOH B 369       2.788  -0.233  10.009  1.00  0.00      B    H  
ATOM   1128  O   HOH B 370      33.809  13.207  10.159  1.00  0.00      B    O  
ATOM   1129  H1  HOH B 370      33.141  13.488   9.419  1.00  0.00      B    H  
ATOM   1130  H2  HOH B 370      33.391  13.309  11.090  1.00  0.00      B    H  
ATOM   1131  O   HOH B 371      27.521  35.055  14.480  1.00  0.00      B    O  
ATOM   1132  H1  HOH B 371      27.837  36.037  14.681  1.00  0.00      B    H  
ATOM   1133  H2  HOH B 371      28.383  34.591  14.285  1.00  0.00      B    H  
ATOM   1134  O   HOH B 372      26.039  26.392   9.749  1.00  0.00      B    O  
ATOM   1135  H1  HOH B 372      25.887  25.664   9.103  1.00  0.00      B    H  
ATOM   1136  H2  HOH B 372      26.355  25.902  10.544  1.00  0.00      B    H  
ATOM   1137  O   HOH B 373      30.958  10.795  30.549  1.00  0.00      B    O  
ATOM   1138  H1  HOH B 373      29.999  10.847  30.179  1.00  0.00      B    H  
ATOM   1139  H2  HOH B 373      31.451  11.724  30.611  1.00  0.00      B    H  
ATOM   1140  O   HOH B 374      26.094   7.703   4.427  1.00  0.00      B    O  
ATOM   1141  H1  HOH B 374      26.382   8.111   5.266  1.00  0.00      B    H  
ATOM   1142  H2  HOH B 374      25.713   6.783   4.712  1.00  0.00      B    H  
ATOM   1143  O   HOH B 375      32.659  26.241  32.958  1.00  0.00      B    O  
ATOM   1144  H1  HOH B 375      31.968  26.655  33.569  1.00  0.00      B    H  
ATOM   1145  H2  HOH B 375      33.484  26.761  33.047  1.00  0.00      B    H  
ATOM   1146  O   HOH B 376      20.188  20.710  30.411  1.00  0.00      B    O  
ATOM   1147  H1  HOH B 376      20.179  19.687  30.495  1.00  0.00      B    H  
ATOM   1148  H2  HOH B 376      20.067  21.063  31.334  1.00  0.00      B    H  
ATOM   1149  O   HOH B 377      14.031  20.276  36.102  1.00  0.00      B    O  
ATOM   1150  H1  HOH B 377      14.672  20.280  36.848  1.00  0.00      B    H  
ATOM   1151  H2  HOH B 377      13.101  20.282  36.528  1.00  0.00      B    H  
ATOM   1152  O   HOH B 378      38.280   9.861  31.977  1.00  0.00      B    O  
ATOM   1153  H1  HOH B 378      38.140  10.327  32.900  1.00  0.00      B    H  
ATOM   1154  H2  HOH B 378      39.271   9.741  31.825  1.00  0.00      B    H  
ATOM   1155  O   HOH B 379      15.323   3.147  38.037  1.00  0.00      B    O  
ATOM   1156  H1  HOH B 379      16.110   3.695  38.301  1.00  0.00      B    H  
ATOM   1157  H2  HOH B 379      15.267   3.208  37.025  1.00  0.00      B    H  
ATOM   1158  O   HOH B 380      36.181  34.010  39.151  1.00  0.00      B    O  
ATOM   1159  H1  HOH B 380      37.171  34.090  38.909  1.00  0.00      B    H  
ATOM   1160  H2  HOH B 380      35.796  34.941  38.960  1.00  0.00      B    H  
ATOM   1161  O   HOH B 381      32.219  27.915   0.277  1.00  0.00      B    O  
ATOM   1162  H1  HOH B 381      32.438  28.389  -0.608  1.00  0.00      B    H  
ATOM   1163  H2  HOH B 381      32.961  27.222   0.422  1.00  0.00      B    H  
ATOM   1164  O   HOH B 382      16.979  36.489  37.465  1.00  0.00      B    O  
ATOM   1165  H1  HOH B 382      17.836  36.495  38.004  1.00  0.00      B    H  
ATOM   1166  H2  HOH B 382      16.482  35.676  37.628  1.00  0.00      B    H  
ATOM   1167  O   HOH B 383      11.590  16.141  10.608  1.00  0.00      B    O  
ATOM   1168  H1  HOH B 383      11.921  15.191  10.972  1.00  0.00      B    H  
ATOM   1169  H2  HOH B 383      11.898  16.270   9.660  1.00  0.00      B    H  
ATOM   1170  O   HOH B 384       7.768  18.690   5.498  1.00  0.00      B    O  
ATOM   1171  H1  HOH B 384       8.385  17.902   5.585  1.00  0.00      B    H  
ATOM   1172  H2  HOH B 384       7.931  19.235   6.294  1.00  0.00      B    H  
ATOM   1173  O   HOH B 385      13.948  30.152  17.479  1.00  0.00      B    O  
ATOM   1174  H1  HOH B 385      14.910  30.340  17.775  1.00  0.00      B    H  
ATOM   1175  H2  HOH B 385      13.895  29.452  16.742  1.00  0.00      B    H  
ATOM   1176  O   HOH B 386       4.376  28.924  31.974  1.00  0.00      B    O  
ATOM   1177  H1  HOH B 386       4.698  28.506  32.889  1.00  0.00      B    H  
ATOM   1178  H2  HOH B 386       4.736  29.867  31.822  1.00  0.00      B    H  
ATOM   1179  O   HOH B 387      30.392  24.846  32.413  1.00  0.00      B    O  
ATOM   1180  H1  HOH B 387      30.300  24.469  33.325  1.00  0.00      B    H  
ATOM   1181  H2  HOH B 387      31.301  25.278  32.271  1.00  0.00      B    H  
ATOM   1182  O   HOH B 388      17.117  29.121   7.938  1.00  0.00      B    O  
ATOM   1183  H1  HOH B 388      16.729  28.626   8.790  1.00  0.00      B    H  
ATOM   1184  H2  HOH B 388      16.472  28.835   7.130  1.00  0.00      B    H  
ATOM   1185  O   HOH B 389      33.894  23.846  33.411  1.00  0.00      B    O  
ATOM   1186  H1  HOH B 389      33.369  24.740  33.295  1.00  0.00      B    H  
ATOM   1187  H2  HOH B 389      34.217  23.859  34.340  1.00  0.00      B    H  
ATOM   1188  O   HOH B 390      31.184  11.786   0.174  1.00  0.00      B    O  
ATOM   1189  H1  HOH B 390      31.113  11.885   1.163  1.00  0.00      B    H  
ATOM   1190  H2  HOH B 390      30.366  11.310  -0.191  1.00  0.00      B    H  
ATOM   1191  O   HOH B 391       4.568  18.983  15.162  1.00  0.00      B    O  
ATOM   1192  H1  HOH B 391       5.105  19.735  14.699  1.00  0.00      B    H  
ATOM   1193  H2  HOH B 391       4.726  19.097  16.146  1.00  0.00      B    H  
ATOM   1194  O   HOH B 392       7.011   7.500  19.264  1.00  0.00      B    O  
ATOM   1195  H1  HOH B 392       6.313   6.766  19.276  1.00  0.00      B    H  
ATOM   1196  H2  HOH B 392       7.338   7.458  20.169  1.00  0.00      B    H  
ATOM   1197  O   HOH B 393       2.088   7.323  33.965  1.00  0.00      B    O  
ATOM   1198  H1  HOH B 393       1.315   7.079  34.530  1.00  0.00      B    H  
ATOM   1199  H2  HOH B 393       2.619   6.481  33.825  1.00  0.00      B    H  
ATOM   1200  O   HOH B 394       2.286  27.546  30.982  1.00  0.00      B    O  
ATOM   1201  H1  HOH B 394       3.046  28.219  31.131  1.00  0.00      B    H  
ATOM   1202  H2  HOH B 394       1.390  27.952  31.098  1.00  0.00      B    H  
ATOM   1203  O   HOH B 395       9.143  23.754  12.597  1.00  0.00      B    O  
ATOM   1204  H1  HOH B 395       8.412  24.309  12.148  1.00  0.00      B    H  
ATOM   1205  H2  HOH B 395       8.697  23.143  13.242  1.00  0.00      B    H  
ATOM   1206  O   HOH B 396      28.017  32.776   7.604  1.00  0.00      B    O  
ATOM   1207  H1  HOH B 396      28.375  33.678   7.489  1.00  0.00      B    H  
ATOM   1208  H2  HOH B 396      27.108  32.817   7.259  1.00  0.00      B    H  
ATOM   1209  O   HOH B 397      24.991  29.294  29.798  1.00  0.00      B    O  
ATOM   1210  H1  HOH B 397      24.905  28.340  30.160  1.00  0.00      B    H  
ATOM   1211  H2  HOH B 397      25.467  29.186  28.849  1.00  0.00      B    H  
ATOM   1212  O   HOH B 398       7.397  37.999  15.700  1.00  0.00      B    O  
ATOM   1213  H1  HOH B 398       8.175  37.554  15.170  1.00  0.00      B    H  
ATOM   1214  H2  HOH B 398       7.076  38.840  15.253  1.00  0.00      B    H  
ATOM   1215  O   HOH B 399       6.854   9.321  28.247  1.00  0.00      B    O  
ATOM   1216  H1  HOH B 399       6.315   9.374  29.125  1.00  0.00      B    H  
ATOM   1217  H2  HOH B 399       6.651   8.490  27.749  1.00  0.00      B    H  
ATOM   1218  O   HOH B 400      26.838  33.119  29.429  1.00  0.00      B    O  
ATOM   1219  H1  HOH B 400      27.536  32.430  29.408  1.00  0.00      B    H  
ATOM   1220  H2  HOH B 400      27.141  33.797  30.079  1.00  0.00      B    H  
ATOM   1221  O   HOH B 401      36.062  18.871  26.934  1.00  0.00      B    O  
ATOM   1222  H1  HOH B 401      36.143  19.235  25.996  1.00  0.00      B    H  
ATOM   1223  H2  HOH B 401      35.889  17.900  26.775  1.00  0.00      B    H  
ATOM   1224  O   HOH B 402      11.284  29.366  36.278  1.00  0.00      B    O  
ATOM   1225  H1  HOH B 402      10.914  28.427  36.111  1.00  0.00      B    H  
ATOM   1226  H2  HOH B 402      12.267  29.292  36.166  1.00  0.00      B    H  
ATOM   1227  O   HOH B 403      20.876  11.545  28.977  1.00  0.00      B    O  
ATOM   1228  H1  HOH B 403      20.364  12.049  28.224  1.00  0.00      B    H  
ATOM   1229  H2  HOH B 403      20.696  12.040  29.823  1.00  0.00      B    H  
ATOM   1230  O   HOH B 404       8.705  32.008  27.084  1.00  0.00      B    O  
ATOM   1231  H1  HOH B 404       8.157  32.848  27.508  1.00  0.00      B    H  
ATOM   1232  H2  HOH B 404       9.033  31.478  27.846  1.00  0.00      B    H  
ATOM   1233  O   HOH B 405      25.195  13.223  29.447  1.00  0.00      B    O  
ATOM   1234  H1  HOH B 405      25.979  13.301  30.179  1.00  0.00      B    H  
ATOM   1235  H2  HOH B 405      25.592  13.712  28.635  1.00  0.00      B    H  
ATOM   1236  O   HOH B 406      34.432  29.655   7.084  1.00  0.00      B    O  
ATOM   1237  H1  HOH B 406      33.680  29.536   6.429  1.00  0.00      B    H  
ATOM   1238  H2  HOH B 406      34.838  28.720   7.161  1.00  0.00      B    H  
ATOM   1239  O   HOH B 407      28.347  29.064  15.999  1.00  0.00      B    O  
ATOM   1240  H1  HOH B 407      27.702  28.282  15.993  1.00  0.00      B    H  
ATOM   1241  H2  HOH B 407      29.268  28.683  16.216  1.00  0.00      B    H  
ATOM   1242  O   HOH B 408      16.821   8.941  33.766  1.00  0.00      B    O  
ATOM   1243  H1  HOH B 408      16.869   9.250  32.798  1.00  0.00      B    H  
ATOM   1244  H2  HOH B 408      16.535   7.959  33.861  1.00  0.00      B    H  
ATOM   1245  O   HOH B 409      31.313  23.340  18.144  1.00  0.00      B    O  
ATOM   1246  H1  HOH B 409      30.501  22.715  18.017  1.00  0.00      B    H  
ATOM   1247  H2  HOH B 409      31.044  24.278  17.986  1.00  0.00      B    H  
ATOM   1248  O   HOH B 410       1.162  20.315  22.597  1.00  0.00      B    O  
ATOM   1249  H1  HOH B 410       0.538  20.839  23.141  1.00  0.00      B    H  
ATOM   1250  H2  HOH B 410       1.960  20.890  22.297  1.00  0.00      B    H  
ATOM   1251  O   HOH B 411      29.701  32.291  19.691  1.00  0.00      B    O  
ATOM   1252  H1  HOH B 411      30.577  32.386  19.152  1.00  0.00      B    H  
ATOM   1253  H2  HOH B 411      29.356  31.328  19.628  1.00  0.00      B    H  
ATOM   1254  O   HOH B 412      26.585   9.057  34.217  1.00  0.00      B    O  
ATOM   1255  H1  HOH B 412      27.312   9.431  33.731  1.00  0.00      B    H  
ATOM   1256  H2  HOH B 412      26.884   8.594  35.069  1.00  0.00      B    H  
ATOM   1257  O   HOH B 413      34.063   5.282   7.263  1.00  0.00      B    O  
ATOM   1258  H1  HOH B 413      34.829   5.867   7.433  1.00  0.00      B    H  
ATOM   1259  H2  HOH B 413      34.242   4.397   7.671  1.00  0.00      B    H  
ATOM   1260  O   HOH B 414      15.310  16.005  37.183  1.00  0.00      B    O  
ATOM   1261  H1  HOH B 414      15.778  15.403  36.505  1.00  0.00      B    H  
ATOM   1262  H2  HOH B 414      15.522  15.715  38.120  1.00  0.00      B    H  
ATOM   1263  O   HOH B 415      31.459  34.305   7.277  1.00  0.00      B    O  
ATOM   1264  H1  HOH B 415      31.118  33.747   6.443  1.00  0.00      B    H  
ATOM   1265  H2  HOH B 415      31.219  35.280   7.119  1.00  0.00      B    H  
ATOM   1266  O   HOH B 416      36.237  13.945  13.864  1.00  0.00      B    O  
ATOM   1267  H1  HOH B 416      35.456  14.598  13.941  1.00  0.00      B    H  
ATOM   1268  H2  HOH B 416      37.053  14.497  13.769  1.00  0.00      B    H  
ATOM   1269  O   HOH B 417      12.175  30.817   8.242  1.00  0.00      B    O  
ATOM   1270  H1  HOH B 417      12.998  30.799   8.756  1.00  0.00      B    H  
ATOM   1271  H2  HOH B 417      11.545  31.337   8.830  1.00  0.00      B    H  
ATOM   1272  O   HOH B 418      38.355  24.640  24.565  1.00  0.00      B    O  
ATOM   1273  H1  HOH B 418      38.862  25.366  25.088  1.00  0.00      B    H  
ATOM   1274  H2  HOH B 418      37.575  25.067  24.021  1.00  0.00      B    H  
ATOM   1275  O   HOH B 419      20.099  30.156   0.492  1.00  0.00      B    O  
ATOM   1276  H1  HOH B 419      19.431  30.482  -0.219  1.00  0.00      B    H  
ATOM   1277  H2  HOH B 419      20.049  29.164   0.664  1.00  0.00      B    H  
ATOM   1278  O   HOH B 420      33.445  37.747   5.190  1.00  0.00      B    O  
ATOM   1279  H1  HOH B 420      33.647  37.563   4.206  1.00  0.00      B    H  
ATOM   1280  H2  HOH B 420      33.921  38.588   5.390  1.00  0.00      B    H  
ATOM   1281  O   HOH B 421       2.893   5.652  20.422  1.00  0.00      B    O  
ATOM   1282  H1  HOH B 421       3.776   5.969  19.999  1.00  0.00      B    H  
ATOM   1283  H2  HOH B 421       3.102   4.883  20.987  1.00  0.00      B    H  
ATOM   1284  O   HOH B 422      37.934  15.694  16.746  1.00  0.00      B    O  
ATOM   1285  H1  HOH B 422      38.209  15.188  17.532  1.00  0.00      B    H  
ATOM   1286  H2  HOH B 422      37.075  15.262  16.415  1.00  0.00      B    H  
ATOM   1287  O   HOH B 423      38.389  28.023  34.630  1.00  0.00      B    O  
ATOM   1288  H1  HOH B 423      38.613  27.836  33.674  1.00  0.00      B    H  
ATOM   1289  H2  HOH B 423      38.171  29.019  34.577  1.00  0.00      B    H  
ATOM   1290  O   HOH B 424      36.986   0.651  29.049  1.00  0.00      B    O  
ATOM   1291  H1  HOH B 424      37.562  -0.091  28.579  1.00  0.00      B    H  
ATOM   1292  H2  HOH B 424      37.435   1.575  29.060  1.00  0.00      B    H  
ATOM   1293  O   HOH B 425       6.753  22.741  18.179  1.00  0.00      B    O  
ATOM   1294  H1  HOH B 425       6.047  22.530  17.479  1.00  0.00      B    H  
ATOM   1295  H2  HOH B 425       6.646  22.020  18.917  1.00  0.00      B    H  
ATOM   1296  O   HOH B 426      13.417   8.062  23.031  1.00  0.00      B    O  
ATOM   1297  H1  HOH B 426      13.964   7.550  23.746  1.00  0.00      B    H  
ATOM   1298  H2  HOH B 426      13.711   7.565  22.169  1.00  0.00      B    H  
ATOM   1299  O   HOH B 427       1.674  17.446  27.289  1.00  0.00      B    O  
ATOM   1300  H1  HOH B 427       1.211  18.121  26.719  1.00  0.00      B    H  
ATOM   1301  H2  HOH B 427       2.308  17.971  27.918  1.00  0.00      B    H  
ATOM   1302  O   HOH B 428      34.999  35.080  16.384  1.00  0.00      B    O  
ATOM   1303  H1  HOH B 428      34.428  35.313  17.151  1.00  0.00      B    H  
ATOM   1304  H2  HOH B 428      35.922  35.400  16.610  1.00  0.00      B    H  
ATOM   1305  O   HOH B 429      28.023   3.293   0.225  1.00  0.00      B    O  
ATOM   1306  H1  HOH B 429      28.945   3.515   0.451  1.00  0.00      B    H  
ATOM   1307  H2  HOH B 429      27.959   2.762  -0.626  1.00  0.00      B    H  
ATOM   1308  O   HOH B 430      34.408  38.822  15.857  1.00  0.00      B    O  
ATOM   1309  H1  HOH B 430      33.710  39.593  15.918  1.00  0.00      B    H  
ATOM   1310  H2  HOH B 430      34.370  38.268  14.961  1.00  0.00      B    H  
ATOM   1311  O   HOH B 431       8.335  36.251  25.689  1.00  0.00      B    O  
ATOM   1312  H1  HOH B 431       8.312  36.712  26.617  1.00  0.00      B    H  
ATOM   1313  H2  HOH B 431       8.342  36.960  24.904  1.00  0.00      B    H  
ATOM   1314  O   HOH B 432      30.553  22.630   7.470  1.00  0.00      B    O  
ATOM   1315  H1  HOH B 432      30.487  23.603   7.703  1.00  0.00      B    H  
ATOM   1316  H2  HOH B 432      29.862  22.117   8.023  1.00  0.00      B    H  
ATOM   1317  O   HOH B 433       6.535  21.848   1.618  1.00  0.00      B    O  
ATOM   1318  H1  HOH B 433       6.094  20.963   1.820  1.00  0.00      B    H  
ATOM   1319  H2  HOH B 433       5.922  22.256   0.907  1.00  0.00      B    H  
ATOM   1320  O   HOH B 434      11.602  13.942  28.575  1.00  0.00      B    O  
ATOM   1321  H1  HOH B 434      12.303  14.232  27.912  1.00  0.00      B    H  
ATOM   1322  H2  HOH B 434      11.396  14.790  29.026  1.00  0.00      B    H  
ATOM   1323  O   HOH B 435       6.178  11.936   6.659  1.00  0.00      B    O  
ATOM   1324  H1  HOH B 435       5.219  12.277   6.928  1.00  0.00      B    H  
ATOM   1325  H2  HOH B 435       6.728  11.843   7.490  1.00  0.00      B    H  
ATOM   1326  O   HOH B 436       5.122  21.823  16.239  1.00  0.00      B    O  
ATOM   1327  H1  HOH B 436       4.260  21.931  15.805  1.00  0.00      B    H  
ATOM   1328  H2  HOH B 436       5.191  20.888  16.643  1.00  0.00      B    H  
ATOM   1329  O   HOH B 437      29.561  34.509  32.094  1.00  0.00      B    O  
ATOM   1330  H1  HOH B 437      29.857  34.322  31.115  1.00  0.00      B    H  
ATOM   1331  H2  HOH B 437      28.659  34.896  32.019  1.00  0.00      B    H  
ATOM   1332  O   HOH B 438      38.476  19.006  32.670  1.00  0.00      B    O  
ATOM   1333  H1  HOH B 438      39.486  19.129  32.768  1.00  0.00      B    H  
ATOM   1334  H2  HOH B 438      38.264  18.983  31.681  1.00  0.00      B    H  
ATOM   1335  O   HOH B 439      39.273  25.939  26.785  1.00  0.00      B    O  
ATOM   1336  H1  HOH B 439      38.309  25.801  27.088  1.00  0.00      B    H  
ATOM   1337  H2  HOH B 439      39.334  26.780  26.190  1.00  0.00      B    H  
ATOM   1338  O   HOH B 440      23.398  36.370  27.612  1.00  0.00      B    O  
ATOM   1339  H1  HOH B 440      24.251  35.922  27.238  1.00  0.00      B    H  
ATOM   1340  H2  HOH B 440      22.730  35.640  27.901  1.00  0.00      B    H  
ATOM   1341  O   HOH B 441      25.041  21.475  12.684  1.00  0.00      B    O  
ATOM   1342  H1  HOH B 441      25.331  20.539  12.948  1.00  0.00      B    H  
ATOM   1343  H2  HOH B 441      24.178  21.646  13.134  1.00  0.00      B    H  
ATOM   1344  O   HOH B 442       3.264  12.966   6.557  1.00  0.00      B    O  
ATOM   1345  H1  HOH B 442       2.657  13.683   6.135  1.00  0.00      B    H  
ATOM   1346  H2  HOH B 442       3.048  12.867   7.497  1.00  0.00      B    H  
ATOM   1347  O   HOH B 443      20.913   3.953  37.861  1.00  0.00      B    O  
ATOM   1348  H1  HOH B 443      20.609   4.363  38.826  1.00  0.00      B    H  
ATOM   1349  H2  HOH B 443      21.948   3.991  37.791  1.00  0.00      B    H  
ATOM   1350  O   HOH B 444      22.981  28.197   5.042  1.00  0.00      B    O  
ATOM   1351  H1  HOH B 444      22.716  28.386   4.079  1.00  0.00      B    H  
ATOM   1352  H2  HOH B 444      23.573  28.998   5.351  1.00  0.00      B    H  
ATOM   1353  O   HOH B 445      33.136  14.570  32.738  1.00  0.00      B    O  
ATOM   1354  H1  HOH B 445      32.468  15.244  32.387  1.00  0.00      B    H  
ATOM   1355  H2  HOH B 445      33.680  14.230  31.893  1.00  0.00      B    H  
ATOM   1356  O   HOH B 446      17.780  32.067  20.329  1.00  0.00      B    O  
ATOM   1357  H1  HOH B 446      17.860  31.426  21.143  1.00  0.00      B    H  
ATOM   1358  H2  HOH B 446      17.334  32.901  20.683  1.00  0.00      B    H  
ATOM   1359  O   HOH B 447      24.231  17.103   0.552  1.00  0.00      B    O  
ATOM   1360  H1  HOH B 447      25.046  16.559   0.811  1.00  0.00      B    H  
ATOM   1361  H2  HOH B 447      23.469  16.438   0.228  1.00  0.00      B    H  
ATOM   1362  O   HOH B 448      25.864  15.946   2.495  1.00  0.00      B    O  
ATOM   1363  H1  HOH B 448      26.853  15.856   2.474  1.00  0.00      B    H  
ATOM   1364  H2  HOH B 448      25.532  14.977   2.410  1.00  0.00      B    H  
ATOM   1365  O   HOH B 449       8.596  16.960  15.449  1.00  0.00      B    O  
ATOM   1366  H1  HOH B 449       9.212  16.323  15.034  1.00  0.00      B    H  
ATOM   1367  H2  HOH B 449       7.657  16.681  15.184  1.00  0.00      B    H  
ATOM   1368  O   HOH B 450      14.202  32.894  15.277  1.00  0.00      B    O  
ATOM   1369  H1  HOH B 450      14.182  32.708  16.257  1.00  0.00      B    H  
ATOM   1370  H2  HOH B 450      13.247  33.179  15.001  1.00  0.00      B    H  
ATOM   1371  O   HOH B 451       6.543  34.110  38.230  1.00  0.00      B    O  
ATOM   1372  H1  HOH B 451       7.474  34.482  37.956  1.00  0.00      B    H  
ATOM   1373  H2  HOH B 451       6.239  34.682  39.015  1.00  0.00      B    H  
ATOM   1374  O   HOH B 452      20.017  33.900  26.007  1.00  0.00      B    O  
ATOM   1375  H1  HOH B 452      20.130  33.834  26.991  1.00  0.00      B    H  
ATOM   1376  H2  HOH B 452      19.920  34.871  25.693  1.00  0.00      B    H  
ATOM   1377  O   HOH B 453      25.507   1.957   8.721  1.00  0.00      B    O  
ATOM   1378  H1  HOH B 453      25.479   0.959   8.580  1.00  0.00      B    H  
ATOM   1379  H2  HOH B 453      24.592   2.332   8.954  1.00  0.00      B    H  
ATOM   1380  O   HOH B 454      28.376   1.354  24.802  1.00  0.00      B    O  
ATOM   1381  H1  HOH B 454      28.817   2.221  25.057  1.00  0.00      B    H  
ATOM   1382  H2  HOH B 454      28.168   0.796  25.632  1.00  0.00      B    H  
ATOM   1383  O   HOH B 455       2.513   3.552  13.162  1.00  0.00      B    O  
ATOM   1384  H1  HOH B 455       2.300   4.418  13.737  1.00  0.00      B    H  
ATOM   1385  H2  HOH B 455       3.003   3.928  12.361  1.00  0.00      B    H  
ATOM   1386  O   HOH B 456       1.647  11.612  23.975  1.00  0.00      B    O  
ATOM   1387  H1  HOH B 456       2.175  11.606  24.859  1.00  0.00      B    H  
ATOM   1388  H2  HOH B 456       0.869  12.282  24.054  1.00  0.00      B    H  
ATOM   1389  O   HOH B 457       3.860  21.486   8.199  1.00  0.00      B    O  
ATOM   1390  H1  HOH B 457       4.573  21.929   7.608  1.00  0.00      B    H  
ATOM   1391  H2  HOH B 457       4.274  20.624   8.485  1.00  0.00      B    H  
ATOM   1392  O   HOH B 458       1.487  21.385  37.260  1.00  0.00      B    O  
ATOM   1393  H1  HOH B 458       1.736  21.366  38.254  1.00  0.00      B    H  
ATOM   1394  H2  HOH B 458       1.406  20.388  36.995  1.00  0.00      B    H  
ATOM   1395  O   HOH B 459       1.754   3.196  17.570  1.00  0.00      B    O  
ATOM   1396  H1  HOH B 459       0.934   2.577  17.377  1.00  0.00      B    H  
ATOM   1397  H2  HOH B 459       1.397   4.124  17.325  1.00  0.00      B    H  
ATOM   1398  O   HOH B 460      23.993  21.611   1.306  1.00  0.00      B    O  
ATOM   1399  H1  HOH B 460      23.653  21.680   0.325  1.00  0.00      B    H  
ATOM   1400  H2  HOH B 460      24.643  22.335   1.502  1.00  0.00      B    H  
ATOM   1401  O   HOH B 461      12.873  11.672  29.097  1.00  0.00      B    O  
ATOM   1402  H1  HOH B 461      12.751  11.378  30.049  1.00  0.00      B    H  
ATOM   1403  H2  HOH B 461      12.141  12.304  28.829  1.00  0.00      B    H  
ATOM   1404  O   HOH B 462      29.625  26.946  30.575  1.00  0.00      B    O  
ATOM   1405  H1  HOH B 462      29.375  26.417  29.793  1.00  0.00      B    H  
ATOM   1406  H2  HOH B 462      29.914  26.312  31.303  1.00  0.00      B    H  
ATOM   1407  O   HOH B 463      38.246  10.561  34.497  1.00  0.00      B    O  
ATOM   1408  H1  HOH B 463      37.581  11.019  35.117  1.00  0.00      B    H  
ATOM   1409  H2  HOH B 463      39.117  10.874  34.798  1.00  0.00      B    H  
ATOM   1410  O   HOH B 464      20.830  13.254  31.209  1.00  0.00      B    O  
ATOM   1411  H1  HOH B 464      20.047  13.903  31.165  1.00  0.00      B    H  
ATOM   1412  H2  HOH B 464      21.642  13.782  30.868  1.00  0.00      B    H  
ATOM   1413  O   HOH B 465       0.418  15.798   3.241  1.00  0.00      B    O  
ATOM   1414  H1  HOH B 465       0.841  16.718   3.083  1.00  0.00      B    H  
ATOM   1415  H2  HOH B 465       0.023  15.477   2.339  1.00  0.00      B    H  
ATOM   1416  O   HOH B 466      13.262  10.211  10.145  1.00  0.00      B    O  
ATOM   1417  H1  HOH B 466      12.985   9.412   9.499  1.00  0.00      B    H  
ATOM   1418  H2  HOH B 466      14.204  10.560   9.971  1.00  0.00      B    H  
ATOM   1419  O   HOH B 467       4.548  27.282  17.534  1.00  0.00      B    O  
ATOM   1420  H1  HOH B 467       3.565  27.247  17.477  1.00  0.00      B    H  
ATOM   1421  H2  HOH B 467       4.865  28.149  17.154  1.00  0.00      B    H  
ATOM   1422  O   HOH B 468       3.661  31.240  25.833  1.00  0.00      B    O  
ATOM   1423  H1  HOH B 468       3.577  30.252  25.758  1.00  0.00      B    H  
ATOM   1424  H2  HOH B 468       3.854  31.484  26.775  1.00  0.00      B    H  
ATOM   1425  O   HOH B 469      27.884  22.314   1.043  1.00  0.00      B    O  
ATOM   1426  H1  HOH B 469      27.503  21.657   0.384  1.00  0.00      B    H  
ATOM   1427  H2  HOH B 469      28.557  22.874   0.546  1.00  0.00      B    H  
ATOM   1428  O   HOH B 470      26.194  17.124  17.166  1.00  0.00      B    O  
ATOM   1429  H1  HOH B 470      26.308  16.122  17.118  1.00  0.00      B    H  
ATOM   1430  H2  HOH B 470      27.046  17.599  17.067  1.00  0.00      B    H  
ATOM   1431  O   HOH B 471      23.701  35.980   0.727  1.00  0.00      B    O  
ATOM   1432  H1  HOH B 471      24.297  36.227   1.469  1.00  0.00      B    H  
ATOM   1433  H2  HOH B 471      23.873  36.654  -0.033  1.00  0.00      B    H  
ATOM   1434  O   HOH B 472       7.012  30.068   4.955  1.00  0.00      B    O  
ATOM   1435  H1  HOH B 472       7.556  30.806   5.431  1.00  0.00      B    H  
ATOM   1436  H2  HOH B 472       6.842  30.335   4.025  1.00  0.00      B    H  
ATOM   1437  O   HOH B 473      11.603   1.555  28.656  1.00  0.00      B    O  
ATOM   1438  H1  HOH B 473      12.434   0.978  28.533  1.00  0.00      B    H  
ATOM   1439  H2  HOH B 473      11.881   2.532  28.622  1.00  0.00      B    H  
ATOM   1440  O   HOH B 474      32.352  33.605  26.920  1.00  0.00      B    O  
ATOM   1441  H1  HOH B 474      32.726  33.238  27.751  1.00  0.00      B    H  
ATOM   1442  H2  HOH B 474      32.577  32.905  26.241  1.00  0.00      B    H  
ATOM   1443  O   HOH B 475       5.752  31.556  37.914  1.00  0.00      B    O  
ATOM   1444  H1  HOH B 475       6.131  32.532  37.944  1.00  0.00      B    H  
ATOM   1445  H2  HOH B 475       4.795  31.664  38.273  1.00  0.00      B    H  
ATOM   1446  O   HOH B 476      11.649  29.704  13.679  1.00  0.00      B    O  
ATOM   1447  H1  HOH B 476      12.311  29.343  14.378  1.00  0.00      B    H  
ATOM   1448  H2  HOH B 476      12.092  30.421  13.023  1.00  0.00      B    H  
ATOM   1449  O   HOH B 477       9.749  24.022   1.191  1.00  0.00      B    O  
ATOM   1450  H1  HOH B 477       9.092  24.057   1.915  1.00  0.00      B    H  
ATOM   1451  H2  HOH B 477       9.976  24.985   0.895  1.00  0.00      B    H  
ATOM   1452  O   HOH B 478      18.593  11.362  36.593  1.00  0.00      B    O  
ATOM   1453  H1  HOH B 478      19.100  11.744  37.369  1.00  0.00      B    H  
ATOM   1454  H2  HOH B 478      19.173  10.612  36.297  1.00  0.00      B    H  
ATOM   1455  O   HOH B 479      20.963  11.145  21.598  1.00  0.00      B    O  
ATOM   1456  H1  HOH B 479      21.764  11.713  21.985  1.00  0.00      B    H  
ATOM   1457  H2  HOH B 479      21.325  10.482  20.921  1.00  0.00      B    H  
ATOM   1458  O   HOH B 480      10.493   0.693  33.206  1.00  0.00      B    O  
ATOM   1459  H1  HOH B 480      10.328  -0.254  32.978  1.00  0.00      B    H  
ATOM   1460  H2  HOH B 480      11.381   0.901  32.726  1.00  0.00      B    H  
ATOM   1461  O   HOH B 481      12.245   9.025  12.450  1.00  0.00      B    O  
ATOM   1462  H1  HOH B 481      11.980   9.661  13.192  1.00  0.00      B    H  
ATOM   1463  H2  HOH B 481      12.660   9.535  11.652  1.00  0.00      B    H  
ATOM   1464  O   HOH B 482      36.383  23.777  35.515  1.00  0.00      B    O  
ATOM   1465  H1  HOH B 482      36.586  23.003  34.915  1.00  0.00      B    H  
ATOM   1466  H2  HOH B 482      37.122  23.879  36.185  1.00  0.00      B    H  
ATOM   1467  O   HOH B 483      19.341  24.713  11.518  1.00  0.00      B    O  
ATOM   1468  H1  HOH B 483      19.625  24.102  10.749  1.00  0.00      B    H  
ATOM   1469  H2  HOH B 483      18.459  24.383  11.849  1.00  0.00      B    H  
ATOM   1470  O   HOH B 484      18.248   2.580  18.271  1.00  0.00      B    O  
ATOM   1471  H1  HOH B 484      18.856   3.391  18.477  1.00  0.00      B    H  
ATOM   1472  H2  HOH B 484      18.065   2.126  19.161  1.00  0.00      B    H  
ATOM   1473  O   HOH B 485      11.299  25.228  12.636  1.00  0.00      B    O  
ATOM   1474  H1  HOH B 485      11.143  25.524  11.670  1.00  0.00      B    H  
ATOM   1475  H2  HOH B 485      10.666  24.438  12.815  1.00  0.00      B    H  
ATOM   1476  O   HOH B 486      28.594  15.575   1.953  1.00  0.00      B    O  
ATOM   1477  H1  HOH B 486      29.078  16.512   1.862  1.00  0.00      B    H  
ATOM   1478  H2  HOH B 486      28.196  15.323   1.060  1.00  0.00      B    H  
ATOM   1479  O   HOH B 487      20.597  34.230  34.428  1.00  0.00      B    O  
ATOM   1480  H1  HOH B 487      20.419  35.181  34.215  1.00  0.00      B    H  
ATOM   1481  H2  HOH B 487      19.767  33.626  34.196  1.00  0.00      B    H  
ATOM   1482  O   HOH B 488      26.975   5.189  32.454  1.00  0.00      B    O  
ATOM   1483  H1  HOH B 488      26.552   5.363  33.330  1.00  0.00      B    H  
ATOM   1484  H2  HOH B 488      26.398   4.699  31.852  1.00  0.00      B    H  
ATOM   1485  O   HOH B 489      31.508   8.320   8.910  1.00  0.00      B    O  
ATOM   1486  H1  HOH B 489      31.438   7.448   8.424  1.00  0.00      B    H  
ATOM   1487  H2  HOH B 489      31.936   9.008   8.268  1.00  0.00      B    H  
ATOM   1488  O   HOH B 490      26.134  35.800   7.545  1.00  0.00      B    O  
ATOM   1489  H1  HOH B 490      27.138  35.917   7.256  1.00  0.00      B    H  
ATOM   1490  H2  HOH B 490      25.594  35.314   6.802  1.00  0.00      B    H  
ATOM   1491  O   HOH B 491      35.775  16.651  18.720  1.00  0.00      B    O  
ATOM   1492  H1  HOH B 491      35.881  15.668  18.882  1.00  0.00      B    H  
ATOM   1493  H2  HOH B 491      36.683  16.971  19.050  1.00  0.00      B    H  
ATOM   1494  O   HOH B 492       9.872  26.085  28.625  1.00  0.00      B    O  
ATOM   1495  H1  HOH B 492       9.543  27.028  28.822  1.00  0.00      B    H  
ATOM   1496  H2  HOH B 492       9.545  25.847  27.736  1.00  0.00      B    H  
ATOM   1497  O   HOH B 493      12.033  35.850  19.434  1.00  0.00      B    O  
ATOM   1498  H1  HOH B 493      11.343  35.688  20.129  1.00  0.00      B    H  
ATOM   1499  H2  HOH B 493      12.888  35.499  19.881  1.00  0.00      B    H  
ATOM   1500  O   HOH B 494      24.391  18.815  16.387  1.00  0.00      B    O  
ATOM   1501  H1  HOH B 494      25.110  18.186  16.741  1.00  0.00      B    H  
ATOM   1502  H2  HOH B 494      23.498  18.286  16.399  1.00  0.00      B    H  
ATOM   1503  O   HOH B 495      26.570  36.403   1.658  1.00  0.00      B    O  
ATOM   1504  H1  HOH B 495      26.820  35.942   0.851  1.00  0.00      B    H  
ATOM   1505  H2  HOH B 495      27.211  37.206   1.744  1.00  0.00      B    H  
ATOM   1506  O   HOH B 496      13.962  38.553  12.028  1.00  0.00      B    O  
ATOM   1507  H1  HOH B 496      14.774  38.943  12.595  1.00  0.00      B    H  
ATOM   1508  H2  HOH B 496      14.294  38.315  11.096  1.00  0.00      B    H  
ATOM   1509  O   HOH B 497       0.063  22.820  27.353  1.00  0.00      B    O  
ATOM   1510  H1  HOH B 497       0.692  23.085  28.078  1.00  0.00      B    H  
ATOM   1511  H2  HOH B 497      -0.070  23.664  26.838  1.00  0.00      B    H  
ATOM   1512  O   HOH B 498      32.177   1.398  15.775  1.00  0.00      B    O  
ATOM   1513  H1  HOH B 498      31.616   0.590  15.694  1.00  0.00      B    H  
ATOM   1514  H2  HOH B 498      32.239   1.890  14.885  1.00  0.00      B    H  
ATOM   1515  O   HOH B 499       6.290  10.490  19.230  1.00  0.00      B    O  
ATOM   1516  H1  HOH B 499       6.957   9.703  19.166  1.00  0.00      B    H  
ATOM   1517  H2  HOH B 499       5.339  10.212  18.922  1.00  0.00      B    H  
ATOM   1518  O   HOH B 500      23.988   2.893  11.228  1.00  0.00      B    O  
ATOM   1519  H1  HOH B 500      23.288   3.033  10.530  1.00  0.00      B    H  
ATOM   1520  H2  HOH B 500      24.420   3.838  11.330  1.00  0.00      B    H  
ATOM   1521  O   HOH B 501      19.583  22.609  35.887  1.00  0.00      B    O  
ATOM   1522  H1  HOH B 501      20.468  23.050  35.878  1.00  0.00      B    H  
ATOM   1523  H2  HOH B 501      19.856  21.598  35.834  1.00  0.00      B    H  
ATOM   1524  O   HOH B 502      37.016  19.569  11.715  1.00  0.00      B    O  
ATOM   1525  H1  HOH B 502      36.855  19.251  12.622  1.00  0.00      B    H  
ATOM   1526  H2  HOH B 502      38.028  19.600  11.575  1.00  0.00      B    H  
ATOM   1527  O   HOH B 503       8.593   7.014  21.453  1.00  0.00      B    O  
ATOM   1528  H1  HOH B 503       8.127   6.239  21.860  1.00  0.00      B    H  
ATOM   1529  H2  HOH B 503       9.547   7.032  21.787  1.00  0.00      B    H  
ATOM   1530  O   HOH B 504      32.985  14.965   1.136  1.00  0.00      B    O  
ATOM   1531  H1  HOH B 504      32.226  15.029   1.842  1.00  0.00      B    H  
ATOM   1532  H2  HOH B 504      32.639  14.501   0.285  1.00  0.00      B    H  
ATOM   1533  O   HOH B 505      28.494   8.310  28.206  1.00  0.00      B    O  
ATOM   1534  H1  HOH B 505      28.129   8.490  27.279  1.00  0.00      B    H  
ATOM   1535  H2  HOH B 505      27.869   8.840  28.835  1.00  0.00      B    H  
ATOM   1536  O   HOH B 506      33.373  21.235  22.312  1.00  0.00      B    O  
ATOM   1537  H1  HOH B 506      32.688  21.885  21.898  1.00  0.00      B    H  
ATOM   1538  H2  HOH B 506      33.126  21.025  23.269  1.00  0.00      B    H  
ATOM   1539  O   HOH B 507      13.499   4.922  33.663  1.00  0.00      B    O  
ATOM   1540  H1  HOH B 507      14.005   5.764  33.472  1.00  0.00      B    H  
ATOM   1541  H2  HOH B 507      13.025   4.761  32.777  1.00  0.00      B    H  
ATOM   1542  O   HOH B 508      22.542  18.142  36.973  1.00  0.00      B    O  
ATOM   1543  H1  HOH B 508      23.449  18.153  37.490  1.00  0.00      B    H  
ATOM   1544  H2  HOH B 508      21.994  18.961  37.257  1.00  0.00      B    H  
ATOM   1545  O   HOH B 509      16.298  34.009  33.622  1.00  0.00      B    O  
ATOM   1546  H1  HOH B 509      16.444  33.481  34.465  1.00  0.00      B    H  
ATOM   1547  H2  HOH B 509      15.284  34.085  33.366  1.00  0.00      B    H  
ATOM   1548  O   HOH B 510      19.284  30.264  28.961  1.00  0.00      B    O  
ATOM   1549  H1  HOH B 510      19.173  30.611  28.014  1.00  0.00      B    H  
ATOM   1550  H2  HOH B 510      20.217  30.520  29.356  1.00  0.00      B    H  
ATOM   1551  O   HOH B 511      23.128  33.080   2.960  1.00  0.00      B    O  
ATOM   1552  H1  HOH B 511      22.211  32.714   2.967  1.00  0.00      B    H  
ATOM   1553  H2  HOH B 511      23.322  33.457   3.868  1.00  0.00      B    H  
ATOM   1554  O   HOH B 512      37.223  20.447  15.474  1.00  0.00      B    O  
ATOM   1555  H1  HOH B 512      36.941  20.659  16.422  1.00  0.00      B    H  
ATOM   1556  H2  HOH B 512      37.076  21.287  14.908  1.00  0.00      B    H  
ATOM   1557  O   HOH B 513      12.664  38.383  18.321  1.00  0.00      B    O  
ATOM   1558  H1  HOH B 513      12.931  37.510  18.755  1.00  0.00      B    H  
ATOM   1559  H2  HOH B 513      12.707  38.307  17.314  1.00  0.00      B    H  
ATOM   1560  O   HOH B 514       2.029  11.150  38.502  1.00  0.00      B    O  
ATOM   1561  H1  HOH B 514       1.711  10.173  38.226  1.00  0.00      B    H  
ATOM   1562  H2  HOH B 514       2.113  11.222  39.528  1.00  0.00      B    H  
ATOM   1563  O   HOH B 515      30.306  25.379   4.387  1.00  0.00      B    O  
ATOM   1564  H1  HOH B 515      30.784  25.971   3.721  1.00  0.00      B    H  
ATOM   1565  H2  HOH B 515      30.934  24.595   4.607  1.00  0.00      B    H  
ATOM   1566  O   HOH B 516      11.714  13.367  10.158  1.00  0.00      B    O  
ATOM   1567  H1  HOH B 516      12.678  13.031  10.016  1.00  0.00      B    H  
ATOM   1568  H2  HOH B 516      11.097  13.120   9.382  1.00  0.00      B    H  
ATOM   1569  O   HOH B 517       8.219   7.120   6.458  1.00  0.00      B    O  
ATOM   1570  H1  HOH B 517       7.288   7.264   6.079  1.00  0.00      B    H  
ATOM   1571  H2  HOH B 517       8.858   7.276   5.691  1.00  0.00      B    H  
ATOM   1572  O   HOH B 518      36.619  26.205  27.756  1.00  0.00      B    O  
ATOM   1573  H1  HOH B 518      36.571  26.001  28.774  1.00  0.00      B    H  
ATOM   1574  H2  HOH B 518      35.654  26.089  27.351  1.00  0.00      B    H  
ATOM   1575  O   HOH B 519       1.678  15.856  11.940  1.00  0.00      B    O  
ATOM   1576  H1  HOH B 519       2.221  16.496  12.488  1.00  0.00      B    H  
ATOM   1577  H2  HOH B 519       2.426  15.479  11.345  1.00  0.00      B    H  
ATOM   1578  O   HOH B 520       2.785  37.302  10.057  1.00  0.00      B    O  
ATOM   1579  H1  HOH B 520       3.067  36.712  10.827  1.00  0.00      B    H  
ATOM   1580  H2  HOH B 520       3.252  37.086   9.192  1.00  0.00      B    H  
ATOM   1581  O   HOH B 521      37.488   4.224  17.727  1.00  0.00      B    O  
ATOM   1582  H1  HOH B 521      37.564   3.274  17.342  1.00  0.00      B    H  
ATOM   1583  H2  HOH B 521      38.305   4.751  17.500  1.00  0.00      B    H  
ATOM   1584  O   HOH B 522       6.412  19.582  11.036  1.00  0.00      B    O  
ATOM   1585  H1  HOH B 522       5.766  19.309  10.287  1.00  0.00      B    H  
ATOM   1586  H2  HOH B 522       7.337  19.398  10.609  1.00  0.00      B    H  
ATOM   1587  O   HOH B 523      15.889   0.906  13.125  1.00  0.00      B    O  
ATOM   1588  H1  HOH B 523      16.364   1.145  13.975  1.00  0.00      B    H  
ATOM   1589  H2  HOH B 523      16.217   1.543  12.388  1.00  0.00      B    H  
ATOM   1590  O   HOH B 524      31.760  36.719  30.156  1.00  0.00      B    O  
ATOM   1591  H1  HOH B 524      32.032  35.707  30.007  1.00  0.00      B    H  
ATOM   1592  H2  HOH B 524      32.599  37.253  29.959  1.00  0.00      B    H  
ATOM   1593  O   HOH B 525       7.205   7.077  11.866  1.00  0.00      B    O  
ATOM   1594  H1  HOH B 525       6.959   6.172  12.169  1.00  0.00      B    H  
ATOM   1595  H2  HOH B 525       6.802   7.767  12.569  1.00  0.00      B    H  
ATOM   1596  O   HOH B 526      28.787  22.230  18.280  1.00  0.00      B    O  
ATOM   1597  H1  HOH B 526      28.156  22.769  17.744  1.00  0.00      B    H  
ATOM   1598  H2  HOH B 526      28.288  21.846  19.033  1.00  0.00      B    H  
ATOM   1599  O   HOH B 527       7.215  17.122  36.580  1.00  0.00      B    O  
ATOM   1600  H1  HOH B 527       8.136  17.353  36.249  1.00  0.00      B    H  
ATOM   1601  H2  HOH B 527       7.444  16.775  37.498  1.00  0.00      B    H  
ATOM   1602  O   HOH B 528      12.921  10.355   6.665  1.00  0.00      B    O  
ATOM   1603  H1  HOH B 528      12.383   9.587   6.901  1.00  0.00      B    H  
ATOM   1604  H2  HOH B 528      12.381  11.016   6.166  1.00  0.00      B    H  
ATOM   1605  O   HOH B 529       1.931  23.010   9.241  1.00  0.00      B    O  
ATOM   1606  H1  HOH B 529       2.531  22.366   8.696  1.00  0.00      B    H  
ATOM   1607  H2  HOH B 529       1.529  23.704   8.581  1.00  0.00      B    H  
ATOM   1608  O   HOH B 530      17.152  23.529   8.974  1.00  0.00      B    O  
ATOM   1609  H1  HOH B 530      17.588  22.636   8.589  1.00  0.00      B    H  
ATOM   1610  H2  HOH B 530      17.705  24.264   8.612  1.00  0.00      B    H  
ATOM   1611  O   HOH B 531      38.525  28.216  31.749  1.00  0.00      B    O  
ATOM   1612  H1  HOH B 531      37.645  27.715  31.596  1.00  0.00      B    H  
ATOM   1613  H2  HOH B 531      38.626  28.922  30.997  1.00  0.00      B    H  
ATOM   1614  O   HOH B 532      15.077   5.594  23.670  1.00  0.00      B    O  
ATOM   1615  H1  HOH B 532      14.824   5.288  22.756  1.00  0.00      B    H  
ATOM   1616  H2  HOH B 532      15.040   4.785  24.249  1.00  0.00      B    H  
ATOM   1617  O   HOH B 533      26.785  35.800  36.571  1.00  0.00      B    O  
ATOM   1618  H1  HOH B 533      27.324  35.806  35.712  1.00  0.00      B    H  
ATOM   1619  H2  HOH B 533      27.562  35.801  37.313  1.00  0.00      B    H  
ATOM   1620  O   HOH B 534      24.924  34.025  36.410  1.00  0.00      B    O  
ATOM   1621  H1  HOH B 534      24.003  34.429  36.388  1.00  0.00      B    H  
ATOM   1622  H2  HOH B 534      25.613  34.765  36.397  1.00  0.00      B    H  
ATOM   1623  O   HOH B 535      17.548   8.426   9.607  1.00  0.00      B    O  
ATOM   1624  H1  HOH B 535      16.946   7.768  10.102  1.00  0.00      B    H  
ATOM   1625  H2  HOH B 535      17.517   8.128   8.660  1.00  0.00      B    H  
ATOM   1626  O   HOH B 536       6.849  16.185  19.726  1.00  0.00      B    O  
ATOM   1627  H1  HOH B 536       7.560  16.887  19.949  1.00  0.00      B    H  
ATOM   1628  H2  HOH B 536       7.268  15.301  19.775  1.00  0.00      B    H  
ATOM   1629  O   HOH B 537      20.680  27.482   0.962  1.00  0.00      B    O  
ATOM   1630  H1  HOH B 537      20.115  27.088   1.722  1.00  0.00      B    H  
ATOM   1631  H2  HOH B 537      21.551  27.756   1.367  1.00  0.00      B    H  
ATOM   1632  O   HOH B 538       3.335  11.376  26.111  1.00  0.00      B    O  
ATOM   1633  H1  HOH B 538       3.533  12.069  26.801  1.00  0.00      B    H  
ATOM   1634  H2  HOH B 538       4.233  10.940  25.906  1.00  0.00      B    H  
ATOM   1635  O   HOH B 539      33.707   6.602  37.908  1.00  0.00      B    O  
ATOM   1636  H1  HOH B 539      32.838   7.051  38.024  1.00  0.00      B    H  
ATOM   1637  H2  HOH B 539      34.393   7.139  38.473  1.00  0.00      B    H  
ATOM   1638  O   HOH B 540       2.391  38.365  21.536  1.00  0.00      B    O  
ATOM   1639  H1  HOH B 540       2.060  38.890  20.753  1.00  0.00      B    H  
ATOM   1640  H2  HOH B 540       2.880  37.522  21.146  1.00  0.00      B    H  
ATOM   1641  O   HOH B 541      15.949  28.580  20.186  1.00  0.00      B    O  
ATOM   1642  H1  HOH B 541      16.950  28.264  20.224  1.00  0.00      B    H  
ATOM   1643  H2  HOH B 541      15.902  29.463  19.690  1.00  0.00      B    H  
ATOM   1644  O   HOH B 542      38.184  13.546  31.577  1.00  0.00      B    O  
ATOM   1645  H1  HOH B 542      37.664  14.187  30.971  1.00  0.00      B    H  
ATOM   1646  H2  HOH B 542      38.985  13.257  31.041  1.00  0.00      B    H  
ATOM   1647  O   HOH B 543      23.131  26.301  16.925  1.00  0.00      B    O  
ATOM   1648  H1  HOH B 543      23.041  25.359  17.259  1.00  0.00      B    H  
ATOM   1649  H2  HOH B 543      23.919  26.694  17.416  1.00  0.00      B    H  
ATOM   1650  O   HOH B 544      10.775   1.517   0.626  1.00  0.00      B    O  
ATOM   1651  H1  HOH B 544      11.266   0.627   0.613  1.00  0.00      B    H  
ATOM   1652  H2  HOH B 544      10.059   1.464  -0.194  1.00  0.00      B    H  
ATOM   1653  O   HOH B 545      37.737  36.790  36.413  1.00  0.00      B    O  
ATOM   1654  H1  HOH B 545      36.752  36.484  36.530  1.00  0.00      B    H  
ATOM   1655  H2  HOH B 545      38.194  36.307  37.178  1.00  0.00      B    H  
ATOM   1656  O   HOH B 546       4.817  13.842   4.204  1.00  0.00      B    O  
ATOM   1657  H1  HOH B 546       4.427  13.264   4.938  1.00  0.00      B    H  
ATOM   1658  H2  HOH B 546       4.909  13.272   3.405  1.00  0.00      B    H  
ATOM   1659  O   HOH B 547      30.242   1.180  29.248  1.00  0.00      B    O  
ATOM   1660  H1  HOH B 547      31.005   1.809  29.634  1.00  0.00      B    H  
ATOM   1661  H2  HOH B 547      29.411   1.735  29.024  1.00  0.00      B    H  
ATOM   1662  O   HOH B 548       5.906  10.609  25.878  1.00  0.00      B    O  
ATOM   1663  H1  HOH B 548       6.224  10.239  26.794  1.00  0.00      B    H  
ATOM   1664  H2  HOH B 548       6.539  11.361  25.496  1.00  0.00      B    H  
ATOM   1665  O   HOH B 549      14.173  37.876   1.805  1.00  0.00      B    O  
ATOM   1666  H1  HOH B 549      14.951  37.406   2.360  1.00  0.00      B    H  
ATOM   1667  H2  HOH B 549      14.578  38.533   1.106  1.00  0.00      B    H  
ATOM   1668  O   HOH B 550      21.140  12.732  33.820  1.00  0.00      B    O  
ATOM   1669  H1  HOH B 550      20.823  11.816  34.048  1.00  0.00      B    H  
ATOM   1670  H2  HOH B 550      20.958  12.973  32.843  1.00  0.00      B    H  
ATOM   1671  O   HOH B 551       6.658  33.933  24.813  1.00  0.00      B    O  
ATOM   1672  H1  HOH B 551       7.351  34.470  24.331  1.00  0.00      B    H  
ATOM   1673  H2  HOH B 551       6.952  32.973  24.930  1.00  0.00      B    H  
ATOM   1674  O   HOH B 552      32.595   5.503  25.694  1.00  0.00      B    O  
ATOM   1675  H1  HOH B 552      33.566   5.428  25.306  1.00  0.00      B    H  
ATOM   1676  H2  HOH B 552      32.697   5.287  26.687  1.00  0.00      B    H  
ATOM   1677  O   HOH B 553      29.569   8.367   4.243  1.00  0.00      B    O  
ATOM   1678  H1  HOH B 553      28.741   8.243   3.725  1.00  0.00      B    H  
ATOM   1679  H2  HOH B 553      29.742   7.485   4.725  1.00  0.00      B    H  
ATOM   1680  O   HOH B 554      21.862   0.732  34.915  1.00  0.00      B    O  
ATOM   1681  H1  HOH B 554      21.482   0.050  34.306  1.00  0.00      B    H  
ATOM   1682  H2  HOH B 554      21.232   1.492  34.985  1.00  0.00      B    H  
ATOM   1683  O   HOH B 555       6.297  10.858  33.978  1.00  0.00      B    O  
ATOM   1684  H1  HOH B 555       6.145  11.762  34.476  1.00  0.00      B    H  
ATOM   1685  H2  HOH B 555       5.571  10.141  34.198  1.00  0.00      B    H  
ATOM   1686  O   HOH B 556      22.541  31.563  19.100  1.00  0.00      B    O  
ATOM   1687  H1  HOH B 556      22.569  32.491  18.704  1.00  0.00      B    H  
ATOM   1688  H2  HOH B 556      23.474  31.442  19.575  1.00  0.00      B    H  
ATOM   1689  O   HOH B 557      18.795   7.264  38.894  1.00  0.00      B    O  
ATOM   1690  H1  HOH B 557      19.584   7.786  39.278  1.00  0.00      B    H  
ATOM   1691  H2  HOH B 557      17.986   7.789  39.198  1.00  0.00      B    H  
ATOM   1692  O   HOH B 558      26.646  38.477  22.020  1.00  0.00      B    O  
ATOM   1693  H1  HOH B 558      26.184  37.605  22.346  1.00  0.00      B    H  
ATOM   1694  H2  HOH B 558      27.398  38.566  22.616  1.00  0.00      B    H  
ATOM   1695  O   HOH B 559      19.826   7.391  29.505  1.00  0.00      B    O  
ATOM   1696  H1  HOH B 559      20.353   7.937  28.839  1.00  0.00      B    H  
ATOM   1697  H2  HOH B 559      19.508   6.595  29.029  1.00  0.00      B    H  
ATOM   1698  O   HOH B 560      16.483  20.873  27.598  1.00  0.00      B    O  
ATOM   1699  H1  HOH B 560      16.626  21.825  27.245  1.00  0.00      B    H  
ATOM   1700  H2  HOH B 560      16.909  20.833  28.524  1.00  0.00      B    H  
ATOM   1701  O   HOH B 561       7.589  12.580  37.557  1.00  0.00      B    O  
ATOM   1702  H1  HOH B 561       8.337  13.130  37.970  1.00  0.00      B    H  
ATOM   1703  H2  HOH B 561       7.095  12.047  38.268  1.00  0.00      B    H  
ATOM   1704  O   HOH B 562      30.828   8.821  16.884  1.00  0.00      B    O  
ATOM   1705  H1  HOH B 562      30.168   8.287  16.350  1.00  0.00      B    H  
ATOM   1706  H2  HOH B 562      30.698   8.501  17.799  1.00  0.00      B    H  
ATOM   1707  O   HOH B 563      29.733  -0.119  38.647  1.00  0.00      B    O  
ATOM   1708  H1  HOH B 563      29.066   0.510  38.197  1.00  0.00      B    H  
ATOM   1709  H2  HOH B 563      29.851   0.152  39.668  1.00  0.00      B    H  
ATOM   1710  O   HOH B 564       1.790  31.981   1.787  1.00  0.00      B    O  
ATOM   1711  H1  HOH B 564       1.500  32.844   2.165  1.00  0.00      B    H  
ATOM   1712  H2  HOH B 564       2.008  31.421   2.592  1.00  0.00      B    H  
ATOM   1713  O   HOH B 565      11.051  26.771  10.119  1.00  0.00      B    O  
ATOM   1714  H1  HOH B 565      10.510  27.316  10.796  1.00  0.00      B    H  
ATOM   1715  H2  HOH B 565      11.836  27.309   9.847  1.00  0.00      B    H  
ATOM   1716  O   HOH B 566      21.647  37.076   9.749  1.00  0.00      B    O  
ATOM   1717  H1  HOH B 566      21.917  36.057   9.662  1.00  0.00      B    H  
ATOM   1718  H2  HOH B 566      22.502  37.590   9.829  1.00  0.00      B    H  
ATOM   1719  O   HOH B 567      28.717  28.859  26.871  1.00  0.00      B    O  
ATOM   1720  H1  HOH B 567      28.433  29.174  25.930  1.00  0.00      B    H  
ATOM   1721  H2  HOH B 567      29.486  29.383  27.280  1.00  0.00      B    H  
ATOM   1722  O   HOH B 568      12.128  34.715  14.789  1.00  0.00      B    O  
ATOM   1723  H1  HOH B 568      11.773  34.862  15.684  1.00  0.00      B    H  
ATOM   1724  H2  HOH B 568      12.951  35.305  14.669  1.00  0.00      B    H  
ATOM   1725  O   HOH B 569       4.534  25.761  35.582  1.00  0.00      B    O  
ATOM   1726  H1  HOH B 569       3.697  25.150  35.296  1.00  0.00      B    H  
ATOM   1727  H2  HOH B 569       4.617  25.653  36.551  1.00  0.00      B    H  
ATOM   1728  O   HOH B 570       7.695  36.396  18.193  1.00  0.00      B    O  
ATOM   1729  H1  HOH B 570       7.629  36.884  17.319  1.00  0.00      B    H  
ATOM   1730  H2  HOH B 570       7.845  35.425  18.030  1.00  0.00      B    H  
ATOM   1731  O   HOH B 571      35.260  37.254  29.969  1.00  0.00      B    O  
ATOM   1732  H1  HOH B 571      34.649  36.890  29.231  1.00  0.00      B    H  
ATOM   1733  H2  HOH B 571      35.793  38.098  29.682  1.00  0.00      B    H  
ATOM   1734  O   HOH B 572      18.401  14.916  10.841  1.00  0.00      B    O  
ATOM   1735  H1  HOH B 572      18.115  15.417  11.740  1.00  0.00      B    H  
ATOM   1736  H2  HOH B 572      18.776  15.563  10.232  1.00  0.00      B    H  
ATOM   1737  O   HOH B 573      20.254   2.206  12.740  1.00  0.00      B    O  
ATOM   1738  H1  HOH B 573      20.959   2.490  13.442  1.00  0.00      B    H  
ATOM   1739  H2  HOH B 573      19.562   2.956  12.724  1.00  0.00      B    H  
ATOM   1740  O   HOH B 574      20.075  38.103   3.546  1.00  0.00      B    O  
ATOM   1741  H1  HOH B 574      20.670  38.048   4.333  1.00  0.00      B    H  
ATOM   1742  H2  HOH B 574      19.117  38.302   3.878  1.00  0.00      B    H  
ATOM   1743  O   HOH B 575      12.882  19.353   6.320  1.00  0.00      B    O  
ATOM   1744  H1  HOH B 575      12.296  19.136   7.094  1.00  0.00      B    H  
ATOM   1745  H2  HOH B 575      12.329  19.301   5.460  1.00  0.00      B    H  
ATOM   1746  O   HOH B 576       8.909  20.186  33.202  1.00  0.00      B    O  
ATOM   1747  H1  HOH B 576       8.487  20.936  32.665  1.00  0.00      B    H  
ATOM   1748  H2  HOH B 576       8.134  19.852  33.768  1.00  0.00      B    H  
ATOM   1749  O   HOH B 577       6.717  30.866  25.444  1.00  0.00      B    O  
ATOM   1750  H1  HOH B 577       7.403  31.157  26.128  1.00  0.00      B    H  
ATOM   1751  H2  HOH B 577       5.791  31.130  25.714  1.00  0.00      B    H  
ATOM   1752  O   HOH B 578       8.546  38.330  23.108  1.00  0.00      B    O  
ATOM   1753  H1  HOH B 578       9.056  38.703  23.848  1.00  0.00      B    H  
ATOM   1754  H2  HOH B 578       8.408  39.106  22.472  1.00  0.00      B    H  
ATOM   1755  O   HOH B 579       0.782  36.933  18.806  1.00  0.00      B    O  
ATOM   1756  H1  HOH B 579       0.248  36.463  19.482  1.00  0.00      B    H  
ATOM   1757  H2  HOH B 579       1.481  36.287  18.444  1.00  0.00      B    H  
ATOM   1758  O   HOH B 580      15.570  12.779  18.935  1.00  0.00      B    O  
ATOM   1759  H1  HOH B 580      15.005  11.931  18.980  1.00  0.00      B    H  
ATOM   1760  H2  HOH B 580      16.027  12.834  19.834  1.00  0.00      B    H  
ATOM   1761  O   HOH B 581       7.551  17.422  28.874  1.00  0.00      B    O  
ATOM   1762  H1  HOH B 581       6.964  18.226  29.135  1.00  0.00      B    H  
ATOM   1763  H2  HOH B 581       7.987  17.643  27.962  1.00  0.00      B    H  
ATOM   1764  O   HOH B 582      17.322   6.427  18.270  1.00  0.00      B    O  
ATOM   1765  H1  HOH B 582      16.993   7.315  17.943  1.00  0.00      B    H  
ATOM   1766  H2  HOH B 582      18.059   6.240  17.618  1.00  0.00      B    H  
ATOM   1767  O   HOH B 583       4.078  36.714   7.772  1.00  0.00      B    O  
ATOM   1768  H1  HOH B 583       4.895  37.326   7.603  1.00  0.00      B    H  
ATOM   1769  H2  HOH B 583       4.371  35.709   7.621  1.00  0.00      B    H  
ATOM   1770  O   HOH B 584      12.572  16.145  32.456  1.00  0.00      B    O  
ATOM   1771  H1  HOH B 584      13.150  15.771  33.193  1.00  0.00      B    H  
ATOM   1772  H2  HOH B 584      12.943  17.004  32.189  1.00  0.00      B    H  
ATOM   1773  O   HOH B 585       3.089  35.474  18.035  1.00  0.00      B    O  
ATOM   1774  H1  HOH B 585       3.816  34.756  18.080  1.00  0.00      B    H  
ATOM   1775  H2  HOH B 585       3.560  36.408  18.125  1.00  0.00      B    H  
ATOM   1776  O   HOH B 586      24.415  19.374   4.986  1.00  0.00      B    O  
ATOM   1777  H1  HOH B 586      25.188  19.138   5.612  1.00  0.00      B    H  
ATOM   1778  H2  HOH B 586      24.814  19.596   4.109  1.00  0.00      B    H  
ATOM   1779  O   HOH B 587      18.461  29.355  17.482  1.00  0.00      B    O  
ATOM   1780  H1  HOH B 587      18.414  28.697  16.742  1.00  0.00      B    H  
ATOM   1781  H2  HOH B 587      19.350  29.248  17.911  1.00  0.00      B    H  
ATOM   1782  O   HOH B 588       4.022  38.829  15.402  1.00  0.00      B    O  
ATOM   1783  H1  HOH B 588       4.192  39.651  14.831  1.00  0.00      B    H  
ATOM   1784  H2  HOH B 588       3.444  38.185  14.901  1.00  0.00      B    H  
ATOM   1785  O   HOH B 589       5.314  15.983  31.390  1.00  0.00      B    O  
ATOM   1786  H1  HOH B 589       4.682  15.464  31.997  1.00  0.00      B    H  
ATOM   1787  H2  HOH B 589       4.924  15.976  30.451  1.00  0.00      B    H  
ATOM   1788  O   HOH B 590      11.352   5.078   1.393  1.00  0.00      B    O  
ATOM   1789  H1  HOH B 590      11.906   4.189   1.215  1.00  0.00      B    H  
ATOM   1790  H2  HOH B 590      10.872   5.219   0.550  1.00  0.00      B    H  
ATOM   1791  O   HOH B 591      14.677  26.029  15.127  1.00  0.00      B    O  
ATOM   1792  H1  HOH B 591      14.858  25.726  16.134  1.00  0.00      B    H  
ATOM   1793  H2  HOH B 591      15.563  26.257  14.762  1.00  0.00      B    H  
ATOM   1794  O   HOH B 592      19.148  17.705   2.574  1.00  0.00      B    O  
ATOM   1795  H1  HOH B 592      20.110  17.826   2.338  1.00  0.00      B    H  
ATOM   1796  H2  HOH B 592      19.044  16.852   3.174  1.00  0.00      B    H  
ATOM   1797  O   HOH B 593      12.530  20.412  25.807  1.00  0.00      B    O  
ATOM   1798  H1  HOH B 593      12.586  21.225  25.246  1.00  0.00      B    H  
ATOM   1799  H2  HOH B 593      11.590  20.273  26.070  1.00  0.00      B    H  
ATOM   1800  O   HOH B 594       5.463  36.317  14.575  1.00  0.00      B    O  
ATOM   1801  H1  HOH B 594       4.462  36.187  14.819  1.00  0.00      B    H  
ATOM   1802  H2  HOH B 594       5.860  36.725  15.410  1.00  0.00      B    H  
ATOM   1803  O   HOH B 595      31.725   9.867   3.644  1.00  0.00      B    O  
ATOM   1804  H1  HOH B 595      30.891   9.286   3.653  1.00  0.00      B    H  
ATOM   1805  H2  HOH B 595      31.404  10.775   3.248  1.00  0.00      B    H  
ATOM   1806  O   HOH B 596      25.652  38.282  36.578  1.00  0.00      B    O  
ATOM   1807  H1  HOH B 596      26.152  37.356  36.660  1.00  0.00      B    H  
ATOM   1808  H2  HOH B 596      25.419  38.591  37.548  1.00  0.00      B    H  
ATOM   1809  O   HOH B 597       4.686  32.691  14.720  1.00  0.00      B    O  
ATOM   1810  H1  HOH B 597       4.857  31.703  14.723  1.00  0.00      B    H  
ATOM   1811  H2  HOH B 597       5.411  33.089  14.135  1.00  0.00      B    H  
ATOM   1812  O   HOH B 598      14.040  34.038   2.698  1.00  0.00      B    O  
ATOM   1813  H1  HOH B 598      14.355  34.009   3.660  1.00  0.00      B    H  
ATOM   1814  H2  HOH B 598      14.218  34.991   2.478  1.00  0.00      B    H  
ATOM   1815  O   HOH B 599      13.693  30.649  12.160  1.00  0.00      B    O  
ATOM   1816  H1  HOH B 599      14.102  30.879  11.292  1.00  0.00      B    H  
ATOM   1817  H2  HOH B 599      14.265  29.990  12.653  1.00  0.00      B    H  
ATOM   1818  O   HOH B 600       3.013  37.299   1.373  1.00  0.00      B    O  
ATOM   1819  H1  HOH B 600       2.674  37.719   0.539  1.00  0.00      B    H  
ATOM   1820  H2  HOH B 600       2.220  37.201   2.040  1.00  0.00      B    H  
ATOM   1821  O   HOH B 601      26.595  11.744  22.974  1.00  0.00      B    O  
ATOM   1822  H1  HOH B 601      25.785  12.115  23.401  1.00  0.00      B    H  
ATOM   1823  H2  HOH B 601      27.341  11.795  23.677  1.00  0.00      B    H  
ATOM   1824  O   HOH B 602       6.604   0.640  13.905  1.00  0.00      B    O  
ATOM   1825  H1  HOH B 602       6.450   1.489  14.427  1.00  0.00      B    H  
ATOM   1826  H2  HOH B 602       5.689   0.284  13.762  1.00  0.00      B    H  
ATOM   1827  O   HOH B 603       7.048  12.108   9.094  1.00  0.00      B    O  
ATOM   1828  H1  HOH B 603       7.630  11.516   9.713  1.00  0.00      B    H  
ATOM   1829  H2  HOH B 603       7.233  13.082   9.298  1.00  0.00      B    H  
ATOM   1830  O   HOH B 604       5.086  22.425   4.572  1.00  0.00      B    O  
ATOM   1831  H1  HOH B 604       5.619  22.672   5.416  1.00  0.00      B    H  
ATOM   1832  H2  HOH B 604       4.520  23.175   4.316  1.00  0.00      B    H  
ATOM   1833  O   HOH B 605      37.109  35.558  28.551  1.00  0.00      B    O  
ATOM   1834  H1  HOH B 605      36.204  35.672  28.987  1.00  0.00      B    H  
ATOM   1835  H2  HOH B 605      37.583  34.740  28.980  1.00  0.00      B    H  
ATOM   1836  O   HOH B 606      11.677  31.731  21.331  1.00  0.00      B    O  
ATOM   1837  H1  HOH B 606      12.329  31.756  20.533  1.00  0.00      B    H  
ATOM   1838  H2  HOH B 606      11.503  30.816  21.681  1.00  0.00      B    H  
ATOM   1839  O   HOH B 607       4.915   6.642   3.135  1.00  0.00      B    O  
ATOM   1840  H1  HOH B 607       5.063   5.720   2.701  1.00  0.00      B    H  
ATOM   1841  H2  HOH B 607       4.080   7.032   2.714  1.00  0.00      B    H  
ATOM   1842  O   HOH B 608       9.824   7.719   4.163  1.00  0.00      B    O  
ATOM   1843  H1  HOH B 608       9.503   7.705   3.261  1.00  0.00      B    H  
ATOM   1844  H2  HOH B 608      10.635   7.121   4.187  1.00  0.00      B    H  
ATOM   1845  O   HOH B 609      21.808  31.676   8.375  1.00  0.00      B    O  
ATOM   1846  H1  HOH B 609      21.375  32.351   7.797  1.00  0.00      B    H  
ATOM   1847  H2  HOH B 609      21.919  32.089   9.285  1.00  0.00      B    H  
ATOM   1848  O   HOH B 610      34.875   2.244  27.086  1.00  0.00      B    O  
ATOM   1849  H1  HOH B 610      35.695   2.799  26.933  1.00  0.00      B    H  
ATOM   1850  H2  HOH B 610      35.093   1.364  26.696  1.00  0.00      B    H  
ATOM   1851  O   HOH B 611      33.753  36.667  10.718  1.00  0.00      B    O  
ATOM   1852  H1  HOH B 611      32.986  36.001  10.652  1.00  0.00      B    H  
ATOM   1853  H2  HOH B 611      34.453  36.481   9.985  1.00  0.00      B    H  
ATOM   1854  O   HOH B 612      18.743  15.462  27.209  1.00  0.00      B    O  
ATOM   1855  H1  HOH B 612      18.838  16.427  27.442  1.00  0.00      B    H  
ATOM   1856  H2  HOH B 612      17.770  15.295  27.523  1.00  0.00      B    H  
ATOM   1857  O   HOH B 613      26.934  14.315  31.242  1.00  0.00      B    O  
ATOM   1858  H1  HOH B 613      27.110  15.325  31.293  1.00  0.00      B    H  
ATOM   1859  H2  HOH B 613      27.711  13.846  31.725  1.00  0.00      B    H  
ATOM   1860  O   HOH B 614      14.629  12.432  33.563  1.00  0.00      B    O  
ATOM   1861  H1  HOH B 614      13.747  12.738  33.964  1.00  0.00      B    H  
ATOM   1862  H2  HOH B 614      15.174  11.965  34.263  1.00  0.00      B    H  
ATOM   1863  O   HOH B 615      11.506  30.574   5.781  1.00  0.00      B    O  
ATOM   1864  H1  HOH B 615      11.734  29.573   5.594  1.00  0.00      B    H  
ATOM   1865  H2  HOH B 615      11.539  30.634   6.802  1.00  0.00      B    H  
ATOM   1866  O   HOH B 616       2.134  19.157  34.156  1.00  0.00      B    O  
ATOM   1867  H1  HOH B 616       2.388  20.116  34.015  1.00  0.00      B    H  
ATOM   1868  H2  HOH B 616       1.982  19.079  35.149  1.00  0.00      B    H  
ATOM   1869  O   HOH B 617      11.104   3.259   6.267  1.00  0.00      B    O  
ATOM   1870  H1  HOH B 617      10.466   3.822   5.707  1.00  0.00      B    H  
ATOM   1871  H2  HOH B 617      11.878   2.993   5.633  1.00  0.00      B    H  
ATOM   1872  O   HOH B 618      14.058   9.889  19.617  1.00  0.00      B    O  
ATOM   1873  H1  HOH B 618      13.100  10.076  19.919  1.00  0.00      B    H  
ATOM   1874  H2  HOH B 618      14.630   9.792  20.509  1.00  0.00      B    H  
ATOM   1875  O   HOH B 619      10.689   0.934   7.596  1.00  0.00      B    O  
ATOM   1876  H1  HOH B 619      10.798   1.042   8.561  1.00  0.00      B    H  
ATOM   1877  H2  HOH B 619      10.855   1.751   7.083  1.00  0.00      B    H  
ATOM   1878  O   HOH B 620      23.250  22.891  29.393  1.00  0.00      B    O  
ATOM   1879  H1  HOH B 620      23.137  22.118  28.729  1.00  0.00      B    H  
ATOM   1880  H2  HOH B 620      23.321  22.466  30.329  1.00  0.00      B    H  
ATOM   1881  O   HOH B 621      14.463  27.500  25.224  1.00  0.00      B    O  
ATOM   1882  H1  HOH B 621      15.177  27.733  24.567  1.00  0.00      B    H  
ATOM   1883  H2  HOH B 621      14.792  27.769  26.188  1.00  0.00      B    H  
ATOM   1884  O   HOH B 622      21.768  25.090  36.351  1.00  0.00      B    O  
ATOM   1885  H1  HOH B 622      21.618  26.092  36.561  1.00  0.00      B    H  
ATOM   1886  H2  HOH B 622      22.375  24.988  35.563  1.00  0.00      B    H  
ATOM   1887  O   HOH B 623      11.545   6.651  20.120  1.00  0.00      B    O  
ATOM   1888  H1  HOH B 623      12.523   6.450  20.316  1.00  0.00      B    H  
ATOM   1889  H2  HOH B 623      11.215   7.288  20.806  1.00  0.00      B    H  
ATOM   1890  O   HOH B 624      34.079  16.206  35.107  1.00  0.00      B    O  
ATOM   1891  H1  HOH B 624      34.025  15.335  34.662  1.00  0.00      B    H  
ATOM   1892  H2  HOH B 624      34.966  16.232  35.618  1.00  0.00      B    H  
ATOM   1893  O   HOH B 625       9.841   7.559  27.934  1.00  0.00      B    O  
ATOM   1894  H1  HOH B 625       9.767   8.603  28.019  1.00  0.00      B    H  
ATOM   1895  H2  HOH B 625      10.569   7.317  27.300  1.00  0.00      B    H  
ATOM   1896  O   HOH B 626      27.386  10.462   0.638  1.00  0.00      B    O  
ATOM   1897  H1  HOH B 626      27.269   9.570   1.086  1.00  0.00      B    H  
ATOM   1898  H2  HOH B 626      28.129  10.416  -0.071  1.00  0.00      B    H  
ATOM   1899  O   HOH B 627      23.548  23.683  17.814  1.00  0.00      B    O  
ATOM   1900  H1  HOH B 627      23.554  24.051  18.779  1.00  0.00      B    H  
ATOM   1901  H2  HOH B 627      22.903  22.908  17.870  1.00  0.00      B    H  
ATOM   1902  O   HOH B 628      19.443   7.512  33.074  1.00  0.00      B    O  
ATOM   1903  H1  HOH B 628      19.048   8.009  32.265  1.00  0.00      B    H  
ATOM   1904  H2  HOH B 628      20.446   7.491  33.027  1.00  0.00      B    H  
ATOM   1905  O   HOH B 629       1.944   4.488  23.441  1.00  0.00      B    O  
ATOM   1906  H1  HOH B 629       1.278   3.874  23.019  1.00  0.00      B    H  
ATOM   1907  H2  HOH B 629       2.593   3.926  23.897  1.00  0.00      B    H  
ATOM   1908  O   HOH B 630      19.314  36.057  38.959  1.00  0.00      B    O  
ATOM   1909  H1  HOH B 630      19.997  36.509  38.359  1.00  0.00      B    H  
ATOM   1910  H2  HOH B 630      19.880  35.923  39.834  1.00  0.00      B    H  
ATOM   1911  O   HOH B 631      26.753  21.618  32.182  1.00  0.00      B    O  
ATOM   1912  H1  HOH B 631      27.630  21.087  32.273  1.00  0.00      B    H  
ATOM   1913  H2  HOH B 631      26.317  21.756  33.092  1.00  0.00      B    H  
ATOM   1914  O   HOH B 632      36.183  15.459   7.382  1.00  0.00      B    O  
ATOM   1915  H1  HOH B 632      35.885  16.362   7.178  1.00  0.00      B    H  
ATOM   1916  H2  HOH B 632      36.929  15.221   6.761  1.00  0.00      B    H  
ATOM   1917  O   HOH B 633       9.702  18.230  30.320  1.00  0.00      B    O  
ATOM   1918  H1  HOH B 633       8.873  17.934  29.784  1.00  0.00      B    H  
ATOM   1919  H2  HOH B 633       9.371  18.413  31.262  1.00  0.00      B    H  
ATOM   1920  O   HOH B 634       7.335  21.070  20.354  1.00  0.00      B    O  
ATOM   1921  H1  HOH B 634       6.387  20.797  20.577  1.00  0.00      B    H  
ATOM   1922  H2  HOH B 634       7.886  21.258  21.207  1.00  0.00      B    H  
ATOM   1923  O   HOH B 635      28.507  10.487  32.843  1.00  0.00      B    O  
ATOM   1924  H1  HOH B 635      28.376  11.074  32.047  1.00  0.00      B    H  
ATOM   1925  H2  HOH B 635      29.482  10.324  32.894  1.00  0.00      B    H  
ATOM   1926  O   HOH B 636      22.127   9.572  11.144  1.00  0.00      B    O  
ATOM   1927  H1  HOH B 636      21.400   9.293  10.481  1.00  0.00      B    H  
ATOM   1928  H2  HOH B 636      22.526   8.716  11.564  1.00  0.00      B    H  
ATOM   1929  O   HOH B 637      12.052   4.124  31.583  1.00  0.00      B    O  
ATOM   1930  H1  HOH B 637      12.062   4.039  30.567  1.00  0.00      B    H  
ATOM   1931  H2  HOH B 637      12.017   3.243  32.041  1.00  0.00      B    H  
ATOM   1932  O   HOH B 638      17.899  12.202   3.377  1.00  0.00      B    O  
ATOM   1933  H1  HOH B 638      18.031  12.645   2.482  1.00  0.00      B    H  
ATOM   1934  H2  HOH B 638      17.005  12.552   3.762  1.00  0.00      B    H  
ATOM   1935  O   HOH B 639       1.815  23.350  29.295  1.00  0.00      B    O  
ATOM   1936  H1  HOH B 639       2.747  23.500  29.668  1.00  0.00      B    H  
ATOM   1937  H2  HOH B 639       1.177  23.925  29.850  1.00  0.00      B    H  
ATOM   1938  O   HOH B 640       6.317  13.258  18.644  1.00  0.00      B    O  
ATOM   1939  H1  HOH B 640       6.410  12.253  18.640  1.00  0.00      B    H  
ATOM   1940  H2  HOH B 640       5.463  13.525  19.098  1.00  0.00      B    H  
ATOM   1941  O   HOH B 641      11.742  37.587  34.275  1.00  0.00      B    O  
ATOM   1942  H1  HOH B 641      12.720  37.357  34.338  1.00  0.00      B    H  
ATOM   1943  H2  HOH B 641      11.546  38.341  34.862  1.00  0.00      B    H  
ATOM   1944  O   HOH B 642       3.957   2.279   7.434  1.00  0.00      B    O  
ATOM   1945  H1  HOH B 642       3.420   1.472   7.197  1.00  0.00      B    H  
ATOM   1946  H2  HOH B 642       3.892   2.886   6.632  1.00  0.00      B    H  
ATOM   1947  O   HOH B 643      25.940  19.320   7.927  1.00  0.00      B    O  
ATOM   1948  H1  HOH B 643      26.414  18.451   8.104  1.00  0.00      B    H  
ATOM   1949  H2  HOH B 643      25.551  19.528   8.800  1.00  0.00      B    H  
ATOM   1950  O   HOH B 644       4.078  13.845  19.714  1.00  0.00      B    O  
ATOM   1951  H1  HOH B 644       3.519  13.307  20.356  1.00  0.00      B    H  
ATOM   1952  H2  HOH B 644       3.567  13.891  18.900  1.00  0.00      B    H  
ATOM   1953  O   HOH B 645       9.712  38.747  30.308  1.00  0.00      B    O  
ATOM   1954  H1  HOH B 645       9.822  39.703  29.998  1.00  0.00      B    H  
ATOM   1955  H2  HOH B 645      10.578  38.282  30.178  1.00  0.00      B    H  
ATOM   1956  O   HOH B 646      10.757  31.892  10.274  1.00  0.00      B    O  
ATOM   1957  H1  HOH B 646      10.976  32.287  11.179  1.00  0.00      B    H  
ATOM   1958  H2  HOH B 646       9.788  32.197  10.054  1.00  0.00      B    H  
ATOM   1959  O   HOH B 647      37.136  29.797  19.640  1.00  0.00      B    O  
ATOM   1960  H1  HOH B 647      37.262  28.904  20.004  1.00  0.00      B    H  
ATOM   1961  H2  HOH B 647      37.862  30.428  20.094  1.00  0.00      B    H  
ATOM   1962  O   HOH B 648      28.815  16.526  30.391  1.00  0.00      B    O  
ATOM   1963  H1  HOH B 648      28.724  17.340  31.049  1.00  0.00      B    H  
ATOM   1964  H2  HOH B 648      29.308  16.878  29.570  1.00  0.00      B    H  
ATOM   1965  O   HOH B 649       2.881  10.763   2.259  1.00  0.00      B    O  
ATOM   1966  H1  HOH B 649       2.399  11.400   2.851  1.00  0.00      B    H  
ATOM   1967  H2  HOH B 649       3.814  11.146   2.117  1.00  0.00      B    H  
ATOM   1968  O   HOH B 650      37.734  32.918   9.185  1.00  0.00      B    O  
ATOM   1969  H1  HOH B 650      38.107  32.976  10.137  1.00  0.00      B    H  
ATOM   1970  H2  HOH B 650      38.525  32.828   8.588  1.00  0.00      B    H  
ATOM   1971  O   HOH B 651       9.758  18.321  35.694  1.00  0.00      B    O  
ATOM   1972  H1  HOH B 651      10.179  19.271  35.810  1.00  0.00      B    H  
ATOM   1973  H2  HOH B 651       9.737  18.128  34.649  1.00  0.00      B    H  
ATOM   1974  O   HOH B 652      27.662  15.084  38.583  1.00  0.00      B    O  
ATOM   1975  H1  HOH B 652      26.918  14.401  38.495  1.00  0.00      B    H  
ATOM   1976  H2  HOH B 652      27.619  15.721  37.784  1.00  0.00      B    H  
ATOM   1977  O   HOH B 653      36.637  21.742  31.569  1.00  0.00      B    O  
ATOM   1978  H1  HOH B 653      37.568  21.685  31.163  1.00  0.00      B    H  
ATOM   1979  H2  HOH B 653      36.145  22.474  31.004  1.00  0.00      B    H  
ATOM   1980  O   HOH B 654       3.808   1.830  21.861  1.00  0.00      B    O  
ATOM   1981  H1  HOH B 654       3.350   0.987  22.217  1.00  0.00      B    H  
ATOM   1982  H2  HOH B 654       3.069   2.321  21.305  1.00  0.00      B    H  
ATOM   1983  O   HOH B 655      39.202  34.406   2.269  1.00  0.00      B    O  
ATOM   1984  H1  HOH B 655      39.095  35.302   2.670  1.00  0.00      B    H  
ATOM   1985  H2  HOH B 655      38.376  33.865   2.527  1.00  0.00      B    H  
ATOM   1986  O   HOH B 656      25.422   9.351  31.892  1.00  0.00      B    O  
ATOM   1987  H1  HOH B 656      24.905  10.224  31.935  1.00  0.00      B    H  
ATOM   1988  H2  HOH B 656      25.878   9.203  32.771  1.00  0.00      B    H  
ATOM   1989  O   HOH B 657      14.576   1.610  25.819  1.00  0.00      B    O  
ATOM   1990  H1  HOH B 657      15.047   1.659  26.701  1.00  0.00      B    H  
ATOM   1991  H2  HOH B 657      15.263   1.951  25.075  1.00  0.00      B    H  
ATOM   1992  O   HOH B 658      31.015  16.464   5.450  1.00  0.00      B    O  
ATOM   1993  H1  HOH B 658      30.744  15.792   6.193  1.00  0.00      B    H  
ATOM   1994  H2  HOH B 658      31.001  17.434   5.877  1.00  0.00      B    H  
ATOM   1995  O   HOH B 659      16.868  18.917  23.386  1.00  0.00      B    O  
ATOM   1996  H1  HOH B 659      17.335  18.213  22.786  1.00  0.00      B    H  
ATOM   1997  H2  HOH B 659      16.764  18.549  24.378  1.00  0.00      B    H  
ATOM   1998  O   HOH B 660       8.535  37.459  32.316  1.00  0.00      B    O  
ATOM   1999  H1  HOH B 660       7.636  37.295  31.984  1.00  0.00      B    H  
ATOM   2000  H2  HOH B 660       8.908  38.143  31.690  1.00  0.00      B    H  
ATOM   2001  O   HOH B 661      21.731  30.799  30.562  1.00  0.00      B    O  
ATOM   2002  H1  HOH B 661      22.164  29.996  30.096  1.00  0.00      B    H  
ATOM   2003  H2  HOH B 661      22.304  31.648  30.399  1.00  0.00      B    H  
ATOM   2004  O   HOH B 662       5.379  32.622   4.674  1.00  0.00      B    O  
ATOM   2005  H1  HOH B 662       5.628  32.774   5.634  1.00  0.00      B    H  
ATOM   2006  H2  HOH B 662       5.932  33.330   4.156  1.00  0.00      B    H  
ATOM   2007  O   HOH B 663       0.423   0.328  32.107  1.00  0.00      B    O  
ATOM   2008  H1  HOH B 663       0.093   1.245  31.840  1.00  0.00      B    H  
ATOM   2009  H2  HOH B 663       0.406   0.338  33.122  1.00  0.00      B    H  
ATOM   2010  O   HOH B 664      38.450  35.952  20.980  1.00  0.00      B    O  
ATOM   2011  H1  HOH B 664      37.480  36.176  21.173  1.00  0.00      B    H  
ATOM   2012  H2  HOH B 664      38.742  35.346  21.812  1.00  0.00      B    H  
ATOM   2013  O   HOH B 665       9.405   5.306  31.938  1.00  0.00      B    O  
ATOM   2014  H1  HOH B 665       8.947   5.589  31.090  1.00  0.00      B    H  
ATOM   2015  H2  HOH B 665      10.376   5.402  31.757  1.00  0.00      B    H  
ATOM   2016  O   HOH B 666      12.597  22.795  24.278  1.00  0.00      B    O  
ATOM   2017  H1  HOH B 666      12.589  22.586  23.251  1.00  0.00      B    H  
ATOM   2018  H2  HOH B 666      13.392  23.466  24.514  1.00  0.00      B    H  
ATOM   2019  O   HOH B 667      20.052  19.955  35.545  1.00  0.00      B    O  
ATOM   2020  H1  HOH B 667      20.623  19.278  35.039  1.00  0.00      B    H  
ATOM   2021  H2  HOH B 667      19.382  19.467  36.103  1.00  0.00      B    H  
ATOM   2022  O   HOH B 668      36.551  18.442  13.892  1.00  0.00      B    O  
ATOM   2023  H1  HOH B 668      36.668  19.083  14.711  1.00  0.00      B    H  
ATOM   2024  H2  HOH B 668      36.795  17.511  14.132  1.00  0.00      B    H  
ATOM   2025  O   HOH B 669       1.280  37.528  24.209  1.00  0.00      B    O  
ATOM   2026  H1  HOH B 669       0.839  38.355  24.718  1.00  0.00      B    H  
ATOM   2027  H2  HOH B 669       1.624  37.826  23.323  1.00  0.00      B    H  
ATOM   2028  O   HOH B 670      30.585   1.446  11.884  1.00  0.00      B    O  
ATOM   2029  H1  HOH B 670      31.110   1.044  11.079  1.00  0.00      B    H  
ATOM   2030  H2  HOH B 670      31.299   1.828  12.527  1.00  0.00      B    H  
ATOM   2031  O   HOH B 671       3.158  18.631  29.014  1.00  0.00      B    O  
ATOM   2032  H1  HOH B 671       3.493  19.572  28.833  1.00  0.00      B    H  
ATOM   2033  H2  HOH B 671       2.984  18.527  30.057  1.00  0.00      B    H  
ATOM   2034  O   HOH B 672      29.522  14.412  26.361  1.00  0.00      B    O  
ATOM   2035  H1  HOH B 672      29.860  15.050  25.675  1.00  0.00      B    H  
ATOM   2036  H2  HOH B 672      29.918  13.457  26.237  1.00  0.00      B    H  
ATOM   2037  O   HOH B 673      36.285  14.834  10.373  1.00  0.00      B    O  
ATOM   2038  H1  HOH B 673      35.505  14.441   9.839  1.00  0.00      B    H  
ATOM   2039  H2  HOH B 673      36.242  14.455  11.287  1.00  0.00      B    H  
ATOM   2040  O   HOH B 674      30.540  38.891   8.082  1.00  0.00      B    O  
ATOM   2041  H1  HOH B 674      31.286  39.234   8.713  1.00  0.00      B    H  
ATOM   2042  H2  HOH B 674      29.831  38.438   8.664  1.00  0.00      B    H  
ATOM   2043  O   HOH B 675      17.026   6.158  20.951  1.00  0.00      B    O  
ATOM   2044  H1  HOH B 675      17.005   6.288  19.887  1.00  0.00      B    H  
ATOM   2045  H2  HOH B 675      17.971   5.823  21.185  1.00  0.00      B    H  
ATOM   2046  O   HOH B 676      34.457  25.374  36.044  1.00  0.00      B    O  
ATOM   2047  H1  HOH B 676      35.275  24.786  35.881  1.00  0.00      B    H  
ATOM   2048  H2  HOH B 676      34.741  26.377  35.894  1.00  0.00      B    H  
ATOM   2049  O   HOH B 677      27.730  24.871  17.675  1.00  0.00      B    O  
ATOM   2050  H1  HOH B 677      27.031  24.932  16.926  1.00  0.00      B    H  
ATOM   2051  H2  HOH B 677      28.603  25.351  17.409  1.00  0.00      B    H  
ATOM   2052  O   HOH B 678      28.219  23.817  31.317  1.00  0.00      B    O  
ATOM   2053  H1  HOH B 678      29.177  24.088  31.487  1.00  0.00      B    H  
ATOM   2054  H2  HOH B 678      28.077  22.795  31.579  1.00  0.00      B    H  
ATOM   2055  O   HOH B 679      34.010  23.522  38.438  1.00  0.00      B    O  
ATOM   2056  H1  HOH B 679      33.917  24.351  39.059  1.00  0.00      B    H  
ATOM   2057  H2  HOH B 679      33.221  23.470  37.804  1.00  0.00      B    H  
ATOM   2058  O   HOH B 680       7.960  16.026  -0.014  1.00  0.00      B    O  
ATOM   2059  H1  HOH B 680       8.803  15.366  -0.058  1.00  0.00      B    H  
ATOM   2060  H2  HOH B 680       7.984  16.516   0.887  1.00  0.00      B    H  
ATOM   2061  O   HOH B 681      36.041   5.537  32.645  1.00  0.00      B    O  
ATOM   2062  H1  HOH B 681      35.658   6.444  32.758  1.00  0.00      B    H  
ATOM   2063  H2  HOH B 681      37.024   5.690  32.473  1.00  0.00      B    H  
ATOM   2064  O   HOH B 682      35.968   0.564   9.366  1.00  0.00      B    O  
ATOM   2065  H1  HOH B 682      36.056  -0.418   9.052  1.00  0.00      B    H  
ATOM   2066  H2  HOH B 682      35.571   0.507  10.324  1.00  0.00      B    H  
ATOM   2067  O   HOH B 683      15.769   9.492  21.587  1.00  0.00      B    O  
ATOM   2068  H1  HOH B 683      16.708   9.025  21.517  1.00  0.00      B    H  
ATOM   2069  H2  HOH B 683      15.272   9.132  22.458  1.00  0.00      B    H  
ATOM   2070  O   HOH B 684      31.712  22.922  21.047  1.00  0.00      B    O  
ATOM   2071  H1  HOH B 684      31.561  23.008  20.030  1.00  0.00      B    H  
ATOM   2072  H2  HOH B 684      30.823  22.598  21.454  1.00  0.00      B    H  
ATOM   2073  O   HOH B 685      23.685   9.238   6.824  1.00  0.00      B    O  
ATOM   2074  H1  HOH B 685      23.434   8.349   7.333  1.00  0.00      B    H  
ATOM   2075  H2  HOH B 685      24.750   9.315   6.829  1.00  0.00      B    H  
ATOM   2076  O   HOH B 686       9.937  23.482  33.217  1.00  0.00      B    O  
ATOM   2077  H1  HOH B 686      10.912  23.524  33.445  1.00  0.00      B    H  
ATOM   2078  H2  HOH B 686       9.787  23.004  32.274  1.00  0.00      B    H  
ATOM   2079  O   HOH B 687       5.953   7.851   5.198  1.00  0.00      B    O  
ATOM   2080  H1  HOH B 687       6.242   8.804   4.987  1.00  0.00      B    H  
ATOM   2081  H2  HOH B 687       5.636   7.415   4.349  1.00  0.00      B    H  
ATOM   2082  O   HOH B 688      18.545  20.512   1.575  1.00  0.00      B    O  
ATOM   2083  H1  HOH B 688      18.933  19.546   1.584  1.00  0.00      B    H  
ATOM   2084  H2  HOH B 688      17.664  20.470   1.056  1.00  0.00      B    H  
ATOM   2085  O   HOH B 689      18.304  20.593  13.436  1.00  0.00      B    O  
ATOM   2086  H1  HOH B 689      18.865  20.291  14.226  1.00  0.00      B    H  
ATOM   2087  H2  HOH B 689      18.992  20.667  12.675  1.00  0.00      B    H  
ATOM   2088  O   HOH B 690       8.698  33.674   1.439  1.00  0.00      B    O  
ATOM   2089  H1  HOH B 690       9.597  33.481   1.855  1.00  0.00      B    H  
ATOM   2090  H2  HOH B 690       8.564  33.082   0.584  1.00  0.00      B    H  
ATOM   2091  O   HOH B 691      33.462  30.674   0.875  1.00  0.00      B    O  
ATOM   2092  H1  HOH B 691      32.736  30.019   1.169  1.00  0.00      B    H  
ATOM   2093  H2  HOH B 691      33.926  30.920   1.726  1.00  0.00      B    H  
ATOM   2094  O   HOH B 692      18.290  25.747   7.915  1.00  0.00      B    O  
ATOM   2095  H1  HOH B 692      18.913  25.654   7.117  1.00  0.00      B    H  
ATOM   2096  H2  HOH B 692      18.551  26.491   8.496  1.00  0.00      B    H  
ATOM   2097  O   HOH B 693      32.406   6.808  18.553  1.00  0.00      B    O  
ATOM   2098  H1  HOH B 693      32.245   6.143  19.297  1.00  0.00      B    H  
ATOM   2099  H2  HOH B 693      32.776   6.275  17.753  1.00  0.00      B    H  
ATOM   2100  O   HOH B 694      31.540  16.448  31.835  1.00  0.00      B    O  
ATOM   2101  H1  HOH B 694      31.840  16.817  30.920  1.00  0.00      B    H  
ATOM   2102  H2  HOH B 694      30.508  16.247  31.797  1.00  0.00      B    H  
ATOM   2103  O   HOH B 695      22.188  11.873  36.360  1.00  0.00      B    O  
ATOM   2104  H1  HOH B 695      21.772  12.247  35.503  1.00  0.00      B    H  
ATOM   2105  H2  HOH B 695      23.066  12.451  36.502  1.00  0.00      B    H  
ATOM   2106  O   HOH B 696      16.857   8.702  16.001  1.00  0.00      B    O  
ATOM   2107  H1  HOH B 696      16.960   9.683  15.828  1.00  0.00      B    H  
ATOM   2108  H2  HOH B 696      15.932   8.687  16.428  1.00  0.00      B    H  
ATOM   2109  O   HOH B 697      33.738  37.302   2.519  1.00  0.00      B    O  
ATOM   2110  H1  HOH B 697      33.802  36.950   1.576  1.00  0.00      B    H  
ATOM   2111  H2  HOH B 697      33.828  38.290   2.448  1.00  0.00      B    H  
ATOM   2112  O   HOH B 698       0.370   6.577   2.100  1.00  0.00      B    O  
ATOM   2113  H1  HOH B 698       0.607   5.800   1.476  1.00  0.00      B    H  
ATOM   2114  H2  HOH B 698       1.221   7.166   2.175  1.00  0.00      B    H  
ATOM   2115  O   HOH B 699      32.857  21.262  32.965  1.00  0.00      B    O  
ATOM   2116  H1  HOH B 699      33.442  20.683  33.549  1.00  0.00      B    H  
ATOM   2117  H2  HOH B 699      33.134  22.287  33.052  1.00  0.00      B    H  
ATOM   2118  O   HOH B 700      30.852  22.323  10.841  1.00  0.00      B    O  
ATOM   2119  H1  HOH B 700      31.208  21.371  10.807  1.00  0.00      B    H  
ATOM   2120  H2  HOH B 700      29.869  22.237  10.760  1.00  0.00      B    H  
ATOM   2121  O   HOH B 701      37.152  29.500  23.546  1.00  0.00      B    O  
ATOM   2122  H1  HOH B 701      38.106  29.804  23.228  1.00  0.00      B    H  
ATOM   2123  H2  HOH B 701      36.963  28.756  22.800  1.00  0.00      B    H  
ATOM   2124  O   HOH B 702      32.214  33.184   0.153  1.00  0.00      B    O  
ATOM   2125  H1  HOH B 702      31.499  33.175   0.932  1.00  0.00      B    H  
ATOM   2126  H2  HOH B 702      32.933  32.554   0.434  1.00  0.00      B    H  
ATOM   2127  O   HOH B 703      19.461   5.789   3.508  1.00  0.00      B    O  
ATOM   2128  H1  HOH B 703      19.553   6.789   3.469  1.00  0.00      B    H  
ATOM   2129  H2  HOH B 703      19.970   5.397   4.224  1.00  0.00      B    H  
ATOM   2130  O   HOH B 704      35.354  24.187  19.763  1.00  0.00      B    O  
ATOM   2131  H1  HOH B 704      35.050  23.736  18.908  1.00  0.00      B    H  
ATOM   2132  H2  HOH B 704      35.042  25.188  19.705  1.00  0.00      B    H  
ATOM   2133  O   HOH B 705      27.858   6.007  24.093  1.00  0.00      B    O  
ATOM   2134  H1  HOH B 705      27.346   6.231  23.190  1.00  0.00      B    H  
ATOM   2135  H2  HOH B 705      27.240   6.249  24.837  1.00  0.00      B    H  
ATOM   2136  O   HOH B 706      26.839  25.717  29.971  1.00  0.00      B    O  
ATOM   2137  H1  HOH B 706      27.581  26.302  29.482  1.00  0.00      B    H  
ATOM   2138  H2  HOH B 706      27.314  24.959  30.481  1.00  0.00      B    H  
ATOM   2139  O   HOH B 707      10.029  21.144   4.484  1.00  0.00      B    O  
ATOM   2140  H1  HOH B 707      10.121  21.648   5.369  1.00  0.00      B    H  
ATOM   2141  H2  HOH B 707       9.213  21.474   4.000  1.00  0.00      B    H  
ATOM   2142  O   HOH B 708      25.128  32.616   7.534  1.00  0.00      B    O  
ATOM   2143  H1  HOH B 708      24.765  32.589   8.421  1.00  0.00      B    H  
ATOM   2144  H2  HOH B 708      24.516  33.257   6.984  1.00  0.00      B    H  
ATOM   2145  O   HOH B 709      12.713  15.576  17.998  1.00  0.00      B    O  
ATOM   2146  H1  HOH B 709      12.185  16.423  17.793  1.00  0.00      B    H  
ATOM   2147  H2  HOH B 709      12.006  14.901  18.306  1.00  0.00      B    H  
ATOM   2148  O   HOH B 710      18.522  13.620  14.947  1.00  0.00      B    O  
ATOM   2149  H1  HOH B 710      18.164  13.230  15.813  1.00  0.00      B    H  
ATOM   2150  H2  HOH B 710      19.535  13.741  14.995  1.00  0.00      B    H  
ATOM   2151  O   HOH B 711      17.560  21.216  30.133  1.00  0.00      B    O  
ATOM   2152  H1  HOH B 711      17.411  22.193  30.298  1.00  0.00      B    H  
ATOM   2153  H2  HOH B 711      18.478  20.985  30.553  1.00  0.00      B    H  
ATOM   2154  O   HOH B 712      30.865  30.284   2.353  1.00  0.00      B    O  
ATOM   2155  H1  HOH B 712      30.770  31.291   2.476  1.00  0.00      B    H  
ATOM   2156  H2  HOH B 712      30.428  30.025   1.522  1.00  0.00      B    H  
ATOM   2157  O   HOH B 713      35.645  25.261   2.996  1.00  0.00      B    O  
ATOM   2158  H1  HOH B 713      35.340  24.858   3.906  1.00  0.00      B    H  
ATOM   2159  H2  HOH B 713      36.442  24.768   2.599  1.00  0.00      B    H  
ATOM   2160  O   HOH B 714       2.520  32.805  33.609  1.00  0.00      B    O  
ATOM   2161  H1  HOH B 714       3.516  32.671  33.711  1.00  0.00      B    H  
ATOM   2162  H2  HOH B 714       2.135  31.894  33.478  1.00  0.00      B    H  
ATOM   2163  O   HOH B 715       9.562   1.941  26.938  1.00  0.00      B    O  
ATOM   2164  H1  HOH B 715       8.890   2.513  27.466  1.00  0.00      B    H  
ATOM   2165  H2  HOH B 715      10.370   1.757  27.567  1.00  0.00      B    H  
ATOM   2166  O   HOH B 716      17.521  17.439  31.040  1.00  0.00      B    O  
ATOM   2167  H1  HOH B 716      17.879  18.115  31.755  1.00  0.00      B    H  
ATOM   2168  H2  HOH B 716      16.741  17.860  30.539  1.00  0.00      B    H  
ATOM   2169  O   HOH B 717      14.914   1.464   6.400  1.00  0.00      B    O  
ATOM   2170  H1  HOH B 717      14.583   1.139   5.484  1.00  0.00      B    H  
ATOM   2171  H2  HOH B 717      15.797   0.921   6.634  1.00  0.00      B    H  
ATOM   2172  O   HOH B 718      22.093   6.969  17.543  1.00  0.00      B    O  
ATOM   2173  H1  HOH B 718      21.731   7.765  18.060  1.00  0.00      B    H  
ATOM   2174  H2  HOH B 718      22.825   7.362  16.907  1.00  0.00      B    H  
ATOM   2175  O   HOH B 719      35.375   1.273  17.833  1.00  0.00      B    O  
ATOM   2176  H1  HOH B 719      35.256   0.636  17.030  1.00  0.00      B    H  
ATOM   2177  H2  HOH B 719      36.086   0.834  18.410  1.00  0.00      B    H  
ATOM   2178  O   HOH B 720      22.309  10.004  31.421  1.00  0.00      B    O  
ATOM   2179  H1  HOH B 720      21.614  10.619  31.033  1.00  0.00      B    H  
ATOM   2180  H2  HOH B 720      22.181   9.016  31.359  1.00  0.00      B    H  
ATOM   2181  O   HOH B 721      24.715   9.875  36.843  1.00  0.00      B    O  
ATOM   2182  H1  HOH B 721      23.785  10.168  36.585  1.00  0.00      B    H  
ATOM   2183  H2  HOH B 721      25.382  10.171  36.091  1.00  0.00      B    H  
ATOM   2184  O   HOH B 722       7.449  25.443  30.264  1.00  0.00      B    O  
ATOM   2185  H1  HOH B 722       8.217  25.685  29.688  1.00  0.00      B    H  
ATOM   2186  H2  HOH B 722       7.246  24.523  29.877  1.00  0.00      B    H  
ATOM   2187  O   HOH B 723       1.696  36.593   6.294  1.00  0.00      B    O  
ATOM   2188  H1  HOH B 723       0.864  36.667   6.946  1.00  0.00      B    H  
ATOM   2189  H2  HOH B 723       2.532  36.413   6.899  1.00  0.00      B    H  
ATOM   2190  O   HOH B 724      28.135  24.805  36.744  1.00  0.00      B    O  
ATOM   2191  H1  HOH B 724      28.796  24.614  35.981  1.00  0.00      B    H  
ATOM   2192  H2  HOH B 724      27.661  25.660  36.525  1.00  0.00      B    H  
ATOM   2193  O   HOH B 725      35.142  23.773  30.513  1.00  0.00      B    O  
ATOM   2194  H1  HOH B 725      34.329  23.772  29.848  1.00  0.00      B    H  
ATOM   2195  H2  HOH B 725      34.740  23.998  31.395  1.00  0.00      B    H  
ATOM   2196  O   HOH B 726      13.105   1.527  32.600  1.00  0.00      B    O  
ATOM   2197  H1  HOH B 726      13.700   1.146  31.869  1.00  0.00      B    H  
ATOM   2198  H2  HOH B 726      13.486   1.299  33.544  1.00  0.00      B    H  
ATOM   2199  O   HOH B 727       0.701  27.304  36.764  1.00  0.00      B    O  
ATOM   2200  H1  HOH B 727      -0.050  26.742  37.265  1.00  0.00      B    H  
ATOM   2201  H2  HOH B 727       0.256  27.544  35.913  1.00  0.00      B    H  
ATOM   2202  O   HOH B 728      12.586  31.595  34.002  1.00  0.00      B    O  
ATOM   2203  H1  HOH B 728      11.700  31.881  33.570  1.00  0.00      B    H  
ATOM   2204  H2  HOH B 728      12.599  30.554  34.024  1.00  0.00      B    H  
ATOM   2205  O   HOH B 729      15.741  20.460  32.373  1.00  0.00      B    O  
ATOM   2206  H1  HOH B 729      16.239  20.192  33.183  1.00  0.00      B    H  
ATOM   2207  H2  HOH B 729      16.284  20.736  31.611  1.00  0.00      B    H  
ATOM   2208  O   HOH B 730      37.474   3.350  37.592  1.00  0.00      B    O  
ATOM   2209  H1  HOH B 730      37.973   3.043  36.723  1.00  0.00      B    H  
ATOM   2210  H2  HOH B 730      36.701   3.903  37.316  1.00  0.00      B    H  
ATOM   2211  O   HOH B 731      30.668  27.769  24.256  1.00  0.00      B    O  
ATOM   2212  H1  HOH B 731      31.687  27.863  24.055  1.00  0.00      B    H  
ATOM   2213  H2  HOH B 731      30.473  28.102  25.193  1.00  0.00      B    H  
ATOM   2214  O   HOH B 732      12.690  20.960   0.567  1.00  0.00      B    O  
ATOM   2215  H1  HOH B 732      13.583  20.499   0.650  1.00  0.00      B    H  
ATOM   2216  H2  HOH B 732      12.198  20.604  -0.210  1.00  0.00      B    H  
ATOM   2217  O   HOH B 733      15.933  34.874  25.262  1.00  0.00      B    O  
ATOM   2218  H1  HOH B 733      15.131  34.296  25.602  1.00  0.00      B    H  
ATOM   2219  H2  HOH B 733      15.613  35.692  24.753  1.00  0.00      B    H  
ATOM   2220  O   HOH B 734       8.243  24.833  19.631  1.00  0.00      B    O  
ATOM   2221  H1  HOH B 734       7.638  24.386  18.915  1.00  0.00      B    H  
ATOM   2222  H2  HOH B 734       8.707  24.134  20.147  1.00  0.00      B    H  
ATOM   2223  O   HOH B 735      23.413   2.941  21.612  1.00  0.00      B    O  
ATOM   2224  H1  HOH B 735      22.395   3.009  21.735  1.00  0.00      B    H  
ATOM   2225  H2  HOH B 735      23.820   3.353  22.400  1.00  0.00      B    H  
ATOM   2226  O   HOH B 736      21.510  20.350  38.304  1.00  0.00      B    O  
ATOM   2227  H1  HOH B 736      22.437  20.605  38.168  1.00  0.00      B    H  
ATOM   2228  H2  HOH B 736      20.982  21.174  38.632  1.00  0.00      B    H  
ATOM   2229  O   HOH B 737       1.299  12.348  12.261  1.00  0.00      B    O  
ATOM   2230  H1  HOH B 737       0.325  12.156  12.541  1.00  0.00      B    H  
ATOM   2231  H2  HOH B 737       1.664  11.488  11.826  1.00  0.00      B    H  
ATOM   2232  O   HOH B 738       0.575  19.799  14.426  1.00  0.00      B    O  
ATOM   2233  H1  HOH B 738       1.003  18.926  14.811  1.00  0.00      B    H  
ATOM   2234  H2  HOH B 738      -0.356  19.873  14.749  1.00  0.00      B    H  
ATOM   2235  O   HOH B 739       3.345  26.926   9.393  1.00  0.00      B    O  
ATOM   2236  H1  HOH B 739       2.343  26.947   9.129  1.00  0.00      B    H  
ATOM   2237  H2  HOH B 739       3.697  27.798   9.705  1.00  0.00      B    H  
ATOM   2238  O   HOH B 740       4.703  20.979  23.886  1.00  0.00      B    O  
ATOM   2239  H1  HOH B 740       5.213  20.652  24.614  1.00  0.00      B    H  
ATOM   2240  H2  HOH B 740       4.329  20.198  23.348  1.00  0.00      B    H  
ATOM   2241  O   HOH B 741      35.397  27.514  34.900  1.00  0.00      B    O  
ATOM   2242  H1  HOH B 741      35.218  28.391  34.474  1.00  0.00      B    H  
ATOM   2243  H2  HOH B 741      36.347  27.304  34.923  1.00  0.00      B    H  
ATOM   2244  O   HOH B 742      18.246  12.393   9.816  1.00  0.00      B    O  
ATOM   2245  H1  HOH B 742      18.447  11.877  10.666  1.00  0.00      B    H  
ATOM   2246  H2  HOH B 742      18.182  13.348  10.097  1.00  0.00      B    H  
ATOM   2247  O   HOH B 743       6.172  22.363   6.905  1.00  0.00      B    O  
ATOM   2248  H1  HOH B 743       6.439  23.017   7.632  1.00  0.00      B    H  
ATOM   2249  H2  HOH B 743       6.811  21.515   7.101  1.00  0.00      B    H  
ATOM   2250  O   HOH B 744      17.150  26.682  38.516  1.00  0.00      B    O  
ATOM   2251  H1  HOH B 744      16.741  26.587  39.426  1.00  0.00      B    H  
ATOM   2252  H2  HOH B 744      17.965  26.112  38.391  1.00  0.00      B    H  
ATOM   2253  O   HOH B 745       0.716  36.868  31.293  1.00  0.00      B    O  
ATOM   2254  H1  HOH B 745       0.335  37.819  31.499  1.00  0.00      B    H  
ATOM   2255  H2  HOH B 745       0.992  36.472  32.188  1.00  0.00      B    H  
ATOM   2256  O   HOH B 746      29.818  33.848  14.505  1.00  0.00      B    O  
ATOM   2257  H1  HOH B 746      30.375  33.981  15.339  1.00  0.00      B    H  
ATOM   2258  H2  HOH B 746      30.450  34.059  13.715  1.00  0.00      B    H  
ATOM   2259  O   HOH B 747      29.358  29.829  31.645  1.00  0.00      B    O  
ATOM   2260  H1  HOH B 747      29.232  28.900  31.292  1.00  0.00      B    H  
ATOM   2261  H2  HOH B 747      28.475  30.067  32.083  1.00  0.00      B    H  
ATOM   2262  O   HOH B 748       7.692   3.430  28.179  1.00  0.00      B    O  
ATOM   2263  H1  HOH B 748       7.039   3.629  27.464  1.00  0.00      B    H  
ATOM   2264  H2  HOH B 748       7.930   4.342  28.531  1.00  0.00      B    H  
ATOM   2265  O   HOH B 749      37.686  11.638  28.771  1.00  0.00      B    O  
ATOM   2266  H1  HOH B 749      36.723  11.564  28.399  1.00  0.00      B    H  
ATOM   2267  H2  HOH B 749      38.043  10.708  28.908  1.00  0.00      B    H  
ATOM   2268  O   HOH B 750      28.289   2.958  28.741  1.00  0.00      B    O  
ATOM   2269  H1  HOH B 750      29.098   3.451  28.492  1.00  0.00      B    H  
ATOM   2270  H2  HOH B 750      27.737   3.544  29.367  1.00  0.00      B    H  
ATOM   2271  O   HOH B 751      30.007   7.988   1.208  1.00  0.00      B    O  
ATOM   2272  H1  HOH B 751      30.586   7.467   1.891  1.00  0.00      B    H  
ATOM   2273  H2  HOH B 751      29.061   7.884   1.573  1.00  0.00      B    H  
ATOM   2274  O   HOH B 752       4.812  34.100   7.639  1.00  0.00      B    O  
ATOM   2275  H1  HOH B 752       5.589  33.513   7.641  1.00  0.00      B    H  
ATOM   2276  H2  HOH B 752       4.049  33.626   8.045  1.00  0.00      B    H  
ATOM   2277  O   HOH B 753      38.931  11.114  15.056  1.00  0.00      B    O  
ATOM   2278  H1  HOH B 753      39.195  10.170  14.902  1.00  0.00      B    H  
ATOM   2279  H2  HOH B 753      38.358  11.419  14.234  1.00  0.00      B    H  
ATOM   2280  O   HOH B 754       0.823   0.821  34.838  1.00  0.00      B    O  
ATOM   2281  H1  HOH B 754       1.840   0.919  34.886  1.00  0.00      B    H  
ATOM   2282  H2  HOH B 754       0.458   0.377  35.719  1.00  0.00      B    H  
ATOM   2283  O   HOH B 755      33.415   0.594  19.830  1.00  0.00      B    O  
ATOM   2284  H1  HOH B 755      34.289   0.358  19.442  1.00  0.00      B    H  
ATOM   2285  H2  HOH B 755      33.082  -0.291  20.286  1.00  0.00      B    H  
ATOM   2286  O   HOH B 756      31.775   1.534  35.169  1.00  0.00      B    O  
ATOM   2287  H1  HOH B 756      31.391   1.035  34.347  1.00  0.00      B    H  
ATOM   2288  H2  HOH B 756      31.518   2.521  35.152  1.00  0.00      B    H  
ATOM   2289  O   HOH B 757      36.859  13.925  27.438  1.00  0.00      B    O  
ATOM   2290  H1  HOH B 757      36.885  13.560  26.543  1.00  0.00      B    H  
ATOM   2291  H2  HOH B 757      37.361  13.254  28.039  1.00  0.00      B    H  
ATOM   2292  O   HOH B 758      37.980  27.447  13.318  1.00  0.00      B    O  
ATOM   2293  H1  HOH B 758      39.000  27.397  13.255  1.00  0.00      B    H  
ATOM   2294  H2  HOH B 758      37.734  26.921  14.125  1.00  0.00      B    H  
ATOM   2295  O   HOH B 759      35.208  10.636   5.816  1.00  0.00      B    O  
ATOM   2296  H1  HOH B 759      35.253  11.514   5.287  1.00  0.00      B    H  
ATOM   2297  H2  HOH B 759      36.059  10.104   5.613  1.00  0.00      B    H  
ATOM   2298  O   HOH B 760      23.484  23.429  25.481  1.00  0.00      B    O  
ATOM   2299  H1  HOH B 760      23.618  24.273  26.019  1.00  0.00      B    H  
ATOM   2300  H2  HOH B 760      22.511  23.445  25.071  1.00  0.00      B    H  
ATOM   2301  O   HOH B 761      15.351   3.569  35.239  1.00  0.00      B    O  
ATOM   2302  H1  HOH B 761      14.580   3.945  34.654  1.00  0.00      B    H  
ATOM   2303  H2  HOH B 761      16.245   3.610  34.756  1.00  0.00      B    H  
ATOM   2304  O   HOH B 762      32.028   2.910  30.726  1.00  0.00      B    O  
ATOM   2305  H1  HOH B 762      32.267   2.115  31.299  1.00  0.00      B    H  
ATOM   2306  H2  HOH B 762      32.004   3.734  31.311  1.00  0.00      B    H  
ATOM   2307  O   HOH B 763      11.956  37.558  13.356  1.00  0.00      B    O  
ATOM   2308  H1  HOH B 763      12.918  37.680  13.075  1.00  0.00      B    H  
ATOM   2309  H2  HOH B 763      11.368  37.962  12.597  1.00  0.00      B    H  
ATOM   2310  O   HOH B 764      10.394  24.244  24.978  1.00  0.00      B    O  
ATOM   2311  H1  HOH B 764      11.206  23.672  24.918  1.00  0.00      B    H  
ATOM   2312  H2  HOH B 764       9.973  24.182  24.056  1.00  0.00      B    H  
ATOM   2313  O   HOH B 765      29.474   6.267  31.818  1.00  0.00      B    O  
ATOM   2314  H1  HOH B 765      29.443   7.075  32.446  1.00  0.00      B    H  
ATOM   2315  H2  HOH B 765      28.623   5.731  31.890  1.00  0.00      B    H  
ATOM   2316  O   HOH B 766      33.122   8.937  11.271  1.00  0.00      B    O  
ATOM   2317  H1  HOH B 766      32.541   8.710  10.490  1.00  0.00      B    H  
ATOM   2318  H2  HOH B 766      33.905   9.494  10.955  1.00  0.00      B    H  
ATOM   2319  O   HOH B 767      22.653  38.235  13.019  1.00  0.00      B    O  
ATOM   2320  H1  HOH B 767      22.823  37.806  13.947  1.00  0.00      B    H  
ATOM   2321  H2  HOH B 767      23.004  39.179  13.119  1.00  0.00      B    H  
ATOM   2322  O   HOH B 768       6.597   6.824  31.139  1.00  0.00      B    O  
ATOM   2323  H1  HOH B 768       6.726   6.783  32.160  1.00  0.00      B    H  
ATOM   2324  H2  HOH B 768       6.386   7.817  30.929  1.00  0.00      B    H  
ATOM   2325  O   HOH B 769      21.705  18.478  33.873  1.00  0.00      B    O  
ATOM   2326  H1  HOH B 769      21.895  17.522  34.061  1.00  0.00      B    H  
ATOM   2327  H2  HOH B 769      22.324  18.727  33.127  1.00  0.00      B    H  
ATOM   2328  O   HOH B 770      19.054   2.851   7.140  1.00  0.00      B    O  
ATOM   2329  H1  HOH B 770      19.126   2.827   8.166  1.00  0.00      B    H  
ATOM   2330  H2  HOH B 770      19.866   3.331   6.726  1.00  0.00      B    H  
ATOM   2331  O   HOH B 771       9.895   4.498  13.005  1.00  0.00      B    O  
ATOM   2332  H1  HOH B 771      10.171   5.496  12.882  1.00  0.00      B    H  
ATOM   2333  H2  HOH B 771       9.954   4.027  12.174  1.00  0.00      B    H  
ATOM   2334  O   HOH B 772      14.427   7.034   0.850  1.00  0.00      B    O  
ATOM   2335  H1  HOH B 772      14.193   6.260   1.456  1.00  0.00      B    H  
ATOM   2336  H2  HOH B 772      13.587   7.227   0.356  1.00  0.00      B    H  
ATOM   2337  O   HOH B 773      30.187  23.936  39.058  1.00  0.00      B    O  
ATOM   2338  H1  HOH B 773      30.058  24.658  38.324  1.00  0.00      B    H  
ATOM   2339  H2  HOH B 773      29.714  24.278  39.895  1.00  0.00      B    H  
ATOM   2340  O   HOH B 774      33.400  31.815   4.628  1.00  0.00      B    O  
ATOM   2341  H1  HOH B 774      33.656  32.249   5.509  1.00  0.00      B    H  
ATOM   2342  H2  HOH B 774      32.811  31.012   4.832  1.00  0.00      B    H  
ATOM   2343  O   HOH B 775      22.698  29.163  17.648  1.00  0.00      B    O  
ATOM   2344  H1  HOH B 775      22.688  30.156  17.884  1.00  0.00      B    H  
ATOM   2345  H2  HOH B 775      22.124  28.656  18.292  1.00  0.00      B    H  
ATOM   2346  O   HOH B 776      30.315   3.837   4.171  1.00  0.00      B    O  
ATOM   2347  H1  HOH B 776      31.231   3.518   4.077  1.00  0.00      B    H  
ATOM   2348  H2  HOH B 776      29.792   3.750   3.316  1.00  0.00      B    H  
ATOM   2349  O   HOH B 777      17.776   0.838  39.081  1.00  0.00      B    O  
ATOM   2350  H1  HOH B 777      16.974   0.254  38.996  1.00  0.00      B    H  
ATOM   2351  H2  HOH B 777      18.100   1.042  38.143  1.00  0.00      B    H  
ATOM   2352  O   HOH B 778      36.965   5.309   2.277  1.00  0.00      B    O  
ATOM   2353  H1  HOH B 778      37.728   5.741   1.818  1.00  0.00      B    H  
ATOM   2354  H2  HOH B 778      37.337   4.602   2.853  1.00  0.00      B    H  
ATOM   2355  O   HOH B 779      22.508  39.169  39.198  1.00  0.00      B    O  
ATOM   2356  H1  HOH B 779      21.601  39.563  39.528  1.00  0.00      B    H  
ATOM   2357  H2  HOH B 779      22.264  38.528  38.488  1.00  0.00      B    H  
ATOM   2358  O   HOH B 780      10.370  22.651  30.554  1.00  0.00      B    O  
ATOM   2359  H1  HOH B 780      10.508  21.760  29.998  1.00  0.00      B    H  
ATOM   2360  H2  HOH B 780      11.178  23.262  30.319  1.00  0.00      B    H  
ATOM   2361  O   HOH B 781      14.569  32.143   0.989  1.00  0.00      B    O  
ATOM   2362  H1  HOH B 781      15.363  31.553   1.234  1.00  0.00      B    H  
ATOM   2363  H2  HOH B 781      14.428  32.813   1.748  1.00  0.00      B    H  
ATOM   2364  O   HOH B 782      37.891  36.737   2.949  1.00  0.00      B    O  
ATOM   2365  H1  HOH B 782      37.261  37.108   2.325  1.00  0.00      B    H  
ATOM   2366  H2  HOH B 782      37.363  36.576   3.772  1.00  0.00      B    H  
ATOM   2367  O   HOH B 783      31.994   9.760  26.244  1.00  0.00      B    O  
ATOM   2368  H1  HOH B 783      31.683   8.982  25.691  1.00  0.00      B    H  
ATOM   2369  H2  HOH B 783      32.098   9.369  27.150  1.00  0.00      B    H  
ATOM   2370  O   HOH B 784      26.057   6.621  26.418  1.00  0.00      B    O  
ATOM   2371  H1  HOH B 784      26.317   7.557  26.181  1.00  0.00      B    H  
ATOM   2372  H2  HOH B 784      26.569   6.269  27.247  1.00  0.00      B    H  
ATOM   2373  O   HOH B 785      19.554  36.919  25.049  1.00  0.00      B    O  
ATOM   2374  H1  HOH B 785      19.373  36.576  24.069  1.00  0.00      B    H  
ATOM   2375  H2  HOH B 785      19.445  37.959  25.106  1.00  0.00      B    H  
ATOM   2376  O   HOH B 786      13.919  25.951  22.611  1.00  0.00      B    O  
ATOM   2377  H1  HOH B 786      13.103  26.213  23.077  1.00  0.00      B    H  
ATOM   2378  H2  HOH B 786      14.693  25.990  23.280  1.00  0.00      B    H  
ATOM   2379  O   HOH B 787       5.941   8.602  13.701  1.00  0.00      B    O  
ATOM   2380  H1  HOH B 787       6.490   9.478  13.664  1.00  0.00      B    H  
ATOM   2381  H2  HOH B 787       5.056   8.829  13.226  1.00  0.00      B    H  
ATOM   2382  O   HOH B 788       5.826  18.463   3.599  1.00  0.00      B    O  
ATOM   2383  H1  HOH B 788       6.540  18.563   4.280  1.00  0.00      B    H  
ATOM   2384  H2  HOH B 788       5.261  17.647   3.763  1.00  0.00      B    H  
ATOM   2385  O   HOH B 789      21.089  24.219  28.990  1.00  0.00      B    O  
ATOM   2386  H1  HOH B 789      20.536  23.576  28.466  1.00  0.00      B    H  
ATOM   2387  H2  HOH B 789      22.064  23.903  29.019  1.00  0.00      B    H  
ATOM   2388  O   HOH B 790      29.889  20.410  23.526  1.00  0.00      B    O  
ATOM   2389  H1  HOH B 790      30.849  20.457  23.888  1.00  0.00      B    H  
ATOM   2390  H2  HOH B 790      29.285  20.196  24.309  1.00  0.00      B    H  
ATOM   2391  O   HOH B 791       7.319  36.328   4.988  1.00  0.00      B    O  
ATOM   2392  H1  HOH B 791       7.040  36.765   5.880  1.00  0.00      B    H  
ATOM   2393  H2  HOH B 791       7.782  37.101   4.453  1.00  0.00      B    H  
ATOM   2394  O   HOH B 792      23.588  -0.192   2.581  1.00  0.00      B    O  
ATOM   2395  H1  HOH B 792      23.775   0.641   3.066  1.00  0.00      B    H  
ATOM   2396  H2  HOH B 792      23.110   0.031   1.723  1.00  0.00      B    H  
ATOM   2397  O   HOH B 793       9.998  17.603  22.048  1.00  0.00      B    O  
ATOM   2398  H1  HOH B 793       9.456  17.827  21.235  1.00  0.00      B    H  
ATOM   2399  H2  HOH B 793      10.611  18.388  22.259  1.00  0.00      B    H  
ATOM   2400  O   HOH B 794       4.588  18.883   8.845  1.00  0.00      B    O  
ATOM   2401  H1  HOH B 794       4.363  18.567   7.914  1.00  0.00      B    H  
ATOM   2402  H2  HOH B 794       3.727  18.792   9.385  1.00  0.00      B    H  
ATOM   2403  O   HOH B 795      26.979  14.320   6.071  1.00  0.00      B    O  
ATOM   2404  H1  HOH B 795      27.805  13.800   5.824  1.00  0.00      B    H  
ATOM   2405  H2  HOH B 795      27.014  15.308   5.647  1.00  0.00      B    H  
ATOM   2406  O   HOH B 796       0.855  25.322  31.153  1.00  0.00      B    O  
ATOM   2407  H1  HOH B 796       1.488  26.033  31.303  1.00  0.00      B    H  
ATOM   2408  H2  HOH B 796       0.225  25.201  31.904  1.00  0.00      B    H  
ATOM   2409  O   HOH B 797      17.387  34.598   5.186  1.00  0.00      B    O  
ATOM   2410  H1  HOH B 797      18.297  34.519   4.672  1.00  0.00      B    H  
ATOM   2411  H2  HOH B 797      16.812  33.834   4.920  1.00  0.00      B    H  
ATOM   2412  O   HOH B 798      33.326  23.237   6.898  1.00  0.00      B    O  
ATOM   2413  H1  HOH B 798      32.709  22.604   7.378  1.00  0.00      B    H  
ATOM   2414  H2  HOH B 798      32.862  23.469   6.005  1.00  0.00      B    H  
ATOM   2415  O   HOH B 799       4.507  24.346  30.066  1.00  0.00      B    O  
ATOM   2416  H1  HOH B 799       4.261  25.346  29.892  1.00  0.00      B    H  
ATOM   2417  H2  HOH B 799       5.035  23.996  29.284  1.00  0.00      B    H  
ATOM   2418  O   HOH B 800      23.384  34.347  30.748  1.00  0.00      B    O  
ATOM   2419  H1  HOH B 800      23.383  34.086  31.730  1.00  0.00      B    H  
ATOM   2420  H2  HOH B 800      24.044  33.727  30.298  1.00  0.00      B    H  
ATOM   2421  O   HOH B 801      21.507  14.128   3.149  1.00  0.00      B    O  
ATOM   2422  H1  HOH B 801      21.725  14.697   2.350  1.00  0.00      B    H  
ATOM   2423  H2  HOH B 801      22.318  13.856   3.600  1.00  0.00      B    H  
ATOM   2424  O   HOH B 802      20.487  33.391   6.674  1.00  0.00      B    O  
ATOM   2425  H1  HOH B 802      19.808  33.265   7.375  1.00  0.00      B    H  
ATOM   2426  H2  HOH B 802      20.077  33.710   5.775  1.00  0.00      B    H  
ATOM   2427  O   HOH B 803      26.119  18.302  30.756  1.00  0.00      B    O  
ATOM   2428  H1  HOH B 803      26.666  18.182  31.596  1.00  0.00      B    H  
ATOM   2429  H2  HOH B 803      26.746  18.134  29.983  1.00  0.00      B    H  
ATOM   2430  O   HOH B 804       9.968  30.659  15.707  1.00  0.00      B    O  
ATOM   2431  H1  HOH B 804      10.671  30.547  15.008  1.00  0.00      B    H  
ATOM   2432  H2  HOH B 804       9.615  29.722  16.044  1.00  0.00      B    H  
ATOM   2433  O   HOH B 805       8.859   1.326  37.972  1.00  0.00      B    O  
ATOM   2434  H1  HOH B 805       8.009   1.662  37.518  1.00  0.00      B    H  
ATOM   2435  H2  HOH B 805       8.635   0.369  38.384  1.00  0.00      B    H  
ATOM   2436  O   HOH B 806      20.911  17.380  18.878  1.00  0.00      B    O  
ATOM   2437  H1  HOH B 806      21.296  17.821  19.731  1.00  0.00      B    H  
ATOM   2438  H2  HOH B 806      20.104  17.897  18.621  1.00  0.00      B    H  
ATOM   2439  O   HOH B 807      27.625  11.270  20.611  1.00  0.00      B    O  
ATOM   2440  H1  HOH B 807      27.163  11.426  21.525  1.00  0.00      B    H  
ATOM   2441  H2  HOH B 807      28.370  10.528  20.661  1.00  0.00      B    H  
ATOM   2442  O   HOH B 808      32.870  22.262  12.771  1.00  0.00      B    O  
ATOM   2443  H1  HOH B 808      32.130  22.303  12.103  1.00  0.00      B    H  
ATOM   2444  H2  HOH B 808      33.228  21.320  12.738  1.00  0.00      B    H  
ATOM   2445  O   HOH B 809      28.524  17.241  36.786  1.00  0.00      B    O  
ATOM   2446  H1  HOH B 809      28.940  17.959  37.381  1.00  0.00      B    H  
ATOM   2447  H2  HOH B 809      29.209  16.576  36.592  1.00  0.00      B    H  
ATOM   2448  O   HOH B 810      31.948   4.979  32.504  1.00  0.00      B    O  
ATOM   2449  H1  HOH B 810      31.207   5.654  32.441  1.00  0.00      B    H  
ATOM   2450  H2  HOH B 810      32.020   4.672  33.490  1.00  0.00      B    H  
ATOM   2451  O   HOH B 811      22.499  21.059  15.889  1.00  0.00      B    O  
ATOM   2452  H1  HOH B 811      22.574  21.506  14.967  1.00  0.00      B    H  
ATOM   2453  H2  HOH B 811      23.196  20.286  16.022  1.00  0.00      B    H  
ATOM   2454  O   HOH B 812      27.531  27.293  22.268  1.00  0.00      B    O  
ATOM   2455  H1  HOH B 812      26.951  27.849  21.658  1.00  0.00      B    H  
ATOM   2456  H2  HOH B 812      28.127  26.729  21.695  1.00  0.00      B    H  
ATOM   2457  O   HOH B 813      21.017  27.416  37.415  1.00  0.00      B    O  
ATOM   2458  H1  HOH B 813      20.908  27.139  38.429  1.00  0.00      B    H  
ATOM   2459  H2  HOH B 813      21.351  28.378  37.350  1.00  0.00      B    H  
ATOM   2460  O   HOH B 814      31.793   2.732  18.501  1.00  0.00      B    O  
ATOM   2461  H1  HOH B 814      32.476   2.092  18.924  1.00  0.00      B    H  
ATOM   2462  H2  HOH B 814      31.594   2.418  17.561  1.00  0.00      B    H  
ATOM   2463  O   HOH B 815      25.174   5.371   5.177  1.00  0.00      B    O  
ATOM   2464  H1  HOH B 815      24.543   4.614   4.845  1.00  0.00      B    H  
ATOM   2465  H2  HOH B 815      25.847   4.920   5.778  1.00  0.00      B    H  
ATOM   2466  O   HOH B 816      16.939   8.620   1.134  1.00  0.00      B    O  
ATOM   2467  H1  HOH B 816      16.925   9.039   2.024  1.00  0.00      B    H  
ATOM   2468  H2  HOH B 816      15.982   8.282   1.007  1.00  0.00      B    H  
ATOM   2469  O   HOH B 817      32.484  30.523   8.744  1.00  0.00      B    O  
ATOM   2470  H1  HOH B 817      33.216  30.201   8.085  1.00  0.00      B    H  
ATOM   2471  H2  HOH B 817      31.581  30.445   8.337  1.00  0.00      B    H  
ATOM   2472  O   HOH B 818      15.268  16.943  12.578  1.00  0.00      B    O  
ATOM   2473  H1  HOH B 818      15.554  17.950  12.729  1.00  0.00      B    H  
ATOM   2474  H2  HOH B 818      15.256  16.469  13.492  1.00  0.00      B    H  
ATOM   2475  O   HOH B 819       1.722  24.128   6.302  1.00  0.00      B    O  
ATOM   2476  H1  HOH B 819       1.581  23.309   5.693  1.00  0.00      B    H  
ATOM   2477  H2  HOH B 819       1.940  24.811   5.609  1.00  0.00      B    H  
ATOM   2478  O   HOH B 820      36.611  33.276   2.700  1.00  0.00      B    O  
ATOM   2479  H1  HOH B 820      36.283  33.811   1.905  1.00  0.00      B    H  
ATOM   2480  H2  HOH B 820      36.132  32.328   2.643  1.00  0.00      B    H  
ATOM   2481  O   HOH B 821      26.647   9.763  10.142  1.00  0.00      B    O  
ATOM   2482  H1  HOH B 821      27.248  10.523  10.507  1.00  0.00      B    H  
ATOM   2483  H2  HOH B 821      26.007  10.219   9.536  1.00  0.00      B    H  
ATOM   2484  O   HOH B 822       6.448   2.579  11.411  1.00  0.00      B    O  
ATOM   2485  H1  HOH B 822       6.259   1.952  10.586  1.00  0.00      B    H  
ATOM   2486  H2  HOH B 822       6.495   1.945  12.206  1.00  0.00      B    H  
ATOM   2487  O   HOH B 823      24.198   7.917  16.079  1.00  0.00      B    O  
ATOM   2488  H1  HOH B 823      24.251   7.981  15.063  1.00  0.00      B    H  
ATOM   2489  H2  HOH B 823      25.139   8.041  16.397  1.00  0.00      B    H  
ATOM   2490  O   HOH B 824      16.006  16.996   2.414  1.00  0.00      B    O  
ATOM   2491  H1  HOH B 824      16.963  17.031   2.281  1.00  0.00      B    H  
ATOM   2492  H2  HOH B 824      15.705  17.556   3.223  1.00  0.00      B    H  
ATOM   2493  O   HOH B 825      25.724   5.491  14.732  1.00  0.00      B    O  
ATOM   2494  H1  HOH B 825      25.079   4.831  15.163  1.00  0.00      B    H  
ATOM   2495  H2  HOH B 825      25.848   6.246  15.437  1.00  0.00      B    H  
ATOM   2496  O   HOH B 826      17.250  32.385   1.508  1.00  0.00      B    O  
ATOM   2497  H1  HOH B 826      17.242  33.383   1.455  1.00  0.00      B    H  
ATOM   2498  H2  HOH B 826      17.573  32.056   2.430  1.00  0.00      B    H  
ATOM   2499  O   HOH B 827       3.709  28.718  24.829  1.00  0.00      B    O  
ATOM   2500  H1  HOH B 827       4.678  28.446  24.984  1.00  0.00      B    H  
ATOM   2501  H2  HOH B 827       3.654  28.946  23.842  1.00  0.00      B    H  
ATOM   2502  O   HOH B 828       7.111  33.799  10.727  1.00  0.00      B    O  
ATOM   2503  H1  HOH B 828       7.265  34.773  10.562  1.00  0.00      B    H  
ATOM   2504  H2  HOH B 828       7.203  33.656  11.710  1.00  0.00      B    H  
ATOM   2505  O   HOH B 829      27.320  34.198  11.550  1.00  0.00      B    O  
ATOM   2506  H1  HOH B 829      26.981  33.898  12.428  1.00  0.00      B    H  
ATOM   2507  H2  HOH B 829      27.944  33.451  11.180  1.00  0.00      B    H  
ATOM   2508  O   HOH B 830       0.074  25.775   2.814  1.00  0.00      B    O  
ATOM   2509  H1  HOH B 830       1.075  26.049   2.661  1.00  0.00      B    H  
ATOM   2510  H2  HOH B 830      -0.573  26.470   2.435  1.00  0.00      B    H  
ATOM   2511  O   HOH B 831       2.932  13.101  29.608  1.00  0.00      B    O  
ATOM   2512  H1  HOH B 831       2.418  13.959  29.305  1.00  0.00      B    H  
ATOM   2513  H2  HOH B 831       2.565  12.317  29.065  1.00  0.00      B    H  
ATOM   2514  O   HOH B 832       3.715  11.449  31.450  1.00  0.00      B    O  
ATOM   2515  H1  HOH B 832       3.440  12.167  30.729  1.00  0.00      B    H  
ATOM   2516  H2  HOH B 832       3.815  11.890  32.363  1.00  0.00      B    H  
ATOM   2517  O   HOH B 833       6.633  31.071   2.023  1.00  0.00      B    O  
ATOM   2518  H1  HOH B 833       7.635  31.197   2.213  1.00  0.00      B    H  
ATOM   2519  H2  HOH B 833       6.019  31.769   2.500  1.00  0.00      B    H  
ATOM   2520  O   HOH B 834      27.312   9.124  25.967  1.00  0.00      B    O  
ATOM   2521  H1  HOH B 834      27.902   9.238  25.113  1.00  0.00      B    H  
ATOM   2522  H2  HOH B 834      26.419   9.627  25.872  1.00  0.00      B    H  
ATOM   2523  O   HOH B 835       4.047   6.481  30.049  1.00  0.00      B    O  
ATOM   2524  H1  HOH B 835       4.886   6.529  30.611  1.00  0.00      B    H  
ATOM   2525  H2  HOH B 835       4.264   5.998  29.200  1.00  0.00      B    H  
ATOM   2526  O   HOH B 836      29.889  13.930  10.960  1.00  0.00      B    O  
ATOM   2527  H1  HOH B 836      30.541  13.716  11.678  1.00  0.00      B    H  
ATOM   2528  H2  HOH B 836      29.154  14.529  11.391  1.00  0.00      B    H  
ATOM   2529  O   HOH B 837      35.407   6.472  25.225  1.00  0.00      B    O  
ATOM   2530  H1  HOH B 837      35.802   7.069  24.525  1.00  0.00      B    H  
ATOM   2531  H2  HOH B 837      35.357   7.009  26.107  1.00  0.00      B    H  
ATOM   2532  O   HOH B 838      16.830  25.269   3.875  1.00  0.00      B    O  
ATOM   2533  H1  HOH B 838      16.600  24.330   3.459  1.00  0.00      B    H  
ATOM   2534  H2  HOH B 838      16.354  25.333   4.752  1.00  0.00      B    H  
ATOM   2535  O   HOH B 839       5.805  23.264  35.113  1.00  0.00      B    O  
ATOM   2536  H1  HOH B 839       5.546  23.594  34.185  1.00  0.00      B    H  
ATOM   2537  H2  HOH B 839       6.322  23.979  35.619  1.00  0.00      B    H  
ATOM   2538  O   HOH B 840      14.172  26.398  11.253  1.00  0.00      B    O  
ATOM   2539  H1  HOH B 840      13.288  26.124  11.749  1.00  0.00      B    H  
ATOM   2540  H2  HOH B 840      14.472  25.485  10.904  1.00  0.00      B    H  
ATOM   2541  O   HOH B 841      29.977  12.966  21.577  1.00  0.00      B    O  
ATOM   2542  H1  HOH B 841      30.276  13.686  20.945  1.00  0.00      B    H  
ATOM   2543  H2  HOH B 841      29.397  12.279  21.097  1.00  0.00      B    H  
ATOM   2544  O   HOH B 842       3.618   9.662  34.554  1.00  0.00      B    O  
ATOM   2545  H1  HOH B 842       4.452   9.562  35.152  1.00  0.00      B    H  
ATOM   2546  H2  HOH B 842       3.098   8.795  34.456  1.00  0.00      B    H  
ATOM   2547  O   HOH B 843      27.708  38.632  26.766  1.00  0.00      B    O  
ATOM   2548  H1  HOH B 843      26.872  38.243  26.324  1.00  0.00      B    H  
ATOM   2549  H2  HOH B 843      28.313  37.832  27.087  1.00  0.00      B    H  
ATOM   2550  O   HOH B 844      20.631  37.340  33.964  1.00  0.00      B    O  
ATOM   2551  H1  HOH B 844      19.893  37.816  34.465  1.00  0.00      B    H  
ATOM   2552  H2  HOH B 844      20.704  37.731  32.987  1.00  0.00      B    H  
ATOM   2553  O   HOH B 845      38.069   0.217  12.490  1.00  0.00      B    O  
ATOM   2554  H1  HOH B 845      38.773  -0.279  12.990  1.00  0.00      B    H  
ATOM   2555  H2  HOH B 845      38.119   1.153  12.890  1.00  0.00      B    H  
ATOM   2556  O   HOH B 846      22.977  21.040  34.757  1.00  0.00      B    O  
ATOM   2557  H1  HOH B 846      22.468  21.671  34.134  1.00  0.00      B    H  
ATOM   2558  H2  HOH B 846      22.520  20.144  34.670  1.00  0.00      B    H  
ATOM   2559  O   HOH B 847      37.392   3.772   7.666  1.00  0.00      B    O  
ATOM   2560  H1  HOH B 847      38.005   3.065   7.942  1.00  0.00      B    H  
ATOM   2561  H2  HOH B 847      36.578   3.215   7.398  1.00  0.00      B    H  
ATOM   2562  O   HOH B 848      23.218  16.197  34.858  1.00  0.00      B    O  
ATOM   2563  H1  HOH B 848      22.317  15.682  34.956  1.00  0.00      B    H  
ATOM   2564  H2  HOH B 848      23.165  16.801  35.663  1.00  0.00      B    H  
ATOM   2565  O   HOH B 849      19.385   7.035  11.819  1.00  0.00      B    O  
ATOM   2566  H1  HOH B 849      19.203   7.059  10.813  1.00  0.00      B    H  
ATOM   2567  H2  HOH B 849      18.658   7.603  12.275  1.00  0.00      B    H  
ATOM   2568  O   HOH B 850      12.457   6.693   3.931  1.00  0.00      B    O  
ATOM   2569  H1  HOH B 850      12.857   6.508   4.835  1.00  0.00      B    H  
ATOM   2570  H2  HOH B 850      12.621   5.949   3.277  1.00  0.00      B    H  
ATOM   2571  O   HOH B 851      14.266   0.465   3.789  1.00  0.00      B    O  
ATOM   2572  H1  HOH B 851      14.129  -0.326   3.234  1.00  0.00      B    H  
ATOM   2573  H2  HOH B 851      15.107   0.913   3.425  1.00  0.00      B    H  
ATOM   2574  O   HOH B 852       2.147  12.435  21.273  1.00  0.00      B    O  
ATOM   2575  H1  HOH B 852       2.206  12.162  22.198  1.00  0.00      B    H  
ATOM   2576  H2  HOH B 852       1.935  11.591  20.773  1.00  0.00      B    H  
ATOM   2577  O   HOH B 853       8.810   4.537  15.523  1.00  0.00      B    O  
ATOM   2578  H1  HOH B 853       9.042   5.493  15.852  1.00  0.00      B    H  
ATOM   2579  H2  HOH B 853       9.234   4.405  14.611  1.00  0.00      B    H  
ATOM   2580  O   HOH B 854       0.942   8.051   5.093  1.00  0.00      B    O  
ATOM   2581  H1  HOH B 854       1.269   7.183   4.654  1.00  0.00      B    H  
ATOM   2582  H2  HOH B 854       1.474   8.240   5.949  1.00  0.00      B    H  
ATOM   2583  O   HOH B 855      39.198  12.544   7.089  1.00  0.00      B    O  
ATOM   2584  H1  HOH B 855      38.143  12.663   7.128  1.00  0.00      B    H  
ATOM   2585  H2  HOH B 855      39.649  13.410   7.184  1.00  0.00      B    H  
ATOM   2586  O   HOH B 856      35.682   5.220  36.144  1.00  0.00      B    O  
ATOM   2587  H1  HOH B 856      34.819   5.585  36.628  1.00  0.00      B    H  
ATOM   2588  H2  HOH B 856      35.364   4.718  35.347  1.00  0.00      B    H  
ATOM   2589  O   HOH B 857      36.158  14.399  36.161  1.00  0.00      B    O  
ATOM   2590  H1  HOH B 857      35.549  13.836  36.668  1.00  0.00      B    H  
ATOM   2591  H2  HOH B 857      37.077  14.056  36.290  1.00  0.00      B    H  
ATOM   2592  O   HOH B 858      11.340  19.309   8.744  1.00  0.00      B    O  
ATOM   2593  H1  HOH B 858      10.538  18.653   8.546  1.00  0.00      B    H  
ATOM   2594  H2  HOH B 858      12.082  18.691   9.131  1.00  0.00      B    H  
ATOM   2595  O   HOH B 859       1.195  25.982  16.822  1.00  0.00      B    O  
ATOM   2596  H1  HOH B 859       0.475  25.317  16.476  1.00  0.00      B    H  
ATOM   2597  H2  HOH B 859       0.892  26.955  16.653  1.00  0.00      B    H  
ATOM   2598  O   HOH B 860      29.605  35.163   1.527  1.00  0.00      B    O  
ATOM   2599  H1  HOH B 860      28.867  34.608   1.905  1.00  0.00      B    H  
ATOM   2600  H2  HOH B 860      30.372  35.194   2.182  1.00  0.00      B    H  
ATOM   2601  O   HOH B 861      17.644  33.590  31.422  1.00  0.00      B    O  
ATOM   2602  H1  HOH B 861      17.391  33.939  32.316  1.00  0.00      B    H  
ATOM   2603  H2  HOH B 861      16.850  33.080  31.111  1.00  0.00      B    H  
ATOM   2604  O   HOH B 862      29.824  34.192  29.171  1.00  0.00      B    O  
ATOM   2605  H1  HOH B 862      29.618  33.197  29.203  1.00  0.00      B    H  
ATOM   2606  H2  HOH B 862      30.435  34.376  28.352  1.00  0.00      B    H  
ATOM   2607  O   HOH B 863      31.502  36.128   3.363  1.00  0.00      B    O  
ATOM   2608  H1  HOH B 863      32.427  36.435   2.942  1.00  0.00      B    H  
ATOM   2609  H2  HOH B 863      31.726  35.899   4.300  1.00  0.00      B    H  
ATOM   2610  O   HOH B 864      22.043   6.425  12.041  1.00  0.00      B    O  
ATOM   2611  H1  HOH B 864      21.060   6.555  12.225  1.00  0.00      B    H  
ATOM   2612  H2  HOH B 864      22.171   5.832  11.223  1.00  0.00      B    H  
ATOM   2613  O   HOH B 865      36.423  27.654  11.119  1.00  0.00      B    O  
ATOM   2614  H1  HOH B 865      36.967  27.630  11.999  1.00  0.00      B    H  
ATOM   2615  H2  HOH B 865      36.682  28.488  10.664  1.00  0.00      B    H  
ATOM   2616  O   HOH B 866      38.395  14.985   0.960  1.00  0.00      B    O  
ATOM   2617  H1  HOH B 866      38.204  14.003   0.775  1.00  0.00      B    H  
ATOM   2618  H2  HOH B 866      38.143  15.459   0.110  1.00  0.00      B    H  
ATOM   2619  O   HOH B 867      18.699  37.499  19.177  1.00  0.00      B    O  
ATOM   2620  H1  HOH B 867      18.719  36.627  19.652  1.00  0.00      B    H  
ATOM   2621  H2  HOH B 867      19.227  38.220  19.645  1.00  0.00      B    H  
ATOM   2622  O   HOH B 868      35.213  10.688  10.103  1.00  0.00      B    O  
ATOM   2623  H1  HOH B 868      34.817   9.956   9.420  1.00  0.00      B    H  
ATOM   2624  H2  HOH B 868      34.720  11.559   9.961  1.00  0.00      B    H  
ATOM   2625  O   HOH B 869      33.586  17.482   0.191  1.00  0.00      B    O  
ATOM   2626  H1  HOH B 869      34.048  17.311  -0.659  1.00  0.00      B    H  
ATOM   2627  H2  HOH B 869      33.347  16.606   0.600  1.00  0.00      B    H  
ATOM   2628  O   HOH B 870      26.567  28.183   0.361  1.00  0.00      B    O  
ATOM   2629  H1  HOH B 870      26.116  27.289   0.168  1.00  0.00      B    H  
ATOM   2630  H2  HOH B 870      26.521  28.742  -0.456  1.00  0.00      B    H  
ATOM   2631  O   HOH B 871      36.543  16.857  22.652  1.00  0.00      B    O  
ATOM   2632  H1  HOH B 871      36.335  15.895  22.870  1.00  0.00      B    H  
ATOM   2633  H2  HOH B 871      37.064  16.754  21.774  1.00  0.00      B    H  
ATOM   2634  O   HOH B 872       3.738  33.702  10.479  1.00  0.00      B    O  
ATOM   2635  H1  HOH B 872       4.636  34.057  10.350  1.00  0.00      B    H  
ATOM   2636  H2  HOH B 872       3.544  33.625  11.446  1.00  0.00      B    H  
ATOM   2637  O   HOH B 873      22.909  36.926  18.950  1.00  0.00      B    O  
ATOM   2638  H1  HOH B 873      22.266  36.407  18.386  1.00  0.00      B    H  
ATOM   2639  H2  HOH B 873      23.371  36.303  19.649  1.00  0.00      B    H  
ATOM   2640  O   HOH B 874       8.104  13.809  14.692  1.00  0.00      B    O  
ATOM   2641  H1  HOH B 874       8.492  13.674  13.764  1.00  0.00      B    H  
ATOM   2642  H2  HOH B 874       7.316  14.502  14.685  1.00  0.00      B    H  
ATOM   2643  O   HOH B 875      21.519   4.424  18.590  1.00  0.00      B    O  
ATOM   2644  H1  HOH B 875      21.346   3.869  17.715  1.00  0.00      B    H  
ATOM   2645  H2  HOH B 875      21.939   5.267  18.192  1.00  0.00      B    H  
ATOM   2646  O   HOH B 876       9.370   6.947   9.966  1.00  0.00      B    O  
ATOM   2647  H1  HOH B 876       8.749   7.322  10.678  1.00  0.00      B    H  
ATOM   2648  H2  HOH B 876      10.005   6.324  10.475  1.00  0.00      B    H  
ATOM   2649  O   HOH B 877       9.404   4.164   4.423  1.00  0.00      B    O  
ATOM   2650  H1  HOH B 877       8.562   4.154   4.985  1.00  0.00      B    H  
ATOM   2651  H2  HOH B 877       9.259   4.831   3.679  1.00  0.00      B    H  
ATOM   2652  O   HOH B 878      34.741  26.377  14.705  1.00  0.00      B    O  
ATOM   2653  H1  HOH B 878      34.515  25.524  14.252  1.00  0.00      B    H  
ATOM   2654  H2  HOH B 878      34.515  27.151  14.135  1.00  0.00      B    H  
ATOM   2655  O   HOH B 879       3.006  23.471  35.611  1.00  0.00      B    O  
ATOM   2656  H1  HOH B 879       2.597  22.758  36.154  1.00  0.00      B    H  
ATOM   2657  H2  HOH B 879       3.992  23.229  35.477  1.00  0.00      B    H  
ATOM   2658  O   HOH B 880      33.484  16.096  28.999  1.00  0.00      B    O  
ATOM   2659  H1  HOH B 880      33.123  15.137  28.839  1.00  0.00      B    H  
ATOM   2660  H2  HOH B 880      34.279  15.998  29.622  1.00  0.00      B    H  
ATOM   2661  O   HOH B 881      30.756  38.240  15.894  1.00  0.00      B    O  
ATOM   2662  H1  HOH B 881      30.687  37.670  16.727  1.00  0.00      B    H  
ATOM   2663  H2  HOH B 881      29.825  38.443  15.709  1.00  0.00      B    H  
ATOM   2664  O   HOH B 882      22.340  26.543  31.482  1.00  0.00      B    O  
ATOM   2665  H1  HOH B 882      21.888  25.624  31.645  1.00  0.00      B    H  
ATOM   2666  H2  HOH B 882      23.391  26.425  31.475  1.00  0.00      B    H  
ATOM   2667  O   HOH B 883      34.114  18.587  33.800  1.00  0.00      B    O  
ATOM   2668  H1  HOH B 883      34.202  17.803  34.416  1.00  0.00      B    H  
ATOM   2669  H2  HOH B 883      34.610  18.442  32.965  1.00  0.00      B    H  
ATOM   2670  O   HOH B 884      10.513  38.199  11.190  1.00  0.00      B    O  
ATOM   2671  H1  HOH B 884      10.831  39.177  11.108  1.00  0.00      B    H  
ATOM   2672  H2  HOH B 884       9.522  38.034  11.210  1.00  0.00      B    H  
ATOM   2673  O   HOH B 885      17.716  20.043   6.177  1.00  0.00      B    O  
ATOM   2674  H1  HOH B 885      17.610  20.496   5.335  1.00  0.00      B    H  
ATOM   2675  H2  HOH B 885      18.532  19.407   5.999  1.00  0.00      B    H  
ATOM   2676  O   HOH B 886      27.862  24.515   4.932  1.00  0.00      B    O  
ATOM   2677  H1  HOH B 886      27.161  25.246   4.957  1.00  0.00      B    H  
ATOM   2678  H2  HOH B 886      28.853  24.961   4.969  1.00  0.00      B    H  
ATOM   2679  O   HOH B 887      20.105  32.473  10.985  1.00  0.00      B    O  
ATOM   2680  H1  HOH B 887      19.677  32.467  11.899  1.00  0.00      B    H  
ATOM   2681  H2  HOH B 887      20.892  33.077  10.914  1.00  0.00      B    H  
ATOM   2682  O   HOH B 888      33.846  12.457  16.406  1.00  0.00      B    O  
ATOM   2683  H1  HOH B 888      33.563  11.503  16.302  1.00  0.00      B    H  
ATOM   2684  H2  HOH B 888      34.339  12.745  15.556  1.00  0.00      B    H  
ATOM   2685  O   HOH B 889      14.625  33.757  12.224  1.00  0.00      B    O  
ATOM   2686  H1  HOH B 889      13.994  33.206  12.694  1.00  0.00      B    H  
ATOM   2687  H2  HOH B 889      15.332  33.273  11.661  1.00  0.00      B    H  
ATOM   2688  O   HOH B 890       5.384   9.195  30.437  1.00  0.00      B    O  
ATOM   2689  H1  HOH B 890       4.509   8.944  29.983  1.00  0.00      B    H  
ATOM   2690  H2  HOH B 890       5.177  10.043  30.970  1.00  0.00      B    H  
ATOM   2691  O   HOH B 891       9.206  11.021  35.830  1.00  0.00      B    O  
ATOM   2692  H1  HOH B 891       9.685  11.785  35.412  1.00  0.00      B    H  
ATOM   2693  H2  HOH B 891       8.401  11.296  36.337  1.00  0.00      B    H  
ATOM   2694  O   HOH B 892       5.233  22.969  32.118  1.00  0.00      B    O  
ATOM   2695  H1  HOH B 892       4.906  23.670  31.440  1.00  0.00      B    H  
ATOM   2696  H2  HOH B 892       6.214  22.751  31.911  1.00  0.00      B    H  
ATOM   2697  O   HOH B 893      37.980  10.379  19.494  1.00  0.00      B    O  
ATOM   2698  H1  HOH B 893      38.876   9.934  19.614  1.00  0.00      B    H  
ATOM   2699  H2  HOH B 893      37.939  10.776  18.580  1.00  0.00      B    H  
ATOM   2700  O   HOH B 894      22.126   7.243  33.637  1.00  0.00      B    O  
ATOM   2701  H1  HOH B 894      22.851   7.547  34.246  1.00  0.00      B    H  
ATOM   2702  H2  HOH B 894      21.928   6.331  33.906  1.00  0.00      B    H  
ATOM   2703  O   HOH B 895      37.113  33.096  13.573  1.00  0.00      B    O  
ATOM   2704  H1  HOH B 895      36.762  34.099  13.597  1.00  0.00      B    H  
ATOM   2705  H2  HOH B 895      36.880  32.568  14.405  1.00  0.00      B    H  
ATOM   2706  O   HOH B 896      33.631  28.659  13.359  1.00  0.00      B    O  
ATOM   2707  H1  HOH B 896      33.720  28.721  12.335  1.00  0.00      B    H  
ATOM   2708  H2  HOH B 896      32.659  28.664  13.517  1.00  0.00      B    H  
ATOM   2709  O   HOH B 897       2.440  32.031  21.816  1.00  0.00      B    O  
ATOM   2710  H1  HOH B 897       2.077  32.831  21.282  1.00  0.00      B    H  
ATOM   2711  H2  HOH B 897       2.984  32.517  22.572  1.00  0.00      B    H  
ATOM   2712  O   HOH B 898      38.261  16.276  37.586  1.00  0.00      B    O  
ATOM   2713  H1  HOH B 898      37.787  16.570  36.728  1.00  0.00      B    H  
ATOM   2714  H2  HOH B 898      38.444  15.284  37.494  1.00  0.00      B    H  
ATOM   2715  O   HOH B 899       5.861  27.069  20.759  1.00  0.00      B    O  
ATOM   2716  H1  HOH B 899       6.599  27.762  20.947  1.00  0.00      B    H  
ATOM   2717  H2  HOH B 899       6.216  26.438  20.074  1.00  0.00      B    H  
ATOM   2718  O   HOH B 900       2.136   6.045   9.673  1.00  0.00      B    O  
ATOM   2719  H1  HOH B 900       1.580   5.246   9.317  1.00  0.00      B    H  
ATOM   2720  H2  HOH B 900       2.763   5.678  10.361  1.00  0.00      B    H  
ATOM   2721  O   HOH B 901      29.143  28.128  12.228  1.00  0.00      B    O  
ATOM   2722  H1  HOH B 901      29.277  28.730  11.408  1.00  0.00      B    H  
ATOM   2723  H2  HOH B 901      28.082  28.040  12.378  1.00  0.00      B    H  
ATOM   2724  O   HOH B 902      28.654  31.296  14.352  1.00  0.00      B    O  
ATOM   2725  H1  HOH B 902      28.679  32.301  14.565  1.00  0.00      B    H  
ATOM   2726  H2  HOH B 902      28.544  30.733  15.179  1.00  0.00      B    H  
ATOM   2727  O   HOH B 903      39.521   8.777  38.115  1.00  0.00      B    O  
ATOM   2728  H1  HOH B 903      38.927   9.379  38.745  1.00  0.00      B    H  
ATOM   2729  H2  HOH B 903      38.884   8.059  37.965  1.00  0.00      B    H  
ATOM   2730  O   HOH B 904      18.173   3.830  34.357  1.00  0.00      B    O  
ATOM   2731  H1  HOH B 904      18.104   3.880  33.353  1.00  0.00      B    H  
ATOM   2732  H2  HOH B 904      18.354   4.758  34.665  1.00  0.00      B    H  
ATOM   2733  O   HOH B 905      15.807   9.511  31.060  1.00  0.00      B    O  
ATOM   2734  H1  HOH B 905      14.940  10.075  31.145  1.00  0.00      B    H  
ATOM   2735  H2  HOH B 905      16.610  10.080  30.747  1.00  0.00      B    H  
ATOM   2736  O   HOH B 906      14.797   3.203  29.315  1.00  0.00      B    O  
ATOM   2737  H1  HOH B 906      14.559   3.609  28.387  1.00  0.00      B    H  
ATOM   2738  H2  HOH B 906      15.137   3.938  29.897  1.00  0.00      B    H  
ATOM   2739  O   HOH B 907       9.597   9.749  18.135  1.00  0.00      B    O  
ATOM   2740  H1  HOH B 907       9.492   9.867  19.139  1.00  0.00      B    H  
ATOM   2741  H2  HOH B 907       9.818   8.787  17.888  1.00  0.00      B    H  
ATOM   2742  O   HOH B 908      36.227   1.318   3.566  1.00  0.00      B    O  
ATOM   2743  H1  HOH B 908      35.652   0.775   2.955  1.00  0.00      B    H  
ATOM   2744  H2  HOH B 908      36.631   2.062   3.017  1.00  0.00      B    H  
ATOM   2745  O   HOH B 909      26.576  27.174  15.575  1.00  0.00      B    O  
ATOM   2746  H1  HOH B 909      27.248  26.674  14.993  1.00  0.00      B    H  
ATOM   2747  H2  HOH B 909      25.714  27.181  15.020  1.00  0.00      B    H  
ATOM   2748  O   HOH B 910      34.814   7.965  33.120  1.00  0.00      B    O  
ATOM   2749  H1  HOH B 910      33.761   7.960  33.132  1.00  0.00      B    H  
ATOM   2750  H2  HOH B 910      35.024   8.571  33.953  1.00  0.00      B    H  
ATOM   2751  O   HOH B 911       7.849  27.210   3.509  1.00  0.00      B    O  
ATOM   2752  H1  HOH B 911       7.608  26.554   4.263  1.00  0.00      B    H  
ATOM   2753  H2  HOH B 911       7.694  28.167   3.778  1.00  0.00      B    H  
ATOM   2754  O   HOH B 912      33.558  12.529  24.267  1.00  0.00      B    O  
ATOM   2755  H1  HOH B 912      34.268  11.875  24.591  1.00  0.00      B    H  
ATOM   2756  H2  HOH B 912      33.072  11.963  23.512  1.00  0.00      B    H  
ATOM   2757  O   HOH B 913      27.107  20.914  19.897  1.00  0.00      B    O  
ATOM   2758  H1  HOH B 913      27.336  19.953  20.064  1.00  0.00      B    H  
ATOM   2759  H2  HOH B 913      26.394  20.901  19.232  1.00  0.00      B    H  
ATOM   2760  O   HOH B 914       2.253  18.688  17.428  1.00  0.00      B    O  
ATOM   2761  H1  HOH B 914       2.071  19.391  18.051  1.00  0.00      B    H  
ATOM   2762  H2  HOH B 914       2.920  18.107  17.768  1.00  0.00      B    H  
ATOM   2763  O   HOH B 915      31.933  13.339  17.900  1.00  0.00      B    O  
ATOM   2764  H1  HOH B 915      32.717  13.184  17.241  1.00  0.00      B    H  
ATOM   2765  H2  HOH B 915      31.922  12.560  18.605  1.00  0.00      B    H  
ATOM   2766  O   HOH B 916      19.601   4.607  14.752  1.00  0.00      B    O  
ATOM   2767  H1  HOH B 916      20.568   4.396  14.562  1.00  0.00      B    H  
ATOM   2768  H2  HOH B 916      19.624   5.505  15.215  1.00  0.00      B    H  
ATOM   2769  O   HOH B 917      21.442  16.610  13.216  1.00  0.00      B    O  
ATOM   2770  H1  HOH B 917      20.605  16.457  13.699  1.00  0.00      B    H  
ATOM   2771  H2  HOH B 917      22.132  16.017  13.610  1.00  0.00      B    H  
ATOM   2772  O   HOH B 918       6.200  19.716  29.447  1.00  0.00      B    O  
ATOM   2773  H1  HOH B 918       5.533  20.432  29.154  1.00  0.00      B    H  
ATOM   2774  H2  HOH B 918       5.946  19.287  30.360  1.00  0.00      B    H  
ATOM   2775  O   HOH B 919       7.445  34.083  28.138  1.00  0.00      B    O  
ATOM   2776  H1  HOH B 919       6.813  34.720  27.669  1.00  0.00      B    H  
ATOM   2777  H2  HOH B 919       7.529  34.448  29.082  1.00  0.00      B    H  
ATOM   2778  O   HOH B 920      35.452  10.542  25.170  1.00  0.00      B    O  
ATOM   2779  H1  HOH B 920      34.975   9.950  24.515  1.00  0.00      B    H  
ATOM   2780  H2  HOH B 920      36.425  10.212  25.213  1.00  0.00      B    H  
ATOM   2781  O   HOH B 921      16.231  37.600  17.461  1.00  0.00      B    O  
ATOM   2782  H1  HOH B 921      16.228  38.569  17.166  1.00  0.00      B    H  
ATOM   2783  H2  HOH B 921      16.656  37.616  18.402  1.00  0.00      B    H  
ATOM   2784  O   HOH B 922       9.913  31.344  37.242  1.00  0.00      B    O  
ATOM   2785  H1  HOH B 922       9.127  30.984  37.800  1.00  0.00      B    H  
ATOM   2786  H2  HOH B 922      10.488  30.476  36.863  1.00  0.00      B    H  
ATOM   2787  O   HOH B 923      21.769   0.663  11.021  1.00  0.00      B    O  
ATOM   2788  H1  HOH B 923      22.361  -0.068  11.420  1.00  0.00      B    H  
ATOM   2789  H2  HOH B 923      21.290   1.151  11.832  1.00  0.00      B    H  
ATOM   2790  O   HOH B 924      14.994  35.418  29.226  1.00  0.00      B    O  
ATOM   2791  H1  HOH B 924      14.035  35.200  29.554  1.00  0.00      B    H  
ATOM   2792  H2  HOH B 924      14.875  35.759  28.242  1.00  0.00      B    H  
ATOM   2793  O   HOH B 925      17.444   2.875  15.812  1.00  0.00      B    O  
ATOM   2794  H1  HOH B 925      17.531   2.787  16.822  1.00  0.00      B    H  
ATOM   2795  H2  HOH B 925      18.296   3.224  15.333  1.00  0.00      B    H  
ATOM   2796  O   HOH B 926      11.688  28.003   5.271  1.00  0.00      B    O  
ATOM   2797  H1  HOH B 926      10.717  27.727   5.634  1.00  0.00      B    H  
ATOM   2798  H2  HOH B 926      12.280  27.310   5.751  1.00  0.00      B    H  
ATOM   2799  O   HOH B 927      25.324  13.486   1.875  1.00  0.00      B    O  
ATOM   2800  H1  HOH B 927      24.481  13.105   2.135  1.00  0.00      B    H  
ATOM   2801  H2  HOH B 927      25.394  13.348   0.868  1.00  0.00      B    H  
ATOM   2802  O   HOH B 928       1.686  34.333  20.251  1.00  0.00      B    O  
ATOM   2803  H1  HOH B 928       2.419  35.022  20.335  1.00  0.00      B    H  
ATOM   2804  H2  HOH B 928       0.794  34.835  20.275  1.00  0.00      B    H  
ATOM   2805  O   HOH B 929      11.482  16.205  29.929  1.00  0.00      B    O  
ATOM   2806  H1  HOH B 929      11.892  15.830  30.792  1.00  0.00      B    H  
ATOM   2807  H2  HOH B 929      10.783  16.899  30.164  1.00  0.00      B    H  
ATOM   2808  O   HOH B 930      26.615  20.466  38.337  1.00  0.00      B    O  
ATOM   2809  H1  HOH B 930      25.768  19.940  38.167  1.00  0.00      B    H  
ATOM   2810  H2  HOH B 930      27.376  19.829  38.352  1.00  0.00      B    H  
ATOM   2811  O   HOH B 931      18.889  31.128  26.106  1.00  0.00      B    O  
ATOM   2812  H1  HOH B 931      19.671  31.806  25.972  1.00  0.00      B    H  
ATOM   2813  H2  HOH B 931      18.011  31.335  25.635  1.00  0.00      B    H  
ATOM   2814  O   HOH B 932      18.675   0.230  13.575  1.00  0.00      B    O  
ATOM   2815  H1  HOH B 932      19.379   0.636  13.013  1.00  0.00      B    H  
ATOM   2816  H2  HOH B 932      17.821   0.391  13.044  1.00  0.00      B    H  
ATOM   2817  O   HOH B 933      21.425   9.157  27.950  1.00  0.00      B    O  
ATOM   2818  H1  HOH B 933      21.228  10.053  28.437  1.00  0.00      B    H  
ATOM   2819  H2  HOH B 933      21.234   9.312  26.934  1.00  0.00      B    H  
ATOM   2820  O   HOH B 934       5.510   1.135   9.337  1.00  0.00      B    O  
ATOM   2821  H1  HOH B 934       6.435   1.115   8.957  1.00  0.00      B    H  
ATOM   2822  H2  HOH B 934       4.923   1.701   8.689  1.00  0.00      B    H  
ATOM   2823  O   HOH B 935       2.803   9.285   9.917  1.00  0.00      B    O  
ATOM   2824  H1  HOH B 935       1.878   9.637   9.695  1.00  0.00      B    H  
ATOM   2825  H2  HOH B 935       3.123   8.839   9.114  1.00  0.00      B    H  
ATOM   2826  O   HOH B 936      25.796  13.971  17.142  1.00  0.00      B    O  
ATOM   2827  H1  HOH B 936      25.789  13.102  16.530  1.00  0.00      B    H  
ATOM   2828  H2  HOH B 936      26.435  13.847  17.881  1.00  0.00      B    H  
ATOM   2829  O   HOH B 937      23.193  18.521  12.374  1.00  0.00      B    O  
ATOM   2830  H1  HOH B 937      23.870  17.856  12.840  1.00  0.00      B    H  
ATOM   2831  H2  HOH B 937      22.296  18.172  12.608  1.00  0.00      B    H  
ATOM   2832  O   HOH B 938      34.092  10.889  -0.165  1.00  0.00      B    O  
ATOM   2833  H1  HOH B 938      34.579  11.267   0.708  1.00  0.00      B    H  
ATOM   2834  H2  HOH B 938      33.131  11.063  -0.169  1.00  0.00      B    H  
ATOM   2835  O   HOH B 939       1.153  12.902   3.015  1.00  0.00      B    O  
ATOM   2836  H1  HOH B 939       0.756  13.844   2.842  1.00  0.00      B    H  
ATOM   2837  H2  HOH B 939       0.393  12.402   3.476  1.00  0.00      B    H  
ATOM   2838  O   HOH B 940      27.086  29.450   4.280  1.00  0.00      B    O  
ATOM   2839  H1  HOH B 940      27.725  30.200   4.082  1.00  0.00      B    H  
ATOM   2840  H2  HOH B 940      26.528  29.660   5.079  1.00  0.00      B    H  
ATOM   2841  O   HOH B 941      35.749  36.919   8.817  1.00  0.00      B    O  
ATOM   2842  H1  HOH B 941      36.431  36.814   9.583  1.00  0.00      B    H  
ATOM   2843  H2  HOH B 941      36.008  36.188   8.138  1.00  0.00      B    H  
ATOM   2844  O   HOH B 942       7.906   0.805   7.929  1.00  0.00      B    O  
ATOM   2845  H1  HOH B 942       7.514   1.035   6.980  1.00  0.00      B    H  
ATOM   2846  H2  HOH B 942       8.932   0.683   7.872  1.00  0.00      B    H  
ATOM   2847  O   HOH B 943      25.165  20.902  17.784  1.00  0.00      B    O  
ATOM   2848  H1  HOH B 943      25.006  20.036  17.238  1.00  0.00      B    H  
ATOM   2849  H2  HOH B 943      24.310  21.432  17.833  1.00  0.00      B    H  
ATOM   2850  O   HOH B 944      29.037  22.523  21.435  1.00  0.00      B    O  
ATOM   2851  H1  HOH B 944      28.619  22.860  22.303  1.00  0.00      B    H  
ATOM   2852  H2  HOH B 944      28.368  21.855  21.013  1.00  0.00      B    H  
ATOM   2853  O   HOH B 945       1.385   7.531  30.215  1.00  0.00      B    O  
ATOM   2854  H1  HOH B 945       2.155   6.903  30.107  1.00  0.00      B    H  
ATOM   2855  H2  HOH B 945       1.687   8.291  30.762  1.00  0.00      B    H  
ATOM   2856  O   HOH B 946       2.848  15.014  32.039  1.00  0.00      B    O  
ATOM   2857  H1  HOH B 946       2.683  14.503  31.181  1.00  0.00      B    H  
ATOM   2858  H2  HOH B 946       2.963  14.372  32.868  1.00  0.00      B    H  
ATOM   2859  O   HOH B 947       3.723   9.714  12.735  1.00  0.00      B    O  
ATOM   2860  H1  HOH B 947       4.256  10.412  12.327  1.00  0.00      B    H  
ATOM   2861  H2  HOH B 947       3.089   9.214  12.027  1.00  0.00      B    H  
ATOM   2862  O   HOH B 948       9.886  33.807  25.108  1.00  0.00      B    O  
ATOM   2863  H1  HOH B 948       9.044  34.239  25.524  1.00  0.00      B    H  
ATOM   2864  H2  HOH B 948      10.142  33.127  25.809  1.00  0.00      B    H  
ATOM   2865  O   HOH B 949       9.117  34.279   6.294  1.00  0.00      B    O  
ATOM   2866  H1  HOH B 949       8.597  35.179   6.348  1.00  0.00      B    H  
ATOM   2867  H2  HOH B 949      10.034  34.480   6.770  1.00  0.00      B    H  
ATOM   2868  O   HOH B 950       4.344   2.678  24.824  1.00  0.00      B    O  
ATOM   2869  H1  HOH B 950       4.281   2.445  23.835  1.00  0.00      B    H  
ATOM   2870  H2  HOH B 950       3.824   1.969  25.311  1.00  0.00      B    H  
ATOM   2871  O   HOH B 951       9.340  17.854   8.137  1.00  0.00      B    O  
ATOM   2872  H1  HOH B 951       9.885  16.965   8.144  1.00  0.00      B    H  
ATOM   2873  H2  HOH B 951       8.374  17.633   8.184  1.00  0.00      B    H  
ATOM   2874  O   HOH B 952      21.276  28.209  32.979  1.00  0.00      B    O  
ATOM   2875  H1  HOH B 952      21.811  28.983  33.345  1.00  0.00      B    H  
ATOM   2876  H2  HOH B 952      21.869  27.586  32.356  1.00  0.00      B    H  
ATOM   2877  O   HOH B 953       8.988  15.843  11.000  1.00  0.00      B    O  
ATOM   2878  H1  HOH B 953       9.035  14.781  11.031  1.00  0.00      B    H  
ATOM   2879  H2  HOH B 953       9.931  16.224  10.986  1.00  0.00      B    H  
ATOM   2880  O   HOH B 954      20.728  26.131  15.676  1.00  0.00      B    O  
ATOM   2881  H1  HOH B 954      20.334  25.305  16.009  1.00  0.00      B    H  
ATOM   2882  H2  HOH B 954      21.717  26.275  16.066  1.00  0.00      B    H  
ATOM   2883  O   HOH B 955      21.457   4.321  25.212  1.00  0.00      B    O  
ATOM   2884  H1  HOH B 955      22.000   5.154  25.447  1.00  0.00      B    H  
ATOM   2885  H2  HOH B 955      21.266   4.389  24.193  1.00  0.00      B    H  
ATOM   2886  O   HOH B 956      17.123  39.026  33.694  1.00  0.00      B    O  
ATOM   2887  H1  HOH B 956      16.193  39.168  34.071  1.00  0.00      B    H  
ATOM   2888  H2  HOH B 956      17.416  38.152  34.089  1.00  0.00      B    H  
ATOM   2889  O   HOH B 957      18.826  15.148  31.560  1.00  0.00      B    O  
ATOM   2890  H1  HOH B 957      18.104  15.829  31.245  1.00  0.00      B    H  
ATOM   2891  H2  HOH B 957      18.425  14.688  32.345  1.00  0.00      B    H  
ATOM   2892  O   HOH B 958      25.439   4.101  17.301  1.00  0.00      B    O  
ATOM   2893  H1  HOH B 958      25.043   3.496  18.070  1.00  0.00      B    H  
ATOM   2894  H2  HOH B 958      25.806   3.450  16.570  1.00  0.00      B    H  
ATOM   2895  O   HOH B 959      19.140  24.895  38.122  1.00  0.00      B    O  
ATOM   2896  H1  HOH B 959      19.979  25.091  37.567  1.00  0.00      B    H  
ATOM   2897  H2  HOH B 959      19.420  24.115  38.666  1.00  0.00      B    H  
ATOM   2898  O   HOH B 960      30.559  21.238  37.990  1.00  0.00      B    O  
ATOM   2899  H1  HOH B 960      31.234  20.606  38.545  1.00  0.00      B    H  
ATOM   2900  H2  HOH B 960      30.720  22.171  38.361  1.00  0.00      B    H  
ATOM   2901  O   HOH B 961      15.300  15.160  17.744  1.00  0.00      B    O  
ATOM   2902  H1  HOH B 961      14.293  15.338  17.729  1.00  0.00      B    H  
ATOM   2903  H2  HOH B 961      15.469  14.280  18.225  1.00  0.00      B    H  
ATOM   2904  O   HOH B 962      15.664  19.726  13.159  1.00  0.00      B    O  
ATOM   2905  H1  HOH B 962      16.605  20.137  13.126  1.00  0.00      B    H  
ATOM   2906  H2  HOH B 962      15.207  20.149  13.897  1.00  0.00      B    H  
ATOM   2907  O   HOH B 963      12.403  21.800   8.577  1.00  0.00      B    O  
ATOM   2908  H1  HOH B 963      12.088  20.869   8.473  1.00  0.00      B    H  
ATOM   2909  H2  HOH B 963      13.384  21.694   8.313  1.00  0.00      B    H  
ATOM   2910  O   HOH B 964      38.655  34.500  38.475  1.00  0.00      B    O  
ATOM   2911  H1  HOH B 964      39.138  33.755  38.000  1.00  0.00      B    H  
ATOM   2912  H2  HOH B 964      39.027  34.553  39.417  1.00  0.00      B    H  
ATOM   2913  O   HOH B 965      36.239  32.265  16.110  1.00  0.00      B    O  
ATOM   2914  H1  HOH B 965      36.240  31.284  16.312  1.00  0.00      B    H  
ATOM   2915  H2  HOH B 965      35.258  32.616  16.104  1.00  0.00      B    H  
ATOM   2916  O   HOH B 966      18.697  30.667   6.449  1.00  0.00      B    O  
ATOM   2917  H1  HOH B 966      18.977  31.384   7.161  1.00  0.00      B    H  
ATOM   2918  H2  HOH B 966      18.144  29.972   6.966  1.00  0.00      B    H  
ATOM   2919  O   HOH B 967      14.119  37.995  36.649  1.00  0.00      B    O  
ATOM   2920  H1  HOH B 967      13.228  37.708  36.986  1.00  0.00      B    H  
ATOM   2921  H2  HOH B 967      14.418  37.312  35.915  1.00  0.00      B    H  
ATOM   2922  O   HOH B 968      14.098  11.709  16.334  1.00  0.00      B    O  
ATOM   2923  H1  HOH B 968      14.756  11.940  17.073  1.00  0.00      B    H  
ATOM   2924  H2  HOH B 968      14.179  10.757  16.159  1.00  0.00      B    H  
ATOM   2925  O   HOH B 969       4.990  13.020  27.597  1.00  0.00      B    O  
ATOM   2926  H1  HOH B 969       4.489  13.375  28.374  1.00  0.00      B    H  
ATOM   2927  H2  HOH B 969       5.996  13.321  27.624  1.00  0.00      B    H  
ATOM   2928  O   HOH B 970      22.401   5.711   3.753  1.00  0.00      B    O  
ATOM   2929  H1  HOH B 970      22.578   5.773   2.740  1.00  0.00      B    H  
ATOM   2930  H2  HOH B 970      22.637   6.564   4.144  1.00  0.00      B    H  
ATOM   2931  O   HOH B 971      23.045  21.046   7.219  1.00  0.00      B    O  
ATOM   2932  H1  HOH B 971      23.491  21.554   7.965  1.00  0.00      B    H  
ATOM   2933  H2  HOH B 971      23.734  20.705   6.612  1.00  0.00      B    H  
ATOM   2934  O   HOH B 972      11.932   8.233   8.506  1.00  0.00      B    O  
ATOM   2935  H1  HOH B 972      11.029   8.660   8.497  1.00  0.00      B    H  
ATOM   2936  H2  HOH B 972      11.839   7.261   8.659  1.00  0.00      B    H  
ATOM   2937  O   HOH B 973      11.488  16.701  14.223  1.00  0.00      B    O  
ATOM   2938  H1  HOH B 973      11.575  15.787  13.785  1.00  0.00      B    H  
ATOM   2939  H2  HOH B 973      11.726  17.396  13.507  1.00  0.00      B    H  
ATOM   2940  O   HOH B 974      15.511  13.199   4.698  1.00  0.00      B    O  
ATOM   2941  H1  HOH B 974      15.280  14.190   4.540  1.00  0.00      B    H  
ATOM   2942  H2  HOH B 974      15.544  13.029   5.687  1.00  0.00      B    H  
ATOM   2943  O   HOH B 975       5.406  28.217  34.461  1.00  0.00      B    O  
ATOM   2944  H1  HOH B 975       5.007  27.349  34.730  1.00  0.00      B    H  
ATOM   2945  H2  HOH B 975       4.815  28.913  34.906  1.00  0.00      B    H  
ATOM   2946  O   HOH B 976      11.847  29.253  26.938  1.00  0.00      B    O  
ATOM   2947  H1  HOH B 976      12.793  29.089  26.675  1.00  0.00      B    H  
ATOM   2948  H2  HOH B 976      11.270  29.227  26.103  1.00  0.00      B    H  
ATOM   2949  O   HOH B 977      22.618   2.172   8.904  1.00  0.00      B    O  
ATOM   2950  H1  HOH B 977      22.298   1.963   7.941  1.00  0.00      B    H  
ATOM   2951  H2  HOH B 977      22.279   1.457   9.518  1.00  0.00      B    H  
ATOM   2952  O   HOH B 978      13.940  19.998  28.120  1.00  0.00      B    O  
ATOM   2953  H1  HOH B 978      13.376  20.261  27.283  1.00  0.00      B    H  
ATOM   2954  H2  HOH B 978      14.779  20.448  27.919  1.00  0.00      B    H  
ATOM   2955  O   HOH B 979      32.367  11.234  22.283  1.00  0.00      B    O  
ATOM   2956  H1  HOH B 979      31.478  11.632  22.088  1.00  0.00      B    H  
ATOM   2957  H2  HOH B 979      32.600  10.541  21.546  1.00  0.00      B    H  
ATOM   2958  O   HOH B 980       8.962  18.065  26.512  1.00  0.00      B    O  
ATOM   2959  H1  HOH B 980       9.891  17.775  26.516  1.00  0.00      B    H  
ATOM   2960  H2  HOH B 980       8.471  17.621  25.790  1.00  0.00      B    H  
ATOM   2961  O   HOH B 981      12.204  24.684  29.701  1.00  0.00      B    O  
ATOM   2962  H1  HOH B 981      12.547  25.361  30.363  1.00  0.00      B    H  
ATOM   2963  H2  HOH B 981      11.438  25.124  29.256  1.00  0.00      B    H  
ATOM   2964  O   HOH B 982       1.135  26.048  11.635  1.00  0.00      B    O  
ATOM   2965  H1  HOH B 982       0.650  26.483  10.863  1.00  0.00      B    H  
ATOM   2966  H2  HOH B 982       0.956  25.010  11.594  1.00  0.00      B    H  
ATOM   2967  O   HOH B 983       5.992  13.055  35.398  1.00  0.00      B    O  
ATOM   2968  H1  HOH B 983       5.866  14.089  35.320  1.00  0.00      B    H  
ATOM   2969  H2  HOH B 983       6.752  12.932  36.084  1.00  0.00      B    H  
ATOM   2970  O   HOH B 984       8.975  33.067  14.815  1.00  0.00      B    O  
ATOM   2971  H1  HOH B 984       9.241  32.092  14.750  1.00  0.00      B    H  
ATOM   2972  H2  HOH B 984       9.824  33.581  14.917  1.00  0.00      B    H  
ATOM   2973  O   HOH B 985       9.390  30.733   2.357  1.00  0.00      B    O  
ATOM   2974  H1  HOH B 985      10.145  30.059   2.170  1.00  0.00      B    H  
ATOM   2975  H2  HOH B 985       9.616  31.208   3.175  1.00  0.00      B    H  
ATOM   2976  O   HOH B 986      15.237   1.471  23.113  1.00  0.00      B    O  
ATOM   2977  H1  HOH B 986      14.435   1.537  22.468  1.00  0.00      B    H  
ATOM   2978  H2  HOH B 986      15.877   0.832  22.587  1.00  0.00      B    H  
ATOM   2979  O   HOH B 987      38.284  22.876  38.116  1.00  0.00      B    O  
ATOM   2980  H1  HOH B 987      39.050  22.448  37.576  1.00  0.00      B    H  
ATOM   2981  H2  HOH B 987      37.401  22.367  37.902  1.00  0.00      B    H  
ATOM   2982  O   HOH B 988      37.908  18.136   8.147  1.00  0.00      B    O  
ATOM   2983  H1  HOH B 988      38.672  18.715   7.916  1.00  0.00      B    H  
ATOM   2984  H2  HOH B 988      38.011  17.768   9.036  1.00  0.00      B    H  
ATOM   2985  O   HOH B 989       5.892  16.450  26.075  1.00  0.00      B    O  
ATOM   2986  H1  HOH B 989       5.297  15.694  25.727  1.00  0.00      B    H  
ATOM   2987  H2  HOH B 989       6.627  16.535  25.433  1.00  0.00      B    H  
ATOM   2988  O   HOH B 990      13.102   3.667  24.629  1.00  0.00      B    O  
ATOM   2989  H1  HOH B 990      13.721   3.002  25.091  1.00  0.00      B    H  
ATOM   2990  H2  HOH B 990      12.361   3.173  24.113  1.00  0.00      B    H  
ATOM   2991  O   HOH B 991      17.006  26.571  14.119  1.00  0.00      B    O  
ATOM   2992  H1  HOH B 991      17.816  27.147  14.379  1.00  0.00      B    H  
ATOM   2993  H2  HOH B 991      17.281  25.954  13.364  1.00  0.00      B    H  
ATOM   2994  O   HOH B 992      28.080   4.405  14.555  1.00  0.00      B    O  
ATOM   2995  H1  HOH B 992      28.107   4.250  13.550  1.00  0.00      B    H  
ATOM   2996  H2  HOH B 992      27.226   4.919  14.719  1.00  0.00      B    H  
ATOM   2997  O   HOH B 993      27.291  35.572  18.743  1.00  0.00      B    O  
ATOM   2998  H1  HOH B 993      27.310  36.506  18.289  1.00  0.00      B    H  
ATOM   2999  H2  HOH B 993      27.845  34.921  18.208  1.00  0.00      B    H  
ATOM   3000  O   HOH B 994      38.367  15.556  13.494  1.00  0.00      B    O  
ATOM   3001  H1  HOH B 994      39.310  15.642  13.146  1.00  0.00      B    H  
ATOM   3002  H2  HOH B 994      38.451  15.509  14.515  1.00  0.00      B    H  
ATOM   3003  O   HOH B 995      24.915   4.336   0.975  1.00  0.00      B    O  
ATOM   3004  H1  HOH B 995      24.529   3.766   0.239  1.00  0.00      B    H  
ATOM   3005  H2  HOH B 995      25.254   3.686   1.650  1.00  0.00      B    H  
ATOM   3006  O   HOH B 996      34.792   4.079  17.965  1.00  0.00      B    O  
ATOM   3007  H1  HOH B 996      35.060   3.104  18.126  1.00  0.00      B    H  
ATOM   3008  H2  HOH B 996      35.651   4.545  17.905  1.00  0.00      B    H  
ATOM   3009  O   HOH B 997      17.860  16.113  17.527  1.00  0.00      B    O  
ATOM   3010  H1  HOH B 997      16.864  15.808  17.659  1.00  0.00      B    H  
ATOM   3011  H2  HOH B 997      18.411  15.307  17.785  1.00  0.00      B    H  
ATOM   3012  O   HOH B 998       1.743  29.054  38.766  1.00  0.00      B    O  
ATOM   3013  H1  HOH B 998       1.374  28.376  38.084  1.00  0.00      B    H  
ATOM   3014  H2  HOH B 998       0.991  29.718  39.074  1.00  0.00      B    H  
ATOM   3015  O   HOH B 999      27.392  27.497   7.790  1.00  0.00      B    O  
ATOM   3016  H1  HOH B 999      27.557  28.433   8.084  1.00  0.00      B    H  
ATOM   3017  H2  HOH B 999      26.693  27.027   8.391  1.00  0.00      B    H  
ATOM   3018  O   HOH B1000      16.779   3.359   5.598  1.00  0.00      B    O  
ATOM   3019  H1  HOH B1000      16.160   2.549   5.832  1.00  0.00      B    H  
ATOM   3020  H2  HOH B1000      17.626   3.296   6.177  1.00  0.00      B    H  
ATOM   3021  O   HOH B1001      26.011  24.497  11.510  1.00  0.00      B    O  
ATOM   3022  H1  HOH B1001      26.363  24.180  12.411  1.00  0.00      B    H  
ATOM   3023  H2  HOH B1001      25.005  24.525  11.531  1.00  0.00      B    H  
ATOM   3024  O   HOH B1002       3.157  22.284  22.062  1.00  0.00      B    O  
ATOM   3025  H1  HOH B1002       3.698  22.594  21.253  1.00  0.00      B    H  
ATOM   3026  H2  HOH B1002       3.821  21.793  22.708  1.00  0.00      B    H  
ATOM   3027  O   HOH B1003       9.709  29.853  32.643  1.00  0.00      B    O  
ATOM   3028  H1  HOH B1003       9.230  29.519  33.506  1.00  0.00      B    H  
ATOM   3029  H2  HOH B1003       9.126  30.592  32.320  1.00  0.00      B    H  
ATOM   3030  O   HOH B1004      36.542  12.270   7.440  1.00  0.00      B    O  
ATOM   3031  H1  HOH B1004      35.742  12.877   7.670  1.00  0.00      B    H  
ATOM   3032  H2  HOH B1004      36.092  11.365   7.190  1.00  0.00      B    H  
ATOM   3033  O   HOH B1005       0.856  32.189  14.490  1.00  0.00      B    O  
ATOM   3034  H1  HOH B1005       1.438  31.353  14.580  1.00  0.00      B    H  
ATOM   3035  H2  HOH B1005       0.018  31.942  13.970  1.00  0.00      B    H  
ATOM   3036  O   HOH B1006      15.617   7.468  29.232  1.00  0.00      B    O  
ATOM   3037  H1  HOH B1006      16.193   7.780  28.456  1.00  0.00      B    H  
ATOM   3038  H2  HOH B1006      15.734   8.176  29.971  1.00  0.00      B    H  
ATOM   3039  O   HOH B1007      16.226  34.152  20.915  1.00  0.00      B    O  
ATOM   3040  H1  HOH B1007      15.225  34.310  21.035  1.00  0.00      B    H  
ATOM   3041  H2  HOH B1007      16.711  34.586  21.744  1.00  0.00      B    H  
ATOM   3042  O   HOH B1008      14.192   5.622  27.659  1.00  0.00      B    O  
ATOM   3043  H1  HOH B1008      14.598   6.316  28.287  1.00  0.00      B    H  
ATOM   3044  H2  HOH B1008      13.840   6.065  26.767  1.00  0.00      B    H  
ATOM   3045  O   HOH B1009      14.085  11.466  23.615  1.00  0.00      B    O  
ATOM   3046  H1  HOH B1009      13.532  10.595  23.824  1.00  0.00      B    H  
ATOM   3047  H2  HOH B1009      13.446  12.226  23.308  1.00  0.00      B    H  
ATOM   3048  O   HOH B1010       5.172  33.710  17.347  1.00  0.00      B    O  
ATOM   3049  H1  HOH B1010       4.675  33.311  16.567  1.00  0.00      B    H  
ATOM   3050  H2  HOH B1010       6.138  33.962  17.043  1.00  0.00      B    H  
ATOM   3051  O   HOH B1011      20.461  20.841  22.494  1.00  0.00      B    O  
ATOM   3052  H1  HOH B1011      19.602  21.151  23.026  1.00  0.00      B    H  
ATOM   3053  H2  HOH B1011      21.179  21.593  22.595  1.00  0.00      B    H  
ATOM   3054  O   HOH B1012      30.395  25.900  12.755  1.00  0.00      B    O  
ATOM   3055  H1  HOH B1012      29.709  26.686  12.598  1.00  0.00      B    H  
ATOM   3056  H2  HOH B1012      31.111  26.064  12.012  1.00  0.00      B    H  
ATOM   3057  O   HOH B1013       7.518  14.741   9.144  1.00  0.00      B    O  
ATOM   3058  H1  HOH B1013       8.051  15.351   9.740  1.00  0.00      B    H  
ATOM   3059  H2  HOH B1013       6.880  15.309   8.582  1.00  0.00      B    H  
ATOM   3060  O   HOH B1014       5.089  10.058  23.198  1.00  0.00      B    O  
ATOM   3061  H1  HOH B1014       5.668   9.847  23.991  1.00  0.00      B    H  
ATOM   3062  H2  HOH B1014       4.189   9.657  23.347  1.00  0.00      B    H  
ATOM   3063  O   HOH B1015      23.863  21.529  37.613  1.00  0.00      B    O  
ATOM   3064  H1  HOH B1015      24.690  22.141  37.526  1.00  0.00      B    H  
ATOM   3065  H2  HOH B1015      23.656  21.082  36.687  1.00  0.00      B    H  
ATOM   3066  O   HOH B1016       9.672  36.534  35.816  1.00  0.00      B    O  
ATOM   3067  H1  HOH B1016       9.072  37.385  35.633  1.00  0.00      B    H  
ATOM   3068  H2  HOH B1016      10.432  36.715  35.150  1.00  0.00      B    H  
ATOM   3069  O   HOH B1017      36.482  27.601  21.492  1.00  0.00      B    O  
ATOM   3070  H1  HOH B1017      35.528  27.621  21.091  1.00  0.00      B    H  
ATOM   3071  H2  HOH B1017      36.591  26.666  21.881  1.00  0.00      B    H  
ATOM   3072  O   HOH B1018       1.819   9.625  31.743  1.00  0.00      B    O  
ATOM   3073  H1  HOH B1018       2.351  10.436  31.563  1.00  0.00      B    H  
ATOM   3074  H2  HOH B1018       2.363   9.095  32.420  1.00  0.00      B    H  
ATOM   3075  O   HOH B1019      35.030  17.711  10.461  1.00  0.00      B    O  
ATOM   3076  H1  HOH B1019      35.720  18.275  10.950  1.00  0.00      B    H  
ATOM   3077  H2  HOH B1019      35.021  16.853  10.970  1.00  0.00      B    H  
ATOM   3078  O   HOH B1020      37.389  12.951  21.985  1.00  0.00      B    O  
ATOM   3079  H1  HOH B1020      37.970  13.523  21.392  1.00  0.00      B    H  
ATOM   3080  H2  HOH B1020      36.960  12.214  21.440  1.00  0.00      B    H  
ATOM   3081  O   HOH B1021      12.619  13.153  35.053  1.00  0.00      B    O  
ATOM   3082  H1  HOH B1021      12.587  14.136  35.421  1.00  0.00      B    H  
ATOM   3083  H2  HOH B1021      12.682  12.588  35.899  1.00  0.00      B    H  
ATOM   3084  O   HOH B1022      28.804  19.068  28.868  1.00  0.00      B    O  
ATOM   3085  H1  HOH B1022      29.715  18.666  28.624  1.00  0.00      B    H  
ATOM   3086  H2  HOH B1022      29.040  19.831  29.479  1.00  0.00      B    H  
ATOM   3087  O   HOH B1023      31.015  19.207   6.531  1.00  0.00      B    O  
ATOM   3088  H1  HOH B1023      31.000  19.821   5.721  1.00  0.00      B    H  
ATOM   3089  H2  HOH B1023      31.286  19.751   7.282  1.00  0.00      B    H  
ATOM   3090  O   HOH B1024      24.156  18.408  21.739  1.00  0.00      B    O  
ATOM   3091  H1  HOH B1024      25.035  18.771  22.124  1.00  0.00      B    H  
ATOM   3092  H2  HOH B1024      24.392  17.547  21.289  1.00  0.00      B    H  
ATOM   3093  O   HOH B1025      33.416   9.430  29.183  1.00  0.00      B    O  
ATOM   3094  H1  HOH B1025      33.354   8.409  29.170  1.00  0.00      B    H  
ATOM   3095  H2  HOH B1025      32.721   9.847  29.799  1.00  0.00      B    H  
ATOM   3096  O   HOH B1026      18.935  12.055  20.044  1.00  0.00      B    O  
ATOM   3097  H1  HOH B1026      18.576  11.198  19.688  1.00  0.00      B    H  
ATOM   3098  H2  HOH B1026      19.631  11.867  20.742  1.00  0.00      B    H  
ATOM   3099  O   HOH B1027      35.823  17.673  31.860  1.00  0.00      B    O  
ATOM   3100  H1  HOH B1027      36.828  17.771  32.079  1.00  0.00      B    H  
ATOM   3101  H2  HOH B1027      35.766  17.533  30.889  1.00  0.00      B    H  
ATOM   3102  O   HOH B1028      16.915  35.328   9.232  1.00  0.00      B    O  
ATOM   3103  H1  HOH B1028      16.056  34.930   9.371  1.00  0.00      B    H  
ATOM   3104  H2  HOH B1028      17.178  35.709  10.122  1.00  0.00      B    H  
ATOM   3105  O   HOH B1029       9.227  10.254  38.973  1.00  0.00      B    O  
ATOM   3106  H1  HOH B1029       9.537  10.544  38.055  1.00  0.00      B    H  
ATOM   3107  H2  HOH B1029       9.994  10.344  39.603  1.00  0.00      B    H  
ATOM   3108  O   HOH B1030      20.924  12.913   8.673  1.00  0.00      B    O  
ATOM   3109  H1  HOH B1030      21.216  12.013   8.364  1.00  0.00      B    H  
ATOM   3110  H2  HOH B1030      19.930  12.769   8.975  1.00  0.00      B    H  
ATOM   3111  O   HOH B1031      34.159  12.161  36.141  1.00  0.00      B    O  
ATOM   3112  H1  HOH B1031      33.551  11.424  36.628  1.00  0.00      B    H  
ATOM   3113  H2  HOH B1031      34.152  11.923  35.146  1.00  0.00      B    H  
ATOM   3114  O   HOH B1032      20.931  24.739  20.248  1.00  0.00      B    O  
ATOM   3115  H1  HOH B1032      21.923  24.647  20.286  1.00  0.00      B    H  
ATOM   3116  H2  HOH B1032      20.616  23.733  20.351  1.00  0.00      B    H  
ATOM   3117  O   HOH B1033      21.009  16.147  26.064  1.00  0.00      B    O  
ATOM   3118  H1  HOH B1033      20.864  16.716  25.185  1.00  0.00      B    H  
ATOM   3119  H2  HOH B1033      20.109  15.942  26.507  1.00  0.00      B    H  
ATOM   3120  O   HOH B1034       0.457  10.367   8.942  1.00  0.00      B    O  
ATOM   3121  H1  HOH B1034      -0.217  10.869   9.482  1.00  0.00      B    H  
ATOM   3122  H2  HOH B1034       0.535  10.957   8.102  1.00  0.00      B    H  
ATOM   3123  O   HOH B1035      37.336  11.567  17.202  1.00  0.00      B    O  
ATOM   3124  H1  HOH B1035      36.465  11.047  17.088  1.00  0.00      B    H  
ATOM   3125  H2  HOH B1035      37.939  11.254  16.424  1.00  0.00      B    H  
ATOM   3126  O   HOH B1036       6.374  16.932   7.806  1.00  0.00      B    O  
ATOM   3127  H1  HOH B1036       5.702  17.145   7.028  1.00  0.00      B    H  
ATOM   3128  H2  HOH B1036       5.958  17.329   8.588  1.00  0.00      B    H  
ATOM   3129  O   HOH B1037      11.405  10.765  14.470  1.00  0.00      B    O  
ATOM   3130  H1  HOH B1037      10.501  10.357  14.718  1.00  0.00      B    H  
ATOM   3131  H2  HOH B1037      11.555  11.539  15.051  1.00  0.00      B    H  
ATOM   3132  O   HOH B1038      33.179   1.185  32.424  1.00  0.00      B    O  
ATOM   3133  H1  HOH B1038      33.283   0.212  32.624  1.00  0.00      B    H  
ATOM   3134  H2  HOH B1038      34.114   1.423  32.008  1.00  0.00      B    H  
ATOM   3135  O   HOH B1039      26.183  34.156  20.815  1.00  0.00      B    O  
ATOM   3136  H1  HOH B1039      27.049  34.016  21.307  1.00  0.00      B    H  
ATOM   3137  H2  HOH B1039      26.303  34.910  20.052  1.00  0.00      B    H  
ATOM   3138  O   HOH B1040      27.810  38.949  19.689  1.00  0.00      B    O  
ATOM   3139  H1  HOH B1040      27.925  37.922  19.836  1.00  0.00      B    H  
ATOM   3140  H2  HOH B1040      27.188  39.271  20.376  1.00  0.00      B    H  
ATOM   3141  O   HOH B1041      37.482  32.810   5.296  1.00  0.00      B    O  
ATOM   3142  H1  HOH B1041      38.491  33.130   5.219  1.00  0.00      B    H  
ATOM   3143  H2  HOH B1041      37.092  33.151   4.443  1.00  0.00      B    H  
ATOM   3144  O   HOH B1042      16.843  28.823  32.585  1.00  0.00      B    O  
ATOM   3145  H1  HOH B1042      17.445  29.274  33.267  1.00  0.00      B    H  
ATOM   3146  H2  HOH B1042      16.209  28.168  33.118  1.00  0.00      B    H  
ATOM   3147  O   HOH B1043       5.475  35.749   1.034  1.00  0.00      B    O  
ATOM   3148  H1  HOH B1043       5.680  35.565   2.045  1.00  0.00      B    H  
ATOM   3149  H2  HOH B1043       4.458  35.866   0.943  1.00  0.00      B    H  
ATOM   3150  O   HOH B1044      29.229  13.455  32.497  1.00  0.00      B    O  
ATOM   3151  H1  HOH B1044      29.238  13.938  33.421  1.00  0.00      B    H  
ATOM   3152  H2  HOH B1044      30.117  13.501  32.054  1.00  0.00      B    H  
ATOM   3153  O   HOH B1045      37.718  37.195  10.803  1.00  0.00      B    O  
ATOM   3154  H1  HOH B1045      38.206  36.436  11.236  1.00  0.00      B    H  
ATOM   3155  H2  HOH B1045      37.701  38.003  11.425  1.00  0.00      B    H  
ATOM   3156  O   HOH B1046      21.428  30.906  33.301  1.00  0.00      B    O  
ATOM   3157  H1  HOH B1046      20.503  31.232  33.528  1.00  0.00      B    H  
ATOM   3158  H2  HOH B1046      21.544  31.102  32.321  1.00  0.00      B    H  
ATOM   3159  O   HOH B1047       7.951  30.379  38.673  1.00  0.00      B    O  
ATOM   3160  H1  HOH B1047       7.100  30.888  38.442  1.00  0.00      B    H  
ATOM   3161  H2  HOH B1047       7.994  30.218  39.689  1.00  0.00      B    H  
ATOM   3162  O   HOH B1048      15.791   7.592  37.459  1.00  0.00      B    O  
ATOM   3163  H1  HOH B1048      15.882   8.659  37.414  1.00  0.00      B    H  
ATOM   3164  H2  HOH B1048      15.764   7.333  38.440  1.00  0.00      B    H  
ATOM   3165  O   HOH B1049      37.552  27.842   2.301  1.00  0.00      B    O  
ATOM   3166  H1  HOH B1049      36.642  27.912   2.804  1.00  0.00      B    H  
ATOM   3167  H2  HOH B1049      38.140  28.564   2.756  1.00  0.00      B    H  
ATOM   3168  O   HOH B1050      38.707  13.501  24.093  1.00  0.00      B    O  
ATOM   3169  H1  HOH B1050      39.145  14.346  23.775  1.00  0.00      B    H  
ATOM   3170  H2  HOH B1050      38.154  13.138  23.233  1.00  0.00      B    H  
ATOM   3171  O   HOH B1051       6.523  32.222  34.070  1.00  0.00      B    O  
ATOM   3172  H1  HOH B1051       7.268  32.409  34.723  1.00  0.00      B    H  
ATOM   3173  H2  HOH B1051       5.657  31.798  34.534  1.00  0.00      B    H  
ATOM   3174  O   HOH B1052      11.672  10.902  20.901  1.00  0.00      B    O  
ATOM   3175  H1  HOH B1052      11.747  11.622  21.596  1.00  0.00      B    H  
ATOM   3176  H2  HOH B1052      10.678  10.580  20.952  1.00  0.00      B    H  
ATOM   3177  O   HOH B1053      10.662  16.641  37.353  1.00  0.00      B    O  
ATOM   3178  H1  HOH B1053      10.340  17.381  36.714  1.00  0.00      B    H  
ATOM   3179  H2  HOH B1053      11.218  17.185  38.004  1.00  0.00      B    H  
ATOM   3180  O   HOH B1054      38.101   9.900  25.552  1.00  0.00      B    O  
ATOM   3181  H1  HOH B1054      38.874  10.375  25.098  1.00  0.00      B    H  
ATOM   3182  H2  HOH B1054      38.327   9.763  26.532  1.00  0.00      B    H  
ATOM   3183  O   HOH B1055      11.151  12.002   5.585  1.00  0.00      B    O  
ATOM   3184  H1  HOH B1055      10.397  11.309   5.606  1.00  0.00      B    H  
ATOM   3185  H2  HOH B1055      11.093  12.598   4.803  1.00  0.00      B    H  
ATOM   3186  O   HOH B1056      37.557  11.641  12.835  1.00  0.00      B    O  
ATOM   3187  H1  HOH B1056      37.685  11.984  11.893  1.00  0.00      B    H  
ATOM   3188  H2  HOH B1056      37.102  12.459  13.279  1.00  0.00      B    H  
ATOM   3189  O   HOH B1057      19.724  18.470   6.659  1.00  0.00      B    O  
ATOM   3190  H1  HOH B1057      20.423  18.186   5.976  1.00  0.00      B    H  
ATOM   3191  H2  HOH B1057      20.297  18.825   7.430  1.00  0.00      B    H  
ATOM   3192  O   HOH B1058      14.926   1.839  15.787  1.00  0.00      B    O  
ATOM   3193  H1  HOH B1058      14.502   1.784  16.748  1.00  0.00      B    H  
ATOM   3194  H2  HOH B1058      15.880   2.147  15.842  1.00  0.00      B    H  
ATOM   3195  O   HOH B1059      17.335   8.738  27.521  1.00  0.00      B    O  
ATOM   3196  H1  HOH B1059      17.867   9.492  27.913  1.00  0.00      B    H  
ATOM   3197  H2  HOH B1059      16.541   9.105  26.894  1.00  0.00      B    H  
ATOM   3198  O   HOH B1060      16.358  12.374   0.486  1.00  0.00      B    O  
ATOM   3199  H1  HOH B1060      16.078  13.342   0.464  1.00  0.00      B    H  
ATOM   3200  H2  HOH B1060      16.009  11.944   1.325  1.00  0.00      B    H  
ATOM   3201  O   HOH B1061      38.741  39.050   5.533  1.00  0.00      B    O  
ATOM   3202  H1  HOH B1061      38.130  38.667   4.840  1.00  0.00      B    H  
ATOM   3203  H2  HOH B1061      38.327  38.968   6.408  1.00  0.00      B    H  
ATOM   3204  O   HOH B1062      38.336   8.345  17.032  1.00  0.00      B    O  
ATOM   3205  H1  HOH B1062      38.599   8.096  16.081  1.00  0.00      B    H  
ATOM   3206  H2  HOH B1062      37.520   8.979  16.939  1.00  0.00      B    H  
ATOM   3207  O   HOH B1063       6.579   5.354  23.537  1.00  0.00      B    O  
ATOM   3208  H1  HOH B1063       5.615   5.614  23.575  1.00  0.00      B    H  
ATOM   3209  H2  HOH B1063       7.143   6.111  23.933  1.00  0.00      B    H  
ATOM   3210  O   HOH B1064      12.305  23.619   0.558  1.00  0.00      B    O  
ATOM   3211  H1  HOH B1064      12.419  22.625   0.755  1.00  0.00      B    H  
ATOM   3212  H2  HOH B1064      11.274  23.794   0.678  1.00  0.00      B    H  
ATOM   3213  O   HOH B1065      30.383  27.551  19.407  1.00  0.00      B    O  
ATOM   3214  H1  HOH B1065      30.860  27.490  18.501  1.00  0.00      B    H  
ATOM   3215  H2  HOH B1065      29.645  26.873  19.491  1.00  0.00      B    H  
ATOM   3216  O   HOH B1066      26.893  13.812  27.526  1.00  0.00      B    O  
ATOM   3217  H1  HOH B1066      27.050  14.378  26.697  1.00  0.00      B    H  
ATOM   3218  H2  HOH B1066      27.398  12.937  27.313  1.00  0.00      B    H  
ATOM   3219  O   HOH B1067       0.571  13.457  17.574  1.00  0.00      B    O  
ATOM   3220  H1  HOH B1067      -0.084  12.764  17.307  1.00  0.00      B    H  
ATOM   3221  H2  HOH B1067       1.201  13.418  16.778  1.00  0.00      B    H  
ATOM   3222  O   HOH B1068      25.976   3.208  30.778  1.00  0.00      B    O  
ATOM   3223  H1  HOH B1068      26.711   2.530  30.671  1.00  0.00      B    H  
ATOM   3224  H2  HOH B1068      25.502   3.128  31.714  1.00  0.00      B    H  
ATOM   3225  O   HOH B1069      13.356   3.342   0.679  1.00  0.00      B    O  
ATOM   3226  H1  HOH B1069      13.984   3.236  -0.099  1.00  0.00      B    H  
ATOM   3227  H2  HOH B1069      12.758   2.516   0.712  1.00  0.00      B    H  
ATOM   3228  O   HOH B1070      16.039  31.828   7.688  1.00  0.00      B    O  
ATOM   3229  H1  HOH B1070      17.018  31.838   8.052  1.00  0.00      B    H  
ATOM   3230  H2  HOH B1070      16.136  31.834   6.666  1.00  0.00      B    H  
ATOM   3231  O   HOH B1071      28.514  35.377   6.608  1.00  0.00      B    O  
ATOM   3232  H1  HOH B1071      28.405  34.974   5.677  1.00  0.00      B    H  
ATOM   3233  H2  HOH B1071      29.270  36.081   6.475  1.00  0.00      B    H  
ATOM   3234  O   HOH B1072       4.392  14.596  16.197  1.00  0.00      B    O  
ATOM   3235  H1  HOH B1072       3.691  14.201  15.515  1.00  0.00      B    H  
ATOM   3236  H2  HOH B1072       5.161  13.955  16.270  1.00  0.00      B    H  
ATOM   3237  O   HOH B1073       9.129  28.224  16.677  1.00  0.00      B    O  
ATOM   3238  H1  HOH B1073       9.630  27.774  15.880  1.00  0.00      B    H  
ATOM   3239  H2  HOH B1073       9.514  27.794  17.513  1.00  0.00      B    H  
ATOM   3240  O   HOH B1074      16.630  32.552  10.524  1.00  0.00      B    O  
ATOM   3241  H1  HOH B1074      16.042  32.062   9.908  1.00  0.00      B    H  
ATOM   3242  H2  HOH B1074      17.263  31.863  10.989  1.00  0.00      B    H  
ATOM   3243  O   HOH B1075       1.491  21.984   4.577  1.00  0.00      B    O  
ATOM   3244  H1  HOH B1075       1.585  22.200   3.575  1.00  0.00      B    H  
ATOM   3245  H2  HOH B1075       0.921  21.164   4.639  1.00  0.00      B    H  
ATOM   3246  O   HOH B1076       8.696  38.432   3.912  1.00  0.00      B    O  
ATOM   3247  H1  HOH B1076       9.028  37.612   3.401  1.00  0.00      B    H  
ATOM   3248  H2  HOH B1076       9.054  39.301   3.490  1.00  0.00      B    H  
ATOM   3249  O   HOH B1077      21.209  18.776  28.602  1.00  0.00      B    O  
ATOM   3250  H1  HOH B1077      22.138  19.193  28.604  1.00  0.00      B    H  
ATOM   3251  H2  HOH B1077      21.358  17.902  28.999  1.00  0.00      B    H  
ATOM   3252  O   HOH B1078      26.950   7.562  16.457  1.00  0.00      B    O  
ATOM   3253  H1  HOH B1078      26.869   8.400  17.060  1.00  0.00      B    H  
ATOM   3254  H2  HOH B1078      27.665   6.997  17.008  1.00  0.00      B    H  
ATOM   3255  O   HOH B1079      32.749   9.318  36.454  1.00  0.00      B    O  
ATOM   3256  H1  HOH B1079      33.565   8.635  36.522  1.00  0.00      B    H  
ATOM   3257  H2  HOH B1079      31.965   9.053  37.054  1.00  0.00      B    H  
ATOM   3258  O   HOH B1080       4.840  21.597  37.794  1.00  0.00      B    O  
ATOM   3259  H1  HOH B1080       5.380  21.438  36.972  1.00  0.00      B    H  
ATOM   3260  H2  HOH B1080       4.231  20.810  37.918  1.00  0.00      B    H  
ATOM   3261  O   HOH B1081      10.590  35.751  31.952  1.00  0.00      B    O  
ATOM   3262  H1  HOH B1081      11.251  36.348  32.420  1.00  0.00      B    H  
ATOM   3263  H2  HOH B1081       9.692  36.086  32.283  1.00  0.00      B    H  
ATOM   3264  O   HOH B1082      27.991  37.764  14.971  1.00  0.00      B    O  
ATOM   3265  H1  HOH B1082      27.852  37.623  15.996  1.00  0.00      B    H  
ATOM   3266  H2  HOH B1082      28.239  38.758  14.870  1.00  0.00      B    H  
ATOM   3267  O   HOH B1083       0.288  30.011   7.413  1.00  0.00      B    O  
ATOM   3268  H1  HOH B1083      -0.668  30.174   7.250  1.00  0.00      B    H  
ATOM   3269  H2  HOH B1083       0.500  29.142   7.013  1.00  0.00      B    H  
ATOM   3270  O   HOH B1084      30.241  31.865  33.260  1.00  0.00      B    O  
ATOM   3271  H1  HOH B1084      30.037  32.741  32.760  1.00  0.00      B    H  
ATOM   3272  H2  HOH B1084      30.302  31.133  32.560  1.00  0.00      B    H  
ATOM   3273  O   HOH B1085      17.145  26.975  28.370  1.00  0.00      B    O  
ATOM   3274  H1  HOH B1085      16.960  26.062  28.665  1.00  0.00      B    H  
ATOM   3275  H2  HOH B1085      17.627  27.462  29.105  1.00  0.00      B    H  
ATOM   3276  O   HOH B1086      13.433  25.805   1.536  1.00  0.00      B    O  
ATOM   3277  H1  HOH B1086      13.235  24.780   1.367  1.00  0.00      B    H  
ATOM   3278  H2  HOH B1086      13.041  26.335   0.772  1.00  0.00      B    H  
ATOM   3279  O   HOH B1087       4.040  16.464   3.738  1.00  0.00      B    O  
ATOM   3280  H1  HOH B1087       3.113  16.333   3.258  1.00  0.00      B    H  
ATOM   3281  H2  HOH B1087       4.247  15.495   4.081  1.00  0.00      B    H  
ATOM   3282  O   HOH B1088      20.447  31.805   2.887  1.00  0.00      B    O  
ATOM   3283  H1  HOH B1088      20.494  31.338   1.981  1.00  0.00      B    H  
ATOM   3284  H2  HOH B1088      19.515  31.597   3.197  1.00  0.00      B    H  
ATOM   3285  O   HOH B1089      29.065  37.423   3.820  1.00  0.00      B    O  
ATOM   3286  H1  HOH B1089      29.598  37.763   4.613  1.00  0.00      B    H  
ATOM   3287  H2  HOH B1089      29.702  36.926   3.222  1.00  0.00      B    H  
ATOM   3288  O   HOH B1090      37.787  30.167  14.226  1.00  0.00      B    O  
ATOM   3289  H1  HOH B1090      37.609  29.301  13.780  1.00  0.00      B    H  
ATOM   3290  H2  HOH B1090      37.604  29.960  15.199  1.00  0.00      B    H  
ATOM   3291  O   HOH B1091       3.768   9.814  17.840  1.00  0.00      B    O  
ATOM   3292  H1  HOH B1091       3.684  10.223  16.906  1.00  0.00      B    H  
ATOM   3293  H2  HOH B1091       3.674   8.799  17.825  1.00  0.00      B    H  
ATOM   3294  O   HOH B1092      24.251  25.628  13.773  1.00  0.00      B    O  
ATOM   3295  H1  HOH B1092      24.443  25.780  12.766  1.00  0.00      B    H  
ATOM   3296  H2  HOH B1092      23.255  25.751  13.892  1.00  0.00      B    H  
ATOM   3297  O   HOH B1093      23.613   7.552  28.032  1.00  0.00      B    O  
ATOM   3298  H1  HOH B1093      24.246   7.383  28.857  1.00  0.00      B    H  
ATOM   3299  H2  HOH B1093      22.822   8.090  28.350  1.00  0.00      B    H  
ATOM   3300  O   HOH B1094      11.158  29.527  22.566  1.00  0.00      B    O  
ATOM   3301  H1  HOH B1094      10.442  29.606  23.320  1.00  0.00      B    H  
ATOM   3302  H2  HOH B1094      10.960  28.727  21.985  1.00  0.00      B    H  
ATOM   3303  O   HOH B1095      26.291  30.738  18.035  1.00  0.00      B    O  
ATOM   3304  H1  HOH B1095      25.430  30.714  17.486  1.00  0.00      B    H  
ATOM   3305  H2  HOH B1095      26.996  30.181  17.517  1.00  0.00      B    H  
ATOM   3306  O   HOH B1096      23.181  30.170  35.184  1.00  0.00      B    O  
ATOM   3307  H1  HOH B1096      22.609  30.499  34.451  1.00  0.00      B    H  
ATOM   3308  H2  HOH B1096      22.679  30.217  36.091  1.00  0.00      B    H  
ATOM   3309  O   HOH B1097      13.971  28.358  36.392  1.00  0.00      B    O  
ATOM   3310  H1  HOH B1097      13.436  27.677  36.860  1.00  0.00      B    H  
ATOM   3311  H2  HOH B1097      14.763  28.496  36.958  1.00  0.00      B    H  
ATOM   3312  O   HOH B1098      16.888  23.046  25.084  1.00  0.00      B    O  
ATOM   3313  H1  HOH B1098      16.093  23.732  24.998  1.00  0.00      B    H  
ATOM   3314  H2  HOH B1098      17.421  23.296  25.918  1.00  0.00      B    H  
ATOM   3315  O   HOH B1099      10.533  14.980  22.142  1.00  0.00      B    O  
ATOM   3316  H1  HOH B1099       9.819  14.571  21.549  1.00  0.00      B    H  
ATOM   3317  H2  HOH B1099      10.489  15.999  22.025  1.00  0.00      B    H  
ATOM   3318  O   HOH B1100      19.059  13.696  17.948  1.00  0.00      B    O  
ATOM   3319  H1  HOH B1100      19.807  13.459  17.290  1.00  0.00      B    H  
ATOM   3320  H2  HOH B1100      19.258  13.204  18.823  1.00  0.00      B    H  
ATOM   3321  O   HOH B1101      17.950  13.804  33.853  1.00  0.00      B    O  
ATOM   3322  H1  HOH B1101      18.317  12.987  33.330  1.00  0.00      B    H  
ATOM   3323  H2  HOH B1101      17.697  13.535  34.762  1.00  0.00      B    H  
ATOM   3324  O   HOH B1102      36.265  27.260   0.017  1.00  0.00      B    O  
ATOM   3325  H1  HOH B1102      36.795  27.510   0.904  1.00  0.00      B    H  
ATOM   3326  H2  HOH B1102      36.108  28.169  -0.443  1.00  0.00      B    H  
ATOM   3327  O   HOH B1103      20.543  32.733  36.889  1.00  0.00      B    O  
ATOM   3328  H1  HOH B1103      21.012  33.381  37.545  1.00  0.00      B    H  
ATOM   3329  H2  HOH B1103      20.557  33.157  35.995  1.00  0.00      B    H  
ATOM   3330  O   HOH B1104      18.008  30.781  12.100  1.00  0.00      B    O  
ATOM   3331  H1  HOH B1104      18.818  31.023  12.690  1.00  0.00      B    H  
ATOM   3332  H2  HOH B1104      18.293  29.930  11.605  1.00  0.00      B    H  
ATOM   3333  O   HOH B1105      28.033  12.157  10.023  1.00  0.00      B    O  
ATOM   3334  H1  HOH B1105      28.280  12.062   9.026  1.00  0.00      B    H  
ATOM   3335  H2  HOH B1105      28.723  12.780  10.515  1.00  0.00      B    H  
ATOM   3336  O   HOH B1106      26.015  12.474  38.472  1.00  0.00      B    O  
ATOM   3337  H1  HOH B1106      25.877  12.440  37.460  1.00  0.00      B    H  
ATOM   3338  H2  HOH B1106      26.262  11.527  38.701  1.00  0.00      B    H  
ATOM   3339  O   HOH B1107      25.678  12.646  12.187  1.00  0.00      B    O  
ATOM   3340  H1  HOH B1107      24.741  12.503  11.814  1.00  0.00      B    H  
ATOM   3341  H2  HOH B1107      26.259  12.643  11.389  1.00  0.00      B    H  
ATOM   3342  O   HOH B1108      23.195  33.863  33.341  1.00  0.00      B    O  
ATOM   3343  H1  HOH B1108      23.252  34.757  33.817  1.00  0.00      B    H  
ATOM   3344  H2  HOH B1108      22.320  33.390  33.625  1.00  0.00      B    H  
ATOM   3345  O   HOH B1109      10.926   4.742  34.939  1.00  0.00      B    O  
ATOM   3346  H1  HOH B1109      10.724   3.791  35.103  1.00  0.00      B    H  
ATOM   3347  H2  HOH B1109      11.920   4.811  34.754  1.00  0.00      B    H  
ATOM   3348  O   HOH B1110       1.569  15.081  28.716  1.00  0.00      B    O  
ATOM   3349  H1  HOH B1110       1.634  16.064  28.410  1.00  0.00      B    H  
ATOM   3350  H2  HOH B1110       1.343  14.507  27.888  1.00  0.00      B    H  
ATOM   3351  O   HOH B1111      35.309  30.861   3.057  1.00  0.00      B    O  
ATOM   3352  H1  HOH B1111      34.622  31.149   3.715  1.00  0.00      B    H  
ATOM   3353  H2  HOH B1111      35.631  29.953   3.380  1.00  0.00      B    H  
ATOM   3354  O   HOH B1112      28.091   4.260  19.353  1.00  0.00      B    O  
ATOM   3355  H1  HOH B1112      27.159   4.220  19.149  1.00  0.00      B    H  
ATOM   3356  H2  HOH B1112      28.195   3.585  20.113  1.00  0.00      B    H  
ATOM   3357  O   HOH B1113       1.069  16.499   7.608  1.00  0.00      B    O  
ATOM   3358  H1  HOH B1113       1.737  16.938   8.156  1.00  0.00      B    H  
ATOM   3359  H2  HOH B1113       0.219  17.067   7.689  1.00  0.00      B    H  
ATOM   3360  O   HOH B1114       1.247   3.424   9.545  1.00  0.00      B    O  
ATOM   3361  H1  HOH B1114       0.900   2.800   8.888  1.00  0.00      B    H  
ATOM   3362  H2  HOH B1114       2.102   2.992   9.894  1.00  0.00      B    H  
ATOM   3363  O   HOH B1115      19.154   2.141  36.517  1.00  0.00      B    O  
ATOM   3364  H1  HOH B1115      19.786   2.718  37.033  1.00  0.00      B    H  
ATOM   3365  H2  HOH B1115      18.759   2.687  35.771  1.00  0.00      B    H  
ATOM   3366  O   HOH B1116       5.771  19.534  18.106  1.00  0.00      B    O  
ATOM   3367  H1  HOH B1116       5.318  19.660  18.995  1.00  0.00      B    H  
ATOM   3368  H2  HOH B1116       6.377  18.737  18.126  1.00  0.00      B    H  
ATOM   3369  O   HOH B1117      39.262   4.359   0.509  1.00  0.00      B    O  
ATOM   3370  H1  HOH B1117      39.271   3.446   0.981  1.00  0.00      B    H  
ATOM   3371  H2  HOH B1117      38.590   4.244  -0.235  1.00  0.00      B    H  
ATOM   3372  O   HOH B1118      28.732  25.054   1.895  1.00  0.00      B    O  
ATOM   3373  H1  HOH B1118      28.567  26.041   1.963  1.00  0.00      B    H  
ATOM   3374  H2  HOH B1118      29.119  24.758   2.800  1.00  0.00      B    H  
ATOM   3375  O   HOH B1119      20.846  35.939   1.878  1.00  0.00      B    O  
ATOM   3376  H1  HOH B1119      20.691  36.744   2.439  1.00  0.00      B    H  
ATOM   3377  H2  HOH B1119      21.864  35.890   1.687  1.00  0.00      B    H  
ATOM   3378  O   HOH B1120      38.269  16.834  20.151  1.00  0.00      B    O  
ATOM   3379  H1  HOH B1120      39.144  17.107  20.610  1.00  0.00      B    H  
ATOM   3380  H2  HOH B1120      38.297  15.815  20.171  1.00  0.00      B    H  
ATOM   3381  O   HOH B1121      34.098  25.606  24.400  1.00  0.00      B    O  
ATOM   3382  H1  HOH B1121      33.285  25.026  24.093  1.00  0.00      B    H  
ATOM   3383  H2  HOH B1121      33.891  26.561  24.144  1.00  0.00      B    H  
ATOM   3384  O   HOH B1122       5.770   7.460  26.434  1.00  0.00      B    O  
ATOM   3385  H1  HOH B1122       6.647   7.230  25.902  1.00  0.00      B    H  
ATOM   3386  H2  HOH B1122       5.017   7.041  25.969  1.00  0.00      B    H  
ATOM   3387  O   HOH B1123      33.968  38.022  33.393  1.00  0.00      B    O  
ATOM   3388  H1  HOH B1123      33.467  37.627  34.186  1.00  0.00      B    H  
ATOM   3389  H2  HOH B1123      34.481  37.279  32.916  1.00  0.00      B    H  
ATOM   3390  O   HOH B1124      37.592  12.072  10.098  1.00  0.00      B    O  
ATOM   3391  H1  HOH B1124      36.830  11.377  10.127  1.00  0.00      B    H  
ATOM   3392  H2  HOH B1124      37.420  12.746   9.416  1.00  0.00      B    H  
ATOM   3393  O   HOH B1125      35.826  30.585   9.646  1.00  0.00      B    O  
ATOM   3394  H1  HOH B1125      36.406  31.418   9.528  1.00  0.00      B    H  
ATOM   3395  H2  HOH B1125      35.659  30.217   8.678  1.00  0.00      B    H  
ATOM   3396  O   HOH B1126      13.467   5.037  14.138  1.00  0.00      B    O  
ATOM   3397  H1  HOH B1126      14.013   5.149  14.994  1.00  0.00      B    H  
ATOM   3398  H2  HOH B1126      13.584   4.071  13.830  1.00  0.00      B    H  
ATOM   3399  O   HOH B1127       1.679  18.558  36.948  1.00  0.00      B    O  
ATOM   3400  H1  HOH B1127       1.153  18.658  37.810  1.00  0.00      B    H  
ATOM   3401  H2  HOH B1127       2.452  17.874  37.078  1.00  0.00      B    H  
ATOM   3402  O   HOH B1128      28.843  25.262  20.276  1.00  0.00      B    O  
ATOM   3403  H1  HOH B1128      28.451  25.077  19.361  1.00  0.00      B    H  
ATOM   3404  H2  HOH B1128      29.004  24.320  20.663  1.00  0.00      B    H  
ATOM   3405  O   HOH B1129      38.239  17.915  29.979  1.00  0.00      B    O  
ATOM   3406  H1  HOH B1129      39.229  17.692  29.923  1.00  0.00      B    H  
ATOM   3407  H2  HOH B1129      38.181  18.835  29.521  1.00  0.00      B    H  
ATOM   3408  O   HOH B1130       9.553  23.977  36.150  1.00  0.00      B    O  
ATOM   3409  H1  HOH B1130       9.743  23.736  35.155  1.00  0.00      B    H  
ATOM   3410  H2  HOH B1130       8.598  24.244  36.160  1.00  0.00      B    H  
ATOM   3411  O   HOH B1131      28.158  25.489  14.199  1.00  0.00      B    O  
ATOM   3412  H1  HOH B1131      29.072  25.625  13.700  1.00  0.00      B    H  
ATOM   3413  H2  HOH B1131      27.802  24.604  13.896  1.00  0.00      B    H  
ATOM   3414  O   HOH B1132      36.356  32.723  27.905  1.00  0.00      B    O  
ATOM   3415  H1  HOH B1132      37.086  32.126  28.244  1.00  0.00      B    H  
ATOM   3416  H2  HOH B1132      35.515  32.522  28.432  1.00  0.00      B    H  
ATOM   3417  O   HOH B1133      22.075  12.233  39.092  1.00  0.00      B    O  
ATOM   3418  H1  HOH B1133      21.113  12.505  39.304  1.00  0.00      B    H  
ATOM   3419  H2  HOH B1133      22.077  11.938  38.106  1.00  0.00      B    H  
ATOM   3420  O   HOH B1134       4.381  20.288  20.374  1.00  0.00      B    O  
ATOM   3421  H1  HOH B1134       3.434  20.521  20.006  1.00  0.00      B    H  
ATOM   3422  H2  HOH B1134       4.267  19.583  21.086  1.00  0.00      B    H  
ATOM   3423  O   HOH B1135      10.263  26.949  22.156  1.00  0.00      B    O  
ATOM   3424  H1  HOH B1135      11.007  26.971  22.878  1.00  0.00      B    H  
ATOM   3425  H2  HOH B1135       9.749  26.085  22.297  1.00  0.00      B    H  
ATOM   3426  O   HOH B1136      24.294  14.109   5.266  1.00  0.00      B    O  
ATOM   3427  H1  HOH B1136      23.872  14.945   5.612  1.00  0.00      B    H  
ATOM   3428  H2  HOH B1136      25.265  14.155   5.526  1.00  0.00      B    H  
ATOM   3429  O   HOH B1137      12.898  17.430  27.909  1.00  0.00      B    O  
ATOM   3430  H1  HOH B1137      12.385  16.966  28.608  1.00  0.00      B    H  
ATOM   3431  H2  HOH B1137      13.252  18.305  28.227  1.00  0.00      B    H  
ATOM   3432  O   HOH B1138      24.988  20.913  23.952  1.00  0.00      B    O  
ATOM   3433  H1  HOH B1138      25.339  20.457  23.093  1.00  0.00      B    H  
ATOM   3434  H2  HOH B1138      25.775  21.383  24.372  1.00  0.00      B    H  
ATOM   3435  O   HOH B1139       2.287  13.504   9.089  1.00  0.00      B    O  
ATOM   3436  H1  HOH B1139       1.416  13.494   9.635  1.00  0.00      B    H  
ATOM   3437  H2  HOH B1139       2.917  12.807   9.495  1.00  0.00      B    H  
ATOM   3438  O   HOH B1140      22.844  12.807  22.276  1.00  0.00      B    O  
ATOM   3439  H1  HOH B1140      23.528  13.146  22.894  1.00  0.00      B    H  
ATOM   3440  H2  HOH B1140      23.241  12.862  21.326  1.00  0.00      B    H  
ATOM   3441  O   HOH B1141      17.624  29.583  35.017  1.00  0.00      B    O  
ATOM   3442  H1  HOH B1141      18.270  28.814  35.153  1.00  0.00      B    H  
ATOM   3443  H2  HOH B1141      17.020  29.607  35.805  1.00  0.00      B    H  
ATOM   3444  O   HOH B1142      24.583  17.714  26.619  1.00  0.00      B    O  
ATOM   3445  H1  HOH B1142      24.199  16.793  26.721  1.00  0.00      B    H  
ATOM   3446  H2  HOH B1142      24.591  18.187  27.516  1.00  0.00      B    H  
ATOM   3447  O   HOH B1143      13.910   0.554  20.916  1.00  0.00      B    O  
ATOM   3448  H1  HOH B1143      13.438  -0.228  21.405  1.00  0.00      B    H  
ATOM   3449  H2  HOH B1143      14.172   0.141  20.036  1.00  0.00      B    H  
ATOM   3450  O   HOH B1144      25.675  19.037  14.156  1.00  0.00      B    O  
ATOM   3451  H1  HOH B1144      25.171  18.992  15.027  1.00  0.00      B    H  
ATOM   3452  H2  HOH B1144      25.644  18.064  13.777  1.00  0.00      B    H  
ATOM   3453  O   HOH B1145      13.653  34.113  32.841  1.00  0.00      B    O  
ATOM   3454  H1  HOH B1145      13.232  34.265  31.918  1.00  0.00      B    H  
ATOM   3455  H2  HOH B1145      13.076  33.367  33.211  1.00  0.00      B    H  
ATOM   3456  O   HOH B1146      15.540  35.983  13.568  1.00  0.00      B    O  
ATOM   3457  H1  HOH B1146      14.901  36.124  14.368  1.00  0.00      B    H  
ATOM   3458  H2  HOH B1146      15.177  35.176  13.072  1.00  0.00      B    H  
ATOM   3459  O   HOH B1147      31.631  34.100  10.222  1.00  0.00      B    O  
ATOM   3460  H1  HOH B1147      31.382  33.198  10.473  1.00  0.00      B    H  
ATOM   3461  H2  HOH B1147      31.532  34.260   9.219  1.00  0.00      B    H  
ATOM   3462  O   HOH B1148      34.472  14.310  22.444  1.00  0.00      B    O  
ATOM   3463  H1  HOH B1148      34.033  13.780  23.206  1.00  0.00      B    H  
ATOM   3464  H2  HOH B1148      35.091  13.673  21.945  1.00  0.00      B    H  
ATOM   3465  O   HOH B1149      24.669  30.113   3.410  1.00  0.00      B    O  
ATOM   3466  H1  HOH B1149      24.595  31.124   3.180  1.00  0.00      B    H  
ATOM   3467  H2  HOH B1149      25.684  29.905   3.560  1.00  0.00      B    H  
ATOM   3468  O   HOH B1150      22.390   2.244   6.164  1.00  0.00      B    O  
ATOM   3469  H1  HOH B1150      23.234   2.511   5.639  1.00  0.00      B    H  
ATOM   3470  H2  HOH B1150      21.775   3.022   6.101  1.00  0.00      B    H  
ATOM   3471  O   HOH B1151       4.411  15.283  11.097  1.00  0.00      B    O  
ATOM   3472  H1  HOH B1151       4.337  15.467  10.080  1.00  0.00      B    H  
ATOM   3473  H2  HOH B1151       5.086  15.927  11.570  1.00  0.00      B    H  
ATOM   3474  O   HOH B1152      32.692   4.117  37.907  1.00  0.00      B    O  
ATOM   3475  H1  HOH B1152      33.180   3.596  37.128  1.00  0.00      B    H  
ATOM   3476  H2  HOH B1152      33.052   5.103  37.945  1.00  0.00      B    H  
ATOM   3477  O   HOH B1153      18.290  16.078  38.922  1.00  0.00      B    O  
ATOM   3478  H1  HOH B1153      19.150  16.027  38.392  1.00  0.00      B    H  
ATOM   3479  H2  HOH B1153      18.437  16.757  39.596  1.00  0.00      B    H  
ATOM   3480  O   HOH B1154      24.390  19.899  10.387  1.00  0.00      B    O  
ATOM   3481  H1  HOH B1154      24.234  20.915  10.250  1.00  0.00      B    H  
ATOM   3482  H2  HOH B1154      23.707  19.485  10.983  1.00  0.00      B    H  
ATOM   3483  O   HOH B1155      32.859  16.085   9.492  1.00  0.00      B    O  
ATOM   3484  H1  HOH B1155      32.549  15.861  10.439  1.00  0.00      B    H  
ATOM   3485  H2  HOH B1155      33.631  16.688   9.583  1.00  0.00      B    H  
ATOM   3486  O   HOH B1156      10.078  26.857  18.788  1.00  0.00      B    O  
ATOM   3487  H1  HOH B1156      10.442  27.243  19.708  1.00  0.00      B    H  
ATOM   3488  H2  HOH B1156       9.354  26.153  19.072  1.00  0.00      B    H  
ATOM   3489  O   HOH B1157      14.955  36.825  23.707  1.00  0.00      B    O  
ATOM   3490  H1  HOH B1157      14.309  36.318  23.054  1.00  0.00      B    H  
ATOM   3491  H2  HOH B1157      14.687  37.800  23.788  1.00  0.00      B    H  
ATOM   3492  O   HOH B1158      32.854  23.447  28.736  1.00  0.00      B    O  
ATOM   3493  H1  HOH B1158      31.927  23.164  28.514  1.00  0.00      B    H  
ATOM   3494  H2  HOH B1158      33.417  22.604  28.861  1.00  0.00      B    H  
ATOM   3495  O   HOH B1159      29.393  34.068  26.261  1.00  0.00      B    O  
ATOM   3496  H1  HOH B1159      29.090  33.580  25.424  1.00  0.00      B    H  
ATOM   3497  H2  HOH B1159      30.370  33.926  26.358  1.00  0.00      B    H  
ATOM   3498  O   HOH B1160      18.206   1.199  20.687  1.00  0.00      B    O  
ATOM   3499  H1  HOH B1160      17.862   0.375  21.023  1.00  0.00      B    H  
ATOM   3500  H2  HOH B1160      19.171   1.337  20.930  1.00  0.00      B    H  
ATOM   3501  O   HOH B1161       6.032  30.795  17.426  1.00  0.00      B    O  
ATOM   3502  H1  HOH B1161       5.805  31.746  17.785  1.00  0.00      B    H  
ATOM   3503  H2  HOH B1161       6.814  30.509  18.004  1.00  0.00      B    H  
ATOM   3504  O   HOH B1162      25.249   5.241  11.827  1.00  0.00      B    O  
ATOM   3505  H1  HOH B1162      25.278   6.151  11.390  1.00  0.00      B    H  
ATOM   3506  H2  HOH B1162      25.342   5.443  12.786  1.00  0.00      B    H  
ATOM   3507  O   HOH B1163      10.969  13.609   3.221  1.00  0.00      B    O  
ATOM   3508  H1  HOH B1163      11.713  14.179   2.809  1.00  0.00      B    H  
ATOM   3509  H2  HOH B1163      10.095  14.063   3.068  1.00  0.00      B    H  
ATOM   3510  O   HOH B1164      17.708  22.172  37.688  1.00  0.00      B    O  
ATOM   3511  H1  HOH B1164      17.138  23.024  37.530  1.00  0.00      B    H  
ATOM   3512  H2  HOH B1164      18.593  22.255  37.226  1.00  0.00      B    H  
ATOM   3513  O   HOH B1165       8.454   7.034  17.090  1.00  0.00      B    O  
ATOM   3514  H1  HOH B1165       7.747   7.207  17.826  1.00  0.00      B    H  
ATOM   3515  H2  HOH B1165       8.470   7.879  16.530  1.00  0.00      B    H  
ATOM   3516  O   HOH B1166      16.659  18.228  25.957  1.00  0.00      B    O  
ATOM   3517  H1  HOH B1166      17.560  17.941  26.273  1.00  0.00      B    H  
ATOM   3518  H2  HOH B1166      16.438  19.141  26.248  1.00  0.00      B    H  
ATOM   3519  O   HOH B1167      27.258  15.674  23.988  1.00  0.00      B    O  
ATOM   3520  H1  HOH B1167      28.273  15.762  23.992  1.00  0.00      B    H  
ATOM   3521  H2  HOH B1167      26.894  16.557  24.255  1.00  0.00      B    H  
ATOM   3522  O   HOH B1168      10.203  26.586  14.763  1.00  0.00      B    O  
ATOM   3523  H1  HOH B1168      10.724  26.357  13.972  1.00  0.00      B    H  
ATOM   3524  H2  HOH B1168      10.144  25.736  15.327  1.00  0.00      B    H  
ATOM   3525  O   HOH B1169      36.078  20.843   9.103  1.00  0.00      B    O  
ATOM   3526  H1  HOH B1169      36.614  20.427   9.860  1.00  0.00      B    H  
ATOM   3527  H2  HOH B1169      35.480  21.558   9.557  1.00  0.00      B    H  
ATOM   3528  O   HOH B1170      28.647  36.235  28.020  1.00  0.00      B    O  
ATOM   3529  H1  HOH B1170      29.032  35.531  28.665  1.00  0.00      B    H  
ATOM   3530  H2  HOH B1170      28.380  35.663  27.236  1.00  0.00      B    H  
ATOM   3531  O   HOH B1171      11.197   2.840  17.427  1.00  0.00      B    O  
ATOM   3532  H1  HOH B1171      11.243   2.427  16.509  1.00  0.00      B    H  
ATOM   3533  H2  HOH B1171      11.000   3.799  17.367  1.00  0.00      B    H  
ATOM   3534  O   HOH B1172      14.643  26.074  20.107  1.00  0.00      B    O  
ATOM   3535  H1  HOH B1172      14.831  27.024  19.847  1.00  0.00      B    H  
ATOM   3536  H2  HOH B1172      14.678  25.947  21.109  1.00  0.00      B    H  
ATOM   3537  O   HOH B1173      35.343  31.716  36.524  1.00  0.00      B    O  
ATOM   3538  H1  HOH B1173      36.220  32.181  36.544  1.00  0.00      B    H  
ATOM   3539  H2  HOH B1173      34.626  32.407  36.499  1.00  0.00      B    H  
ATOM   3540  O   HOH B1174       9.960  36.516   2.533  1.00  0.00      B    O  
ATOM   3541  H1  HOH B1174       9.667  35.652   2.104  1.00  0.00      B    H  
ATOM   3542  H2  HOH B1174      10.531  36.966   1.875  1.00  0.00      B    H  
ATOM   3543  O   HOH B1175      29.417  18.433  10.553  1.00  0.00      B    O  
ATOM   3544  H1  HOH B1175      28.803  18.793  11.311  1.00  0.00      B    H  
ATOM   3545  H2  HOH B1175      30.393  18.716  10.737  1.00  0.00      B    H  
ATOM   3546  O   HOH B1176      30.933  36.294  18.312  1.00  0.00      B    O  
ATOM   3547  H1  HOH B1176      30.792  35.867  19.189  1.00  0.00      B    H  
ATOM   3548  H2  HOH B1176      31.284  35.555  17.685  1.00  0.00      B    H  
ATOM   3549  O   HOH B1177      26.524  24.839  33.438  1.00  0.00      B    O  
ATOM   3550  H1  HOH B1177      27.027  25.422  34.150  1.00  0.00      B    H  
ATOM   3551  H2  HOH B1177      27.221  24.418  32.850  1.00  0.00      B    H  
ATOM   3552  O   HOH B1178      33.992  31.664  29.174  1.00  0.00      B    O  
ATOM   3553  H1  HOH B1178      34.036  31.305  30.089  1.00  0.00      B    H  
ATOM   3554  H2  HOH B1178      33.752  30.947  28.584  1.00  0.00      B    H  
ATOM   3555  O   HOH B1179      12.491  34.791  30.394  1.00  0.00      B    O  
ATOM   3556  H1  HOH B1179      11.777  35.029  31.069  1.00  0.00      B    H  
ATOM   3557  H2  HOH B1179      12.048  34.861  29.496  1.00  0.00      B    H  
ATOM   3558  O   HOH B1180      16.122  15.217   7.562  1.00  0.00      B    O  
ATOM   3559  H1  HOH B1180      15.105  15.376   7.318  1.00  0.00      B    H  
ATOM   3560  H2  HOH B1180      16.047  15.062   8.574  1.00  0.00      B    H  
ATOM   3561  O   HOH B1181      17.114  37.945  22.294  1.00  0.00      B    O  
ATOM   3562  H1  HOH B1181      16.617  37.480  23.066  1.00  0.00      B    H  
ATOM   3563  H2  HOH B1181      18.009  37.482  22.224  1.00  0.00      B    H  
ATOM   3564  O   HOH B1182       5.203  27.250  30.041  1.00  0.00      B    O  
ATOM   3565  H1  HOH B1182       5.880  26.538  30.260  1.00  0.00      B    H  
ATOM   3566  H2  HOH B1182       4.962  27.730  30.903  1.00  0.00      B    H  
ATOM   3567  O   HOH B1183       6.164  18.730  31.851  1.00  0.00      B    O  
ATOM   3568  H1  HOH B1183       6.547  18.839  32.755  1.00  0.00      B    H  
ATOM   3569  H2  HOH B1183       5.965  17.725  31.702  1.00  0.00      B    H  
ATOM   3570  O   HOH B1184      31.064  27.217   2.604  1.00  0.00      B    O  
ATOM   3571  H1  HOH B1184      30.080  27.477   2.569  1.00  0.00      B    H  
ATOM   3572  H2  HOH B1184      31.484  27.402   1.739  1.00  0.00      B    H  
ATOM   3573  O   HOH B1185      34.701  12.631  20.070  1.00  0.00      B    O  
ATOM   3574  H1  HOH B1185      34.867  11.639  20.102  1.00  0.00      B    H  
ATOM   3575  H2  HOH B1185      33.793  12.740  19.638  1.00  0.00      B    H  
ATOM   3576  O   HOH B1186       8.032  11.516  24.306  1.00  0.00      B    O  
ATOM   3577  H1  HOH B1186       8.521  12.406  24.513  1.00  0.00      B    H  
ATOM   3578  H2  HOH B1186       7.887  11.489  23.269  1.00  0.00      B    H  
ATOM   3579  O   HOH B1187      28.049  31.175  35.209  1.00  0.00      B    O  
ATOM   3580  H1  HOH B1187      27.136  31.425  34.943  1.00  0.00      B    H  
ATOM   3581  H2  HOH B1187      28.708  31.543  34.530  1.00  0.00      B    H  
ATOM   3582  O   HOH B1188      10.433   5.366  17.824  1.00  0.00      B    O  
ATOM   3583  H1  HOH B1188      10.835   5.756  18.665  1.00  0.00      B    H  
ATOM   3584  H2  HOH B1188       9.624   5.919  17.584  1.00  0.00      B    H  
ATOM   3585  O   HOH B1189      32.987  29.597  21.158  1.00  0.00      B    O  
ATOM   3586  H1  HOH B1189      33.668  30.320  20.811  1.00  0.00      B    H  
ATOM   3587  H2  HOH B1189      32.067  30.031  21.320  1.00  0.00      B    H  
ATOM   3588  O   HOH B1190      18.433   8.753  22.000  1.00  0.00      B    O  
ATOM   3589  H1  HOH B1190      19.097   8.972  21.228  1.00  0.00      B    H  
ATOM   3590  H2  HOH B1190      18.145   7.774  22.001  1.00  0.00      B    H  
ATOM   3591  O   HOH B1191      35.405   0.346   5.748  1.00  0.00      B    O  
ATOM   3592  H1  HOH B1191      35.385   1.049   6.470  1.00  0.00      B    H  
ATOM   3593  H2  HOH B1191      35.938   0.763   4.973  1.00  0.00      B    H  
ATOM   3594  O   HOH B1192       2.959  21.585  33.227  1.00  0.00      B    O  
ATOM   3595  H1  HOH B1192       3.777  21.941  32.695  1.00  0.00      B    H  
ATOM   3596  H2  HOH B1192       2.129  22.039  32.848  1.00  0.00      B    H  
ATOM   3597  O   HOH B1193      27.289   0.627  31.184  1.00  0.00      B    O  
ATOM   3598  H1  HOH B1193      28.056   0.057  30.863  1.00  0.00      B    H  
ATOM   3599  H2  HOH B1193      26.526   0.443  30.506  1.00  0.00      B    H  
ATOM   3600  O   HOH B1194      38.648   9.063  28.820  1.00  0.00      B    O  
ATOM   3601  H1  HOH B1194      37.711   8.602  28.959  1.00  0.00      B    H  
ATOM   3602  H2  HOH B1194      39.307   8.431  29.279  1.00  0.00      B    H  
ATOM   3603  O   HOH B1195      19.523  35.798  13.224  1.00  0.00      B    O  
ATOM   3604  H1  HOH B1195      20.427  36.259  13.095  1.00  0.00      B    H  
ATOM   3605  H2  HOH B1195      19.000  36.242  13.909  1.00  0.00      B    H  
ATOM   3606  O   HOH B1196       8.408   4.809   7.904  1.00  0.00      B    O  
ATOM   3607  H1  HOH B1196       8.555   5.750   7.559  1.00  0.00      B    H  
ATOM   3608  H2  HOH B1196       7.865   4.261   7.216  1.00  0.00      B    H  
ATOM   3609  O   HOH B1197      21.682  16.854  30.301  1.00  0.00      B    O  
ATOM   3610  H1  HOH B1197      22.296  16.051  30.095  1.00  0.00      B    H  
ATOM   3611  H2  HOH B1197      20.839  16.437  30.533  1.00  0.00      B    H  
ATOM   3612  O   HOH B1198      20.478  37.348  17.011  1.00  0.00      B    O  
ATOM   3613  H1  HOH B1198      20.064  38.030  16.398  1.00  0.00      B    H  
ATOM   3614  H2  HOH B1198      19.803  37.115  17.774  1.00  0.00      B    H  
ATOM   3615  O   HOH B1199      38.273  37.713  27.643  1.00  0.00      B    O  
ATOM   3616  H1  HOH B1199      37.670  37.031  28.176  1.00  0.00      B    H  
ATOM   3617  H2  HOH B1199      39.208  37.487  27.806  1.00  0.00      B    H  
ATOM   3618  O   HOH B1200      12.291  18.935  23.270  1.00  0.00      B    O  
ATOM   3619  H1  HOH B1200      11.871  19.555  22.622  1.00  0.00      B    H  
ATOM   3620  H2  HOH B1200      12.671  19.386  24.082  1.00  0.00      B    H  
ATOM   3621  O   HOH B1201      38.493  16.865  10.493  1.00  0.00      B    O  
ATOM   3622  H1  HOH B1201      37.972  16.028  10.571  1.00  0.00      B    H  
ATOM   3623  H2  HOH B1201      39.385  16.769  10.950  1.00  0.00      B    H  
ATOM   3624  O   HOH B1202      27.592  22.003  10.830  1.00  0.00      B    O  
ATOM   3625  H1  HOH B1202      26.892  22.780  10.777  1.00  0.00      B    H  
ATOM   3626  H2  HOH B1202      27.271  21.345  11.516  1.00  0.00      B    H  
ATOM   3627  O   HOH B1203      29.406   6.956   9.689  1.00  0.00      B    O  
ATOM   3628  H1  HOH B1203      29.075   6.615   8.777  1.00  0.00      B    H  
ATOM   3629  H2  HOH B1203      30.236   7.564   9.497  1.00  0.00      B    H  
ATOM   3630  O   HOH B1204      16.022   6.458  34.948  1.00  0.00      B    O  
ATOM   3631  H1  HOH B1204      15.641   5.527  34.930  1.00  0.00      B    H  
ATOM   3632  H2  HOH B1204      15.827   6.810  35.865  1.00  0.00      B    H  
ATOM   3633  O   HOH B1205      19.927  22.056  20.315  1.00  0.00      B    O  
ATOM   3634  H1  HOH B1205      19.100  21.934  19.858  1.00  0.00      B    H  
ATOM   3635  H2  HOH B1205      20.006  21.304  21.012  1.00  0.00      B    H  
ATOM   3636  O   HOH B1206       9.174  34.610  37.531  1.00  0.00      B    O  
ATOM   3637  H1  HOH B1206      10.065  34.192  37.721  1.00  0.00      B    H  
ATOM   3638  H2  HOH B1206       9.285  35.344  36.773  1.00  0.00      B    H  
ATOM   3639  O   HOH B1207      30.254  21.074  31.820  1.00  0.00      B    O  
ATOM   3640  H1  HOH B1207      31.143  21.101  32.300  1.00  0.00      B    H  
ATOM   3641  H2  HOH B1207      30.393  21.455  30.861  1.00  0.00      B    H  
ATOM   3642  O   HOH B1208      28.171   8.126  11.685  1.00  0.00      B    O  
ATOM   3643  H1  HOH B1208      28.612   7.546  10.950  1.00  0.00      B    H  
ATOM   3644  H2  HOH B1208      27.503   8.757  11.266  1.00  0.00      B    H  
ATOM   3645  O   HOH B1209      20.747  15.027  35.047  1.00  0.00      B    O  
ATOM   3646  H1  HOH B1209      20.887  14.172  34.464  1.00  0.00      B    H  
ATOM   3647  H2  HOH B1209      19.926  15.543  34.739  1.00  0.00      B    H  
ATOM   3648  O   HOH B1210      10.032  13.061   7.891  1.00  0.00      B    O  
ATOM   3649  H1  HOH B1210       9.083  12.789   7.885  1.00  0.00      B    H  
ATOM   3650  H2  HOH B1210      10.514  12.841   6.986  1.00  0.00      B    H  
ATOM   3651  O   HOH B1211      15.881  10.938   9.493  1.00  0.00      B    O  
ATOM   3652  H1  HOH B1211      16.911  10.973   9.594  1.00  0.00      B    H  
ATOM   3653  H2  HOH B1211      15.443  11.674  10.054  1.00  0.00      B    H  
ATOM   3654  O   HOH B1212      10.568  35.082  17.157  1.00  0.00      B    O  
ATOM   3655  H1  HOH B1212      10.120  34.263  17.579  1.00  0.00      B    H  
ATOM   3656  H2  HOH B1212      11.208  35.495  17.884  1.00  0.00      B    H  
ATOM   3657  O   HOH B1213       7.614  22.532  14.609  1.00  0.00      B    O  
ATOM   3658  H1  HOH B1213       7.327  21.561  14.746  1.00  0.00      B    H  
ATOM   3659  H2  HOH B1213       6.897  23.091  15.038  1.00  0.00      B    H  
ATOM   3660  O   HOH B1214       6.972  25.582   5.584  1.00  0.00      B    O  
ATOM   3661  H1  HOH B1214       6.231  26.159   5.848  1.00  0.00      B    H  
ATOM   3662  H2  HOH B1214       7.036  24.921   6.329  1.00  0.00      B    H  
ATOM   3663  O   HOH B1215       1.188  17.663  21.552  1.00  0.00      B    O  
ATOM   3664  H1  HOH B1215       1.939  17.493  20.904  1.00  0.00      B    H  
ATOM   3665  H2  HOH B1215       1.164  18.687  21.735  1.00  0.00      B    H  
ATOM   3666  O   HOH B1216      14.142  29.766  30.061  1.00  0.00      B    O  
ATOM   3667  H1  HOH B1216      14.980  30.226  29.837  1.00  0.00      B    H  
ATOM   3668  H2  HOH B1216      13.452  30.471  30.200  1.00  0.00      B    H  
ATOM   3669  O   HOH B1217      14.385   4.772   2.667  1.00  0.00      B    O  
ATOM   3670  H1  HOH B1217      15.371   4.931   2.746  1.00  0.00      B    H  
ATOM   3671  H2  HOH B1217      14.169   4.196   1.832  1.00  0.00      B    H  
ATOM   3672  O   HOH B1218      19.189  38.572  36.161  1.00  0.00      B    O  
ATOM   3673  H1  HOH B1218      18.219  38.261  36.230  1.00  0.00      B    H  
ATOM   3674  H2  HOH B1218      19.221  39.561  36.187  1.00  0.00      B    H  
ATOM   3675  O   HOH B1219      28.747  36.164  38.476  1.00  0.00      B    O  
ATOM   3676  H1  HOH B1219      29.172  35.679  39.312  1.00  0.00      B    H  
ATOM   3677  H2  HOH B1219      28.978  37.152  38.500  1.00  0.00      B    H  
ATOM   3678  O   HOH B1220       0.578  27.261   6.374  1.00  0.00      B    O  
ATOM   3679  H1  HOH B1220      -0.122  26.554   6.154  1.00  0.00      B    H  
ATOM   3680  H2  HOH B1220       1.391  27.079   5.803  1.00  0.00      B    H  
ATOM   3681  O   HOH B1221       3.496  24.696   3.529  1.00  0.00      B    O  
ATOM   3682  H1  HOH B1221       4.307  25.126   3.071  1.00  0.00      B    H  
ATOM   3683  H2  HOH B1221       3.168  23.987   2.882  1.00  0.00      B    H  
ATOM   3684  O   HOH B1222      10.826  10.797   2.286  1.00  0.00      B    O  
ATOM   3685  H1  HOH B1222      11.112  11.707   2.714  1.00  0.00      B    H  
ATOM   3686  H2  HOH B1222      11.688  10.273   2.147  1.00  0.00      B    H  
ATOM   3687  O   HOH B1223      30.219  15.962  23.966  1.00  0.00      B    O  
ATOM   3688  H1  HOH B1223      30.696  15.433  23.244  1.00  0.00      B    H  
ATOM   3689  H2  HOH B1223      30.514  16.950  23.986  1.00  0.00      B    H  
ATOM   3690  O   HOH B1224      30.260  24.891  25.382  1.00  0.00      B    O  
ATOM   3691  H1  HOH B1224      29.963  25.777  25.029  1.00  0.00      B    H  
ATOM   3692  H2  HOH B1224      31.060  24.582  24.758  1.00  0.00      B    H  
ATOM   3693  O   HOH B1225       6.046  23.515  27.973  1.00  0.00      B    O  
ATOM   3694  H1  HOH B1225       6.838  23.037  27.513  1.00  0.00      B    H  
ATOM   3695  H2  HOH B1225       5.811  24.411  27.448  1.00  0.00      B    H  
ATOM   3696  O   HOH B1226       4.678   6.644  15.390  1.00  0.00      B    O  
ATOM   3697  H1  HOH B1226       4.986   7.496  14.935  1.00  0.00      B    H  
ATOM   3698  H2  HOH B1226       5.225   5.911  14.974  1.00  0.00      B    H  
ATOM   3699  O   HOH B1227      17.986   6.713   6.962  1.00  0.00      B    O  
ATOM   3700  H1  HOH B1227      17.206   6.075   7.189  1.00  0.00      B    H  
ATOM   3701  H2  HOH B1227      17.624   7.474   6.373  1.00  0.00      B    H  
ATOM   3702  O   HOH B1228      18.102  11.347   6.928  1.00  0.00      B    O  
ATOM   3703  H1  HOH B1228      18.281  12.239   6.390  1.00  0.00      B    H  
ATOM   3704  H2  HOH B1228      17.722  11.585   7.824  1.00  0.00      B    H  
ATOM   3705  O   HOH B1229      10.835  13.748  18.816  1.00  0.00      B    O  
ATOM   3706  H1  HOH B1229       9.868  13.672  18.421  1.00  0.00      B    H  
ATOM   3707  H2  HOH B1229      11.069  12.824  19.116  1.00  0.00      B    H  
ATOM   3708  O   HOH B1230       7.964   2.831  23.752  1.00  0.00      B    O  
ATOM   3709  H1  HOH B1230       8.224   2.364  22.896  1.00  0.00      B    H  
ATOM   3710  H2  HOH B1230       7.362   3.657  23.521  1.00  0.00      B    H  
ATOM   3711  O   HOH B1231      25.351  29.277  11.359  1.00  0.00      B    O  
ATOM   3712  H1  HOH B1231      25.840  29.378  12.247  1.00  0.00      B    H  
ATOM   3713  H2  HOH B1231      25.791  28.549  10.853  1.00  0.00      B    H  
ATOM   3714  O   HOH B1232       4.455  25.183  26.519  1.00  0.00      B    O  
ATOM   3715  H1  HOH B1232       4.000  24.768  25.713  1.00  0.00      B    H  
ATOM   3716  H2  HOH B1232       3.742  25.774  26.981  1.00  0.00      B    H  
ATOM   3717  O   HOH B1233      16.674  19.843  38.554  1.00  0.00      B    O  
ATOM   3718  H1  HOH B1233      16.744  19.345  37.700  1.00  0.00      B    H  
ATOM   3719  H2  HOH B1233      17.133  20.752  38.328  1.00  0.00      B    H  
ATOM   3720  O   HOH B1234       7.028  34.681  30.981  1.00  0.00      B    O  
ATOM   3721  H1  HOH B1234       6.449  35.406  30.697  1.00  0.00      B    H  
ATOM   3722  H2  HOH B1234       7.268  34.740  32.021  1.00  0.00      B    H  
ATOM   3723  O   HOH B1235      25.985  28.981  27.499  1.00  0.00      B    O  
ATOM   3724  H1  HOH B1235      26.974  28.862  27.395  1.00  0.00      B    H  
ATOM   3725  H2  HOH B1235      25.555  28.883  26.559  1.00  0.00      B    H  
ATOM   3726  O   HOH B1236      20.062  25.787  26.258  1.00  0.00      B    O  
ATOM   3727  H1  HOH B1236      19.625  26.733  26.217  1.00  0.00      B    H  
ATOM   3728  H2  HOH B1236      19.985  25.373  27.150  1.00  0.00      B    H  
ATOM   3729  O   HOH B1237      25.601  18.084  36.961  1.00  0.00      B    O  
ATOM   3730  H1  HOH B1237      26.402  18.505  36.376  1.00  0.00      B    H  
ATOM   3731  H2  HOH B1237      25.839  17.996  37.974  1.00  0.00      B    H  
ATOM   3732  O   HOH B1238      21.065   5.964  36.037  1.00  0.00      B    O  
ATOM   3733  H1  HOH B1238      20.123   6.246  35.772  1.00  0.00      B    H  
ATOM   3734  H2  HOH B1238      20.939   5.181  36.714  1.00  0.00      B    H  
ATOM   3735  O   HOH B1239       1.954  13.325  15.115  1.00  0.00      B    O  
ATOM   3736  H1  HOH B1239       1.577  12.356  15.246  1.00  0.00      B    H  
ATOM   3737  H2  HOH B1239       2.040  13.429  14.113  1.00  0.00      B    H  
ATOM   3738  O   HOH B1240      29.933   6.047   5.499  1.00  0.00      B    O  
ATOM   3739  H1  HOH B1240      29.966   5.203   4.907  1.00  0.00      B    H  
ATOM   3740  H2  HOH B1240      30.657   5.983   6.240  1.00  0.00      B    H  
ATOM   3741  O   HOH B1241       1.146  17.193  15.647  1.00  0.00      B    O  
ATOM   3742  H1  HOH B1241       1.697  17.762  16.303  1.00  0.00      B    H  
ATOM   3743  H2  HOH B1241       0.556  16.545  16.194  1.00  0.00      B    H  
ATOM   3744  O   HOH B1242      36.197  11.705  32.022  1.00  0.00      B    O  
ATOM   3745  H1  HOH B1242      36.491  10.794  32.157  1.00  0.00      B    H  
ATOM   3746  H2  HOH B1242      37.054  12.213  31.766  1.00  0.00      B    H  
ATOM   3747  O   HOH B1243      18.421  18.359  19.215  1.00  0.00      B    O  
ATOM   3748  H1  HOH B1243      18.753  17.872  20.067  1.00  0.00      B    H  
ATOM   3749  H2  HOH B1243      18.073  17.664  18.571  1.00  0.00      B    H  
ATOM   3750  O   HOH B1244      23.252  18.547  31.732  1.00  0.00      B    O  
ATOM   3751  H1  HOH B1244      24.158  18.365  31.372  1.00  0.00      B    H  
ATOM   3752  H2  HOH B1244      22.560  18.066  31.095  1.00  0.00      B    H  
ATOM   3753  O   HOH B1245      39.043  14.987  33.940  1.00  0.00      B    O  
ATOM   3754  H1  HOH B1245      38.627  14.484  33.171  1.00  0.00      B    H  
ATOM   3755  H2  HOH B1245      38.497  15.859  34.006  1.00  0.00      B    H  
ATOM   3756  O   HOH B1246      38.217   2.936  34.983  1.00  0.00      B    O  
ATOM   3757  H1  HOH B1246      37.467   2.984  34.275  1.00  0.00      B    H  
ATOM   3758  H2  HOH B1246      38.675   2.098  34.856  1.00  0.00      B    H  
ATOM   3759  O   HOH B1247      23.221  17.873   8.937  1.00  0.00      B    O  
ATOM   3760  H1  HOH B1247      23.939  18.348   9.488  1.00  0.00      B    H  
ATOM   3761  H2  HOH B1247      23.600  17.602   7.998  1.00  0.00      B    H  
ATOM   3762  O   HOH B1248      16.284  28.234  23.055  1.00  0.00      B    O  
ATOM   3763  H1  HOH B1248      16.240  28.179  22.042  1.00  0.00      B    H  
ATOM   3764  H2  HOH B1248      17.262  28.189  23.345  1.00  0.00      B    H  
ATOM   3765  O   HOH B1249       2.866  35.630  25.177  1.00  0.00      B    O  
ATOM   3766  H1  HOH B1249       2.351  36.304  24.633  1.00  0.00      B    H  
ATOM   3767  H2  HOH B1249       2.709  35.811  26.137  1.00  0.00      B    H  
ATOM   3768  O   HOH B1250      21.000  20.874  25.762  1.00  0.00      B    O  
ATOM   3769  H1  HOH B1250      20.245  20.610  25.212  1.00  0.00      B    H  
ATOM   3770  H2  HOH B1250      21.711  20.278  25.396  1.00  0.00      B    H  
ATOM   3771  O   HOH B1251       4.231  28.982  37.883  1.00  0.00      B    O  
ATOM   3772  H1  HOH B1251       3.395  29.198  38.445  1.00  0.00      B    H  
ATOM   3773  H2  HOH B1251       4.860  29.793  37.982  1.00  0.00      B    H  
ATOM   3774  O   HOH B1252      16.784  22.528  14.514  1.00  0.00      B    O  
ATOM   3775  H1  HOH B1252      17.397  21.819  14.109  1.00  0.00      B    H  
ATOM   3776  H2  HOH B1252      16.078  22.076  15.158  1.00  0.00      B    H  
ATOM   3777  O   HOH B1253      24.976   7.590  10.727  1.00  0.00      B    O  
ATOM   3778  H1  HOH B1253      25.424   8.492  10.618  1.00  0.00      B    H  
ATOM   3779  H2  HOH B1253      24.616   7.353   9.862  1.00  0.00      B    H  
ATOM   3780  O   HOH B1254      29.711  14.214  29.155  1.00  0.00      B    O  
ATOM   3781  H1  HOH B1254      29.415  14.255  28.189  1.00  0.00      B    H  
ATOM   3782  H2  HOH B1254      29.164  14.839  29.726  1.00  0.00      B    H  
ATOM   3783  O   HOH B1255      18.160   4.199  31.748  1.00  0.00      B    O  
ATOM   3784  H1  HOH B1255      18.828   4.641  31.152  1.00  0.00      B    H  
ATOM   3785  H2  HOH B1255      17.190   4.539  31.542  1.00  0.00      B    H  
ATOM   3786  O   HOH B1256      15.474  21.547  22.401  1.00  0.00      B    O  
ATOM   3787  H1  HOH B1256      15.840  22.011  23.289  1.00  0.00      B    H  
ATOM   3788  H2  HOH B1256      15.719  20.578  22.504  1.00  0.00      B    H  
ATOM   3789  O   HOH B1257      33.972  17.464  22.587  1.00  0.00      B    O  
ATOM   3790  H1  HOH B1257      34.987  17.373  22.710  1.00  0.00      B    H  
ATOM   3791  H2  HOH B1257      33.506  16.564  22.525  1.00  0.00      B    H  
ATOM   3792  O   HOH B1258      21.991  28.445  21.443  1.00  0.00      B    O  
ATOM   3793  H1  HOH B1258      21.256  27.991  21.986  1.00  0.00      B    H  
ATOM   3794  H2  HOH B1258      21.552  28.797  20.557  1.00  0.00      B    H  
ATOM   3795  O   HOH B1259      27.720  36.043  34.114  1.00  0.00      B    O  
ATOM   3796  H1  HOH B1259      27.187  36.861  33.807  1.00  0.00      B    H  
ATOM   3797  H2  HOH B1259      27.084  35.337  33.878  1.00  0.00      B    H  
ATOM   3798  O   HOH B1260      18.559  25.775  31.932  1.00  0.00      B    O  
ATOM   3799  H1  HOH B1260      18.303  25.979  32.940  1.00  0.00      B    H  
ATOM   3800  H2  HOH B1260      18.428  26.680  31.470  1.00  0.00      B    H  
ATOM   3801  O   HOH B1261      32.921   2.271  13.303  1.00  0.00      B    O  
ATOM   3802  H1  HOH B1261      33.643   2.571  13.976  1.00  0.00      B    H  
ATOM   3803  H2  HOH B1261      33.300   2.336  12.370  1.00  0.00      B    H  
ATOM   3804  O   HOH B1262      38.400  37.120  33.640  1.00  0.00      B    O  
ATOM   3805  H1  HOH B1262      39.146  36.372  33.561  1.00  0.00      B    H  
ATOM   3806  H2  HOH B1262      38.192  37.109  34.660  1.00  0.00      B    H  
ATOM   3807  O   HOH B1263      23.769  12.925  19.531  1.00  0.00      B    O  
ATOM   3808  H1  HOH B1263      23.521  13.405  18.670  1.00  0.00      B    H  
ATOM   3809  H2  HOH B1263      24.214  12.042  19.281  1.00  0.00      B    H  
ATOM   3810  O   HOH B1264      22.714  10.562   1.857  1.00  0.00      B    O  
ATOM   3811  H1  HOH B1264      22.381  11.219   1.082  1.00  0.00      B    H  
ATOM   3812  H2  HOH B1264      23.046  11.106   2.681  1.00  0.00      B    H  
ATOM   3813  O   HOH B1265      11.239  20.204  29.330  1.00  0.00      B    O  
ATOM   3814  H1  HOH B1265      10.843  19.487  29.909  1.00  0.00      B    H  
ATOM   3815  H2  HOH B1265      12.198  20.057  29.134  1.00  0.00      B    H  
ATOM   3816  O   HOH B1266      28.342  19.979  26.021  1.00  0.00      B    O  
ATOM   3817  H1  HOH B1266      27.522  20.487  26.300  1.00  0.00      B    H  
ATOM   3818  H2  HOH B1266      28.666  19.507  26.846  1.00  0.00      B    H  
ATOM   3819  O   HOH B1267      22.951  23.239  32.902  1.00  0.00      B    O  
ATOM   3820  H1  HOH B1267      23.356  22.435  32.416  1.00  0.00      B    H  
ATOM   3821  H2  HOH B1267      22.129  23.573  32.411  1.00  0.00      B    H  
ATOM   3822  O   HOH B1268      24.766  10.860   8.592  1.00  0.00      B    O  
ATOM   3823  H1  HOH B1268      25.126  11.771   8.388  1.00  0.00      B    H  
ATOM   3824  H2  HOH B1268      24.018  10.613   8.000  1.00  0.00      B    H  
ATOM   3825  O   HOH B1269       6.591  10.707   4.354  1.00  0.00      B    O  
ATOM   3826  H1  HOH B1269       6.210  11.354   3.698  1.00  0.00      B    H  
ATOM   3827  H2  HOH B1269       6.302  11.072   5.255  1.00  0.00      B    H  
ATOM   3828  O   HOH B1270      24.961  13.847  23.949  1.00  0.00      B    O  
ATOM   3829  H1  HOH B1270      25.755  14.506  23.798  1.00  0.00      B    H  
ATOM   3830  H2  HOH B1270      24.408  14.116  24.835  1.00  0.00      B    H  
ATOM   3831  O   HOH B1271      30.820   4.326  34.844  1.00  0.00      B    O  
ATOM   3832  H1  HOH B1271      30.736   5.074  35.529  1.00  0.00      B    H  
ATOM   3833  H2  HOH B1271      29.882   3.956  34.750  1.00  0.00      B    H  
ATOM   3834  O   HOH B1272      24.975  13.822   8.208  1.00  0.00      B    O  
ATOM   3835  H1  HOH B1272      25.778  14.026   7.573  1.00  0.00      B    H  
ATOM   3836  H2  HOH B1272      24.132  14.230   7.838  1.00  0.00      B    H  
ATOM   3837  O   HOH B1273      22.415  24.160   7.713  1.00  0.00      B    O  
ATOM   3838  H1  HOH B1273      22.787  24.825   7.067  1.00  0.00      B    H  
ATOM   3839  H2  HOH B1273      22.786  23.267   7.429  1.00  0.00      B    H  
ATOM   3840  O   HOH B1274       1.862  14.560  35.473  1.00  0.00      B    O  
ATOM   3841  H1  HOH B1274       1.113  14.492  34.760  1.00  0.00      B    H  
ATOM   3842  H2  HOH B1274       2.337  15.421  35.266  1.00  0.00      B    H  
ATOM   3843  O   HOH B1275      31.801  13.373  12.868  1.00  0.00      B    O  
ATOM   3844  H1  HOH B1275      31.030  13.399  13.566  1.00  0.00      B    H  
ATOM   3845  H2  HOH B1275      32.118  12.405  12.893  1.00  0.00      B    H  
ATOM   3846  O   HOH B1276      12.493   6.865  16.989  1.00  0.00      B    O  
ATOM   3847  H1  HOH B1276      13.151   6.281  16.553  1.00  0.00      B    H  
ATOM   3848  H2  HOH B1276      11.669   6.381  17.177  1.00  0.00      B    H  
ATOM   3849  O   HOH B1277       3.734   6.474  24.008  1.00  0.00      B    O  
ATOM   3850  H1  HOH B1277       3.605   7.364  23.586  1.00  0.00      B    H  
ATOM   3851  H2  HOH B1277       2.985   5.899  23.725  1.00  0.00      B    H  
ATOM   3852  O   HOH B1278      26.767  18.984  22.331  1.00  0.00      B    O  
ATOM   3853  H1  HOH B1278      27.744  18.712  22.057  1.00  0.00      B    H  
ATOM   3854  H2  HOH B1278      26.667  18.666  23.364  1.00  0.00      B    H  
ATOM   3855  O   HOH B1279      38.889  19.665   4.549  1.00  0.00      B    O  
ATOM   3856  H1  HOH B1279      38.548  19.931   5.458  1.00  0.00      B    H  
ATOM   3857  H2  HOH B1279      38.080  19.843   3.934  1.00  0.00      B    H  
ATOM   3858  O   HOH B1280      27.064  16.314  34.749  1.00  0.00      B    O  
ATOM   3859  H1  HOH B1280      26.134  16.434  35.127  1.00  0.00      B    H  
ATOM   3860  H2  HOH B1280      27.688  16.753  35.397  1.00  0.00      B    H  
ATOM   3861  O   HOH B1281      20.200   0.757   1.435  1.00  0.00      B    O  
ATOM   3862  H1  HOH B1281      20.031   0.055   2.189  1.00  0.00      B    H  
ATOM   3863  H2  HOH B1281      19.325   0.794   0.899  1.00  0.00      B    H  
ATOM   3864  O   HOH B1282      26.579  28.509  19.901  1.00  0.00      B    O  
ATOM   3865  H1  HOH B1282      26.079  27.903  19.236  1.00  0.00      B    H  
ATOM   3866  H2  HOH B1282      26.211  29.429  19.778  1.00  0.00      B    H  
ATOM   3867  O   HOH B1283      32.326   0.511   9.949  1.00  0.00      B    O  
ATOM   3868  H1  HOH B1283      32.786  -0.340  10.049  1.00  0.00      B    H  
ATOM   3869  H2  HOH B1283      32.872   1.316  10.230  1.00  0.00      B    H  
ATOM   3870  O   HOH B1284      30.280  25.562  16.806  1.00  0.00      B    O  
ATOM   3871  H1  HOH B1284      30.881  26.423  16.832  1.00  0.00      B    H  
ATOM   3872  H2  HOH B1284      30.763  24.881  16.204  1.00  0.00      B    H  
ATOM   3873  O   HOH B1285      30.312  19.092  21.168  1.00  0.00      B    O  
ATOM   3874  H1  HOH B1285      31.272  19.245  20.810  1.00  0.00      B    H  
ATOM   3875  H2  HOH B1285      30.115  19.817  21.939  1.00  0.00      B    H  
ATOM   3876  O   HOH B1286      33.878  37.273  23.030  1.00  0.00      B    O  
ATOM   3877  H1  HOH B1286      33.314  37.895  23.549  1.00  0.00      B    H  
ATOM   3878  H2  HOH B1286      34.667  37.199  23.593  1.00  0.00      B    H  
ATOM   3879  O   HOH B1287      32.722   9.748   6.503  1.00  0.00      B    O  
ATOM   3880  H1  HOH B1287      32.181   9.737   5.619  1.00  0.00      B    H  
ATOM   3881  H2  HOH B1287      33.693   9.979   6.312  1.00  0.00      B    H  
ATOM   3882  O   HOH B1288      25.859  30.209   6.586  1.00  0.00      B    O  
ATOM   3883  H1  HOH B1288      25.163  29.750   7.190  1.00  0.00      B    H  
ATOM   3884  H2  HOH B1288      25.985  31.150   6.865  1.00  0.00      B    H  
ATOM   3885  O   HOH B1289      11.904  10.342  26.561  1.00  0.00      B    O  
ATOM   3886  H1  HOH B1289      11.381  11.100  26.094  1.00  0.00      B    H  
ATOM   3887  H2  HOH B1289      12.037  10.587  27.510  1.00  0.00      B    H  
ATOM   3888  O   HOH B1290      31.584  31.417  24.751  1.00  0.00      B    O  
ATOM   3889  H1  HOH B1290      32.343  32.025  24.516  1.00  0.00      B    H  
ATOM   3890  H2  HOH B1290      31.211  30.896  23.952  1.00  0.00      B    H  
ATOM   3891  O   HOH B1291      31.803  38.583  36.879  1.00  0.00      B    O  
ATOM   3892  H1  HOH B1291      31.783  39.328  36.170  1.00  0.00      B    H  
ATOM   3893  H2  HOH B1291      31.013  38.641  37.578  1.00  0.00      B    H  
ATOM   3894  O   HOH B1292       1.028   6.465  12.440  1.00  0.00      B    O  
ATOM   3895  H1  HOH B1292       1.455   6.516  11.575  1.00  0.00      B    H  
ATOM   3896  H2  HOH B1292       0.239   5.834  12.306  1.00  0.00      B    H  
ATOM   3897  O   HOH B1293       7.927  28.939  34.605  1.00  0.00      B    O  
ATOM   3898  H1  HOH B1293       8.149  28.356  35.362  1.00  0.00      B    H  
ATOM   3899  H2  HOH B1293       6.980  28.793  34.428  1.00  0.00      B    H  
ATOM   3900  O   HOH B1294      33.109  30.301  18.110  1.00  0.00      B    O  
ATOM   3901  H1  HOH B1294      33.413  30.505  17.106  1.00  0.00      B    H  
ATOM   3902  H2  HOH B1294      33.904  30.538  18.742  1.00  0.00      B    H  
ATOM   3903  O   HOH B1295      11.623  17.154  25.561  1.00  0.00      B    O  
ATOM   3904  H1  HOH B1295      11.881  17.643  24.709  1.00  0.00      B    H  
ATOM   3905  H2  HOH B1295      12.484  17.208  26.112  1.00  0.00      B    H  
ATOM   3906  O   HOH B1296      31.139   4.098   9.456  1.00  0.00      B    O  
ATOM   3907  H1  HOH B1296      30.687   3.545   8.714  1.00  0.00      B    H  
ATOM   3908  H2  HOH B1296      30.417   4.278  10.201  1.00  0.00      B    H  
ATOM   3909  O   HOH B1297      23.651  23.900   3.391  1.00  0.00      B    O  
ATOM   3910  H1  HOH B1297      24.671  24.110   3.148  1.00  0.00      B    H  
ATOM   3911  H2  HOH B1297      23.504  22.912   3.174  1.00  0.00      B    H  
ATOM   3912  O   HOH B1298       6.684  10.665   0.445  1.00  0.00      B    O  
ATOM   3913  H1  HOH B1298       7.732  10.680   0.450  1.00  0.00      B    H  
ATOM   3914  H2  HOH B1298       6.334   9.842   0.016  1.00  0.00      B    H  
ATOM   3915  O   HOH B1299      38.584  39.216  37.310  1.00  0.00      B    O  
ATOM   3916  H1  HOH B1299      38.352  38.327  36.839  1.00  0.00      B    H  
ATOM   3917  H2  HOH B1299      37.711  39.623  37.699  1.00  0.00      B    H  
ATOM   3918  O   HOH B1300      24.196  29.650   8.716  1.00  0.00      B    O  
ATOM   3919  H1  HOH B1300      24.521  29.771   9.641  1.00  0.00      B    H  
ATOM   3920  H2  HOH B1300      23.206  29.947   8.601  1.00  0.00      B    H  
ATOM   3921  O   HOH B1301      37.273  18.965  24.292  1.00  0.00      B    O  
ATOM   3922  H1  HOH B1301      36.702  19.564  23.620  1.00  0.00      B    H  
ATOM   3923  H2  HOH B1301      37.195  18.011  23.906  1.00  0.00      B    H  
ATOM   3924  O   HOH B1302       8.534  21.825  22.747  1.00  0.00      B    O  
ATOM   3925  H1  HOH B1302       9.545  21.587  22.543  1.00  0.00      B    H  
ATOM   3926  H2  HOH B1302       8.244  21.030  23.373  1.00  0.00      B    H  
ATOM   3927  O   HOH B1303      34.101  32.927  24.134  1.00  0.00      B    O  
ATOM   3928  H1  HOH B1303      34.620  33.512  24.770  1.00  0.00      B    H  
ATOM   3929  H2  HOH B1303      34.800  32.301  23.664  1.00  0.00      B    H  
ATOM   3930  O   HOH B1304      17.742  11.042  28.783  1.00  0.00      B    O  
ATOM   3931  H1  HOH B1304      16.743  11.267  28.619  1.00  0.00      B    H  
ATOM   3932  H2  HOH B1304      18.342  11.621  28.211  1.00  0.00      B    H  
ATOM   3933  O   HOH B1305      19.194  12.026   0.588  1.00  0.00      B    O  
ATOM   3934  H1  HOH B1305      18.227  11.986   0.435  1.00  0.00      B    H  
ATOM   3935  H2  HOH B1305      19.479  11.050   0.710  1.00  0.00      B    H  
ATOM   3936  O   HOH B1306      35.269   4.891  10.367  1.00  0.00      B    O  
ATOM   3937  H1  HOH B1306      34.652   5.417  10.959  1.00  0.00      B    H  
ATOM   3938  H2  HOH B1306      36.079   5.460  10.108  1.00  0.00      B    H  
ATOM   3939  O   HOH B1307      37.579   9.932   0.347  1.00  0.00      B    O  
ATOM   3940  H1  HOH B1307      37.767   9.715   1.335  1.00  0.00      B    H  
ATOM   3941  H2  HOH B1307      36.616   9.513   0.112  1.00  0.00      B    H  
ATOM   3942  O   HOH B1308       1.746  10.867  28.651  1.00  0.00      B    O  
ATOM   3943  H1  HOH B1308       1.099  10.173  28.944  1.00  0.00      B    H  
ATOM   3944  H2  HOH B1308       2.443  10.311  28.182  1.00  0.00      B    H  
ATOM   3945  O   HOH B1309       3.880  10.489  15.228  1.00  0.00      B    O  
ATOM   3946  H1  HOH B1309       3.664  10.185  14.312  1.00  0.00      B    H  
ATOM   3947  H2  HOH B1309       4.885  10.670  15.224  1.00  0.00      B    H  
ATOM   3948  O   HOH B1310      19.735   2.513   9.770  1.00  0.00      B    O  
ATOM   3949  H1  HOH B1310      20.037   3.049  10.518  1.00  0.00      B    H  
ATOM   3950  H2  HOH B1310      20.136   1.616   9.845  1.00  0.00      B    H  
ATOM   3951  O   HOH B1311      20.695  15.299   7.588  1.00  0.00      B    O  
ATOM   3952  H1  HOH B1311      20.913  14.366   7.979  1.00  0.00      B    H  
ATOM   3953  H2  HOH B1311      20.022  15.816   8.164  1.00  0.00      B    H  
ATOM   3954  O   HOH B1312       2.276  22.907   1.831  1.00  0.00      B    O  
ATOM   3955  H1  HOH B1312       2.236  21.911   1.509  1.00  0.00      B    H  
ATOM   3956  H2  HOH B1312       1.916  23.509   1.108  1.00  0.00      B    H  
ATOM   3957  O   HOH B1313      22.166  22.182  13.459  1.00  0.00      B    O  
ATOM   3958  H1  HOH B1313      22.060  23.154  13.499  1.00  0.00      B    H  
ATOM   3959  H2  HOH B1313      21.441  21.833  12.819  1.00  0.00      B    H  
ATOM   3960  O   HOH B1314       8.171   3.179  33.116  1.00  0.00      B    O  
ATOM   3961  H1  HOH B1314       8.764   2.386  33.274  1.00  0.00      B    H  
ATOM   3962  H2  HOH B1314       8.701   3.967  32.814  1.00  0.00      B    H  
ATOM   3963  O   HOH B1315       3.127  23.719  24.721  1.00  0.00      B    O  
ATOM   3964  H1  HOH B1315       2.499  23.901  23.969  1.00  0.00      B    H  
ATOM   3965  H2  HOH B1315       3.008  22.785  25.064  1.00  0.00      B    H  
ATOM   3966  O   HOH B1316      34.641  12.746   1.683  1.00  0.00      B    O  
ATOM   3967  H1  HOH B1316      34.193  13.638   1.510  1.00  0.00      B    H  
ATOM   3968  H2  HOH B1316      34.739  12.676   2.682  1.00  0.00      B    H  
ATOM   3969  O   HOH B1317      26.869  38.484  11.820  1.00  0.00      B    O  
ATOM   3970  H1  HOH B1317      27.212  37.983  12.591  1.00  0.00      B    H  
ATOM   3971  H2  HOH B1317      26.082  37.950  11.403  1.00  0.00      B    H  
ATOM   3972  O   HOH B1318       2.621  29.530   3.970  1.00  0.00      B    O  
ATOM   3973  H1  HOH B1318       3.438  29.497   3.291  1.00  0.00      B    H  
ATOM   3974  H2  HOH B1318       2.532  28.602   4.453  1.00  0.00      B    H  
ATOM   3975  O   HOH B1319      24.329  15.591  20.870  1.00  0.00      B    O  
ATOM   3976  H1  HOH B1319      23.981  14.897  20.274  1.00  0.00      B    H  
ATOM   3977  H2  HOH B1319      25.353  15.633  20.839  1.00  0.00      B    H  
ATOM   3978  O   HOH B1320       1.827   2.607  20.469  1.00  0.00      B    O  
ATOM   3979  H1  HOH B1320       0.861   2.741  20.792  1.00  0.00      B    H  
ATOM   3980  H2  HOH B1320       1.889   3.009  19.573  1.00  0.00      B    H  
ATOM   3981  O   HOH B1321      36.870  30.449   6.659  1.00  0.00      B    O  
ATOM   3982  H1  HOH B1321      35.834  30.384   6.764  1.00  0.00      B    H  
ATOM   3983  H2  HOH B1321      37.067  31.349   6.193  1.00  0.00      B    H  
ATOM   3984  O   HOH B1322       6.938  26.176  16.820  1.00  0.00      B    O  
ATOM   3985  H1  HOH B1322       7.323  27.053  16.603  1.00  0.00      B    H  
ATOM   3986  H2  HOH B1322       5.959  26.299  17.101  1.00  0.00      B    H  
ATOM   3987  O   HOH B1323      15.506  23.112   2.425  1.00  0.00      B    O  
ATOM   3988  H1  HOH B1323      15.332  23.599   1.591  1.00  0.00      B    H  
ATOM   3989  H2  HOH B1323      14.661  23.118   2.910  1.00  0.00      B    H  
ATOM   3990  O   HOH B1324      30.543  37.214   6.155  1.00  0.00      B    O  
ATOM   3991  H1  HOH B1324      30.488  37.953   6.895  1.00  0.00      B    H  
ATOM   3992  H2  HOH B1324      31.469  37.301   5.718  1.00  0.00      B    H  
ATOM   3993  O   HOH B1325      10.517   0.516  24.532  1.00  0.00      B    O  
ATOM   3994  H1  HOH B1325      11.449   0.115  24.620  1.00  0.00      B    H  
ATOM   3995  H2  HOH B1325      10.155   0.655  25.488  1.00  0.00      B    H  
ATOM   3996  O   HOH B1326      15.032  13.159  14.130  1.00  0.00      B    O  
ATOM   3997  H1  HOH B1326      15.414  14.152  14.240  1.00  0.00      B    H  
ATOM   3998  H2  HOH B1326      14.883  12.742  14.996  1.00  0.00      B    H  
ATOM   3999  O   HOH B1327      15.386  18.100  34.201  1.00  0.00      B    O  
ATOM   4000  H1  HOH B1327      15.353  17.163  33.867  1.00  0.00      B    H  
ATOM   4001  H2  HOH B1327      14.424  18.436  34.469  1.00  0.00      B    H  
ATOM   4002  O   HOH B1328      34.832  27.808  16.878  1.00  0.00      B    O  
ATOM   4003  H1  HOH B1328      34.213  27.601  17.649  1.00  0.00      B    H  
ATOM   4004  H2  HOH B1328      34.772  27.100  16.140  1.00  0.00      B    H  
ATOM   4005  O   HOH B1329       4.185   5.137  11.215  1.00  0.00      B    O  
ATOM   4006  H1  HOH B1329       4.976   5.053  11.858  1.00  0.00      B    H  
ATOM   4007  H2  HOH B1329       4.545   5.708  10.475  1.00  0.00      B    H  
ATOM   4008  O   HOH B1330      28.643  33.751  22.058  1.00  0.00      B    O  
ATOM   4009  H1  HOH B1330      29.160  33.634  21.181  1.00  0.00      B    H  
ATOM   4010  H2  HOH B1330      29.060  34.547  22.515  1.00  0.00      B    H  
ATOM   4011  O   HOH B1331      29.838  30.773   8.213  1.00  0.00      B    O  
ATOM   4012  H1  HOH B1331      29.990  30.588   7.252  1.00  0.00      B    H  
ATOM   4013  H2  HOH B1331      29.125  31.529   8.197  1.00  0.00      B    H  
ATOM   4014  O   HOH B1332      14.838  22.110  34.484  1.00  0.00      B    O  
ATOM   4015  H1  HOH B1332      14.501  21.349  35.064  1.00  0.00      B    H  
ATOM   4016  H2  HOH B1332      14.938  21.684  33.570  1.00  0.00      B    H  
ATOM   4017  O   HOH B1333      30.696   7.063  29.520  1.00  0.00      B    O  
ATOM   4018  H1  HOH B1333      30.013   7.783  29.355  1.00  0.00      B    H  
ATOM   4019  H2  HOH B1333      30.351   6.557  30.360  1.00  0.00      B    H  
ATOM   4020  O   HOH B1334      12.389  23.564  34.167  1.00  0.00      B    O  
ATOM   4021  H1  HOH B1334      13.378  23.335  34.276  1.00  0.00      B    H  
ATOM   4022  H2  HOH B1334      12.044  23.832  35.096  1.00  0.00      B    H  
ATOM   4023  O   HOH B1335       3.082   5.996   6.288  1.00  0.00      B    O  
ATOM   4024  H1  HOH B1335       2.745   5.653   7.182  1.00  0.00      B    H  
ATOM   4025  H2  HOH B1335       3.478   6.951   6.518  1.00  0.00      B    H  
ATOM   4026  O   HOH B1336       6.675  34.235  13.408  1.00  0.00      B    O  
ATOM   4027  H1  HOH B1336       7.496  34.028  13.910  1.00  0.00      B    H  
ATOM   4028  H2  HOH B1336       6.477  35.254  13.649  1.00  0.00      B    H  
ATOM   4029  O   HOH B1337      28.967  12.389   7.107  1.00  0.00      B    O  
ATOM   4030  H1  HOH B1337      28.621  11.594   6.573  1.00  0.00      B    H  
ATOM   4031  H2  HOH B1337      29.985  12.371   6.956  1.00  0.00      B    H  
ATOM   4032  O   HOH B1338      29.950  23.612  27.668  1.00  0.00      B    O  
ATOM   4033  H1  HOH B1338      30.128  23.925  26.685  1.00  0.00      B    H  
ATOM   4034  H2  HOH B1338      29.307  24.238  28.119  1.00  0.00      B    H  
ATOM   4035  O   HOH B1339       4.861  20.751  34.882  1.00  0.00      B    O  
ATOM   4036  H1  HOH B1339       4.017  21.034  34.423  1.00  0.00      B    H  
ATOM   4037  H2  HOH B1339       5.507  21.620  34.926  1.00  0.00      B    H  
ATOM   4038  O   HOH B1340      12.613  25.613   5.865  1.00  0.00      B    O  
ATOM   4039  H1  HOH B1340      11.837  25.203   5.491  1.00  0.00      B    H  
ATOM   4040  H2  HOH B1340      12.738  25.215   6.813  1.00  0.00      B    H  
ATOM   4041  O   HOH B1341      22.193   1.611  31.683  1.00  0.00      B    O  
ATOM   4042  H1  HOH B1341      21.310   1.260  31.988  1.00  0.00      B    H  
ATOM   4043  H2  HOH B1341      22.466   2.480  32.163  1.00  0.00      B    H  
ATOM   4044  O   HOH B1342      27.746  23.274  23.689  1.00  0.00      B    O  
ATOM   4045  H1  HOH B1342      26.936  23.808  23.549  1.00  0.00      B    H  
ATOM   4046  H2  HOH B1342      27.799  23.307  24.667  1.00  0.00      B    H  
ATOM   4047  O   HOH B1343       4.263  17.827   6.221  1.00  0.00      B    O  
ATOM   4048  H1  HOH B1343       4.043  17.456   5.325  1.00  0.00      B    H  
ATOM   4049  H2  HOH B1343       4.002  18.832   6.120  1.00  0.00      B    H  
ATOM   4050  O   HOH B1344      35.408   5.378  13.794  1.00  0.00      B    O  
ATOM   4051  H1  HOH B1344      35.109   4.875  14.633  1.00  0.00      B    H  
ATOM   4052  H2  HOH B1344      34.632   5.312  13.143  1.00  0.00      B    H  
ATOM   4053  O   HOH B1345      17.663   4.861  38.418  1.00  0.00      B    O  
ATOM   4054  H1  HOH B1345      18.000   5.783  38.627  1.00  0.00      B    H  
ATOM   4055  H2  HOH B1345      18.353   4.393  37.945  1.00  0.00      B    H  
ATOM   4056  O   HOH B1346      24.912   0.763  25.572  1.00  0.00      B    O  
ATOM   4057  H1  HOH B1346      25.540   1.343  26.043  1.00  0.00      B    H  
ATOM   4058  H2  HOH B1346      24.173   0.657  26.309  1.00  0.00      B    H  
ATOM   4059  O   HOH B1347      35.602  23.008   5.032  1.00  0.00      B    O  
ATOM   4060  H1  HOH B1347      35.128  22.586   4.260  1.00  0.00      B    H  
ATOM   4061  H2  HOH B1347      34.924  23.248   5.695  1.00  0.00      B    H  
ATOM   4062  O   HOH B1348      37.579  19.874  19.824  1.00  0.00      B    O  
ATOM   4063  H1  HOH B1348      37.757  18.896  19.616  1.00  0.00      B    H  
ATOM   4064  H2  HOH B1348      37.048  20.259  19.035  1.00  0.00      B    H  
ATOM   4065  O   HOH B1349      24.919   9.970  26.773  1.00  0.00      B    O  
ATOM   4066  H1  HOH B1349      24.329  10.784  27.027  1.00  0.00      B    H  
ATOM   4067  H2  HOH B1349      24.359   9.104  26.921  1.00  0.00      B    H  
ATOM   4068  O   HOH B1350      21.733  34.134  18.662  1.00  0.00      B    O  
ATOM   4069  H1  HOH B1350      20.746  33.920  18.864  1.00  0.00      B    H  
ATOM   4070  H2  HOH B1350      22.196  34.315  19.567  1.00  0.00      B    H  
ATOM   4071  O   HOH B1351       5.695  23.802  23.449  1.00  0.00      B    O  
ATOM   4072  H1  HOH B1351       6.271  22.969  23.373  1.00  0.00      B    H  
ATOM   4073  H2  HOH B1351       4.793  23.490  23.651  1.00  0.00      B    H  
ATOM   4074  O   HOH B1352      18.004  15.090  20.311  1.00  0.00      B    O  
ATOM   4075  H1  HOH B1352      17.652  14.191  20.581  1.00  0.00      B    H  
ATOM   4076  H2  HOH B1352      18.659  14.900  19.571  1.00  0.00      B    H  
ATOM   4077  O   HOH B1353      13.616  31.024   4.312  1.00  0.00      B    O  
ATOM   4078  H1  HOH B1353      12.822  30.954   4.899  1.00  0.00      B    H  
ATOM   4079  H2  HOH B1353      13.598  30.203   3.647  1.00  0.00      B    H  
ATOM   4080  O   HOH B1354       1.076  35.200  33.755  1.00  0.00      B    O  
ATOM   4081  H1  HOH B1354       1.464  35.792  34.531  1.00  0.00      B    H  
ATOM   4082  H2  HOH B1354       1.782  34.495  33.574  1.00  0.00      B    H  
ATOM   4083  O   HOH B1355      29.248   6.529  17.601  1.00  0.00      B    O  
ATOM   4084  H1  HOH B1355      28.795   5.958  18.403  1.00  0.00      B    H  
ATOM   4085  H2  HOH B1355      30.168   6.067  17.486  1.00  0.00      B    H  
ATOM   4086  O   HOH B1356      19.780   8.880   4.271  1.00  0.00      B    O  
ATOM   4087  H1  HOH B1356      18.797   8.687   4.607  1.00  0.00      B    H  
ATOM   4088  H2  HOH B1356      19.907   9.861   4.437  1.00  0.00      B    H  
ATOM   4089  O   HOH B1357      23.932   8.058  13.268  1.00  0.00      B    O  
ATOM   4090  H1  HOH B1357      23.190   7.337  13.122  1.00  0.00      B    H  
ATOM   4091  H2  HOH B1357      24.493   8.031  12.440  1.00  0.00      B    H  
ATOM   4092  O   HOH B1358      13.935   5.794  20.831  1.00  0.00      B    O  
ATOM   4093  H1  HOH B1358      14.838   5.782  20.298  1.00  0.00      B    H  
ATOM   4094  H2  HOH B1358      13.615   4.785  20.997  1.00  0.00      B    H  
ATOM   4095  O   HOH B1359      26.666   8.476   7.170  1.00  0.00      B    O  
ATOM   4096  H1  HOH B1359      27.150   7.579   7.319  1.00  0.00      B    H  
ATOM   4097  H2  HOH B1359      26.706   9.030   7.990  1.00  0.00      B    H  
ATOM   4098  O   HOH B1360      25.591  36.335  23.210  1.00  0.00      B    O  
ATOM   4099  H1  HOH B1360      24.686  36.680  23.585  1.00  0.00      B    H  
ATOM   4100  H2  HOH B1360      26.017  35.645  23.915  1.00  0.00      B    H  
ATOM   4101  O   HOH B1361      33.594  14.587   7.416  1.00  0.00      B    O  
ATOM   4102  H1  HOH B1361      34.572  14.960   7.363  1.00  0.00      B    H  
ATOM   4103  H2  HOH B1361      33.162  15.208   8.091  1.00  0.00      B    H  
ATOM   4104  O   HOH B1362      18.899  23.463  16.931  1.00  0.00      B    O  
ATOM   4105  H1  HOH B1362      18.332  23.404  16.059  1.00  0.00      B    H  
ATOM   4106  H2  HOH B1362      18.930  22.589  17.383  1.00  0.00      B    H  
ATOM   4107  O   HOH B1363      25.969  25.479  23.662  1.00  0.00      B    O  
ATOM   4108  H1  HOH B1363      26.531  26.245  23.246  1.00  0.00      B    H  
ATOM   4109  H2  HOH B1363      25.054  25.603  23.230  1.00  0.00      B    H  
ATOM   4110  O   HOH B1364      13.371  27.123  30.635  1.00  0.00      B    O  
ATOM   4111  H1  HOH B1364      12.440  27.354  30.974  1.00  0.00      B    H  
ATOM   4112  H2  HOH B1364      13.778  28.040  30.410  1.00  0.00      B    H  
ATOM   4113  O   HOH B1365      19.198   4.577  29.072  1.00  0.00      B    O  
ATOM   4114  H1  HOH B1365      20.102   4.414  28.599  1.00  0.00      B    H  
ATOM   4115  H2  HOH B1365      18.666   3.672  29.163  1.00  0.00      B    H  
ATOM   4116  O   HOH B1366      13.917  34.000   7.223  1.00  0.00      B    O  
ATOM   4117  H1  HOH B1366      14.673  33.302   7.108  1.00  0.00      B    H  
ATOM   4118  H2  HOH B1366      14.034  34.401   8.121  1.00  0.00      B    H  
ATOM   4119  O   HOH B1367      34.034   2.618  36.083  1.00  0.00      B    O  
ATOM   4120  H1  HOH B1367      34.786   2.724  35.463  1.00  0.00      B    H  
ATOM   4121  H2  HOH B1367      33.370   2.126  35.595  1.00  0.00      B    H  
ATOM   4122  O   HOH B1368      18.266  17.046  22.075  1.00  0.00      B    O  
ATOM   4123  H1  HOH B1368      19.113  16.991  22.632  1.00  0.00      B    H  
ATOM   4124  H2  HOH B1368      18.082  16.195  21.511  1.00  0.00      B    H  
ATOM   4125  O   HOH B1369       8.395  28.087  37.199  1.00  0.00      B    O  
ATOM   4126  H1  HOH B1369       7.474  27.614  37.315  1.00  0.00      B    H  
ATOM   4127  H2  HOH B1369       8.278  29.040  37.476  1.00  0.00      B    H  
ATOM   4128  O   HOH B1370       9.826  17.196  32.820  1.00  0.00      B    O  
ATOM   4129  H1  HOH B1370      10.748  16.823  32.704  1.00  0.00      B    H  
ATOM   4130  H2  HOH B1370       9.144  16.501  32.555  1.00  0.00      B    H  
ATOM   4131  O   HOH B1371      28.444  15.635  12.160  1.00  0.00      B    O  
ATOM   4132  H1  HOH B1371      27.433  15.702  11.914  1.00  0.00      B    H  
ATOM   4133  H2  HOH B1371      28.808  16.546  11.937  1.00  0.00      B    H  
ATOM   4134  O   HOH B1372       4.772  35.100  33.679  1.00  0.00      B    O  
ATOM   4135  H1  HOH B1372       4.177  34.997  32.845  1.00  0.00      B    H  
ATOM   4136  H2  HOH B1372       5.526  34.435  33.583  1.00  0.00      B    H  
ATOM   4137  O   HOH B1373      23.309  14.726  26.386  1.00  0.00      B    O  
ATOM   4138  H1  HOH B1373      22.429  15.280  26.194  1.00  0.00      B    H  
ATOM   4139  H2  HOH B1373      22.934  13.962  26.980  1.00  0.00      B    H  
ATOM   4140  O   HOH B1374      36.025   5.438  28.709  1.00  0.00      B    O  
ATOM   4141  H1  HOH B1374      35.790   6.158  28.092  1.00  0.00      B    H  
ATOM   4142  H2  HOH B1374      35.125   5.300  29.205  1.00  0.00      B    H  
ATOM   4143  O   HOH B1375      16.306  15.908  28.279  1.00  0.00      B    O  
ATOM   4144  H1  HOH B1375      16.290  16.816  28.662  1.00  0.00      B    H  
ATOM   4145  H2  HOH B1375      15.448  15.734  27.734  1.00  0.00      B    H  
ATOM   4146  O   HOH B1376      38.539  33.218  16.624  1.00  0.00      B    O  
ATOM   4147  H1  HOH B1376      37.566  32.824  16.571  1.00  0.00      B    H  
ATOM   4148  H2  HOH B1376      39.124  32.947  15.808  1.00  0.00      B    H  
ATOM   4149  O   HOH B1377       4.380  16.123  28.941  1.00  0.00      B    O  
ATOM   4150  H1  HOH B1377       4.068  17.047  29.077  1.00  0.00      B    H  
ATOM   4151  H2  HOH B1377       5.113  16.182  28.301  1.00  0.00      B    H  
ATOM   4152  O   HOH B1378       7.460   6.436  38.185  1.00  0.00      B    O  
ATOM   4153  H1  HOH B1378       8.005   6.479  37.340  1.00  0.00      B    H  
ATOM   4154  H2  HOH B1378       7.403   5.397  38.376  1.00  0.00      B    H  
ATOM   4155  O   HOH B1379      23.989  11.473  32.986  1.00  0.00      B    O  
ATOM   4156  H1  HOH B1379      23.615  12.462  32.917  1.00  0.00      B    H  
ATOM   4157  H2  HOH B1379      23.270  10.792  32.677  1.00  0.00      B    H  
ATOM   4158  O   HOH B1380      31.192  32.886   2.768  1.00  0.00      B    O  
ATOM   4159  H1  HOH B1380      30.737  33.369   3.504  1.00  0.00      B    H  
ATOM   4160  H2  HOH B1380      32.031  32.500   3.148  1.00  0.00      B    H  
ATOM   4161  O   HOH B1381      25.346  31.473  34.142  1.00  0.00      B    O  
ATOM   4162  H1  HOH B1381      24.536  30.867  34.370  1.00  0.00      B    H  
ATOM   4163  H2  HOH B1381      25.012  32.421  34.321  1.00  0.00      B    H  
ATOM   4164  O   HOH B1382      36.273   0.977  38.738  1.00  0.00      B    O  
ATOM   4165  H1  HOH B1382      36.824   1.819  38.562  1.00  0.00      B    H  
ATOM   4166  H2  HOH B1382      35.276   1.164  38.617  1.00  0.00      B    H  
ATOM   4167  O   HOH B1383       9.065   9.897  20.875  1.00  0.00      B    O  
ATOM   4168  H1  HOH B1383       8.289  10.505  21.198  1.00  0.00      B    H  
ATOM   4169  H2  HOH B1383       8.909   9.010  21.179  1.00  0.00      B    H  
ATOM   4170  O   HOH B1384       5.557  19.517  26.152  1.00  0.00      B    O  
ATOM   4171  H1  HOH B1384       5.257  20.035  26.978  1.00  0.00      B    H  
ATOM   4172  H2  HOH B1384       5.190  18.581  26.296  1.00  0.00      B    H  
ATOM   4173  O   HOH B1385      28.021   2.559  21.711  1.00  0.00      B    O  
ATOM   4174  H1  HOH B1385      28.845   2.107  21.321  1.00  0.00      B    H  
ATOM   4175  H2  HOH B1385      27.942   2.162  22.637  1.00  0.00      B    H  
ATOM   4176  O   HOH B1386       9.975  22.542   6.890  1.00  0.00      B    O  
ATOM   4177  H1  HOH B1386       9.783  23.468   6.526  1.00  0.00      B    H  
ATOM   4178  H2  HOH B1386      10.752  22.660   7.544  1.00  0.00      B    H  
ATOM   4179  O   HOH B1387       2.626   4.971  38.865  1.00  0.00      B    O  
ATOM   4180  H1  HOH B1387       3.003   4.673  37.931  1.00  0.00      B    H  
ATOM   4181  H2  HOH B1387       1.594   4.749  38.854  1.00  0.00      B    H  
ATOM   4182  O   HOH B1388       5.512   2.183  19.946  1.00  0.00      B    O  
ATOM   4183  H1  HOH B1388       6.353   1.584  20.117  1.00  0.00      B    H  
ATOM   4184  H2  HOH B1388       4.720   1.920  20.524  1.00  0.00      B    H  
ATOM   4185  O   HOH B1389      14.363   7.385  12.532  1.00  0.00      B    O  
ATOM   4186  H1  HOH B1389      14.071   6.557  13.093  1.00  0.00      B    H  
ATOM   4187  H2  HOH B1389      13.481   7.914  12.489  1.00  0.00      B    H  
ATOM   4188  O   HOH B1390      25.341  19.455   2.445  1.00  0.00      B    O  
ATOM   4189  H1  HOH B1390      24.747  20.075   1.901  1.00  0.00      B    H  
ATOM   4190  H2  HOH B1390      25.269  18.511   2.041  1.00  0.00      B    H  
ATOM   4191  O   HOH B1391      31.302  28.220  16.696  1.00  0.00      B    O  
ATOM   4192  H1  HOH B1391      31.395  28.443  15.732  1.00  0.00      B    H  
ATOM   4193  H2  HOH B1391      31.920  28.795  17.294  1.00  0.00      B    H  
ATOM   4194  O   HOH B1392       5.374   5.143  18.907  1.00  0.00      B    O  
ATOM   4195  H1  HOH B1392       6.159   4.580  18.518  1.00  0.00      B    H  
ATOM   4196  H2  HOH B1392       4.578   4.589  18.685  1.00  0.00      B    H  
ATOM   4197  O   HOH B1393      25.992  21.200  26.618  1.00  0.00      B    O  
ATOM   4198  H1  HOH B1393      25.058  20.784  26.719  1.00  0.00      B    H  
ATOM   4199  H2  HOH B1393      26.052  22.046  27.216  1.00  0.00      B    H  
ATOM   4200  O   HOH B1394      15.949  32.486   4.551  1.00  0.00      B    O  
ATOM   4201  H1  HOH B1394      14.924  32.159   4.446  1.00  0.00      B    H  
ATOM   4202  H2  HOH B1394      16.560  31.739   4.155  1.00  0.00      B    H  
ATOM   4203  O   HOH B1395      14.868  12.429   7.055  1.00  0.00      B    O  
ATOM   4204  H1  HOH B1395      14.295  11.731   6.524  1.00  0.00      B    H  
ATOM   4205  H2  HOH B1395      15.173  11.935   7.942  1.00  0.00      B    H  
ATOM   4206  O   HOH B1396      14.498   9.028  17.213  1.00  0.00      B    O  
ATOM   4207  H1  HOH B1396      14.408   9.436  18.145  1.00  0.00      B    H  
ATOM   4208  H2  HOH B1396      13.864   8.199  17.177  1.00  0.00      B    H  
ATOM   4209  O   HOH B1397      27.411  11.311  13.876  1.00  0.00      B    O  
ATOM   4210  H1  HOH B1397      27.246  10.272  13.868  1.00  0.00      B    H  
ATOM   4211  H2  HOH B1397      26.697  11.768  13.250  1.00  0.00      B    H  
ATOM   4212  O   HOH B1398      11.890  20.660  32.431  1.00  0.00      B    O  
ATOM   4213  H1  HOH B1398      11.637  21.503  31.929  1.00  0.00      B    H  
ATOM   4214  H2  HOH B1398      11.170  20.328  33.066  1.00  0.00      B    H  
ATOM   4215  O   HOH B1399      19.980  33.243  22.663  1.00  0.00      B    O  
ATOM   4216  H1  HOH B1399      20.936  33.451  22.877  1.00  0.00      B    H  
ATOM   4217  H2  HOH B1399      19.821  32.240  22.555  1.00  0.00      B    H  
ATOM   4218  O   HOH B1400       5.699  37.493  23.147  1.00  0.00      B    O  
ATOM   4219  H1  HOH B1400       5.084  37.370  22.371  1.00  0.00      B    H  
ATOM   4220  H2  HOH B1400       6.668  37.745  22.779  1.00  0.00      B    H  
ATOM   4221  O   HOH B1401      23.803  12.000   3.879  1.00  0.00      B    O  
ATOM   4222  H1  HOH B1401      24.646  11.435   3.995  1.00  0.00      B    H  
ATOM   4223  H2  HOH B1401      23.939  12.774   4.544  1.00  0.00      B    H  
ATOM   4224  O   HOH B1402      20.266  22.451   0.520  1.00  0.00      B    O  
ATOM   4225  H1  HOH B1402      19.639  21.776   0.926  1.00  0.00      B    H  
ATOM   4226  H2  HOH B1402      20.402  23.290   1.110  1.00  0.00      B    H  
ATOM   4227  O   HOH B1403      13.448  34.399  21.408  1.00  0.00      B    O  
ATOM   4228  H1  HOH B1403      12.849  33.625  21.381  1.00  0.00      B    H  
ATOM   4229  H2  HOH B1403      13.376  34.700  22.324  1.00  0.00      B    H  
ATOM   4230  O   HOH B1404      34.080   5.649  30.659  1.00  0.00      B    O  
ATOM   4231  H1  HOH B1404      33.356   5.331  31.364  1.00  0.00      B    H  
ATOM   4232  H2  HOH B1404      34.945   5.522  31.126  1.00  0.00      B    H  
ATOM   4233  O   HOH B1405      35.944  31.732  22.572  1.00  0.00      B    O  
ATOM   4234  H1  HOH B1405      36.686  32.360  22.334  1.00  0.00      B    H  
ATOM   4235  H2  HOH B1405      36.384  30.874  22.883  1.00  0.00      B    H  
ATOM   4236  O   HOH B1406      14.263  21.383  11.475  1.00  0.00      B    O  
ATOM   4237  H1  HOH B1406      14.941  20.742  11.971  1.00  0.00      B    H  
ATOM   4238  H2  HOH B1406      14.199  21.019  10.503  1.00  0.00      B    H  
ATOM   4239  O   HOH B1407      35.164   8.410   0.320  1.00  0.00      B    O  
ATOM   4240  H1  HOH B1407      34.784   9.344   0.265  1.00  0.00      B    H  
ATOM   4241  H2  HOH B1407      34.662   8.017   1.148  1.00  0.00      B    H  
ATOM   4242  O   HOH B1408      34.194  23.257  17.170  1.00  0.00      B    O  
ATOM   4243  H1  HOH B1408      34.074  23.600  16.261  1.00  0.00      B    H  
ATOM   4244  H2  HOH B1408      33.300  22.998  17.476  1.00  0.00      B    H  
ATOM   4245  O   HOH B1409      20.912   0.739  29.112  1.00  0.00      B    O  
ATOM   4246  H1  HOH B1409      19.974   0.732  29.612  1.00  0.00      B    H  
ATOM   4247  H2  HOH B1409      21.606   1.282  29.608  1.00  0.00      B    H  
ATOM   4248  O   HOH B1410       8.814  18.821  20.057  1.00  0.00      B    O  
ATOM   4249  H1  HOH B1410       8.390  19.756  20.185  1.00  0.00      B    H  
ATOM   4250  H2  HOH B1410       9.333  18.880  19.170  1.00  0.00      B    H  
ATOM   4251  O   HOH B1411       8.065  38.460  34.969  1.00  0.00      B    O  
ATOM   4252  H1  HOH B1411       8.120  38.370  33.949  1.00  0.00      B    H  
ATOM   4253  H2  HOH B1411       7.440  39.207  35.302  1.00  0.00      B    H  
ATOM   4254  O   HOH B1412      31.461  23.951  14.605  1.00  0.00      B    O  
ATOM   4255  H1  HOH B1412      30.933  24.520  13.968  1.00  0.00      B    H  
ATOM   4256  H2  HOH B1412      32.068  23.317  14.069  1.00  0.00      B    H  
ATOM   4257  O   HOH B1413      28.924  29.715  19.901  1.00  0.00      B    O  
ATOM   4258  H1  HOH B1413      29.579  28.955  19.796  1.00  0.00      B    H  
ATOM   4259  H2  HOH B1413      28.045  29.239  19.963  1.00  0.00      B    H  
ATOM   4260  O   HOH B1414      22.944  14.507  30.564  1.00  0.00      B    O  
ATOM   4261  H1  HOH B1414      23.185  14.571  31.568  1.00  0.00      B    H  
ATOM   4262  H2  HOH B1414      23.750  14.001  30.077  1.00  0.00      B    H  
ATOM   4263  O   HOH B1415       6.545  37.648   7.514  1.00  0.00      B    O  
ATOM   4264  H1  HOH B1415       6.566  37.077   8.350  1.00  0.00      B    H  
ATOM   4265  H2  HOH B1415       7.119  38.483   7.644  1.00  0.00      B    H  
ATOM   4266  O   HOH B1416      30.472  30.094  22.219  1.00  0.00      B    O  
ATOM   4267  H1  HOH B1416      30.443  29.226  22.756  1.00  0.00      B    H  
ATOM   4268  H2  HOH B1416      29.767  30.009  21.391  1.00  0.00      B    H  
ATOM   4269  O   HOH B1417      20.356   5.782  20.674  1.00  0.00      B    O  
ATOM   4270  H1  HOH B1417      20.544   5.290  21.483  1.00  0.00      B    H  
ATOM   4271  H2  HOH B1417      20.744   5.235  19.910  1.00  0.00      B    H  
ATOM   4272  O   HOH B1418      18.528  14.055   6.413  1.00  0.00      B    O  
ATOM   4273  H1  HOH B1418      17.844  14.263   7.084  1.00  0.00      B    H  
ATOM   4274  H2  HOH B1418      19.380  14.517   6.731  1.00  0.00      B    H  
ATOM   4275  O   HOH B1419       2.559   8.034   2.263  1.00  0.00      B    O  
ATOM   4276  H1  HOH B1419       2.748   7.878   1.279  1.00  0.00      B    H  
ATOM   4277  H2  HOH B1419       2.713   9.069   2.377  1.00  0.00      B    H  
ATOM   4278  O   HOH B1420      15.712   5.138   7.401  1.00  0.00      B    O  
ATOM   4279  H1  HOH B1420      15.338   4.520   8.138  1.00  0.00      B    H  
ATOM   4280  H2  HOH B1420      16.176   4.617   6.676  1.00  0.00      B    H  
ATOM   4281  O   HOH B1421      25.600  24.201  15.778  1.00  0.00      B    O  
ATOM   4282  H1  HOH B1421      24.998  23.774  16.461  1.00  0.00      B    H  
ATOM   4283  H2  HOH B1421      25.040  24.880  15.221  1.00  0.00      B    H  
ATOM   4284  O   HOH B1422      13.184   1.999  13.705  1.00  0.00      B    O  
ATOM   4285  H1  HOH B1422      13.421   1.299  13.035  1.00  0.00      B    H  
ATOM   4286  H2  HOH B1422      13.934   1.961  14.393  1.00  0.00      B    H  
ATOM   4287  O   HOH B1423       7.553  38.617   0.165  1.00  0.00      B    O  
ATOM   4288  H1  HOH B1423       7.183  37.872   0.749  1.00  0.00      B    H  
ATOM   4289  H2  HOH B1423       6.989  39.439   0.146  1.00  0.00      B    H  
ATOM   4290  O   HOH B1424      37.119  25.272  16.361  1.00  0.00      B    O  
ATOM   4291  H1  HOH B1424      37.467  25.395  17.292  1.00  0.00      B    H  
ATOM   4292  H2  HOH B1424      36.298  25.848  16.214  1.00  0.00      B    H  
ATOM   4293  O   HOH B1425      28.235  10.245   5.917  1.00  0.00      B    O  
ATOM   4294  H1  HOH B1425      27.829   9.409   6.357  1.00  0.00      B    H  
ATOM   4295  H2  HOH B1425      28.906   9.851   5.244  1.00  0.00      B    H  
ATOM   4296  O   HOH B1426      16.375  29.013   3.339  1.00  0.00      B    O  
ATOM   4297  H1  HOH B1426      16.290  28.204   2.715  1.00  0.00      B    H  
ATOM   4298  H2  HOH B1426      16.158  28.705   4.299  1.00  0.00      B    H  
ATOM   4299  O   HOH B1427       9.182   8.061   1.596  1.00  0.00      B    O  
ATOM   4300  H1  HOH B1427       8.580   8.068   0.832  1.00  0.00      B    H  
ATOM   4301  H2  HOH B1427       9.445   9.003   1.778  1.00  0.00      B    H  
ATOM   4302  O   HOH B1428      24.730  29.942  15.530  1.00  0.00      B    O  
ATOM   4303  H1  HOH B1428      23.919  29.552  15.968  1.00  0.00      B    H  
ATOM   4304  H2  HOH B1428      24.687  30.955  15.622  1.00  0.00      B    H  
ATOM   4305  O   HOH B1429      34.284  36.192  27.365  1.00  0.00      B    O  
ATOM   4306  H1  HOH B1429      33.483  35.700  27.558  1.00  0.00      B    H  
ATOM   4307  H2  HOH B1429      34.815  35.623  26.725  1.00  0.00      B    H  
ATOM   4308  O   HOH B1430       9.943  29.577  25.012  1.00  0.00      B    O  
ATOM   4309  H1  HOH B1430       9.676  30.316  25.607  1.00  0.00      B    H  
ATOM   4310  H2  HOH B1430       9.463  28.750  25.384  1.00  0.00      B    H  
ATOM   4311  O   HOH B1431      11.848   5.987  24.824  1.00  0.00      B    O  
ATOM   4312  H1  HOH B1431      12.362   5.162  24.501  1.00  0.00      B    H  
ATOM   4313  H2  HOH B1431      10.900   5.720  24.940  1.00  0.00      B    H  
ATOM   4314  O   HOH B1432      26.659  30.280  32.306  1.00  0.00      B    O  
ATOM   4315  H1  HOH B1432      25.998  30.100  31.593  1.00  0.00      B    H  
ATOM   4316  H2  HOH B1432      26.175  30.946  32.908  1.00  0.00      B    H  
ATOM   4317  O   HOH B1433      26.348   9.795  29.157  1.00  0.00      B    O  
ATOM   4318  H1  HOH B1433      25.904   9.748  30.040  1.00  0.00      B    H  
ATOM   4319  H2  HOH B1433      25.688   9.940  28.411  1.00  0.00      B    H  
ATOM   4320  O   HOH B1434      29.347  16.112  14.810  1.00  0.00      B    O  
ATOM   4321  H1  HOH B1434      29.022  15.703  13.909  1.00  0.00      B    H  
ATOM   4322  H2  HOH B1434      29.277  15.384  15.529  1.00  0.00      B    H  
ATOM   4323  O   HOH B1435       0.793   3.912  27.262  1.00  0.00      B    O  
ATOM   4324  H1  HOH B1435       1.633   3.420  27.544  1.00  0.00      B    H  
ATOM   4325  H2  HOH B1435       0.998   4.916  27.269  1.00  0.00      B    H  
ATOM   4326  O   HOH B1436       3.772  36.227  12.274  1.00  0.00      B    O  
ATOM   4327  H1  HOH B1436       3.434  35.297  12.516  1.00  0.00      B    H  
ATOM   4328  H2  HOH B1436       4.299  36.564  13.105  1.00  0.00      B    H  
ATOM   4329  O   HOH B1437      12.936  15.619  36.182  1.00  0.00      B    O  
ATOM   4330  H1  HOH B1437      13.773  15.889  36.708  1.00  0.00      B    H  
ATOM   4331  H2  HOH B1437      12.067  16.025  36.584  1.00  0.00      B    H  
ATOM   4332  O   HOH B1438       4.747  31.356   9.381  1.00  0.00      B    O  
ATOM   4333  H1  HOH B1438       4.049  31.119   8.685  1.00  0.00      B    H  
ATOM   4334  H2  HOH B1438       4.447  32.147   9.933  1.00  0.00      B    H  
ATOM   4335  O   HOH B1439      25.209  35.019  16.052  1.00  0.00      B    O  
ATOM   4336  H1  HOH B1439      25.917  34.985  15.291  1.00  0.00      B    H  
ATOM   4337  H2  HOH B1439      25.712  35.308  16.854  1.00  0.00      B    H  
ATOM   4338  O   HOH B1440      35.484  18.056   7.074  1.00  0.00      B    O  
ATOM   4339  H1  HOH B1440      34.772  18.389   7.713  1.00  0.00      B    H  
ATOM   4340  H2  HOH B1440      36.430  18.186   7.520  1.00  0.00      B    H  
ATOM   4341  O   HOH B1441       0.665  34.150   5.319  1.00  0.00      B    O  
ATOM   4342  H1  HOH B1441       1.354  33.599   4.807  1.00  0.00      B    H  
ATOM   4343  H2  HOH B1441       0.986  35.124   5.399  1.00  0.00      B    H  
ATOM   4344  O   HOH B1442      33.576  29.458  27.666  1.00  0.00      B    O  
ATOM   4345  H1  HOH B1442      33.951  29.493  26.718  1.00  0.00      B    H  
ATOM   4346  H2  HOH B1442      33.595  28.540  28.016  1.00  0.00      B    H  
ATOM   4347  O   HOH B1443      13.868   7.490  32.145  1.00  0.00      B    O  
ATOM   4348  H1  HOH B1443      13.182   8.084  32.597  1.00  0.00      B    H  
ATOM   4349  H2  HOH B1443      14.485   8.071  31.666  1.00  0.00      B    H  
ATOM   4350  O   HOH B1444       2.092   4.271  33.497  1.00  0.00      B    O  
ATOM   4351  H1  HOH B1444       1.322   3.727  33.089  1.00  0.00      B    H  
ATOM   4352  H2  HOH B1444       2.899   4.087  32.905  1.00  0.00      B    H  
ATOM   4353  O   HOH B1445      10.570  26.843  31.685  1.00  0.00      B    O  
ATOM   4354  H1  HOH B1445      10.290  26.632  32.608  1.00  0.00      B    H  
ATOM   4355  H2  HOH B1445      10.017  26.332  31.060  1.00  0.00      B    H  
ATOM   4356  O   HOH B1446      37.391   7.940   5.632  1.00  0.00      B    O  
ATOM   4357  H1  HOH B1446      38.405   7.939   5.455  1.00  0.00      B    H  
ATOM   4358  H2  HOH B1446      37.247   7.203   6.340  1.00  0.00      B    H  
ATOM   4359  O   HOH B1447      10.350  30.462  28.722  1.00  0.00      B    O  
ATOM   4360  H1  HOH B1447      10.909  29.904  28.139  1.00  0.00      B    H  
ATOM   4361  H2  HOH B1447       9.668  29.898  29.144  1.00  0.00      B    H  
ATOM   4362  O   HOH B1448      38.446   3.051   4.848  1.00  0.00      B    O  
ATOM   4363  H1  HOH B1448      38.392   2.056   4.837  1.00  0.00      B    H  
ATOM   4364  H2  HOH B1448      38.094   3.326   5.713  1.00  0.00      B    H  
ATOM   4365  O   HOH B1449       3.033  29.646  18.380  1.00  0.00      B    O  
ATOM   4366  H1  HOH B1449       4.007  29.955  18.679  1.00  0.00      B    H  
ATOM   4367  H2  HOH B1449       2.331  30.186  18.920  1.00  0.00      B    H  
ATOM   4368  O   HOH B1450       7.534  27.012   0.887  1.00  0.00      B    O  
ATOM   4369  H1  HOH B1450       8.501  26.985   0.561  1.00  0.00      B    H  
ATOM   4370  H2  HOH B1450       7.541  26.866   1.928  1.00  0.00      B    H  
ATOM   4371  O   HOH B1451       8.021  12.564  32.268  1.00  0.00      B    O  
ATOM   4372  H1  HOH B1451       7.153  12.235  32.631  1.00  0.00      B    H  
ATOM   4373  H2  HOH B1451       8.736  12.619  32.999  1.00  0.00      B    H  
ATOM   4374  O   HOH B1452      12.848  26.250  37.582  1.00  0.00      B    O  
ATOM   4375  H1  HOH B1452      11.947  26.329  37.106  1.00  0.00      B    H  
ATOM   4376  H2  HOH B1452      13.168  25.320  37.485  1.00  0.00      B    H  
ATOM   4377  O   HOH B1453      12.805   2.914   4.058  1.00  0.00      B    O  
ATOM   4378  H1  HOH B1453      13.433   3.701   3.762  1.00  0.00      B    H  
ATOM   4379  H2  HOH B1453      13.334   2.089   3.865  1.00  0.00      B    H  
ATOM   4380  O   HOH B1454       9.481  13.312  12.349  1.00  0.00      B    O  
ATOM   4381  H1  HOH B1454      10.445  13.557  12.592  1.00  0.00      B    H  
ATOM   4382  H2  HOH B1454       9.607  12.476  11.816  1.00  0.00      B    H  
ATOM   4383  O   HOH B1455      15.637  24.668  34.549  1.00  0.00      B    O  
ATOM   4384  H1  HOH B1455      16.660  24.806  34.643  1.00  0.00      B    H  
ATOM   4385  H2  HOH B1455      15.434  23.653  34.607  1.00  0.00      B    H  
ATOM   4386  O   HOH B1456      37.190   4.641  23.599  1.00  0.00      B    O  
ATOM   4387  H1  HOH B1456      36.552   4.890  24.359  1.00  0.00      B    H  
ATOM   4388  H2  HOH B1456      37.394   5.512  23.154  1.00  0.00      B    H  
ATOM   4389  O   HOH B1457      33.436  33.643  14.922  1.00  0.00      B    O  
ATOM   4390  H1  HOH B1457      34.216  34.235  15.303  1.00  0.00      B    H  
ATOM   4391  H2  HOH B1457      32.994  34.133  14.163  1.00  0.00      B    H  
ATOM   4392  O   HOH B1458       1.949  33.105  36.327  1.00  0.00      B    O  
ATOM   4393  H1  HOH B1458       2.461  33.959  36.581  1.00  0.00      B    H  
ATOM   4394  H2  HOH B1458       2.077  32.964  35.323  1.00  0.00      B    H  
ATOM   4395  O   HOH B1459      27.007  36.060  30.628  1.00  0.00      B    O  
ATOM   4396  H1  HOH B1459      26.626  36.174  29.714  1.00  0.00      B    H  
ATOM   4397  H2  HOH B1459      27.532  36.874  30.856  1.00  0.00      B    H  
ATOM   4398  O   HOH B1460      28.611  26.288  28.057  1.00  0.00      B    O  
ATOM   4399  H1  HOH B1460      28.878  27.206  27.715  1.00  0.00      B    H  
ATOM   4400  H2  HOH B1460      28.074  25.819  27.284  1.00  0.00      B    H  
ATOM   4401  O   HOH B1461      26.493  38.951   5.925  1.00  0.00      B    O  
ATOM   4402  H1  HOH B1461      25.710  38.474   5.513  1.00  0.00      B    H  
ATOM   4403  H2  HOH B1461      26.335  38.996   6.921  1.00  0.00      B    H  
ATOM   4404  O   HOH B1462      31.051   5.108  16.040  1.00  0.00      B    O  
ATOM   4405  H1  HOH B1462      30.773   4.143  15.917  1.00  0.00      B    H  
ATOM   4406  H2  HOH B1462      30.687   5.656  15.232  1.00  0.00      B    H  
ATOM   4407  O   HOH B1463      28.222   3.304  34.865  1.00  0.00      B    O  
ATOM   4408  H1  HOH B1463      27.914   4.244  34.597  1.00  0.00      B    H  
ATOM   4409  H2  HOH B1463      27.986   2.579  34.174  1.00  0.00      B    H  
ATOM   4410  O   HOH B1464      35.483  36.886  20.495  1.00  0.00      B    O  
ATOM   4411  H1  HOH B1464      34.931  37.024  19.694  1.00  0.00      B    H  
ATOM   4412  H2  HOH B1464      34.915  36.814  21.341  1.00  0.00      B    H  
ATOM   4413  O   HOH B1465      23.730  24.381  20.280  1.00  0.00      B    O  
ATOM   4414  H1  HOH B1465      23.939  25.320  20.645  1.00  0.00      B    H  
ATOM   4415  H2  HOH B1465      23.627  23.704  21.027  1.00  0.00      B    H  
ATOM   4416  O   HOH B1466      10.879  12.578  25.673  1.00  0.00      B    O  
ATOM   4417  H1  HOH B1466      10.057  13.052  25.984  1.00  0.00      B    H  
ATOM   4418  H2  HOH B1466      11.627  13.227  25.807  1.00  0.00      B    H  
ATOM   4419  O   HOH B1467      20.170   9.369   9.324  1.00  0.00      B    O  
ATOM   4420  H1  HOH B1467      20.176   9.771   8.396  1.00  0.00      B    H  
ATOM   4421  H2  HOH B1467      19.233   9.048   9.555  1.00  0.00      B    H  
ATOM   4422  O   HOH B1468      15.607  34.168  38.298  1.00  0.00      B    O  
ATOM   4423  H1  HOH B1468      15.230  33.351  38.733  1.00  0.00      B    H  
ATOM   4424  H2  HOH B1468      16.109  34.725  38.967  1.00  0.00      B    H  
ATOM   4425  O   HOH B1469      31.702  19.871  10.782  1.00  0.00      B    O  
ATOM   4426  H1  HOH B1469      32.047  19.616   9.837  1.00  0.00      B    H  
ATOM   4427  H2  HOH B1469      32.433  19.581  11.454  1.00  0.00      B    H  
ATOM   4428  O   HOH B1470      37.119  28.887  27.996  1.00  0.00      B    O  
ATOM   4429  H1  HOH B1470      37.032  27.899  28.143  1.00  0.00      B    H  
ATOM   4430  H2  HOH B1470      37.787  29.046  27.308  1.00  0.00      B    H  
ATOM   4431  O   HOH B1471      19.270  26.061   3.180  1.00  0.00      B    O  
ATOM   4432  H1  HOH B1471      18.257  26.079   2.896  1.00  0.00      B    H  
ATOM   4433  H2  HOH B1471      19.349  25.452   3.991  1.00  0.00      B    H  
ATOM   4434  O   HOH B1472       7.274  25.597  35.955  1.00  0.00      B    O  
ATOM   4435  H1  HOH B1472       6.705  26.079  36.637  1.00  0.00      B    H  
ATOM   4436  H2  HOH B1472       6.919  25.784  34.992  1.00  0.00      B    H  
ATOM   4437  O   HOH B1473      28.018   6.026   7.396  1.00  0.00      B    O  
ATOM   4438  H1  HOH B1473      28.778   5.730   6.717  1.00  0.00      B    H  
ATOM   4439  H2  HOH B1473      27.457   5.149   7.483  1.00  0.00      B    H  
ATOM   4440  O   HOH B1474      18.026   1.549  29.892  1.00  0.00      B    O  
ATOM   4441  H1  HOH B1474      18.085   2.165  30.701  1.00  0.00      B    H  
ATOM   4442  H2  HOH B1474      17.318   0.836  30.037  1.00  0.00      B    H  
ATOM   4443  O   HOH B1475       6.097   4.146  26.204  1.00  0.00      B    O  
ATOM   4444  H1  HOH B1475       6.551   4.798  25.547  1.00  0.00      B    H  
ATOM   4445  H2  HOH B1475       5.690   3.452  25.551  1.00  0.00      B    H  
ATOM   4446  O   HOH B1476      35.167   7.577  18.814  1.00  0.00      B    O  
ATOM   4447  H1  HOH B1476      35.228   8.112  17.921  1.00  0.00      B    H  
ATOM   4448  H2  HOH B1476      34.290   7.054  18.724  1.00  0.00      B    H  
ATOM   4449  O   HOH B1477      15.529   6.598  10.334  1.00  0.00      B    O  
ATOM   4450  H1  HOH B1477      14.938   6.040   9.772  1.00  0.00      B    H  
ATOM   4451  H2  HOH B1477      15.126   6.747  11.266  1.00  0.00      B    H  
ATOM   4452  O   HOH B1478      26.277  10.860   4.177  1.00  0.00      B    O  
ATOM   4453  H1  HOH B1478      26.711  11.418   3.436  1.00  0.00      B    H  
ATOM   4454  H2  HOH B1478      26.934  10.609   4.960  1.00  0.00      B    H  
ATOM   4455  O   HOH B1479      37.904   8.627   2.712  1.00  0.00      B    O  
ATOM   4456  H1  HOH B1479      37.498   8.474   3.579  1.00  0.00      B    H  
ATOM   4457  H2  HOH B1479      38.485   7.879   2.386  1.00  0.00      B    H  
ATOM   4458  O   HOH B1480      13.090   7.853  26.148  1.00  0.00      B    O  
ATOM   4459  H1  HOH B1480      12.464   7.224  25.667  1.00  0.00      B    H  
ATOM   4460  H2  HOH B1480      12.754   8.827  26.158  1.00  0.00      B    H  
ATOM   4461  O   HOH B1481       8.234  37.456  28.107  1.00  0.00      B    O  
ATOM   4462  H1  HOH B1481       7.371  37.881  28.407  1.00  0.00      B    H  
ATOM   4463  H2  HOH B1481       8.794  37.380  28.990  1.00  0.00      B    H  
ATOM   4464  O   HOH B1482       3.681  15.641   8.425  1.00  0.00      B    O  
ATOM   4465  H1  HOH B1482       2.966  14.931   8.359  1.00  0.00      B    H  
ATOM   4466  H2  HOH B1482       3.668  16.136   7.556  1.00  0.00      B    H  
ATOM   4467  O   HOH B1483      29.366  21.776  13.855  1.00  0.00      B    O  
ATOM   4468  H1  HOH B1483      28.586  22.448  13.888  1.00  0.00      B    H  
ATOM   4469  H2  HOH B1483      29.953  22.264  13.247  1.00  0.00      B    H  
ATOM   4470  O   HOH B1484      33.729  19.658  12.695  1.00  0.00      B    O  
ATOM   4471  H1  HOH B1484      34.708  19.369  12.661  1.00  0.00      B    H  
ATOM   4472  H2  HOH B1484      33.322  19.432  13.588  1.00  0.00      B    H  
ATOM   4473  O   HOH B1485      23.140   6.475   1.219  1.00  0.00      B    O  
ATOM   4474  H1  HOH B1485      23.619   7.360   1.571  1.00  0.00      B    H  
ATOM   4475  H2  HOH B1485      23.909   5.797   1.079  1.00  0.00      B    H  
ATOM   4476  O   HOH B1486       0.633  29.647  29.887  1.00  0.00      B    O  
ATOM   4477  H1  HOH B1486       0.013  30.130  29.265  1.00  0.00      B    H  
ATOM   4478  H2  HOH B1486       1.501  29.605  29.401  1.00  0.00      B    H  
ATOM   4479  O   HOH B1487       0.593   5.614  16.983  1.00  0.00      B    O  
ATOM   4480  H1  HOH B1487       0.854   5.579  15.988  1.00  0.00      B    H  
ATOM   4481  H2  HOH B1487       0.386   6.613  17.222  1.00  0.00      B    H  
ATOM   4482  O   HOH B1488       6.203  15.539  14.273  1.00  0.00      B    O  
ATOM   4483  H1  HOH B1488       5.264  15.506  14.702  1.00  0.00      B    H  
ATOM   4484  H2  HOH B1488       6.246  16.191  13.484  1.00  0.00      B    H  
ATOM   4485  O   HOH B1489      23.604  34.823  20.821  1.00  0.00      B    O  
ATOM   4486  H1  HOH B1489      24.605  34.615  20.787  1.00  0.00      B    H  
ATOM   4487  H2  HOH B1489      23.356  34.810  21.798  1.00  0.00      B    H  
ATOM   4488  O   HOH B1490      14.541  32.246  27.727  1.00  0.00      B    O  
ATOM   4489  H1  HOH B1490      14.001  32.592  28.467  1.00  0.00      B    H  
ATOM   4490  H2  HOH B1490      15.414  31.996  28.210  1.00  0.00      B    H  
ATOM   4491  O   HOH B1491      25.621  38.125  33.520  1.00  0.00      B    O  
ATOM   4492  H1  HOH B1491      25.081  38.446  32.710  1.00  0.00      B    H  
ATOM   4493  H2  HOH B1491      26.296  38.826  33.736  1.00  0.00      B    H  
ATOM   4494  O   HOH B1492      14.383  37.449   9.488  1.00  0.00      B    O  
ATOM   4495  H1  HOH B1492      14.203  36.539   9.742  1.00  0.00      B    H  
ATOM   4496  H2  HOH B1492      13.968  37.543   8.556  1.00  0.00      B    H  
ATOM   4497  O   HOH B1493      21.948  36.087  25.166  1.00  0.00      B    O  
ATOM   4498  H1  HOH B1493      21.044  36.508  25.154  1.00  0.00      B    H  
ATOM   4499  H2  HOH B1493      22.382  36.393  26.027  1.00  0.00      B    H  
ATOM   4500  O   HOH B1494      29.967  30.291   5.535  1.00  0.00      B    O  
ATOM   4501  H1  HOH B1494      29.306  29.511   5.610  1.00  0.00      B    H  
ATOM   4502  H2  HOH B1494      30.833  29.872   5.244  1.00  0.00      B    H  
ATOM   4503  O   HOH B1495       5.642   8.555  38.345  1.00  0.00      B    O  
ATOM   4504  H1  HOH B1495       6.102   7.660  38.274  1.00  0.00      B    H  
ATOM   4505  H2  HOH B1495       4.673   8.300  38.494  1.00  0.00      B    H  
ATOM   4506  O   HOH B1496       6.913  30.327  29.549  1.00  0.00      B    O  
ATOM   4507  H1  HOH B1496       6.157  30.809  30.081  1.00  0.00      B    H  
ATOM   4508  H2  HOH B1496       6.482  29.815  28.742  1.00  0.00      B    H  
ATOM   4509  O   HOH B1497      24.100  -0.243  31.416  1.00  0.00      B    O  
ATOM   4510  H1  HOH B1497      24.766  -0.134  30.665  1.00  0.00      B    H  
ATOM   4511  H2  HOH B1497      23.428   0.528  31.458  1.00  0.00      B    H  
ATOM   4512  O   HOH B1498      35.816  33.885  33.793  1.00  0.00      B    O  
ATOM   4513  H1  HOH B1498      36.524  33.236  33.513  1.00  0.00      B    H  
ATOM   4514  H2  HOH B1498      35.950  34.767  33.287  1.00  0.00      B    H  
ATOM   4515  O   HOH B1499      24.362  31.824  29.556  1.00  0.00      B    O  
ATOM   4516  H1  HOH B1499      25.185  32.446  29.493  1.00  0.00      B    H  
ATOM   4517  H2  HOH B1499      24.671  30.865  29.681  1.00  0.00      B    H  
ATOM   4518  O   HOH B1500      34.907  13.737  30.633  1.00  0.00      B    O  
ATOM   4519  H1  HOH B1500      35.363  12.890  30.956  1.00  0.00      B    H  
ATOM   4520  H2  HOH B1500      35.546  14.299  30.103  1.00  0.00      B    H  
ATOM   4521  O   HOH B1501      21.246  24.347   2.065  1.00  0.00      B    O  
ATOM   4522  H1  HOH B1501      22.061  24.464   2.675  1.00  0.00      B    H  
ATOM   4523  H2  HOH B1501      20.599  25.042   2.396  1.00  0.00      B    H  
ATOM   4524  O   HOH B1502      25.606   7.948  38.711  1.00  0.00      B    O  
ATOM   4525  H1  HOH B1502      25.335   8.819  38.255  1.00  0.00      B    H  
ATOM   4526  H2  HOH B1502      25.231   7.955  39.657  1.00  0.00      B    H  
ATOM   4527  O   HOH B1503      12.738  15.515   2.200  1.00  0.00      B    O  
ATOM   4528  H1  HOH B1503      12.324  16.113   1.482  1.00  0.00      B    H  
ATOM   4529  H2  HOH B1503      13.034  16.095   2.956  1.00  0.00      B    H  
ATOM   4530  O   HOH B1504       0.588  35.347  11.322  1.00  0.00      B    O  
ATOM   4531  H1  HOH B1504       1.404  34.989  10.779  1.00  0.00      B    H  
ATOM   4532  H2  HOH B1504       0.014  34.522  11.489  1.00  0.00      B    H  
ATOM   4533  O   HOH B1505       3.729  13.045  33.895  1.00  0.00      B    O  
ATOM   4534  H1  HOH B1505       2.945  13.114  34.461  1.00  0.00      B    H  
ATOM   4535  H2  HOH B1505       4.505  13.186  34.542  1.00  0.00      B    H  
ATOM   4536  O   HOH B1506       7.193  25.246  11.434  1.00  0.00      B    O  
ATOM   4537  H1  HOH B1506       6.424  24.797  10.953  1.00  0.00      B    H  
ATOM   4538  H2  HOH B1506       6.968  26.258  11.480  1.00  0.00      B    H  
ATOM   4539  O   HOH B1507      32.613  20.498   3.255  1.00  0.00      B    O  
ATOM   4540  H1  HOH B1507      33.300  20.033   3.896  1.00  0.00      B    H  
ATOM   4541  H2  HOH B1507      31.758  20.690   3.840  1.00  0.00      B    H  
ATOM   4542  O   HOH B1508      21.391  10.265  16.820  1.00  0.00      B    O  
ATOM   4543  H1  HOH B1508      22.185  10.536  16.247  1.00  0.00      B    H  
ATOM   4544  H2  HOH B1508      20.580  10.475  16.277  1.00  0.00      B    H  
ATOM   4545  O   HOH B1509      10.575   5.016  38.007  1.00  0.00      B    O  
ATOM   4546  H1  HOH B1509      11.157   4.221  37.761  1.00  0.00      B    H  
ATOM   4547  H2  HOH B1509       9.816   5.002  37.341  1.00  0.00      B    H  
ATOM   4548  O   HOH B1510      36.885  20.831   2.796  1.00  0.00      B    O  
ATOM   4549  H1  HOH B1510      36.130  20.349   2.334  1.00  0.00      B    H  
ATOM   4550  H2  HOH B1510      36.945  21.737   2.335  1.00  0.00      B    H  
ATOM   4551  O   HOH B1511       0.732  13.465  26.719  1.00  0.00      B    O  
ATOM   4552  H1  HOH B1511       0.675  12.604  27.254  1.00  0.00      B    H  
ATOM   4553  H2  HOH B1511       0.118  13.516  25.887  1.00  0.00      B    H  
ATOM   4554  O   HOH B1512      20.209   9.577  35.537  1.00  0.00      B    O  
ATOM   4555  H1  HOH B1512      20.178   9.048  34.637  1.00  0.00      B    H  
ATOM   4556  H2  HOH B1512      20.792   9.002  36.101  1.00  0.00      B    H  
ATOM   4557  O   HOH B1513      25.024  26.591  31.755  1.00  0.00      B    O  
ATOM   4558  H1  HOH B1513      25.680  26.377  31.031  1.00  0.00      B    H  
ATOM   4559  H2  HOH B1513      25.292  26.123  32.664  1.00  0.00      B    H  
ATOM   4560  O   HOH B1514      28.957  20.905   8.588  1.00  0.00      B    O  
ATOM   4561  H1  HOH B1514      28.468  21.161   9.456  1.00  0.00      B    H  
ATOM   4562  H2  HOH B1514      29.185  19.905   8.589  1.00  0.00      B    H  
ATOM   4563  O   HOH B1515      39.289   0.232  25.655  1.00  0.00      B    O  
ATOM   4564  H1  HOH B1515      38.829  -0.434  26.275  1.00  0.00      B    H  
ATOM   4565  H2  HOH B1515      38.755   1.076  25.615  1.00  0.00      B    H  
ATOM   4566  O   HOH B1516      29.270  27.568   5.735  1.00  0.00      B    O  
ATOM   4567  H1  HOH B1516      29.847  26.777   5.408  1.00  0.00      B    H  
ATOM   4568  H2  HOH B1516      28.679  27.275   6.536  1.00  0.00      B    H  
ATOM   4569  O   HOH B1517       0.824   1.668  23.485  1.00  0.00      B    O  
ATOM   4570  H1  HOH B1517       0.149   1.194  22.859  1.00  0.00      B    H  
ATOM   4571  H2  HOH B1517       0.677   1.344  24.435  1.00  0.00      B    H  
ATOM   4572  O   HOH B1518      27.051  15.721  21.004  1.00  0.00      B    O  
ATOM   4573  H1  HOH B1518      27.782  15.442  21.614  1.00  0.00      B    H  
ATOM   4574  H2  HOH B1518      27.118  16.715  20.881  1.00  0.00      B    H  
ATOM   4575  O   HOH B1519       1.467  24.948   0.053  1.00  0.00      B    O  
ATOM   4576  H1  HOH B1519       1.816  25.797   0.531  1.00  0.00      B    H  
ATOM   4577  H2  HOH B1519       0.534  25.211  -0.248  1.00  0.00      B    H  
ATOM   4578  O   HOH B1520      36.656   6.425   7.904  1.00  0.00      B    O  
ATOM   4579  H1  HOH B1520      37.347   7.127   8.135  1.00  0.00      B    H  
ATOM   4580  H2  HOH B1520      37.148   5.546   7.872  1.00  0.00      B    H  
ATOM   4581  O   HOH B1521       6.092  27.226  26.033  1.00  0.00      B    O  
ATOM   4582  H1  HOH B1521       6.535  26.959  25.114  1.00  0.00      B    H  
ATOM   4583  H2  HOH B1521       5.416  26.485  26.371  1.00  0.00      B    H  
ATOM   4584  O   HOH B1522      14.547  34.471  18.271  1.00  0.00      B    O  
ATOM   4585  H1  HOH B1522      14.488  35.243  17.674  1.00  0.00      B    H  
ATOM   4586  H2  HOH B1522      15.337  34.582  18.891  1.00  0.00      B    H  
ATOM   4587  O   HOH B1523      23.964  25.050  34.664  1.00  0.00      B    O  
ATOM   4588  H1  HOH B1523      23.605  24.325  33.994  1.00  0.00      B    H  
ATOM   4589  H2  HOH B1523      24.902  24.999  34.562  1.00  0.00      B    H  
ATOM   4590  O   HOH B1524      34.597  31.535  12.310  1.00  0.00      B    O  
ATOM   4591  H1  HOH B1524      34.990  31.728  13.147  1.00  0.00      B    H  
ATOM   4592  H2  HOH B1524      35.312  31.144  11.694  1.00  0.00      B    H  
ATOM   4593  O   HOH B1525      34.781  24.965   8.105  1.00  0.00      B    O  
ATOM   4594  H1  HOH B1525      34.333  24.078   7.798  1.00  0.00      B    H  
ATOM   4595  H2  HOH B1525      34.990  25.022   9.075  1.00  0.00      B    H  
ATOM   4596  O   HOH B1526       7.102  33.849  21.631  1.00  0.00      B    O  
ATOM   4597  H1  HOH B1526       6.458  33.078  21.840  1.00  0.00      B    H  
ATOM   4598  H2  HOH B1526       8.019  33.627  21.951  1.00  0.00      B    H  
ATOM   4599  O   HOH B1527      12.574  37.737  22.113  1.00  0.00      B    O  
ATOM   4600  H1  HOH B1527      12.531  38.083  23.061  1.00  0.00      B    H  
ATOM   4601  H2  HOH B1527      11.743  37.125  22.105  1.00  0.00      B    H  
ATOM   4602  O   HOH B1528      19.394  31.839  16.616  1.00  0.00      B    O  
ATOM   4603  H1  HOH B1528      19.087  31.038  17.156  1.00  0.00      B    H  
ATOM   4604  H2  HOH B1528      18.616  32.132  15.967  1.00  0.00      B    H  
ATOM   4605  O   HOH B1529      33.283   5.387   4.609  1.00  0.00      B    O  
ATOM   4606  H1  HOH B1529      33.496   5.089   5.551  1.00  0.00      B    H  
ATOM   4607  H2  HOH B1529      34.122   5.951   4.336  1.00  0.00      B    H  
ATOM   4608  O   HOH B1530      25.077   3.203  33.794  1.00  0.00      B    O  
ATOM   4609  H1  HOH B1530      25.062   2.382  34.402  1.00  0.00      B    H  
ATOM   4610  H2  HOH B1530      25.529   3.985  34.280  1.00  0.00      B    H  
ATOM   4611  O   HOH B1531       6.141   4.744  13.028  1.00  0.00      B    O  
ATOM   4612  H1  HOH B1531       6.435   3.979  12.382  1.00  0.00      B    H  
ATOM   4613  H2  HOH B1531       6.151   4.328  13.955  1.00  0.00      B    H  
ATOM   4614  O   HOH B1532       4.089  18.653  22.523  1.00  0.00      B    O  
ATOM   4615  H1  HOH B1532       3.378  18.292  23.224  1.00  0.00      B    H  
ATOM   4616  H2  HOH B1532       4.615  17.886  22.138  1.00  0.00      B    H  
ATOM   4617  O   HOH B1533      27.631  19.284   3.660  1.00  0.00      B    O  
ATOM   4618  H1  HOH B1533      26.756  19.404   3.061  1.00  0.00      B    H  
ATOM   4619  H2  HOH B1533      27.872  20.228   3.917  1.00  0.00      B    H  
ATOM   4620  O   HOH B1534       6.806  11.481  21.818  1.00  0.00      B    O  
ATOM   4621  H1  HOH B1534       6.057  10.947  22.297  1.00  0.00      B    H  
ATOM   4622  H2  HOH B1534       6.642  11.342  20.818  1.00  0.00      B    H  
ATOM   4623  O   HOH B1535      10.506  26.670  36.487  1.00  0.00      B    O  
ATOM   4624  H1  HOH B1535      10.093  25.769  36.362  1.00  0.00      B    H  
ATOM   4625  H2  HOH B1535       9.659  27.210  36.843  1.00  0.00      B    H  
ATOM   4626  O   HOH B1536      14.699  24.040  29.090  1.00  0.00      B    O  
ATOM   4627  H1  HOH B1536      13.673  24.013  29.036  1.00  0.00      B    H  
ATOM   4628  H2  HOH B1536      14.931  24.706  29.823  1.00  0.00      B    H  
ATOM   4629  O   HOH B1537      14.841   3.712   9.822  1.00  0.00      B    O  
ATOM   4630  H1  HOH B1537      14.371   2.911   9.428  1.00  0.00      B    H  
ATOM   4631  H2  HOH B1537      15.461   3.417  10.539  1.00  0.00      B    H  
ATOM   4632  O   HOH B1538      28.987   1.016  14.654  1.00  0.00      B    O  
ATOM   4633  H1  HOH B1538      29.520   1.546  13.987  1.00  0.00      B    H  
ATOM   4634  H2  HOH B1538      28.747   1.686  15.361  1.00  0.00      B    H  
ATOM   4635  O   HOH B1539       2.160   9.256  23.130  1.00  0.00      B    O  
ATOM   4636  H1  HOH B1539       1.752  10.212  23.374  1.00  0.00      B    H  
ATOM   4637  H2  HOH B1539       1.650   8.776  22.453  1.00  0.00      B    H  
ATOM   4638  O   HOH B1540      27.845  19.451  34.842  1.00  0.00      B    O  
ATOM   4639  H1  HOH B1540      28.686  20.106  34.877  1.00  0.00      B    H  
ATOM   4640  H2  HOH B1540      27.050  20.099  34.670  1.00  0.00      B    H  
ATOM   4641  O   HOH B1541      24.319  37.721   4.679  1.00  0.00      B    O  
ATOM   4642  H1  HOH B1541      23.602  37.223   5.226  1.00  0.00      B    H  
ATOM   4643  H2  HOH B1541      23.786  38.179   3.923  1.00  0.00      B    H  
ATOM   4644  O   HOH B1542       2.769  17.591  24.456  1.00  0.00      B    O  
ATOM   4645  H1  HOH B1542       3.056  17.502  25.430  1.00  0.00      B    H  
ATOM   4646  H2  HOH B1542       1.759  17.771  24.479  1.00  0.00      B    H  
ATOM   4647  O   HOH B1543      38.258  25.517  38.080  1.00  0.00      B    O  
ATOM   4648  H1  HOH B1543      37.361  25.890  38.466  1.00  0.00      B    H  
ATOM   4649  H2  HOH B1543      38.189  24.515  38.081  1.00  0.00      B    H  
ATOM   4650  O   HOH B1544      11.801  20.683  12.353  1.00  0.00      B    O  
ATOM   4651  H1  HOH B1544      12.008  19.699  12.181  1.00  0.00      B    H  
ATOM   4652  H2  HOH B1544      12.657  21.274  12.109  1.00  0.00      B    H  
ATOM   4653  O   HOH B1545      32.390  28.770   5.022  1.00  0.00      B    O  
ATOM   4654  H1  HOH B1545      32.217  28.184   5.853  1.00  0.00      B    H  
ATOM   4655  H2  HOH B1545      32.100  28.178   4.233  1.00  0.00      B    H  
ATOM   4656  O   HOH B1546      27.069   5.894  28.843  1.00  0.00      B    O  
ATOM   4657  H1  HOH B1546      27.752   6.416  29.318  1.00  0.00      B    H  
ATOM   4658  H2  HOH B1546      26.192   5.917  29.348  1.00  0.00      B    H  
ATOM   4659  O   HOH B1547      19.949  22.067  27.959  1.00  0.00      B    O  
ATOM   4660  H1  HOH B1547      20.157  21.495  27.111  1.00  0.00      B    H  
ATOM   4661  H2  HOH B1547      19.827  21.435  28.720  1.00  0.00      B    H  
ATOM   4662  O   HOH B1548      30.919  35.291  20.921  1.00  0.00      B    O  
ATOM   4663  H1  HOH B1548      31.469  34.445  21.079  1.00  0.00      B    H  
ATOM   4664  H2  HOH B1548      30.744  35.656  21.905  1.00  0.00      B    H  
ATOM   4665  O   HOH B1549       9.378   9.394   8.553  1.00  0.00      B    O  
ATOM   4666  H1  HOH B1549       9.194   9.676   7.578  1.00  0.00      B    H  
ATOM   4667  H2  HOH B1549       9.289   8.342   8.599  1.00  0.00      B    H  
ATOM   4668  O   HOH B1550      31.265  27.145  35.234  1.00  0.00      B    O  
ATOM   4669  H1  HOH B1550      30.420  27.672  35.131  1.00  0.00      B    H  
ATOM   4670  H2  HOH B1550      31.946  27.766  35.740  1.00  0.00      B    H  
ATOM   4671  O   HOH B1551      28.893   3.029  16.815  1.00  0.00      B    O  
ATOM   4672  H1  HOH B1551      28.574   3.547  16.033  1.00  0.00      B    H  
ATOM   4673  H2  HOH B1551      28.613   3.554  17.685  1.00  0.00      B    H  
ATOM   4674  O   HOH B1552      24.886  27.737  35.189  1.00  0.00      B    O  
ATOM   4675  H1  HOH B1552      24.414  26.894  34.877  1.00  0.00      B    H  
ATOM   4676  H2  HOH B1552      24.218  28.494  35.157  1.00  0.00      B    H  
ATOM   4677  O   HOH B1553      33.204   2.679  21.579  1.00  0.00      B    O  
ATOM   4678  H1  HOH B1553      34.103   3.127  21.568  1.00  0.00      B    H  
ATOM   4679  H2  HOH B1553      33.150   2.012  20.801  1.00  0.00      B    H  
ATOM   4680  O   HOH B1554      17.206  23.667  30.969  1.00  0.00      B    O  
ATOM   4681  H1  HOH B1554      17.772  24.486  31.212  1.00  0.00      B    H  
ATOM   4682  H2  HOH B1554      16.260  23.890  31.233  1.00  0.00      B    H  
ATOM   4683  O   HOH B1555      26.707  29.393  13.616  1.00  0.00      B    O  
ATOM   4684  H1  HOH B1555      26.594  29.466  14.618  1.00  0.00      B    H  
ATOM   4685  H2  HOH B1555      27.602  29.824  13.441  1.00  0.00      B    H  
ATOM   4686  O   HOH B1556      21.356  24.724  13.418  1.00  0.00      B    O  
ATOM   4687  H1  HOH B1556      20.614  24.617  12.700  1.00  0.00      B    H  
ATOM   4688  H2  HOH B1556      20.999  25.398  14.130  1.00  0.00      B    H  
ATOM   4689  O   HOH B1557      34.111  20.320  30.752  1.00  0.00      B    O  
ATOM   4690  H1  HOH B1557      35.068  20.243  31.098  1.00  0.00      B    H  
ATOM   4691  H2  HOH B1557      33.446  20.390  31.536  1.00  0.00      B    H  
ATOM   4692  O   HOH B1558      29.376  10.491  37.940  1.00  0.00      B    O  
ATOM   4693  H1  HOH B1558      29.026  10.801  36.958  1.00  0.00      B    H  
ATOM   4694  H2  HOH B1558      29.849   9.606  37.757  1.00  0.00      B    H  
ATOM   4695  O   HOH B1559       0.921  31.901  18.611  1.00  0.00      B    O  
ATOM   4696  H1  HOH B1559       0.419  32.164  17.758  1.00  0.00      B    H  
ATOM   4697  H2  HOH B1559       1.544  32.553  18.914  1.00  0.00      B    H  
ATOM   4698  O   HOH B1560      32.749   7.661  22.597  1.00  0.00      B    O  
ATOM   4699  H1  HOH B1560      32.148   7.615  23.395  1.00  0.00      B    H  
ATOM   4700  H2  HOH B1560      32.759   6.729  22.286  1.00  0.00      B    H  
ATOM   4701  O   HOH B1561      23.558  32.080  24.535  1.00  0.00      B    O  
ATOM   4702  H1  HOH B1561      23.108  31.821  25.452  1.00  0.00      B    H  
ATOM   4703  H2  HOH B1561      23.625  31.312  23.854  1.00  0.00      B    H  
ATOM   4704  O   HOH B1562       3.450  32.520  38.611  1.00  0.00      B    O  
ATOM   4705  H1  HOH B1562       3.039  32.360  39.531  1.00  0.00      B    H  
ATOM   4706  H2  HOH B1562       2.758  32.684  37.871  1.00  0.00      B    H  
ATOM   4707  O   HOH B1563      22.715  31.692  27.210  1.00  0.00      B    O  
ATOM   4708  H1  HOH B1563      23.440  31.717  27.988  1.00  0.00      B    H  
ATOM   4709  H2  HOH B1563      22.133  32.546  27.456  1.00  0.00      B    H  
ATOM   4710  O   HOH B1564      30.434  36.023  23.399  1.00  0.00      B    O  
ATOM   4711  H1  HOH B1564      31.079  35.933  24.179  1.00  0.00      B    H  
ATOM   4712  H2  HOH B1564      30.165  37.007  23.282  1.00  0.00      B    H  
ATOM   4713  O   HOH B1565      36.420  13.821  18.469  1.00  0.00      B    O  
ATOM   4714  H1  HOH B1565      36.787  13.012  17.970  1.00  0.00      B    H  
ATOM   4715  H2  HOH B1565      35.687  13.440  19.085  1.00  0.00      B    H  
ATOM   4716  O   HOH B1566      23.207  21.298  27.185  1.00  0.00      B    O  
ATOM   4717  H1  HOH B1566      23.626  21.992  26.568  1.00  0.00      B    H  
ATOM   4718  H2  HOH B1566      22.222  21.095  26.885  1.00  0.00      B    H  
ATOM   4719  O   HOH B1567      24.135  14.426  33.049  1.00  0.00      B    O  
ATOM   4720  H1  HOH B1567      24.114  15.289  33.614  1.00  0.00      B    H  
ATOM   4721  H2  HOH B1567      25.029  14.311  32.641  1.00  0.00      B    H  
ATOM   4722  O   HOH B1568       3.883   4.075   2.118  1.00  0.00      B    O  
ATOM   4723  H1  HOH B1568       3.065   4.400   1.645  1.00  0.00      B    H  
ATOM   4724  H2  HOH B1568       4.658   4.036   1.471  1.00  0.00      B    H  
ATOM   4725  O   HOH B1569      33.081  19.212  20.733  1.00  0.00      B    O  
ATOM   4726  H1  HOH B1569      33.206  18.512  21.475  1.00  0.00      B    H  
ATOM   4727  H2  HOH B1569      33.295  20.108  21.141  1.00  0.00      B    H  
ATOM   4728  O   HOH B1570      35.568  27.970   4.252  1.00  0.00      B    O  
ATOM   4729  H1  HOH B1570      35.108  28.014   5.147  1.00  0.00      B    H  
ATOM   4730  H2  HOH B1570      35.475  26.984   3.968  1.00  0.00      B    H  
ATOM   4731  O   HOH B1571      22.912  27.227  11.550  1.00  0.00      B    O  
ATOM   4732  H1  HOH B1571      22.288  27.112  10.747  1.00  0.00      B    H  
ATOM   4733  H2  HOH B1571      23.725  27.769  11.229  1.00  0.00      B    H  
ATOM   4734  O   HOH B1572      17.563   0.730   6.929  1.00  0.00      B    O  
ATOM   4735  H1  HOH B1572      18.169   1.488   6.908  1.00  0.00      B    H  
ATOM   4736  H2  HOH B1572      17.695   0.119   7.725  1.00  0.00      B    H  
ATOM   4737  O   HOH B1573      27.119   8.360  19.306  1.00  0.00      B    O  
ATOM   4738  H1  HOH B1573      27.970   8.500  19.838  1.00  0.00      B    H  
ATOM   4739  H2  HOH B1573      26.524   7.815  19.876  1.00  0.00      B    H  
ATOM   4740  O   HOH B1574      19.918  13.741  23.208  1.00  0.00      B    O  
ATOM   4741  H1  HOH B1574      20.319  13.132  22.513  1.00  0.00      B    H  
ATOM   4742  H2  HOH B1574      20.206  14.678  23.034  1.00  0.00      B    H  
ATOM   4743  O   HOH B1575      20.236  26.430  22.229  1.00  0.00      B    O  
ATOM   4744  H1  HOH B1575      20.226  25.619  21.569  1.00  0.00      B    H  
ATOM   4745  H2  HOH B1575      21.004  26.271  22.861  1.00  0.00      B    H  
ATOM   4746  O   HOH B1576      25.720  38.165   8.633  1.00  0.00      B    O  
ATOM   4747  H1  HOH B1576      25.659  37.278   8.168  1.00  0.00      B    H  
ATOM   4748  H2  HOH B1576      26.592  38.264   9.042  1.00  0.00      B    H  
ATOM   4749  O   HOH B1577      33.933  16.416  26.046  1.00  0.00      B    O  
ATOM   4750  H1  HOH B1577      33.891  16.440  26.995  1.00  0.00      B    H  
ATOM   4751  H2  HOH B1577      34.013  15.405  25.818  1.00  0.00      B    H  
ATOM   4752  O   HOH B1578      30.512  21.562   4.844  1.00  0.00      B    O  
ATOM   4753  H1  HOH B1578      30.417  22.012   5.760  1.00  0.00      B    H  
ATOM   4754  H2  HOH B1578      29.565  21.618   4.431  1.00  0.00      B    H  
ATOM   4755  O   HOH B1579       9.943  32.294  17.992  1.00  0.00      B    O  
ATOM   4756  H1  HOH B1579      10.881  32.287  18.368  1.00  0.00      B    H  
ATOM   4757  H2  HOH B1579       9.997  31.694  17.200  1.00  0.00      B    H  
ATOM   4758  O   HOH B1580       1.378  20.442  19.302  1.00  0.00      B    O  
ATOM   4759  H1  HOH B1580       1.423  21.405  19.000  1.00  0.00      B    H  
ATOM   4760  H2  HOH B1580       0.723  20.486  20.034  1.00  0.00      B    H  
ATOM   4761  O   HOH B1581      17.056  18.253  36.435  1.00  0.00      B    O  
ATOM   4762  H1  HOH B1581      16.550  17.535  36.955  1.00  0.00      B    H  
ATOM   4763  H2  HOH B1581      16.600  18.335  35.474  1.00  0.00      B    H  
ATOM   4764  O   HOH B1582      15.811  18.836   7.398  1.00  0.00      B    O  
ATOM   4765  H1  HOH B1582      16.708  19.220   7.068  1.00  0.00      B    H  
ATOM   4766  H2  HOH B1582      15.116  19.101   6.695  1.00  0.00      B    H  
ATOM   4767  O   HOH B1583      30.180   0.916  20.782  1.00  0.00      B    O  
ATOM   4768  H1  HOH B1583      30.947   0.581  20.192  1.00  0.00      B    H  
ATOM   4769  H2  HOH B1583      29.309   0.573  20.303  1.00  0.00      B    H  
ATOM   4770  O   HOH B1584       2.054  21.930  15.746  1.00  0.00      B    O  
ATOM   4771  H1  HOH B1584       1.690  21.010  15.466  1.00  0.00      B    H  
ATOM   4772  H2  HOH B1584       1.775  22.173  16.644  1.00  0.00      B    H  
ATOM   4773  O   HOH B1585      26.977  38.845   2.932  1.00  0.00      B    O  
ATOM   4774  H1  HOH B1585      27.626  38.575   3.671  1.00  0.00      B    H  
ATOM   4775  H2  HOH B1585      26.052  38.394   3.127  1.00  0.00      B    H  
ATOM   4776  O   HOH B1586      25.367  32.757   1.668  1.00  0.00      B    O  
ATOM   4777  H1  HOH B1586      25.417  32.400   0.726  1.00  0.00      B    H  
ATOM   4778  H2  HOH B1586      24.400  32.899   1.823  1.00  0.00      B    H  
ATOM   4779  O   HOH B1587       0.624  28.020  25.107  1.00  0.00      B    O  
ATOM   4780  H1  HOH B1587       1.554  28.379  25.346  1.00  0.00      B    H  
ATOM   4781  H2  HOH B1587       0.625  27.759  24.076  1.00  0.00      B    H  
ATOM   4782  O   HOH B1588      30.247  20.433  16.027  1.00  0.00      B    O  
ATOM   4783  H1  HOH B1588      30.064  20.822  15.117  1.00  0.00      B    H  
ATOM   4784  H2  HOH B1588      29.672  21.077  16.581  1.00  0.00      B    H  
ATOM   4785  O   HOH B1589      13.420  21.040   3.218  1.00  0.00      B    O  
ATOM   4786  H1  HOH B1589      12.680  20.843   2.534  1.00  0.00      B    H  
ATOM   4787  H2  HOH B1589      13.267  21.961   3.709  1.00  0.00      B    H  
ATOM   4788  O   HOH B1590       7.811  21.898  31.184  1.00  0.00      B    O  
ATOM   4789  H1  HOH B1590       7.377  21.250  30.609  1.00  0.00      B    H  
ATOM   4790  H2  HOH B1590       8.717  21.977  30.817  1.00  0.00      B    H  
ATOM   4791  O   HOH B1591       9.300  16.604   5.433  1.00  0.00      B    O  
ATOM   4792  H1  HOH B1591       9.959  16.464   6.224  1.00  0.00      B    H  
ATOM   4793  H2  HOH B1591       8.653  15.838   5.551  1.00  0.00      B    H  
ATOM   4794  O   HOH B1592      20.839  23.895  24.566  1.00  0.00      B    O  
ATOM   4795  H1  HOH B1592      20.544  24.620  25.171  1.00  0.00      B    H  
ATOM   4796  H2  HOH B1592      20.151  23.146  24.458  1.00  0.00      B    H  
ATOM   4797  O   HOH B1593      21.463  28.261  29.156  1.00  0.00      B    O  
ATOM   4798  H1  HOH B1593      21.699  27.578  29.798  1.00  0.00      B    H  
ATOM   4799  H2  HOH B1593      20.702  28.701  29.579  1.00  0.00      B    H  
ATOM   4800  O   HOH B1594       1.844  18.530   2.932  1.00  0.00      B    O  
ATOM   4801  H1  HOH B1594       1.189  18.931   3.607  1.00  0.00      B    H  
ATOM   4802  H2  HOH B1594       2.611  19.172   2.887  1.00  0.00      B    H  
ATOM   4803  O   HOH B1595      18.276  28.237  30.500  1.00  0.00      B    O  
ATOM   4804  H1  HOH B1595      17.770  28.510  31.322  1.00  0.00      B    H  
ATOM   4805  H2  HOH B1595      18.509  29.112  29.983  1.00  0.00      B    H  
ATOM   4806  O   HOH B1596      32.333   9.643  32.578  1.00  0.00      B    O  
ATOM   4807  H1  HOH B1596      31.807  10.054  31.825  1.00  0.00      B    H  
ATOM   4808  H2  HOH B1596      32.972  10.362  32.909  1.00  0.00      B    H  
ATOM   4809  O   HOH B1597      26.023   5.569  34.996  1.00  0.00      B    O  
ATOM   4810  H1  HOH B1597      25.380   6.332  35.051  1.00  0.00      B    H  
ATOM   4811  H2  HOH B1597      26.316   5.395  35.977  1.00  0.00      B    H  
ATOM   4812  O   HOH B1598      18.948  30.694  22.705  1.00  0.00      B    O  
ATOM   4813  H1  HOH B1598      18.171  31.145  23.198  1.00  0.00      B    H  
ATOM   4814  H2  HOH B1598      19.075  29.755  23.111  1.00  0.00      B    H  
ATOM   4815  O   HOH B1599      18.457  16.502  34.656  1.00  0.00      B    O  
ATOM   4816  H1  HOH B1599      18.067  16.535  35.607  1.00  0.00      B    H  
ATOM   4817  H2  HOH B1599      17.990  15.730  34.141  1.00  0.00      B    H  
ATOM   4818  O   HOH B1600       7.456  30.202  13.105  1.00  0.00      B    O  
ATOM   4819  H1  HOH B1600       7.998  31.000  13.161  1.00  0.00      B    H  
ATOM   4820  H2  HOH B1600       6.850  30.114  13.924  1.00  0.00      B    H  
ATOM   4821  O   HOH B1601      16.191  36.734   3.225  1.00  0.00      B    O  
ATOM   4822  H1  HOH B1601      16.684  37.514   3.591  1.00  0.00      B    H  
ATOM   4823  H2  HOH B1601      15.792  36.199   3.982  1.00  0.00      B    H  
ATOM   4824  O   HOH B1602       2.831  31.357   7.447  1.00  0.00      B    O  
ATOM   4825  H1  HOH B1602       2.007  30.762   7.610  1.00  0.00      B    H  
ATOM   4826  H2  HOH B1602       2.820  31.646   6.476  1.00  0.00      B    H  
ATOM   4827  O   HOH B1603       9.506  19.997  10.656  1.00  0.00      B    O  
ATOM   4828  H1  HOH B1603      10.222  19.874   9.932  1.00  0.00      B    H  
ATOM   4829  H2  HOH B1603      10.041  20.138  11.491  1.00  0.00      B    H  
ATOM   4830  O   HOH B1604      22.597   8.299   4.413  1.00  0.00      B    O  
ATOM   4831  H1  HOH B1604      21.623   8.564   4.293  1.00  0.00      B    H  
ATOM   4832  H2  HOH B1604      23.041   8.704   5.249  1.00  0.00      B    H  
ATOM   4833  O   HOH B1605      34.514  19.551   4.666  1.00  0.00      B    O  
ATOM   4834  H1  HOH B1605      35.232  19.260   4.005  1.00  0.00      B    H  
ATOM   4835  H2  HOH B1605      34.687  19.235   5.617  1.00  0.00      B    H  
ATOM   4836  O   HOH B1606      35.825  21.662  37.917  1.00  0.00      B    O  
ATOM   4837  H1  HOH B1606      35.134  22.406  38.111  1.00  0.00      B    H  
ATOM   4838  H2  HOH B1606      35.561  21.258  37.038  1.00  0.00      B    H  
ATOM   4839  O   HOH B1607      28.663  38.083   9.824  1.00  0.00      B    O  
ATOM   4840  H1  HOH B1607      29.095  37.251  10.215  1.00  0.00      B    H  
ATOM   4841  H2  HOH B1607      28.040  38.418  10.560  1.00  0.00      B    H  
ATOM   4842  O   HOH B1608      22.369  14.323  10.999  1.00  0.00      B    O  
ATOM   4843  H1  HOH B1608      21.550  14.209  10.412  1.00  0.00      B    H  
ATOM   4844  H2  HOH B1608      22.859  13.497  10.713  1.00  0.00      B    H  
ATOM   4845  O   HOH B1609      21.317  10.693   6.653  1.00  0.00      B    O  
ATOM   4846  H1  HOH B1609      21.033  11.080   5.775  1.00  0.00      B    H  
ATOM   4847  H2  HOH B1609      22.115  10.148   6.539  1.00  0.00      B    H  
ATOM   4848  O   HOH B1610      28.221  27.688   2.420  1.00  0.00      B    O  
ATOM   4849  H1  HOH B1610      27.821  28.122   3.263  1.00  0.00      B    H  
ATOM   4850  H2  HOH B1610      27.632  27.923   1.644  1.00  0.00      B    H  
ATOM   4851  O   HOH B1611      27.717   0.860  33.769  1.00  0.00      B    O  
ATOM   4852  H1  HOH B1611      28.701   0.556  33.798  1.00  0.00      B    H  
ATOM   4853  H2  HOH B1611      27.402   1.013  32.808  1.00  0.00      B    H  
ATOM   4854  O   HOH B1612       9.919  24.658   4.879  1.00  0.00      B    O  
ATOM   4855  H1  HOH B1612       9.589  25.584   5.147  1.00  0.00      B    H  
ATOM   4856  H2  HOH B1612       9.253  24.245   4.252  1.00  0.00      B    H  
ATOM   4857  O   HOH B1613      38.694  18.573  38.982  1.00  0.00      B    O  
ATOM   4858  H1  HOH B1613      37.757  18.675  39.357  1.00  0.00      B    H  
ATOM   4859  H2  HOH B1613      38.833  17.662  38.686  1.00  0.00      B    H  
ATOM   4860  O   HOH B1614      29.490   3.838  25.328  1.00  0.00      B    O  
ATOM   4861  H1  HOH B1614      29.805   4.180  26.257  1.00  0.00      B    H  
ATOM   4862  H2  HOH B1614      29.063   4.569  24.840  1.00  0.00      B    H  
ATOM   4863  O   HOH B1615      12.674  18.159  11.830  1.00  0.00      B    O  
ATOM   4864  H1  HOH B1615      13.632  18.026  12.053  1.00  0.00      B    H  
ATOM   4865  H2  HOH B1615      12.344  17.268  11.410  1.00  0.00      B    H  
ATOM   4866  O   HOH B1616      17.658  34.819  23.106  1.00  0.00      B    O  
ATOM   4867  H1  HOH B1616      18.540  34.201  23.144  1.00  0.00      B    H  
ATOM   4868  H2  HOH B1616      17.257  34.819  24.025  1.00  0.00      B    H  
ATOM   4869  O   HOH B1617      31.615  18.099  28.946  1.00  0.00      B    O  
ATOM   4870  H1  HOH B1617      32.323  17.349  28.936  1.00  0.00      B    H  
ATOM   4871  H2  HOH B1617      32.160  18.997  29.093  1.00  0.00      B    H  
ATOM   4872  O   HOH B1618       1.382  14.717   5.564  1.00  0.00      B    O  
ATOM   4873  H1  HOH B1618       1.044  15.224   4.716  1.00  0.00      B    H  
ATOM   4874  H2  HOH B1618       1.379  15.394   6.341  1.00  0.00      B    H  
ATOM   4875  O   HOH B1619      11.334  36.752   4.954  1.00  0.00      B    O  
ATOM   4876  H1  HOH B1619      10.983  36.519   4.008  1.00  0.00      B    H  
ATOM   4877  H2  HOH B1619      10.919  37.654   5.221  1.00  0.00      B    H  
ATOM   4878  O   HOH B1620       6.576   4.294   0.792  1.00  0.00      B    O  
ATOM   4879  H1  HOH B1620       6.704   3.298   0.859  1.00  0.00      B    H  
ATOM   4880  H2  HOH B1620       7.362   4.716   1.268  1.00  0.00      B    H  
ATOM   4881  O   HOH B1621      24.912  31.446  20.174  1.00  0.00      B    O  
ATOM   4882  H1  HOH B1621      25.220  32.350  20.575  1.00  0.00      B    H  
ATOM   4883  H2  HOH B1621      25.483  31.155  19.338  1.00  0.00      B    H  
ATOM   4884  O   HOH B1622      15.079  21.023   8.736  1.00  0.00      B    O  
ATOM   4885  H1  HOH B1622      15.340  21.733   8.019  1.00  0.00      B    H  
ATOM   4886  H2  HOH B1622      15.370  20.128   8.426  1.00  0.00      B    H  
ATOM   4887  O   HOH B1623      38.857  32.615  11.693  1.00  0.00      B    O  
ATOM   4888  H1  HOH B1623      39.061  31.667  11.466  1.00  0.00      B    H  
ATOM   4889  H2  HOH B1623      38.026  32.575  12.321  1.00  0.00      B    H  
ATOM   4890  O   HOH B1624       4.599  26.765   6.698  1.00  0.00      B    O  
ATOM   4891  H1  HOH B1624       5.212  27.579   6.876  1.00  0.00      B    H  
ATOM   4892  H2  HOH B1624       3.892  26.855   7.382  1.00  0.00      B    H  
ATOM   4893  O   HOH B1625       0.703  31.101  27.333  1.00  0.00      B    O  
ATOM   4894  H1  HOH B1625       1.638  30.649  27.267  1.00  0.00      B    H  
ATOM   4895  H2  HOH B1625       0.668  31.645  26.474  1.00  0.00      B    H  
ATOM   4896  O   HOH B1626      12.203  38.457  15.748  1.00  0.00      B    O  
ATOM   4897  H1  HOH B1626      11.696  39.316  16.003  1.00  0.00      B    H  
ATOM   4898  H2  HOH B1626      11.934  38.256  14.757  1.00  0.00      B    H  
ATOM   4899  O   HOH B1627      22.262   2.419   2.179  1.00  0.00      B    O  
ATOM   4900  H1  HOH B1627      21.592   1.634   2.000  1.00  0.00      B    H  
ATOM   4901  H2  HOH B1627      21.718   3.282   2.028  1.00  0.00      B    H  
ATOM   4902  O   HOH B1628      19.468  27.597  35.069  1.00  0.00      B    O  
ATOM   4903  H1  HOH B1628      20.068  27.725  34.276  1.00  0.00      B    H  
ATOM   4904  H2  HOH B1628      20.068  27.407  35.909  1.00  0.00      B    H  
ATOM   4905  O   HOH B1629      22.834  34.238  23.271  1.00  0.00      B    O  
ATOM   4906  H1  HOH B1629      23.424  33.561  23.762  1.00  0.00      B    H  
ATOM   4907  H2  HOH B1629      22.456  34.825  24.008  1.00  0.00      B    H  
ATOM   4908  O   HOH B1630      35.430   9.871  20.251  1.00  0.00      B    O  
ATOM   4909  H1  HOH B1630      35.153   8.995  19.790  1.00  0.00      B    H  
ATOM   4910  H2  HOH B1630      36.411  10.120  20.036  1.00  0.00      B    H  
ATOM   4911  O   HOH B1631      27.924   1.719  37.221  1.00  0.00      B    O  
ATOM   4912  H1  HOH B1631      28.192   2.264  36.402  1.00  0.00      B    H  
ATOM   4913  H2  HOH B1631      27.214   1.098  36.942  1.00  0.00      B    H  
ATOM   4914  O   HOH B1632      36.654  11.481  36.716  1.00  0.00      B    O  
ATOM   4915  H1  HOH B1632      36.857  11.836  37.632  1.00  0.00      B    H  
ATOM   4916  H2  HOH B1632      35.694  11.762  36.516  1.00  0.00      B    H  
ATOM   4917  O   HOH B1633      18.375  36.449   7.450  1.00  0.00      B    O  
ATOM   4918  H1  HOH B1633      17.840  35.913   8.103  1.00  0.00      B    H  
ATOM   4919  H2  HOH B1633      18.165  36.083   6.549  1.00  0.00      B    H  
ATOM   4920  O   HOH B1634       9.800  14.173  38.287  1.00  0.00      B    O  
ATOM   4921  H1  HOH B1634      10.667  13.689  38.420  1.00  0.00      B    H  
ATOM   4922  H2  HOH B1634      10.004  15.027  37.816  1.00  0.00      B    H  
ATOM   4923  O   HOH B1635       6.517  11.634  12.544  1.00  0.00      B    O  
ATOM   4924  H1  HOH B1635       5.887  12.430  12.329  1.00  0.00      B    H  
ATOM   4925  H2  HOH B1635       7.211  11.675  11.828  1.00  0.00      B    H  
ATOM   4926  O   HOH B1636       8.313   5.712  29.233  1.00  0.00      B    O  
ATOM   4927  H1  HOH B1636       8.742   6.572  28.818  1.00  0.00      B    H  
ATOM   4928  H2  HOH B1636       7.488   5.960  29.815  1.00  0.00      B    H  
ATOM   4929  O   HOH B1637      13.082   9.037   2.524  1.00  0.00      B    O  
ATOM   4930  H1  HOH B1637      12.581   8.551   3.281  1.00  0.00      B    H  
ATOM   4931  H2  HOH B1637      13.881   8.461   2.209  1.00  0.00      B    H  
ATOM   4932  O   HOH B1638       0.388  20.436  11.748  1.00  0.00      B    O  
ATOM   4933  H1  HOH B1638       0.462  20.339  12.764  1.00  0.00      B    H  
ATOM   4934  H2  HOH B1638       1.176  19.958  11.368  1.00  0.00      B    H  
ATOM   4935  O   HOH B1639      13.587   6.220   6.251  1.00  0.00      B    O  
ATOM   4936  H1  HOH B1639      14.296   5.979   6.883  1.00  0.00      B    H
[truncated: 87,809 more chars]
