# Supplementary material for: ECE vs DISP Mechanisms in Anodic Electrolysis of Benzyl Alcohols: Computational Prediction of Microscopic Rate Constants
Source: J Phys Chem C Nanomater Interfaces. 2025 Aug 28;129(36):16076–96. doi: 10.1021/acs.jpcc.5c04347 (PMC12434723; doi:10.1021/acs.jpcc.5c04347)
Supplement: Supplementary file 2 [file jp5c04347_si_002.zip › example_simulation_inputs/QMMM_simulation_bulk_H2O_base_H2O/run_pydft_qmmm.py]

from __future__ import annotations
from pydft_qmmm import *
from pydft_qmmm.plugins import Plumed

# Load system first.
system = System.load("start_17_0.000_coords.pdb")

# Generate velocities.
system.velocities = generate_velocities(system.masses, 300, 10101)

# Define QM Hamiltonian.
qm = QMHamiltonian(
    basis_set="def2-SVP",
    functional="B3LYP-D3",
    charge=1,
    spin=2,
    quadrature_spherical = 194,
    quadrature_radial = 50,
)

# Define MM Hamiltonian.
mm = MMHamiltonian(["forcefield_PMBA_oxidized.xml", "residues.xml"])

# Define IXN Hamiltonian.
qmmm = QMMMHamiltonian("electrostatic", "cutoff")

# Define QM/MM Hamiltonian
total = qm[:56] + mm[56:] + qmmm

# Define the integrator to use.
integrator = LangevinIntegrator(1, 300, 0.005)

# Define the logger.
logger = Logger("output/", system, decimal_places=3)

# Define plumed plugin.
plumed = Plumed(
    """
    UNITS LENGTH=A TIME=fs

    OXY: GROUP ATOMS=21-56:3
    HYD: GROUP ATOMS=16,17,21-56 REMOVE=OXY
    
    IONDISTANCE   LABEL=d1   GROUPA=7 GROUPB=OXY GROUPC=HYD LAMBDA=-8  D_0=2 D_1=2
    SOLVATION     LABEL=n1   GROUPA=7 GROUPB=OXY GROUPC=HYD LAMBDA=-4  D_0=2 D_1=24
    TOTALCHARGE   LABEL=t1   GROUPA=OXY GROUPB=7 GROUPC=HYD LAMBDA=-12 D_0=2 D_1=0 ALPHA=0.0001
    
    UPPER_WALLS LABEL=uwall_ID ARG=d1 AT=3.5 KAPPA=150.0
    
    DISTANCE LABEL=distCH ATOMS=7,16
    DISTANCE LABEL=distOH ATOMS=16,21
    
    DISTANCE LABEL=distCH2 ATOMS=7,17
    UPPER_WALLS LABEL=uwall_CH ARG=distCH2 AT=1.18 KAPPA=150.0
    
    DISTANCES LABEL=minDistOH GROUPA=16 GROUPB=OXY MIN={BETA=100} LOWEST
    CUSTOM LABEL=diff ARG=distCH,minDistOH.min FUNC=x-y PERIODIC=NO
    RESTRAINT LABEL=umb ARG=diff AT=REPLACE_AT KAPPA=750.0

    PRINT ARG=diff,distCH,distOH,distCH2,n1,d1,uwall_ID.bias,uwall_CH.bias,minDistOH.min,minDistOH.lowest,umb.bias FILE=COLVAR

    H0F: GROUP ATOMS=16
    QM_Os: GROUP ATOMS=21-54:3
    MM_Os: GROUP ATOMS=57-6018:3

    H_QM: DISTANCES GROUPA=H0F GROUPB=QM_Os MAX={BETA=0.1}  HIGHEST LOWMEM
    H_MM: DISTANCES GROUPA=H0F GROUPB=MM_Os MIN={BETA=1000.} LOWEST LOWMEM
    HARM: CUSTOM ARG=H_QM.max,H_MM.min FUNC=step(x-y)*0.5*500*(x-y)^2 PERIODIC=NO
    bias: BIASVALUE ARG=HARM
    PRINT ARG=H_QM.max,H_QM.highest,H_MM.min,H_MM.lowest,bias.HARM_bias FILE=COLVAR_FIRES
    FLUSH STRIDE=1
    """,
    "output/plumed.log",
)

# Define simulation.
simulation = Simulation(
    system=system,
    hamiltonian=total,
    integrator=integrator,
    logger=logger,
    plugins=[plumed],
)

# Run simulation.
simulation.set_threads(8)
simulation.run_dynamics(1000)
plumed.plumed.finalize()
