# Supplementary material for: ECE vs DISP Mechanisms in Anodic Electrolysis of Benzyl Alcohols: Computational Prediction of Microscopic Rate Constants
Source: J Phys Chem C Nanomater Interfaces. 2025 Aug 28;129(36):16076–96. doi: 10.1021/acs.jpcc.5c04347 (PMC12434723; doi:10.1021/acs.jpcc.5c04347)
Supplement: Supplementary file 2 [file jp5c04347_si_002.zip › example_simulation_inputs/QMMM_simulation_bulk_H2O_base_H2O/start_12_-0.588_coords.pdb]

TITLE     MDANALYSIS FRAME 0: Created by PDBWriter
CRYST1   39.149   39.149   39.149  90.00  90.00  90.00 P 1           1
ATOM      1  C00 2ag A   1      14.803  15.938  21.103  1.00  0.00      A    C  
ATOM      2  O01 2ag A   1      15.553  16.849  20.256  1.00  0.00      A    O  
ATOM      3  C02 2ag A   1      15.018  17.808  19.539  1.00  0.00      A    C  
ATOM      4  C03 2ag A   1      15.920  18.662  18.780  1.00  0.00      A    C  
ATOM      5  C04 2ag A   1      15.497  19.752  18.086  1.00  0.00      A    C  
ATOM      6  C05 2ag A   1      14.079  20.065  18.172  1.00  0.00      A    C  
ATOM      7  C06 2ag A   1      13.551  21.204  17.332  1.00  0.00      A    C  
ATOM      8  O07 2ag A   1      12.286  21.682  17.708  1.00  0.00      A    O  
ATOM      9  C08 2ag A   1      13.152  19.247  18.799  1.00  0.00      A    C  
ATOM     10  C09 2ag A   1      13.640  18.191  19.515  1.00  0.00      A    C  
ATOM     11  H0A 2ag A   1      14.651  16.437  22.061  1.00  0.00      A    H  
ATOM     12  H0B 2ag A   1      13.916  15.603  20.565  1.00  0.00      A    H  
ATOM     13  H0C 2ag A   1      15.505  15.139  21.288  1.00  0.00      A    H  
ATOM     14  H0D 2ag A   1      16.921  18.355  18.604  1.00  0.00      A    H  
ATOM     15  H0E 2ag A   1      16.095  20.396  17.486  1.00  0.00      A    H  
ATOM     16  H0F 2ag A   1      13.483  20.744  16.268  1.00  0.00      A    H  
ATOM     17  H0G 2ag A   1      14.218  22.098  17.326  1.00  0.00      A    H  
ATOM     18  H0H 2ag A   1      12.035  22.584  17.312  1.00  0.00      A    H  
ATOM     19  H0I 2ag A   1      12.069  19.332  18.751  1.00  0.00      A    H  
ATOM     20  H0J 2ag A   1      13.033  17.496  20.033  1.00  0.00      A    H  
ATOM     21  O   HOH B   1      13.557  19.766  14.659  1.00  0.00      B    O  
ATOM     22  H1  HOH B   1      14.083  20.401  14.182  1.00  0.00      B    H  
ATOM     23  H2  HOH B   1      12.646  19.966  14.322  1.00  0.00      B    H  
ATOM     24  O   HOH B   2      14.343  24.075  15.194  1.00  0.00      B    O  
ATOM     25  H1  HOH B   2      13.366  23.985  15.451  1.00  0.00      B    H  
ATOM     26  H2  HOH B   2      14.335  24.906  14.632  1.00  0.00      B    H  
ATOM     27  O   HOH B   3      15.871  24.221  17.216  1.00  0.00      B    O  
ATOM     28  H1  HOH B   3      16.635  24.698  16.794  1.00  0.00      B    H  
ATOM     29  H2  HOH B   3      15.181  24.290  16.539  1.00  0.00      B    H  
ATOM     30  O   HOH B   4      10.874  20.177  13.985  1.00  0.00      B    O  
ATOM     31  H1  HOH B   4      10.425  19.624  13.349  1.00  0.00      B    H  
ATOM     32  H2  HOH B   4      10.792  21.109  13.725  1.00  0.00      B    H  
ATOM     33  O   HOH B   5      15.262  23.062  19.585  1.00  0.00      B    O  
ATOM     34  H1  HOH B   5      15.568  23.641  18.851  1.00  0.00      B    H  
ATOM     35  H2  HOH B   5      16.075  22.536  19.804  1.00  0.00      B    H  
ATOM     36  O   HOH B   6      11.774  23.696  16.410  1.00  0.00      B    O  
ATOM     37  H1  HOH B   6      11.306  23.439  15.603  1.00  0.00      B    H  
ATOM     38  H2  HOH B   6      11.660  24.693  16.569  1.00  0.00      B    H  
ATOM     39  O   HOH B   7      16.941  21.727  16.326  1.00  0.00      B    O  
ATOM     40  H1  HOH B   7      16.236  21.616  15.645  1.00  0.00      B    H  
ATOM     41  H2  HOH B   7      16.843  22.611  16.656  1.00  0.00      B    H  
ATOM     42  O   HOH B   8      12.871  21.971  20.439  1.00  0.00      B    O  
ATOM     43  H1  HOH B   8      12.320  21.961  19.618  1.00  0.00      B    H  
ATOM     44  H2  HOH B   8      13.737  22.264  20.105  1.00  0.00      B    H  
ATOM     45  O   HOH B   9      10.732  23.063  13.952  1.00  0.00      B    O  
ATOM     46  H1  HOH B   9      11.413  23.281  13.291  1.00  0.00      B    H  
ATOM     47  H2  HOH B   9       9.914  23.413  13.593  1.00  0.00      B    H  
ATOM     48  O   HOH B  10      12.175  17.584  16.497  1.00  0.00      B    O  
ATOM     49  H1  HOH B  10      12.925  17.871  15.960  1.00  0.00      B    H  
ATOM     50  H2  HOH B  10      11.697  18.429  16.658  1.00  0.00      B    H  
ATOM     51  O   HOH B  11      10.519  19.763  16.617  1.00  0.00      B    O  
ATOM     52  H1  HOH B  11      10.453  19.841  15.633  1.00  0.00      B    H  
ATOM     53  H2  HOH B  11      10.917  20.601  16.880  1.00  0.00      B    H  
ATOM     54  O   HOH B  12      15.299  21.799  14.378  1.00  0.00      B    O  
ATOM     55  H1  HOH B  12      15.400  21.598  13.399  1.00  0.00      B    H  
ATOM     56  H2  HOH B  12      14.793  22.628  14.303  1.00  0.00      B    H  
ATOM     57  O   HOH B  13      37.809  18.284  30.404  1.00  0.00      B    O  
ATOM     58  H1  HOH B  13      36.932  18.212  29.842  1.00  0.00      B    H  
ATOM     59  H2  HOH B  13      37.792  17.618  31.221  1.00  0.00      B    H  
ATOM     60  O   HOH B  14      21.801   2.374  24.222  1.00  0.00      B    O  
ATOM     61  H1  HOH B  14      21.268   1.528  24.005  1.00  0.00      B    H  
ATOM     62  H2  HOH B  14      21.175   3.090  24.469  1.00  0.00      B    H  
ATOM     63  O   HOH B  15      12.549  13.536  14.612  1.00  0.00      B    O  
ATOM     64  H1  HOH B  15      13.377  13.775  14.065  1.00  0.00      B    H  
ATOM     65  H2  HOH B  15      12.835  13.059  15.453  1.00  0.00      B    H  
ATOM     66  O   HOH B  16      39.392  15.596  14.689  1.00  0.00      B    O  
ATOM     67  H1  HOH B  16      38.637  15.107  15.200  1.00  0.00      B    H  
ATOM     68  H2  HOH B  16      38.998  16.080  13.888  1.00  0.00      B    H  
ATOM     69  O   HOH B  17       5.662  21.736  21.011  1.00  0.00      B    O  
ATOM     70  H1  HOH B  17       5.673  21.032  20.209  1.00  0.00      B    H  
ATOM     71  H2  HOH B  17       4.924  22.364  20.832  1.00  0.00      B    H  
ATOM     72  O   HOH B  18      10.923   6.478  15.384  1.00  0.00      B    O  
ATOM     73  H1  HOH B  18      11.054   7.452  15.657  1.00  0.00      B    H  
ATOM     74  H2  HOH B  18      11.564   6.004  16.004  1.00  0.00      B    H  
ATOM     75  O   HOH B  19      13.606  37.105  33.772  1.00  0.00      B    O  
ATOM     76  H1  HOH B  19      14.523  37.517  33.553  1.00  0.00      B    H  
ATOM     77  H2  HOH B  19      13.828  36.271  34.233  1.00  0.00      B    H  
ATOM     78  O   HOH B  20      36.147  28.648  24.604  1.00  0.00      B    O  
ATOM     79  H1  HOH B  20      36.416  29.318  23.815  1.00  0.00      B    H  
ATOM     80  H2  HOH B  20      35.748  29.293  25.323  1.00  0.00      B    H  
ATOM     81  O   HOH B  21      13.113  29.432  31.660  1.00  0.00      B    O  
ATOM     82  H1  HOH B  21      12.407  30.057  31.991  1.00  0.00      B    H  
ATOM     83  H2  HOH B  21      12.639  28.754  31.132  1.00  0.00      B    H  
ATOM     84  O   HOH B  22      21.436   2.708  38.592  1.00  0.00      B    O  
ATOM     85  H1  HOH B  22      21.076   3.646  38.838  1.00  0.00      B    H  
ATOM     86  H2  HOH B  22      21.887   2.366  39.431  1.00  0.00      B    H  
ATOM     87  O   HOH B  23      27.466  18.388  33.022  1.00  0.00      B    O  
ATOM     88  H1  HOH B  23      27.012  18.597  33.913  1.00  0.00      B    H  
ATOM     89  H2  HOH B  23      26.878  18.855  32.359  1.00  0.00      B    H  
ATOM     90  O   HOH B  24      31.423  26.119  21.393  1.00  0.00      B    O  
ATOM     91  H1  HOH B  24      31.317  25.511  20.525  1.00  0.00      B    H  
ATOM     92  H2  HOH B  24      32.426  26.042  21.618  1.00  0.00      B    H  
ATOM     93  O   HOH B  25      19.755  11.808  27.009  1.00  0.00      B    O  
ATOM     94  H1  HOH B  25      19.013  11.326  27.480  1.00  0.00      B    H  
ATOM     95  H2  HOH B  25      19.367  12.575  26.442  1.00  0.00      B    H  
ATOM     96  O   HOH B  26      10.090   1.228  14.578  1.00  0.00      B    O  
ATOM     97  H1  HOH B  26       9.995   1.925  13.835  1.00  0.00      B    H  
ATOM     98  H2  HOH B  26      11.042   1.373  15.028  1.00  0.00      B    H  
ATOM     99  O   HOH B  27       4.778  10.444  10.614  1.00  0.00      B    O  
ATOM    100  H1  HOH B  27       5.417  11.096  10.178  1.00  0.00      B    H  
ATOM    101  H2  HOH B  27       5.140   9.515  10.567  1.00  0.00      B    H  
ATOM    102  O   HOH B  28      34.414  25.472  30.782  1.00  0.00      B    O  
ATOM    103  H1  HOH B  28      35.273  25.154  30.308  1.00  0.00      B    H  
ATOM    104  H2  HOH B  28      34.455  26.445  30.781  1.00  0.00      B    H  
ATOM    105  O   HOH B  29      25.811  36.557  30.071  1.00  0.00      B    O  
ATOM    106  H1  HOH B  29      26.060  37.515  29.769  1.00  0.00      B    H  
ATOM    107  H2  HOH B  29      25.327  36.046  29.343  1.00  0.00      B    H  
ATOM    108  O   HOH B  30       1.445  25.076   5.317  1.00  0.00      B    O  
ATOM    109  H1  HOH B  30       1.301  25.460   4.338  1.00  0.00      B    H  
ATOM    110  H2  HOH B  30       1.558  24.082   5.210  1.00  0.00      B    H  
ATOM    111  O   HOH B  31      30.741  20.222  38.016  1.00  0.00      B    O  
ATOM    112  H1  HOH B  31      30.181  20.763  38.684  1.00  0.00      B    H  
ATOM    113  H2  HOH B  31      30.969  20.658  37.115  1.00  0.00      B    H  
ATOM    114  O   HOH B  32       2.686  32.994   7.222  1.00  0.00      B    O  
ATOM    115  H1  HOH B  32       3.280  32.417   6.606  1.00  0.00      B    H  
ATOM    116  H2  HOH B  32       3.360  33.399   7.905  1.00  0.00      B    H  
ATOM    117  O   HOH B  33      13.843  16.247   3.275  1.00  0.00      B    O  
ATOM    118  H1  HOH B  33      13.485  15.897   4.164  1.00  0.00      B    H  
ATOM    119  H2  HOH B  33      14.924  16.189   3.267  1.00  0.00      B    H  
ATOM    120  O   HOH B  34      23.797  39.366   2.592  1.00  0.00      B    O  
ATOM    121  H1  HOH B  34      22.803  39.600   2.350  1.00  0.00      B    H  
ATOM    122  H2  HOH B  34      23.927  38.365   2.732  1.00  0.00      B    H  
ATOM    123  O   HOH B  35      22.365  14.758  34.213  1.00  0.00      B    O  
ATOM    124  H1  HOH B  35      21.406  15.000  34.431  1.00  0.00      B    H  
ATOM    125  H2  HOH B  35      22.635  14.029  34.913  1.00  0.00      B    H  
ATOM    126  O   HOH B  36      21.525  23.217  23.784  1.00  0.00      B    O  
ATOM    127  H1  HOH B  36      21.056  22.498  24.335  1.00  0.00      B    H  
ATOM    128  H2  HOH B  36      22.562  23.038  23.816  1.00  0.00      B    H  
ATOM    129  O   HOH B  37      31.452  22.664  17.611  1.00  0.00      B    O  
ATOM    130  H1  HOH B  37      32.097  21.995  17.281  1.00  0.00      B    H  
ATOM    131  H2  HOH B  37      30.816  23.006  16.850  1.00  0.00      B    H  
ATOM    132  O   HOH B  38       5.051  22.660  38.795  1.00  0.00      B    O  
ATOM    133  H1  HOH B  38       5.242  22.201  39.701  1.00  0.00      B    H  
ATOM    134  H2  HOH B  38       4.134  23.106  38.880  1.00  0.00      B    H  
ATOM    135  O   HOH B  39      19.411  31.838  31.633  1.00  0.00      B    O  
ATOM    136  H1  HOH B  39      19.155  31.878  30.638  1.00  0.00      B    H  
ATOM    137  H2  HOH B  39      19.383  32.787  32.088  1.00  0.00      B    H  
ATOM    138  O   HOH B  40      34.798   0.339  21.453  1.00  0.00      B    O  
ATOM    139  H1  HOH B  40      35.233   0.894  20.737  1.00  0.00      B    H  
ATOM    140  H2  HOH B  40      35.268   0.574  22.319  1.00  0.00      B    H  
ATOM    141  O   HOH B  41      15.758  26.912  20.539  1.00  0.00      B    O  
ATOM    142  H1  HOH B  41      16.134  26.517  21.447  1.00  0.00      B    H  
ATOM    143  H2  HOH B  41      14.872  26.398  20.415  1.00  0.00      B    H  
ATOM    144  O   HOH B  42      33.168  32.435  21.990  1.00  0.00      B    O  
ATOM    145  H1  HOH B  42      33.958  32.930  21.700  1.00  0.00      B    H  
ATOM    146  H2  HOH B  42      32.965  31.761  21.237  1.00  0.00      B    H  
ATOM    147  O   HOH B  43      24.706  38.418  27.190  1.00  0.00      B    O  
ATOM    148  H1  HOH B  43      24.265  39.080  27.833  1.00  0.00      B    H  
ATOM    149  H2  HOH B  43      25.691  38.583  27.281  1.00  0.00      B    H  
ATOM    150  O   HOH B  44      29.432  30.136  -0.000  1.00  0.00      B    O  
ATOM    151  H1  HOH B  44      29.566  29.407   0.689  1.00  0.00      B    H  
ATOM    152  H2  HOH B  44      30.255  30.693  -0.009  1.00  0.00      B    H  
ATOM    153  O   HOH B  45      34.857  20.731  21.705  1.00  0.00      B    O  
ATOM    154  H1  HOH B  45      35.553  20.854  21.015  1.00  0.00      B    H  
ATOM    155  H2  HOH B  45      34.490  21.645  22.000  1.00  0.00      B    H  
ATOM    156  O   HOH B  46      26.887  32.335  36.378  1.00  0.00      B    O  
ATOM    157  H1  HOH B  46      27.653  32.841  36.002  1.00  0.00      B    H  
ATOM    158  H2  HOH B  46      27.208  31.747  37.101  1.00  0.00      B    H  
ATOM    159  O   HOH B  47       3.870   7.227  36.634  1.00  0.00      B    O  
ATOM    160  H1  HOH B  47       3.987   8.009  37.198  1.00  0.00      B    H  
ATOM    161  H2  HOH B  47       2.943   7.123  36.279  1.00  0.00      B    H  
ATOM    162  O   HOH B  48      22.480  33.884  14.212  1.00  0.00      B    O  
ATOM    163  H1  HOH B  48      23.376  34.390  14.208  1.00  0.00      B    H  
ATOM    164  H2  HOH B  48      21.706  34.460  13.972  1.00  0.00      B    H  
ATOM    165  O   HOH B  49      33.887  24.219  19.598  1.00  0.00      B    O  
ATOM    166  H1  HOH B  49      33.197  23.509  19.811  1.00  0.00      B    H  
ATOM    167  H2  HOH B  49      33.966  24.785  20.408  1.00  0.00      B    H  
ATOM    168  O   HOH B  50      30.425  -0.114  14.121  1.00  0.00      B    O  
ATOM    169  H1  HOH B  50      29.490   0.334  14.241  1.00  0.00      B    H  
ATOM    170  H2  HOH B  50      31.127   0.612  13.997  1.00  0.00      B    H  
ATOM    171  O   HOH B  51      16.078  35.687  27.336  1.00  0.00      B    O  
ATOM    172  H1  HOH B  51      15.576  36.316  26.654  1.00  0.00      B    H  
ATOM    173  H2  HOH B  51      16.392  36.239  28.101  1.00  0.00      B    H  
ATOM    174  O   HOH B  52      16.344  30.623   5.056  1.00  0.00      B    O  
ATOM    175  H1  HOH B  52      17.140  30.533   5.663  1.00  0.00      B    H  
ATOM    176  H2  HOH B  52      16.570  30.961   4.154  1.00  0.00      B    H  
ATOM    177  O   HOH B  53      19.372   4.027  10.583  1.00  0.00      B    O  
ATOM    178  H1  HOH B  53      18.505   4.439  10.158  1.00  0.00      B    H  
ATOM    179  H2  HOH B  53      19.659   4.566  11.385  1.00  0.00      B    H  
ATOM    180  O   HOH B  54      31.930  31.459  30.653  1.00  0.00      B    O  
ATOM    181  H1  HOH B  54      32.193  30.979  31.429  1.00  0.00      B    H  
ATOM    182  H2  HOH B  54      31.404  32.271  30.956  1.00  0.00      B    H  
ATOM    183  O   HOH B  55       7.643   0.628  17.602  1.00  0.00      B    O  
ATOM    184  H1  HOH B  55       8.435   0.828  18.192  1.00  0.00      B    H  
ATOM    185  H2  HOH B  55       6.765   0.770  18.125  1.00  0.00      B    H  
ATOM    186  O   HOH B  56      30.117  37.073  16.804  1.00  0.00      B    O  
ATOM    187  H1  HOH B  56      30.144  36.433  17.642  1.00  0.00      B    H  
ATOM    188  H2  HOH B  56      30.366  36.532  16.011  1.00  0.00      B    H  
ATOM    189  O   HOH B  57      30.104  24.765  33.140  1.00  0.00      B    O  
ATOM    190  H1  HOH B  57      29.246  24.300  33.242  1.00  0.00      B    H  
ATOM    191  H2  HOH B  57      30.003  25.598  32.515  1.00  0.00      B    H  
ATOM    192  O   HOH B  58      25.027  35.655  38.519  1.00  0.00      B    O  
ATOM    193  H1  HOH B  58      24.172  36.215  38.799  1.00  0.00      B    H  
ATOM    194  H2  HOH B  58      25.730  35.742  39.221  1.00  0.00      B    H  
ATOM    195  O   HOH B  59       8.068  36.079  19.873  1.00  0.00      B    O  
ATOM    196  H1  HOH B  59       8.772  35.500  20.345  1.00  0.00      B    H  
ATOM    197  H2  HOH B  59       8.385  36.241  18.894  1.00  0.00      B    H  
ATOM    198  O   HOH B  60      35.626   5.527  31.315  1.00  0.00      B    O  
ATOM    199  H1  HOH B  60      35.521   5.798  32.323  1.00  0.00      B    H  
ATOM    200  H2  HOH B  60      34.800   5.074  30.992  1.00  0.00      B    H  
ATOM    201  O   HOH B  61      27.790   9.402  15.241  1.00  0.00      B    O  
ATOM    202  H1  HOH B  61      26.909   9.468  15.715  1.00  0.00      B    H  
ATOM    203  H2  HOH B  61      28.341  10.241  15.480  1.00  0.00      B    H  
ATOM    204  O   HOH B  62      35.070  39.088  29.023  1.00  0.00      B    O  
ATOM    205  H1  HOH B  62      34.932  38.081  28.989  1.00  0.00      B    H  
ATOM    206  H2  HOH B  62      34.286  39.495  29.504  1.00  0.00      B    H  
ATOM    207  O   HOH B  63      31.036  38.370  23.514  1.00  0.00      B    O  
ATOM    208  H1  HOH B  63      31.508  37.678  24.040  1.00  0.00      B    H  
ATOM    209  H2  HOH B  63      30.795  39.124  24.194  1.00  0.00      B    H  
ATOM    210  O   HOH B  64       2.590  12.258  20.644  1.00  0.00      B    O  
ATOM    211  H1  HOH B  64       2.606  11.415  21.209  1.00  0.00      B    H  
ATOM    212  H2  HOH B  64       3.556  12.474  20.347  1.00  0.00      B    H  
ATOM    213  O   HOH B  65      19.154  10.760  29.959  1.00  0.00      B    O  
ATOM    214  H1  HOH B  65      19.958  10.205  29.587  1.00  0.00      B    H  
ATOM    215  H2  HOH B  65      19.423  11.771  29.855  1.00  0.00      B    H  
ATOM    216  O   HOH B  66      12.799   4.691   8.847  1.00  0.00      B    O  
ATOM    217  H1  HOH B  66      11.975   5.294   8.725  1.00  0.00      B    H  
ATOM    218  H2  HOH B  66      13.106   4.611   7.903  1.00  0.00      B    H  
ATOM    219  O   HOH B  67      32.889  30.840  37.516  1.00  0.00      B    O  
ATOM    220  H1  HOH B  67      32.264  30.432  36.800  1.00  0.00      B    H  
ATOM    221  H2  HOH B  67      33.487  31.486  36.994  1.00  0.00      B    H  
ATOM    222  O   HOH B  68      14.044   6.972  33.905  1.00  0.00      B    O  
ATOM    223  H1  HOH B  68      13.197   6.628  33.541  1.00  0.00      B    H  
ATOM    224  H2  HOH B  68      14.643   7.165  33.100  1.00  0.00      B    H  
ATOM    225  O   HOH B  69      27.206  14.429  14.143  1.00  0.00      B    O  
ATOM    226  H1  HOH B  69      26.561  13.884  13.541  1.00  0.00      B    H  
ATOM    227  H2  HOH B  69      27.094  14.196  15.127  1.00  0.00      B    H  
ATOM    228  O   HOH B  70       5.886  28.024  35.733  1.00  0.00      B    O  
ATOM    229  H1  HOH B  70       5.795  28.169  36.751  1.00  0.00      B    H  
ATOM    230  H2  HOH B  70       6.281  27.052  35.540  1.00  0.00      B    H  
ATOM    231  O   HOH B  71      29.897  21.180  22.878  1.00  0.00      B    O  
ATOM    232  H1  HOH B  71      30.885  21.050  23.143  1.00  0.00      B    H  
ATOM    233  H2  HOH B  71      29.778  21.379  21.944  1.00  0.00      B    H  
ATOM    234  O   HOH B  72      26.013  36.278   2.082  1.00  0.00      B    O  
ATOM    235  H1  HOH B  72      25.081  36.523   2.510  1.00  0.00      B    H  
ATOM    236  H2  HOH B  72      26.331  35.499   2.702  1.00  0.00      B    H  
ATOM    237  O   HOH B  73       6.217  31.499  32.669  1.00  0.00      B    O  
ATOM    238  H1  HOH B  73       5.697  31.195  31.873  1.00  0.00      B    H  
ATOM    239  H2  HOH B  73       5.580  31.945  33.294  1.00  0.00      B    H  
ATOM    240  O   HOH B  74      29.580  11.345  15.794  1.00  0.00      B    O  
ATOM    241  H1  HOH B  74      29.815  11.279  16.789  1.00  0.00      B    H  
ATOM    242  H2  HOH B  74      29.963  12.209  15.417  1.00  0.00      B    H  
ATOM    243  O   HOH B  75       0.819   4.881  11.289  1.00  0.00      B    O  
ATOM    244  H1  HOH B  75       0.585   4.969  10.309  1.00  0.00      B    H  
ATOM    245  H2  HOH B  75       1.755   4.424  11.229  1.00  0.00      B    H  
ATOM    246  O   HOH B  76      27.197  11.634  11.168  1.00  0.00      B    O  
ATOM    247  H1  HOH B  76      26.969  11.688  12.179  1.00  0.00      B    H  
ATOM    248  H2  HOH B  76      28.060  12.176  11.024  1.00  0.00      B    H  
ATOM    249  O   HOH B  77      26.832  39.313  12.375  1.00  0.00      B    O  
ATOM    250  H1  HOH B  77      27.323  38.992  11.569  1.00  0.00      B    H  
ATOM    251  H2  HOH B  77      26.401  38.536  12.796  1.00  0.00      B    H  
ATOM    252  O   HOH B  78       0.918  15.377   3.976  1.00  0.00      B    O  
ATOM    253  H1  HOH B  78       0.045  14.834   3.817  1.00  0.00      B    H  
ATOM    254  H2  HOH B  78       1.471  15.355   3.088  1.00  0.00      B    H  
ATOM    255  O   HOH B  79      23.656  18.991   9.960  1.00  0.00      B    O  
ATOM    256  H1  HOH B  79      23.271  19.516  10.776  1.00  0.00      B    H  
ATOM    257  H2  HOH B  79      22.933  19.031   9.245  1.00  0.00      B    H  
ATOM    258  O   HOH B  80      22.618  19.672  23.699  1.00  0.00      B    O  
ATOM    259  H1  HOH B  80      22.053  20.226  24.335  1.00  0.00      B    H  
ATOM    260  H2  HOH B  80      21.964  19.005  23.226  1.00  0.00      B    H  
ATOM    261  O   HOH B  81      25.685   2.009  13.776  1.00  0.00      B    O  
ATOM    262  H1  HOH B  81      26.003   1.204  13.142  1.00  0.00      B    H  
ATOM    263  H2  HOH B  81      24.822   1.760  14.240  1.00  0.00      B    H  
ATOM    264  O   HOH B  82      23.133  19.894  19.391  1.00  0.00      B    O  
ATOM    265  H1  HOH B  82      22.197  20.223  19.685  1.00  0.00      B    H  
ATOM    266  H2  HOH B  82      22.915  19.259  18.575  1.00  0.00      B    H  
ATOM    267  O   HOH B  83      28.229  31.892  16.864  1.00  0.00      B    O  
ATOM    268  H1  HOH B  83      27.937  32.714  17.305  1.00  0.00      B    H  
ATOM    269  H2  HOH B  83      29.049  32.071  16.292  1.00  0.00      B    H  
ATOM    270  O   HOH B  84       8.593   7.223   6.692  1.00  0.00      B    O  
ATOM    271  H1  HOH B  84       7.597   6.960   6.667  1.00  0.00      B    H  
ATOM    272  H2  HOH B  84       8.613   8.239   6.489  1.00  0.00      B    H  
ATOM    273  O   HOH B  85      30.585  37.278  27.272  1.00  0.00      B    O  
ATOM    274  H1  HOH B  85      30.607  36.289  27.213  1.00  0.00      B    H  
ATOM    275  H2  HOH B  85      29.921  37.600  28.000  1.00  0.00      B    H  
ATOM    276  O   HOH B  86      30.135  17.616  17.881  1.00  0.00      B    O  
ATOM    277  H1  HOH B  86      29.222  17.900  17.517  1.00  0.00      B    H  
ATOM    278  H2  HOH B  86      29.969  17.080  18.713  1.00  0.00      B    H  
ATOM    279  O   HOH B  87      30.508   5.528  26.340  1.00  0.00      B    O  
ATOM    280  H1  HOH B  87      30.926   4.578  26.227  1.00  0.00      B    H  
ATOM    281  H2  HOH B  87      30.546   6.028  25.457  1.00  0.00      B    H  
ATOM    282  O   HOH B  88      26.849  29.004  13.774  1.00  0.00      B    O  
ATOM    283  H1  HOH B  88      26.325  29.875  13.974  1.00  0.00      B    H  
ATOM    284  H2  HOH B  88      26.533  28.772  12.851  1.00  0.00      B    H  
ATOM    285  O   HOH B  89      34.948  36.001  10.843  1.00  0.00      B    O  
ATOM    286  H1  HOH B  89      35.237  35.932   9.881  1.00  0.00      B    H  
ATOM    287  H2  HOH B  89      34.222  36.766  10.872  1.00  0.00      B    H  
ATOM    288  O   HOH B  90      34.883  18.187  38.807  1.00  0.00      B    O  
ATOM    289  H1  HOH B  90      34.771  17.209  39.052  1.00  0.00      B    H  
ATOM    290  H2  HOH B  90      35.856  18.429  38.506  1.00  0.00      B    H  
ATOM    291  O   HOH B  91      23.979   2.655  27.938  1.00  0.00      B    O  
ATOM    292  H1  HOH B  91      24.866   3.105  27.925  1.00  0.00      B    H  
ATOM    293  H2  HOH B  91      23.180   3.298  28.080  1.00  0.00      B    H  
ATOM    294  O   HOH B  92      35.577   3.269   0.374  1.00  0.00      B    O  
ATOM    295  H1  HOH B  92      35.069   3.212  -0.507  1.00  0.00      B    H  
ATOM    296  H2  HOH B  92      36.371   2.689   0.334  1.00  0.00      B    H  
ATOM    297  O   HOH B  93      18.431  29.941   6.508  1.00  0.00      B    O  
ATOM    298  H1  HOH B  93      17.813  29.253   7.003  1.00  0.00      B    H  
ATOM    299  H2  HOH B  93      19.389  29.485   6.304  1.00  0.00      B    H  
ATOM    300  O   HOH B  94       0.071  11.136  16.079  1.00  0.00      B    O  
ATOM    301  H1  HOH B  94       0.917  11.160  16.638  1.00  0.00      B    H  
ATOM    302  H2  HOH B  94      -0.071  10.204  15.757  1.00  0.00      B    H  
ATOM    303  O   HOH B  95      20.828   0.961  34.768  1.00  0.00      B    O  
ATOM    304  H1  HOH B  95      21.091   0.981  33.781  1.00  0.00      B    H  
ATOM    305  H2  HOH B  95      21.292   0.238  35.297  1.00  0.00      B    H  
ATOM    306  O   HOH B  96      30.622  24.742  19.056  1.00  0.00      B    O  
ATOM    307  H1  HOH B  96      31.061  24.032  18.512  1.00  0.00      B    H  
ATOM    308  H2  HOH B  96      29.711  24.430  19.400  1.00  0.00      B    H  
ATOM    309  O   HOH B  97      18.888  20.978  18.075  1.00  0.00      B    O  
ATOM    310  H1  HOH B  97      18.567  21.380  18.960  1.00  0.00      B    H  
ATOM    311  H2  HOH B  97      18.003  20.987  17.556  1.00  0.00      B    H  
ATOM    312  O   HOH B  98       5.369  36.757  24.323  1.00  0.00      B    O  
ATOM    313  H1  HOH B  98       5.490  37.714  24.145  1.00  0.00      B    H  
ATOM    314  H2  HOH B  98       4.378  36.622  24.559  1.00  0.00      B    H  
ATOM    315  O   HOH B  99       5.272  28.592  13.996  1.00  0.00      B    O  
ATOM    316  H1  HOH B  99       6.135  29.121  13.779  1.00  0.00      B    H  
ATOM    317  H2  HOH B  99       4.550  28.762  13.303  1.00  0.00      B    H  
ATOM    318  O   HOH B 100      11.212   9.530   1.080  1.00  0.00      B    O  
ATOM    319  H1  HOH B 100      11.963   9.690   1.738  1.00  0.00      B    H  
ATOM    320  H2  HOH B 100      11.625   9.057   0.271  1.00  0.00      B    H  
ATOM    321  O   HOH B 101      20.803  27.470  14.197  1.00  0.00      B    O  
ATOM    322  H1  HOH B 101      21.039  27.163  15.131  1.00  0.00      B    H  
ATOM    323  H2  HOH B 101      19.822  27.159  13.978  1.00  0.00      B    H  
ATOM    324  O   HOH B 102      14.677  32.938   0.286  1.00  0.00      B    O  
ATOM    325  H1  HOH B 102      13.929  33.587   0.500  1.00  0.00      B    H  
ATOM    326  H2  HOH B 102      14.298  32.004   0.288  1.00  0.00      B    H  
ATOM    327  O   HOH B 103      21.435  20.168   5.971  1.00  0.00      B    O  
ATOM    328  H1  HOH B 103      20.535  19.894   5.635  1.00  0.00      B    H  
ATOM    329  H2  HOH B 103      21.772  19.420   6.576  1.00  0.00      B    H  
ATOM    330  O   HOH B 104      28.044   0.975  22.468  1.00  0.00      B    O  
ATOM    331  H1  HOH B 104      28.531   1.737  22.846  1.00  0.00      B    H  
ATOM    332  H2  HOH B 104      27.105   0.937  22.875  1.00  0.00      B    H  
ATOM    333  O   HOH B 105      17.163   1.029  28.465  1.00  0.00      B    O  
ATOM    334  H1  HOH B 105      16.520   1.713  28.046  1.00  0.00      B    H  
ATOM    335  H2  HOH B 105      17.263   1.354  29.423  1.00  0.00      B    H  
ATOM    336  O   HOH B 106      28.389  33.193  22.805  1.00  0.00      B    O  
ATOM    337  H1  HOH B 106      28.564  32.391  23.461  1.00  0.00      B    H  
ATOM    338  H2  HOH B 106      28.677  34.007  23.331  1.00  0.00      B    H  
ATOM    339  O   HOH B 107      20.232  37.314  30.093  1.00  0.00      B    O  
ATOM    340  H1  HOH B 107      19.445  37.469  30.694  1.00  0.00      B    H  
ATOM    341  H2  HOH B 107      20.971  37.022  30.725  1.00  0.00      B    H  
ATOM    342  O   HOH B 108      10.778  25.072   6.339  1.00  0.00      B    O  
ATOM    343  H1  HOH B 108      11.052  24.540   7.129  1.00  0.00      B    H  
ATOM    344  H2  HOH B 108      11.122  24.594   5.493  1.00  0.00      B    H  
ATOM    345  O   HOH B 109      15.213  34.639  21.542  1.00  0.00      B    O  
ATOM    346  H1  HOH B 109      14.816  34.810  22.497  1.00  0.00      B    H  
ATOM    347  H2  HOH B 109      14.620  33.926  21.126  1.00  0.00      B    H  
ATOM    348  O   HOH B 110      35.147  29.725   8.867  1.00  0.00      B    O  
ATOM    349  H1  HOH B 110      35.846  30.121   8.299  1.00  0.00      B    H  
ATOM    350  H2  HOH B 110      35.297  28.686   8.947  1.00  0.00      B    H  
ATOM    351  O   HOH B 111      20.488  30.480  27.795  1.00  0.00      B    O  
ATOM    352  H1  HOH B 111      20.610  30.618  26.812  1.00  0.00      B    H  
ATOM    353  H2  HOH B 111      21.304  30.807  28.256  1.00  0.00      B    H  
ATOM    354  O   HOH B 112      17.809  19.056  35.565  1.00  0.00      B    O  
ATOM    355  H1  HOH B 112      17.982  19.486  34.636  1.00  0.00      B    H  
ATOM    356  H2  HOH B 112      18.547  18.389  35.752  1.00  0.00      B    H  
ATOM    357  O   HOH B 113      36.988  22.063   4.764  1.00  0.00      B    O  
ATOM    358  H1  HOH B 113      36.475  21.482   4.114  1.00  0.00      B    H  
ATOM    359  H2  HOH B 113      37.377  22.830   4.203  1.00  0.00      B    H  
ATOM    360  O   HOH B 114      10.999  30.822   4.986  1.00  0.00      B    O  
ATOM    361  H1  HOH B 114      11.021  30.863   3.985  1.00  0.00      B    H  
ATOM    362  H2  HOH B 114      10.031  31.132   5.258  1.00  0.00      B    H  
ATOM    363  O   HOH B 115       9.207  18.092  38.130  1.00  0.00      B    O  
ATOM    364  H1  HOH B 115       9.860  17.354  38.354  1.00  0.00      B    H  
ATOM    365  H2  HOH B 115       8.302  17.877  38.632  1.00  0.00      B    H  
ATOM    366  O   HOH B 116       4.615  26.789   5.735  1.00  0.00      B    O  
ATOM    367  H1  HOH B 116       4.285  26.038   6.360  1.00  0.00      B    H  
ATOM    368  H2  HOH B 116       3.812  27.198   5.270  1.00  0.00      B    H  
ATOM    369  O   HOH B 117      15.249  20.360  28.654  1.00  0.00      B    O  
ATOM    370  H1  HOH B 117      14.459  19.786  28.748  1.00  0.00      B    H  
ATOM    371  H2  HOH B 117      15.162  21.014  29.426  1.00  0.00      B    H  
ATOM    372  O   HOH B 118      25.138   8.305  20.222  1.00  0.00      B    O  
ATOM    373  H1  HOH B 118      25.353   8.582  19.258  1.00  0.00      B    H  
ATOM    374  H2  HOH B 118      24.948   7.273  20.216  1.00  0.00      B    H  
ATOM    375  O   HOH B 119      28.957   6.840  29.869  1.00  0.00      B    O  
ATOM    376  H1  HOH B 119      29.845   7.053  29.433  1.00  0.00      B    H  
ATOM    377  H2  HOH B 119      28.370   7.652  29.749  1.00  0.00      B    H  
ATOM    378  O   HOH B 120      12.871  33.299  34.335  1.00  0.00      B    O  
ATOM    379  H1  HOH B 120      13.748  33.885  34.613  1.00  0.00      B    H  
ATOM    380  H2  HOH B 120      12.081  33.722  34.848  1.00  0.00      B    H  
ATOM    381  O   HOH B 121      22.132  27.699  29.148  1.00  0.00      B    O  
ATOM    382  H1  HOH B 121      22.930  27.594  29.698  1.00  0.00      B    H  
ATOM    383  H2  HOH B 121      21.391  27.678  29.769  1.00  0.00      B    H  
ATOM    384  O   HOH B 122      32.200  19.136  31.989  1.00  0.00      B    O  
ATOM    385  H1  HOH B 122      33.010  19.740  31.737  1.00  0.00      B    H  
ATOM    386  H2  HOH B 122      32.246  18.955  33.021  1.00  0.00      B    H  
ATOM    387  O   HOH B 123       6.463  10.678  19.221  1.00  0.00      B    O  
ATOM    388  H1  HOH B 123       6.158  10.461  18.295  1.00  0.00      B    H  
ATOM    389  H2  HOH B 123       6.622   9.853  19.736  1.00  0.00      B    H  
ATOM    390  O   HOH B 124      37.638   1.987  23.310  1.00  0.00      B    O  
ATOM    391  H1  HOH B 124      37.585   1.493  22.490  1.00  0.00      B    H  
ATOM    392  H2  HOH B 124      38.598   2.390  23.346  1.00  0.00      B    H  
ATOM    393  O   HOH B 125      19.520   2.854  27.899  1.00  0.00      B    O  
ATOM    394  H1  HOH B 125      19.161   2.491  26.967  1.00  0.00      B    H  
ATOM    395  H2  HOH B 125      19.655   2.036  28.469  1.00  0.00      B    H  
ATOM    396  O   HOH B 126      17.119   7.616  32.730  1.00  0.00      B    O  
ATOM    397  H1  HOH B 126      18.000   8.207  32.640  1.00  0.00      B    H  
ATOM    398  H2  HOH B 126      16.670   7.396  31.775  1.00  0.00      B    H  
ATOM    399  O   HOH B 127      13.264   4.271  38.946  1.00  0.00      B    O  
ATOM    400  H1  HOH B 127      12.823   4.453  39.828  1.00  0.00      B    H  
ATOM    401  H2  HOH B 127      12.503   4.108  38.365  1.00  0.00      B    H  
ATOM    402  O   HOH B 128      28.690  11.542  18.520  1.00  0.00      B    O  
ATOM    403  H1  HOH B 128      27.999  11.171  17.930  1.00  0.00      B    H  
ATOM    404  H2  HOH B 128      28.739  12.542  18.488  1.00  0.00      B    H  
ATOM    405  O   HOH B 129      28.212  32.607  11.734  1.00  0.00      B    O  
ATOM    406  H1  HOH B 129      28.766  31.726  11.897  1.00  0.00      B    H  
ATOM    407  H2  HOH B 129      27.589  32.334  11.012  1.00  0.00      B    H  
ATOM    408  O   HOH B 130       6.629  29.893   5.786  1.00  0.00      B    O  
ATOM    409  H1  HOH B 130       6.079  29.724   6.703  1.00  0.00      B    H  
ATOM    410  H2  HOH B 130       6.621  28.992   5.254  1.00  0.00      B    H  
ATOM    411  O   HOH B 131      12.387   1.252  16.740  1.00  0.00      B    O  
ATOM    412  H1  HOH B 131      13.316   1.028  16.325  1.00  0.00      B    H  
ATOM    413  H2  HOH B 131      11.952   0.441  17.135  1.00  0.00      B    H  
ATOM    414  O   HOH B 132      17.207  15.595  23.755  1.00  0.00      B    O  
ATOM    415  H1  HOH B 132      16.961  16.545  23.983  1.00  0.00      B    H  
ATOM    416  H2  HOH B 132      16.579  15.030  24.282  1.00  0.00      B    H  
ATOM    417  O   HOH B 133       8.607  23.175  24.574  1.00  0.00      B    O  
ATOM    418  H1  HOH B 133       9.120  22.313  24.610  1.00  0.00      B    H  
ATOM    419  H2  HOH B 133       8.174  23.285  23.656  1.00  0.00      B    H  
ATOM    420  O   HOH B 134      17.252   4.903   9.210  1.00  0.00      B    O  
ATOM    421  H1  HOH B 134      16.404   5.119   9.655  1.00  0.00      B    H  
ATOM    422  H2  HOH B 134      17.193   4.866   8.224  1.00  0.00      B    H  
ATOM    423  O   HOH B 135      21.114  10.379  21.380  1.00  0.00      B    O  
ATOM    424  H1  HOH B 135      20.246   9.952  21.186  1.00  0.00      B    H  
ATOM    425  H2  HOH B 135      21.475   9.750  22.085  1.00  0.00      B    H  
ATOM    426  O   HOH B 136       0.193  20.125   9.825  1.00  0.00      B    O  
ATOM    427  H1  HOH B 136       0.832  19.424  10.176  1.00  0.00      B    H  
ATOM    428  H2  HOH B 136      -0.500  19.630   9.279  1.00  0.00      B    H  
ATOM    429  O   HOH B 137       6.293  17.480  26.417  1.00  0.00      B    O  
ATOM    430  H1  HOH B 137       6.505  18.464  26.230  1.00  0.00      B    H  
ATOM    431  H2  HOH B 137       7.004  16.877  25.966  1.00  0.00      B    H  
ATOM    432  O   HOH B 138      11.507   6.718  20.598  1.00  0.00      B    O  
ATOM    433  H1  HOH B 138      10.667   6.218  20.945  1.00  0.00      B    H  
ATOM    434  H2  HOH B 138      11.188   7.062  19.648  1.00  0.00      B    H  
ATOM    435  O   HOH B 139       0.111   0.633  10.081  1.00  0.00      B    O  
ATOM    436  H1  HOH B 139       0.395   1.077   9.221  1.00  0.00      B    H  
ATOM    437  H2  HOH B 139       0.922   0.106  10.382  1.00  0.00      B    H  
ATOM    438  O   HOH B 140      32.128  11.957  28.281  1.00  0.00      B    O  
ATOM    439  H1  HOH B 140      32.110  12.556  29.070  1.00  0.00      B    H  
ATOM    440  H2  HOH B 140      31.373  11.297  28.257  1.00  0.00      B    H  
ATOM    441  O   HOH B 141      38.598  37.310  31.809  1.00  0.00      B    O  
ATOM    442  H1  HOH B 141      39.469  37.813  31.717  1.00  0.00      B    H  
ATOM    443  H2  HOH B 141      38.182  37.224  30.950  1.00  0.00      B    H  
ATOM    444  O   HOH B 142      29.226  31.905   8.232  1.00  0.00      B    O  
ATOM    445  H1  HOH B 142      29.112  30.962   7.977  1.00  0.00      B    H  
ATOM    446  H2  HOH B 142      29.973  31.962   8.931  1.00  0.00      B    H  
ATOM    447  O   HOH B 143      10.901  11.939  37.988  1.00  0.00      B    O  
ATOM    448  H1  HOH B 143      11.717  12.437  38.457  1.00  0.00      B    H  
ATOM    449  H2  HOH B 143      11.310  11.348  37.269  1.00  0.00      B    H  
ATOM    450  O   HOH B 144      18.553  30.760  20.037  1.00  0.00      B    O  
ATOM    451  H1  HOH B 144      17.960  31.083  20.782  1.00  0.00      B    H  
ATOM    452  H2  HOH B 144      19.420  31.241  20.204  1.00  0.00      B    H  
ATOM    453  O   HOH B 145      33.337  26.841  27.735  1.00  0.00      B    O  
ATOM    454  H1  HOH B 145      34.237  26.417  27.423  1.00  0.00      B    H  
ATOM    455  H2  HOH B 145      33.266  27.709  27.241  1.00  0.00      B    H  
ATOM    456  O   HOH B 146      34.954  11.862  14.921  1.00  0.00      B    O  
ATOM    457  H1  HOH B 146      34.281  12.607  14.983  1.00  0.00      B    H  
ATOM    458  H2  HOH B 146      35.478  12.025  14.045  1.00  0.00      B    H  
ATOM    459  O   HOH B 147      11.818  36.598  12.609  1.00  0.00      B    O  
ATOM    460  H1  HOH B 147      11.722  35.645  12.525  1.00  0.00      B    H  
ATOM    461  H2  HOH B 147      11.928  36.818  13.641  1.00  0.00      B    H  
ATOM    462  O   HOH B 148      22.838  21.982   7.485  1.00  0.00      B    O  
ATOM    463  H1  HOH B 148      23.709  21.464   7.551  1.00  0.00      B    H  
ATOM    464  H2  HOH B 148      22.086  21.425   6.983  1.00  0.00      B    H  
ATOM    465  O   HOH B 149      35.205  16.363  25.344  1.00  0.00      B    O  
ATOM    466  H1  HOH B 149      34.739  17.029  24.683  1.00  0.00      B    H  
ATOM    467  H2  HOH B 149      36.104  16.817  25.536  1.00  0.00      B    H  
ATOM    468  O   HOH B 150       5.467  23.689  11.500  1.00  0.00      B    O  
ATOM    469  H1  HOH B 150       5.226  23.451  12.498  1.00  0.00      B    H  
ATOM    470  H2  HOH B 150       5.110  24.623  11.421  1.00  0.00      B    H  
ATOM    471  O   HOH B 151      17.143  18.311  24.727  1.00  0.00      B    O  
ATOM    472  H1  HOH B 151      18.042  18.496  25.072  1.00  0.00      B    H  
ATOM    473  H2  HOH B 151      16.497  18.232  25.487  1.00  0.00      B    H  
ATOM    474  O   HOH B 152       7.288  16.815   9.907  1.00  0.00      B    O  
ATOM    475  H1  HOH B 152       7.059  17.466  10.631  1.00  0.00      B    H  
ATOM    476  H2  HOH B 152       6.836  17.092   9.061  1.00  0.00      B    H  
ATOM    477  O   HOH B 153      22.533  18.174  17.455  1.00  0.00      B    O  
ATOM    478  H1  HOH B 153      22.253  18.361  16.485  1.00  0.00      B    H  
ATOM    479  H2  HOH B 153      21.647  18.046  17.923  1.00  0.00      B    H  
ATOM    480  O   HOH B 154      30.919  36.558  21.378  1.00  0.00      B    O  
ATOM    481  H1  HOH B 154      30.666  37.401  21.853  1.00  0.00      B    H  
ATOM    482  H2  HOH B 154      31.454  35.969  22.006  1.00  0.00      B    H  
ATOM    483  O   HOH B 155      20.180  16.593  33.990  1.00  0.00      B    O  
ATOM    484  H1  HOH B 155      20.745  17.395  33.704  1.00  0.00      B    H  
ATOM    485  H2  HOH B 155      19.795  16.783  34.912  1.00  0.00      B    H  
ATOM    486  O   HOH B 156      35.632   8.260  38.331  1.00  0.00      B    O  
ATOM    487  H1  HOH B 156      35.277   8.275  39.252  1.00  0.00      B    H  
ATOM    488  H2  HOH B 156      36.190   7.445  38.297  1.00  0.00      B    H  
ATOM    489  O   HOH B 157      37.264  25.760  32.049  1.00  0.00      B    O  
ATOM    490  H1  HOH B 157      36.776  26.468  32.560  1.00  0.00      B    H  
ATOM    491  H2  HOH B 157      37.539  26.119  31.166  1.00  0.00      B    H  
ATOM    492  O   HOH B 158      12.380  38.274  35.998  1.00  0.00      B    O  
ATOM    493  H1  HOH B 158      12.878  37.855  35.230  1.00  0.00      B    H  
ATOM    494  H2  HOH B 158      12.999  38.874  36.525  1.00  0.00      B    H  
ATOM    495  O   HOH B 159      35.841  17.659  28.479  1.00  0.00      B    O  
ATOM    496  H1  HOH B 159      35.486  18.015  27.671  1.00  0.00      B    H  
ATOM    497  H2  HOH B 159      36.045  16.658  28.253  1.00  0.00      B    H  
ATOM    498  O   HOH B 160      20.863   9.913  16.073  1.00  0.00      B    O  
ATOM    499  H1  HOH B 160      20.861   9.072  16.666  1.00  0.00      B    H  
ATOM    500  H2  HOH B 160      21.757  10.404  16.162  1.00  0.00      B    H  
ATOM    501  O   HOH B 161      15.710  14.735  10.238  1.00  0.00      B    O  
ATOM    502  H1  HOH B 161      16.689  14.727  10.614  1.00  0.00      B    H  
ATOM    503  H2  HOH B 161      15.473  15.697  10.152  1.00  0.00      B    H  
ATOM    504  O   HOH B 162      37.420  29.912  22.504  1.00  0.00      B    O  
ATOM    505  H1  HOH B 162      38.231  30.046  21.985  1.00  0.00      B    H  
ATOM    506  H2  HOH B 162      36.913  30.837  22.545  1.00  0.00      B    H  
ATOM    507  O   HOH B 163      17.922  25.683  16.471  1.00  0.00      B    O  
ATOM    508  H1  HOH B 163      18.292  26.506  16.978  1.00  0.00      B    H  
ATOM    509  H2  HOH B 163      18.371  25.570  15.580  1.00  0.00      B    H  
ATOM    510  O   HOH B 164       5.895  36.501  28.368  1.00  0.00      B    O  
ATOM    511  H1  HOH B 164       5.479  37.322  27.979  1.00  0.00      B    H  
ATOM    512  H2  HOH B 164       6.370  35.945  27.672  1.00  0.00      B    H  
ATOM    513  O   HOH B 165      32.738  17.564  29.830  1.00  0.00      B    O  
ATOM    514  H1  HOH B 165      32.622  17.966  30.756  1.00  0.00      B    H  
ATOM    515  H2  HOH B 165      32.559  18.344  29.144  1.00  0.00      B    H  
ATOM    516  O   HOH B 166      27.353  34.362   3.669  1.00  0.00      B    O  
ATOM    517  H1  HOH B 166      27.160  34.606   4.636  1.00  0.00      B    H  
ATOM    518  H2  HOH B 166      28.032  33.585   3.711  1.00  0.00      B    H  
ATOM    519  O   HOH B 167      17.779  25.301   4.424  1.00  0.00      B    O  
ATOM    520  H1  HOH B 167      18.594  24.808   4.800  1.00  0.00      B    H  
ATOM    521  H2  HOH B 167      17.427  24.708   3.663  1.00  0.00      B    H  
ATOM    522  O   HOH B 168      37.245  38.853  36.503  1.00  0.00      B    O  
ATOM    523  H1  HOH B 168      38.029  39.467  36.373  1.00  0.00      B    H  
ATOM    524  H2  HOH B 168      37.184  38.353  35.639  1.00  0.00      B    H  
ATOM    525  O   HOH B 169       1.035  33.346  29.921  1.00  0.00      B    O  
ATOM    526  H1  HOH B 169       1.763  33.967  29.614  1.00  0.00      B    H  
ATOM    527  H2  HOH B 169       0.076  33.817  29.750  1.00  0.00      B    H  
ATOM    528  O   HOH B 170      36.647  26.057   7.078  1.00  0.00      B    O  
ATOM    529  H1  HOH B 170      36.489  26.791   6.346  1.00  0.00      B    H  
ATOM    530  H2  HOH B 170      37.636  25.932   7.209  1.00  0.00      B    H  
ATOM    531  O   HOH B 171       8.974  32.049  13.469  1.00  0.00      B    O  
ATOM    532  H1  HOH B 171       9.082  32.587  14.330  1.00  0.00      B    H  
ATOM    533  H2  HOH B 171       8.113  32.349  13.042  1.00  0.00      B    H  
ATOM    534  O   HOH B 172      36.255  11.389  39.030  1.00  0.00      B    O  
ATOM    535  H1  HOH B 172      36.380  10.650  38.345  1.00  0.00      B    H  
ATOM    536  H2  HOH B 172      36.899  12.160  38.888  1.00  0.00      B    H  
ATOM    537  O   HOH B 173       1.180   4.022   2.181  1.00  0.00      B    O  
ATOM    538  H1  HOH B 173       2.086   4.325   2.562  1.00  0.00      B    H  
ATOM    539  H2  HOH B 173       0.460   4.573   2.742  1.00  0.00      B    H  
ATOM    540  O   HOH B 174       4.219  14.517   2.148  1.00  0.00      B    O  
ATOM    541  H1  HOH B 174       4.365  15.407   2.571  1.00  0.00      B    H  
ATOM    542  H2  HOH B 174       3.200  14.345   1.999  1.00  0.00      B    H  
ATOM    543  O   HOH B 175      31.897  26.990   9.444  1.00  0.00      B    O  
ATOM    544  H1  HOH B 175      31.903  27.963   9.615  1.00  0.00      B    H  
ATOM    545  H2  HOH B 175      32.884  26.663   9.446  1.00  0.00      B    H  
ATOM    546  O   HOH B 176       4.479   1.165  13.500  1.00  0.00      B    O  
ATOM    547  H1  HOH B 176       5.301   0.946  14.103  1.00  0.00      B    H  
ATOM    548  H2  HOH B 176       4.352   0.546  12.740  1.00  0.00      B    H  
ATOM    549  O   HOH B 177      23.974  37.898  24.625  1.00  0.00      B    O  
ATOM    550  H1  HOH B 177      24.366  38.149  25.488  1.00  0.00      B    H  
ATOM    551  H2  HOH B 177      24.238  36.938  24.483  1.00  0.00      B    H  
ATOM    552  O   HOH B 178      32.698  16.700  20.128  1.00  0.00      B    O  
ATOM    553  H1  HOH B 178      32.296  17.598  20.297  1.00  0.00      B    H  
ATOM    554  H2  HOH B 178      33.031  16.318  21.012  1.00  0.00      B    H  
ATOM    555  O   HOH B 179      35.664  25.456  16.129  1.00  0.00      B    O  
ATOM    556  H1  HOH B 179      34.736  25.688  16.620  1.00  0.00      B    H  
ATOM    557  H2  HOH B 179      35.627  24.500  15.766  1.00  0.00      B    H  
ATOM    558  O   HOH B 180      25.163  26.452  29.043  1.00  0.00      B    O  
ATOM    559  H1  HOH B 180      25.372  26.207  28.058  1.00  0.00      B    H  
ATOM    560  H2  HOH B 180      24.971  27.421  29.112  1.00  0.00      B    H  
ATOM    561  O   HOH B 181       6.710  19.826  22.325  1.00  0.00      B    O  
ATOM    562  H1  HOH B 181       6.418  20.716  21.921  1.00  0.00      B    H  
ATOM    563  H2  HOH B 181       5.839  19.337  22.657  1.00  0.00      B    H  
ATOM    564  O   HOH B 182      25.432  27.170   5.185  1.00  0.00      B    O  
ATOM    565  H1  HOH B 182      25.272  26.910   6.172  1.00  0.00      B    H  
ATOM    566  H2  HOH B 182      25.928  28.026   5.175  1.00  0.00      B    H  
ATOM    567  O   HOH B 183       3.263   3.396  17.065  1.00  0.00      B    O  
ATOM    568  H1  HOH B 183       2.286   3.539  17.051  1.00  0.00      B    H  
ATOM    569  H2  HOH B 183       3.454   3.069  17.927  1.00  0.00      B    H  
ATOM    570  O   HOH B 184      37.221  14.292  14.883  1.00  0.00      B    O  
ATOM    571  H1  HOH B 184      36.966  13.324  14.756  1.00  0.00      B    H  
ATOM    572  H2  HOH B 184      36.596  14.867  14.312  1.00  0.00      B    H  
ATOM    573  O   HOH B 185       7.762  11.255  34.173  1.00  0.00      B    O  
ATOM    574  H1  HOH B 185       7.388  12.202  34.215  1.00  0.00      B    H  
ATOM    575  H2  HOH B 185       8.064  11.073  35.210  1.00  0.00      B    H  
ATOM    576  O   HOH B 186      24.002  38.361  31.718  1.00  0.00      B    O  
ATOM    577  H1  HOH B 186      24.388  38.599  32.598  1.00  0.00      B    H  
ATOM    578  H2  HOH B 186      24.146  37.393  31.521  1.00  0.00      B    H  
ATOM    579  O   HOH B 187      15.719  11.887  20.154  1.00  0.00      B    O  
ATOM    580  H1  HOH B 187      14.806  12.264  20.156  1.00  0.00      B    H  
ATOM    581  H2  HOH B 187      16.246  12.371  19.433  1.00  0.00      B    H  
ATOM    582  O   HOH B 188      34.441   1.598  18.527  1.00  0.00      B    O  
ATOM    583  H1  HOH B 188      34.745   2.292  19.227  1.00  0.00      B    H  
ATOM    584  H2  HOH B 188      35.316   1.282  18.069  1.00  0.00      B    H  
ATOM    585  O   HOH B 189       6.986   5.671  26.973  1.00  0.00      B    O  
ATOM    586  H1  HOH B 189       6.537   6.532  26.748  1.00  0.00      B    H  
ATOM    587  H2  HOH B 189       7.937   5.846  26.872  1.00  0.00      B    H  
ATOM    588  O   HOH B 190      21.680  38.961  20.075  1.00  0.00      B    O  
ATOM    589  H1  HOH B 190      20.687  39.097  20.134  1.00  0.00      B    H  
ATOM    590  H2  HOH B 190      22.101  39.339  20.950  1.00  0.00      B    H  
ATOM    591  O   HOH B 191      38.243  36.081  18.419  1.00  0.00      B    O  
ATOM    592  H1  HOH B 191      38.102  35.057  18.420  1.00  0.00      B    H  
ATOM    593  H2  HOH B 191      37.998  36.350  17.447  1.00  0.00      B    H  
ATOM    594  O   HOH B 192      27.104  18.962  20.662  1.00  0.00      B    O  
ATOM    595  H1  HOH B 192      26.316  18.984  21.326  1.00  0.00      B    H  
ATOM    596  H2  HOH B 192      26.753  18.430  19.831  1.00  0.00      B    H  
ATOM    597  O   HOH B 193       3.399  29.455  11.776  1.00  0.00      B    O  
ATOM    598  H1  HOH B 193       4.052  28.842  11.364  1.00  0.00      B    H  
ATOM    599  H2  HOH B 193       3.585  30.350  11.377  1.00  0.00      B    H  
ATOM    600  O   HOH B 194      21.784   1.165  32.287  1.00  0.00      B    O  
ATOM    601  H1  HOH B 194      21.907   1.991  31.792  1.00  0.00      B    H  
ATOM    602  H2  HOH B 194      22.394   0.446  31.884  1.00  0.00      B    H  
ATOM    603  O   HOH B 195       5.684  26.561  17.669  1.00  0.00      B    O  
ATOM    604  H1  HOH B 195       6.129  25.672  17.998  1.00  0.00      B    H  
ATOM    605  H2  HOH B 195       5.594  27.196  18.475  1.00  0.00      B    H  
ATOM    606  O   HOH B 196      33.583  34.447   7.851  1.00  0.00      B    O  
ATOM    607  H1  HOH B 196      33.488  34.123   8.841  1.00  0.00      B    H  
ATOM    608  H2  HOH B 196      33.351  33.668   7.305  1.00  0.00      B    H  
ATOM    609  O   HOH B 197      12.441  34.527  31.816  1.00  0.00      B    O  
ATOM    610  H1  HOH B 197      12.540  34.030  32.715  1.00  0.00      B    H  
ATOM    611  H2  HOH B 197      12.191  35.459  32.084  1.00  0.00      B    H  
ATOM    612  O   HOH B 198       6.174  12.849   1.991  1.00  0.00      B    O  
ATOM    613  H1  HOH B 198       5.396  13.549   2.035  1.00  0.00      B    H  
ATOM    614  H2  HOH B 198       6.705  12.959   1.159  1.00  0.00      B    H  
ATOM    615  O   HOH B 199      28.356  20.733  30.480  1.00  0.00      B    O  
ATOM    616  H1  HOH B 199      27.542  20.216  30.243  1.00  0.00      B    H  
ATOM    617  H2  HOH B 199      28.001  21.575  30.972  1.00  0.00      B    H  
ATOM    618  O   HOH B 200      22.075   8.667  26.832  1.00  0.00      B    O  
ATOM    619  H1  HOH B 200      21.278   8.118  26.417  1.00  0.00      B    H  
ATOM    620  H2  HOH B 200      22.096   9.594  26.358  1.00  0.00      B    H  
ATOM    621  O   HOH B 201       6.916  19.080   2.550  1.00  0.00      B    O  
ATOM    622  H1  HOH B 201       7.957  19.238   2.631  1.00  0.00      B    H  
ATOM    623  H2  HOH B 201       6.455  19.956   2.501  1.00  0.00      B    H  
ATOM    624  O   HOH B 202       0.924   0.445  31.157  1.00  0.00      B    O  
ATOM    625  H1  HOH B 202       1.754   0.762  31.694  1.00  0.00      B    H  
ATOM    626  H2  HOH B 202       0.050   0.917  31.469  1.00  0.00      B    H  
ATOM    627  O   HOH B 203       2.134  35.845  31.960  1.00  0.00      B    O  
ATOM    628  H1  HOH B 203       1.372  35.232  32.199  1.00  0.00      B    H  
ATOM    629  H2  HOH B 203       2.348  35.578  31.003  1.00  0.00      B    H  
ATOM    630  O   HOH B 204       0.373   0.810  16.139  1.00  0.00      B    O  
ATOM    631  H1  HOH B 204       0.738  -0.009  16.574  1.00  0.00      B    H  
ATOM    632  H2  HOH B 204       0.706   0.759  15.152  1.00  0.00      B    H  
ATOM    633  O   HOH B 205      22.427  33.297   3.375  1.00  0.00      B    O  
ATOM    634  H1  HOH B 205      23.121  33.691   4.054  1.00  0.00      B    H  
ATOM    635  H2  HOH B 205      22.731  32.419   3.042  1.00  0.00      B    H  
ATOM    636  O   HOH B 206      38.781   6.111  15.531  1.00  0.00      B    O  
ATOM    637  H1  HOH B 206      39.792   5.876  15.524  1.00  0.00      B    H  
ATOM    638  H2  HOH B 206      38.338   5.712  16.323  1.00  0.00      B    H  
ATOM    639  O   HOH B 207      17.056  28.160  27.596  1.00  0.00      B    O  
ATOM    640  H1  HOH B 207      16.621  28.981  28.075  1.00  0.00      B    H  
ATOM    641  H2  HOH B 207      17.998  28.103  27.896  1.00  0.00      B    H  
ATOM    642  O   HOH B 208      16.328  16.162  14.907  1.00  0.00      B    O  
ATOM    643  H1  HOH B 208      16.780  16.176  15.811  1.00  0.00      B    H  
ATOM    644  H2  HOH B 208      16.921  16.705  14.313  1.00  0.00      B    H  
ATOM    645  O   HOH B 209      32.010  37.389  33.320  1.00  0.00      B    O  
ATOM    646  H1  HOH B 209      31.635  37.841  34.188  1.00  0.00      B    H  
ATOM    647  H2  HOH B 209      31.191  37.395  32.702  1.00  0.00      B    H  
ATOM    648  O   HOH B 210       2.310   0.505  28.613  1.00  0.00      B    O  
ATOM    649  H1  HOH B 210       3.239   0.851  28.733  1.00  0.00      B    H  
ATOM    650  H2  HOH B 210       1.867   0.467  29.528  1.00  0.00      B    H  
ATOM    651  O   HOH B 211      25.649   0.210   0.525  1.00  0.00      B    O  
ATOM    652  H1  HOH B 211      26.638  -0.074   0.686  1.00  0.00      B    H  
ATOM    653  H2  HOH B 211      25.108   0.134   1.367  1.00  0.00      B    H  
ATOM    654  O   HOH B 212       1.248  23.686  13.983  1.00  0.00      B    O  
ATOM    655  H1  HOH B 212       1.959  24.297  13.613  1.00  0.00      B    H  
ATOM    656  H2  HOH B 212       0.455  24.278  14.047  1.00  0.00      B    H  
ATOM    657  O   HOH B 213      33.088  38.706  31.141  1.00  0.00      B    O  
ATOM    658  H1  HOH B 213      32.565  38.361  31.997  1.00  0.00      B    H  
ATOM    659  H2  HOH B 213      33.659  37.958  30.868  1.00  0.00      B    H  
ATOM    660  O   HOH B 214       3.972  19.324  12.347  1.00  0.00      B    O  
ATOM    661  H1  HOH B 214       4.873  19.346  11.937  1.00  0.00      B    H  
ATOM    662  H2  HOH B 214       3.714  20.275  12.702  1.00  0.00      B    H  
ATOM    663  O   HOH B 215      32.590  16.948  17.403  1.00  0.00      B    O  
ATOM    664  H1  HOH B 215      31.622  17.219  17.593  1.00  0.00      B    H  
ATOM    665  H2  HOH B 215      32.997  16.824  18.339  1.00  0.00      B    H  
ATOM    666  O   HOH B 216       3.025  31.826  28.385  1.00  0.00      B    O  
ATOM    667  H1  HOH B 216       3.351  32.583  27.830  1.00  0.00      B    H  
ATOM    668  H2  HOH B 216       2.035  31.956  28.471  1.00  0.00      B    H  
ATOM    669  O   HOH B 217      33.544   6.915  21.541  1.00  0.00      B    O  
ATOM    670  H1  HOH B 217      32.941   7.661  21.859  1.00  0.00      B    H  
ATOM    671  H2  HOH B 217      33.517   6.202  22.224  1.00  0.00      B    H  
ATOM    672  O   HOH B 218      23.243  24.975   9.911  1.00  0.00      B    O  
ATOM    673  H1  HOH B 218      22.534  24.287   9.976  1.00  0.00      B    H  
ATOM    674  H2  HOH B 218      23.989  24.669   9.303  1.00  0.00      B    H  
ATOM    675  O   HOH B 219      10.178  23.510  34.306  1.00  0.00      B    O  
ATOM    676  H1  HOH B 219       9.283  23.446  33.887  1.00  0.00      B    H  
ATOM    677  H2  HOH B 219      10.708  22.768  33.866  1.00  0.00      B    H  
ATOM    678  O   HOH B 220       9.853  39.048  35.471  1.00  0.00      B    O  
ATOM    679  H1  HOH B 220      10.805  38.710  35.656  1.00  0.00      B    H  
ATOM    680  H2  HOH B 220       9.744  39.286  34.501  1.00  0.00      B    H  
ATOM    681  O   HOH B 221       7.470   1.086   8.467  1.00  0.00      B    O  
ATOM    682  H1  HOH B 221       8.182   0.526   7.923  1.00  0.00      B    H  
ATOM    683  H2  HOH B 221       7.970   1.993   8.504  1.00  0.00      B    H  
ATOM    684  O   HOH B 222      15.725  14.034   6.350  1.00  0.00      B    O  
ATOM    685  H1  HOH B 222      15.080  14.853   6.342  1.00  0.00      B    H  
ATOM    686  H2  HOH B 222      15.294  13.252   6.885  1.00  0.00      B    H  
ATOM    687  O   HOH B 223      10.441  33.739  30.121  1.00  0.00      B    O  
ATOM    688  H1  HOH B 223      11.142  34.415  30.424  1.00  0.00      B    H  
ATOM    689  H2  HOH B 223      10.287  33.084  30.847  1.00  0.00      B    H  
ATOM    690  O   HOH B 224      25.406  31.851   4.640  1.00  0.00      B    O  
ATOM    691  H1  HOH B 224      24.940  31.462   3.819  1.00  0.00      B    H  
ATOM    692  H2  HOH B 224      24.991  32.741   4.832  1.00  0.00      B    H  
ATOM    693  O   HOH B 225      -0.128  28.565  16.780  1.00  0.00      B    O  
ATOM    694  H1  HOH B 225       0.294  29.444  17.084  1.00  0.00      B    H  
ATOM    695  H2  HOH B 225       0.529  28.019  16.227  1.00  0.00      B    H  
ATOM    696  O   HOH B 226      14.885   5.132  10.451  1.00  0.00      B    O  
ATOM    697  H1  HOH B 226      14.487   4.443  11.086  1.00  0.00      B    H  
ATOM    698  H2  HOH B 226      14.175   5.198   9.719  1.00  0.00      B    H  
ATOM    699  O   HOH B 227      10.775  38.081   0.858  1.00  0.00      B    O  
ATOM    700  H1  HOH B 227      11.253  37.526   0.233  1.00  0.00      B    H  
ATOM    701  H2  HOH B 227      11.380  38.833   1.186  1.00  0.00      B    H  
ATOM    702  O   HOH B 228      20.938  34.440  11.247  1.00  0.00      B    O  
ATOM    703  H1  HOH B 228      20.105  34.021  11.695  1.00  0.00      B    H  
ATOM    704  H2  HOH B 228      20.817  35.398  11.267  1.00  0.00      B    H  
ATOM    705  O   HOH B 229      28.102   0.517  19.890  1.00  0.00      B    O  
ATOM    706  H1  HOH B 229      28.270   0.480  20.902  1.00  0.00      B    H  
ATOM    707  H2  HOH B 229      28.951   0.281  19.393  1.00  0.00      B    H  
ATOM    708  O   HOH B 230      15.734  27.803  17.061  1.00  0.00      B    O  
ATOM    709  H1  HOH B 230      16.434  27.198  16.615  1.00  0.00      B    H  
ATOM    710  H2  HOH B 230      16.199  28.235  17.847  1.00  0.00      B    H  
ATOM    711  O   HOH B 231      25.196  20.019   1.999  1.00  0.00      B    O  
ATOM    712  H1  HOH B 231      25.290  20.626   2.822  1.00  0.00      B    H  
ATOM    713  H2  HOH B 231      24.206  19.749   1.951  1.00  0.00      B    H  
ATOM    714  O   HOH B 232      38.467  26.074  20.250  1.00  0.00      B    O  
ATOM    715  H1  HOH B 232      37.970  26.236  19.354  1.00  0.00      B    H  
ATOM    716  H2  HOH B 232      39.392  26.463  20.365  1.00  0.00      B    H  
ATOM    717  O   HOH B 233      20.421  13.796  36.835  1.00  0.00      B    O  
ATOM    718  H1  HOH B 233      21.137  14.486  36.953  1.00  0.00      B    H  
ATOM    719  H2  HOH B 233      19.909  13.947  35.961  1.00  0.00      B    H  
ATOM    720  O   HOH B 234      23.292   3.289  11.345  1.00  0.00      B    O  
ATOM    721  H1  HOH B 234      23.854   3.150  10.505  1.00  0.00      B    H  
ATOM    722  H2  HOH B 234      23.774   3.924  12.005  1.00  0.00      B    H  
ATOM    723  O   HOH B 235      25.766   4.416   4.149  1.00  0.00      B    O  
ATOM    724  H1  HOH B 235      26.511   4.892   3.632  1.00  0.00      B    H  
ATOM    725  H2  HOH B 235      25.801   3.386   3.977  1.00  0.00      B    H  
ATOM    726  O   HOH B 236      15.901   7.291  23.011  1.00  0.00      B    O  
ATOM    727  H1  HOH B 236      16.164   8.259  22.975  1.00  0.00      B    H  
ATOM    728  H2  HOH B 236      15.469   7.248  23.963  1.00  0.00      B    H  
ATOM    729  O   HOH B 237       4.564  33.272  26.643  1.00  0.00      B    O  
ATOM    730  H1  HOH B 237       5.035  32.887  25.762  1.00  0.00      B    H  
ATOM    731  H2  HOH B 237       5.209  33.882  27.132  1.00  0.00      B    H  
ATOM    732  O   HOH B 238       7.035   9.028  30.376  1.00  0.00      B    O  
ATOM    733  H1  HOH B 238       6.587   9.575  31.081  1.00  0.00      B    H  
ATOM    734  H2  HOH B 238       7.576   8.292  30.832  1.00  0.00      B    H  
ATOM    735  O   HOH B 239       1.585  10.717  24.279  1.00  0.00      B    O  
ATOM    736  H1  HOH B 239       2.457  11.145  23.940  1.00  0.00      B    H  
ATOM    737  H2  HOH B 239       0.861  10.882  23.543  1.00  0.00      B    H  
ATOM    738  O   HOH B 240       5.807   0.138  26.694  1.00  0.00      B    O  
ATOM    739  H1  HOH B 240       4.966   0.642  26.712  1.00  0.00      B    H  
ATOM    740  H2  HOH B 240       6.258   0.335  25.800  1.00  0.00      B    H  
ATOM    741  O   HOH B 241       9.700  18.824  11.836  1.00  0.00      B    O  
ATOM    742  H1  HOH B 241      10.321  18.161  12.339  1.00  0.00      B    H  
ATOM    743  H2  HOH B 241       9.047  18.175  11.349  1.00  0.00      B    H  
ATOM    744  O   HOH B 242      22.286   3.187   7.641  1.00  0.00      B    O  
ATOM    745  H1  HOH B 242      22.263   3.044   6.672  1.00  0.00      B    H  
ATOM    746  H2  HOH B 242      22.105   4.149   7.765  1.00  0.00      B    H  
ATOM    747  O   HOH B 243       8.745  11.108  29.642  1.00  0.00      B    O  
ATOM    748  H1  HOH B 243       8.268  10.286  29.960  1.00  0.00      B    H  
ATOM    749  H2  HOH B 243       8.200  11.931  29.742  1.00  0.00      B    H  
ATOM    750  O   HOH B 244       0.957  37.350   3.502  1.00  0.00      B    O  
ATOM    751  H1  HOH B 244       0.851  37.747   4.389  1.00  0.00      B    H  
ATOM    752  H2  HOH B 244       1.104  38.091   2.851  1.00  0.00      B    H  
ATOM    753  O   HOH B 245      37.881   5.150  26.859  1.00  0.00      B    O  
ATOM    754  H1  HOH B 245      38.489   5.178  27.677  1.00  0.00      B    H  
ATOM    755  H2  HOH B 245      37.969   4.190  26.474  1.00  0.00      B    H  
ATOM    756  O   HOH B 246       5.208   1.368  18.640  1.00  0.00      B    O  
ATOM    757  H1  HOH B 246       5.451   1.688  19.553  1.00  0.00      B    H  
ATOM    758  H2  HOH B 246       4.443   0.728  18.700  1.00  0.00      B    H  
ATOM    759  O   HOH B 247       2.099  20.378  27.196  1.00  0.00      B    O  
ATOM    760  H1  HOH B 247       1.938  20.203  28.189  1.00  0.00      B    H  
ATOM    761  H2  HOH B 247       2.459  21.292  27.054  1.00  0.00      B    H  
ATOM    762  O   HOH B 248      37.904  11.120   2.854  1.00  0.00      B    O  
ATOM    763  H1  HOH B 248      37.578  10.244   2.469  1.00  0.00      B    H  
ATOM    764  H2  HOH B 248      38.678  11.478   2.313  1.00  0.00      B    H  
ATOM    765  O   HOH B 249      18.381  38.081  13.368  1.00  0.00      B    O  
ATOM    766  H1  HOH B 249      18.043  37.470  12.635  1.00  0.00      B    H  
ATOM    767  H2  HOH B 249      17.608  38.108  14.028  1.00  0.00      B    H  
ATOM    768  O   HOH B 250      10.956   3.119  18.301  1.00  0.00      B    O  
ATOM    769  H1  HOH B 250      10.060   2.740  18.472  1.00  0.00      B    H  
ATOM    770  H2  HOH B 250      11.500   2.369  17.840  1.00  0.00      B    H  
ATOM    771  O   HOH B 251      22.183  19.622  15.154  1.00  0.00      B    O  
ATOM    772  H1  HOH B 251      22.114  19.949  14.199  1.00  0.00      B    H  
ATOM    773  H2  HOH B 251      22.024  20.383  15.771  1.00  0.00      B    H  
ATOM    774  O   HOH B 252       1.321  30.960  24.310  1.00  0.00      B    O  
ATOM    775  H1  HOH B 252       0.504  31.003  23.726  1.00  0.00      B    H  
ATOM    776  H2  HOH B 252       2.022  31.523  23.913  1.00  0.00      B    H  
ATOM    777  O   HOH B 253      11.644  27.411  37.992  1.00  0.00      B    O  
ATOM    778  H1  HOH B 253      11.615  26.455  38.361  1.00  0.00      B    H  
ATOM    779  H2  HOH B 253      10.737  27.848  38.120  1.00  0.00      B    H  
ATOM    780  O   HOH B 254      21.811  11.799   6.026  1.00  0.00      B    O  
ATOM    781  H1  HOH B 254      21.886  10.797   6.346  1.00  0.00      B    H  
ATOM    782  H2  HOH B 254      22.209  11.948   5.110  1.00  0.00      B    H  
ATOM    783  O   HOH B 255       5.917  22.856  34.470  1.00  0.00      B    O  
ATOM    784  H1  HOH B 255       5.078  22.863  33.835  1.00  0.00      B    H  
ATOM    785  H2  HOH B 255       6.385  23.722  34.425  1.00  0.00      B    H  
ATOM    786  O   HOH B 256      20.195  18.658  18.537  1.00  0.00      B    O  
ATOM    787  H1  HOH B 256      19.834  18.538  19.514  1.00  0.00      B    H  
ATOM    788  H2  HOH B 256      19.510  19.336  18.234  1.00  0.00      B    H  
ATOM    789  O   HOH B 257      27.955  15.052   8.162  1.00  0.00      B    O  
ATOM    790  H1  HOH B 257      28.051  14.893   7.133  1.00  0.00      B    H  
ATOM    791  H2  HOH B 257      28.691  15.664   8.420  1.00  0.00      B    H  
ATOM    792  O   HOH B 258      27.417   9.850   2.502  1.00  0.00      B    O  
ATOM    793  H1  HOH B 258      27.785  10.486   1.821  1.00  0.00      B    H  
ATOM    794  H2  HOH B 258      26.717  10.393   3.050  1.00  0.00      B    H  
ATOM    795  O   HOH B 259      21.301  31.910  19.541  1.00  0.00      B    O  
ATOM    796  H1  HOH B 259      21.809  31.986  18.677  1.00  0.00      B    H  
ATOM    797  H2  HOH B 259      21.456  31.001  19.968  1.00  0.00      B    H  
ATOM    798  O   HOH B 260      36.226   7.062   4.170  1.00  0.00      B    O  
ATOM    799  H1  HOH B 260      36.021   6.092   3.996  1.00  0.00      B    H  
ATOM    800  H2  HOH B 260      36.543   7.525   3.299  1.00  0.00      B    H  
ATOM    801  O   HOH B 261      10.388   8.229  35.736  1.00  0.00      B    O  
ATOM    802  H1  HOH B 261      10.722   7.444  35.209  1.00  0.00      B    H  
ATOM    803  H2  HOH B 261       9.467   8.518  35.308  1.00  0.00      B    H  
ATOM    804  O   HOH B 262       2.014   8.438  25.739  1.00  0.00      B    O  
ATOM    805  H1  HOH B 262       1.416   7.807  25.264  1.00  0.00      B    H  
ATOM    806  H2  HOH B 262       1.793   9.308  25.297  1.00  0.00      B    H  
ATOM    807  O   HOH B 263       5.389  30.299   8.309  1.00  0.00      B    O  
ATOM    808  H1  HOH B 263       4.960  31.227   8.177  1.00  0.00      B    H  
ATOM    809  H2  HOH B 263       6.321  30.438   8.654  1.00  0.00      B    H  
ATOM    810  O   HOH B 264      19.367  25.029  25.833  1.00  0.00      B    O  
ATOM    811  H1  HOH B 264      19.259  24.680  26.776  1.00  0.00      B    H  
ATOM    812  H2  HOH B 264      20.351  24.888  25.581  1.00  0.00      B    H  
ATOM    813  O   HOH B 265      24.350   5.561  23.907  1.00  0.00      B    O  
ATOM    814  H1  HOH B 265      24.460   4.769  24.450  1.00  0.00      B    H  
ATOM    815  H2  HOH B 265      24.015   5.299  23.005  1.00  0.00      B    H  
ATOM    816  O   HOH B 266      22.638  33.706  35.634  1.00  0.00      B    O  
ATOM    817  H1  HOH B 266      23.317  33.586  36.328  1.00  0.00      B    H  
ATOM    818  H2  HOH B 266      21.920  32.926  35.685  1.00  0.00      B    H  
ATOM    819  O   HOH B 267       9.218   3.142  21.288  1.00  0.00      B    O  
ATOM    820  H1  HOH B 267       9.099   3.165  22.275  1.00  0.00      B    H  
ATOM    821  H2  HOH B 267       8.879   3.974  20.786  1.00  0.00      B    H  
ATOM    822  O   HOH B 268      31.998   2.456  12.737  1.00  0.00      B    O  
ATOM    823  H1  HOH B 268      32.511   2.725  11.927  1.00  0.00      B    H  
ATOM    824  H2  HOH B 268      32.598   2.288  13.514  1.00  0.00      B    H  
ATOM    825  O   HOH B 269      26.966  10.700  32.303  1.00  0.00      B    O  
ATOM    826  H1  HOH B 269      26.588  11.606  32.201  1.00  0.00      B    H  
ATOM    827  H2  HOH B 269      26.884  10.518  33.294  1.00  0.00      B    H  
ATOM    828  O   HOH B 270      13.732  10.027  30.449  1.00  0.00      B    O  
ATOM    829  H1  HOH B 270      14.662  10.124  30.201  1.00  0.00      B    H  
ATOM    830  H2  HOH B 270      13.572  10.504  31.358  1.00  0.00      B    H  
ATOM    831  O   HOH B 271      32.217   2.287   2.202  1.00  0.00      B    O  
ATOM    832  H1  HOH B 271      33.265   2.285   2.155  1.00  0.00      B    H  
ATOM    833  H2  HOH B 271      31.923   3.244   2.390  1.00  0.00      B    H  
ATOM    834  O   HOH B 272       1.303  19.713  29.603  1.00  0.00      B    O  
ATOM    835  H1  HOH B 272       2.006  19.002  29.843  1.00  0.00      B    H  
ATOM    836  H2  HOH B 272       0.410  19.356  29.849  1.00  0.00      B    H  
ATOM    837  O   HOH B 273       3.727  34.093  16.606  1.00  0.00      B    O  
ATOM    838  H1  HOH B 273       3.051  33.379  16.325  1.00  0.00      B    H  
ATOM    839  H2  HOH B 273       4.655  33.714  16.464  1.00  0.00      B    H  
ATOM    840  O   HOH B 274      31.401  32.269  10.017  1.00  0.00      B    O  
ATOM    841  H1  HOH B 274      32.479  32.347   9.888  1.00  0.00      B    H  
ATOM    842  H2  HOH B 274      31.203  33.173  10.455  1.00  0.00      B    H  
ATOM    843  O   HOH B 275      20.990  10.409   2.167  1.00  0.00      B    O  
ATOM    844  H1  HOH B 275      20.920  11.346   2.569  1.00  0.00      B    H  
ATOM    845  H2  HOH B 275      21.276  10.449   1.209  1.00  0.00      B    H  
ATOM    846  O   HOH B 276       8.652  34.690   9.849  1.00  0.00      B    O  
ATOM    847  H1  HOH B 276       8.164  35.413   9.410  1.00  0.00      B    H  
ATOM    848  H2  HOH B 276       9.573  34.725   9.356  1.00  0.00      B    H  
ATOM    849  O   HOH B 277      23.608  30.757   2.720  1.00  0.00      B    O  
ATOM    850  H1  HOH B 277      23.649  29.750   2.908  1.00  0.00      B    H  
ATOM    851  H2  HOH B 277      24.111  30.991   1.800  1.00  0.00      B    H  
ATOM    852  O   HOH B 278      32.498  33.379  35.251  1.00  0.00      B    O  
ATOM    853  H1  HOH B 278      32.982  34.036  34.584  1.00  0.00      B    H  
ATOM    854  H2  HOH B 278      32.749  33.618  36.193  1.00  0.00      B    H  
ATOM    855  O   HOH B 279       9.980  27.589   8.668  1.00  0.00      B    O  
ATOM    856  H1  HOH B 279      10.093  27.873   7.653  1.00  0.00      B    H  
ATOM    857  H2  HOH B 279      10.457  26.690   8.777  1.00  0.00      B    H  
ATOM    858  O   HOH B 280      37.427  15.032  32.764  1.00  0.00      B    O  
ATOM    859  H1  HOH B 280      36.474  15.285  32.509  1.00  0.00      B    H  
ATOM    860  H2  HOH B 280      37.459  14.018  32.627  1.00  0.00      B    H  
ATOM    861  O   HOH B 281      26.047  27.587  38.235  1.00  0.00      B    O  
ATOM    862  H1  HOH B 281      25.577  26.661  38.113  1.00  0.00      B    H  
ATOM    863  H2  HOH B 281      26.649  27.489  39.026  1.00  0.00      B    H  
ATOM    864  O   HOH B 282      34.753  34.113  20.108  1.00  0.00      B    O  
ATOM    865  H1  HOH B 282      33.838  34.271  19.622  1.00  0.00      B    H  
ATOM    866  H2  HOH B 282      35.129  33.284  19.666  1.00  0.00      B    H  
ATOM    867  O   HOH B 283      28.043  26.623  12.761  1.00  0.00      B    O  
ATOM    868  H1  HOH B 283      27.755  27.457  13.292  1.00  0.00      B    H  
ATOM    869  H2  HOH B 283      29.054  26.538  12.737  1.00  0.00      B    H  
ATOM    870  O   HOH B 284      16.442  15.968   3.468  1.00  0.00      B    O  
ATOM    871  H1  HOH B 284      17.189  15.297   3.734  1.00  0.00      B    H  
ATOM    872  H2  HOH B 284      16.910  16.847   3.484  1.00  0.00      B    H  
ATOM    873  O   HOH B 285      30.590   6.881   8.224  1.00  0.00      B    O  
ATOM    874  H1  HOH B 285      31.216   7.089   7.435  1.00  0.00      B    H  
ATOM    875  H2  HOH B 285      29.608   6.895   7.923  1.00  0.00      B    H  
ATOM    876  O   HOH B 286      20.965  21.790  16.590  1.00  0.00      B    O  
ATOM    877  H1  HOH B 286      20.262  21.538  17.251  1.00  0.00      B    H  
ATOM    878  H2  HOH B 286      21.814  22.053  17.080  1.00  0.00      B    H  
ATOM    879  O   HOH B 287       6.249   2.069  32.482  1.00  0.00      B    O  
ATOM    880  H1  HOH B 287       6.626   1.222  32.043  1.00  0.00      B    H  
ATOM    881  H2  HOH B 287       6.406   2.893  31.924  1.00  0.00      B    H  
ATOM    882  O   HOH B 288      -0.185  31.431   2.656  1.00  0.00      B    O  
ATOM    883  H1  HOH B 288       0.707  31.220   2.254  1.00  0.00      B    H  
ATOM    884  H2  HOH B 288      -0.077  32.168   3.373  1.00  0.00      B    H  
ATOM    885  O   HOH B 289       8.572  29.214  26.997  1.00  0.00      B    O  
ATOM    886  H1  HOH B 289       7.784  29.520  27.587  1.00  0.00      B    H  
ATOM    887  H2  HOH B 289       9.374  29.488  27.588  1.00  0.00      B    H  
ATOM    888  O   HOH B 290      14.799  34.891  34.852  1.00  0.00      B    O  
ATOM    889  H1  HOH B 290      15.585  34.484  34.369  1.00  0.00      B    H  
ATOM    890  H2  HOH B 290      15.283  35.366  35.628  1.00  0.00      B    H  
ATOM    891  O   HOH B 291       0.004   8.765  14.780  1.00  0.00      B    O  
ATOM    892  H1  HOH B 291       0.464   8.531  13.862  1.00  0.00      B    H  
ATOM    893  H2  HOH B 291      -0.122   7.860  15.248  1.00  0.00      B    H  
ATOM    894  O   HOH B 292      27.007  24.590  11.345  1.00  0.00      B    O  
ATOM    895  H1  HOH B 292      27.352  25.448  11.697  1.00  0.00      B    H  
ATOM    896  H2  HOH B 292      26.482  24.248  12.092  1.00  0.00      B    H  
ATOM    897  O   HOH B 293      36.414  31.520   0.558  1.00  0.00      B    O  
ATOM    898  H1  HOH B 293      37.363  31.621   0.308  1.00  0.00      B    H  
ATOM    899  H2  HOH B 293      36.347  30.587   0.988  1.00  0.00      B    H  
ATOM    900  O   HOH B 294      10.937  15.681   3.898  1.00  0.00      B    O  
ATOM    901  H1  HOH B 294      10.807  14.985   3.247  1.00  0.00      B    H  
ATOM    902  H2  HOH B 294      11.126  16.509   3.397  1.00  0.00      B    H  
ATOM    903  O   HOH B 295      19.884   8.151  13.069  1.00  0.00      B    O  
ATOM    904  H1  HOH B 295      19.917   8.708  13.873  1.00  0.00      B    H  
ATOM    905  H2  HOH B 295      19.172   8.609  12.446  1.00  0.00      B    H  
ATOM    906  O   HOH B 296       9.939  17.022  31.237  1.00  0.00      B    O  
ATOM    907  H1  HOH B 296       9.157  17.669  31.242  1.00  0.00      B    H  
ATOM    908  H2  HOH B 296       9.557  16.153  31.664  1.00  0.00      B    H  
ATOM    909  O   HOH B 297      35.891  15.623  20.815  1.00  0.00      B    O  
ATOM    910  H1  HOH B 297      36.024  14.642  20.402  1.00  0.00      B    H  
ATOM    911  H2  HOH B 297      34.972  15.945  20.636  1.00  0.00      B    H  
ATOM    912  O   HOH B 298      13.451  12.512   3.311  1.00  0.00      B    O  
ATOM    913  H1  HOH B 298      13.108  12.720   4.275  1.00  0.00      B    H  
ATOM    914  H2  HOH B 298      14.390  12.931   3.214  1.00  0.00      B    H  
ATOM    915  O   HOH B 299      29.419  26.091   9.612  1.00  0.00      B    O  
ATOM    916  H1  HOH B 299      29.054  25.912   8.684  1.00  0.00      B    H  
ATOM    917  H2  HOH B 299      30.382  26.332   9.522  1.00  0.00      B    H  
ATOM    918  O   HOH B 300       5.009   6.741  22.549  1.00  0.00      B    O  
ATOM    919  H1  HOH B 300       4.985   7.665  23.077  1.00  0.00      B    H  
ATOM    920  H2  HOH B 300       4.267   6.172  22.896  1.00  0.00      B    H  
ATOM    921  O   HOH B 301      38.116  23.733   2.989  1.00  0.00      B    O  
ATOM    922  H1  HOH B 301      37.453  24.366   2.594  1.00  0.00      B    H  
ATOM    923  H2  HOH B 301      39.044  24.229   3.070  1.00  0.00      B    H  
ATOM    924  O   HOH B 302       8.025   3.350  27.680  1.00  0.00      B    O  
ATOM    925  H1  HOH B 302       7.471   4.207  27.479  1.00  0.00      B    H  
ATOM    926  H2  HOH B 302       8.995   3.584  27.446  1.00  0.00      B    H  
ATOM    927  O   HOH B 303      20.925   5.127  32.853  1.00  0.00      B    O  
ATOM    928  H1  HOH B 303      19.895   5.015  32.879  1.00  0.00      B    H  
ATOM    929  H2  HOH B 303      21.274   4.955  33.775  1.00  0.00      B    H  
ATOM    930  O   HOH B 304      13.095  13.726  22.205  1.00  0.00      B    O  
ATOM    931  H1  HOH B 304      12.329  14.325  22.457  1.00  0.00      B    H  
ATOM    932  H2  HOH B 304      12.895  13.321  21.281  1.00  0.00      B    H  
ATOM    933  O   HOH B 305      38.267  23.391  10.929  1.00  0.00      B    O  
ATOM    934  H1  HOH B 305      39.228  23.027  10.852  1.00  0.00      B    H  
ATOM    935  H2  HOH B 305      38.376  24.310  11.357  1.00  0.00      B    H  
ATOM    936  O   HOH B 306      35.220  18.707  17.645  1.00  0.00      B    O  
ATOM    937  H1  HOH B 306      36.049  19.196  17.563  1.00  0.00      B    H  
ATOM    938  H2  HOH B 306      35.388  17.779  17.936  1.00  0.00      B    H  
ATOM    939  O   HOH B 307      37.717  18.651  34.560  1.00  0.00      B    O  
ATOM    940  H1  HOH B 307      36.755  18.320  34.389  1.00  0.00      B    H  
ATOM    941  H2  HOH B 307      37.925  19.509  34.078  1.00  0.00      B    H  
ATOM    942  O   HOH B 308       7.173   9.832  14.389  1.00  0.00      B    O  
ATOM    943  H1  HOH B 308       7.461   9.591  15.365  1.00  0.00      B    H  
ATOM    944  H2  HOH B 308       6.474   9.035  14.177  1.00  0.00      B    H  
ATOM    945  O   HOH B 309      34.916  36.331  38.923  1.00  0.00      B    O  
ATOM    946  H1  HOH B 309      35.715  35.931  38.468  1.00  0.00      B    H  
ATOM    947  H2  HOH B 309      34.588  37.131  38.349  1.00  0.00      B    H  
ATOM    948  O   HOH B 310      27.299   1.167  26.035  1.00  0.00      B    O  
ATOM    949  H1  HOH B 310      27.019   1.986  26.579  1.00  0.00      B    H  
ATOM    950  H2  HOH B 310      26.718   1.081  25.208  1.00  0.00      B    H  
ATOM    951  O   HOH B 311      22.600  36.877  38.953  1.00  0.00      B    O  
ATOM    952  H1  HOH B 311      22.377  37.824  38.893  1.00  0.00      B    H  
ATOM    953  H2  HOH B 311      21.695  36.409  38.962  1.00  0.00      B    H  
ATOM    954  O   HOH B 312       0.859   5.201  38.856  1.00  0.00      B    O  
ATOM    955  H1  HOH B 312       1.567   4.681  38.347  1.00  0.00      B    H  
ATOM    956  H2  HOH B 312       1.078   4.976  39.865  1.00  0.00      B    H  
ATOM    957  O   HOH B 313      10.868  15.081   6.413  1.00  0.00      B    O  
ATOM    958  H1  HOH B 313      10.962  15.218   5.418  1.00  0.00      B    H  
ATOM    959  H2  HOH B 313      10.007  15.431   6.639  1.00  0.00      B    H  
ATOM    960  O   HOH B 314       4.754  16.866  14.082  1.00  0.00      B    O  
ATOM    961  H1  HOH B 314       5.672  16.482  13.926  1.00  0.00      B    H  
ATOM    962  H2  HOH B 314       4.773  17.858  14.105  1.00  0.00      B    H  
ATOM    963  O   HOH B 315      14.315  12.742   8.205  1.00  0.00      B    O  
ATOM    964  H1  HOH B 315      14.661  13.378   8.952  1.00  0.00      B    H  
ATOM    965  H2  HOH B 315      13.598  12.161   8.581  1.00  0.00      B    H  
ATOM    966  O   HOH B 316       3.238   1.799  26.061  1.00  0.00      B    O  
ATOM    967  H1  HOH B 316       3.731   2.585  26.488  1.00  0.00      B    H  
ATOM    968  H2  HOH B 316       2.819   1.175  26.771  1.00  0.00      B    H  
ATOM    969  O   HOH B 317      21.501  35.989  18.245  1.00  0.00      B    O  
ATOM    970  H1  HOH B 317      22.288  35.436  17.901  1.00  0.00      B    H  
ATOM    971  H2  HOH B 317      21.758  36.343  19.176  1.00  0.00      B    H  
ATOM    972  O   HOH B 318      32.128  34.775  23.178  1.00  0.00      B    O  
ATOM    973  H1  HOH B 318      32.405  33.829  22.789  1.00  0.00      B    H  
ATOM    974  H2  HOH B 318      32.999  35.168  23.544  1.00  0.00      B    H  
ATOM    975  O   HOH B 319      38.367  22.575  16.025  1.00  0.00      B    O  
ATOM    976  H1  HOH B 319      37.375  22.592  15.639  1.00  0.00      B    H  
ATOM    977  H2  HOH B 319      38.984  22.625  15.247  1.00  0.00      B    H  
ATOM    978  O   HOH B 320       8.217  11.347  37.251  1.00  0.00      B    O  
ATOM    979  H1  HOH B 320       9.133  11.748  37.056  1.00  0.00      B    H  
ATOM    980  H2  HOH B 320       8.383  10.663  37.989  1.00  0.00      B    H  
ATOM    981  O   HOH B 321       2.662  37.109  25.024  1.00  0.00      B    O  
ATOM    982  H1  HOH B 321       2.682  36.110  24.890  1.00  0.00      B    H  
ATOM    983  H2  HOH B 321       2.069  37.293  25.821  1.00  0.00      B    H  
ATOM    984  O   HOH B 322      12.267  25.908  28.357  1.00  0.00      B    O  
ATOM    985  H1  HOH B 322      12.371  25.056  27.717  1.00  0.00      B    H  
ATOM    986  H2  HOH B 322      13.233  26.344  28.323  1.00  0.00      B    H  
ATOM    987  O   HOH B 323      15.082  13.966  13.531  1.00  0.00      B    O  
ATOM    988  H1  HOH B 323      15.528  14.639  14.234  1.00  0.00      B    H  
ATOM    989  H2  HOH B 323      15.167  14.506  12.669  1.00  0.00      B    H  
ATOM    990  O   HOH B 324      24.578   2.705   8.816  1.00  0.00      B    O  
ATOM    991  H1  HOH B 324      24.995   2.005   8.259  1.00  0.00      B    H  
ATOM    992  H2  HOH B 324      23.637   2.812   8.348  1.00  0.00      B    H  
ATOM    993  O   HOH B 325      23.028  13.665   0.201  1.00  0.00      B    O  
ATOM    994  H1  HOH B 325      23.362  14.539  -0.122  1.00  0.00      B    H  
ATOM    995  H2  HOH B 325      23.620  13.408   1.015  1.00  0.00      B    H  
ATOM    996  O   HOH B 326      27.033   6.650  24.407  1.00  0.00      B    O  
ATOM    997  H1  HOH B 326      27.191   7.633  23.982  1.00  0.00      B    H  
ATOM    998  H2  HOH B 326      26.104   6.330  24.159  1.00  0.00      B    H  
ATOM    999  O   HOH B 327      15.263  24.042  24.259  1.00  0.00      B    O  
ATOM   1000  H1  HOH B 327      15.435  24.119  25.220  1.00  0.00      B    H  
ATOM   1001  H2  HOH B 327      14.539  23.332  24.072  1.00  0.00      B    H  
ATOM   1002  O   HOH B 328       6.695  29.875  28.819  1.00  0.00      B    O  
ATOM   1003  H1  HOH B 328       6.370  30.720  29.146  1.00  0.00      B    H  
ATOM   1004  H2  HOH B 328       5.889  29.342  28.524  1.00  0.00      B    H  
ATOM   1005  O   HOH B 329      32.315   9.468   6.401  1.00  0.00      B    O  
ATOM   1006  H1  HOH B 329      31.447   9.767   5.983  1.00  0.00      B    H  
ATOM   1007  H2  HOH B 329      32.238   9.802   7.380  1.00  0.00      B    H  
ATOM   1008  O   HOH B 330      30.634   0.271   3.029  1.00  0.00      B    O  
ATOM   1009  H1  HOH B 330      30.726  -0.472   2.415  1.00  0.00      B    H  
ATOM   1010  H2  HOH B 330      31.153   1.077   2.755  1.00  0.00      B    H  
ATOM   1011  O   HOH B 331       3.164  33.209  33.154  1.00  0.00      B    O  
ATOM   1012  H1  HOH B 331       2.507  32.571  32.702  1.00  0.00      B    H  
ATOM   1013  H2  HOH B 331       3.786  33.634  32.419  1.00  0.00      B    H  
ATOM   1014  O   HOH B 332      10.971  33.756  11.566  1.00  0.00      B    O  
ATOM   1015  H1  HOH B 332      10.968  32.838  11.892  1.00  0.00      B    H  
ATOM   1016  H2  HOH B 332      10.036  34.088  11.422  1.00  0.00      B    H  
ATOM   1017  O   HOH B 333      38.634   2.429   5.187  1.00  0.00      B    O  
ATOM   1018  H1  HOH B 333      38.593   3.162   4.529  1.00  0.00      B    H  
ATOM   1019  H2  HOH B 333      38.239   1.539   4.778  1.00  0.00      B    H  
ATOM   1020  O   HOH B 334      10.717  29.607  19.324  1.00  0.00      B    O  
ATOM   1021  H1  HOH B 334      11.647  29.140  19.190  1.00  0.00      B    H  
ATOM   1022  H2  HOH B 334      10.070  29.444  18.550  1.00  0.00      B    H  
ATOM   1023  O   HOH B 335      26.180  11.528  13.857  1.00  0.00      B    O  
ATOM   1024  H1  HOH B 335      26.729  10.686  14.019  1.00  0.00      B    H  
ATOM   1025  H2  HOH B 335      25.253  11.326  14.283  1.00  0.00      B    H  
ATOM   1026  O   HOH B 336      38.784  12.965  29.115  1.00  0.00      B    O  
ATOM   1027  H1  HOH B 336      38.918  12.533  28.193  1.00  0.00      B    H  
ATOM   1028  H2  HOH B 336      37.941  12.558  29.537  1.00  0.00      B    H  
ATOM   1029  O   HOH B 337      34.974  21.120   3.170  1.00  0.00      B    O  
ATOM   1030  H1  HOH B 337      34.175  21.701   3.232  1.00  0.00      B    H  
ATOM   1031  H2  HOH B 337      35.166  20.915   2.215  1.00  0.00      B    H  
ATOM   1032  O   HOH B 338      21.437  36.279   7.175  1.00  0.00      B    O  
ATOM   1033  H1  HOH B 338      20.631  36.486   7.805  1.00  0.00      B    H  
ATOM   1034  H2  HOH B 338      22.329  36.654   7.550  1.00  0.00      B    H  
ATOM   1035  O   HOH B 339      21.292  23.047   9.737  1.00  0.00      B    O  
ATOM   1036  H1  HOH B 339      21.717  22.360   9.194  1.00  0.00      B    H  
ATOM   1037  H2  HOH B 339      20.754  22.503  10.431  1.00  0.00      B    H  
ATOM   1038  O   HOH B 340      19.993  12.777  11.019  1.00  0.00      B    O  
ATOM   1039  H1  HOH B 340      20.609  13.523  11.280  1.00  0.00      B    H  
ATOM   1040  H2  HOH B 340      19.582  12.990  10.112  1.00  0.00      B    H  
ATOM   1041  O   HOH B 341       7.256  11.529  23.874  1.00  0.00      B    O  
ATOM   1042  H1  HOH B 341       6.231  11.610  23.671  1.00  0.00      B    H  
ATOM   1043  H2  HOH B 341       7.349  10.648  24.315  1.00  0.00      B    H  
ATOM   1044  O   HOH B 342      14.514   3.208  12.369  1.00  0.00      B    O  
ATOM   1045  H1  HOH B 342      15.315   2.689  12.525  1.00  0.00      B    H  
ATOM   1046  H2  HOH B 342      14.177   3.552  13.225  1.00  0.00      B    H  
ATOM   1047  O   HOH B 343       9.939  18.137  24.419  1.00  0.00      B    O  
ATOM   1048  H1  HOH B 343       9.301  17.390  24.538  1.00  0.00      B    H  
ATOM   1049  H2  HOH B 343      10.240  18.532  25.307  1.00  0.00      B    H  
ATOM   1050  O   HOH B 344      12.239   8.691  37.868  1.00  0.00      B    O  
ATOM   1051  H1  HOH B 344      11.486   8.379  37.268  1.00  0.00      B    H  
ATOM   1052  H2  HOH B 344      13.084   8.777  37.279  1.00  0.00      B    H  
ATOM   1053  O   HOH B 345      24.955  21.084   4.731  1.00  0.00      B    O  
ATOM   1054  H1  HOH B 345      25.198  20.243   5.309  1.00  0.00      B    H  
ATOM   1055  H2  HOH B 345      24.975  21.805   5.467  1.00  0.00      B    H  
ATOM   1056  O   HOH B 346      15.770  22.988  38.066  1.00  0.00      B    O  
ATOM   1057  H1  HOH B 346      16.078  22.008  37.882  1.00  0.00      B    H  
ATOM   1058  H2  HOH B 346      16.413  23.526  37.471  1.00  0.00      B    H  
ATOM   1059  O   HOH B 347       3.416  36.202   0.206  1.00  0.00      B    O  
ATOM   1060  H1  HOH B 347       2.768  36.884  -0.309  1.00  0.00      B    H  
ATOM   1061  H2  HOH B 347       4.228  36.760   0.457  1.00  0.00      B    H  
ATOM   1062  O   HOH B 348      25.727  25.740  26.568  1.00  0.00      B    O  
ATOM   1063  H1  HOH B 348      25.772  26.061  25.585  1.00  0.00      B    H  
ATOM   1064  H2  HOH B 348      26.688  25.338  26.769  1.00  0.00      B    H  
ATOM   1065  O   HOH B 349       8.010  21.901  18.392  1.00  0.00      B    O  
ATOM   1066  H1  HOH B 349       7.023  21.538  18.469  1.00  0.00      B    H  
ATOM   1067  H2  HOH B 349       8.641  21.326  19.001  1.00  0.00      B    H  
ATOM   1068  O   HOH B 350       4.033  24.757   7.588  1.00  0.00      B    O  
ATOM   1069  H1  HOH B 350       3.204  24.302   7.844  1.00  0.00      B    H  
ATOM   1070  H2  HOH B 350       4.231  25.369   8.409  1.00  0.00      B    H  
ATOM   1071  O   HOH B 351       7.320   5.769   0.236  1.00  0.00      B    O  
ATOM   1072  H1  HOH B 351       7.985   6.187  -0.448  1.00  0.00      B    H  
ATOM   1073  H2  HOH B 351       7.467   6.180   1.115  1.00  0.00      B    H  
ATOM   1074  O   HOH B 352       8.580   3.703  36.798  1.00  0.00      B    O  
ATOM   1075  H1  HOH B 352       7.773   3.113  36.898  1.00  0.00      B    H  
ATOM   1076  H2  HOH B 352       8.198   4.590  37.126  1.00  0.00      B    H  
ATOM   1077  O   HOH B 353       9.688   2.935  12.511  1.00  0.00      B    O  
ATOM   1078  H1  HOH B 353       9.914   3.869  12.757  1.00  0.00      B    H  
ATOM   1079  H2  HOH B 353      10.349   2.614  11.818  1.00  0.00      B    H  
ATOM   1080  O   HOH B 354      16.173  10.342  15.995  1.00  0.00      B    O  
ATOM   1081  H1  HOH B 354      16.151  10.763  15.072  1.00  0.00      B    H  
ATOM   1082  H2  HOH B 354      16.773  10.890  16.557  1.00  0.00      B    H  
ATOM   1083  O   HOH B 355      33.983  15.708  34.807  1.00  0.00      B    O  
ATOM   1084  H1  HOH B 355      33.539  14.830  34.543  1.00  0.00      B    H  
ATOM   1085  H2  HOH B 355      33.454  16.088  35.551  1.00  0.00      B    H  
ATOM   1086  O   HOH B 356       4.120  32.012  11.418  1.00  0.00      B    O  
ATOM   1087  H1  HOH B 356       4.349  32.510  10.571  1.00  0.00      B    H  
ATOM   1088  H2  HOH B 356       4.482  32.565  12.169  1.00  0.00      B    H  
ATOM   1089  O   HOH B 357      19.357  11.364  14.203  1.00  0.00      B    O  
ATOM   1090  H1  HOH B 357      18.918  12.203  14.611  1.00  0.00      B    H  
ATOM   1091  H2  HOH B 357      19.647  10.864  14.955  1.00  0.00      B    H  
ATOM   1092  O   HOH B 358      17.178   1.518  33.252  1.00  0.00      B    O  
ATOM   1093  H1  HOH B 358      17.181   2.197  34.080  1.00  0.00      B    H  
ATOM   1094  H2  HOH B 358      17.064   0.600  33.614  1.00  0.00      B    H  
ATOM   1095  O   HOH B 359      33.170  19.920  11.697  1.00  0.00      B    O  
ATOM   1096  H1  HOH B 359      33.307  20.362  10.806  1.00  0.00      B    H  
ATOM   1097  H2  HOH B 359      32.197  19.550  11.757  1.00  0.00      B    H  
ATOM   1098  O   HOH B 360      31.962   9.441  25.646  1.00  0.00      B    O  
ATOM   1099  H1  HOH B 360      31.105   9.626  26.139  1.00  0.00      B    H  
ATOM   1100  H2  HOH B 360      32.484  10.301  25.601  1.00  0.00      B    H  
ATOM   1101  O   HOH B 361      13.678  15.523  25.673  1.00  0.00      B    O  
ATOM   1102  H1  HOH B 361      14.166  15.733  26.548  1.00  0.00      B    H  
ATOM   1103  H2  HOH B 361      12.683  15.339  25.847  1.00  0.00      B    H  
ATOM   1104  O   HOH B 362      13.460  27.720  25.739  1.00  0.00      B    O  
ATOM   1105  H1  HOH B 362      14.103  28.152  25.130  1.00  0.00      B    H  
ATOM   1106  H2  HOH B 362      12.704  27.315  25.114  1.00  0.00      B    H  
ATOM   1107  O   HOH B 363      20.109   4.186   2.332  1.00  0.00      B    O  
ATOM   1108  H1  HOH B 363      19.947   4.574   3.241  1.00  0.00      B    H  
ATOM   1109  H2  HOH B 363      19.305   3.632   2.041  1.00  0.00      B    H  
ATOM   1110  O   HOH B 364      37.950   9.527   8.481  1.00  0.00      B    O  
ATOM   1111  H1  HOH B 364      37.489   8.670   8.110  1.00  0.00      B    H  
ATOM   1112  H2  HOH B 364      38.017  10.156   7.720  1.00  0.00      B    H  
ATOM   1113  O   HOH B 365      25.754  29.530  21.306  1.00  0.00      B    O  
ATOM   1114  H1  HOH B 365      24.864  29.199  21.679  1.00  0.00      B    H  
ATOM   1115  H2  HOH B 365      25.728  30.513  21.103  1.00  0.00      B    H  
ATOM   1116  O   HOH B 366      38.412  23.242  19.500  1.00  0.00      B    O  
ATOM   1117  H1  HOH B 366      38.548  24.231  19.695  1.00  0.00      B    H  
ATOM   1118  H2  HOH B 366      39.287  22.771  19.390  1.00  0.00      B    H  
ATOM   1119  O   HOH B 367      36.631   1.167   9.604  1.00  0.00      B    O  
ATOM   1120  H1  HOH B 367      37.574   0.803   9.604  1.00  0.00      B    H  
ATOM   1121  H2  HOH B 367      36.289   1.052  10.536  1.00  0.00      B    H  
ATOM   1122  O   HOH B 368      30.688   8.904  10.775  1.00  0.00      B    O  
ATOM   1123  H1  HOH B 368      31.151   7.941  10.709  1.00  0.00      B    H  
ATOM   1124  H2  HOH B 368      30.666   9.283  11.751  1.00  0.00      B    H  
ATOM   1125  O   HOH B 369       1.986  37.795  11.077  1.00  0.00      B    O  
ATOM   1126  H1  HOH B 369       2.982  37.688  10.984  1.00  0.00      B    H  
ATOM   1127  H2  HOH B 369       1.579  36.879  11.282  1.00  0.00      B    H  
ATOM   1128  O   HOH B 370      35.540  15.704  13.170  1.00  0.00      B    O  
ATOM   1129  H1  HOH B 370      34.697  16.171  13.627  1.00  0.00      B    H  
ATOM   1130  H2  HOH B 370      35.184  15.175  12.340  1.00  0.00      B    H  
ATOM   1131  O   HOH B 371      30.353  36.122  14.281  1.00  0.00      B    O  
ATOM   1132  H1  HOH B 371      29.515  35.675  13.964  1.00  0.00      B    H  
ATOM   1133  H2  HOH B 371      30.251  37.125  14.251  1.00  0.00      B    H  
ATOM   1134  O   HOH B 372      26.156  26.823   8.154  1.00  0.00      B    O  
ATOM   1135  H1  HOH B 372      26.232  27.755   8.500  1.00  0.00      B    H  
ATOM   1136  H2  HOH B 372      27.027  26.488   7.789  1.00  0.00      B    H  
ATOM   1137  O   HOH B 373      28.161  13.756  31.272  1.00  0.00      B    O  
ATOM   1138  H1  HOH B 373      28.884  14.184  31.813  1.00  0.00      B    H  
ATOM   1139  H2  HOH B 373      28.521  13.680  30.299  1.00  0.00      B    H  
ATOM   1140  O   HOH B 374      22.126   6.122   9.722  1.00  0.00      B    O  
ATOM   1141  H1  HOH B 374      22.980   6.412  10.208  1.00  0.00      B    H  
ATOM   1142  H2  HOH B 374      21.673   5.355  10.153  1.00  0.00      B    H  
ATOM   1143  O   HOH B 375      32.470  27.214  33.999  1.00  0.00      B    O  
ATOM   1144  H1  HOH B 375      32.063  26.389  33.582  1.00  0.00      B    H  
ATOM   1145  H2  HOH B 375      33.181  26.840  34.596  1.00  0.00      B    H  
ATOM   1146  O   HOH B 376      20.505  22.668  28.883  1.00  0.00      B    O  
ATOM   1147  H1  HOH B 376      20.164  22.018  29.582  1.00  0.00      B    H  
ATOM   1148  H2  HOH B 376      19.667  22.921  28.433  1.00  0.00      B    H  
ATOM   1149  O   HOH B 377      14.409  24.441  33.064  1.00  0.00      B    O  
ATOM   1150  H1  HOH B 377      14.656  24.370  32.134  1.00  0.00      B    H  
ATOM   1151  H2  HOH B 377      13.406  24.798  33.120  1.00  0.00      B    H  
ATOM   1152  O   HOH B 378       3.467  10.344  30.808  1.00  0.00      B    O  
ATOM   1153  H1  HOH B 378       2.580  10.423  31.258  1.00  0.00      B    H  
ATOM   1154  H2  HOH B 378       4.142  10.019  31.486  1.00  0.00      B    H  
ATOM   1155  O   HOH B 379      13.695   1.939  36.722  1.00  0.00      B    O  
ATOM   1156  H1  HOH B 379      13.796   2.604  35.963  1.00  0.00      B    H  
ATOM   1157  H2  HOH B 379      14.421   2.163  37.433  1.00  0.00      B    H  
ATOM   1158  O   HOH B 380      31.131  32.315   0.259  1.00  0.00      B    O  
ATOM   1159  H1  HOH B 380      31.607  32.269   1.155  1.00  0.00      B    H  
ATOM   1160  H2  HOH B 380      31.813  32.514  -0.443  1.00  0.00      B    H  
ATOM   1161  O   HOH B 381      28.876  25.140  36.446  1.00  0.00      B    O  
ATOM   1162  H1  HOH B 381      28.293  26.007  36.336  1.00  0.00      B    H  
ATOM   1163  H2  HOH B 381      29.704  25.458  36.918  1.00  0.00      B    H  
ATOM   1164  O   HOH B 382      16.240  32.334  36.815  1.00  0.00      B    O  
ATOM   1165  H1  HOH B 382      16.036  32.671  37.802  1.00  0.00      B    H  
ATOM   1166  H2  HOH B 382      15.607  31.534  36.702  1.00  0.00      B    H  
ATOM   1167  O   HOH B 383       9.474  11.183   9.394  1.00  0.00      B    O  
ATOM   1168  H1  HOH B 383       8.914  11.052  10.237  1.00  0.00      B    H  
ATOM   1169  H2  HOH B 383       8.941  11.771   8.769  1.00  0.00      B    H  
ATOM   1170  O   HOH B 384       2.356  17.153   8.182  1.00  0.00      B    O  
ATOM   1171  H1  HOH B 384       2.737  17.522   7.324  1.00  0.00      B    H  
ATOM   1172  H2  HOH B 384       2.160  17.891   8.854  1.00  0.00      B    H  
ATOM   1173  O   HOH B 385      12.716  32.120  13.801  1.00  0.00      B    O  
ATOM   1174  H1  HOH B 385      13.240  31.555  14.508  1.00  0.00      B    H  
ATOM   1175  H2  HOH B 385      12.505  31.529  13.018  1.00  0.00      B    H  
ATOM   1176  O   HOH B 386       9.043  26.603  32.366  1.00  0.00      B    O  
ATOM   1177  H1  HOH B 386       8.997  25.672  31.982  1.00  0.00      B    H  
ATOM   1178  H2  HOH B 386       8.753  27.269  31.626  1.00  0.00      B    H  
ATOM   1179  O   HOH B 387      29.625  26.822  31.643  1.00  0.00      B    O  
ATOM   1180  H1  HOH B 387      29.686  26.753  30.624  1.00  0.00      B    H  
ATOM   1181  H2  HOH B 387      29.747  27.779  31.947  1.00  0.00      B    H  
ATOM   1182  O   HOH B 388      20.262  24.455   5.354  1.00  0.00      B    O  
ATOM   1183  H1  HOH B 388      20.282  23.692   4.699  1.00  0.00      B    H  
ATOM   1184  H2  HOH B 388      21.229  24.665   5.526  1.00  0.00      B    H  
ATOM   1185  O   HOH B 389      34.487  26.311  35.464  1.00  0.00      B    O  
ATOM   1186  H1  HOH B 389      35.091  26.989  35.879  1.00  0.00      B    H  
ATOM   1187  H2  HOH B 389      34.734  25.473  35.874  1.00  0.00      B    H  
ATOM   1188  O   HOH B 390      34.385  15.731   1.038  1.00  0.00      B    O  
ATOM   1189  H1  HOH B 390      33.501  15.456   1.339  1.00  0.00      B    H  
ATOM   1190  H2  HOH B 390      34.759  15.073   0.344  1.00  0.00      B    H  
ATOM   1191  O   HOH B 391       7.486  17.529  14.354  1.00  0.00      B    O  
ATOM   1192  H1  HOH B 391       7.792  16.642  14.762  1.00  0.00      B    H  
ATOM   1193  H2  HOH B 391       7.577  18.190  15.071  1.00  0.00      B    H  
ATOM   1194  O   HOH B 392       5.673  15.797  16.722  1.00  0.00      B    O  
ATOM   1195  H1  HOH B 392       6.364  15.369  16.164  1.00  0.00      B    H  
ATOM   1196  H2  HOH B 392       4.967  16.157  16.085  1.00  0.00      B    H  
ATOM   1197  O   HOH B 393       7.849   7.896  34.451  1.00  0.00      B    O  
ATOM   1198  H1  HOH B 393       7.008   8.400  34.218  1.00  0.00      B    H  
ATOM   1199  H2  HOH B 393       8.101   7.304  33.661  1.00  0.00      B    H  
ATOM   1200  O   HOH B 394       1.705  24.968  35.284  1.00  0.00      B    O  
ATOM   1201  H1  HOH B 394       1.485  23.960  35.353  1.00  0.00      B    H  
ATOM   1202  H2  HOH B 394       2.588  25.094  34.810  1.00  0.00      B    H  
ATOM   1203  O   HOH B 395       6.837  27.518  11.498  1.00  0.00      B    O  
ATOM   1204  H1  HOH B 395       7.583  27.191  12.101  1.00  0.00      B    H  
ATOM   1205  H2  HOH B 395       6.951  28.529  11.380  1.00  0.00      B    H  
ATOM   1206  O   HOH B 396      26.202  35.126   8.703  1.00  0.00      B    O  
ATOM   1207  H1  HOH B 396      26.741  35.212   7.818  1.00  0.00      B    H  
ATOM   1208  H2  HOH B 396      25.450  34.451   8.568  1.00  0.00      B    H  
ATOM   1209  O   HOH B 397      24.950  29.825  27.020  1.00  0.00      B    O  
ATOM   1210  H1  HOH B 397      25.468  29.716  26.152  1.00  0.00      B    H  
ATOM   1211  H2  HOH B 397      23.977  29.433  26.850  1.00  0.00      B    H  
ATOM   1212  O   HOH B 398       5.650  36.521  13.285  1.00  0.00      B    O  
ATOM   1213  H1  HOH B 398       5.999  37.175  12.623  1.00  0.00      B    H  
ATOM   1214  H2  HOH B 398       4.979  37.023  13.888  1.00  0.00      B    H  
ATOM   1215  O   HOH B 399      11.279  12.070  26.451  1.00  0.00      B    O  
ATOM   1216  H1  HOH B 399      11.653  11.149  26.369  1.00  0.00      B    H  
ATOM   1217  H2  HOH B 399      11.039  12.384  25.488  1.00  0.00      B    H  
ATOM   1218  O   HOH B 400      30.194  33.931  30.920  1.00  0.00      B    O  
ATOM   1219  H1  HOH B 400      29.658  33.647  30.142  1.00  0.00      B    H  
ATOM   1220  H2  HOH B 400      29.565  34.421  31.578  1.00  0.00      B    H  
ATOM   1221  O   HOH B 401      29.413  13.204  28.945  1.00  0.00      B    O  
ATOM   1222  H1  HOH B 401      29.464  12.739  28.026  1.00  0.00      B    H  
ATOM   1223  H2  HOH B 401      29.813  14.093  28.820  1.00  0.00      B    H  
ATOM   1224  O   HOH B 402       8.976  28.334  38.518  1.00  0.00      B    O  
ATOM   1225  H1  HOH B 402       8.628  29.242  38.128  1.00  0.00      B    H  
ATOM   1226  H2  HOH B 402       8.668  28.244  39.474  1.00  0.00      B    H  
ATOM   1227  O   HOH B 403      21.004   9.180  29.412  1.00  0.00      B    O  
ATOM   1228  H1  HOH B 403      21.344   9.027  28.462  1.00  0.00      B    H  
ATOM   1229  H2  HOH B 403      21.650   8.721  30.065  1.00  0.00      B    H  
ATOM   1230  O   HOH B 404       6.139  32.810  24.387  1.00  0.00      B    O  
ATOM   1231  H1  HOH B 404       7.025  32.766  24.918  1.00  0.00      B    H  
ATOM   1232  H2  HOH B 404       6.155  33.532  23.706  1.00  0.00      B    H  
ATOM   1233  O   HOH B 405      24.908  12.868  28.621  1.00  0.00      B    O  
ATOM   1234  H1  HOH B 405      24.369  13.258  27.858  1.00  0.00      B    H  
ATOM   1235  H2  HOH B 405      24.840  13.476  29.446  1.00  0.00      B    H  
ATOM   1236  O   HOH B 406      34.046  32.298   9.754  1.00  0.00      B    O  
ATOM   1237  H1  HOH B 406      34.858  32.693  10.207  1.00  0.00      B    H  
ATOM   1238  H2  HOH B 406      34.211  31.289   9.636  1.00  0.00      B    H  
ATOM   1239  O   HOH B 407      33.783  29.000  22.615  1.00  0.00      B    O  
ATOM   1240  H1  HOH B 407      33.609  28.945  21.626  1.00  0.00      B    H  
ATOM   1241  H2  HOH B 407      33.707  29.931  22.869  1.00  0.00      B    H  
ATOM   1242  O   HOH B 408      14.226   8.954  35.992  1.00  0.00      B    O  
ATOM   1243  H1  HOH B 408      15.078   9.376  35.578  1.00  0.00      B    H  
ATOM   1244  H2  HOH B 408      13.979   8.094  35.491  1.00  0.00      B    H  
ATOM   1245  O   HOH B 409      32.092  22.270  20.079  1.00  0.00      B    O  
ATOM   1246  H1  HOH B 409      31.523  21.496  20.435  1.00  0.00      B    H  
ATOM   1247  H2  HOH B 409      31.940  22.310  19.056  1.00  0.00      B    H  
ATOM   1248  O   HOH B 410       2.971  15.778  24.917  1.00  0.00      B    O  
ATOM   1249  H1  HOH B 410       2.402  16.507  25.295  1.00  0.00      B    H  
ATOM   1250  H2  HOH B 410       2.709  15.646  23.922  1.00  0.00      B    H  
ATOM   1251  O   HOH B 411      29.586  35.366  24.342  1.00  0.00      B    O  
ATOM   1252  H1  HOH B 411      30.445  34.960  23.923  1.00  0.00      B    H  
ATOM   1253  H2  HOH B 411      29.669  35.342  25.357  1.00  0.00      B    H  
ATOM   1254  O   HOH B 412      25.534  15.672  35.609  1.00  0.00      B    O  
ATOM   1255  H1  HOH B 412      24.801  15.054  35.957  1.00  0.00      B    H  
ATOM   1256  H2  HOH B 412      26.350  15.147  35.481  1.00  0.00      B    H  
ATOM   1257  O   HOH B 413      34.638   5.362   7.968  1.00  0.00      B    O  
ATOM   1258  H1  HOH B 413      34.684   4.397   7.796  1.00  0.00      B    H  
ATOM   1259  H2  HOH B 413      34.004   5.866   7.368  1.00  0.00      B    H  
ATOM   1260  O   HOH B 414      16.165  11.931  37.690  1.00  0.00      B    O  
ATOM   1261  H1  HOH B 414      16.540  11.203  37.103  1.00  0.00      B    H  
ATOM   1262  H2  HOH B 414      15.799  11.525  38.599  1.00  0.00      B    H  
ATOM   1263  O   HOH B 415      29.871  35.868   8.577  1.00  0.00      B    O  
ATOM   1264  H1  HOH B 415      29.365  36.325   9.272  1.00  0.00      B    H  
ATOM   1265  H2  HOH B 415      30.561  35.288   9.064  1.00  0.00      B    H  
ATOM   1266  O   HOH B 416       0.740  12.841  14.141  1.00  0.00      B    O  
ATOM   1267  H1  HOH B 416       0.489  12.297  14.943  1.00  0.00      B    H  
ATOM   1268  H2  HOH B 416       0.298  13.754  14.277  1.00  0.00      B    H  
ATOM   1269  O   HOH B 417      15.332  35.216   9.754  1.00  0.00      B    O  
ATOM   1270  H1  HOH B 417      14.644  35.575   9.157  1.00  0.00      B    H  
ATOM   1271  H2  HOH B 417      14.887  34.378  10.192  1.00  0.00      B    H  
ATOM   1272  O   HOH B 418      33.124  24.136  25.213  1.00  0.00      B    O  
ATOM   1273  H1  HOH B 418      32.387  24.144  24.531  1.00  0.00      B    H  
ATOM   1274  H2  HOH B 418      33.554  25.010  25.316  1.00  0.00      B    H  
ATOM   1275  O   HOH B 419      18.062  29.418  37.314  1.00  0.00      B    O  
ATOM   1276  H1  HOH B 419      17.610  29.924  36.570  1.00  0.00      B    H  
ATOM   1277  H2  HOH B 419      18.024  30.028  38.150  1.00  0.00      B    H  
ATOM   1278  O   HOH B 420      28.550   6.208   4.639  1.00  0.00      B    O  
ATOM   1279  H1  HOH B 420      28.718   5.189   4.628  1.00  0.00      B    H  
ATOM   1280  H2  HOH B 420      28.116   6.387   5.590  1.00  0.00      B    H  
ATOM   1281  O   HOH B 421       8.698   5.561  20.039  1.00  0.00      B    O  
ATOM   1282  H1  HOH B 421       8.906   5.699  19.028  1.00  0.00      B    H  
ATOM   1283  H2  HOH B 421       7.751   5.209  20.137  1.00  0.00      B    H  
ATOM   1284  O   HOH B 422      38.629  12.741  18.301  1.00  0.00      B    O  
ATOM   1285  H1  HOH B 422      37.834  12.525  18.916  1.00  0.00      B    H  
ATOM   1286  H2  HOH B 422      38.619  12.072  17.542  1.00  0.00      B    H  
ATOM   1287  O   HOH B 423       1.663  27.852  36.538  1.00  0.00      B    O  
ATOM   1288  H1  HOH B 423       2.110  28.653  36.108  1.00  0.00      B    H  
ATOM   1289  H2  HOH B 423       1.208  27.271  35.816  1.00  0.00      B    H  
ATOM   1290  O   HOH B 424      36.008  27.781  33.283  1.00  0.00      B    O  
ATOM   1291  H1  HOH B 424      35.986  28.742  32.872  1.00  0.00      B    H  
ATOM   1292  H2  HOH B 424      35.299  27.751  34.004  1.00  0.00      B    H  
ATOM   1293  O   HOH B 425       7.581  24.655  18.084  1.00  0.00      B    O  
ATOM   1294  H1  HOH B 425       7.236  24.690  19.026  1.00  0.00      B    H  
ATOM   1295  H2  HOH B 425       7.929  23.733  17.846  1.00  0.00      B    H  
ATOM   1296  O   HOH B 426      18.181   8.822  26.960  1.00  0.00      B    O  
ATOM   1297  H1  HOH B 426      17.534   8.037  27.018  1.00  0.00      B    H  
ATOM   1298  H2  HOH B 426      19.084   8.388  26.903  1.00  0.00      B    H  
ATOM   1299  O   HOH B 427       0.084  13.492  21.039  1.00  0.00      B    O  
ATOM   1300  H1  HOH B 427      -0.351  13.744  20.188  1.00  0.00      B    H  
ATOM   1301  H2  HOH B 427       1.059  13.247  20.848  1.00  0.00      B    H  
ATOM   1302  O   HOH B 428      36.622  37.113  16.102  1.00  0.00      B    O  
ATOM   1303  H1  HOH B 428      37.100  37.440  15.257  1.00  0.00      B    H  
ATOM   1304  H2  HOH B 428      35.816  36.591  15.751  1.00  0.00      B    H  
ATOM   1305  O   HOH B 429      31.489   3.675  38.096  1.00  0.00      B    O  
ATOM   1306  H1  HOH B 429      31.165   2.904  38.636  1.00  0.00      B    H  
ATOM   1307  H2  HOH B 429      31.155   4.549  38.439  1.00  0.00      B    H  
ATOM   1308  O   HOH B 430      33.051  37.474  15.831  1.00  0.00      B    O  
ATOM   1309  H1  HOH B 430      32.784  36.541  15.700  1.00  0.00      B    H  
ATOM   1310  H2  HOH B 430      33.625  37.472  16.690  1.00  0.00      B    H  
ATOM   1311  O   HOH B 431      10.224  35.781  26.124  1.00  0.00      B    O  
ATOM   1312  H1  HOH B 431      10.918  36.141  26.791  1.00  0.00      B    H  
ATOM   1313  H2  HOH B 431      10.636  35.774  25.233  1.00  0.00      B    H  
ATOM   1314  O   HOH B 432      34.228  25.485   4.931  1.00  0.00      B    O  
ATOM   1315  H1  HOH B 432      34.368  24.503   5.294  1.00  0.00      B    H  
ATOM   1316  H2  HOH B 432      35.148  25.915   4.904  1.00  0.00      B    H  
ATOM   1317  O   HOH B 433       8.994  22.599   5.247  1.00  0.00      B    O  
ATOM   1318  H1  HOH B 433       9.148  22.926   6.175  1.00  0.00      B    H  
ATOM   1319  H2  HOH B 433       9.150  21.644   5.247  1.00  0.00      B    H  
ATOM   1320  O   HOH B 434       8.643  14.642  33.404  1.00  0.00      B    O  
ATOM   1321  H1  HOH B 434       7.888  14.012  33.555  1.00  0.00      B    H  
ATOM   1322  H2  HOH B 434       8.639  15.492  34.056  1.00  0.00      B    H  
ATOM   1323  O   HOH B 435       7.240  13.272   4.553  1.00  0.00      B    O  
ATOM   1324  H1  HOH B 435       6.814  13.040   3.657  1.00  0.00      B    H  
ATOM   1325  H2  HOH B 435       7.304  14.275   4.494  1.00  0.00      B    H  
ATOM   1326  O   HOH B 436       8.126  22.818  21.818  1.00  0.00      B    O  
ATOM   1327  H1  HOH B 436       7.222  22.395  21.642  1.00  0.00      B    H  
ATOM   1328  H2  HOH B 436       8.839  22.195  21.437  1.00  0.00      B    H  
ATOM   1329  O   HOH B 437      28.408  35.089  32.700  1.00  0.00      B    O  
ATOM   1330  H1  HOH B 437      28.465  34.987  33.711  1.00  0.00      B    H  
ATOM   1331  H2  HOH B 437      27.457  34.849  32.410  1.00  0.00      B    H  
ATOM   1332  O   HOH B 438      36.209  20.829  29.284  1.00  0.00      B    O  
ATOM   1333  H1  HOH B 438      36.865  20.993  28.548  1.00  0.00      B    H  
ATOM   1334  H2  HOH B 438      35.909  19.902  29.106  1.00  0.00      B    H  
ATOM   1335  O   HOH B 439       0.723  24.295  29.469  1.00  0.00      B    O  
ATOM   1336  H1  HOH B 439       0.504  25.168  29.892  1.00  0.00      B    H  
ATOM   1337  H2  HOH B 439       0.595  24.322  28.437  1.00  0.00      B    H  
ATOM   1338  O   HOH B 440      20.577  39.065  28.222  1.00  0.00      B    O  
ATOM   1339  H1  HOH B 440      21.568  39.364  28.387  1.00  0.00      B    H  
ATOM   1340  H2  HOH B 440      20.432  38.261  28.851  1.00  0.00      B    H  
ATOM   1341  O   HOH B 441      28.211  22.230  15.909  1.00  0.00      B    O  
ATOM   1342  H1  HOH B 441      28.860  21.460  16.013  1.00  0.00      B    H  
ATOM   1343  H2  HOH B 441      28.090  22.391  14.910  1.00  0.00      B    H  
ATOM   1344  O   HOH B 442       2.075  12.384   9.168  1.00  0.00      B    O  
ATOM   1345  H1  HOH B 442       2.338  13.358   9.358  1.00  0.00      B    H  
ATOM   1346  H2  HOH B 442       1.898  11.929  10.071  1.00  0.00      B    H  
ATOM   1347  O   HOH B 443      16.203   1.895  37.953  1.00  0.00      B    O  
ATOM   1348  H1  HOH B 443      16.583   2.830  37.842  1.00  0.00      B    H  
ATOM   1349  H2  HOH B 443      16.924   1.227  37.671  1.00  0.00      B    H  
ATOM   1350  O   HOH B 444      25.320  23.917   5.050  1.00  0.00      B    O  
ATOM   1351  H1  HOH B 444      26.073  24.485   4.712  1.00  0.00      B    H  
ATOM   1352  H2  HOH B 444      25.044  23.421   4.268  1.00  0.00      B    H  
ATOM   1353  O   HOH B 445      35.239  16.139  31.015  1.00  0.00      B    O  
ATOM   1354  H1  HOH B 445      34.784  16.681  31.748  1.00  0.00      B    H  
ATOM   1355  H2  HOH B 445      35.060  16.601  30.132  1.00  0.00      B    H  
ATOM   1356  O   HOH B 446      18.530   0.586  19.649  1.00  0.00      B    O  
ATOM   1357  H1  HOH B 446      19.165   0.655  18.875  1.00  0.00      B    H  
ATOM   1358  H2  HOH B 446      18.732   1.397  20.146  1.00  0.00      B    H  
ATOM   1359  O   HOH B 447      22.065  16.060  37.333  1.00  0.00      B    O  
ATOM   1360  H1  HOH B 447      22.136  16.819  36.684  1.00  0.00      B    H  
ATOM   1361  H2  HOH B 447      22.933  16.083  37.848  1.00  0.00      B    H  
ATOM   1362  O   HOH B 448      27.019  14.422   2.939  1.00  0.00      B    O  
ATOM   1363  H1  HOH B 448      27.349  15.236   2.312  1.00  0.00      B    H  
ATOM   1364  H2  HOH B 448      27.701  13.642   2.717  1.00  0.00      B    H  
ATOM   1365  O   HOH B 449      10.882  15.524  15.213  1.00  0.00      B    O  
ATOM   1366  H1  HOH B 449      11.403  16.376  15.395  1.00  0.00      B    H  
ATOM   1367  H2  HOH B 449      11.535  14.839  14.942  1.00  0.00      B    H  
ATOM   1368  O   HOH B 450      13.213  30.581  15.883  1.00  0.00      B    O  
ATOM   1369  H1  HOH B 450      13.129  29.549  15.617  1.00  0.00      B    H  
ATOM   1370  H2  HOH B 450      13.729  30.688  16.725  1.00  0.00      B    H  
ATOM   1371  O   HOH B 451       4.053  32.959   3.007  1.00  0.00      B    O  
ATOM   1372  H1  HOH B 451       4.746  32.778   2.277  1.00  0.00      B    H  
ATOM   1373  H2  HOH B 451       3.649  33.940   2.868  1.00  0.00      B    H  
ATOM   1374  O   HOH B 452      17.627  32.700  21.750  1.00  0.00      B    O  
ATOM   1375  H1  HOH B 452      18.371  33.394  21.919  1.00  0.00      B    H  
ATOM   1376  H2  HOH B 452      16.709  33.092  21.790  1.00  0.00      B    H  
ATOM   1377  O   HOH B 453      25.746   1.851   4.038  1.00  0.00      B    O  
ATOM   1378  H1  HOH B 453      26.639   1.400   4.008  1.00  0.00      B    H  
ATOM   1379  H2  HOH B 453      25.034   1.402   3.419  1.00  0.00      B    H  
ATOM   1380  O   HOH B 454      24.403   3.127  25.042  1.00  0.00      B    O  
ATOM   1381  H1  HOH B 454      23.450   2.739  25.001  1.00  0.00      B    H  
ATOM   1382  H2  HOH B 454      24.651   3.088  25.990  1.00  0.00      B    H  
ATOM   1383  O   HOH B 455      38.503   2.629  12.262  1.00  0.00      B    O  
ATOM   1384  H1  HOH B 455      38.863   3.512  11.953  1.00  0.00      B    H  
ATOM   1385  H2  HOH B 455      37.678   2.514  11.705  1.00  0.00      B    H  
ATOM   1386  O   HOH B 456      39.267   8.310  19.234  1.00  0.00      B    O  
ATOM   1387  H1  HOH B 456      38.419   8.451  19.769  1.00  0.00      B    H  
ATOM   1388  H2  HOH B 456      39.246   7.425  18.730  1.00  0.00      B    H  
ATOM   1389  O   HOH B 457       2.986  21.689  13.102  1.00  0.00      B    O  
ATOM   1390  H1  HOH B 457       3.841  22.171  13.232  1.00  0.00      B    H  
ATOM   1391  H2  HOH B 457       2.313  22.282  13.536  1.00  0.00      B    H  
ATOM   1392  O   HOH B 458       4.877  20.349  36.852  1.00  0.00      B    O  
ATOM   1393  H1  HOH B 458       5.099  21.142  37.480  1.00  0.00      B    H  
ATOM   1394  H2  HOH B 458       5.140  20.591  35.927  1.00  0.00      B    H  
ATOM   1395  O   HOH B 459       2.489   5.919  15.786  1.00  0.00      B    O  
ATOM   1396  H1  HOH B 459       3.110   6.666  15.938  1.00  0.00      B    H  
ATOM   1397  H2  HOH B 459       2.920   5.051  15.801  1.00  0.00      B    H  
ATOM   1398  O   HOH B 460      22.101  20.859   3.090  1.00  0.00      B    O  
ATOM   1399  H1  HOH B 460      22.798  21.624   3.161  1.00  0.00      B    H  
ATOM   1400  H2  HOH B 460      21.925  20.477   4.017  1.00  0.00      B    H  
ATOM   1401  O   HOH B 461      10.227  12.810  32.255  1.00  0.00      B    O  
ATOM   1402  H1  HOH B 461      10.451  12.894  31.277  1.00  0.00      B    H  
ATOM   1403  H2  HOH B 461       9.681  13.625  32.587  1.00  0.00      B    H  
ATOM   1404  O   HOH B 462      26.586  25.920  31.381  1.00  0.00      B    O  
ATOM   1405  H1  HOH B 462      27.554  25.794  31.235  1.00  0.00      B    H  
ATOM   1406  H2  HOH B 462      26.167  25.953  30.463  1.00  0.00      B    H  
ATOM   1407  O   HOH B 463       1.699  12.623  30.969  1.00  0.00      B    O  
ATOM   1408  H1  HOH B 463       1.221  11.844  31.396  1.00  0.00      B    H  
ATOM   1409  H2  HOH B 463       1.088  12.942  30.224  1.00  0.00      B    H  
ATOM   1410  O   HOH B 464      16.447  10.459  30.037  1.00  0.00      B    O  
ATOM   1411  H1  HOH B 464      16.021  11.358  29.867  1.00  0.00      B    H  
ATOM   1412  H2  HOH B 464      17.426  10.518  29.847  1.00  0.00      B    H  
ATOM   1413  O   HOH B 465       3.072  13.418  37.460  1.00  0.00      B    O  
ATOM   1414  H1  HOH B 465       3.049  12.834  36.654  1.00  0.00      B    H  
ATOM   1415  H2  HOH B 465       3.806  14.103  37.328  1.00  0.00      B    H  
ATOM   1416  O   HOH B 466      16.144  11.422  13.563  1.00  0.00      B    O  
ATOM   1417  H1  HOH B 466      15.785  12.347  13.535  1.00  0.00      B    H  
ATOM   1418  H2  HOH B 466      16.802  11.322  12.802  1.00  0.00      B    H  
ATOM   1419  O   HOH B 467       1.689  27.056  20.877  1.00  0.00      B    O  
ATOM   1420  H1  HOH B 467       2.031  27.984  20.748  1.00  0.00      B    H  
ATOM   1421  H2  HOH B 467       1.838  26.802  21.838  1.00  0.00      B    H  
ATOM   1422  O   HOH B 468      -0.053  31.024  26.947  1.00  0.00      B    O  
ATOM   1423  H1  HOH B 468       0.172  32.005  27.108  1.00  0.00      B    H  
ATOM   1424  H2  HOH B 468       0.303  30.871  26.025  1.00  0.00      B    H  
ATOM   1425  O   HOH B 469      25.493  25.583   1.519  1.00  0.00      B    O  
ATOM   1426  H1  HOH B 469      24.484  25.838   1.762  1.00  0.00      B    H  
ATOM   1427  H2  HOH B 469      25.448  25.080   0.649  1.00  0.00      B    H  
ATOM   1428  O   HOH B 470      26.944  24.229  17.225  1.00  0.00      B    O  
ATOM   1429  H1  HOH B 470      26.924  25.131  16.833  1.00  0.00      B    H  
ATOM   1430  H2  HOH B 470      27.575  23.585  16.685  1.00  0.00      B    H  
ATOM   1431  O   HOH B 471      24.650  33.184  37.619  1.00  0.00      B    O  
ATOM   1432  H1  HOH B 471      25.485  32.881  37.198  1.00  0.00      B    H  
ATOM   1433  H2  HOH B 471      24.832  34.152  37.830  1.00  0.00      B    H  
ATOM   1434  O   HOH B 472       7.409  30.238  10.336  1.00  0.00      B    O  
ATOM   1435  H1  HOH B 472       7.373  31.175  10.657  1.00  0.00      B    H  
ATOM   1436  H2  HOH B 472       8.388  30.053  10.163  1.00  0.00      B    H  
ATOM   1437  O   HOH B 473      13.473   0.594  27.420  1.00  0.00      B    O  
ATOM   1438  H1  HOH B 473      13.396   0.000  26.595  1.00  0.00      B    H  
ATOM   1439  H2  HOH B 473      13.667  -0.040  28.236  1.00  0.00      B    H  
ATOM   1440  O   HOH B 474      29.777  30.812  27.536  1.00  0.00      B    O  
ATOM   1441  H1  HOH B 474      30.203  29.939  27.925  1.00  0.00      B    H  
ATOM   1442  H2  HOH B 474      29.424  31.381  28.316  1.00  0.00      B    H  
ATOM   1443  O   HOH B 475      12.627  34.395   2.985  1.00  0.00      B    O  
ATOM   1444  H1  HOH B 475      12.413  34.638   2.005  1.00  0.00      B    H  
ATOM   1445  H2  HOH B 475      12.581  33.378   3.012  1.00  0.00      B    H  
ATOM   1446  O   HOH B 476      13.714  34.125  17.538  1.00  0.00      B    O  
ATOM   1447  H1  HOH B 476      13.019  34.574  18.132  1.00  0.00      B    H  
ATOM   1448  H2  HOH B 476      14.025  33.258  17.947  1.00  0.00      B    H  
ATOM   1449  O   HOH B 477      12.312  20.782  37.384  1.00  0.00      B    O  
ATOM   1450  H1  HOH B 477      11.352  21.040  37.172  1.00  0.00      B    H  
ATOM   1451  H2  HOH B 477      12.824  20.971  36.520  1.00  0.00      B    H  
ATOM   1452  O   HOH B 478      20.152  11.049  36.539  1.00  0.00      B    O  
ATOM   1453  H1  HOH B 478      20.727  10.759  35.777  1.00  0.00      B    H  
ATOM   1454  H2  HOH B 478      20.225  12.016  36.655  1.00  0.00      B    H  
ATOM   1455  O   HOH B 479      24.974  11.176  21.822  1.00  0.00      B    O  
ATOM   1456  H1  HOH B 479      25.101  10.265  21.423  1.00  0.00      B    H  
ATOM   1457  H2  HOH B 479      24.202  11.169  22.478  1.00  0.00      B    H  
ATOM   1458  O   HOH B 480       6.611  36.484  30.938  1.00  0.00      B    O  
ATOM   1459  H1  HOH B 480       6.214  36.463  30.016  1.00  0.00      B    H  
ATOM   1460  H2  HOH B 480       7.591  36.298  30.869  1.00  0.00      B    H  
ATOM   1461  O   HOH B 481      11.142   9.223  16.121  1.00  0.00      B    O  
ATOM   1462  H1  HOH B 481      11.718   9.690  15.411  1.00  0.00      B    H  
ATOM   1463  H2  HOH B 481      11.809   9.002  16.854  1.00  0.00      B    H  
ATOM   1464  O   HOH B 482      36.105  23.912  37.457  1.00  0.00      B    O  
ATOM   1465  H1  HOH B 482      36.521  23.063  37.951  1.00  0.00      B    H  
ATOM   1466  H2  HOH B 482      35.118  23.668  37.503  1.00  0.00      B    H  
ATOM   1467  O   HOH B 483      16.200  25.830  11.077  1.00  0.00      B    O  
ATOM   1468  H1  HOH B 483      16.375  25.361  10.195  1.00  0.00      B    H  
ATOM   1469  H2  HOH B 483      15.795  26.746  10.818  1.00  0.00      B    H  
ATOM   1470  O   HOH B 484      19.588   5.709  18.200  1.00  0.00      B    O  
ATOM   1471  H1  HOH B 484      20.012   6.618  17.978  1.00  0.00      B    H  
ATOM   1472  H2  HOH B 484      18.894   5.539  17.465  1.00  0.00      B    H  
ATOM   1473  O   HOH B 485      15.037  21.287  11.830  1.00  0.00      B    O  
ATOM   1474  H1  HOH B 485      15.708  20.946  11.163  1.00  0.00      B    H  
ATOM   1475  H2  HOH B 485      14.107  20.986  11.448  1.00  0.00      B    H  
ATOM   1476  O   HOH B 486      29.795  18.133   0.408  1.00  0.00      B    O  
ATOM   1477  H1  HOH B 486      30.459  18.148   1.129  1.00  0.00      B    H  
ATOM   1478  H2  HOH B 486      30.065  18.896  -0.228  1.00  0.00      B    H  
ATOM   1479  O   HOH B 487      18.376  33.179  35.418  1.00  0.00      B    O  
ATOM   1480  H1  HOH B 487      17.565  32.720  35.712  1.00  0.00      B    H  
ATOM   1481  H2  HOH B 487      18.211  33.652  34.557  1.00  0.00      B    H  
ATOM   1482  O   HOH B 488      27.632   3.762  29.770  1.00  0.00      B    O  
ATOM   1483  H1  HOH B 488      26.690   4.014  30.085  1.00  0.00      B    H  
ATOM   1484  H2  HOH B 488      28.210   4.565  29.816  1.00  0.00      B    H  
ATOM   1485  O   HOH B 489       1.139   9.618  10.125  1.00  0.00      B    O  
ATOM   1486  H1  HOH B 489       1.072  10.383  10.808  1.00  0.00      B    H  
ATOM   1487  H2  HOH B 489       0.359   9.689   9.463  1.00  0.00      B    H  
ATOM   1488  O   HOH B 490      22.836   0.258   8.547  1.00  0.00      B    O  
ATOM   1489  H1  HOH B 490      23.544   0.175   9.284  1.00  0.00      B    H  
ATOM   1490  H2  HOH B 490      22.279   1.056   8.782  1.00  0.00      B    H  
ATOM   1491  O   HOH B 491      36.151  15.938  17.431  1.00  0.00      B    O  
ATOM   1492  H1  HOH B 491      36.399  15.067  16.900  1.00  0.00      B    H  
ATOM   1493  H2  HOH B 491      36.968  16.300  17.884  1.00  0.00      B    H  
ATOM   1494  O   HOH B 492       9.346  26.747  25.960  1.00  0.00      B    O  
ATOM   1495  H1  HOH B 492       9.132  27.678  26.415  1.00  0.00      B    H  
ATOM   1496  H2  HOH B 492       9.593  26.135  26.672  1.00  0.00      B    H  
ATOM   1497  O   HOH B 493      13.506  32.447  20.946  1.00  0.00      B    O  
ATOM   1498  H1  HOH B 493      13.771  31.500  20.668  1.00  0.00      B    H  
ATOM   1499  H2  HOH B 493      13.115  32.504  21.887  1.00  0.00      B    H  
ATOM   1500  O   HOH B 494      29.993  20.138  15.919  1.00  0.00      B    O  
ATOM   1501  H1  HOH B 494      30.330  19.528  16.665  1.00  0.00      B    H  
ATOM   1502  H2  HOH B 494      30.736  20.303  15.212  1.00  0.00      B    H  
ATOM   1503  O   HOH B 495      27.829  37.935   1.110  1.00  0.00      B    O  
ATOM   1504  H1  HOH B 495      28.596  37.383   0.767  1.00  0.00      B    H  
ATOM   1505  H2  HOH B 495      27.064  37.259   1.376  1.00  0.00      B    H  
ATOM   1506  O   HOH B 496      11.222  37.769   9.866  1.00  0.00      B    O  
ATOM   1507  H1  HOH B 496      12.089  38.236   9.822  1.00  0.00      B    H  
ATOM   1508  H2  HOH B 496      11.132  37.238  10.760  1.00  0.00      B    H  
ATOM   1509  O   HOH B 497      36.781  19.849  25.449  1.00  0.00      B    O  
ATOM   1510  H1  HOH B 497      35.749  19.914  25.596  1.00  0.00      B    H  
ATOM   1511  H2  HOH B 497      37.112  18.907  25.299  1.00  0.00      B    H  
ATOM   1512  O   HOH B 498      36.883   0.321  17.555  1.00  0.00      B    O  
ATOM   1513  H1  HOH B 498      36.752  -0.476  16.907  1.00  0.00      B    H  
ATOM   1514  H2  HOH B 498      37.530   0.921  17.126  1.00  0.00      B    H  
ATOM   1515  O   HOH B 499       5.499   8.168  20.318  1.00  0.00      B    O  
ATOM   1516  H1  HOH B 499       5.263   7.631  21.156  1.00  0.00      B    H  
ATOM   1517  H2  HOH B 499       4.887   7.862  19.513  1.00  0.00      B    H  
ATOM   1518  O   HOH B 500      21.128   2.028  10.317  1.00  0.00      B    O  
ATOM   1519  H1  HOH B 500      21.898   2.576  10.759  1.00  0.00      B    H  
ATOM   1520  H2  HOH B 500      20.375   2.764  10.331  1.00  0.00      B    H  
ATOM   1521  O   HOH B 501      18.161  20.870  33.696  1.00  0.00      B    O  
ATOM   1522  H1  HOH B 501      18.405  20.919  32.718  1.00  0.00      B    H  
ATOM   1523  H2  HOH B 501      17.378  21.487  33.847  1.00  0.00      B    H  
ATOM   1524  O   HOH B 502      39.236  19.670  13.760  1.00  0.00      B    O  
ATOM   1525  H1  HOH B 502      38.650  19.607  12.992  1.00  0.00      B    H  
ATOM   1526  H2  HOH B 502      38.930  18.941  14.392  1.00  0.00      B    H  
ATOM   1527  O   HOH B 503       8.173   7.974  20.703  1.00  0.00      B    O  
ATOM   1528  H1  HOH B 503       8.457   6.980  20.562  1.00  0.00      B    H  
ATOM   1529  H2  HOH B 503       7.261   8.067  20.301  1.00  0.00      B    H  
ATOM   1530  O   HOH B 504      29.966  18.370   4.706  1.00  0.00      B    O  
ATOM   1531  H1  HOH B 504      29.120  18.626   4.181  1.00  0.00      B    H  
ATOM   1532  H2  HOH B 504      30.679  18.167   4.018  1.00  0.00      B    H  
ATOM   1533  O   HOH B 505      27.568  10.082  27.113  1.00  0.00      B    O  
ATOM   1534  H1  HOH B 505      26.917  10.359  26.365  1.00  0.00      B    H  
ATOM   1535  H2  HOH B 505      26.946   9.719  27.847  1.00  0.00      B    H  
ATOM   1536  O   HOH B 506      38.249  21.519  21.913  1.00  0.00      B    O  
ATOM   1537  H1  HOH B 506      38.263  22.159  21.124  1.00  0.00      B    H  
ATOM   1538  H2  HOH B 506      38.653  20.646  21.584  1.00  0.00      B    H  
ATOM   1539  O   HOH B 507      10.914  38.012  29.761  1.00  0.00      B    O  
ATOM   1540  H1  HOH B 507      11.201  37.720  30.704  1.00  0.00      B    H  
ATOM   1541  H2  HOH B 507      10.567  38.973  29.874  1.00  0.00      B    H  
ATOM   1542  O   HOH B 508      24.669  15.883  38.445  1.00  0.00      B    O  
ATOM   1543  H1  HOH B 508      25.079  16.775  38.804  1.00  0.00      B    H  
ATOM   1544  H2  HOH B 508      25.393  15.490  37.949  1.00  0.00      B    H  
ATOM   1545  O   HOH B 509      12.513  33.033  26.369  1.00  0.00      B    O  
ATOM   1546  H1  HOH B 509      13.166  33.150  27.184  1.00  0.00      B    H  
ATOM   1547  H2  HOH B 509      11.534  33.167  26.702  1.00  0.00      B    H  
ATOM   1548  O   HOH B 510      21.333  30.063  31.022  1.00  0.00      B    O  
ATOM   1549  H1  HOH B 510      20.549  30.599  31.324  1.00  0.00      B    H  
ATOM   1550  H2  HOH B 510      21.627  30.418  30.132  1.00  0.00      B    H  
ATOM   1551  O   HOH B 511      23.063  26.430   1.816  1.00  0.00      B    O  
ATOM   1552  H1  HOH B 511      22.233  25.918   2.007  1.00  0.00      B    H  
ATOM   1553  H2  HOH B 511      23.126  27.192   2.515  1.00  0.00      B    H  
ATOM   1554  O   HOH B 512      35.822  22.446  19.223  1.00  0.00      B    O  
ATOM   1555  H1  HOH B 512      36.796  22.793  19.309  1.00  0.00      B    H  
ATOM   1556  H2  HOH B 512      35.174  23.202  19.447  1.00  0.00      B    H  
ATOM   1557  O   HOH B 513      16.248  37.320  19.306  1.00  0.00      B    O  
ATOM   1558  H1  HOH B 513      16.760  38.202  19.087  1.00  0.00      B    H  
ATOM   1559  H2  HOH B 513      16.877  36.802  19.896  1.00  0.00      B    H  
ATOM   1560  O   HOH B 514       6.230   5.587  35.913  1.00  0.00      B    O  
ATOM   1561  H1  HOH B 514       6.928   6.228  35.731  1.00  0.00      B    H  
ATOM   1562  H2  HOH B 514       5.361   6.070  36.126  1.00  0.00      B    H  
ATOM   1563  O   HOH B 515      34.807  29.214   2.001  1.00  0.00      B    O  
ATOM   1564  H1  HOH B 515      34.698  28.219   2.198  1.00  0.00      B    H  
ATOM   1565  H2  HOH B 515      35.594  29.556   2.561  1.00  0.00      B    H  
ATOM   1566  O   HOH B 516      11.299   9.539   8.315  1.00  0.00      B    O  
ATOM   1567  H1  HOH B 516      11.858   9.088   9.001  1.00  0.00      B    H  
ATOM   1568  H2  HOH B 516      10.526   9.975   8.789  1.00  0.00      B    H  
ATOM   1569  O   HOH B 517       3.888   5.632   5.358  1.00  0.00      B    O  
ATOM   1570  H1  HOH B 517       3.593   4.725   5.691  1.00  0.00      B    H  
ATOM   1571  H2  HOH B 517       3.910   5.578   4.321  1.00  0.00      B    H  
ATOM   1572  O   HOH B 518      36.172  27.700  28.749  1.00  0.00      B    O  
ATOM   1573  H1  HOH B 518      35.892  26.942  28.124  1.00  0.00      B    H  
ATOM   1574  H2  HOH B 518      37.026  28.061  28.284  1.00  0.00      B    H  
ATOM   1575  O   HOH B 519       2.607  18.928  14.497  1.00  0.00      B    O  
ATOM   1576  H1  HOH B 519       1.753  19.423  14.174  1.00  0.00      B    H  
ATOM   1577  H2  HOH B 519       3.151  18.920  13.643  1.00  0.00      B    H  
ATOM   1578  O   HOH B 520       7.603  36.461   6.104  1.00  0.00      B    O  
ATOM   1579  H1  HOH B 520       7.793  36.496   5.095  1.00  0.00      B    H  
ATOM   1580  H2  HOH B 520       8.197  37.143   6.449  1.00  0.00      B    H  
ATOM   1581  O   HOH B 521       2.372   5.627  23.439  1.00  0.00      B    O  
ATOM   1582  H1  HOH B 521       1.957   6.502  23.132  1.00  0.00      B    H  
ATOM   1583  H2  HOH B 521       1.692   5.167  24.011  1.00  0.00      B    H  
ATOM   1584  O   HOH B 522       6.674  18.700  11.706  1.00  0.00      B    O  
ATOM   1585  H1  HOH B 522       6.680  18.204  12.615  1.00  0.00      B    H  
ATOM   1586  H2  HOH B 522       7.300  19.525  11.726  1.00  0.00      B    H  
ATOM   1587  O   HOH B 523      16.492   1.401  11.770  1.00  0.00      B    O  
ATOM   1588  H1  HOH B 523      16.564   0.908  10.899  1.00  0.00      B    H  
ATOM   1589  H2  HOH B 523      17.411   1.423  12.205  1.00  0.00      B    H  
ATOM   1590  O   HOH B 524      34.385  32.969  32.078  1.00  0.00      B    O  
ATOM   1591  H1  HOH B 524      33.767  32.322  32.513  1.00  0.00      B    H  
ATOM   1592  H2  HOH B 524      34.903  33.349  32.842  1.00  0.00      B    H  
ATOM   1593  O   HOH B 525       6.299   6.866  16.501  1.00  0.00      B    O  
ATOM   1594  H1  HOH B 525       6.099   5.851  16.444  1.00  0.00      B    H  
ATOM   1595  H2  HOH B 525       6.057   7.181  15.521  1.00  0.00      B    H  
ATOM   1596  O   HOH B 526      31.572  27.397  18.392  1.00  0.00      B    O  
ATOM   1597  H1  HOH B 526      31.719  28.199  19.011  1.00  0.00      B    H  
ATOM   1598  H2  HOH B 526      31.160  26.681  19.027  1.00  0.00      B    H  
ATOM   1599  O   HOH B 527       8.575  19.401  35.964  1.00  0.00      B    O  
ATOM   1600  H1  HOH B 527       9.017  20.320  36.070  1.00  0.00      B    H  
ATOM   1601  H2  HOH B 527       8.830  18.847  36.811  1.00  0.00      B    H  
ATOM   1602  O   HOH B 528      12.542   9.906   5.918  1.00  0.00      B    O  
ATOM   1603  H1  HOH B 528      11.885   9.624   6.644  1.00  0.00      B    H  
ATOM   1604  H2  HOH B 528      12.234  10.750   5.487  1.00  0.00      B    H  
ATOM   1605  O   HOH B 529       6.308  20.788   8.493  1.00  0.00      B    O  
ATOM   1606  H1  HOH B 529       5.629  21.592   8.426  1.00  0.00      B    H  
ATOM   1607  H2  HOH B 529       6.763  21.005   9.363  1.00  0.00      B    H  
ATOM   1608  O   HOH B 530      12.860  24.909   9.017  1.00  0.00      B    O  
ATOM   1609  H1  HOH B 530      13.289  25.794   8.839  1.00  0.00      B    H  
ATOM   1610  H2  HOH B 530      13.565  24.152   8.910  1.00  0.00      B    H  
ATOM   1611  O   HOH B 531      35.438  34.911  26.675  1.00  0.00      B    O  
ATOM   1612  H1  HOH B 531      34.914  35.501  26.029  1.00  0.00      B    H  
ATOM   1613  H2  HOH B 531      34.773  34.183  26.980  1.00  0.00      B    H  
ATOM   1614  O   HOH B 532      19.425   3.985  24.114  1.00  0.00      B    O  
ATOM   1615  H1  HOH B 532      18.737   3.455  24.639  1.00  0.00      B    H  
ATOM   1616  H2  HOH B 532      19.079   4.920  23.915  1.00  0.00      B    H  
ATOM   1617  O   HOH B 533      27.297   1.015  35.136  1.00  0.00      B    O  
ATOM   1618  H1  HOH B 533      27.971   1.680  35.452  1.00  0.00      B    H  
ATOM   1619  H2  HOH B 533      26.784   0.718  35.924  1.00  0.00      B    H  
ATOM   1620  O   HOH B 534      23.258  36.204  34.077  1.00  0.00      B    O  
ATOM   1621  H1  HOH B 534      22.614  36.835  34.571  1.00  0.00      B    H  
ATOM   1622  H2  HOH B 534      22.952  35.260  34.091  1.00  0.00      B    H  
ATOM   1623  O   HOH B 535      15.115   4.371   4.916  1.00  0.00      B    O  
ATOM   1624  H1  HOH B 535      15.195   3.374   4.896  1.00  0.00      B    H  
ATOM   1625  H2  HOH B 535      15.199   4.729   3.951  1.00  0.00      B    H  
ATOM   1626  O   HOH B 536       7.897  13.010  19.536  1.00  0.00      B    O  
ATOM   1627  H1  HOH B 536       8.234  12.553  18.715  1.00  0.00      B    H  
ATOM   1628  H2  HOH B 536       6.970  12.690  19.674  1.00  0.00      B    H  
ATOM   1629  O   HOH B 537      20.811  24.809   1.918  1.00  0.00      B    O  
ATOM   1630  H1  HOH B 537      20.682  23.849   2.351  1.00  0.00      B    H  
ATOM   1631  H2  HOH B 537      20.051  25.040   1.340  1.00  0.00      B    H  
ATOM   1632  O   HOH B 538      12.656   9.156  27.940  1.00  0.00      B    O  
ATOM   1633  H1  HOH B 538      12.807   9.593  28.843  1.00  0.00      B    H  
ATOM   1634  H2  HOH B 538      13.026   9.813  27.216  1.00  0.00      B    H  
ATOM   1635  O   HOH B 539      29.440  38.523  29.507  1.00  0.00      B    O  
ATOM   1636  H1  HOH B 539      29.426  38.079  30.449  1.00  0.00      B    H  
ATOM   1637  H2  HOH B 539      29.606  39.524  29.584  1.00  0.00      B    H  
ATOM   1638  O   HOH B 540      37.590  39.134  21.550  1.00  0.00      B    O  
ATOM   1639  H1  HOH B 540      38.099  38.598  22.269  1.00  0.00      B    H  
ATOM   1640  H2  HOH B 540      37.029  38.450  21.008  1.00  0.00      B    H  
ATOM   1641  O   HOH B 541      17.544  35.899  21.084  1.00  0.00      B    O  
ATOM   1642  H1  HOH B 541      18.326  35.390  21.474  1.00  0.00      B    H  
ATOM   1643  H2  HOH B 541      16.654  35.328  21.213  1.00  0.00      B    H  
ATOM   1644  O   HOH B 542      38.452  14.664  25.427  1.00  0.00      B    O  
ATOM   1645  H1  HOH B 542      38.567  13.818  25.990  1.00  0.00      B    H  
ATOM   1646  H2  HOH B 542      38.149  14.409  24.497  1.00  0.00      B    H  
ATOM   1647  O   HOH B 543      23.901  21.613  17.036  1.00  0.00      B    O  
ATOM   1648  H1  HOH B 543      23.812  21.289  17.963  1.00  0.00      B    H  
ATOM   1649  H2  HOH B 543      24.341  20.850  16.465  1.00  0.00      B    H  
ATOM   1650  O   HOH B 544      13.612  39.063   4.628  1.00  0.00      B    O  
ATOM   1651  H1  HOH B 544      14.140  38.254   4.295  1.00  0.00      B    H  
ATOM   1652  H2  HOH B 544      14.235  39.821   4.830  1.00  0.00      B    H  
ATOM   1653  O   HOH B 545      34.823  38.599  37.588  1.00  0.00      B    O  
ATOM   1654  H1  HOH B 545      34.345  38.991  36.788  1.00  0.00      B    H  
ATOM   1655  H2  HOH B 545      35.855  38.647  37.410  1.00  0.00      B    H  
ATOM   1656  O   HOH B 546       4.743  15.478  37.417  1.00  0.00      B    O  
ATOM   1657  H1  HOH B 546       4.874  16.493  37.558  1.00  0.00      B    H  
ATOM   1658  H2  HOH B 546       5.639  14.941  37.669  1.00  0.00      B    H  
ATOM   1659  O   HOH B 547      25.843   1.700  31.135  1.00  0.00      B    O  
ATOM   1660  H1  HOH B 547      25.340   1.709  31.994  1.00  0.00      B    H  
ATOM   1661  H2  HOH B 547      25.557   2.519  30.556  1.00  0.00      B    H  
ATOM   1662  O   HOH B 548       8.146  16.118  24.833  1.00  0.00      B    O  
ATOM   1663  H1  HOH B 548       8.407  15.127  24.973  1.00  0.00      B    H  
ATOM   1664  H2  HOH B 548       7.762  16.241  23.891  1.00  0.00      B    H  
ATOM   1665  O   HOH B 549      17.263  29.579   2.199  1.00  0.00      B    O  
ATOM   1666  H1  HOH B 549      16.914  30.527   2.380  1.00  0.00      B    H  
ATOM   1667  H2  HOH B 549      18.224  29.574   1.845  1.00  0.00      B    H  
ATOM   1668  O   HOH B 550      25.490  13.078  31.492  1.00  0.00      B    O  
ATOM   1669  H1  HOH B 550      24.914  13.894  31.467  1.00  0.00      B    H  
ATOM   1670  H2  HOH B 550      26.432  13.317  31.151  1.00  0.00      B    H  
ATOM   1671  O   HOH B 551       6.422  32.624  20.956  1.00  0.00      B    O  
ATOM   1672  H1  HOH B 551       7.133  31.951  21.266  1.00  0.00      B    H  
ATOM   1673  H2  HOH B 551       6.675  33.570  21.337  1.00  0.00      B    H  
ATOM   1674  O   HOH B 552      33.456   1.533  25.067  1.00  0.00      B    O  
ATOM   1675  H1  HOH B 552      34.062   2.251  24.652  1.00  0.00      B    H  
ATOM   1676  H2  HOH B 552      33.056   1.073  24.278  1.00  0.00      B    H  
ATOM   1677  O   HOH B 553      31.142  12.637   7.920  1.00  0.00      B    O  
ATOM   1678  H1  HOH B 553      31.049  13.250   8.737  1.00  0.00      B    H  
ATOM   1679  H2  HOH B 553      31.503  11.714   8.281  1.00  0.00      B    H  
ATOM   1680  O   HOH B 554      18.625   0.567  37.081  1.00  0.00      B    O  
ATOM   1681  H1  HOH B 554      18.860   0.135  36.153  1.00  0.00      B    H  
ATOM   1682  H2  HOH B 554      19.172   1.427  37.149  1.00  0.00      B    H  
ATOM   1683  O   HOH B 555       3.902  14.886  31.098  1.00  0.00      B    O  
ATOM   1684  H1  HOH B 555       4.510  14.076  30.917  1.00  0.00      B    H  
ATOM   1685  H2  HOH B 555       3.055  14.641  30.673  1.00  0.00      B    H  
ATOM   1686  O   HOH B 556      25.966  36.134  20.635  1.00  0.00      B    O  
ATOM   1687  H1  HOH B 556      25.410  36.644  19.908  1.00  0.00      B    H  
ATOM   1688  H2  HOH B 556      26.689  36.776  21.052  1.00  0.00      B    H  
ATOM   1689  O   HOH B 557      20.738   5.310   0.020  1.00  0.00      B    O  
ATOM   1690  H1  HOH B 557      20.478   5.086   1.019  1.00  0.00      B    H  
ATOM   1691  H2  HOH B 557      20.479   6.257  -0.184  1.00  0.00      B    H  
ATOM   1692  O   HOH B 558      20.971   3.191  17.838  1.00  0.00      B    O  
ATOM   1693  H1  HOH B 558      21.877   3.514  17.687  1.00  0.00      B    H  
ATOM   1694  H2  HOH B 558      20.484   3.878  18.364  1.00  0.00      B    H  
ATOM   1695  O   HOH B 559      21.293   8.287  34.742  1.00  0.00      B    O  
ATOM   1696  H1  HOH B 559      21.799   7.587  35.350  1.00  0.00      B    H  
ATOM   1697  H2  HOH B 559      21.936   9.043  34.610  1.00  0.00      B    H  
ATOM   1698  O   HOH B 560      18.670  22.547  24.739  1.00  0.00      B    O  
ATOM   1699  H1  HOH B 560      18.735  23.469  25.107  1.00  0.00      B    H  
ATOM   1700  H2  HOH B 560      18.216  22.000  25.505  1.00  0.00      B    H  
ATOM   1701  O   HOH B 561       7.778  17.055  34.984  1.00  0.00      B    O  
ATOM   1702  H1  HOH B 561       8.292  17.900  35.408  1.00  0.00      B    H  
ATOM   1703  H2  HOH B 561       6.839  17.336  34.790  1.00  0.00      B    H  
ATOM   1704  O   HOH B 562      32.311  13.553  14.230  1.00  0.00      B    O  
ATOM   1705  H1  HOH B 562      31.572  14.199  14.394  1.00  0.00      B    H  
ATOM   1706  H2  HOH B 562      32.189  13.109  13.349  1.00  0.00      B    H  
ATOM   1707  O   HOH B 563      34.016   3.081  37.487  1.00  0.00      B    O  
ATOM   1708  H1  HOH B 563      33.774   2.175  37.056  1.00  0.00      B    H  
ATOM   1709  H2  HOH B 563      33.069   3.468  37.663  1.00  0.00      B    H  
ATOM   1710  O   HOH B 564       3.134  33.655  38.304  1.00  0.00      B    O  
ATOM   1711  H1  HOH B 564       3.375  34.597  38.651  1.00  0.00      B    H  
ATOM   1712  H2  HOH B 564       3.340  33.739  37.292  1.00  0.00      B    H  
ATOM   1713  O   HOH B 565      10.120  21.252  10.689  1.00  0.00      B    O  
ATOM   1714  H1  HOH B 565       9.795  20.459  11.156  1.00  0.00      B    H  
ATOM   1715  H2  HOH B 565       9.989  21.215   9.721  1.00  0.00      B    H  
ATOM   1716  O   HOH B 566      20.315  35.837  14.161  1.00  0.00      B    O  
ATOM   1717  H1  HOH B 566      19.300  35.611  14.107  1.00  0.00      B    H  
ATOM   1718  H2  HOH B 566      20.413  36.532  14.890  1.00  0.00      B    H  
ATOM   1719  O   HOH B 567      27.851  29.143  29.937  1.00  0.00      B    O  
ATOM   1720  H1  HOH B 567      28.561  28.722  29.367  1.00  0.00      B    H  
ATOM   1721  H2  HOH B 567      28.296  29.320  30.882  1.00  0.00      B    H  
ATOM   1722  O   HOH B 568      16.047  37.195  14.541  1.00  0.00      B    O  
ATOM   1723  H1  HOH B 568      15.320  37.366  13.840  1.00  0.00      B    H  
ATOM   1724  H2  HOH B 568      15.622  36.955  15.453  1.00  0.00      B    H  
ATOM   1725  O   HOH B 569       7.678  23.034  37.546  1.00  0.00      B    O  
ATOM   1726  H1  HOH B 569       7.744  23.949  37.086  1.00  0.00      B    H  
ATOM   1727  H2  HOH B 569       6.730  22.878  37.847  1.00  0.00      B    H  
ATOM   1728  O   HOH B 570       3.652  34.351  19.513  1.00  0.00      B    O  
ATOM   1729  H1  HOH B 570       3.941  34.265  18.527  1.00  0.00      B    H  
ATOM   1730  H2  HOH B 570       3.962  35.256  19.902  1.00  0.00      B    H  
ATOM   1731  O   HOH B 571      37.586   1.455   0.411  1.00  0.00      B    O  
ATOM   1732  H1  HOH B 571      37.414   0.732   1.112  1.00  0.00      B    H  
ATOM   1733  H2  HOH B 571      38.609   1.443   0.243  1.00  0.00      B    H  
ATOM   1734  O   HOH B 572      18.005  17.922  13.625  1.00  0.00      B    O  
ATOM   1735  H1  HOH B 572      18.640  17.879  12.841  1.00  0.00      B    H  
ATOM   1736  H2  HOH B 572      18.128  18.775  14.115  1.00  0.00      B    H  
ATOM   1737  O   HOH B 573      22.893   1.564  14.930  1.00  0.00      B    O  
ATOM   1738  H1  HOH B 573      22.734   2.518  15.176  1.00  0.00      B    H  
ATOM   1739  H2  HOH B 573      22.895   1.069  15.805  1.00  0.00      B    H  
ATOM   1740  O   HOH B 574      23.969  36.878   3.616  1.00  0.00      B    O  
ATOM   1741  H1  HOH B 574      24.304  36.828   4.597  1.00  0.00      B    H  
ATOM   1742  H2  HOH B 574      22.971  37.027   3.760  1.00  0.00      B    H  
ATOM   1743  O   HOH B 575      15.009  18.453   7.152  1.00  0.00      B    O  
ATOM   1744  H1  HOH B 575      14.476  18.549   7.997  1.00  0.00      B    H  
ATOM   1745  H2  HOH B 575      16.000  18.844   7.285  1.00  0.00      B    H  
ATOM   1746  O   HOH B 576       6.764  19.927  25.264  1.00  0.00      B    O  
ATOM   1747  H1  HOH B 576       5.903  20.480  25.178  1.00  0.00      B    H  
ATOM   1748  H2  HOH B 576       7.083  19.738  24.329  1.00  0.00      B    H  
ATOM   1749  O   HOH B 577       6.594  34.989  22.598  1.00  0.00      B    O  
ATOM   1750  H1  HOH B 577       6.202  35.703  23.213  1.00  0.00      B    H  
ATOM   1751  H2  HOH B 577       6.782  35.416  21.698  1.00  0.00      B    H  
ATOM   1752  O   HOH B 578      11.180  38.132  17.519  1.00  0.00      B    O  
ATOM   1753  H1  HOH B 578      11.399  38.030  18.510  1.00  0.00      B    H  
ATOM   1754  H2  HOH B 578      10.230  37.762  17.339  1.00  0.00      B    H  
ATOM   1755  O   HOH B 579       1.436  38.078  17.540  1.00  0.00      B    O  
ATOM   1756  H1  HOH B 579       2.318  37.509  17.552  1.00  0.00      B    H  
ATOM   1757  H2  HOH B 579       0.646  37.464  17.852  1.00  0.00      B    H  
ATOM   1758  O   HOH B 580      11.127  11.051  21.353  1.00  0.00      B    O  
ATOM   1759  H1  HOH B 580      10.509  11.784  21.709  1.00  0.00      B    H  
ATOM   1760  H2  HOH B 580      11.435  10.473  22.091  1.00  0.00      B    H  
ATOM   1761  O   HOH B 581       5.010  17.866  23.540  1.00  0.00      B    O  
ATOM   1762  H1  HOH B 581       5.054  17.616  24.516  1.00  0.00      B    H  
ATOM   1763  H2  HOH B 581       5.543  17.213  23.007  1.00  0.00      B    H  
ATOM   1764  O   HOH B 582      16.496   4.689  22.374  1.00  0.00      B    O  
ATOM   1765  H1  HOH B 582      15.599   4.218  22.413  1.00  0.00      B    H  
ATOM   1766  H2  HOH B 582      16.424   5.666  22.655  1.00  0.00      B    H  
ATOM   1767  O   HOH B 583       5.443  33.223   8.485  1.00  0.00      B    O  
ATOM   1768  H1  HOH B 583       5.215  34.149   8.817  1.00  0.00      B    H  
ATOM   1769  H2  HOH B 583       6.332  33.365   8.004  1.00  0.00      B    H  
ATOM   1770  O   HOH B 584      11.764  18.760  32.511  1.00  0.00      B    O  
ATOM   1771  H1  HOH B 584      10.869  18.418  32.116  1.00  0.00      B    H  
ATOM   1772  H2  HOH B 584      11.791  18.370  33.455  1.00  0.00      B    H  
ATOM   1773  O   HOH B 585       0.856  31.032  21.383  1.00  0.00      B    O  
ATOM   1774  H1  HOH B 585       1.042  32.016  21.351  1.00  0.00      B    H  
ATOM   1775  H2  HOH B 585       1.257  30.583  20.569  1.00  0.00      B    H  
ATOM   1776  O   HOH B 586      25.200  14.737   6.295  1.00  0.00      B    O  
ATOM   1777  H1  HOH B 586      24.961  13.748   6.236  1.00  0.00      B    H  
ATOM   1778  H2  HOH B 586      25.547  14.971   7.203  1.00  0.00      B    H  
ATOM   1779  O   HOH B 587      19.298  27.676  17.594  1.00  0.00      B    O  
ATOM   1780  H1  HOH B 587      19.590  28.541  17.141  1.00  0.00      B    H  
ATOM   1781  H2  HOH B 587      18.794  28.012  18.414  1.00  0.00      B    H  
ATOM   1782  O   HOH B 588       5.190  33.794  12.982  1.00  0.00      B    O  
ATOM   1783  H1  HOH B 588       5.449  34.751  13.177  1.00  0.00      B    H  
ATOM   1784  H2  HOH B 588       5.265  33.231  13.848  1.00  0.00      B    H  
ATOM   1785  O   HOH B 589       2.548  17.556  30.794  1.00  0.00      B    O  
ATOM   1786  H1  HOH B 589       3.435  17.075  30.769  1.00  0.00      B    H  
ATOM   1787  H2  HOH B 589       1.854  16.910  31.085  1.00  0.00      B    H  
ATOM   1788  O   HOH B 590      10.720   7.158   2.857  1.00  0.00      B    O  
ATOM   1789  H1  HOH B 590      10.915   7.987   2.279  1.00  0.00      B    H  
ATOM   1790  H2  HOH B 590       9.711   7.099   2.960  1.00  0.00      B    H  
ATOM   1791  O   HOH B 591      14.372  25.968  13.291  1.00  0.00      B    O  
ATOM   1792  H1  HOH B 591      15.248  25.914  12.826  1.00  0.00      B    H  
ATOM   1793  H2  HOH B 591      13.860  26.665  12.816  1.00  0.00      B    H  
ATOM   1794  O   HOH B 592      21.136  12.857   3.380  1.00  0.00      B    O  
ATOM   1795  H1  HOH B 592      21.998  13.375   3.586  1.00  0.00      B    H  
ATOM   1796  H2  HOH B 592      20.690  13.300   2.580  1.00  0.00      B    H  
ATOM   1797  O   HOH B 593      12.038  20.118  22.807  1.00  0.00      B    O  
ATOM   1798  H1  HOH B 593      12.181  19.108  22.802  1.00  0.00      B    H  
ATOM   1799  H2  HOH B 593      12.585  20.594  22.133  1.00  0.00      B    H  
ATOM   1800  O   HOH B 594       1.704  32.531  15.699  1.00  0.00      B    O  
ATOM   1801  H1  HOH B 594       0.769  32.947  15.825  1.00  0.00      B    H  
ATOM   1802  H2  HOH B 594       1.528  32.015  14.811  1.00  0.00      B    H  
ATOM   1803  O   HOH B 595      35.377  14.818   4.661  1.00  0.00      B    O  
ATOM   1804  H1  HOH B 595      35.085  15.277   5.504  1.00  0.00      B    H  
ATOM   1805  H2  HOH B 595      34.697  14.123   4.359  1.00  0.00      B    H  
ATOM   1806  O   HOH B 596      25.259  39.446  37.138  1.00  0.00      B    O  
ATOM   1807  H1  HOH B 596      25.450  39.339  38.167  1.00  0.00      B    H  
ATOM   1808  H2  HOH B 596      25.301  38.509  36.781  1.00  0.00      B    H  
ATOM   1809  O   HOH B 597      36.981  29.970  14.301  1.00  0.00      B    O  
ATOM   1810  H1  HOH B 597      37.803  30.003  14.862  1.00  0.00      B    H  
ATOM   1811  H2  HOH B 597      36.403  30.813  14.554  1.00  0.00      B    H  
ATOM   1812  O   HOH B 598      12.963  31.389   2.624  1.00  0.00      B    O  
ATOM   1813  H1  HOH B 598      12.219  30.834   2.136  1.00  0.00      B    H  
ATOM   1814  H2  HOH B 598      13.412  30.801   3.274  1.00  0.00      B    H  
ATOM   1815  O   HOH B 599       8.823  28.969  17.569  1.00  0.00      B    O  
ATOM   1816  H1  HOH B 599       9.364  29.510  16.896  1.00  0.00      B    H  
ATOM   1817  H2  HOH B 599       8.124  29.556  18.001  1.00  0.00      B    H  
ATOM   1818  O   HOH B 600       3.219  35.474   3.038  1.00  0.00      B    O  
ATOM   1819  H1  HOH B 600       3.689  35.921   2.246  1.00  0.00      B    H  
ATOM   1820  H2  HOH B 600       2.250  35.711   3.060  1.00  0.00      B    H  
ATOM   1821  O   HOH B 601      29.533  10.897  24.142  1.00  0.00      B    O  
ATOM   1822  H1  HOH B 601      30.149  11.052  23.359  1.00  0.00      B    H  
ATOM   1823  H2  HOH B 601      28.610  11.282  23.914  1.00  0.00      B    H  
ATOM   1824  O   HOH B 602       0.640   0.223  13.296  1.00  0.00      B    O  
ATOM   1825  H1  HOH B 602       0.260   1.107  12.935  1.00  0.00      B    H  
ATOM   1826  H2  HOH B 602       1.156  -0.220  12.563  1.00  0.00      B    H  
ATOM   1827  O   HOH B 603       6.582  12.528   9.708  1.00  0.00      B    O  
ATOM   1828  H1  HOH B 603       7.080  12.603   8.857  1.00  0.00      B    H  
ATOM   1829  H2  HOH B 603       6.801  13.337  10.262  1.00  0.00      B    H  
ATOM   1830  O   HOH B 604       1.820  21.470   7.506  1.00  0.00      B    O  
ATOM   1831  H1  HOH B 604       1.534  21.391   8.458  1.00  0.00      B    H  
ATOM   1832  H2  HOH B 604       1.906  20.493   7.239  1.00  0.00      B    H  
ATOM   1833  O   HOH B 605      34.105  36.569  29.143  1.00  0.00      B    O  
ATOM   1834  H1  HOH B 605      33.536  35.911  29.686  1.00  0.00      B    H  
ATOM   1835  H2  HOH B 605      34.047  36.454  28.217  1.00  0.00      B    H  
ATOM   1836  O   HOH B 606      15.266  36.319  16.983  1.00  0.00      B    O  
ATOM   1837  H1  HOH B 606      15.647  36.738  17.762  1.00  0.00      B    H  
ATOM   1838  H2  HOH B 606      14.765  35.543  17.381  1.00  0.00      B    H  
ATOM   1839  O   HOH B 607       4.811   9.951   4.300  1.00  0.00      B    O  
ATOM   1840  H1  HOH B 607       4.359  10.814   4.168  1.00  0.00      B    H  
ATOM   1841  H2  HOH B 607       4.884   9.726   5.264  1.00  0.00      B    H  
ATOM   1842  O   HOH B 608      11.184   2.745  10.282  1.00  0.00      B    O  
ATOM   1843  H1  HOH B 608      10.213   2.931  10.000  1.00  0.00      B    H  
ATOM   1844  H2  HOH B 608      11.757   3.450   9.787  1.00  0.00      B    H  
ATOM   1845  O   HOH B 609      22.169  32.757   9.564  1.00  0.00      B    O  
ATOM   1846  H1  HOH B 609      21.689  33.056   8.711  1.00  0.00      B    H  
ATOM   1847  H2  HOH B 609      21.747  33.293  10.340  1.00  0.00      B    H  
ATOM   1848  O   HOH B 610      37.965   1.123  28.833  1.00  0.00      B    O  
ATOM   1849  H1  HOH B 610      38.411   1.450  29.635  1.00  0.00      B    H  
ATOM   1850  H2  HOH B 610      37.083   0.629  29.119  1.00  0.00      B    H  
ATOM   1851  O   HOH B 611      32.652  37.937  11.391  1.00  0.00      B    O  
ATOM   1852  H1  HOH B 611      32.951  38.222  12.346  1.00  0.00      B    H  
ATOM   1853  H2  HOH B 611      31.608  37.702  11.461  1.00  0.00      B    H  
ATOM   1854  O   HOH B 612      17.781  16.990  32.554  1.00  0.00      B    O  
ATOM   1855  H1  HOH B 612      18.622  16.747  33.040  1.00  0.00      B    H  
ATOM   1856  H2  HOH B 612      17.051  16.367  32.824  1.00  0.00      B    H  
ATOM   1857  O   HOH B 613      32.503  19.416  34.772  1.00  0.00      B    O  
ATOM   1858  H1  HOH B 613      32.573  18.762  35.562  1.00  0.00      B    H  
ATOM   1859  H2  HOH B 613      32.016  20.265  35.153  1.00  0.00      B    H  
ATOM   1860  O   HOH B 614      16.503   9.830  34.429  1.00  0.00      B    O  
ATOM   1861  H1  HOH B 614      17.196   9.892  35.225  1.00  0.00      B    H  
ATOM   1862  H2  HOH B 614      16.714   9.015  33.863  1.00  0.00      B    H  
ATOM   1863  O   HOH B 615      13.357  27.489   7.738  1.00  0.00      B    O  
ATOM   1864  H1  HOH B 615      12.796  28.088   7.186  1.00  0.00      B    H  
ATOM   1865  H2  HOH B 615      13.683  26.790   7.084  1.00  0.00      B    H  
ATOM   1866  O   HOH B 616      38.417  20.290  32.322  1.00  0.00      B    O  
ATOM   1867  H1  HOH B 616      38.142  21.243  32.255  1.00  0.00      B    H  
ATOM   1868  H2  HOH B 616      38.359  19.786  31.445  1.00  0.00      B    H  
ATOM   1869  O   HOH B 617      10.982   6.148   5.302  1.00  0.00      B    O  
ATOM   1870  H1  HOH B 617      11.033   6.615   4.350  1.00  0.00      B    H  
ATOM   1871  H2  HOH B 617      10.093   6.409   5.770  1.00  0.00      B    H  
ATOM   1872  O   HOH B 618      16.417  10.196  22.325  1.00  0.00      B    O  
ATOM   1873  H1  HOH B 618      17.006  10.769  22.987  1.00  0.00      B    H  
ATOM   1874  H2  HOH B 618      16.297  10.825  21.515  1.00  0.00      B    H  
ATOM   1875  O   HOH B 619       7.052   0.650   4.842  1.00  0.00      B    O  
ATOM   1876  H1  HOH B 619       7.618   0.813   5.668  1.00  0.00      B    H  
ATOM   1877  H2  HOH B 619       7.477   1.177   4.129  1.00  0.00      B    H  
ATOM   1878  O   HOH B 620      20.267  21.565  35.543  1.00  0.00      B    O  
ATOM   1879  H1  HOH B 620      19.499  21.226  35.004  1.00  0.00      B    H  
ATOM   1880  H2  HOH B 620      20.797  22.272  34.950  1.00  0.00      B    H  
ATOM   1881  O   HOH B 621      16.419  26.604  23.305  1.00  0.00      B    O  
ATOM   1882  H1  HOH B 621      15.910  25.968  23.855  1.00  0.00      B    H  
ATOM   1883  H2  HOH B 621      17.234  26.850  23.859  1.00  0.00      B    H  
ATOM   1884  O   HOH B 622      16.992  26.778  37.231  1.00  0.00      B    O  
ATOM   1885  H1  HOH B 622      16.102  26.936  36.777  1.00  0.00      B    H  
ATOM   1886  H2  HOH B 622      17.345  27.686  37.581  1.00  0.00      B    H  
ATOM   1887  O   HOH B 623      10.738   9.395  19.363  1.00  0.00      B    O  
ATOM   1888  H1  HOH B 623      10.789  10.257  19.817  1.00  0.00      B    H  
ATOM   1889  H2  HOH B 623       9.898   8.968  19.724  1.00  0.00      B    H  
ATOM   1890  O   HOH B 624      34.958  18.156  33.671  1.00  0.00      B    O  
ATOM   1891  H1  HOH B 624      34.351  18.941  33.982  1.00  0.00      B    H  
ATOM   1892  H2  HOH B 624      34.651  17.315  34.171  1.00  0.00      B    H  
ATOM   1893  O   HOH B 625      16.773  11.240  27.046  1.00  0.00      B    O  
ATOM   1894  H1  HOH B 625      17.008  11.446  26.088  1.00  0.00      B    H  
ATOM   1895  H2  HOH B 625      17.112  10.374  27.376  1.00  0.00      B    H  
ATOM   1896  O   HOH B 626      28.478  12.375   2.489  1.00  0.00      B    O  
ATOM   1897  H1  HOH B 626      29.204  11.902   3.056  1.00  0.00      B    H  
ATOM   1898  H2  HOH B 626      28.791  12.246   1.535  1.00  0.00      B    H  
ATOM   1899  O   HOH B 627      30.216  24.538  15.765  1.00  0.00      B    O  
ATOM   1900  H1  HOH B 627      30.063  25.490  16.120  1.00  0.00      B    H  
ATOM   1901  H2  HOH B 627      29.272  24.243  15.556  1.00  0.00      B    H  
ATOM   1902  O   HOH B 628      23.625  11.076  31.590  1.00  0.00      B    O  
ATOM   1903  H1  HOH B 628      24.543  11.491  31.686  1.00  0.00      B    H  
ATOM   1904  H2  HOH B 628      23.616  10.678  30.661  1.00  0.00      B    H  
ATOM   1905  O   HOH B 629       5.975   2.198  21.255  1.00  0.00      B    O  
ATOM   1906  H1  HOH B 629       6.868   1.705  21.266  1.00  0.00      B    H  
ATOM   1907  H2  HOH B 629       5.387   1.879  22.028  1.00  0.00      B    H  
ATOM   1908  O   HOH B 630      18.158  31.429   0.188  1.00  0.00      B    O  
ATOM   1909  H1  HOH B 630      17.473  32.123   0.426  1.00  0.00      B    H  
ATOM   1910  H2  HOH B 630      19.054  31.793   0.185  1.00  0.00      B    H  
ATOM   1911  O   HOH B 631      24.278  23.309  32.534  1.00  0.00      B    O  
ATOM   1912  H1  HOH B 631      25.215  23.688  32.672  1.00  0.00      B    H  
ATOM   1913  H2  HOH B 631      24.023  23.448  31.571  1.00  0.00      B    H  
ATOM   1914  O   HOH B 632      38.351  16.420   9.626  1.00  0.00      B    O  
ATOM   1915  H1  HOH B 632      38.877  15.694   9.199  1.00  0.00      B    H  
ATOM   1916  H2  HOH B 632      38.535  17.244   8.986  1.00  0.00      B    H  
ATOM   1917  O   HOH B 633      14.553  18.957  31.884  1.00  0.00      B    O  
ATOM   1918  H1  HOH B 633      13.537  19.110  31.897  1.00  0.00      B    H  
ATOM   1919  H2  HOH B 633      14.726  18.536  32.789  1.00  0.00      B    H  
ATOM   1920  O   HOH B 634      10.068  21.278  20.733  1.00  0.00      B    O  
ATOM   1921  H1  HOH B 634      10.062  20.419  21.227  1.00  0.00      B    H  
ATOM   1922  H2  HOH B 634      11.036  21.617  20.801  1.00  0.00      B    H  
ATOM   1923  O   HOH B 635      29.240  10.913   0.331  1.00  0.00      B    O  
ATOM   1924  H1  HOH B 635      30.070  10.552   0.739  1.00  0.00      B    H  
ATOM   1925  H2  HOH B 635      29.402  11.055  -0.682  1.00  0.00      B    H  
ATOM   1926  O   HOH B 636      16.164   8.139  12.476  1.00  0.00      B    O  
ATOM   1927  H1  HOH B 636      15.355   8.320  11.866  1.00  0.00      B    H  
ATOM   1928  H2  HOH B 636      16.846   8.843  12.259  1.00  0.00      B    H  
ATOM   1929  O   HOH B 637      16.185   7.630  30.383  1.00  0.00      B    O  
ATOM   1930  H1  HOH B 637      16.400   8.630  30.291  1.00  0.00      B    H  
ATOM   1931  H2  HOH B 637      15.246   7.409  30.020  1.00  0.00      B    H  
ATOM   1932  O   HOH B 638      17.773   9.956  36.683  1.00  0.00      B    O  
ATOM   1933  H1  HOH B 638      17.598   9.150  37.207  1.00  0.00      B    H  
ATOM   1934  H2  HOH B 638      18.753  10.272  36.910  1.00  0.00      B    H  
ATOM   1935  O   HOH B 639       1.461  22.199  31.247  1.00  0.00      B    O  
ATOM   1936  H1  HOH B 639       0.995  21.303  31.108  1.00  0.00      B    H  
ATOM   1937  H2  HOH B 639       1.197  22.836  30.510  1.00  0.00      B    H  
ATOM   1938  O   HOH B 640       3.336  13.336  15.634  1.00  0.00      B    O  
ATOM   1939  H1  HOH B 640       2.594  13.158  14.944  1.00  0.00      B    H  
ATOM   1940  H2  HOH B 640       4.130  13.684  15.103  1.00  0.00      B    H  
ATOM   1941  O   HOH B 641      11.514  36.412  37.746  1.00  0.00      B    O  
ATOM   1942  H1  HOH B 641      11.855  37.192  37.183  1.00  0.00      B    H  
ATOM   1943  H2  HOH B 641      11.005  35.842  37.109  1.00  0.00      B    H  
ATOM   1944  O   HOH B 642       3.579   3.541   8.888  1.00  0.00      B    O  
ATOM   1945  H1  HOH B 642       2.898   3.525   8.154  1.00  0.00      B    H  
ATOM   1946  H2  HOH B 642       3.865   2.575   8.989  1.00  0.00      B    H  
ATOM   1947  O   HOH B 643      27.955  23.384   6.298  1.00  0.00      B    O  
ATOM   1948  H1  HOH B 643      26.986  23.455   6.068  1.00  0.00      B    H  
ATOM   1949  H2  HOH B 643      28.229  22.443   6.516  1.00  0.00      B    H  
ATOM   1950  O   HOH B 644       1.752  14.438  17.521  1.00  0.00      B    O  
ATOM   1951  H1  HOH B 644       2.410  13.961  16.829  1.00  0.00      B    H  
ATOM   1952  H2  HOH B 644       1.042  13.772  17.888  1.00  0.00      B    H  
ATOM   1953  O   HOH B 645       7.044  35.570  25.994  1.00  0.00      B    O  
ATOM   1954  H1  HOH B 645       6.346  36.083  25.382  1.00  0.00      B    H  
ATOM   1955  H2  HOH B 645       8.003  35.759  25.721  1.00  0.00      B    H  
ATOM   1956  O   HOH B 646       7.239  26.630   8.432  1.00  0.00      B    O  
ATOM   1957  H1  HOH B 646       6.757  27.131   9.153  1.00  0.00      B    H  
ATOM   1958  H2  HOH B 646       8.250  26.781   8.458  1.00  0.00      B    H  
ATOM   1959  O   HOH B 647      38.760  27.490  25.055  1.00  0.00      B    O  
ATOM   1960  H1  HOH B 647      38.603  26.526  24.804  1.00  0.00      B    H  
ATOM   1961  H2  HOH B 647      37.892  27.999  25.047  1.00  0.00      B    H  
ATOM   1962  O   HOH B 648      25.814  19.742  25.429  1.00  0.00      B    O  
ATOM   1963  H1  HOH B 648      26.293  20.448  24.808  1.00  0.00      B    H  
ATOM   1964  H2  HOH B 648      25.278  20.265  26.066  1.00  0.00      B    H  
ATOM   1965  O   HOH B 649       7.293  13.469  38.770  1.00  0.00      B    O  
ATOM   1966  H1  HOH B 649       7.349  12.478  38.490  1.00  0.00      B    H  
ATOM   1967  H2  HOH B 649       7.712  14.046  38.026  1.00  0.00      B    H  
ATOM   1968  O   HOH B 650      38.431  34.804   8.695  1.00  0.00      B    O  
ATOM   1969  H1  HOH B 650      37.459  35.106   8.716  1.00  0.00      B    H  
ATOM   1970  H2  HOH B 650      38.516  33.866   8.463  1.00  0.00      B    H  
ATOM   1971  O   HOH B 651      11.593  21.404  33.496  1.00  0.00      B    O  
ATOM   1972  H1  HOH B 651      12.426  21.438  34.150  1.00  0.00      B    H  
ATOM   1973  H2  HOH B 651      11.543  20.484  33.031  1.00  0.00      B    H  
ATOM   1974  O   HOH B 652      31.693  16.062  38.654  1.00  0.00      B    O  
ATOM   1975  H1  HOH B 652      30.745  16.310  38.608  1.00  0.00      B    H  
ATOM   1976  H2  HOH B 652      31.655  15.223  39.190  1.00  0.00      B    H  
ATOM   1977  O   HOH B 653      31.502  29.489  35.363  1.00  0.00      B    O  
ATOM   1978  H1  HOH B 653      30.601  29.587  34.939  1.00  0.00      B    H  
ATOM   1979  H2  HOH B 653      32.020  28.789  34.848  1.00  0.00      B    H  
ATOM   1980  O   HOH B 654       5.643   2.915  24.625  1.00  0.00      B    O  
ATOM   1981  H1  HOH B 654       4.870   3.060  23.941  1.00  0.00      B    H  
ATOM   1982  H2  HOH B 654       5.429   3.440  25.491  1.00  0.00      B    H  
ATOM   1983  O   HOH B 655      38.717  34.882   3.429  1.00  0.00      B    O  
ATOM   1984  H1  HOH B 655      39.195  34.358   4.159  1.00  0.00      B    H  
ATOM   1985  H2  HOH B 655      39.112  35.832   3.423  1.00  0.00      B    H  
ATOM   1986  O   HOH B 656      26.312  12.299  35.219  1.00  0.00      B    O  
ATOM   1987  H1  HOH B 656      26.185  11.282  35.041  1.00  0.00      B    H  
ATOM   1988  H2  HOH B 656      26.947  12.411  36.061  1.00  0.00      B    H  
ATOM   1989  O   HOH B 657      16.998  38.528  24.046  1.00  0.00      B    O  
ATOM   1990  H1  HOH B 657      17.512  38.800  24.853  1.00  0.00      B    H  
ATOM   1991  H2  HOH B 657      17.642  38.469  23.302  1.00  0.00      B    H  
ATOM   1992  O   HOH B 658      29.993  16.125   6.258  1.00  0.00      B    O  
ATOM   1993  H1  HOH B 658      30.007  16.291   7.295  1.00  0.00      B    H  
ATOM   1994  H2  HOH B 658      30.073  17.036   5.818  1.00  0.00      B    H  
ATOM   1995  O   HOH B 659      21.304  21.982  20.107  1.00  0.00      B    O  
ATOM   1996  H1  HOH B 659      20.717  22.779  19.881  1.00  0.00      B    H  
ATOM   1997  H2  HOH B 659      21.451  21.992  21.128  1.00  0.00      B    H  
ATOM   1998  O   HOH B 660       8.542  36.615  35.511  1.00  0.00      B    O  
ATOM   1999  H1  HOH B 660       7.605  36.704  35.955  1.00  0.00      B    H  
ATOM   2000  H2  HOH B 660       8.862  37.590  35.538  1.00  0.00      B    H  
ATOM   2001  O   HOH B 661      22.501  31.571  29.070  1.00  0.00      B    O  
ATOM   2002  H1  HOH B 661      22.629  32.533  29.300  1.00  0.00      B    H  
ATOM   2003  H2  HOH B 661      23.387  31.209  28.638  1.00  0.00      B    H  
ATOM   2004  O   HOH B 662       2.342  31.256   1.362  1.00  0.00      B    O  
ATOM   2005  H1  HOH B 662       2.704  30.355   1.617  1.00  0.00      B    H  
ATOM   2006  H2  HOH B 662       2.743  31.840   2.002  1.00  0.00      B    H  
ATOM   2007  O   HOH B 663       2.050  37.355  35.850  1.00  0.00      B    O  
ATOM   2008  H1  HOH B 663       1.791  37.724  36.749  1.00  0.00      B    H  
ATOM   2009  H2  HOH B 663       1.245  36.811  35.513  1.00  0.00      B    H  
ATOM   2010  O   HOH B 664      36.644  32.424  24.557  1.00  0.00      B    O  
ATOM   2011  H1  HOH B 664      36.829  33.398  24.722  1.00  0.00      B    H  
ATOM   2012  H2  HOH B 664      36.392  31.935  25.413  1.00  0.00      B    H  
ATOM   2013  O   HOH B 665      12.699   5.070  26.572  1.00  0.00      B    O  
ATOM   2014  H1  HOH B 665      12.399   4.167  26.120  1.00  0.00      B    H  
ATOM   2015  H2  HOH B 665      13.624   5.248  26.148  1.00  0.00      B    H  
ATOM   2016  O   HOH B 666      13.083  28.239  22.621  1.00  0.00      B    O  
ATOM   2017  H1  HOH B 666      13.664  28.839  23.292  1.00  0.00      B    H  
ATOM   2018  H2  HOH B 666      12.371  27.757  23.127  1.00  0.00      B    H  
ATOM   2019  O   HOH B 667      22.272  13.618  31.567  1.00  0.00      B    O  
ATOM   2020  H1  HOH B 667      22.692  12.773  31.229  1.00  0.00      B    H  
ATOM   2021  H2  HOH B 667      22.459  13.841  32.531  1.00  0.00      B    H  
ATOM   2022  O   HOH B 668      37.335  17.953  15.070  1.00  0.00      B    O  
ATOM   2023  H1  HOH B 668      36.342  17.808  14.765  1.00  0.00      B    H  
ATOM   2024  H2  HOH B 668      37.484  17.475  15.937  1.00  0.00      B    H  
ATOM   2025  O   HOH B 669       0.974   2.764  24.514  1.00  0.00      B    O  
ATOM   2026  H1  HOH B 669       0.236   2.812  25.256  1.00  0.00      B    H  
ATOM   2027  H2  HOH B 669       1.836   2.582  25.017  1.00  0.00      B    H  
ATOM   2028  O   HOH B 670      26.357   2.256  18.664  1.00  0.00      B    O  
ATOM   2029  H1  HOH B 670      26.931   2.867  18.106  1.00  0.00      B    H  
ATOM   2030  H2  HOH B 670      26.915   1.465  19.029  1.00  0.00      B    H  
ATOM   2031  O   HOH B 671       4.835  16.838  28.652  1.00  0.00      B    O  
ATOM   2032  H1  HOH B 671       5.029  17.177  27.701  1.00  0.00      B    H  
ATOM   2033  H2  HOH B 671       3.905  16.367  28.694  1.00  0.00      B    H  
ATOM   2034  O   HOH B 672      28.063  14.802  25.536  1.00  0.00      B    O  
ATOM   2035  H1  HOH B 672      28.279  13.958  26.085  1.00  0.00      B    H  
ATOM   2036  H2  HOH B 672      28.863  15.037  24.951  1.00  0.00      B    H  
ATOM   2037  O   HOH B 673      38.375  17.552  18.185  1.00  0.00      B    O  
ATOM   2038  H1  HOH B 673      38.107  18.549  18.127  1.00  0.00      B    H  
ATOM   2039  H2  HOH B 673      39.222  17.398  17.706  1.00  0.00      B    H  
ATOM   2040  O   HOH B 674      33.439  37.001   6.955  1.00  0.00      B    O  
ATOM   2041  H1  HOH B 674      33.172  37.738   7.556  1.00  0.00      B    H  
ATOM   2042  H2  HOH B 674      33.241  36.214   7.486  1.00  0.00      B    H  
ATOM   2043  O   HOH B 675      17.432   6.520  20.140  1.00  0.00      B    O  
ATOM   2044  H1  HOH B 675      17.038   5.952  20.889  1.00  0.00      B    H  
ATOM   2045  H2  HOH B 675      17.424   5.998  19.234  1.00  0.00      B    H  
ATOM   2046  O   HOH B 676      37.172  26.330  37.800  1.00  0.00      B    O  
ATOM   2047  H1  HOH B 676      37.020  27.113  37.190  1.00  0.00      B    H  
ATOM   2048  H2  HOH B 676      36.743  25.472  37.483  1.00  0.00      B    H  
ATOM   2049  O   HOH B 677      28.194  25.747  21.894  1.00  0.00      B    O  
ATOM   2050  H1  HOH B 677      28.171  26.668  21.504  1.00  0.00      B    H  
ATOM   2051  H2  HOH B 677      28.372  25.155  21.102  1.00  0.00      B    H  
ATOM   2052  O   HOH B 678      21.973  21.299  31.001  1.00  0.00      B    O  
ATOM   2053  H1  HOH B 678      22.737  21.528  30.379  1.00  0.00      B    H  
ATOM   2054  H2  HOH B 678      21.868  22.077  31.657  1.00  0.00      B    H  
ATOM   2055  O   HOH B 679      34.057  26.344   1.254  1.00  0.00      B    O  
ATOM   2056  H1  HOH B 679      33.846  26.296   0.272  1.00  0.00      B    H  
ATOM   2057  H2  HOH B 679      33.182  26.368   1.802  1.00  0.00      B    H  
ATOM   2058  O   HOH B 680       6.951  15.928   4.188  1.00  0.00      B    O  
ATOM   2059  H1  HOH B 680       7.783  16.093   3.594  1.00  0.00      B    H  
ATOM   2060  H2  HOH B 680       6.298  16.612   3.955  1.00  0.00      B    H  
ATOM   2061  O   HOH B 681      31.151   7.455  28.201  1.00  0.00      B    O  
ATOM   2062  H1  HOH B 681      30.811   6.613  27.680  1.00  0.00      B    H  
ATOM   2063  H2  HOH B 681      32.175   7.434  28.017  1.00  0.00      B    H  
ATOM   2064  O   HOH B 682      36.649  38.371   7.576  1.00  0.00      B    O  
ATOM   2065  H1  HOH B 682      36.523  39.041   8.307  1.00  0.00      B    H  
ATOM   2066  H2  HOH B 682      35.827  38.451   6.994  1.00  0.00      B    H  
ATOM   2067  O   HOH B 683      18.651   8.796  21.023  1.00  0.00      B    O  
ATOM   2068  H1  HOH B 683      17.805   9.370  21.108  1.00  0.00      B    H  
ATOM   2069  H2  HOH B 683      18.376   7.864  20.658  1.00  0.00      B    H  
ATOM   2070  O   HOH B 684      33.476  25.910  17.372  1.00  0.00      B    O  
ATOM   2071  H1  HOH B 684      33.479  25.129  18.014  1.00  0.00      B    H  
ATOM   2072  H2  HOH B 684      32.917  26.645  17.808  1.00  0.00      B    H  
ATOM   2073  O   HOH B 685      21.570  10.513  11.224  1.00  0.00      B    O  
ATOM   2074  H1  HOH B 685      21.076  11.375  11.047  1.00  0.00      B    H  
ATOM   2075  H2  HOH B 685      21.015   9.708  10.879  1.00  0.00      B    H  
ATOM   2076  O   HOH B 686       9.970  21.987  29.836  1.00  0.00      B    O  
ATOM   2077  H1  HOH B 686      10.394  21.057  29.758  1.00  0.00      B    H  
ATOM   2078  H2  HOH B 686       9.469  22.227  28.939  1.00  0.00      B    H  
ATOM   2079  O   HOH B 687       3.194  11.823   0.315  1.00  0.00      B    O  
ATOM   2080  H1  HOH B 687       2.909  12.580  -0.416  1.00  0.00      B    H  
ATOM   2081  H2  HOH B 687       3.843  12.256   0.958  1.00  0.00      B    H  
ATOM   2082  O   HOH B 688      20.029  14.110   1.010  1.00  0.00      B    O  
ATOM   2083  H1  HOH B 688      19.192  13.833   0.503  1.00  0.00      B    H  
ATOM   2084  H2  HOH B 688      20.821  14.000   0.397  1.00  0.00      B    H  
ATOM   2085  O   HOH B 689      20.591  22.563  14.156  1.00  0.00      B    O  
ATOM   2086  H1  HOH B 689      20.619  22.334  15.154  1.00  0.00      B    H  
ATOM   2087  H2  HOH B 689      21.265  23.369  14.141  1.00  0.00      B    H  
ATOM   2088  O   HOH B 690       8.552  31.709   4.923  1.00  0.00      B    O  
ATOM   2089  H1  HOH B 690       8.436  32.542   5.477  1.00  0.00      B    H  
ATOM   2090  H2  HOH B 690       7.854  31.012   5.278  1.00  0.00      B    H  
ATOM   2091  O   HOH B 691      32.283  29.597   1.002  1.00  0.00      B    O  
ATOM   2092  H1  HOH B 691      33.265  29.468   1.287  1.00  0.00      B    H  
ATOM   2093  H2  HOH B 691      32.347  30.228   0.194  1.00  0.00      B    H  
ATOM   2094  O   HOH B 692      16.904  25.612   8.574  1.00  0.00      B    O  
ATOM   2095  H1  HOH B 692      17.648  24.997   8.192  1.00  0.00      B    H  
ATOM   2096  H2  HOH B 692      16.248  25.672   7.816  1.00  0.00      B    H  
ATOM   2097  O   HOH B 693      36.414   7.382  11.432  1.00  0.00      B    O  
ATOM   2098  H1  HOH B 693      36.568   6.747  10.671  1.00  0.00      B    H  
ATOM   2099  H2  HOH B 693      36.957   7.035  12.197  1.00  0.00      B    H  
ATOM   2100  O   HOH B 694      31.933  23.598  34.529  1.00  0.00      B    O  
ATOM   2101  H1  HOH B 694      31.143  24.148  34.095  1.00  0.00      B    H  
ATOM   2102  H2  HOH B 694      32.680  23.612  33.855  1.00  0.00      B    H  
ATOM   2103  O   HOH B 695      19.357   8.787  32.182  1.00  0.00      B    O  
ATOM   2104  H1  HOH B 695      19.479   9.501  31.466  1.00  0.00      B    H  
ATOM   2105  H2  HOH B 695      20.167   8.761  32.789  1.00  0.00      B    H  
ATOM   2106  O   HOH B 696      17.135  10.500   7.863  1.00  0.00      B    O  
ATOM   2107  H1  HOH B 696      17.865  10.576   7.212  1.00  0.00      B    H  
ATOM   2108  H2  HOH B 696      16.308  10.374   7.279  1.00  0.00      B    H  
ATOM   2109  O   HOH B 697      30.740  35.871   2.693  1.00  0.00      B    O  
ATOM   2110  H1  HOH B 697      30.028  35.367   3.180  1.00  0.00      B    H  
ATOM   2111  H2  HOH B 697      31.600  35.733   3.253  1.00  0.00      B    H  
ATOM   2112  O   HOH B 698       1.178   6.572  35.788  1.00  0.00      B    O  
ATOM   2113  H1  HOH B 698       0.207   6.633  36.085  1.00  0.00      B    H  
ATOM   2114  H2  HOH B 698       1.172   6.154  34.886  1.00  0.00      B    H  
ATOM   2115  O   HOH B 699      27.215  24.691  34.032  1.00  0.00      B    O  
ATOM   2116  H1  HOH B 699      27.136  25.658  33.764  1.00  0.00      B    H  
ATOM   2117  H2  HOH B 699      27.655  24.681  34.918  1.00  0.00      B    H  
ATOM   2118  O   HOH B 700      35.402  19.741  14.311  1.00  0.00      B    O  
ATOM   2119  H1  HOH B 700      35.694  20.450  13.639  1.00  0.00      B    H  
ATOM   2120  H2  HOH B 700      36.188  19.677  14.948  1.00  0.00      B    H  
ATOM   2121  O   HOH B 701      36.933  26.949  22.364  1.00  0.00      B    O  
ATOM   2122  H1  HOH B 701      36.985  27.926  22.509  1.00  0.00      B    H  
ATOM   2123  H2  HOH B 701      37.431  26.729  21.528  1.00  0.00      B    H  
ATOM   2124  O   HOH B 702      36.681  30.160   3.654  1.00  0.00      B    O  
ATOM   2125  H1  HOH B 702      37.602  30.559   3.513  1.00  0.00      B    H  
ATOM   2126  H2  HOH B 702      36.232  30.809   4.253  1.00  0.00      B    H  
ATOM   2127  O   HOH B 703      21.815   6.778   2.266  1.00  0.00      B    O  
ATOM   2128  H1  HOH B 703      21.984   6.738   1.249  1.00  0.00      B    H  
ATOM   2129  H2  HOH B 703      22.389   6.087   2.728  1.00  0.00      B    H  
ATOM   2130  O   HOH B 704      34.349  25.860  21.792  1.00  0.00      B    O  
ATOM   2131  H1  HOH B 704      34.472  24.944  22.257  1.00  0.00      B    H  
ATOM   2132  H2  HOH B 704      35.156  26.457  22.019  1.00  0.00      B    H  
ATOM   2133  O   HOH B 705      30.028   5.603  23.748  1.00  0.00      B    O  
ATOM   2134  H1  HOH B 705      29.272   6.261  23.516  1.00  0.00      B    H  
ATOM   2135  H2  HOH B 705      29.733   4.668  23.416  1.00  0.00      B    H  
ATOM   2136  O   HOH B 706      24.287  25.575  34.893  1.00  0.00      B    O  
ATOM   2137  H1  HOH B 706      24.340  26.512  35.327  1.00  0.00      B    H  
ATOM   2138  H2  HOH B 706      24.065  25.790  33.932  1.00  0.00      B    H  
ATOM   2139  O   HOH B 707       4.991  20.630   5.473  1.00  0.00      B    O  
ATOM   2140  H1  HOH B 707       5.858  20.304   5.838  1.00  0.00      B    H  
ATOM   2141  H2  HOH B 707       5.036  21.594   5.463  1.00  0.00      B    H  
ATOM   2142  O   HOH B 708      24.350  32.728   8.150  1.00  0.00      B    O  
ATOM   2143  H1  HOH B 708      23.643  32.762   8.847  1.00  0.00      B    H  
ATOM   2144  H2  HOH B 708      24.228  31.905   7.584  1.00  0.00      B    H  
ATOM   2145  O   HOH B 709      10.803  16.812  21.177  1.00  0.00      B    O  
ATOM   2146  H1  HOH B 709      10.386  17.604  21.581  1.00  0.00      B    H  
ATOM   2147  H2  HOH B 709      10.836  16.102  21.922  1.00  0.00      B    H  
ATOM   2148  O   HOH B 710      18.736  20.398  14.410  1.00  0.00      B    O  
ATOM   2149  H1  HOH B 710      19.581  20.953  14.567  1.00  0.00      B    H  
ATOM   2150  H2  HOH B 710      18.040  20.821  15.006  1.00  0.00      B    H  
ATOM   2151  O   HOH B 711      17.690  15.422  28.904  1.00  0.00      B    O  
ATOM   2152  H1  HOH B 711      17.754  14.982  29.840  1.00  0.00      B    H  
ATOM   2153  H2  HOH B 711      18.506  16.042  28.785  1.00  0.00      B    H  
ATOM   2154  O   HOH B 712      26.740  30.096  38.102  1.00  0.00      B    O  
ATOM   2155  H1  HOH B 712      27.681  30.186  38.444  1.00  0.00      B    H  
ATOM   2156  H2  HOH B 712      26.471  29.105  38.120  1.00  0.00      B    H  
ATOM   2157  O   HOH B 713      38.442  27.701   2.056  1.00  0.00      B    O  
ATOM   2158  H1  HOH B 713      37.996  28.534   2.381  1.00  0.00      B    H  
ATOM   2159  H2  HOH B 713      37.724  27.042   1.687  1.00  0.00      B    H  
ATOM   2160  O   HOH B 714       4.534  36.725  35.145  1.00  0.00      B    O  
ATOM   2161  H1  HOH B 714       3.599  37.024  35.414  1.00  0.00      B    H  
ATOM   2162  H2  HOH B 714       4.657  37.067  34.189  1.00  0.00      B    H  
ATOM   2163  O   HOH B 715       7.468   0.681  28.516  1.00  0.00      B    O  
ATOM   2164  H1  HOH B 715       7.007   0.240  27.723  1.00  0.00      B    H  
ATOM   2165  H2  HOH B 715       7.787   1.617  28.241  1.00  0.00      B    H  
ATOM   2166  O   HOH B 716      26.428  18.269  35.495  1.00  0.00      B    O  
ATOM   2167  H1  HOH B 716      26.455  18.772  36.413  1.00  0.00      B    H  
ATOM   2168  H2  HOH B 716      26.262  17.269  35.668  1.00  0.00      B    H  
ATOM   2169  O   HOH B 717      17.672  37.093   2.133  1.00  0.00      B    O  
ATOM   2170  H1  HOH B 717      17.303  37.400   3.064  1.00  0.00      B    H  
ATOM   2171  H2  HOH B 717      17.548  36.098   2.136  1.00  0.00      B    H  
ATOM   2172  O   HOH B 718      21.336   7.770  17.691  1.00  0.00      B    O  
ATOM   2173  H1  HOH B 718      21.907   6.979  17.488  1.00  0.00      B    H  
ATOM   2174  H2  HOH B 718      21.883   8.379  18.312  1.00  0.00      B    H  
ATOM   2175  O   HOH B 719      34.692  36.930  22.077  1.00  0.00      B    O  
ATOM   2176  H1  HOH B 719      34.623  36.427  21.261  1.00  0.00      B    H  
ATOM   2177  H2  HOH B 719      34.744  37.881  21.826  1.00  0.00      B    H  
ATOM   2178  O   HOH B 720      19.561  13.985  34.158  1.00  0.00      B    O  
ATOM   2179  H1  HOH B 720      19.688  14.882  33.780  1.00  0.00      B    H  
ATOM   2180  H2  HOH B 720      19.076  13.362  33.499  1.00  0.00      B    H  
ATOM   2181  O   HOH B 721      24.150  13.417  36.402  1.00  0.00      B    O  
ATOM   2182  H1  HOH B 721      24.792  12.876  35.780  1.00  0.00      B    H  
ATOM   2183  H2  HOH B 721      24.305  13.088  37.333  1.00  0.00      B    H  
ATOM   2184  O   HOH B 722       7.854  24.356  28.259  1.00  0.00      B    O  
ATOM   2185  H1  HOH B 722       7.242  24.307  27.458  1.00  0.00      B    H  
ATOM   2186  H2  HOH B 722       7.211  24.372  29.089  1.00  0.00      B    H  
ATOM   2187  O   HOH B 723       1.746   0.771   2.672  1.00  0.00      B    O  
ATOM   2188  H1  HOH B 723       2.763   0.863   2.831  1.00  0.00      B    H  
ATOM   2189  H2  HOH B 723       1.302   1.599   3.038  1.00  0.00      B    H  
ATOM   2190  O   HOH B 724      31.116  24.293   0.788  1.00  0.00      B    O  
ATOM   2191  H1  HOH B 724      31.652  24.989   0.271  1.00  0.00      B    H  
ATOM   2192  H2  HOH B 724      31.766  23.745   1.342  1.00  0.00      B    H  
ATOM   2193  O   HOH B 725      31.179  22.377  26.700  1.00  0.00      B    O  
ATOM   2194  H1  HOH B 725      31.948  21.897  27.158  1.00  0.00      B    H  
ATOM   2195  H2  HOH B 725      31.606  23.159  26.207  1.00  0.00      B    H  
ATOM   2196  O   HOH B 726       6.492   2.205  37.175  1.00  0.00      B    O  
ATOM   2197  H1  HOH B 726       6.915   1.257  37.136  1.00  0.00      B    H  
ATOM   2198  H2  HOH B 726       5.848   2.342  36.362  1.00  0.00      B    H  
ATOM   2199  O   HOH B 727       0.927  25.237  37.742  1.00  0.00      B    O  
ATOM   2200  H1  HOH B 727       1.385  25.277  36.883  1.00  0.00      B    H  
ATOM   2201  H2  HOH B 727       0.105  25.843  37.714  1.00  0.00      B    H  
ATOM   2202  O   HOH B 728       7.665  35.102  33.360  1.00  0.00      B    O  
ATOM   2203  H1  HOH B 728       7.221  35.800  32.766  1.00  0.00      B    H  
ATOM   2204  H2  HOH B 728       8.089  35.632  34.094  1.00  0.00      B    H  
ATOM   2205  O   HOH B 729      13.807  20.875  35.079  1.00  0.00      B    O  
ATOM   2206  H1  HOH B 729      14.247  19.932  34.992  1.00  0.00      B    H  
ATOM   2207  H2  HOH B 729      14.545  21.507  35.390  1.00  0.00      B    H  
ATOM   2208  O   HOH B 730      31.208   4.046  34.077  1.00  0.00      B    O  
ATOM   2209  H1  HOH B 730      31.311   4.464  33.150  1.00  0.00      B    H  
ATOM   2210  H2  HOH B 730      30.877   4.808  34.657  1.00  0.00      B    H  
ATOM   2211  O   HOH B 731      29.171  24.139  29.929  1.00  0.00      B    O  
ATOM   2212  H1  HOH B 731      29.209  23.922  28.963  1.00  0.00      B    H  
ATOM   2213  H2  HOH B 731      30.073  24.588  30.206  1.00  0.00      B    H  
ATOM   2214  O   HOH B 732      13.599  18.608  38.851  1.00  0.00      B    O  
ATOM   2215  H1  HOH B 732      14.496  18.374  38.476  1.00  0.00      B    H  
ATOM   2216  H2  HOH B 732      13.062  19.153  38.182  1.00  0.00      B    H  
ATOM   2217  O   HOH B 733      18.396  27.549  24.967  1.00  0.00      B    O  
ATOM   2218  H1  HOH B 733      18.759  26.608  25.202  1.00  0.00      B    H  
ATOM   2219  H2  HOH B 733      17.744  27.850  25.694  1.00  0.00      B    H  
ATOM   2220  O   HOH B 734       5.638  28.035  19.928  1.00  0.00      B    O  
ATOM   2221  H1  HOH B 734       6.447  27.798  20.463  1.00  0.00      B    H  
ATOM   2222  H2  HOH B 734       4.964  28.423  20.498  1.00  0.00      B    H  
ATOM   2223  O   HOH B 735      23.202   5.487  17.270  1.00  0.00      B    O  
ATOM   2224  H1  HOH B 735      24.087   6.046  17.275  1.00  0.00      B    H  
ATOM   2225  H2  HOH B 735      23.395   4.532  17.443  1.00  0.00      B    H  
ATOM   2226  O   HOH B 736      22.849  18.873   1.506  1.00  0.00      B    O  
ATOM   2227  H1  HOH B 736      22.322  18.721   0.643  1.00  0.00      B    H  
ATOM   2228  H2  HOH B 736      22.400  19.562   2.051  1.00  0.00      B    H  
ATOM   2229  O   HOH B 737       5.371   9.275   6.908  1.00  0.00      B    O  
ATOM   2230  H1  HOH B 737       4.640   9.812   7.305  1.00  0.00      B    H  
ATOM   2231  H2  HOH B 737       6.237   9.742   7.005  1.00  0.00      B    H  
ATOM   2232  O   HOH B 738       5.730  20.110  18.654  1.00  0.00      B    O  
ATOM   2233  H1  HOH B 738       5.244  20.344  17.816  1.00  0.00      B    H  
ATOM   2234  H2  HOH B 738       6.072  19.139  18.593  1.00  0.00      B    H  
ATOM   2235  O   HOH B 739       0.952  28.271   8.657  1.00  0.00      B    O  
ATOM   2236  H1  HOH B 739       0.575  27.606   8.027  1.00  0.00      B    H  
ATOM   2237  H2  HOH B 739       1.542  28.815   8.047  1.00  0.00      B    H  
ATOM   2238  O   HOH B 740       4.181  21.612  24.405  1.00  0.00      B    O  
ATOM   2239  H1  HOH B 740       3.828  22.486  24.712  1.00  0.00      B    H  
ATOM   2240  H2  HOH B 740       3.462  21.161  23.964  1.00  0.00      B    H  
ATOM   2241  O   HOH B 741      34.711  29.159  38.507  1.00  0.00      B    O  
ATOM   2242  H1  HOH B 741      33.884  29.746  38.346  1.00  0.00      B    H  
ATOM   2243  H2  HOH B 741      34.787  29.143  39.568  1.00  0.00      B    H  
ATOM   2244  O   HOH B 742      18.542  13.677  15.864  1.00  0.00      B    O  
ATOM   2245  H1  HOH B 742      18.830  14.241  15.030  1.00  0.00      B    H  
ATOM   2246  H2  HOH B 742      18.967  14.203  16.620  1.00  0.00      B    H  
ATOM   2247  O   HOH B 743       9.004  22.989   8.187  1.00  0.00      B    O  
ATOM   2248  H1  HOH B 743       9.630  23.510   8.793  1.00  0.00      B    H  
ATOM   2249  H2  HOH B 743       8.011  23.163   8.468  1.00  0.00      B    H  
ATOM   2250  O   HOH B 744      14.289  28.404  38.382  1.00  0.00      B    O  
ATOM   2251  H1  HOH B 744      13.347  27.980  38.358  1.00  0.00      B    H  
ATOM   2252  H2  HOH B 744      14.585  28.292  39.370  1.00  0.00      B    H  
ATOM   2253  O   HOH B 745       3.009   6.059  30.940  1.00  0.00      B    O  
ATOM   2254  H1  HOH B 745       3.255   5.087  30.941  1.00  0.00      B    H  
ATOM   2255  H2  HOH B 745       2.264   6.216  31.608  1.00  0.00      B    H  
ATOM   2256  O   HOH B 746      29.878  32.931  15.079  1.00  0.00      B    O  
ATOM   2257  H1  HOH B 746      29.132  33.399  14.586  1.00  0.00      B    H  
ATOM   2258  H2  HOH B 746      30.666  32.888  14.430  1.00  0.00      B    H  
ATOM   2259  O   HOH B 747      29.091  30.580  34.557  1.00  0.00      B    O  
ATOM   2260  H1  HOH B 747      28.093  30.694  34.636  1.00  0.00      B    H  
ATOM   2261  H2  HOH B 747      29.534  31.173  35.243  1.00  0.00      B    H  
ATOM   2262  O   HOH B 748       4.682   4.181  26.890  1.00  0.00      B    O  
ATOM   2263  H1  HOH B 748       3.777   4.604  27.053  1.00  0.00      B    H  
ATOM   2264  H2  HOH B 748       5.347   4.933  27.073  1.00  0.00      B    H  
ATOM   2265  O   HOH B 749      32.982  13.259  31.124  1.00  0.00      B    O  
ATOM   2266  H1  HOH B 749      32.558  13.952  30.564  1.00  0.00      B    H  
ATOM   2267  H2  HOH B 749      32.834  13.562  32.079  1.00  0.00      B    H  
ATOM   2268  O   HOH B 750      22.413   3.533  31.117  1.00  0.00      B    O  
ATOM   2269  H1  HOH B 750      22.260   3.895  30.211  1.00  0.00      B    H  
ATOM   2270  H2  HOH B 750      21.869   4.134  31.697  1.00  0.00      B    H  
ATOM   2271  O   HOH B 751      26.828   7.416   2.886  1.00  0.00      B    O  
ATOM   2272  H1  HOH B 751      27.529   7.303   3.579  1.00  0.00      B    H  
ATOM   2273  H2  HOH B 751      26.821   8.374   2.612  1.00  0.00      B    H  
ATOM   2274  O   HOH B 752       7.341  32.906  11.297  1.00  0.00      B    O  
ATOM   2275  H1  HOH B 752       7.824  33.552  10.656  1.00  0.00      B    H  
ATOM   2276  H2  HOH B 752       6.665  33.455  11.803  1.00  0.00      B    H  
ATOM   2277  O   HOH B 753       5.343   7.854  14.100  1.00  0.00      B    O  
ATOM   2278  H1  HOH B 753       4.983   7.172  13.452  1.00  0.00      B    H  
ATOM   2279  H2  HOH B 753       4.611   8.588  14.150  1.00  0.00      B    H  
ATOM   2280  O   HOH B 754       3.116   1.407  35.381  1.00  0.00      B    O  
ATOM   2281  H1  HOH B 754       3.912   1.986  35.254  1.00  0.00      B    H  
ATOM   2282  H2  HOH B 754       2.873   0.982  34.482  1.00  0.00      B    H  
ATOM   2283  O   HOH B 755      32.068   1.785  17.291  1.00  0.00      B    O  
ATOM   2284  H1  HOH B 755      32.915   1.580  17.922  1.00  0.00      B    H  
ATOM   2285  H2  HOH B 755      31.314   1.163  17.530  1.00  0.00      B    H  
ATOM   2286  O   HOH B 756      38.085   2.608  34.585  1.00  0.00      B    O  
ATOM   2287  H1  HOH B 756      38.606   2.246  35.366  1.00  0.00      B    H  
ATOM   2288  H2  HOH B 756      37.298   3.079  34.942  1.00  0.00      B    H  
ATOM   2289  O   HOH B 757      32.971  12.045  25.715  1.00  0.00      B    O  
ATOM   2290  H1  HOH B 757      32.617  12.015  26.718  1.00  0.00      B    H  
ATOM   2291  H2  HOH B 757      33.700  12.753  25.647  1.00  0.00      B    H  
ATOM   2292  O   HOH B 758      33.637  24.230  10.168  1.00  0.00      B    O  
ATOM   2293  H1  HOH B 758      33.140  24.002   9.292  1.00  0.00      B    H  
ATOM   2294  H2  HOH B 758      32.941  24.026  10.816  1.00  0.00      B    H  
ATOM   2295  O   HOH B 759      38.025  11.011   5.598  1.00  0.00      B    O  
ATOM   2296  H1  HOH B 759      37.857  11.100   4.595  1.00  0.00      B    H  
ATOM   2297  H2  HOH B 759      39.042  10.804   5.679  1.00  0.00      B    H  
ATOM   2298  O   HOH B 760      22.585  26.195  25.094  1.00  0.00      B    O  
ATOM   2299  H1  HOH B 760      22.574  25.490  25.847  1.00  0.00      B    H  
ATOM   2300  H2  HOH B 760      23.339  25.996  24.451  1.00  0.00      B    H  
ATOM   2301  O   HOH B 761       9.662   0.314  32.774  1.00  0.00      B    O  
ATOM   2302  H1  HOH B 761       8.736   0.290  32.273  1.00  0.00      B    H  
ATOM   2303  H2  HOH B 761       9.986   1.261  32.683  1.00  0.00      B    H  
ATOM   2304  O   HOH B 762      24.985   4.750  30.573  1.00  0.00      B    O  
ATOM   2305  H1  HOH B 762      24.128   4.268  30.758  1.00  0.00      B    H  
ATOM   2306  H2  HOH B 762      24.864   5.416  29.831  1.00  0.00      B    H  
ATOM   2307  O   HOH B 763       9.510  37.804  14.292  1.00  0.00      B    O  
ATOM   2308  H1  HOH B 763      10.018  37.386  13.513  1.00  0.00      B    H  
ATOM   2309  H2  HOH B 763       9.745  38.827  14.455  1.00  0.00      B    H  
ATOM   2310  O   HOH B 764      12.227  23.740  22.426  1.00  0.00      B    O  
ATOM   2311  H1  HOH B 764      12.558  23.199  21.623  1.00  0.00      B    H  
ATOM   2312  H2  HOH B 764      12.471  23.211  23.269  1.00  0.00      B    H  
ATOM   2313  O   HOH B 765      30.812   9.597  35.083  1.00  0.00      B    O  
ATOM   2314  H1  HOH B 765      30.749  10.401  34.455  1.00  0.00      B    H  
ATOM   2315  H2  HOH B 765      30.593   9.916  36.010  1.00  0.00      B    H  
ATOM   2316  O   HOH B 766      32.114  10.317   8.861  1.00  0.00      B    O  
ATOM   2317  H1  HOH B 766      31.612   9.621   9.472  1.00  0.00      B    H  
ATOM   2318  H2  HOH B 766      32.686  10.944   9.458  1.00  0.00      B    H  
ATOM   2319  O   HOH B 767      23.028  37.515  14.923  1.00  0.00      B    O  
ATOM   2320  H1  HOH B 767      23.055  38.122  14.126  1.00  0.00      B    H  
ATOM   2321  H2  HOH B 767      22.040  37.460  15.183  1.00  0.00      B    H  
ATOM   2322  O   HOH B 768       5.616   6.344  29.893  1.00  0.00      B    O  
ATOM   2323  H1  HOH B 768       5.940   7.206  29.550  1.00  0.00      B    H  
ATOM   2324  H2  HOH B 768       4.624   6.501  30.086  1.00  0.00      B    H  
ATOM   2325  O   HOH B 769      25.425  20.713  32.973  1.00  0.00      B    O  
ATOM   2326  H1  HOH B 769      25.727  21.051  33.878  1.00  0.00      B    H  
ATOM   2327  H2  HOH B 769      24.781  21.400  32.535  1.00  0.00      B    H  
ATOM   2328  O   HOH B 770      24.167  -0.139   6.021  1.00  0.00      B    O  
ATOM   2329  H1  HOH B 770      23.595  -0.070   6.867  1.00  0.00      B    H  
ATOM   2330  H2  HOH B 770      25.011   0.319   6.250  1.00  0.00      B    H  
ATOM   2331  O   HOH B 771       7.907   0.581  11.595  1.00  0.00      B    O  
ATOM   2332  H1  HOH B 771       8.680   0.447  12.256  1.00  0.00      B    H  
ATOM   2333  H2  HOH B 771       8.099   1.465  11.138  1.00  0.00      B    H  
ATOM   2334  O   HOH B 772      15.673   5.994  38.471  1.00  0.00      B    O  
ATOM   2335  H1  HOH B 772      14.856   5.461  38.784  1.00  0.00      B    H  
ATOM   2336  H2  HOH B 772      16.397   5.382  38.227  1.00  0.00      B    H  
ATOM   2337  O   HOH B 773      28.370  21.779   2.922  1.00  0.00      B    O  
ATOM   2338  H1  HOH B 773      27.775  22.620   3.002  1.00  0.00      B    H  
ATOM   2339  H2  HOH B 773      29.170  21.896   3.572  1.00  0.00      B    H  
ATOM   2340  O   HOH B 774      35.227  31.973   5.372  1.00  0.00      B    O  
ATOM   2341  H1  HOH B 774      35.342  32.960   5.036  1.00  0.00      B    H  
ATOM   2342  H2  HOH B 774      34.281  31.893   5.718  1.00  0.00      B    H  
ATOM   2343  O   HOH B 775      24.041  29.834  16.310  1.00  0.00      B    O  
ATOM   2344  H1  HOH B 775      23.441  30.646  16.474  1.00  0.00      B    H  
ATOM   2345  H2  HOH B 775      24.773  30.083  15.716  1.00  0.00      B    H  
ATOM   2346  O   HOH B 776      27.831   6.662   7.160  1.00  0.00      B    O  
ATOM   2347  H1  HOH B 776      27.812   7.573   7.529  1.00  0.00      B    H  
ATOM   2348  H2  HOH B 776      27.056   6.107   7.502  1.00  0.00      B    H  
ATOM   2349  O   HOH B 777      20.114  35.366  35.829  1.00  0.00      B    O  
ATOM   2350  H1  HOH B 777      19.797  35.395  36.785  1.00  0.00      B    H  
ATOM   2351  H2  HOH B 777      20.040  34.417  35.521  1.00  0.00      B    H  
ATOM   2352  O   HOH B 778       0.483   7.858  38.607  1.00  0.00      B    O  
ATOM   2353  H1  HOH B 778       1.495   7.882  38.645  1.00  0.00      B    H  
ATOM   2354  H2  HOH B 778       0.240   6.854  38.616  1.00  0.00      B    H  
ATOM   2355  O   HOH B 779      25.008  36.860  36.098  1.00  0.00      B    O  
ATOM   2356  H1  HOH B 779      24.867  36.240  36.848  1.00  0.00      B    H  
ATOM   2357  H2  HOH B 779      24.315  36.734  35.321  1.00  0.00      B    H  
ATOM   2358  O   HOH B 780      15.799  24.194  26.948  1.00  0.00      B    O  
ATOM   2359  H1  HOH B 780      14.804  24.041  27.013  1.00  0.00      B    H  
ATOM   2360  H2  HOH B 780      16.019  25.174  27.178  1.00  0.00      B    H  
ATOM   2361  O   HOH B 781      18.449  25.943   0.409  1.00  0.00      B    O  
ATOM   2362  H1  HOH B 781      18.876  26.783   0.781  1.00  0.00      B    H  
ATOM   2363  H2  HOH B 781      17.959  26.247  -0.459  1.00  0.00      B    H  
ATOM   2364  O   HOH B 782      36.593  33.676   2.369  1.00  0.00      B    O  
ATOM   2365  H1  HOH B 782      37.494  34.045   2.749  1.00  0.00      B    H  
ATOM   2366  H2  HOH B 782      36.704  32.851   1.816  1.00  0.00      B    H  
ATOM   2367  O   HOH B 783      29.426  10.163  30.978  1.00  0.00      B    O  
ATOM   2368  H1  HOH B 783      28.468  10.537  31.221  1.00  0.00      B    H  
ATOM   2369  H2  HOH B 783      29.532  10.127  29.944  1.00  0.00      B    H  
ATOM   2370  O   HOH B 784      23.156  10.660  23.766  1.00  0.00      B    O  
ATOM   2371  H1  HOH B 784      22.563  11.275  24.377  1.00  0.00      B    H  
ATOM   2372  H2  HOH B 784      22.747   9.729  23.636  1.00  0.00      B    H  
ATOM   2373  O   HOH B 785      17.689   2.674  25.556  1.00  0.00      B    O  
ATOM   2374  H1  HOH B 785      17.987   1.678  25.461  1.00  0.00      B    H  
ATOM   2375  H2  HOH B 785      16.832   2.657  26.133  1.00  0.00      B    H  
ATOM   2376  O   HOH B 786      12.895  27.972  18.672  1.00  0.00      B    O  
ATOM   2377  H1  HOH B 786      13.800  28.361  18.471  1.00  0.00      B    H  
ATOM   2378  H2  HOH B 786      13.001  27.348  19.477  1.00  0.00      B    H  
ATOM   2379  O   HOH B 787       6.209   4.921  20.668  1.00  0.00      B    O  
ATOM   2380  H1  HOH B 787       5.745   5.447  21.412  1.00  0.00      B    H  
ATOM   2381  H2  HOH B 787       6.162   3.967  20.921  1.00  0.00      B    H  
ATOM   2382  O   HOH B 788       3.679  18.093   6.072  1.00  0.00      B    O  
ATOM   2383  H1  HOH B 788       4.246  18.944   6.010  1.00  0.00      B    H  
ATOM   2384  H2  HOH B 788       3.699  17.694   5.148  1.00  0.00      B    H  
ATOM   2385  O   HOH B 789      21.902  31.206  25.395  1.00  0.00      B    O  
ATOM   2386  H1  HOH B 789      21.533  30.861  24.494  1.00  0.00      B    H  
ATOM   2387  H2  HOH B 789      22.568  30.505  25.743  1.00  0.00      B    H  
ATOM   2388  O   HOH B 790      28.730  21.023  25.962  1.00  0.00      B    O  
ATOM   2389  H1  HOH B 790      28.112  21.322  25.252  1.00  0.00      B    H  
ATOM   2390  H2  HOH B 790      29.522  21.589  25.938  1.00  0.00      B    H  
ATOM   2391  O   HOH B 791       7.959  33.841   6.729  1.00  0.00      B    O  
ATOM   2392  H1  HOH B 791       7.574  34.751   6.634  1.00  0.00      B    H  
ATOM   2393  H2  HOH B 791       8.738  33.991   7.340  1.00  0.00      B    H  
ATOM   2394  O   HOH B 792      28.022   0.414   3.359  1.00  0.00      B    O  
ATOM   2395  H1  HOH B 792      29.039   0.334   3.251  1.00  0.00      B    H  
ATOM   2396  H2  HOH B 792      27.518  -0.028   2.560  1.00  0.00      B    H  
ATOM   2397  O   HOH B 793      12.055  15.439  18.772  1.00  0.00      B    O  
ATOM   2398  H1  HOH B 793      11.489  15.980  19.432  1.00  0.00      B    H  
ATOM   2399  H2  HOH B 793      12.061  16.064  17.933  1.00  0.00      B    H  
ATOM   2400  O   HOH B 794       1.430  22.271  10.697  1.00  0.00      B    O  
ATOM   2401  H1  HOH B 794       1.010  21.410  10.329  1.00  0.00      B    H  
ATOM   2402  H2  HOH B 794       2.099  21.971  11.411  1.00  0.00      B    H  
ATOM   2403  O   HOH B 795      22.673  16.134   8.249  1.00  0.00      B    O  
ATOM   2404  H1  HOH B 795      23.580  16.058   8.673  1.00  0.00      B    H  
ATOM   2405  H2  HOH B 795      22.555  15.228   7.888  1.00  0.00      B    H  
ATOM   2406  O   HOH B 796      38.725  27.085  34.352  1.00  0.00      B    O  
ATOM   2407  H1  HOH B 796      38.839  26.090  34.608  1.00  0.00      B    H  
ATOM   2408  H2  HOH B 796      37.810  27.336  34.139  1.00  0.00      B    H  
ATOM   2409  O   HOH B 797      20.945  37.183  11.858  1.00  0.00      B    O  
ATOM   2410  H1  HOH B 797      20.830  36.671  12.713  1.00  0.00      B    H  
ATOM   2411  H2  HOH B 797      21.338  38.084  12.103  1.00  0.00      B    H  
ATOM   2412  O   HOH B 798      33.053  27.555   6.319  1.00  0.00      B    O  
ATOM   2413  H1  HOH B 798      33.562  26.722   5.966  1.00  0.00      B    H  
ATOM   2414  H2  HOH B 798      33.177  27.609   7.336  1.00  0.00      B    H  
ATOM   2415  O   HOH B 799       3.640  24.374  29.611  1.00  0.00      B    O  
ATOM   2416  H1  HOH B 799       4.171  23.733  29.003  1.00  0.00      B    H  
ATOM   2417  H2  HOH B 799       2.723  24.112  29.762  1.00  0.00      B    H  
ATOM   2418  O   HOH B 800      26.391  29.957  35.122  1.00  0.00      B    O  
ATOM   2419  H1  HOH B 800      25.673  29.401  35.630  1.00  0.00      B    H  
ATOM   2420  H2  HOH B 800      26.444  30.892  35.476  1.00  0.00      B    H  
ATOM   2421  O   HOH B 801      24.896  12.965   2.163  1.00  0.00      B    O  
ATOM   2422  H1  HOH B 801      25.663  13.601   2.479  1.00  0.00      B    H  
ATOM   2423  H2  HOH B 801      24.828  12.251   2.931  1.00  0.00      B    H  
ATOM   2424  O   HOH B 802      20.548  33.626   7.283  1.00  0.00      B    O  
ATOM   2425  H1  HOH B 802      21.014  34.460   6.995  1.00  0.00      B    H  
ATOM   2426  H2  HOH B 802      20.886  32.873   6.659  1.00  0.00      B    H  
ATOM   2427  O   HOH B 803      24.376  19.605  28.828  1.00  0.00      B    O  
ATOM   2428  H1  HOH B 803      24.732  19.166  29.672  1.00  0.00      B    H  
ATOM   2429  H2  HOH B 803      24.208  18.878  28.123  1.00  0.00      B    H  
ATOM   2430  O   HOH B 804      10.544  30.654  16.162  1.00  0.00      B    O  
ATOM   2431  H1  HOH B 804      10.284  31.623  16.175  1.00  0.00      B    H  
ATOM   2432  H2  HOH B 804      11.508  30.577  15.964  1.00  0.00      B    H  
ATOM   2433  O   HOH B 805      10.865   2.661   3.445  1.00  0.00      B    O  
ATOM   2434  H1  HOH B 805      10.931   2.304   4.406  1.00  0.00      B    H  
ATOM   2435  H2  HOH B 805      11.365   2.071   2.824  1.00  0.00      B    H  
ATOM   2436  O   HOH B 806      22.481  14.214  23.750  1.00  0.00      B    O  
ATOM   2437  H1  HOH B 806      21.779  14.409  24.459  1.00  0.00      B    H  
ATOM   2438  H2  HOH B 806      23.344  14.122  24.222  1.00  0.00      B    H  
ATOM   2439  O   HOH B 807      25.212  12.607  17.987  1.00  0.00      B    O  
ATOM   2440  H1  HOH B 807      25.786  13.460  17.668  1.00  0.00      B    H  
ATOM   2441  H2  HOH B 807      24.499  12.426  17.278  1.00  0.00      B    H  
ATOM   2442  O   HOH B 808      37.333  20.375  17.759  1.00  0.00      B    O  
ATOM   2443  H1  HOH B 808      38.112  20.791  17.155  1.00  0.00      B    H  
ATOM   2444  H2  HOH B 808      36.793  21.114  18.125  1.00  0.00      B    H  
ATOM   2445  O   HOH B 809      29.340  22.313   0.301  1.00  0.00      B    O  
ATOM   2446  H1  HOH B 809      29.867  23.150   0.265  1.00  0.00      B    H  
ATOM   2447  H2  HOH B 809      29.016  22.212   1.268  1.00  0.00      B    H  
ATOM   2448  O   HOH B 810      27.556   5.873  26.871  1.00  0.00      B    O  
ATOM   2449  H1  HOH B 810      27.312   6.345  25.960  1.00  0.00      B    H  
ATOM   2450  H2  HOH B 810      28.577   5.822  26.925  1.00  0.00      B    H  
ATOM   2451  O   HOH B 811      32.299  20.674  14.526  1.00  0.00      B    O  
ATOM   2452  H1  HOH B 811      32.132  21.643  14.406  1.00  0.00      B    H  
ATOM   2453  H2  HOH B 811      32.863  20.299  13.766  1.00  0.00      B    H  
ATOM   2454  O   HOH B 812      26.496  29.024  24.156  1.00  0.00      B    O  
ATOM   2455  H1  HOH B 812      26.156  29.418  23.330  1.00  0.00      B    H  
ATOM   2456  H2  HOH B 812      26.348  28.050  24.034  1.00  0.00      B    H  
ATOM   2457  O   HOH B 813      20.069  22.481   3.590  1.00  0.00      B    O  
ATOM   2458  H1  HOH B 813      19.247  22.103   3.179  1.00  0.00      B    H  
ATOM   2459  H2  HOH B 813      20.821  21.778   3.375  1.00  0.00      B    H  
ATOM   2460  O   HOH B 814      32.901   5.542  15.392  1.00  0.00      B    O  
ATOM   2461  H1  HOH B 814      32.099   5.285  14.873  1.00  0.00      B    H  
ATOM   2462  H2  HOH B 814      33.735   5.129  15.036  1.00  0.00      B    H  
ATOM   2463  O   HOH B 815      24.305   5.450   6.257  1.00  0.00      B    O  
ATOM   2464  H1  HOH B 815      24.939   5.350   7.010  1.00  0.00      B    H  
ATOM   2465  H2  HOH B 815      24.780   5.236   5.364  1.00  0.00      B    H  
ATOM   2466  O   HOH B 816      19.948   3.004  36.340  1.00  0.00      B    O  
ATOM   2467  H1  HOH B 816      20.256   2.436  35.588  1.00  0.00      B    H  
ATOM   2468  H2  HOH B 816      20.748   3.112  36.955  1.00  0.00      B    H  
ATOM   2469  O   HOH B 817      29.216  28.734   9.784  1.00  0.00      B    O  
ATOM   2470  H1  HOH B 817      29.237  27.747   9.941  1.00  0.00      B    H  
ATOM   2471  H2  HOH B 817      28.369  28.993  10.241  1.00  0.00      B    H  
ATOM   2472  O   HOH B 818       9.412  14.141  12.874  1.00  0.00      B    O  
ATOM   2473  H1  HOH B 818       9.733  14.728  13.609  1.00  0.00      B    H  
ATOM   2474  H2  HOH B 818       9.670  13.131  13.031  1.00  0.00      B    H  
ATOM   2475  O   HOH B 819       2.951  20.344   3.004  1.00  0.00      B    O  
ATOM   2476  H1  HOH B 819       2.030  19.980   2.689  1.00  0.00      B    H  
ATOM   2477  H2  HOH B 819       3.297  19.789   3.760  1.00  0.00      B    H  
ATOM   2478  O   HOH B 820      38.147  37.224  38.674  1.00  0.00      B    O  
ATOM   2479  H1  HOH B 820      37.614  37.871  38.107  1.00  0.00      B    H  
ATOM   2480  H2  HOH B 820      37.754  37.293  39.656  1.00  0.00      B    H  
ATOM   2481  O   HOH B 821      25.333   7.230  14.516  1.00  0.00      B    O  
ATOM   2482  H1  HOH B 821      24.995   6.498  13.940  1.00  0.00      B    H  
ATOM   2483  H2  HOH B 821      26.128   7.645  13.909  1.00  0.00      B    H  
ATOM   2484  O   HOH B 822       3.298   1.788   6.477  1.00  0.00      B    O  
ATOM   2485  H1  HOH B 822       3.284   0.741   6.318  1.00  0.00      B    H  
ATOM   2486  H2  HOH B 822       3.634   2.179   5.655  1.00  0.00      B    H  
ATOM   2487  O   HOH B 823      25.574   7.095  17.377  1.00  0.00      B    O  
ATOM   2488  H1  HOH B 823      25.798   7.153  16.399  1.00  0.00      B    H  
ATOM   2489  H2  HOH B 823      26.454   6.778  17.862  1.00  0.00      B    H  
ATOM   2490  O   HOH B 824      15.684  13.726   2.059  1.00  0.00      B    O  
ATOM   2491  H1  HOH B 824      14.888  14.217   1.669  1.00  0.00      B    H  
ATOM   2492  H2  HOH B 824      16.075  14.315   2.796  1.00  0.00      B    H  
ATOM   2493  O   HOH B 825      27.650   5.741  18.246  1.00  0.00      B    O  
ATOM   2494  H1  HOH B 825      28.604   6.003  18.508  1.00  0.00      B    H  
ATOM   2495  H2  HOH B 825      27.650   4.894  17.741  1.00  0.00      B    H  
ATOM   2496  O   HOH B 826      18.778  27.806   3.965  1.00  0.00      B    O  
ATOM   2497  H1  HOH B 826      18.465  26.876   4.184  1.00  0.00      B    H  
ATOM   2498  H2  HOH B 826      18.017  28.354   3.703  1.00  0.00      B    H  
ATOM   2499  O   HOH B 827       4.150  28.950  28.249  1.00  0.00      B    O  
ATOM   2500  H1  HOH B 827       3.562  29.772  28.139  1.00  0.00      B    H  
ATOM   2501  H2  HOH B 827       3.677  28.307  28.917  1.00  0.00      B    H  
ATOM   2502  O   HOH B 828       9.056  33.529  15.652  1.00  0.00      B    O  
ATOM   2503  H1  HOH B 828       8.518  34.393  15.693  1.00  0.00      B    H  
ATOM   2504  H2  HOH B 828      10.048  33.640  15.862  1.00  0.00      B    H  
ATOM   2505  O   HOH B 829      26.653  31.659   9.619  1.00  0.00      B    O  
ATOM   2506  H1  HOH B 829      27.238  31.778   8.801  1.00  0.00      B    H  
ATOM   2507  H2  HOH B 829      25.686  31.997   9.444  1.00  0.00      B    H  
ATOM   2508  O   HOH B 830       6.565  23.847   9.120  1.00  0.00      B    O  
ATOM   2509  H1  HOH B 830       6.411  24.796   8.726  1.00  0.00      B    H  
ATOM   2510  H2  HOH B 830       5.955  23.754   9.941  1.00  0.00      B    H  
ATOM   2511  O   HOH B 831       3.132  13.404  27.272  1.00  0.00      B    O  
ATOM   2512  H1  HOH B 831       3.908  13.421  26.637  1.00  0.00      B    H  
ATOM   2513  H2  HOH B 831       2.966  14.346  27.547  1.00  0.00      B    H  
ATOM   2514  O   HOH B 832       4.168  12.336  24.026  1.00  0.00      B    O  
ATOM   2515  H1  HOH B 832       4.684  12.964  24.624  1.00  0.00      B    H  
ATOM   2516  H2  HOH B 832       4.020  12.773  23.153  1.00  0.00      B    H  
ATOM   2517  O   HOH B 833       8.398  31.048   2.446  1.00  0.00      B    O  
ATOM   2518  H1  HOH B 833       8.459  31.116   3.486  1.00  0.00      B    H  
ATOM   2519  H2  HOH B 833       8.603  31.990   2.083  1.00  0.00      B    H  
ATOM   2520  O   HOH B 834      29.723   8.874  21.707  1.00  0.00      B    O  
ATOM   2521  H1  HOH B 834      30.423   8.927  22.459  1.00  0.00      B    H  
ATOM   2522  H2  HOH B 834      30.021   9.467  20.941  1.00  0.00      B    H  
ATOM   2523  O   HOH B 835       0.216   7.685  31.119  1.00  0.00      B    O  
ATOM   2524  H1  HOH B 835      -0.247   8.519  30.785  1.00  0.00      B    H  
ATOM   2525  H2  HOH B 835       0.896   7.518  30.379  1.00  0.00      B    H  
ATOM   2526  O   HOH B 836      30.630  19.199  11.569  1.00  0.00      B    O  
ATOM   2527  H1  HOH B 836      29.842  18.738  12.147  1.00  0.00      B    H  
ATOM   2528  H2  HOH B 836      30.246  19.537  10.637  1.00  0.00      B    H  
ATOM   2529  O   HOH B 837      35.063   5.649  26.996  1.00  0.00      B    O  
ATOM   2530  H1  HOH B 837      36.099   5.623  27.104  1.00  0.00      B    H  
ATOM   2531  H2  HOH B 837      34.737   4.725  27.338  1.00  0.00      B    H  
ATOM   2532  O   HOH B 838      17.216  24.125   2.051  1.00  0.00      B    O  
ATOM   2533  H1  HOH B 838      16.427  23.557   1.808  1.00  0.00      B    H  
ATOM   2534  H2  HOH B 838      17.389  24.799   1.308  1.00  0.00      B    H  
ATOM   2535  O   HOH B 839       3.431  20.486  34.315  1.00  0.00      B    O  
ATOM   2536  H1  HOH B 839       3.258  21.387  33.828  1.00  0.00      B    H  
ATOM   2537  H2  HOH B 839       2.717  19.816  33.996  1.00  0.00      B    H  
ATOM   2538  O   HOH B 840      12.817  23.727  12.394  1.00  0.00      B    O  
ATOM   2539  H1  HOH B 840      13.240  24.612  12.658  1.00  0.00      B    H  
ATOM   2540  H2  HOH B 840      13.536  23.108  12.067  1.00  0.00      B    H  
ATOM   2541  O   HOH B 841      27.501   7.204  21.613  1.00  0.00      B    O  
ATOM   2542  H1  HOH B 841      26.786   7.804  21.231  1.00  0.00      B    H  
ATOM   2543  H2  HOH B 841      28.317   7.790  21.839  1.00  0.00      B    H  
ATOM   2544  O   HOH B 842       4.475  12.464  29.559  1.00  0.00      B    O  
ATOM   2545  H1  HOH B 842       4.007  12.616  28.695  1.00  0.00      B    H  
ATOM   2546  H2  HOH B 842       3.949  11.791  30.034  1.00  0.00      B    H  
ATOM   2547  O   HOH B 843      24.020  35.840  27.532  1.00  0.00      B    O  
ATOM   2548  H1  HOH B 843      24.077  36.847  27.430  1.00  0.00      B    H  
ATOM   2549  H2  HOH B 843      23.766  35.468  26.602  1.00  0.00      B    H  
ATOM   2550  O   HOH B 844      21.607  37.633  35.570  1.00  0.00      B    O  
ATOM   2551  H1  HOH B 844      21.811  37.981  36.482  1.00  0.00      B    H  
ATOM   2552  H2  HOH B 844      20.997  36.861  35.639  1.00  0.00      B    H  
ATOM   2553  O   HOH B 845      38.127   6.261  12.955  1.00  0.00      B    O  
ATOM   2554  H1  HOH B 845      38.494   6.168  13.931  1.00  0.00      B    H  
ATOM   2555  H2  HOH B 845      38.741   5.678  12.393  1.00  0.00      B    H  
ATOM   2556  O   HOH B 846      21.367  18.733  38.526  1.00  0.00      B    O  
ATOM   2557  H1  HOH B 846      20.750  19.548  38.362  1.00  0.00      B    H  
ATOM   2558  H2  HOH B 846      22.007  18.721  37.738  1.00  0.00      B    H  
ATOM   2559  O   HOH B 847      35.266   2.735   7.733  1.00  0.00      B    O  
ATOM   2560  H1  HOH B 847      35.788   2.387   8.537  1.00  0.00      B    H  
ATOM   2561  H2  HOH B 847      34.363   2.194   7.614  1.00  0.00      B    H  
ATOM   2562  O   HOH B 848      29.390  18.272  36.301  1.00  0.00      B    O  
ATOM   2563  H1  HOH B 848      29.861  19.105  36.689  1.00  0.00      B    H  
ATOM   2564  H2  HOH B 848      28.636  18.592  35.647  1.00  0.00      B    H  
ATOM   2565  O   HOH B 849      15.453   9.027   9.703  1.00  0.00      B    O  
ATOM   2566  H1  HOH B 849      14.985   8.397   9.068  1.00  0.00      B    H  
ATOM   2567  H2  HOH B 849      15.988   9.567   9.042  1.00  0.00      B    H  
ATOM   2568  O   HOH B 850      14.956   5.383   2.237  1.00  0.00      B    O  
ATOM   2569  H1  HOH B 850      14.030   5.016   2.050  1.00  0.00      B    H  
ATOM   2570  H2  HOH B 850      14.860   6.392   2.018  1.00  0.00      B    H  
ATOM   2571  O   HOH B 851      14.526   1.257   0.881  1.00  0.00      B    O  
ATOM   2572  H1  HOH B 851      14.909   1.605   0.026  1.00  0.00      B    H  
ATOM   2573  H2  HOH B 851      15.293   1.211   1.495  1.00  0.00      B    H  
ATOM   2574  O   HOH B 852      37.231  14.386  22.981  1.00  0.00      B    O  
ATOM   2575  H1  HOH B 852      37.924  13.748  22.536  1.00  0.00      B    H  
ATOM   2576  H2  HOH B 852      36.816  14.897  22.281  1.00  0.00      B    H  
ATOM   2577  O   HOH B 853       7.421   1.504  15.306  1.00  0.00      B    O  
ATOM   2578  H1  HOH B 853       8.374   1.378  15.024  1.00  0.00      B    H  
ATOM   2579  H2  HOH B 853       7.370   1.091  16.230  1.00  0.00      B    H  
ATOM   2580  O   HOH B 854       1.332   8.254   2.382  1.00  0.00      B    O  
ATOM   2581  H1  HOH B 854       1.155   8.322   1.440  1.00  0.00      B    H  
ATOM   2582  H2  HOH B 854       0.481   8.453   2.871  1.00  0.00      B    H  
ATOM   2583  O   HOH B 855       3.244   8.082   9.398  1.00  0.00      B    O  
ATOM   2584  H1  HOH B 855       3.828   8.223  10.168  1.00  0.00      B    H  
ATOM   2585  H2  HOH B 855       2.455   8.688   9.608  1.00  0.00      B    H  
ATOM   2586  O   HOH B 856      32.264   8.354  39.034  1.00  0.00      B    O  
ATOM   2587  H1  HOH B 856      31.822   9.101  39.607  1.00  0.00      B    H  
ATOM   2588  H2  HOH B 856      32.594   8.858  38.218  1.00  0.00      B    H  
ATOM   2589  O   HOH B 857      30.759  11.543  33.138  1.00  0.00      B    O  
ATOM   2590  H1  HOH B 857      30.189  11.012  32.475  1.00  0.00      B    H  
ATOM   2591  H2  HOH B 857      30.709  12.507  32.889  1.00  0.00      B    H  
ATOM   2592  O   HOH B 858      18.004  13.868   4.256  1.00  0.00      B    O  
ATOM   2593  H1  HOH B 858      18.809  13.641   4.754  1.00  0.00      B    H  
ATOM   2594  H2  HOH B 858      17.242  13.707   4.974  1.00  0.00      B    H  
ATOM   2595  O   HOH B 859       1.704  26.857  15.787  1.00  0.00      B    O  
ATOM   2596  H1  HOH B 859       1.210  26.084  16.151  1.00  0.00      B    H  
ATOM   2597  H2  HOH B 859       1.966  26.559  14.856  1.00  0.00      B    H  
ATOM   2598  O   HOH B 860      27.097  33.482   1.064  1.00  0.00      B    O  
ATOM   2599  H1  HOH B 860      26.337  32.850   1.280  1.00  0.00      B    H  
ATOM   2600  H2  HOH B 860      27.382  33.911   1.976  1.00  0.00      B    H  
ATOM   2601  O   HOH B 861      18.110  32.348  29.043  1.00  0.00      B    O  
ATOM   2602  H1  HOH B 861      18.392  31.944  28.107  1.00  0.00      B    H  
ATOM   2603  H2  HOH B 861      18.580  33.280  29.175  1.00  0.00      B    H  
ATOM   2604  O   HOH B 862      27.789  34.250  28.179  1.00  0.00      B    O  
ATOM   2605  H1  HOH B 862      27.451  33.315  28.578  1.00  0.00      B    H  
ATOM   2606  H2  HOH B 862      27.470  34.925  28.882  1.00  0.00      B    H  
ATOM   2607  O   HOH B 863      27.776  34.942  35.190  1.00  0.00      B    O  
ATOM   2608  H1  HOH B 863      26.829  34.957  35.343  1.00  0.00      B    H  
ATOM   2609  H2  HOH B 863      28.238  35.064  36.041  1.00  0.00      B    H  
ATOM   2610  O   HOH B 864      13.363   6.507  13.681  1.00  0.00      B    O  
ATOM   2611  H1  HOH B 864      13.823   5.647  14.010  1.00  0.00      B    H  
ATOM   2612  H2  HOH B 864      12.773   6.714  14.460  1.00  0.00      B    H  
ATOM   2613  O   HOH B 865      38.834  25.763  12.449  1.00  0.00      B    O  
ATOM   2614  H1  HOH B 865      38.349  26.487  13.007  1.00  0.00      B    H  
ATOM   2615  H2  HOH B 865      39.626  26.206  11.976  1.00  0.00      B    H  
ATOM   2616  O   HOH B 866       0.424  12.032   0.761  1.00  0.00      B    O  
ATOM   2617  H1  HOH B 866      -0.109  12.294  -0.084  1.00  0.00      B    H  
ATOM   2618  H2  HOH B 866       1.334  11.682   0.604  1.00  0.00      B    H  
ATOM   2619  O   HOH B 867      19.571  34.077  17.257  1.00  0.00      B    O  
ATOM   2620  H1  HOH B 867      19.257  34.513  16.402  1.00  0.00      B    H  
ATOM   2621  H2  HOH B 867      20.260  34.672  17.780  1.00  0.00      B    H  
ATOM   2622  O   HOH B 868      34.023  11.683  10.191  1.00  0.00      B    O  
ATOM   2623  H1  HOH B 868      34.797  11.071  10.286  1.00  0.00      B    H  
ATOM   2624  H2  HOH B 868      34.089  12.215   9.340  1.00  0.00      B    H  
ATOM   2625  O   HOH B 869      37.303  16.213  35.780  1.00  0.00      B    O  
ATOM   2626  H1  HOH B 869      37.865  16.952  35.454  1.00  0.00      B    H  
ATOM   2627  H2  HOH B 869      36.678  15.892  35.038  1.00  0.00      B    H  
ATOM   2628  O   HOH B 870      20.550  24.713  36.581  1.00  0.00      B    O  
ATOM   2629  H1  HOH B 870      21.537  24.573  36.825  1.00  0.00      B    H  
ATOM   2630  H2  HOH B 870      20.340  25.703  36.631  1.00  0.00      B    H  
ATOM   2631  O   HOH B 871      35.314  13.662  24.922  1.00  0.00      B    O  
ATOM   2632  H1  HOH B 871      35.997  13.702  24.168  1.00  0.00      B    H  
ATOM   2633  H2  HOH B 871      35.233  14.591  25.236  1.00  0.00      B    H  
ATOM   2634  O   HOH B 872       5.795  35.905   9.139  1.00  0.00      B    O  
ATOM   2635  H1  HOH B 872       6.049  36.854   9.068  1.00  0.00      B    H  
ATOM   2636  H2  HOH B 872       4.956  35.924   9.703  1.00  0.00      B    H  
ATOM   2637  O   HOH B 873      25.504   2.873  21.301  1.00  0.00      B    O  
ATOM   2638  H1  HOH B 873      25.870   2.607  20.405  1.00  0.00      B    H  
ATOM   2639  H2  HOH B 873      25.818   2.178  22.000  1.00  0.00      B    H  
ATOM   2640  O   HOH B 874       8.232  15.094  15.324  1.00  0.00      B    O  
ATOM   2641  H1  HOH B 874       9.154  15.517  15.318  1.00  0.00      B    H  
ATOM   2642  H2  HOH B 874       8.280  14.141  15.059  1.00  0.00      B    H  
ATOM   2643  O   HOH B 875      22.724   6.189  21.466  1.00  0.00      B    O  
ATOM   2644  H1  HOH B 875      21.817   5.937  21.139  1.00  0.00      B    H  
ATOM   2645  H2  HOH B 875      23.407   5.700  20.936  1.00  0.00      B    H  
ATOM   2646  O   HOH B 876      11.983   8.185  11.438  1.00  0.00      B    O  
ATOM   2647  H1  HOH B 876      12.557   9.002  11.451  1.00  0.00      B    H  
ATOM   2648  H2  HOH B 876      12.520   7.454  11.838  1.00  0.00      B    H  
ATOM   2649  O   HOH B 877      12.527  39.097   7.005  1.00  0.00      B    O  
ATOM   2650  H1  HOH B 877      13.042  39.048   6.079  1.00  0.00      B    H  
ATOM   2651  H2  HOH B 877      13.164  39.235   7.790  1.00  0.00      B    H  
ATOM   2652  O   HOH B 878      35.567  22.642  16.054  1.00  0.00      B    O  
ATOM   2653  H1  HOH B 878      35.065  21.814  15.766  1.00  0.00      B    H  
ATOM   2654  H2  HOH B 878      35.682  22.572  17.044  1.00  0.00      B    H  
ATOM   2655  O   HOH B 879       3.481  23.069  33.044  1.00  0.00      B    O  
ATOM   2656  H1  HOH B 879       2.897  22.721  32.277  1.00  0.00      B    H  
ATOM   2657  H2  HOH B 879       3.281  23.990  33.248  1.00  0.00      B    H  
ATOM   2658  O   HOH B 880      31.862  15.209  29.123  1.00  0.00      B    O  
ATOM   2659  H1  HOH B 880      32.196  16.068  29.523  1.00  0.00      B    H  
ATOM   2660  H2  HOH B 880      32.278  14.951  28.255  1.00  0.00      B    H  
ATOM   2661  O   HOH B 881      29.995  37.713  11.528  1.00  0.00      B    O  
ATOM   2662  H1  HOH B 881      29.339  38.228  10.891  1.00  0.00      B    H  
ATOM   2663  H2  HOH B 881      29.963  38.140  12.441  1.00  0.00      B    H  
ATOM   2664  O   HOH B 882      20.776  25.119  30.561  1.00  0.00      B    O  
ATOM   2665  H1  HOH B 882      20.650  26.043  31.007  1.00  0.00      B    H  
ATOM   2666  H2  HOH B 882      21.678  24.949  30.332  1.00  0.00      B    H  
ATOM   2667  O   HOH B 883      39.125  23.704  26.878  1.00  0.00      B    O  
ATOM   2668  H1  HOH B 883      38.924  23.852  25.889  1.00  0.00      B    H  
ATOM   2669  H2  HOH B 883      38.965  22.726  27.094  1.00  0.00      B    H  
ATOM   2670  O   HOH B 884       4.496   0.531   8.680  1.00  0.00      B    O  
ATOM   2671  H1  HOH B 884       5.516   0.608   8.582  1.00  0.00      B    H  
ATOM   2672  H2  HOH B 884       4.096   0.593   7.739  1.00  0.00      B    H  
ATOM   2673  O   HOH B 885      19.121  18.206   5.627  1.00  0.00      B    O  
ATOM   2674  H1  HOH B 885      18.568  18.402   4.760  1.00  0.00      B    H  
ATOM   2675  H2  HOH B 885      19.911  17.576   5.311  1.00  0.00      B    H  
ATOM   2676  O   HOH B 886      30.342  27.061   5.717  1.00  0.00      B    O  
ATOM   2677  H1  HOH B 886      31.296  27.240   6.061  1.00  0.00      B    H  
ATOM   2678  H2  HOH B 886      30.379  26.443   4.960  1.00  0.00      B    H  
ATOM   2679  O   HOH B 887      21.799  29.367  12.667  1.00  0.00      B    O  
ATOM   2680  H1  HOH B 887      21.483  30.280  12.989  1.00  0.00      B    H  
ATOM   2681  H2  HOH B 887      21.372  28.660  13.277  1.00  0.00      B    H  
ATOM   2682  O   HOH B 888      36.448  12.069  12.574  1.00  0.00      B    O  
ATOM   2683  H1  HOH B 888      36.626  11.177  12.182  1.00  0.00      B    H  
ATOM   2684  H2  HOH B 888      36.984  12.700  11.990  1.00  0.00      B    H  
ATOM   2685  O   HOH B 889      14.545  28.076  10.212  1.00  0.00      B    O  
ATOM   2686  H1  HOH B 889      13.928  28.098  11.021  1.00  0.00      B    H  
ATOM   2687  H2  HOH B 889      14.005  28.137   9.365  1.00  0.00      B    H  
ATOM   2688  O   HOH B 890       6.166   8.590  27.696  1.00  0.00      B    O  
ATOM   2689  H1  HOH B 890       5.326   9.083  27.434  1.00  0.00      B    H  
ATOM   2690  H2  HOH B 890       6.313   8.952  28.688  1.00  0.00      B    H  
ATOM   2691  O   HOH B 891       5.594  16.682  32.626  1.00  0.00      B    O  
ATOM   2692  H1  HOH B 891       5.317  17.642  32.307  1.00  0.00      B    H  
ATOM   2693  H2  HOH B 891       5.125  16.032  31.980  1.00  0.00      B    H  
ATOM   2694  O   HOH B 892       8.108  19.780  27.859  1.00  0.00      B    O  
ATOM   2695  H1  HOH B 892       7.748  20.084  26.999  1.00  0.00      B    H  
ATOM   2696  H2  HOH B 892       7.360  19.385  28.421  1.00  0.00      B    H  
ATOM   2697  O   HOH B 893      35.384  10.256  22.223  1.00  0.00      B    O  
ATOM   2698  H1  HOH B 893      35.294   9.661  23.028  1.00  0.00      B    H  
ATOM   2699  H2  HOH B 893      34.623  10.901  22.308  1.00  0.00      B    H  
ATOM   2700  O   HOH B 894      22.560   0.161  37.865  1.00  0.00      B    O  
ATOM   2701  H1  HOH B 894      22.278   1.140  38.069  1.00  0.00      B    H  
ATOM   2702  H2  HOH B 894      23.531   0.215  37.612  1.00  0.00      B    H  
ATOM   2703  O   HOH B 895      38.639  34.982  13.709  1.00  0.00      B    O  
ATOM   2704  H1  HOH B 895      38.455  34.290  14.437  1.00  0.00      B    H  
ATOM   2705  H2  HOH B 895      39.620  35.196  13.699  1.00  0.00      B    H  
ATOM   2706  O   HOH B 896      32.239  27.084  14.912  1.00  0.00      B    O  
ATOM   2707  H1  HOH B 896      32.948  26.827  15.565  1.00  0.00      B    H  
ATOM   2708  H2  HOH B 896      31.364  26.824  15.299  1.00  0.00      B    H  
ATOM   2709  O   HOH B 897      35.790  25.608  27.073  1.00  0.00      B    O  
ATOM   2710  H1  HOH B 897      36.469  25.552  26.285  1.00  0.00      B    H  
ATOM   2711  H2  HOH B 897      36.136  24.994  27.868  1.00  0.00      B    H  
ATOM   2712  O   HOH B 898       1.880  13.595  33.567  1.00  0.00      B    O  
ATOM   2713  H1  HOH B 898       2.575  14.380  33.491  1.00  0.00      B    H  
ATOM   2714  H2  HOH B 898       1.690  13.299  32.594  1.00  0.00      B    H  
ATOM   2715  O   HOH B 899       1.790  28.335  23.585  1.00  0.00      B    O  
ATOM   2716  H1  HOH B 899       1.185  27.891  24.225  1.00  0.00      B    H  
ATOM   2717  H2  HOH B 899       1.787  29.382  23.764  1.00  0.00      B    H  
ATOM   2718  O   HOH B 900      10.599  11.562  14.270  1.00  0.00      B    O  
ATOM   2719  H1  HOH B 900       9.944  11.668  15.026  1.00  0.00      B    H  
ATOM   2720  H2  HOH B 900      11.242  12.327  14.366  1.00  0.00      B    H  
ATOM   2721  O   HOH B 901      24.546  29.106  12.189  1.00  0.00      B    O  
ATOM   2722  H1  HOH B 901      23.884  29.863  12.411  1.00  0.00      B    H  
ATOM   2723  H2  HOH B 901      24.046  28.233  12.252  1.00  0.00      B    H  
ATOM   2724  O   HOH B 902      29.636  30.429  12.547  1.00  0.00      B    O  
ATOM   2725  H1  HOH B 902      29.308  29.691  13.226  1.00  0.00      B    H  
ATOM   2726  H2  HOH B 902      30.593  30.508  12.711  1.00  0.00      B    H  
ATOM   2727  O   HOH B 903      39.008  11.204  34.354  1.00  0.00      B    O  
ATOM   2728  H1  HOH B 903      38.959  10.505  35.078  1.00  0.00      B    H  
ATOM   2729  H2  HOH B 903      38.909  12.104  34.822  1.00  0.00      B    H  
ATOM   2730  O   HOH B 904      10.469   5.622  34.072  1.00  0.00      B    O  
ATOM   2731  H1  HOH B 904      10.550   5.660  33.052  1.00  0.00      B    H  
ATOM   2732  H2  HOH B 904      10.119   4.670  34.239  1.00  0.00      B    H  
ATOM   2733  O   HOH B 905      17.830  12.022  32.616  1.00  0.00      B    O  
ATOM   2734  H1  HOH B 905      17.991  11.120  32.129  1.00  0.00      B    H  
ATOM   2735  H2  HOH B 905      16.981  11.989  33.229  1.00  0.00      B    H  
ATOM   2736  O   HOH B 906      11.714   1.879  29.865  1.00  0.00      B    O  
ATOM   2737  H1  HOH B 906      12.535   1.483  29.349  1.00  0.00      B    H  
ATOM   2738  H2  HOH B 906      12.052   2.116  30.820  1.00  0.00      B    H  
ATOM   2739  O   HOH B 907      11.446   9.331  23.538  1.00  0.00      B    O  
ATOM   2740  H1  HOH B 907      12.091   8.980  22.862  1.00  0.00      B    H  
ATOM   2741  H2  HOH B 907      10.580   8.870  23.390  1.00  0.00      B    H  
ATOM   2742  O   HOH B 908      30.869  37.275   0.474  1.00  0.00      B    O  
ATOM   2743  H1  HOH B 908      31.698  37.848   0.190  1.00  0.00      B    H  
ATOM   2744  H2  HOH B 908      31.082  36.578   1.238  1.00  0.00      B    H  
ATOM   2745  O   HOH B 909      30.438  30.713  19.849  1.00  0.00      B    O  
ATOM   2746  H1  HOH B 909      30.427  30.294  20.729  1.00  0.00      B    H  
ATOM   2747  H2  HOH B 909      29.706  30.154  19.408  1.00  0.00      B    H  
ATOM   2748  O   HOH B 910      36.827   9.440  36.279  1.00  0.00      B    O  
ATOM   2749  H1  HOH B 910      36.956   8.988  35.378  1.00  0.00      B    H  
ATOM   2750  H2  HOH B 910      36.308   8.823  36.870  1.00  0.00      B    H  
ATOM   2751  O   HOH B 911       6.790  27.558   4.413  1.00  0.00      B    O  
ATOM   2752  H1  HOH B 911       5.966  27.253   4.947  1.00  0.00      B    H  
ATOM   2753  H2  HOH B 911       7.627  27.113   4.778  1.00  0.00      B    H  
ATOM   2754  O   HOH B 912      32.170   8.824  22.900  1.00  0.00      B    O  
ATOM   2755  H1  HOH B 912      31.967   9.778  22.525  1.00  0.00      B    H  
ATOM   2756  H2  HOH B 912      32.332   8.889  23.920  1.00  0.00      B    H  
ATOM   2757  O   HOH B 913      27.896  24.116  24.123  1.00  0.00      B    O  
ATOM   2758  H1  HOH B 913      27.676  23.159  23.898  1.00  0.00      B    H  
ATOM   2759  H2  HOH B 913      27.911  24.608  23.224  1.00  0.00      B    H  
ATOM   2760  O   HOH B 914       3.976  23.466  19.738  1.00  0.00      B    O  
ATOM   2761  H1  HOH B 914       4.789  24.085  20.004  1.00  0.00      B    H  
ATOM   2762  H2  HOH B 914       3.503  23.883  18.967  1.00  0.00      B    H  
ATOM   2763  O   HOH B 915      31.455  13.224  18.704  1.00  0.00      B    O  
ATOM   2764  H1  HOH B 915      31.535  12.305  19.057  1.00  0.00      B    H  
ATOM   2765  H2  HOH B 915      32.053  13.385  17.898  1.00  0.00      B    H  
ATOM   2766  O   HOH B 916      16.906   7.853  15.249  1.00  0.00      B    O  
ATOM   2767  H1  HOH B 916      16.395   7.896  14.393  1.00  0.00      B    H  
ATOM   2768  H2  HOH B 916      16.802   8.748  15.721  1.00  0.00      B    H  
ATOM   2769  O   HOH B 917      24.369  18.008  14.377  1.00  0.00      B    O  
ATOM   2770  H1  HOH B 917      24.004  17.661  13.501  1.00  0.00      B    H  
ATOM   2771  H2  HOH B 917      23.681  18.616  14.781  1.00  0.00      B    H  
ATOM   2772  O   HOH B 918      12.985  22.397  24.713  1.00  0.00      B    O  
ATOM   2773  H1  HOH B 918      12.284  21.702  24.703  1.00  0.00      B    H  
ATOM   2774  H2  HOH B 918      13.090  22.645  25.670  1.00  0.00      B    H  
ATOM   2775  O   HOH B 919       5.409  36.412  19.571  1.00  0.00      B    O  
ATOM   2776  H1  HOH B 919       6.419  36.196  19.652  1.00  0.00      B    H  
ATOM   2777  H2  HOH B 919       5.201  37.035  20.388  1.00  0.00      B    H  
ATOM   2778  O   HOH B 920      32.610   4.884  23.197  1.00  0.00      B    O  
ATOM   2779  H1  HOH B 920      32.199   4.384  22.401  1.00  0.00      B    H  
ATOM   2780  H2  HOH B 920      31.895   5.369  23.746  1.00  0.00      B    H  
ATOM   2781  O   HOH B 921      17.164   1.495  15.383  1.00  0.00      B    O  
ATOM   2782  H1  HOH B 921      17.774   1.871  14.621  1.00  0.00      B    H  
ATOM   2783  H2  HOH B 921      16.810   2.347  15.810  1.00  0.00      B    H  
ATOM   2784  O   HOH B 922       9.734  32.715  37.334  1.00  0.00      B    O  
ATOM   2785  H1  HOH B 922       9.234  32.233  36.624  1.00  0.00      B    H  
ATOM   2786  H2  HOH B 922       9.215  32.670  38.169  1.00  0.00      B    H  
ATOM   2787  O   HOH B 923      18.295   3.704  13.608  1.00  0.00      B    O  
ATOM   2788  H1  HOH B 923      17.544   4.167  13.047  1.00  0.00      B    H  
ATOM   2789  H2  HOH B 923      18.692   2.961  13.056  1.00  0.00      B    H  
ATOM   2790  O   HOH B 924      14.047  35.526  29.309  1.00  0.00      B    O  
ATOM   2791  H1  HOH B 924      14.755  35.048  28.777  1.00  0.00      B    H  
ATOM   2792  H2  HOH B 924      13.991  35.049  30.154  1.00  0.00      B    H  
ATOM   2793  O   HOH B 925      22.451   4.183  15.003  1.00  0.00      B    O  
ATOM   2794  H1  HOH B 925      21.722   4.629  14.418  1.00  0.00      B    H  
ATOM   2795  H2  HOH B 925      22.684   4.884  15.695  1.00  0.00      B    H  
ATOM   2796  O   HOH B 926       8.537  26.320   6.032  1.00  0.00      B    O  
ATOM   2797  H1  HOH B 926       9.298  25.638   6.108  1.00  0.00      B    H  
ATOM   2798  H2  HOH B 926       7.971  26.166   6.827  1.00  0.00      B    H  
ATOM   2799  O   HOH B 927      27.844  13.894  37.525  1.00  0.00      B    O  
ATOM   2800  H1  HOH B 927      27.239  13.344  38.091  1.00  0.00      B    H  
ATOM   2801  H2  HOH B 927      27.932  14.825  37.907  1.00  0.00      B    H  
ATOM   2802  O   HOH B 928      32.929  34.885  17.819  1.00  0.00      B    O  
ATOM   2803  H1  HOH B 928      33.585  35.525  17.472  1.00  0.00      B    H  
ATOM   2804  H2  HOH B 928      32.054  35.351  18.036  1.00  0.00      B    H  
ATOM   2805  O   HOH B 929      14.188  17.721  29.355  1.00  0.00      B    O  
ATOM   2806  H1  HOH B 929      14.351  18.036  30.326  1.00  0.00      B    H  
ATOM   2807  H2  HOH B 929      13.209  17.824  29.096  1.00  0.00      B    H  
ATOM   2808  O   HOH B 930      26.065  20.314  37.401  1.00  0.00      B    O  
ATOM   2809  H1  HOH B 930      26.444  21.126  37.869  1.00  0.00      B    H  
ATOM   2810  H2  HOH B 930      25.493  20.692  36.651  1.00  0.00      B    H  
ATOM   2811  O   HOH B 931      16.990  36.583  31.631  1.00  0.00      B    O  
ATOM   2812  H1  HOH B 931      16.711  37.405  32.170  1.00  0.00      B    H  
ATOM   2813  H2  HOH B 931      17.167  36.960  30.682  1.00  0.00      B    H  
ATOM   2814  O   HOH B 932      14.012   3.997  14.912  1.00  0.00      B    O  
ATOM   2815  H1  HOH B 932      13.293   4.222  15.577  1.00  0.00      B    H  
ATOM   2816  H2  HOH B 932      14.720   3.446  15.447  1.00  0.00      B    H  
ATOM   2817  O   HOH B 933      20.050   5.335  27.467  1.00  0.00      B    O  
ATOM   2818  H1  HOH B 933      19.834   4.314  27.568  1.00  0.00      B    H  
ATOM   2819  H2  HOH B 933      19.386   5.824  28.120  1.00  0.00      B    H  
ATOM   2820  O   HOH B 934       6.426   5.645  11.163  1.00  0.00      B    O  
ATOM   2821  H1  HOH B 934       7.032   5.263  11.876  1.00  0.00      B    H  
ATOM   2822  H2  HOH B 934       6.164   4.944  10.490  1.00  0.00      B    H  
ATOM   2823  O   HOH B 935       9.510  11.767   4.673  1.00  0.00      B    O  
ATOM   2824  H1  HOH B 935       9.940  12.014   3.761  1.00  0.00      B    H  
ATOM   2825  H2  HOH B 935       8.603  12.303   4.668  1.00  0.00      B    H  
ATOM   2826  O   HOH B 936      26.168  16.641  18.940  1.00  0.00      B    O  
ATOM   2827  H1  HOH B 936      25.314  16.399  18.391  1.00  0.00      B    H  
ATOM   2828  H2  HOH B 936      25.994  16.335  19.924  1.00  0.00      B    H  
ATOM   2829  O   HOH B 937      25.734  19.976  15.523  1.00  0.00      B    O  
ATOM   2830  H1  HOH B 937      25.310  19.291  15.013  1.00  0.00      B    H  
ATOM   2831  H2  HOH B 937      26.681  19.724  15.582  1.00  0.00      B    H  
ATOM   2832  O   HOH B 938      37.660  13.270  37.707  1.00  0.00      B    O  
ATOM   2833  H1  HOH B 938      37.291  14.180  37.992  1.00  0.00      B    H  
ATOM   2834  H2  HOH B 938      38.186  13.344  36.806  1.00  0.00      B    H  
ATOM   2835  O   HOH B 939       1.369  10.180   6.037  1.00  0.00      B    O  
ATOM   2836  H1  HOH B 939       1.958  10.655   6.743  1.00  0.00      B    H  
ATOM   2837  H2  HOH B 939       1.811   9.184   6.045  1.00  0.00      B    H  
ATOM   2838  O   HOH B 940      26.659  29.664   5.406  1.00  0.00      B    O  
ATOM   2839  H1  HOH B 940      27.341  29.435   6.104  1.00  0.00      B    H  
ATOM   2840  H2  HOH B 940      26.343  30.600   5.590  1.00  0.00      B    H  
ATOM   2841  O   HOH B 941      35.468  34.586   4.588  1.00  0.00      B    O  
ATOM   2842  H1  HOH B 941      35.946  34.298   3.726  1.00  0.00      B    H  
ATOM   2843  H2  HOH B 941      35.938  35.425   4.865  1.00  0.00      B    H  
ATOM   2844  O   HOH B 942       4.587   0.980   1.723  1.00  0.00      B    O  
ATOM   2845  H1  HOH B 942       4.876  -0.017   1.722  1.00  0.00      B    H  
ATOM   2846  H2  HOH B 942       5.104   1.434   0.991  1.00  0.00      B    H  
ATOM   2847  O   HOH B 943      28.144  23.784  20.121  1.00  0.00      B    O  
ATOM   2848  H1  HOH B 943      27.367  23.702  19.548  1.00  0.00      B    H  
ATOM   2849  H2  HOH B 943      28.343  22.839  20.449  1.00  0.00      B    H  
ATOM   2850  O   HOH B 944      30.747  26.049  26.930  1.00  0.00      B    O  
ATOM   2851  H1  HOH B 944      31.654  26.245  27.357  1.00  0.00      B    H  
ATOM   2852  H2  HOH B 944      30.804  25.820  25.895  1.00  0.00      B    H  
ATOM   2853  O   HOH B 945      37.986   4.468  30.831  1.00  0.00      B    O  
ATOM   2854  H1  HOH B 945      38.030   3.543  31.330  1.00  0.00      B    H  
ATOM   2855  H2  HOH B 945      37.081   4.889  30.808  1.00  0.00      B    H  
ATOM   2856  O   HOH B 946       0.681  15.414  29.822  1.00  0.00      B    O  
ATOM   2857  H1  HOH B 946       0.621  15.678  30.789  1.00  0.00      B    H  
ATOM   2858  H2  HOH B 946       0.182  14.534  29.709  1.00  0.00      B    H  
ATOM   2859  O   HOH B 947       8.876  10.710  12.270  1.00  0.00      B    O  
ATOM   2860  H1  HOH B 947       8.039  10.406  12.793  1.00  0.00      B    H  
ATOM   2861  H2  HOH B 947       9.578  10.941  12.978  1.00  0.00      B    H  
ATOM   2862  O   HOH B 948      12.176  36.641  27.830  1.00  0.00      B    O  
ATOM   2863  H1  HOH B 948      11.780  37.337  28.547  1.00  0.00      B    H  
ATOM   2864  H2  HOH B 948      12.999  36.192  28.205  1.00  0.00      B    H  
ATOM   2865  O   HOH B 949      10.387  34.525   8.005  1.00  0.00      B    O  
ATOM   2866  H1  HOH B 949      11.061  33.802   7.849  1.00  0.00      B    H  
ATOM   2867  H2  HOH B 949      10.592  35.288   7.373  1.00  0.00      B    H  
ATOM   2868  O   HOH B 950       7.197   0.473  24.339  1.00  0.00      B    O  
ATOM   2869  H1  HOH B 950       6.527   1.226  24.206  1.00  0.00      B    H  
ATOM   2870  H2  HOH B 950       7.451   0.162  23.422  1.00  0.00      B    H  
ATOM   2871  O   HOH B 951      12.705  12.818   5.949  1.00  0.00      B    O  
ATOM   2872  H1  HOH B 951      13.317  12.753   6.743  1.00  0.00      B    H  
ATOM   2873  H2  HOH B 951      12.029  13.550   6.197  1.00  0.00      B    H  
ATOM   2874  O   HOH B 952      17.973  26.888  34.240  1.00  0.00      B    O  
ATOM   2875  H1  HOH B 952      17.619  26.708  35.152  1.00  0.00      B    H  
ATOM   2876  H2  HOH B 952      18.664  27.635  34.356  1.00  0.00      B    H  
ATOM   2877  O   HOH B 953      12.427  15.775   8.373  1.00  0.00      B    O  
ATOM   2878  H1  HOH B 953      11.861  15.379   7.589  1.00  0.00      B    H  
ATOM   2879  H2  HOH B 953      12.204  15.271   9.246  1.00  0.00      B    H  
ATOM   2880  O   HOH B 954      20.229  26.748  10.057  1.00  0.00      B    O  
ATOM   2881  H1  HOH B 954      20.216  26.404   9.123  1.00  0.00      B    H  
ATOM   2882  H2  HOH B 954      21.212  26.731  10.374  1.00  0.00      B    H  
ATOM   2883  O   HOH B 955      14.610  38.335  29.736  1.00  0.00      B    O  
ATOM   2884  H1  HOH B 955      14.362  37.377  29.808  1.00  0.00      B    H  
ATOM   2885  H2  HOH B 955      15.618  38.400  29.880  1.00  0.00      B    H  
ATOM   2886  O   HOH B 956      16.703  34.246  33.054  1.00  0.00      B    O  
ATOM   2887  H1  HOH B 956      16.006  33.754  32.533  1.00  0.00      B    H  
ATOM   2888  H2  HOH B 956      16.914  35.162  32.658  1.00  0.00      B    H  
ATOM   2889  O   HOH B 957      18.448  14.480  31.193  1.00  0.00      B    O  
ATOM   2890  H1  HOH B 957      17.855  13.804  31.714  1.00  0.00      B    H  
ATOM   2891  H2  HOH B 957      19.268  14.027  30.774  1.00  0.00      B    H  
ATOM   2892  O   HOH B 958      31.038   4.270  17.537  1.00  0.00      B    O  
ATOM   2893  H1  HOH B 958      31.439   3.348  17.306  1.00  0.00      B    H  
ATOM   2894  H2  HOH B 958      31.781   4.931  17.414  1.00  0.00      B    H  
ATOM   2895  O   HOH B 959       9.930  21.672  36.583  1.00  0.00      B    O  
ATOM   2896  H1  HOH B 959       9.892  22.253  35.735  1.00  0.00      B    H  
ATOM   2897  H2  HOH B 959       9.451  22.175  37.336  1.00  0.00      B    H  
ATOM   2898  O   HOH B 960      33.008  22.447   1.516  1.00  0.00      B    O  
ATOM   2899  H1  HOH B 960      33.343  21.925   0.712  1.00  0.00      B    H  
ATOM   2900  H2  HOH B 960      32.410  21.809   2.058  1.00  0.00      B    H  
ATOM   2901  O   HOH B 961      18.755  16.446  17.474  1.00  0.00      B    O  
ATOM   2902  H1  HOH B 961      19.260  17.303  17.770  1.00  0.00      B    H  
ATOM   2903  H2  HOH B 961      18.979  15.723  18.147  1.00  0.00      B    H  
ATOM   2904  O   HOH B 962      20.545  14.633   5.890  1.00  0.00      B    O  
ATOM   2905  H1  HOH B 962      20.897  14.006   5.233  1.00  0.00      B    H  
ATOM   2906  H2  HOH B 962      20.799  15.560   5.521  1.00  0.00      B    H  
ATOM   2907  O   HOH B 963      12.817  21.949   6.395  1.00  0.00      B    O  
ATOM   2908  H1  HOH B 963      13.698  22.296   6.815  1.00  0.00      B    H  
ATOM   2909  H2  HOH B 963      12.223  21.552   7.136  1.00  0.00      B    H  
ATOM   2910  O   HOH B 964       3.460  30.943  37.566  1.00  0.00      B    O  
ATOM   2911  H1  HOH B 964       3.105  31.653  38.176  1.00  0.00      B    H  
ATOM   2912  H2  HOH B 964       2.888  30.802  36.748  1.00  0.00      B    H  
ATOM   2913  O   HOH B 965      36.469  32.499  11.734  1.00  0.00      B    O  
ATOM   2914  H1  HOH B 965      35.758  31.845  12.016  1.00  0.00      B    H  
ATOM   2915  H2  HOH B 965      36.371  33.331  12.357  1.00  0.00      B    H  
ATOM   2916  O   HOH B 966      23.929  30.263   6.647  1.00  0.00      B    O  
ATOM   2917  H1  HOH B 966      24.376  29.719   5.970  1.00  0.00      B    H  
ATOM   2918  H2  HOH B 966      23.335  29.649   7.159  1.00  0.00      B    H  
ATOM   2919  O   HOH B 967      17.793  34.744  37.858  1.00  0.00      B    O  
ATOM   2920  H1  HOH B 967      17.919  34.121  37.063  1.00  0.00      B    H  
ATOM   2921  H2  HOH B 967      16.833  35.096  37.958  1.00  0.00      B    H  
ATOM   2922  O   HOH B 968      13.191  12.212  19.876  1.00  0.00      B    O  
ATOM   2923  H1  HOH B 968      12.762  12.411  18.936  1.00  0.00      B    H  
ATOM   2924  H2  HOH B 968      12.637  11.495  20.270  1.00  0.00      B    H  
ATOM   2925  O   HOH B 969       7.139  16.284  29.810  1.00  0.00      B    O  
ATOM   2926  H1  HOH B 969       6.752  16.863  30.597  1.00  0.00      B    H  
ATOM   2927  H2  HOH B 969       6.553  16.457  28.994  1.00  0.00      B    H  
ATOM   2928  O   HOH B 970      21.584   5.650   6.712  1.00  0.00      B    O  
ATOM   2929  H1  HOH B 970      22.532   5.595   6.293  1.00  0.00      B    H  
ATOM   2930  H2  HOH B 970      21.695   5.938   7.665  1.00  0.00      B    H  
ATOM   2931  O   HOH B 971      21.653  18.638   8.188  1.00  0.00      B    O  
ATOM   2932  H1  HOH B 971      20.942  18.635   8.961  1.00  0.00      B    H  
ATOM   2933  H2  HOH B 971      22.037  17.699   8.037  1.00  0.00      B    H  
ATOM   2934  O   HOH B 972       8.689   9.755   6.318  1.00  0.00      B    O  
ATOM   2935  H1  HOH B 972       9.102  10.478   5.710  1.00  0.00      B    H  
ATOM   2936  H2  HOH B 972       9.055  10.042   7.183  1.00  0.00      B    H  
ATOM   2937  O   HOH B 973      11.694  14.536  10.848  1.00  0.00      B    O  
ATOM   2938  H1  HOH B 973      10.797  14.506  11.341  1.00  0.00      B    H  
ATOM   2939  H2  HOH B 973      12.146  13.653  10.894  1.00  0.00      B    H  
ATOM   2940  O   HOH B 974      15.142  10.104   5.834  1.00  0.00      B    O  
ATOM   2941  H1  HOH B 974      15.291  10.517   4.918  1.00  0.00      B    H  
ATOM   2942  H2  HOH B 974      14.085  10.036   5.987  1.00  0.00      B    H  
ATOM   2943  O   HOH B 975       5.284  29.081  38.319  1.00  0.00      B    O  
ATOM   2944  H1  HOH B 975       5.477  29.434  39.288  1.00  0.00      B    H  
ATOM   2945  H2  HOH B 975       4.493  29.683  37.905  1.00  0.00      B    H  
ATOM   2946  O   HOH B 976      13.274  26.120  20.877  1.00  0.00      B    O  
ATOM   2947  H1  HOH B 976      12.648  25.327  21.078  1.00  0.00      B    H  
ATOM   2948  H2  HOH B 976      13.247  26.750  21.672  1.00  0.00      B    H  
ATOM   2949  O   HOH B 977      16.866   2.269   7.717  1.00  0.00      B    O  
ATOM   2950  H1  HOH B 977      17.201   2.743   8.540  1.00  0.00      B    H  
ATOM   2951  H2  HOH B 977      17.452   1.442   7.659  1.00  0.00      B    H  
ATOM   2952  O   HOH B 978      17.013  18.706  30.468  1.00  0.00      B    O  
ATOM   2953  H1  HOH B 978      16.053  18.783  30.857  1.00  0.00      B    H  
ATOM   2954  H2  HOH B 978      17.507  17.961  31.065  1.00  0.00      B    H  
ATOM   2955  O   HOH B 979      30.944  10.590  19.742  1.00  0.00      B    O  
ATOM   2956  H1  HOH B 979      31.333   9.888  19.130  1.00  0.00      B    H  
ATOM   2957  H2  HOH B 979      30.072  10.941  19.282  1.00  0.00      B    H  
ATOM   2958  O   HOH B 980      13.111  23.192  27.287  1.00  0.00      B    O  
ATOM   2959  H1  HOH B 980      13.560  22.923  28.114  1.00  0.00      B    H  
ATOM   2960  H2  HOH B 980      12.183  22.760  27.275  1.00  0.00      B    H  
ATOM   2961  O   HOH B 981      11.454  26.383  24.306  1.00  0.00      B    O  
ATOM   2962  H1  HOH B 981      10.693  26.726  24.937  1.00  0.00      B    H  
ATOM   2963  H2  HOH B 981      11.025  25.701  23.671  1.00  0.00      B    H  
ATOM   2964  O   HOH B 982       3.181  25.545  13.601  1.00  0.00      B    O  
ATOM   2965  H1  HOH B 982       3.419  26.030  12.760  1.00  0.00      B    H  
ATOM   2966  H2  HOH B 982       3.997  25.786  14.258  1.00  0.00      B    H  
ATOM   2967  O   HOH B 983       4.127  15.525  34.523  1.00  0.00      B    O  
ATOM   2968  H1  HOH B 983       4.530  15.446  35.400  1.00  0.00      B    H  
ATOM   2969  H2  HOH B 983       4.822  15.794  33.891  1.00  0.00      B    H  
ATOM   2970  O   HOH B 984       3.922  36.737  17.290  1.00  0.00      B    O  
ATOM   2971  H1  HOH B 984       4.565  36.665  18.081  1.00  0.00      B    H  
ATOM   2972  H2  HOH B 984       3.721  35.815  16.855  1.00  0.00      B    H  
ATOM   2973  O   HOH B 985      12.376  34.286  39.434  1.00  0.00      B    O  
ATOM   2974  H1  HOH B 985      12.090  33.403  39.079  1.00  0.00      B    H  
ATOM   2975  H2  HOH B 985      12.160  35.064  38.770  1.00  0.00      B    H  
ATOM   2976  O   HOH B 986      14.539  39.342  22.414  1.00  0.00      B    O  
ATOM   2977  H1  HOH B 986      14.194  38.543  21.908  1.00  0.00      B    H  
ATOM   2978  H2  HOH B 986      15.449  39.068  22.771  1.00  0.00      B    H  
ATOM   2979  O   HOH B 987       1.509  22.253  35.891  1.00  0.00      B    O  
ATOM   2980  H1  HOH B 987       2.340  21.856  35.418  1.00  0.00      B    H  
ATOM   2981  H2  HOH B 987       1.724  22.423  36.923  1.00  0.00      B    H  
ATOM   2982  O   HOH B 988       0.876  11.767  11.671  1.00  0.00      B    O  
ATOM   2983  H1  HOH B 988       0.175  12.211  11.092  1.00  0.00      B    H  
ATOM   2984  H2  HOH B 988       0.524  11.874  12.627  1.00  0.00      B    H  
ATOM   2985  O   HOH B 989       5.319  14.373  25.380  1.00  0.00      B    O  
ATOM   2986  H1  HOH B 989       6.000  14.763  24.809  1.00  0.00      B    H  
ATOM   2987  H2  HOH B 989       4.633  15.128  25.589  1.00  0.00      B    H  
ATOM   2988  O   HOH B 990       9.610   0.854  19.718  1.00  0.00      B    O  
ATOM   2989  H1  HOH B 990       9.610   1.506  20.442  1.00  0.00      B    H  
ATOM   2990  H2  HOH B 990      10.405   0.217  19.844  1.00  0.00      B    H  
ATOM   2991  O   HOH B 991      18.670  24.717  11.184  1.00  0.00      B    O  
ATOM   2992  H1  HOH B 991      19.120  25.500  10.615  1.00  0.00      B    H  
ATOM   2993  H2  HOH B 991      17.648  24.918  11.294  1.00  0.00      B    H  
ATOM   2994  O   HOH B 992      25.188  14.946  11.674  1.00  0.00      B    O  
ATOM   2995  H1  HOH B 992      25.571  14.124  12.033  1.00  0.00      B    H  
ATOM   2996  H2  HOH B 992      24.572  14.606  10.947  1.00  0.00      B    H  
ATOM   2997  O   HOH B 993      26.553  34.816  16.388  1.00  0.00      B    O  
ATOM   2998  H1  HOH B 993      27.025  34.477  17.301  1.00  0.00      B    H  
ATOM   2999  H2  HOH B 993      25.731  35.435  16.618  1.00  0.00      B    H  
ATOM   3000  O   HOH B 994      38.139  12.797  10.018  1.00  0.00      B    O  
ATOM   3001  H1  HOH B 994      38.512  13.761   9.939  1.00  0.00      B    H  
ATOM   3002  H2  HOH B 994      37.819  12.548   9.078  1.00  0.00      B    H  
ATOM   3003  O   HOH B 995      27.438   3.321  38.253  1.00  0.00      B    O  
ATOM   3004  H1  HOH B 995      26.591   2.995  37.854  1.00  0.00      B    H  
ATOM   3005  H2  HOH B 995      27.575   4.310  37.985  1.00  0.00      B    H  
ATOM   3006  O   HOH B 996       0.629   5.866  18.447  1.00  0.00      B    O  
ATOM   3007  H1  HOH B 996       0.437   5.234  17.711  1.00  0.00      B    H  
ATOM   3008  H2  HOH B 996       1.565   5.674  18.824  1.00  0.00      B    H  
ATOM   3009  O   HOH B 997      20.714  18.102  22.815  1.00  0.00      B    O  
ATOM   3010  H1  HOH B 997      21.110  17.311  22.450  1.00  0.00      B    H  
ATOM   3011  H2  HOH B 997      20.505  17.923  23.824  1.00  0.00      B    H  
ATOM   3012  O   HOH B 998      -0.135  31.779  38.459  1.00  0.00      B    O  
ATOM   3013  H1  HOH B 998       0.223  32.710  38.225  1.00  0.00      B    H  
ATOM   3014  H2  HOH B 998       0.477  31.278  39.119  1.00  0.00      B    H  
ATOM   3015  O   HOH B 999      29.873  27.159  16.269  1.00  0.00      B    O  
ATOM   3016  H1  HOH B 999      29.163  27.854  15.953  1.00  0.00      B    H  
ATOM   3017  H2  HOH B 999      30.637  27.612  16.798  1.00  0.00      B    H  
ATOM   3018  O   HOH B1000      19.209   0.680   8.062  1.00  0.00      B    O  
ATOM   3019  H1  HOH B1000      19.412  -0.183   8.514  1.00  0.00      B    H  
ATOM   3020  H2  HOH B1000      19.773   1.444   8.441  1.00  0.00      B    H  
ATOM   3021  O   HOH B1001      22.978  24.501   6.585  1.00  0.00      B    O  
ATOM   3022  H1  HOH B1001      22.845  23.590   7.146  1.00  0.00      B    H  
ATOM   3023  H2  HOH B1001      24.009  24.623   6.523  1.00  0.00      B    H  
ATOM   3024  O   HOH B1002      34.703  23.189  23.084  1.00  0.00      B    O  
ATOM   3025  H1  HOH B1002      35.659  22.898  23.175  1.00  0.00      B    H  
ATOM   3026  H2  HOH B1002      34.306  23.231  23.971  1.00  0.00      B    H  
ATOM   3027  O   HOH B1003       7.773  27.961  30.377  1.00  0.00      B    O  
ATOM   3028  H1  HOH B1003       8.372  27.538  29.690  1.00  0.00      B    H  
ATOM   3029  H2  HOH B1003       7.287  28.793  30.025  1.00  0.00      B    H  
ATOM   3030  O   HOH B1004      37.295  12.756   7.466  1.00  0.00      B    O  
ATOM   3031  H1  HOH B1004      37.931  13.478   7.321  1.00  0.00      B    H  
ATOM   3032  H2  HOH B1004      37.338  12.024   6.743  1.00  0.00      B    H  
ATOM   3033  O   HOH B1005      37.818  37.544  13.676  1.00  0.00      B    O  
ATOM   3034  H1  HOH B1005      38.143  36.618  13.730  1.00  0.00      B    H  
ATOM   3035  H2  HOH B1005      38.574  38.053  13.271  1.00  0.00      B    H  
ATOM   3036  O   HOH B1006      14.090   6.895  28.172  1.00  0.00      B    O  
ATOM   3037  H1  HOH B1006      13.400   6.207  27.792  1.00  0.00      B    H  
ATOM   3038  H2  HOH B1006      13.495   7.774  28.302  1.00  0.00      B    H  
ATOM   3039  O   HOH B1007      20.573  39.451  23.504  1.00  0.00      B    O  
ATOM   3040  H1  HOH B1007      20.717  38.802  24.288  1.00  0.00      B    H  
ATOM   3041  H2  HOH B1007      19.831  39.020  22.915  1.00  0.00      B    H  
ATOM   3042  O   HOH B1008      15.061   4.903  25.306  1.00  0.00      B    O  
ATOM   3043  H1  HOH B1008      15.449   4.026  25.429  1.00  0.00      B    H  
ATOM   3044  H2  HOH B1008      14.454   4.859  24.519  1.00  0.00      B    H  
ATOM   3045  O   HOH B1009      14.575  11.822  23.885  1.00  0.00      B    O  
ATOM   3046  H1  HOH B1009      14.164  12.618  23.349  1.00  0.00      B    H  
ATOM   3047  H2  HOH B1009      15.013  11.254  23.190  1.00  0.00      B    H  
ATOM   3048  O   HOH B1010       0.742  31.019  17.685  1.00  0.00      B    O  
ATOM   3049  H1  HOH B1010       1.509  30.723  18.285  1.00  0.00      B    H  
ATOM   3050  H2  HOH B1010       1.190  31.690  17.025  1.00  0.00      B    H  
ATOM   3051  O   HOH B1011      24.501  23.949  18.428  1.00  0.00      B    O  
ATOM   3052  H1  HOH B1011      25.428  24.004  18.085  1.00  0.00      B    H  
ATOM   3053  H2  HOH B1011      23.897  23.735  17.701  1.00  0.00      B    H  
ATOM   3054  O   HOH B1012      33.705  25.027  13.713  1.00  0.00      B    O  
ATOM   3055  H1  HOH B1012      33.146  25.886  13.860  1.00  0.00      B    H  
ATOM   3056  H2  HOH B1012      32.982  24.296  13.735  1.00  0.00      B    H  
ATOM   3057  O   HOH B1013       6.908  14.898  11.705  1.00  0.00      B    O  
ATOM   3058  H1  HOH B1013       7.835  14.833  12.249  1.00  0.00      B    H  
ATOM   3059  H2  HOH B1013       7.089  15.494  10.905  1.00  0.00      B    H  
ATOM   3060  O   HOH B1014       1.832   7.894  21.420  1.00  0.00      B    O  
ATOM   3061  H1  HOH B1014       1.186   8.053  20.671  1.00  0.00      B    H  
ATOM   3062  H2  HOH B1014       2.511   8.674  21.563  1.00  0.00      B    H  
ATOM   3063  O   HOH B1015      22.773  18.562  36.208  1.00  0.00      B    O  
ATOM   3064  H1  HOH B1015      22.291  18.944  35.394  1.00  0.00      B    H  
ATOM   3065  H2  HOH B1015      23.788  18.549  36.032  1.00  0.00      B    H  
ATOM   3066  O   HOH B1016       7.818  38.922  37.384  1.00  0.00      B    O  
ATOM   3067  H1  HOH B1016       8.527  38.939  36.693  1.00  0.00      B    H  
ATOM   3068  H2  HOH B1016       8.195  38.702  38.288  1.00  0.00      B    H  
ATOM   3069  O   HOH B1017       2.599  25.383  18.364  1.00  0.00      B    O  
ATOM   3070  H1  HOH B1017       2.569  25.921  19.230  1.00  0.00      B    H  
ATOM   3071  H2  HOH B1017       1.671  25.378  18.013  1.00  0.00      B    H  
ATOM   3072  O   HOH B1018       3.519   9.558  27.505  1.00  0.00      B    O  
ATOM   3073  H1  HOH B1018       2.928   9.778  28.318  1.00  0.00      B    H  
ATOM   3074  H2  HOH B1018       2.960   8.973  26.833  1.00  0.00      B    H  
ATOM   3075  O   HOH B1019      33.116  18.206   6.968  1.00  0.00      B    O  
ATOM   3076  H1  HOH B1019      33.555  18.402   6.067  1.00  0.00      B    H  
ATOM   3077  H2  HOH B1019      33.685  18.761   7.628  1.00  0.00      B    H  
ATOM   3078  O   HOH B1020      36.690   8.478  20.432  1.00  0.00      B    O  
ATOM   3079  H1  HOH B1020      36.179   7.895  19.713  1.00  0.00      B    H  
ATOM   3080  H2  HOH B1020      36.135   9.234  20.875  1.00  0.00      B    H  
ATOM   3081  O   HOH B1021       8.627   9.556   0.324  1.00  0.00      B    O  
ATOM   3082  H1  HOH B1021       9.611   9.712   0.586  1.00  0.00      B    H  
ATOM   3083  H2  HOH B1021       8.055   9.739   1.140  1.00  0.00      B    H  
ATOM   3084  O   HOH B1022      30.801  21.360  35.399  1.00  0.00      B    O  
ATOM   3085  H1  HOH B1022      30.026  21.345  34.729  1.00  0.00      B    H  
ATOM   3086  H2  HOH B1022      31.404  22.095  35.196  1.00  0.00      B    H  
ATOM   3087  O   HOH B1023      36.229  22.678   9.323  1.00  0.00      B    O  
ATOM   3088  H1  HOH B1023      37.133  22.997   9.817  1.00  0.00      B    H  
ATOM   3089  H2  HOH B1023      35.445  23.153   9.804  1.00  0.00      B    H  
ATOM   3090  O   HOH B1024      25.665  15.577  21.349  1.00  0.00      B    O  
ATOM   3091  H1  HOH B1024      25.638  15.998  22.266  1.00  0.00      B    H  
ATOM   3092  H2  HOH B1024      24.869  15.026  21.197  1.00  0.00      B    H  
ATOM   3093  O   HOH B1025      33.553   9.321  29.660  1.00  0.00      B    O  
ATOM   3094  H1  HOH B1025      33.643   8.661  28.894  1.00  0.00      B    H  
ATOM   3095  H2  HOH B1025      32.976  10.065  29.320  1.00  0.00      B    H  
ATOM   3096  O   HOH B1026      20.502  12.048  23.283  1.00  0.00      B    O  
ATOM   3097  H1  HOH B1026      21.182  12.783  23.206  1.00  0.00      B    H  
ATOM   3098  H2  HOH B1026      20.783  11.342  22.578  1.00  0.00      B    H  
ATOM   3099  O   HOH B1027      38.002  23.056  35.443  1.00  0.00      B    O  
ATOM   3100  H1  HOH B1027      38.869  22.515  35.716  1.00  0.00      B    H  
ATOM   3101  H2  HOH B1027      37.437  23.149  36.282  1.00  0.00      B    H  
ATOM   3102  O   HOH B1028      18.277  31.248  15.249  1.00  0.00      B    O  
ATOM   3103  H1  HOH B1028      17.479  30.855  14.770  1.00  0.00      B    H  
ATOM   3104  H2  HOH B1028      18.007  31.520  16.194  1.00  0.00      B    H  
ATOM   3105  O   HOH B1029       3.350   8.815   0.128  1.00  0.00      B    O  
ATOM   3106  H1  HOH B1029       3.427   9.821   0.347  1.00  0.00      B    H  
ATOM   3107  H2  HOH B1029       3.650   8.324   0.946  1.00  0.00      B    H  
ATOM   3108  O   HOH B1030      23.866   9.787  12.699  1.00  0.00      B    O  
ATOM   3109  H1  HOH B1030      23.000   9.757  12.196  1.00  0.00      B    H  
ATOM   3110  H2  HOH B1030      24.601   9.601  11.998  1.00  0.00      B    H  
ATOM   3111  O   HOH B1031      33.183  13.027  34.287  1.00  0.00      B    O  
ATOM   3112  H1  HOH B1031      32.600  12.226  34.036  1.00  0.00      B    H  
ATOM   3113  H2  HOH B1031      34.064  12.720  34.617  1.00  0.00      B    H  
ATOM   3114  O   HOH B1032      22.745  24.473  20.441  1.00  0.00      B    O  
ATOM   3115  H1  HOH B1032      23.617  24.360  19.893  1.00  0.00      B    H  
ATOM   3116  H2  HOH B1032      22.101  23.699  20.145  1.00  0.00      B    H  
ATOM   3117  O   HOH B1033      20.135  14.956  24.874  1.00  0.00      B    O  
ATOM   3118  H1  HOH B1033      19.410  14.618  25.525  1.00  0.00      B    H  
ATOM   3119  H2  HOH B1033      19.710  15.666  24.327  1.00  0.00      B    H  
ATOM   3120  O   HOH B1034       0.197   6.388   6.412  1.00  0.00      B    O  
ATOM   3121  H1  HOH B1034       1.055   6.880   6.245  1.00  0.00      B    H  
ATOM   3122  H2  HOH B1034      -0.460   6.996   6.911  1.00  0.00      B    H  
ATOM   3123  O   HOH B1035      35.902  11.155  17.479  1.00  0.00      B    O  
ATOM   3124  H1  HOH B1035      35.644  11.608  16.610  1.00  0.00      B    H  
ATOM   3125  H2  HOH B1035      36.159  10.164  17.279  1.00  0.00      B    H  
ATOM   3126  O   HOH B1036      13.885  16.272   6.191  1.00  0.00      B    O  
ATOM   3127  H1  HOH B1036      13.287  16.146   6.997  1.00  0.00      B    H  
ATOM   3128  H2  HOH B1036      14.397  17.148   6.396  1.00  0.00      B    H  
ATOM   3129  O   HOH B1037      12.759   7.990  18.175  1.00  0.00      B    O  
ATOM   3130  H1  HOH B1037      12.037   8.538  18.561  1.00  0.00      B    H  
ATOM   3131  H2  HOH B1037      13.667   8.272  18.629  1.00  0.00      B    H  
ATOM   3132  O   HOH B1038      37.751   1.713  31.917  1.00  0.00      B    O  
ATOM   3133  H1  HOH B1038      36.778   1.424  31.918  1.00  0.00      B    H  
ATOM   3134  H2  HOH B1038      37.963   1.834  32.914  1.00  0.00      B    H  
ATOM   3135  O   HOH B1039      24.663  36.554  16.951  1.00  0.00      B    O  
ATOM   3136  H1  HOH B1039      24.000  36.850  16.261  1.00  0.00      B    H  
ATOM   3137  H2  HOH B1039      24.676  37.133  17.787  1.00  0.00      B    H  
ATOM   3138  O   HOH B1040      30.428  38.877  18.512  1.00  0.00      B    O  
ATOM   3139  H1  HOH B1040      31.160  38.388  19.062  1.00  0.00      B    H  
ATOM   3140  H2  HOH B1040      30.259  38.184  17.786  1.00  0.00      B    H  
ATOM   3141  O   HOH B1041      34.214  34.494   1.577  1.00  0.00      B    O  
ATOM   3142  H1  HOH B1041      35.041  34.003   1.977  1.00  0.00      B    H  
ATOM   3143  H2  HOH B1041      34.608  35.131   0.882  1.00  0.00      B    H  
ATOM   3144  O   HOH B1042      12.576  29.953  26.774  1.00  0.00      B    O  
ATOM   3145  H1  HOH B1042      11.774  29.944  27.452  1.00  0.00      B    H  
ATOM   3146  H2  HOH B1042      12.948  29.019  26.618  1.00  0.00      B    H  
ATOM   3147  O   HOH B1043       8.268  33.547   1.204  1.00  0.00      B    O  
ATOM   3148  H1  HOH B1043       8.170  34.261   1.847  1.00  0.00      B    H  
ATOM   3149  H2  HOH B1043       7.804  33.819   0.315  1.00  0.00      B    H  
ATOM   3150  O   HOH B1044      32.972  17.532  36.723  1.00  0.00      B    O  
ATOM   3151  H1  HOH B1044      33.710  17.944  37.292  1.00  0.00      B    H  
ATOM   3152  H2  HOH B1044      32.538  16.922  37.376  1.00  0.00      B    H  
ATOM   3153  O   HOH B1045      35.916  35.877   8.211  1.00  0.00      B    O  
ATOM   3154  H1  HOH B1045      36.138  36.846   7.962  1.00  0.00      B    H  
ATOM   3155  H2  HOH B1045      35.100  35.555   7.701  1.00  0.00      B    H  
ATOM   3156  O   HOH B1046      21.598  22.962  33.565  1.00  0.00      B    O  
ATOM   3157  H1  HOH B1046      22.595  22.955  33.334  1.00  0.00      B    H  
ATOM   3158  H2  HOH B1046      21.287  23.910  33.547  1.00  0.00      B    H  
ATOM   3159  O   HOH B1047       7.537  30.218  37.099  1.00  0.00      B    O  
ATOM   3160  H1  HOH B1047       6.619  29.934  37.464  1.00  0.00      B    H  
ATOM   3161  H2  HOH B1047       7.548  30.149  36.081  1.00  0.00      B    H  
ATOM   3162  O   HOH B1048       9.024   3.275  33.954  1.00  0.00      B    O  
ATOM   3163  H1  HOH B1048       8.172   3.766  33.613  1.00  0.00      B    H  
ATOM   3164  H2  HOH B1048       8.859   3.239  34.937  1.00  0.00      B    H  
ATOM   3165  O   HOH B1049       1.048  25.831   2.944  1.00  0.00      B    O  
ATOM   3166  H1  HOH B1049       0.441  26.521   2.506  1.00  0.00      B    H  
ATOM   3167  H2  HOH B1049       1.833  25.683   2.353  1.00  0.00      B    H  
ATOM   3168  O   HOH B1050      38.626  11.420  22.901  1.00  0.00      B    O  
ATOM   3169  H1  HOH B1050      37.786  10.782  22.790  1.00  0.00      B    H  
ATOM   3170  H2  HOH B1050      38.604  12.016  22.051  1.00  0.00      B    H  
ATOM   3171  O   HOH B1051       4.367  29.141  33.894  1.00  0.00      B    O  
ATOM   3172  H1  HOH B1051       4.924  28.787  34.691  1.00  0.00      B    H  
ATOM   3173  H2  HOH B1051       4.681  28.823  33.012  1.00  0.00      B    H  
ATOM   3174  O   HOH B1052       8.985  12.838  22.144  1.00  0.00      B    O  
ATOM   3175  H1  HOH B1052       8.567  12.187  22.756  1.00  0.00      B    H  
ATOM   3176  H2  HOH B1052       8.451  12.766  21.300  1.00  0.00      B    H  
ATOM   3177  O   HOH B1053      11.321  17.670  34.958  1.00  0.00      B    O  
ATOM   3178  H1  HOH B1053      10.973  18.246  35.636  1.00  0.00      B    H  
ATOM   3179  H2  HOH B1053      11.997  17.015  35.404  1.00  0.00      B    H  
ATOM   3180  O   HOH B1054      35.210   5.637  24.276  1.00  0.00      B    O  
ATOM   3181  H1  HOH B1054      34.268   5.221  24.072  1.00  0.00      B    H  
ATOM   3182  H2  HOH B1054      35.399   5.639  25.269  1.00  0.00      B    H  
ATOM   3183  O   HOH B1055       5.075  14.753   8.864  1.00  0.00      B    O  
ATOM   3184  H1  HOH B1055       4.234  14.850   9.397  1.00  0.00      B    H  
ATOM   3185  H2  HOH B1055       5.508  13.811   9.020  1.00  0.00      B    H  
ATOM   3186  O   HOH B1056       1.608   8.250  12.522  1.00  0.00      B    O  
ATOM   3187  H1  HOH B1056       1.286   8.626  11.640  1.00  0.00      B    H  
ATOM   3188  H2  HOH B1056       2.339   7.562  12.300  1.00  0.00      B    H  
ATOM   3189  O   HOH B1057      21.264  16.894   4.558  1.00  0.00      B    O  
ATOM   3190  H1  HOH B1057      20.707  16.848   3.668  1.00  0.00      B    H  
ATOM   3191  H2  HOH B1057      22.241  16.854   4.252  1.00  0.00      B    H  
ATOM   3192  O   HOH B1058      15.100   2.876  19.127  1.00  0.00      B    O  
ATOM   3193  H1  HOH B1058      15.256   2.772  20.117  1.00  0.00      B    H  
ATOM   3194  H2  HOH B1058      14.107   2.794  18.909  1.00  0.00      B    H  
ATOM   3195  O   HOH B1059      18.921   6.571  29.663  1.00  0.00      B    O  
ATOM   3196  H1  HOH B1059      18.103   7.020  30.079  1.00  0.00      B    H  
ATOM   3197  H2  HOH B1059      19.722   7.028  30.067  1.00  0.00      B    H  
ATOM   3198  O   HOH B1060      17.307   8.217  38.938  1.00  0.00      B    O  
ATOM   3199  H1  HOH B1060      17.534   8.050  39.846  1.00  0.00      B    H  
ATOM   3200  H2  HOH B1060      16.581   7.537  38.641  1.00  0.00      B    H  
ATOM   3201  O   HOH B1061      36.049   4.435   2.807  1.00  0.00      B    O  
ATOM   3202  H1  HOH B1061      35.844   3.886   1.963  1.00  0.00      B    H  
ATOM   3203  H2  HOH B1061      35.605   3.866   3.579  1.00  0.00      B    H  
ATOM   3204  O   HOH B1062       2.038  10.375  18.098  1.00  0.00      B    O  
ATOM   3205  H1  HOH B1062       1.320   9.642  18.466  1.00  0.00      B    H  
ATOM   3206  H2  HOH B1062       2.482  10.734  18.961  1.00  0.00      B    H  
ATOM   3207  O   HOH B1063       8.799   7.913  23.298  1.00  0.00      B    O  
ATOM   3208  H1  HOH B1063       8.333   7.809  22.441  1.00  0.00      B    H  
ATOM   3209  H2  HOH B1063       9.338   7.080  23.504  1.00  0.00      B    H  
ATOM   3210  O   HOH B1064      11.935  25.518  33.438  1.00  0.00      B    O  
ATOM   3211  H1  HOH B1064      11.329  24.724  33.748  1.00  0.00      B    H  
ATOM   3212  H2  HOH B1064      11.888  26.221  34.188  1.00  0.00      B    H  
ATOM   3213  O   HOH B1065      28.075  28.225  20.889  1.00  0.00      B    O  
ATOM   3214  H1  HOH B1065      28.199  28.624  19.960  1.00  0.00      B    H  
ATOM   3215  H2  HOH B1065      27.112  28.466  21.095  1.00  0.00      B    H  
ATOM   3216  O   HOH B1066      27.468  14.338  33.865  1.00  0.00      B    O  
ATOM   3217  H1  HOH B1066      27.775  14.087  32.926  1.00  0.00      B    H  
ATOM   3218  H2  HOH B1066      26.929  13.583  34.219  1.00  0.00      B    H  
ATOM   3219  O   HOH B1067       3.463  11.972  12.410  1.00  0.00      B    O  
ATOM   3220  H1  HOH B1067       3.880  11.392  11.675  1.00  0.00      B    H  
ATOM   3221  H2  HOH B1067       2.495  12.034  12.150  1.00  0.00      B    H  
ATOM   3222  O   HOH B1068      23.848   4.233  34.757  1.00  0.00      B    O  
ATOM   3223  H1  HOH B1068      24.499   4.758  34.188  1.00  0.00      B    H  
ATOM   3224  H2  HOH B1068      23.307   4.934  35.316  1.00  0.00      B    H  
ATOM   3225  O   HOH B1069      11.268   3.773  37.012  1.00  0.00      B    O  
ATOM   3226  H1  HOH B1069      11.675   2.882  37.305  1.00  0.00      B    H  
ATOM   3227  H2  HOH B1069      10.258   3.614  36.762  1.00  0.00      B    H  
ATOM   3228  O   HOH B1070      17.217  32.566  10.500  1.00  0.00      B    O  
ATOM   3229  H1  HOH B1070      16.571  31.807  10.479  1.00  0.00      B    H  
ATOM   3230  H2  HOH B1070      17.649  32.506   9.590  1.00  0.00      B    H  
ATOM   3231  O   HOH B1071      24.126  34.172   5.571  1.00  0.00      B    O  
ATOM   3232  H1  HOH B1071      24.309  35.123   5.890  1.00  0.00      B    H  
ATOM   3233  H2  HOH B1071      24.200  33.511   6.391  1.00  0.00      B    H  
ATOM   3234  O   HOH B1072       4.231  20.683  15.982  1.00  0.00      B    O  
ATOM   3235  H1  HOH B1072       3.592  21.452  16.113  1.00  0.00      B    H  
ATOM   3236  H2  HOH B1072       3.820  19.976  15.366  1.00  0.00      B    H  
ATOM   3237  O   HOH B1073       8.866  26.339  16.466  1.00  0.00      B    O  
ATOM   3238  H1  HOH B1073       8.514  25.757  17.165  1.00  0.00      B    H  
ATOM   3239  H2  HOH B1073       8.570  27.279  16.692  1.00  0.00      B    H  
ATOM   3240  O   HOH B1074      11.646  33.528  16.129  1.00  0.00      B    O  
ATOM   3241  H1  HOH B1074      12.512  33.612  16.674  1.00  0.00      B    H  
ATOM   3242  H2  HOH B1074      11.841  33.351  15.135  1.00  0.00      B    H  
ATOM   3243  O   HOH B1075      37.203  20.880   7.507  1.00  0.00      B    O  
ATOM   3244  H1  HOH B1075      37.158  21.328   6.583  1.00  0.00      B    H  
ATOM   3245  H2  HOH B1075      37.068  21.633   8.209  1.00  0.00      B    H  
ATOM   3246  O   HOH B1076      15.061  36.795   3.702  1.00  0.00      B    O  
ATOM   3247  H1  HOH B1076      15.748  36.363   4.396  1.00  0.00      B    H  
ATOM   3248  H2  HOH B1076      14.537  36.101   3.245  1.00  0.00      B    H  
ATOM   3249  O   HOH B1077      23.865  17.515  26.932  1.00  0.00      B    O  
ATOM   3250  H1  HOH B1077      24.755  17.157  26.507  1.00  0.00      B    H  
ATOM   3251  H2  HOH B1077      23.385  16.728  27.350  1.00  0.00      B    H  
ATOM   3252  O   HOH B1078      27.021  14.427  16.867  1.00  0.00      B    O  
ATOM   3253  H1  HOH B1078      26.580  15.273  17.191  1.00  0.00      B    H  
ATOM   3254  H2  HOH B1078      27.848  14.257  17.466  1.00  0.00      B    H  
ATOM   3255  O   HOH B1079      30.572  13.675  36.919  1.00  0.00      B    O  
ATOM   3256  H1  HOH B1079      30.746  14.283  36.185  1.00  0.00      B    H  
ATOM   3257  H2  HOH B1079      29.527  13.627  37.077  1.00  0.00      B    H  
ATOM   3258  O   HOH B1080       9.500  19.268   2.569  1.00  0.00      B    O  
ATOM   3259  H1  HOH B1080      10.059  20.166   2.485  1.00  0.00      B    H  
ATOM   3260  H2  HOH B1080       9.818  18.708   1.797  1.00  0.00      B    H  
ATOM   3261  O   HOH B1081       9.968  30.914  31.224  1.00  0.00      B    O  
ATOM   3262  H1  HOH B1081       9.108  31.372  31.487  1.00  0.00      B    H  
ATOM   3263  H2  HOH B1081      10.170  30.240  31.913  1.00  0.00      B    H  
ATOM   3264  O   HOH B1082      27.228  33.673  18.805  1.00  0.00      B    O  
ATOM   3265  H1  HOH B1082      26.907  34.577  19.184  1.00  0.00      B    H  
ATOM   3266  H2  HOH B1082      27.973  33.404  19.431  1.00  0.00      B    H  
ATOM   3267  O   HOH B1083       0.098  25.783   7.440  1.00  0.00      B    O  
ATOM   3268  H1  HOH B1083       0.620  25.326   8.305  1.00  0.00      B    H  
ATOM   3269  H2  HOH B1083       0.718  25.700   6.601  1.00  0.00      B    H  
ATOM   3270  O   HOH B1084      29.836  32.620  36.254  1.00  0.00      B    O  
ATOM   3271  H1  HOH B1084      29.678  33.181  37.095  1.00  0.00      B    H  
ATOM   3272  H2  HOH B1084      30.720  32.900  35.824  1.00  0.00      B    H  
ATOM   3273  O   HOH B1085      19.137  28.358  29.156  1.00  0.00      B    O  
ATOM   3274  H1  HOH B1085      19.508  27.948  30.016  1.00  0.00      B    H  
ATOM   3275  H2  HOH B1085      19.695  29.188  29.060  1.00  0.00      B    H  
ATOM   3276  O   HOH B1086       7.922  27.664   1.967  1.00  0.00      B    O  
ATOM   3277  H1  HOH B1086       7.359  27.816   2.824  1.00  0.00      B    H  
ATOM   3278  H2  HOH B1086       8.487  26.806   2.159  1.00  0.00      B    H  
ATOM   3279  O   HOH B1087       4.399  12.558   5.296  1.00  0.00      B    O  
ATOM   3280  H1  HOH B1087       3.880  13.361   5.645  1.00  0.00      B    H  
ATOM   3281  H2  HOH B1087       5.338  12.884   4.991  1.00  0.00      B    H  
ATOM   3282  O   HOH B1088      21.691  29.779  34.349  1.00  0.00      B    O  
ATOM   3283  H1  HOH B1088      22.176  29.915  33.506  1.00  0.00      B    H  
ATOM   3284  H2  HOH B1088      20.658  29.766  34.126  1.00  0.00      B    H  
ATOM   3285  O   HOH B1089      29.986  36.291  37.383  1.00  0.00      B    O  
ATOM   3286  H1  HOH B1089      29.646  35.373  37.708  1.00  0.00      B    H  
ATOM   3287  H2  HOH B1089      30.279  36.813  38.202  1.00  0.00      B    H  
ATOM   3288  O   HOH B1090       1.230  30.980  13.550  1.00  0.00      B    O  
ATOM   3289  H1  HOH B1090       1.922  30.412  13.064  1.00  0.00      B    H  
ATOM   3290  H2  HOH B1090       0.656  31.299  12.759  1.00  0.00      B    H  
ATOM   3291  O   HOH B1091       3.472   8.662  16.448  1.00  0.00      B    O  
ATOM   3292  H1  HOH B1091       2.907   9.335  16.914  1.00  0.00      B    H  
ATOM   3293  H2  HOH B1091       3.319   8.857  15.453  1.00  0.00      B    H  
ATOM   3294  O   HOH B1092      22.259  24.591  14.529  1.00  0.00      B    O  
ATOM   3295  H1  HOH B1092      21.888  25.208  15.269  1.00  0.00      B    H  
ATOM   3296  H2  HOH B1092      23.275  24.745  14.579  1.00  0.00      B    H  
ATOM   3297  O   HOH B1093      18.844  37.566  34.731  1.00  0.00      B    O  
ATOM   3298  H1  HOH B1093      19.471  38.118  34.126  1.00  0.00      B    H  
ATOM   3299  H2  HOH B1093      19.114  36.583  34.743  1.00  0.00      B    H  
ATOM   3300  O   HOH B1094      16.791  29.271  21.901  1.00  0.00      B    O  
ATOM   3301  H1  HOH B1094      16.460  28.337  21.932  1.00  0.00      B    H  
ATOM   3302  H2  HOH B1094      17.651  29.258  22.373  1.00  0.00      B    H  
ATOM   3303  O   HOH B1095      33.559  30.222  15.730  1.00  0.00      B    O  
ATOM   3304  H1  HOH B1095      33.093  29.827  14.980  1.00  0.00      B    H  
ATOM   3305  H2  HOH B1095      32.773  30.708  16.193  1.00  0.00      B    H  
ATOM   3306  O   HOH B1096      18.905  29.766  33.661  1.00  0.00      B    O  
ATOM   3307  H1  HOH B1096      17.944  29.538  34.003  1.00  0.00      B    H  
ATOM   3308  H2  HOH B1096      18.873  30.162  32.721  1.00  0.00      B    H  
ATOM   3309  O   HOH B1097      14.904  26.216  35.302  1.00  0.00      B    O  
ATOM   3310  H1  HOH B1097      14.754  25.622  34.506  1.00  0.00      B    H  
ATOM   3311  H2  HOH B1097      14.099  26.870  35.255  1.00  0.00      B    H  
ATOM   3312  O   HOH B1098      18.361  21.290  30.629  1.00  0.00      B    O  
ATOM   3313  H1  HOH B1098      17.769  22.092  30.634  1.00  0.00      B    H  
ATOM   3314  H2  HOH B1098      17.748  20.471  30.505  1.00  0.00      B    H  
ATOM   3315  O   HOH B1099      10.344  14.979  23.086  1.00  0.00      B    O  
ATOM   3316  H1  HOH B1099       9.953  14.107  22.777  1.00  0.00      B    H  
ATOM   3317  H2  HOH B1099      10.290  14.980  24.132  1.00  0.00      B    H  
ATOM   3318  O   HOH B1100      18.994  17.630  20.705  1.00  0.00      B    O  
ATOM   3319  H1  HOH B1100      19.529  18.075  21.446  1.00  0.00      B    H  
ATOM   3320  H2  HOH B1100      19.192  16.638  20.683  1.00  0.00      B    H  
ATOM   3321  O   HOH B1101      15.673  15.460  36.447  1.00  0.00      B    O  
ATOM   3322  H1  HOH B1101      16.567  15.857  36.830  1.00  0.00      B    H  
ATOM   3323  H2  HOH B1101      15.936  15.009  35.630  1.00  0.00      B    H  
ATOM   3324  O   HOH B1102       1.991  28.139  39.223  1.00  0.00      B    O  
ATOM   3325  H1  HOH B1102       1.855  28.020  38.251  1.00  0.00      B    H  
ATOM   3326  H2  HOH B1102       1.149  28.078  39.779  1.00  0.00      B    H  
ATOM   3327  O   HOH B1103      16.417  29.188  34.844  1.00  0.00      B    O  
ATOM   3328  H1  HOH B1103      15.820  28.410  34.604  1.00  0.00      B    H  
ATOM   3329  H2  HOH B1103      15.754  29.854  35.208  1.00  0.00      B    H  
ATOM   3330  O   HOH B1104      15.893  30.516  13.974  1.00  0.00      B    O  
ATOM   3331  H1  HOH B1104      15.331  29.734  14.312  1.00  0.00      B    H  
ATOM   3332  H2  HOH B1104      16.356  30.266  13.088  1.00  0.00      B    H  
ATOM   3333  O   HOH B1105      29.886  13.331  10.630  1.00  0.00      B    O  
ATOM   3334  H1  HOH B1105      30.053  14.267  10.784  1.00  0.00      B    H  
ATOM   3335  H2  HOH B1105      30.672  12.824  11.033  1.00  0.00      B    H  
ATOM   3336  O   HOH B1106      24.395  16.335  33.103  1.00  0.00      B    O  
ATOM   3337  H1  HOH B1106      25.054  16.163  33.863  1.00  0.00      B    H  
ATOM   3338  H2  HOH B1106      23.589  15.759  33.308  1.00  0.00      B    H  
ATOM   3339  O   HOH B1107      23.603  13.794   9.877  1.00  0.00      B    O  
ATOM   3340  H1  HOH B1107      22.827  13.865   9.224  1.00  0.00      B    H  
ATOM   3341  H2  HOH B1107      24.367  13.405   9.370  1.00  0.00      B    H  
ATOM   3342  O   HOH B1108      20.552  32.769  38.838  1.00  0.00      B    O  
ATOM   3343  H1  HOH B1108      20.663  33.767  38.835  1.00  0.00      B    H  
ATOM   3344  H2  HOH B1108      20.430  32.478  37.818  1.00  0.00      B    H  
ATOM   3345  O   HOH B1109       9.895  10.155  32.728  1.00  0.00      B    O  
ATOM   3346  H1  HOH B1109       9.102  10.289  33.333  1.00  0.00      B    H  
ATOM   3347  H2  HOH B1109      10.027  11.095  32.356  1.00  0.00      B    H  
ATOM   3348  O   HOH B1110       0.569  12.303  26.598  1.00  0.00      B    O  
ATOM   3349  H1  HOH B1110       1.470  12.572  26.907  1.00  0.00      B    H  
ATOM   3350  H2  HOH B1110       0.761  11.729  25.778  1.00  0.00      B    H  
ATOM   3351  O   HOH B1111      36.477  35.290  36.266  1.00  0.00      B    O  
ATOM   3352  H1  HOH B1111      37.160  36.054  36.124  1.00  0.00      B    H  
ATOM   3353  H2  HOH B1111      35.797  35.255  35.500  1.00  0.00      B    H  
ATOM   3354  O   HOH B1112      28.392   4.725  21.017  1.00  0.00      B    O  
ATOM   3355  H1  HOH B1112      28.102   4.416  20.076  1.00  0.00      B    H  
ATOM   3356  H2  HOH B1112      28.078   5.670  21.253  1.00  0.00      B    H  
ATOM   3357  O   HOH B1113       0.364  14.427   7.934  1.00  0.00      B    O  
ATOM   3358  H1  HOH B1113       0.983  14.634   7.130  1.00  0.00      B    H  
ATOM   3359  H2  HOH B1113       0.703  13.586   8.365  1.00  0.00      B    H  
ATOM   3360  O   HOH B1114       0.258   4.582   8.638  1.00  0.00      B    O  
ATOM   3361  H1  HOH B1114       0.505   3.643   8.416  1.00  0.00      B    H  
ATOM   3362  H2  HOH B1114       0.493   5.183   7.871  1.00  0.00      B    H  
ATOM   3363  O   HOH B1115      16.399  38.005  33.995  1.00  0.00      B    O  
ATOM   3364  H1  HOH B1115      17.335  37.679  34.300  1.00  0.00      B    H  
ATOM   3365  H2  HOH B1115      15.874  38.348  34.802  1.00  0.00      B    H  
ATOM   3366  O   HOH B1116       6.297  24.626  20.521  1.00  0.00      B    O  
ATOM   3367  H1  HOH B1116       7.013  24.077  20.945  1.00  0.00      B    H  
ATOM   3368  H2  HOH B1116       6.136  25.497  21.017  1.00  0.00      B    H  
ATOM   3369  O   HOH B1117      37.049   8.255  33.587  1.00  0.00      B    O  
ATOM   3370  H1  HOH B1117      37.636   7.804  32.897  1.00  0.00      B    H  
ATOM   3371  H2  HOH B1117      36.464   8.938  33.169  1.00  0.00      B    H  
ATOM   3372  O   HOH B1118      32.145  26.284   3.220  1.00  0.00      B    O  
ATOM   3373  H1  HOH B1118      32.890  25.776   3.742  1.00  0.00      B    H  
ATOM   3374  H2  HOH B1118      32.019  27.224   3.620  1.00  0.00      B    H  
ATOM   3375  O   HOH B1119      22.822  28.122  38.652  1.00  0.00      B    O  
ATOM   3376  H1  HOH B1119      23.415  27.656  39.221  1.00  0.00      B    H  
ATOM   3377  H2  HOH B1119      22.296  28.773  39.192  1.00  0.00      B    H  
ATOM   3378  O   HOH B1120       3.940  17.595  18.923  1.00  0.00      B    O  
ATOM   3379  H1  HOH B1120       3.217  17.976  18.304  1.00  0.00      B    H  
ATOM   3380  H2  HOH B1120       3.992  16.572  18.800  1.00  0.00      B    H  
ATOM   3381  O   HOH B1121       1.686  22.065  18.825  1.00  0.00      B    O  
ATOM   3382  H1  HOH B1121       1.593  22.285  17.884  1.00  0.00      B    H  
ATOM   3383  H2  HOH B1121       2.555  22.516  19.172  1.00  0.00      B    H  
ATOM   3384  O   HOH B1122       2.319   5.671  26.996  1.00  0.00      B    O  
ATOM   3385  H1  HOH B1122       2.366   6.674  26.773  1.00  0.00      B    H  
ATOM   3386  H2  HOH B1122       1.669   5.516  27.727  1.00  0.00      B    H  
ATOM   3387  O   HOH B1123      32.808  34.764  30.615  1.00  0.00      B    O  
ATOM   3388  H1  HOH B1123      31.894  34.655  31.053  1.00  0.00      B    H  
ATOM   3389  H2  HOH B1123      33.447  34.225  31.218  1.00  0.00      B    H  
ATOM   3390  O   HOH B1124      38.278  16.430  12.455  1.00  0.00      B    O  
ATOM   3391  H1  HOH B1124      38.390  16.344  11.439  1.00  0.00      B    H  
ATOM   3392  H2  HOH B1124      37.299  16.237  12.714  1.00  0.00      B    H  
ATOM   3393  O   HOH B1125      35.864  34.688  12.973  1.00  0.00      B    O  
ATOM   3394  H1  HOH B1125      36.683  35.252  13.087  1.00  0.00      B    H  
ATOM   3395  H2  HOH B1125      35.340  35.060  12.157  1.00  0.00      B    H  
ATOM   3396  O   HOH B1126      12.106   3.917  21.117  1.00  0.00      B    O  
ATOM   3397  H1  HOH B1126      11.748   4.764  20.643  1.00  0.00      B    H  
ATOM   3398  H2  HOH B1126      11.353   3.263  21.317  1.00  0.00      B    H  
ATOM   3399  O   HOH B1127       1.430  19.027  33.518  1.00  0.00      B    O  
ATOM   3400  H1  HOH B1127       1.212  18.128  34.008  1.00  0.00      B    H  
ATOM   3401  H2  HOH B1127       0.599  19.465  33.217  1.00  0.00      B    H  
ATOM   3402  O   HOH B1128      30.860  28.826  22.092  1.00  0.00      B    O  
ATOM   3403  H1  HOH B1128      29.866  28.748  22.007  1.00  0.00      B    H  
ATOM   3404  H2  HOH B1128      31.159  27.874  22.075  1.00  0.00      B    H  
ATOM   3405  O   HOH B1129       2.434  15.823  27.961  1.00  0.00      B    O  
ATOM   3406  H1  HOH B1129       2.137  16.576  27.372  1.00  0.00      B    H  
ATOM   3407  H2  HOH B1129       1.810  15.752  28.806  1.00  0.00      B    H  
ATOM   3408  O   HOH B1130      12.598  20.710  30.539  1.00  0.00      B    O  
ATOM   3409  H1  HOH B1130      13.169  21.417  30.125  1.00  0.00      B    H  
ATOM   3410  H2  HOH B1130      11.925  21.143  31.095  1.00  0.00      B    H  
ATOM   3411  O   HOH B1131      28.168  22.176   9.576  1.00  0.00      B    O  
ATOM   3412  H1  HOH B1131      27.611  21.714  10.208  1.00  0.00      B    H  
ATOM   3413  H2  HOH B1131      27.923  23.152   9.594  1.00  0.00      B    H  
ATOM   3414  O   HOH B1132      37.936  34.832  24.733  1.00  0.00      B    O  
ATOM   3415  H1  HOH B1132      37.529  35.730  24.976  1.00  0.00      B    H  
ATOM   3416  H2  HOH B1132      38.527  34.533  25.465  1.00  0.00      B    H  
ATOM   3417  O   HOH B1133      17.490  13.898   0.086  1.00  0.00      B    O  
ATOM   3418  H1  HOH B1133      17.264  13.183  -0.583  1.00  0.00      B    H  
ATOM   3419  H2  HOH B1133      16.947  13.809   0.949  1.00  0.00      B    H  
ATOM   3420  O   HOH B1134       4.021  24.716  25.343  1.00  0.00      B    O  
ATOM   3421  H1  HOH B1134       4.345  24.995  24.446  1.00  0.00      B    H  
ATOM   3422  H2  HOH B1134       4.063  25.488  25.969  1.00  0.00      B    H  
ATOM   3423  O   HOH B1135       9.825  25.166  21.589  1.00  0.00      B    O  
ATOM   3424  H1  HOH B1135       9.276  24.386  21.518  1.00  0.00      B    H  
ATOM   3425  H2  HOH B1135      10.773  24.823  21.708  1.00  0.00      B    H  
ATOM   3426  O   HOH B1136      25.980  12.997   8.778  1.00  0.00      B    O  
ATOM   3427  H1  HOH B1136      26.131  12.524   9.650  1.00  0.00      B    H  
ATOM   3428  H2  HOH B1136      26.788  13.677   8.617  1.00  0.00      B    H  
ATOM   3429  O   HOH B1137      14.945  15.537  28.256  1.00  0.00      B    O  
ATOM   3430  H1  HOH B1137      14.704  16.493  28.526  1.00  0.00      B    H  
ATOM   3431  H2  HOH B1137      15.928  15.488  28.518  1.00  0.00      B    H  
ATOM   3432  O   HOH B1138      25.960  22.697  26.069  1.00  0.00      B    O  
ATOM   3433  H1  HOH B1138      25.367  22.949  26.833  1.00  0.00      B    H  
ATOM   3434  H2  HOH B1138      26.876  22.978  26.277  1.00  0.00      B    H  
ATOM   3435  O   HOH B1139       1.895  18.285  11.269  1.00  0.00      B    O  
ATOM   3436  H1  HOH B1139       2.727  18.540  11.707  1.00  0.00      B    H  
ATOM   3437  H2  HOH B1139       1.563  17.575  11.853  1.00  0.00      B    H  
ATOM   3438  O   HOH B1140      25.397  14.672  24.487  1.00  0.00      B    O  
ATOM   3439  H1  HOH B1140      26.258  14.518  23.937  1.00  0.00      B    H  
ATOM   3440  H2  HOH B1140      25.569  15.485  25.001  1.00  0.00      B    H  
ATOM   3441  O   HOH B1141      15.691  29.701  31.801  1.00  0.00      B    O  
ATOM   3442  H1  HOH B1141      14.710  29.719  31.504  1.00  0.00      B    H  
ATOM   3443  H2  HOH B1141      15.745  30.041  32.723  1.00  0.00      B    H  
ATOM   3444  O   HOH B1142      22.388  15.839  28.736  1.00  0.00      B    O  
ATOM   3445  H1  HOH B1142      23.103  15.847  29.451  1.00  0.00      B    H  
ATOM   3446  H2  HOH B1142      21.510  16.066  29.179  1.00  0.00      B    H  
ATOM   3447  O   HOH B1143      15.972   3.477  16.716  1.00  0.00      B    O  
ATOM   3448  H1  HOH B1143      15.862   3.031  17.650  1.00  0.00      B    H  
ATOM   3449  H2  HOH B1143      16.456   4.373  16.721  1.00  0.00      B    H  
ATOM   3450  O   HOH B1144      28.026  22.707  13.202  1.00  0.00      B    O  
ATOM   3451  H1  HOH B1144      27.515  21.994  12.716  1.00  0.00      B    H  
ATOM   3452  H2  HOH B1144      28.594  23.196  12.531  1.00  0.00      B    H  
ATOM   3453  O   HOH B1145      16.117  30.506  29.235  1.00  0.00      B    O  
ATOM   3454  H1  HOH B1145      16.837  31.211  29.338  1.00  0.00      B    H  
ATOM   3455  H2  HOH B1145      15.954  30.142  30.152  1.00  0.00      B    H  
ATOM   3456  O   HOH B1146      13.713  38.387  12.933  1.00  0.00      B    O  
ATOM   3457  H1  HOH B1146      13.621  39.179  12.202  1.00  0.00      B    H  
ATOM   3458  H2  HOH B1146      12.928  37.739  12.767  1.00  0.00      B    H  
ATOM   3459  O   HOH B1147      32.609  38.696   8.766  1.00  0.00      B    O  
ATOM   3460  H1  HOH B1147      32.585  38.341   9.726  1.00  0.00      B    H  
ATOM   3461  H2  HOH B1147      31.935  39.401   8.615  1.00  0.00      B    H  
ATOM   3462  O   HOH B1148      29.683  15.047  23.308  1.00  0.00      B    O  
ATOM   3463  H1  HOH B1148      29.205  14.660  22.460  1.00  0.00      B    H  
ATOM   3464  H2  HOH B1148      29.785  16.063  23.228  1.00  0.00      B    H  
ATOM   3465  O   HOH B1149      23.514  28.350   3.852  1.00  0.00      B    O  
ATOM   3466  H1  HOH B1149      22.838  28.466   4.589  1.00  0.00      B    H  
ATOM   3467  H2  HOH B1149      24.144  27.632   4.257  1.00  0.00      B    H  
ATOM   3468  O   HOH B1150      22.541   2.102   4.804  1.00  0.00      B    O  
ATOM   3469  H1  HOH B1150      23.179   1.376   5.184  1.00  0.00      B    H  
ATOM   3470  H2  HOH B1150      23.076   2.762   4.231  1.00  0.00      B    H  
ATOM   3471  O   HOH B1151      35.857  19.033  10.921  1.00  0.00      B    O  
ATOM   3472  H1  HOH B1151      35.096  19.006  11.596  1.00  0.00      B    H  
ATOM   3473  H2  HOH B1151      36.510  19.723  11.239  1.00  0.00      B    H  
ATOM   3474  O   HOH B1152      33.156   0.875  35.911  1.00  0.00      B    O  
ATOM   3475  H1  HOH B1152      33.270   1.386  35.013  1.00  0.00      B    H  
ATOM   3476  H2  HOH B1152      32.171   0.501  35.905  1.00  0.00      B    H  
ATOM   3477  O   HOH B1153      20.200  16.468   2.283  1.00  0.00      B    O  
ATOM   3478  H1  HOH B1153      20.387  17.103   1.515  1.00  0.00      B    H  
ATOM   3479  H2  HOH B1153      20.002  15.594   1.807  1.00  0.00      B    H  
ATOM   3480  O   HOH B1154      26.119  18.808  10.410  1.00  0.00      B    O  
ATOM   3481  H1  HOH B1154      25.211  18.594   9.974  1.00  0.00      B    H  
ATOM   3482  H2  HOH B1154      26.856  18.538   9.785  1.00  0.00      B    H  
ATOM   3483  O   HOH B1155      34.437  19.571   8.773  1.00  0.00      B    O  
ATOM   3484  H1  HOH B1155      35.359  19.978   8.705  1.00  0.00      B    H  
ATOM   3485  H2  HOH B1155      34.365  19.166   9.678  1.00  0.00      B    H  
ATOM   3486  O   HOH B1156      11.601  26.175  16.906  1.00  0.00      B    O  
ATOM   3487  H1  HOH B1156      12.026  26.795  17.583  1.00  0.00      B    H  
ATOM   3488  H2  HOH B1156      10.595  26.291  16.781  1.00  0.00      B    H  
ATOM   3489  O   HOH B1157      14.976  37.025  25.580  1.00  0.00      B    O  
ATOM   3490  H1  HOH B1157      14.148  37.369  25.107  1.00  0.00      B    H  
ATOM   3491  H2  HOH B1157      15.786  37.285  25.036  1.00  0.00      B    H  
ATOM   3492  O   HOH B1158      34.223  19.872  26.163  1.00  0.00      B    O  
ATOM   3493  H1  HOH B1158      33.379  19.374  26.297  1.00  0.00      B    H  
ATOM   3494  H2  HOH B1158      34.152  20.745  26.655  1.00  0.00      B    H  
ATOM   3495  O   HOH B1159      30.048  34.427  26.955  1.00  0.00      B    O  
ATOM   3496  H1  HOH B1159      29.178  34.556  27.440  1.00  0.00      B    H  
ATOM   3497  H2  HOH B1159      30.231  33.408  26.824  1.00  0.00      B    H  
ATOM   3498  O   HOH B1160      19.035   6.702  23.148  1.00  0.00      B    O  
ATOM   3499  H1  HOH B1160      19.551   6.370  22.327  1.00  0.00      B    H  
ATOM   3500  H2  HOH B1160      18.237   7.127  22.736  1.00  0.00      B    H  
ATOM   3501  O   HOH B1161       6.742  30.501  18.505  1.00  0.00      B    O  
ATOM   3502  H1  HOH B1161       6.335  29.904  19.185  1.00  0.00      B    H  
ATOM   3503  H2  HOH B1161       6.044  30.624  17.804  1.00  0.00      B    H  
ATOM   3504  O   HOH B1162      25.176   4.538  13.122  1.00  0.00      B    O  
ATOM   3505  H1  HOH B1162      25.470   3.716  13.590  1.00  0.00      B    H  
ATOM   3506  H2  HOH B1162      25.847   4.572  12.395  1.00  0.00      B    H  
ATOM   3507  O   HOH B1163       5.870  16.846   7.326  1.00  0.00      B    O  
ATOM   3508  H1  HOH B1163       5.629  16.116   7.979  1.00  0.00      B    H  
ATOM   3509  H2  HOH B1163       5.035  17.047   6.752  1.00  0.00      B    H  
ATOM   3510  O   HOH B1164      24.730  18.578  31.667  1.00  0.00      B    O  
ATOM   3511  H1  HOH B1164      24.979  19.166  32.450  1.00  0.00      B    H  
ATOM   3512  H2  HOH B1164      24.561  17.724  32.112  1.00  0.00      B    H  
ATOM   3513  O   HOH B1165       7.473  12.492  14.445  1.00  0.00      B    O  
ATOM   3514  H1  HOH B1165       7.172  11.494  14.527  1.00  0.00      B    H  
ATOM   3515  H2  HOH B1165       6.650  12.995  14.212  1.00  0.00      B    H  
ATOM   3516  O   HOH B1166      12.786  17.552  24.176  1.00  0.00      B    O  
ATOM   3517  H1  HOH B1166      11.770  17.673  24.256  1.00  0.00      B    H  
ATOM   3518  H2  HOH B1166      13.157  16.889  24.825  1.00  0.00      B    H  
ATOM   3519  O   HOH B1167      30.485  17.671  22.577  1.00  0.00      B    O  
ATOM   3520  H1  HOH B1167      30.226  18.303  23.266  1.00  0.00      B    H  
ATOM   3521  H2  HOH B1167      31.347  17.989  22.178  1.00  0.00      B    H  
ATOM   3522  O   HOH B1168      12.979  28.180  12.677  1.00  0.00      B    O  
ATOM   3523  H1  HOH B1168      12.123  28.803  12.637  1.00  0.00      B    H  
ATOM   3524  H2  HOH B1168      13.158  28.083  13.673  1.00  0.00      B    H  
ATOM   3525  O   HOH B1169       0.323  19.161   2.629  1.00  0.00      B    O  
ATOM   3526  H1  HOH B1169       0.066  18.652   3.458  1.00  0.00      B    H  
ATOM   3527  H2  HOH B1169       0.279  18.500   1.833  1.00  0.00      B    H  
ATOM   3528  O   HOH B1170      35.626  36.300  31.804  1.00  0.00      B    O  
ATOM   3529  H1  HOH B1170      36.615  36.595  31.727  1.00  0.00      B    H  
ATOM   3530  H2  HOH B1170      35.286  35.974  30.861  1.00  0.00      B    H  
ATOM   3531  O   HOH B1171       9.895   5.719  12.821  1.00  0.00      B    O  
ATOM   3532  H1  HOH B1171      10.268   5.988  13.750  1.00  0.00      B    H  
ATOM   3533  H2  HOH B1171       9.534   6.581  12.355  1.00  0.00      B    H  
ATOM   3534  O   HOH B1172      14.896  31.425  18.172  1.00  0.00      B    O  
ATOM   3535  H1  HOH B1172      15.833  31.689  18.124  1.00  0.00      B    H  
ATOM   3536  H2  HOH B1172      14.736  30.792  18.973  1.00  0.00      B    H  
ATOM   3537  O   HOH B1173      32.956  33.952  37.910  1.00  0.00      B    O  
ATOM   3538  H1  HOH B1173      33.880  33.615  37.986  1.00  0.00      B    H  
ATOM   3539  H2  HOH B1173      32.822  34.515  38.703  1.00  0.00      B    H  
ATOM   3540  O   HOH B1174       8.249  36.800   3.459  1.00  0.00      B    O  
ATOM   3541  H1  HOH B1174       9.172  36.833   3.146  1.00  0.00      B    H  
ATOM   3542  H2  HOH B1174       7.762  37.582   3.009  1.00  0.00      B    H  
ATOM   3543  O   HOH B1175      24.632  21.762  13.586  1.00  0.00      B    O  
ATOM   3544  H1  HOH B1175      24.558  22.753  13.714  1.00  0.00      B    H  
ATOM   3545  H2  HOH B1175      25.204  21.418  14.344  1.00  0.00      B    H  
ATOM   3546  O   HOH B1176      34.132  37.313  18.203  1.00  0.00      B    O  
ATOM   3547  H1  HOH B1176      35.037  37.183  18.586  1.00  0.00      B    H  
ATOM   3548  H2  HOH B1176      33.662  37.983  18.838  1.00  0.00      B    H  
ATOM   3549  O   HOH B1177      25.810  28.364  32.422  1.00  0.00      B    O  
ATOM   3550  H1  HOH B1177      26.136  28.524  33.352  1.00  0.00      B    H  
ATOM   3551  H2  HOH B1177      26.240  27.555  32.048  1.00  0.00      B    H  
ATOM   3552  O   HOH B1178      31.558  25.114  30.208  1.00  0.00      B    O  
ATOM   3553  H1  HOH B1178      32.007  24.222  30.176  1.00  0.00      B    H  
ATOM   3554  H2  HOH B1178      32.292  25.808  30.315  1.00  0.00      B    H  
ATOM   3555  O   HOH B1179       9.111  36.079  30.263  1.00  0.00      B    O  
ATOM   3556  H1  HOH B1179       9.506  35.173  29.984  1.00  0.00      B    H  
ATOM   3557  H2  HOH B1179       9.788  36.795  30.068  1.00  0.00      B    H  
ATOM   3558  O   HOH B1180      16.524  11.274   3.346  1.00  0.00      B    O  
ATOM   3559  H1  HOH B1180      16.847  11.991   2.754  1.00  0.00      B    H  
ATOM   3560  H2  HOH B1180      17.270  10.584   3.468  1.00  0.00      B    H  
ATOM   3561  O   HOH B1181      19.632  34.718  22.500  1.00  0.00      B    O  
ATOM   3562  H1  HOH B1181      20.025  34.885  23.421  1.00  0.00      B    H  
ATOM   3563  H2  HOH B1181      20.418  34.713  21.837  1.00  0.00      B    H  
ATOM   3564  O   HOH B1182       5.430  27.641  31.450  1.00  0.00      B    O  
ATOM   3565  H1  HOH B1182       6.342  27.470  30.997  1.00  0.00      B    H  
ATOM   3566  H2  HOH B1182       4.682  27.551  30.726  1.00  0.00      B    H  
ATOM   3567  O   HOH B1183       7.669  19.145  31.544  1.00  0.00      B    O  
ATOM   3568  H1  HOH B1183       7.121  19.635  30.802  1.00  0.00      B    H  
ATOM   3569  H2  HOH B1183       7.770  19.815  32.304  1.00  0.00      B    H  
ATOM   3570  O   HOH B1184      28.994  29.223   7.112  1.00  0.00      B    O  
ATOM   3571  H1  HOH B1184      29.369  28.646   6.320  1.00  0.00      B    H  
ATOM   3572  H2  HOH B1184      29.329  28.782   7.961  1.00  0.00      B    H  
ATOM   3573  O   HOH B1185      33.309   7.665  17.106  1.00  0.00      B    O  
ATOM   3574  H1  HOH B1185      32.900   6.844  16.587  1.00  0.00      B    H  
ATOM   3575  H2  HOH B1185      34.080   8.156  16.579  1.00  0.00      B    H  
ATOM   3576  O   HOH B1186       4.010   9.968  21.681  1.00  0.00      B    O  
ATOM   3577  H1  HOH B1186       4.735   9.546  21.101  1.00  0.00      B    H  
ATOM   3578  H2  HOH B1186       4.224   9.703  22.635  1.00  0.00      B    H  
ATOM   3579  O   HOH B1187      28.214  27.767  35.397  1.00  0.00      B    O  
ATOM   3580  H1  HOH B1187      27.728  28.639  35.704  1.00  0.00      B    H  
ATOM   3581  H2  HOH B1187      28.984  28.041  34.786  1.00  0.00      B    H  
ATOM   3582  O   HOH B1188      12.621   5.141  17.005  1.00  0.00      B    O  
ATOM   3583  H1  HOH B1188      12.387   4.319  17.553  1.00  0.00      B    H  
ATOM   3584  H2  HOH B1188      12.781   5.897  17.719  1.00  0.00      B    H  
ATOM   3585  O   HOH B1189      35.539  32.159  18.276  1.00  0.00      B    O  
ATOM   3586  H1  HOH B1189      36.277  31.578  18.514  1.00  0.00      B    H  
ATOM   3587  H2  HOH B1189      35.301  31.993  17.242  1.00  0.00      B    H  
ATOM   3588  O   HOH B1190      15.395   2.517  27.249  1.00  0.00      B    O  
ATOM   3589  H1  HOH B1190      15.290   3.235  27.993  1.00  0.00      B    H  
ATOM   3590  H2  HOH B1190      14.533   1.955  27.260  1.00  0.00      B    H  
ATOM   3591  O   HOH B1191      37.376  39.165   4.598  1.00  0.00      B    O  
ATOM   3592  H1  HOH B1191      36.446  39.142   4.974  1.00  0.00      B    H  
ATOM   3593  H2  HOH B1191      37.943  38.849   5.320  1.00  0.00      B    H  
ATOM   3594  O   HOH B1192       4.581  22.188  27.866  1.00  0.00      B    O  
ATOM   3595  H1  HOH B1192       4.885  21.375  28.288  1.00  0.00      B    H  
ATOM   3596  H2  HOH B1192       5.182  22.462  27.077  1.00  0.00      B    H  
ATOM   3597  O   HOH B1193      33.932   2.777  33.782  1.00  0.00      B    O  
ATOM   3598  H1  HOH B1193      33.709   3.532  33.145  1.00  0.00      B    H  
ATOM   3599  H2  HOH B1193      34.106   3.210  34.627  1.00  0.00      B    H  
ATOM   3600  O   HOH B1194      38.974  10.057  28.235  1.00  0.00      B    O  
ATOM   3601  H1  HOH B1194      39.091  10.858  27.633  1.00  0.00      B    H  
ATOM   3602  H2  HOH B1194      38.405   9.363  27.775  1.00  0.00      B    H  
ATOM   3603  O   HOH B1195      19.227   1.296  12.757  1.00  0.00      B    O  
ATOM   3604  H1  HOH B1195      19.030   0.330  13.128  1.00  0.00      B    H  
ATOM   3605  H2  HOH B1195      20.108   1.300  12.270  1.00  0.00      B    H  
ATOM   3606  O   HOH B1196       9.902   5.694   8.893  1.00  0.00      B    O  
ATOM   3607  H1  HOH B1196       9.650   5.670   7.921  1.00  0.00      B    H  
ATOM   3608  H2  HOH B1196       9.595   6.516   9.406  1.00  0.00      B    H  
ATOM   3609  O   HOH B1197      20.304  13.250  29.725  1.00  0.00      B    O  
ATOM   3610  H1  HOH B1197      20.777  13.477  28.855  1.00  0.00      B    H  
ATOM   3611  H2  HOH B1197      21.046  13.298  30.460  1.00  0.00      B    H  
ATOM   3612  O   HOH B1198      19.844   0.877  17.127  1.00  0.00      B    O  
ATOM   3613  H1  HOH B1198      19.070   0.836  16.444  1.00  0.00      B    H  
ATOM   3614  H2  HOH B1198      19.976   1.899  17.319  1.00  0.00      B    H  
ATOM   3615  O   HOH B1199      36.801  37.235  25.125  1.00  0.00      B    O  
ATOM   3616  H1  HOH B1199      35.951  37.036  24.651  1.00  0.00      B    H  
ATOM   3617  H2  HOH B1199      36.826  38.246  25.272  1.00  0.00      B    H  
ATOM   3618  O   HOH B1200       6.657  15.801  22.416  1.00  0.00      B    O  
ATOM   3619  H1  HOH B1200       5.879  15.133  22.159  1.00  0.00      B    H  
ATOM   3620  H2  HOH B1200       7.129  15.976  21.519  1.00  0.00      B    H  
ATOM   3621  O   HOH B1201      35.556  16.610   9.866  1.00  0.00      B    O  
ATOM   3622  H1  HOH B1201      35.601  17.562  10.347  1.00  0.00      B    H  
ATOM   3623  H2  HOH B1201      36.522  16.367   9.754  1.00  0.00      B    H  
ATOM   3624  O   HOH B1202      25.579  18.695   6.031  1.00  0.00      B    O  
ATOM   3625  H1  HOH B1202      25.477  18.306   7.023  1.00  0.00      B    H  
ATOM   3626  H2  HOH B1202      25.792  17.880   5.467  1.00  0.00      B    H  
ATOM   3627  O   HOH B1203      27.170   7.319  12.311  1.00  0.00      B    O  
ATOM   3628  H1  HOH B1203      27.114   8.076  11.648  1.00  0.00      B    H  
ATOM   3629  H2  HOH B1203      27.459   6.423  11.847  1.00  0.00      B    H  
ATOM   3630  O   HOH B1204      15.751   5.569  35.551  1.00  0.00      B    O  
ATOM   3631  H1  HOH B1204      15.856   5.964  36.483  1.00  0.00      B    H  
ATOM   3632  H2  HOH B1204      15.261   6.255  34.980  1.00  0.00      B    H  
ATOM   3633  O   HOH B1205      19.537  23.957  19.673  1.00  0.00      B    O  
ATOM   3634  H1  HOH B1205      19.012  24.377  18.952  1.00  0.00      B    H  
ATOM   3635  H2  HOH B1205      19.507  24.543  20.483  1.00  0.00      B    H  
ATOM   3636  O   HOH B1206       8.138   2.229   2.941  1.00  0.00      B    O  
ATOM   3637  H1  HOH B1206       9.138   2.597   3.003  1.00  0.00      B    H  
ATOM   3638  H2  HOH B1206       7.791   2.611   2.069  1.00  0.00      B    H  
ATOM   3639  O   HOH B1207      34.084  23.989  32.959  1.00  0.00      B    O  
ATOM   3640  H1  HOH B1207      35.008  23.554  33.013  1.00  0.00      B    H  
ATOM   3641  H2  HOH B1207      34.090  24.696  32.194  1.00  0.00      B    H  
ATOM   3642  O   HOH B1208      28.013   1.846  14.972  1.00  0.00      B    O  
ATOM   3643  H1  HOH B1208      27.019   1.724  14.738  1.00  0.00      B    H  
ATOM   3644  H2  HOH B1208      28.415   2.413  14.236  1.00  0.00      B    H  
ATOM   3645  O   HOH B1209      24.612  15.723  30.415  1.00  0.00      B    O  
ATOM   3646  H1  HOH B1209      24.582  15.796  31.444  1.00  0.00      B    H  
ATOM   3647  H2  HOH B1209      25.513  16.140  30.107  1.00  0.00      B    H  
ATOM   3648  O   HOH B1210       8.359  12.905   7.620  1.00  0.00      B    O  
ATOM   3649  H1  HOH B1210       8.629  12.436   6.763  1.00  0.00      B    H  
ATOM   3650  H2  HOH B1210       8.604  13.858   7.539  1.00  0.00      B    H  
ATOM   3651  O   HOH B1211      12.368  11.780   9.982  1.00  0.00      B    O  
ATOM   3652  H1  HOH B1211      12.747  11.051  10.617  1.00  0.00      B    H  
ATOM   3653  H2  HOH B1211      11.541  11.381   9.527  1.00  0.00      B    H  
ATOM   3654  O   HOH B1212       7.612  35.977  15.319  1.00  0.00      B    O  
ATOM   3655  H1  HOH B1212       6.779  35.999  14.730  1.00  0.00      B    H  
ATOM   3656  H2  HOH B1212       8.356  36.602  14.918  1.00  0.00      B    H  
ATOM   3657  O   HOH B1213      14.213  17.415  13.382  1.00  0.00      B    O  
ATOM   3658  H1  HOH B1213      14.112  18.268  13.894  1.00  0.00      B    H  
ATOM   3659  H2  HOH B1213      14.927  16.876  13.905  1.00  0.00      B    H  
ATOM   3660  O   HOH B1214       6.657  23.319   3.912  1.00  0.00      B    O  
ATOM   3661  H1  HOH B1214       5.888  23.431   4.584  1.00  0.00      B    H  
ATOM   3662  H2  HOH B1214       7.472  22.888   4.413  1.00  0.00      B    H  
ATOM   3663  O   HOH B1215       6.883  17.602  18.378  1.00  0.00      B    O  
ATOM   3664  H1  HOH B1215       7.505  17.273  19.095  1.00  0.00      B    H  
ATOM   3665  H2  HOH B1215       6.450  16.783  18.007  1.00  0.00      B    H  
ATOM   3666  O   HOH B1216      14.665  26.768  27.915  1.00  0.00      B    O  
ATOM   3667  H1  HOH B1216      15.646  27.062  27.801  1.00  0.00      B    H  
ATOM   3668  H2  HOH B1216      14.108  27.131  27.100  1.00  0.00      B    H  
ATOM   3669  O   HOH B1217      12.183   4.919   2.239  1.00  0.00      B    O  
ATOM   3670  H1  HOH B1217      11.504   4.241   2.595  1.00  0.00      B    H  
ATOM   3671  H2  HOH B1217      11.870   5.855   2.550  1.00  0.00      B    H  
ATOM   3672  O   HOH B1218      20.488  35.081   2.476  1.00  0.00      B    O  
ATOM   3673  H1  HOH B1218      20.624  35.937   2.960  1.00  0.00      B    H  
ATOM   3674  H2  HOH B1218      21.291  34.481   2.586  1.00  0.00      B    H  
ATOM   3675  O   HOH B1219      29.278  34.042  38.582  1.00  0.00      B    O  
ATOM   3676  H1  HOH B1219      30.029  33.536  39.046  1.00  0.00      B    H  
ATOM   3677  H2  HOH B1219      28.447  33.651  38.896  1.00  0.00      B    H  
ATOM   3678  O   HOH B1220       1.658  22.399   4.954  1.00  0.00      B    O  
ATOM   3679  H1  HOH B1220       1.089  21.795   4.357  1.00  0.00      B    H  
ATOM   3680  H2  HOH B1220       1.757  21.943   5.855  1.00  0.00      B    H  
ATOM   3681  O   HOH B1221       4.858  17.520   3.244  1.00  0.00      B    O  
ATOM   3682  H1  HOH B1221       5.700  18.169   3.181  1.00  0.00      B    H  
ATOM   3683  H2  HOH B1221       4.300  17.682   2.420  1.00  0.00      B    H  
ATOM   3684  O   HOH B1222      11.162  12.251   2.175  1.00  0.00      B    O  
ATOM   3685  H1  HOH B1222      12.150  12.349   2.466  1.00  0.00      B    H  
ATOM   3686  H2  HOH B1222      11.104  11.532   1.515  1.00  0.00      B    H  
ATOM   3687  O   HOH B1223      33.248  13.408  21.444  1.00  0.00      B    O  
ATOM   3688  H1  HOH B1223      32.975  13.897  20.572  1.00  0.00      B    H  
ATOM   3689  H2  HOH B1223      33.540  14.009  22.154  1.00  0.00      B    H  
ATOM   3690  O   HOH B1224      28.212  24.917  26.677  1.00  0.00      B    O  
ATOM   3691  H1  HOH B1224      28.337  24.607  25.721  1.00  0.00      B    H  
ATOM   3692  H2  HOH B1224      29.124  25.344  26.982  1.00  0.00      B    H  
ATOM   3693  O   HOH B1225       4.823  26.333  27.299  1.00  0.00      B    O  
ATOM   3694  H1  HOH B1225       4.808  27.356  27.437  1.00  0.00      B    H  
ATOM   3695  H2  HOH B1225       4.600  25.811  28.127  1.00  0.00      B    H  
ATOM   3696  O   HOH B1226       7.046   3.521  13.188  1.00  0.00      B    O  
ATOM   3697  H1  HOH B1226       7.876   3.282  12.674  1.00  0.00      B    H  
ATOM   3698  H2  HOH B1226       7.083   2.906  13.992  1.00  0.00      B    H  
ATOM   3699  O   HOH B1227      24.405   9.822   0.393  1.00  0.00      B    O  
ATOM   3700  H1  HOH B1227      24.150   9.612   1.341  1.00  0.00      B    H  
ATOM   3701  H2  HOH B1227      23.556  10.283   0.106  1.00  0.00      B    H  
ATOM   3702  O   HOH B1228      17.854  14.607  11.648  1.00  0.00      B    O  
ATOM   3703  H1  HOH B1228      18.418  15.119  12.304  1.00  0.00      B    H  
ATOM   3704  H2  HOH B1228      18.468  13.845  11.389  1.00  0.00      B    H  
ATOM   3705  O   HOH B1229       8.432  15.909  20.083  1.00  0.00      B    O  
ATOM   3706  H1  HOH B1229       9.363  16.096  20.483  1.00  0.00      B    H  
ATOM   3707  H2  HOH B1229       8.328  14.924  20.036  1.00  0.00      B    H  
ATOM   3708  O   HOH B1230       8.753   3.597  23.933  1.00  0.00      B    O  
ATOM   3709  H1  HOH B1230       7.844   3.703  24.366  1.00  0.00      B    H  
ATOM   3710  H2  HOH B1230       9.332   4.384  24.251  1.00  0.00      B    H  
ATOM   3711  O   HOH B1231      23.865  26.481  12.308  1.00  0.00      B    O  
ATOM   3712  H1  HOH B1231      23.004  26.525  12.817  1.00  0.00      B    H  
ATOM   3713  H2  HOH B1231      23.836  25.904  11.498  1.00  0.00      B    H  
ATOM   3714  O   HOH B1232      38.606  21.141  27.278  1.00  0.00      B    O  
ATOM   3715  H1  HOH B1232      38.045  20.824  26.547  1.00  0.00      B    H  
ATOM   3716  H2  HOH B1232      39.489  20.689  27.179  1.00  0.00      B    H  
ATOM   3717  O   HOH B1233      16.477  18.587   0.485  1.00  0.00      B    O  
ATOM   3718  H1  HOH B1233      16.677  19.521   0.009  1.00  0.00      B    H  
ATOM   3719  H2  HOH B1233      15.603  18.760   0.962  1.00  0.00      B    H  
ATOM   3720  O   HOH B1234       4.922  34.239  31.192  1.00  0.00      B    O  
ATOM   3721  H1  HOH B1234       5.509  35.052  30.977  1.00  0.00      B    H  
ATOM   3722  H2  HOH B1234       5.205  33.551  30.534  1.00  0.00      B    H  
ATOM   3723  O   HOH B1235      28.124  31.982  29.476  1.00  0.00      B    O  
ATOM   3724  H1  HOH B1235      28.048  30.964  29.326  1.00  0.00      B    H  
ATOM   3725  H2  HOH B1235      28.019  32.041  30.497  1.00  0.00      B    H  
ATOM   3726  O   HOH B1236      21.199  27.297  23.059  1.00  0.00      B    O  
ATOM   3727  H1  HOH B1236      21.334  26.968  24.023  1.00  0.00      B    H  
ATOM   3728  H2  HOH B1236      20.473  26.670  22.729  1.00  0.00      B    H  
ATOM   3729  O   HOH B1237      28.117  16.532   1.794  1.00  0.00      B    O  
ATOM   3730  H1  HOH B1237      28.177  17.486   2.070  1.00  0.00      B    H  
ATOM   3731  H2  HOH B1237      28.699  16.471   0.940  1.00  0.00      B    H  
ATOM   3732  O   HOH B1238      17.299   3.308  35.305  1.00  0.00      B    O  
ATOM   3733  H1  HOH B1238      18.163   3.462  35.837  1.00  0.00      B    H  
ATOM   3734  H2  HOH B1238      16.669   4.107  35.510  1.00  0.00      B    H  
ATOM   3735  O   HOH B1239       6.362   8.251  10.596  1.00  0.00      B    O  
ATOM   3736  H1  HOH B1239       6.413   7.239  10.673  1.00  0.00      B    H  
ATOM   3737  H2  HOH B1239       7.243   8.697  10.876  1.00  0.00      B    H  
ATOM   3738  O   HOH B1240      31.370  13.915   5.529  1.00  0.00      B    O  
ATOM   3739  H1  HOH B1240      31.492  13.444   6.361  1.00  0.00      B    H  
ATOM   3740  H2  HOH B1240      30.986  14.762   5.764  1.00  0.00      B    H  
ATOM   3741  O   HOH B1241       1.682  17.254  16.656  1.00  0.00      B    O  
ATOM   3742  H1  HOH B1241       1.923  17.770  15.816  1.00  0.00      B    H  
ATOM   3743  H2  HOH B1241       1.402  16.312  16.342  1.00  0.00      B    H  
ATOM   3744  O   HOH B1242      35.369  12.032  35.498  1.00  0.00      B    O  
ATOM   3745  H1  HOH B1242      35.853  11.566  34.750  1.00  0.00      B    H  
ATOM   3746  H2  HOH B1242      35.961  12.078  36.308  1.00  0.00      B    H  
ATOM   3747  O   HOH B1243      16.789  19.435  22.377  1.00  0.00      B    O  
ATOM   3748  H1  HOH B1243      17.013  18.698  21.760  1.00  0.00      B    H  
ATOM   3749  H2  HOH B1243      16.895  19.014  23.308  1.00  0.00      B    H  
ATOM   3750  O   HOH B1244      20.476  18.970  31.262  1.00  0.00      B    O  
ATOM   3751  H1  HOH B1244      19.506  19.092  31.073  1.00  0.00      B    H  
ATOM   3752  H2  HOH B1244      20.956  19.794  30.990  1.00  0.00      B    H  
ATOM   3753  O   HOH B1245      34.490  20.977  31.591  1.00  0.00      B    O  
ATOM   3754  H1  HOH B1245      35.240  21.338  32.132  1.00  0.00      B    H  
ATOM   3755  H2  HOH B1245      34.929  20.703  30.723  1.00  0.00      B    H  
ATOM   3756  O   HOH B1246       1.439  10.062  32.340  1.00  0.00      B    O  
ATOM   3757  H1  HOH B1246       0.867  10.432  33.075  1.00  0.00      B    H  
ATOM   3758  H2  HOH B1246       1.258   9.078  32.277  1.00  0.00      B    H  
ATOM   3759  O   HOH B1247      19.457  15.383  14.064  1.00  0.00      B    O  
ATOM   3760  H1  HOH B1247      20.255  15.493  13.480  1.00  0.00      B    H  
ATOM   3761  H2  HOH B1247      19.168  16.256  14.418  1.00  0.00      B    H  
ATOM   3762  O   HOH B1248      17.026  28.815  19.070  1.00  0.00      B    O  
ATOM   3763  H1  HOH B1248      16.441  28.270  19.717  1.00  0.00      B    H  
ATOM   3764  H2  HOH B1248      17.541  29.599  19.506  1.00  0.00      B    H  
ATOM   3765  O   HOH B1249       1.393  37.278  27.545  1.00  0.00      B    O  
ATOM   3766  H1  HOH B1249       1.629  38.259  27.755  1.00  0.00      B    H  
ATOM   3767  H2  HOH B1249       0.411  37.176  27.669  1.00  0.00      B    H  
ATOM   3768  O   HOH B1250      24.595  22.669  23.734  1.00  0.00      B    O  
ATOM   3769  H1  HOH B1250      25.203  22.561  24.546  1.00  0.00      B    H  
ATOM   3770  H2  HOH B1250      24.526  21.831  23.221  1.00  0.00      B    H  
ATOM   3771  O   HOH B1251       2.797  25.002   0.641  1.00  0.00      B    O  
ATOM   3772  H1  HOH B1251       3.688  25.309   1.010  1.00  0.00      B    H  
ATOM   3773  H2  HOH B1251       2.347  25.737   0.105  1.00  0.00      B    H  
ATOM   3774  O   HOH B1252      17.465  22.773   8.916  1.00  0.00      B    O  
ATOM   3775  H1  HOH B1252      17.944  23.049   9.745  1.00  0.00      B    H  
ATOM   3776  H2  HOH B1252      17.751  21.868   8.631  1.00  0.00      B    H  
ATOM   3777  O   HOH B1253      24.495   6.825  10.632  1.00  0.00      B    O  
ATOM   3778  H1  HOH B1253      24.531   6.342  11.512  1.00  0.00      B    H  
ATOM   3779  H2  HOH B1253      25.213   7.536  10.599  1.00  0.00      B    H  
ATOM   3780  O   HOH B1254      26.371  16.802  26.216  1.00  0.00      B    O  
ATOM   3781  H1  HOH B1254      26.580  17.748  25.855  1.00  0.00      B    H  
ATOM   3782  H2  HOH B1254      27.241  16.272  26.091  1.00  0.00      B    H  
ATOM   3783  O   HOH B1255      11.168   4.503  28.993  1.00  0.00      B    O  
ATOM   3784  H1  HOH B1255      11.711   4.590  28.130  1.00  0.00      B    H  
ATOM   3785  H2  HOH B1255      11.155   3.495  29.255  1.00  0.00      B    H  
ATOM   3786  O   HOH B1256      17.351  21.704  20.450  1.00  0.00      B    O  
ATOM   3787  H1  HOH B1256      17.154  20.859  20.997  1.00  0.00      B    H  
ATOM   3788  H2  HOH B1256      17.798  22.363  21.061  1.00  0.00      B    H  
ATOM   3789  O   HOH B1257      35.445  18.181  22.794  1.00  0.00      B    O  
ATOM   3790  H1  HOH B1257      36.427  17.913  22.536  1.00  0.00      B    H  
ATOM   3791  H2  HOH B1257      35.323  19.103  22.426  1.00  0.00      B    H  
ATOM   3792  O   HOH B1258      23.379  27.358  17.234  1.00  0.00      B    O  
ATOM   3793  H1  HOH B1258      24.092  27.166  17.928  1.00  0.00      B    H  
ATOM   3794  H2  HOH B1258      23.497  28.325  17.079  1.00  0.00      B    H  
ATOM   3795  O   HOH B1259      30.935  38.577  35.875  1.00  0.00      B    O  
ATOM   3796  H1  HOH B1259      30.162  39.229  35.861  1.00  0.00      B    H  
ATOM   3797  H2  HOH B1259      30.565  37.688  36.159  1.00  0.00      B    H  
ATOM   3798  O   HOH B1260      10.767  24.644  38.383  1.00  0.00      B    O  
ATOM   3799  H1  HOH B1260      11.583  24.424  37.833  1.00  0.00      B    H  
ATOM   3800  H2  HOH B1260      10.068  24.847  37.744  1.00  0.00      B    H  
ATOM   3801  O   HOH B1261      35.510   3.994  15.390  1.00  0.00      B    O  
ATOM   3802  H1  HOH B1261      36.308   3.429  15.025  1.00  0.00      B    H  
ATOM   3803  H2  HOH B1261      35.868   4.667  16.146  1.00  0.00      B    H  
ATOM   3804  O   HOH B1262       0.439  34.817  35.445  1.00  0.00      B    O  
ATOM   3805  H1  HOH B1262       1.430  34.534  35.555  1.00  0.00      B    H  
ATOM   3806  H2  HOH B1262      -0.005  34.622  36.367  1.00  0.00      B    H  
ATOM   3807  O   HOH B1263      21.663  15.871  21.926  1.00  0.00      B    O  
ATOM   3808  H1  HOH B1263      21.371  15.319  21.185  1.00  0.00      B    H  
ATOM   3809  H2  HOH B1263      22.056  15.211  22.623  1.00  0.00      B    H  
ATOM   3810  O   HOH B1264      23.046   8.885   3.541  1.00  0.00      B    O  
ATOM   3811  H1  HOH B1264      22.762   8.100   3.060  1.00  0.00      B    H  
ATOM   3812  H2  HOH B1264      22.285   9.535   3.439  1.00  0.00      B    H  
ATOM   3813  O   HOH B1265      17.501  20.949  27.184  1.00  0.00      B    O  
ATOM   3814  H1  HOH B1265      17.783  21.892  27.528  1.00  0.00      B    H  
ATOM   3815  H2  HOH B1265      16.607  20.715  27.630  1.00  0.00      B    H  
ATOM   3816  O   HOH B1266      31.859  18.756  26.851  1.00  0.00      B    O  
ATOM   3817  H1  HOH B1266      31.787  19.503  27.556  1.00  0.00      B    H  
ATOM   3818  H2  HOH B1266      30.928  18.435  26.697  1.00  0.00      B    H  
ATOM   3819  O   HOH B1267      17.546  23.846  36.342  1.00  0.00      B    O  
ATOM   3820  H1  HOH B1267      17.405  24.722  36.835  1.00  0.00      B    H  
ATOM   3821  H2  HOH B1267      18.523  23.648  36.264  1.00  0.00      B    H  
ATOM   3822  O   HOH B1268      23.872  10.456   9.633  1.00  0.00      B    O  
ATOM   3823  H1  HOH B1268      23.445  10.134   8.788  1.00  0.00      B    H  
ATOM   3824  H2  HOH B1268      23.055  10.630  10.232  1.00  0.00      B    H  
ATOM   3825  O   HOH B1269       3.041  10.418  36.562  1.00  0.00      B    O  
ATOM   3826  H1  HOH B1269       3.429  10.572  37.423  1.00  0.00      B    H  
ATOM   3827  H2  HOH B1269       2.047  10.189  36.666  1.00  0.00      B    H  
ATOM   3828  O   HOH B1270      25.205  17.632  23.485  1.00  0.00      B    O  
ATOM   3829  H1  HOH B1270      24.217  17.390  23.523  1.00  0.00      B    H  
ATOM   3830  H2  HOH B1270      25.317  18.126  24.348  1.00  0.00      B    H  
ATOM   3831  O   HOH B1271      27.967   0.733  32.547  1.00  0.00      B    O  
ATOM   3832  H1  HOH B1271      27.118   0.935  32.001  1.00  0.00      B    H  
ATOM   3833  H2  HOH B1271      27.686   0.796  33.574  1.00  0.00      B    H  
ATOM   3834  O   HOH B1272      25.187  11.398   6.453  1.00  0.00      B    O  
ATOM   3835  H1  HOH B1272      25.070  10.434   6.649  1.00  0.00      B    H  
ATOM   3836  H2  HOH B1272      25.393  11.800   7.321  1.00  0.00      B    H  
ATOM   3837  O   HOH B1273      16.882  19.632  10.340  1.00  0.00      B    O  
ATOM   3838  H1  HOH B1273      17.292  19.429   9.440  1.00  0.00      B    H  
ATOM   3839  H2  HOH B1273      16.513  18.749  10.739  1.00  0.00      B    H  
ATOM   3840  O   HOH B1274       4.276  19.391  31.923  1.00  0.00      B    O  
ATOM   3841  H1  HOH B1274       4.553  19.892  32.754  1.00  0.00      B    H  
ATOM   3842  H2  HOH B1274       3.283  19.196  31.989  1.00  0.00      B    H  
ATOM   3843  O   HOH B1275      31.622  15.643  11.373  1.00  0.00      B    O  
ATOM   3844  H1  HOH B1275      31.468  15.685  12.403  1.00  0.00      B    H  
ATOM   3845  H2  HOH B1275      32.546  15.357  11.163  1.00  0.00      B    H  
ATOM   3846  O   HOH B1276      14.906   9.017  19.778  1.00  0.00      B    O  
ATOM   3847  H1  HOH B1276      15.572   8.275  19.871  1.00  0.00      B    H  
ATOM   3848  H2  HOH B1276      15.389   9.889  19.739  1.00  0.00      B    H  
ATOM   3849  O   HOH B1277       4.531   8.834  23.954  1.00  0.00      B    O  
ATOM   3850  H1  HOH B1277       5.326   9.269  24.355  1.00  0.00      B    H  
ATOM   3851  H2  HOH B1277       3.672   9.036  24.492  1.00  0.00      B    H  
ATOM   3852  O   HOH B1278      28.750  21.007  20.061  1.00  0.00      B    O  
ATOM   3853  H1  HOH B1278      29.021  20.701  19.196  1.00  0.00      B    H  
ATOM   3854  H2  HOH B1278      28.121  20.271  20.416  1.00  0.00      B    H  
ATOM   3855  O   HOH B1279       1.343  15.468  38.062  1.00  0.00      B    O  
ATOM   3856  H1  HOH B1279       2.031  14.791  37.854  1.00  0.00      B    H  
ATOM   3857  H2  HOH B1279       1.148  16.084  37.246  1.00  0.00      B    H  
ATOM   3858  O   HOH B1280      27.967  16.299  38.240  1.00  0.00      B    O  
ATOM   3859  H1  HOH B1280      28.616  17.023  37.892  1.00  0.00      B    H  
ATOM   3860  H2  HOH B1280      27.214  16.803  38.743  1.00  0.00      B    H  
ATOM   3861  O   HOH B1281      21.142   0.807   2.137  1.00  0.00      B    O  
ATOM   3862  H1  HOH B1281      20.913   1.533   2.833  1.00  0.00      B    H  
ATOM   3863  H2  HOH B1281      20.302   0.531   1.670  1.00  0.00      B    H  
ATOM   3864  O   HOH B1282      25.907  26.843  15.316  1.00  0.00      B    O  
ATOM   3865  H1  HOH B1282      25.086  27.259  15.748  1.00  0.00      B    H  
ATOM   3866  H2  HOH B1282      26.344  27.462  14.638  1.00  0.00      B    H  
ATOM   3867  O   HOH B1283      31.449   2.257   9.213  1.00  0.00      B    O  
ATOM   3868  H1  HOH B1283      32.332   1.932   9.587  1.00  0.00      B    H  
ATOM   3869  H2  HOH B1283      31.447   3.270   9.287  1.00  0.00      B    H  
ATOM   3870  O   HOH B1284      31.785  30.754  24.003  1.00  0.00      B    O  
ATOM   3871  H1  HOH B1284      31.997  31.514  23.389  1.00  0.00      B    H  
ATOM   3872  H2  HOH B1284      31.464  29.955  23.479  1.00  0.00      B    H  
ATOM   3873  O   HOH B1285      32.248  20.552  24.056  1.00  0.00      B    O  
ATOM   3874  H1  HOH B1285      31.924  21.010  24.957  1.00  0.00      B    H  
ATOM   3875  H2  HOH B1285      33.020  19.975  24.241  1.00  0.00      B    H  
ATOM   3876  O   HOH B1286      36.492  37.739  19.347  1.00  0.00      B    O  
ATOM   3877  H1  HOH B1286      37.103  36.939  19.169  1.00  0.00      B    H  
ATOM   3878  H2  HOH B1286      36.785  38.495  18.761  1.00  0.00      B    H  
ATOM   3879  O   HOH B1287      33.675   9.823   4.126  1.00  0.00      B    O  
ATOM   3880  H1  HOH B1287      34.597   9.599   4.046  1.00  0.00      B    H  
ATOM   3881  H2  HOH B1287      33.226   9.712   5.056  1.00  0.00      B    H  
ATOM   3882  O   HOH B1288      22.927  28.678   8.844  1.00  0.00      B    O  
ATOM   3883  H1  HOH B1288      23.773  28.703   9.398  1.00  0.00      B    H  
ATOM   3884  H2  HOH B1288      22.223  29.285   9.373  1.00  0.00      B    H  
ATOM   3885  O   HOH B1289      10.785  12.887  29.001  1.00  0.00      B    O  
ATOM   3886  H1  HOH B1289      10.118  12.191  29.158  1.00  0.00      B    H  
ATOM   3887  H2  HOH B1289      10.843  12.888  27.946  1.00  0.00      B    H  
ATOM   3888  O   HOH B1290      32.706  33.983  27.970  1.00  0.00      B    O  
ATOM   3889  H1  HOH B1290      31.711  34.009  27.698  1.00  0.00      B    H  
ATOM   3890  H2  HOH B1290      32.727  34.250  28.927  1.00  0.00      B    H  
ATOM   3891  O   HOH B1291      29.616  37.573  32.054  1.00  0.00      B    O  
ATOM   3892  H1  HOH B1291      29.166  38.293  32.527  1.00  0.00      B    H  
ATOM   3893  H2  HOH B1291      29.089  36.744  32.301  1.00  0.00      B    H  
ATOM   3894  O   HOH B1292      35.717   3.655  11.545  1.00  0.00      B    O  
ATOM   3895  H1  HOH B1292      35.774   4.106  12.438  1.00  0.00      B    H  
ATOM   3896  H2  HOH B1292      36.113   4.291  10.822  1.00  0.00      B    H  
ATOM   3897  O   HOH B1293       3.453  25.909  33.186  1.00  0.00      B    O  
ATOM   3898  H1  HOH B1293       4.437  26.315  33.328  1.00  0.00      B    H  
ATOM   3899  H2  HOH B1293       2.757  26.643  33.011  1.00  0.00      B    H  
ATOM   3900  O   HOH B1294      33.024  30.557  19.635  1.00  0.00      B    O  
ATOM   3901  H1  HOH B1294      32.135  31.005  19.443  1.00  0.00      B    H  
ATOM   3902  H2  HOH B1294      33.666  30.907  18.924  1.00  0.00      B    H  
ATOM   3903  O   HOH B1295      10.566  19.450  27.005  1.00  0.00      B    O  
ATOM   3904  H1  HOH B1295      11.042  19.025  27.811  1.00  0.00      B    H  
ATOM   3905  H2  HOH B1295       9.629  19.694  27.368  1.00  0.00      B    H  
ATOM   3906  O   HOH B1296      31.974   6.041  12.066  1.00  0.00      B    O  
ATOM   3907  H1  HOH B1296      31.098   6.004  12.485  1.00  0.00      B    H  
ATOM   3908  H2  HOH B1296      31.993   5.583  11.177  1.00  0.00      B    H  
ATOM   3909  O   HOH B1297      23.609  23.163   2.234  1.00  0.00      B    O  
ATOM   3910  H1  HOH B1297      23.796  22.721   1.371  1.00  0.00      B    H  
ATOM   3911  H2  HOH B1297      23.126  24.031   2.033  1.00  0.00      B    H  
ATOM   3912  O   HOH B1298       7.194   3.216   0.596  1.00  0.00      B    O  
ATOM   3913  H1  HOH B1298       6.626   2.790  -0.147  1.00  0.00      B    H  
ATOM   3914  H2  HOH B1298       7.413   4.159   0.316  1.00  0.00      B    H  
ATOM   3915  O   HOH B1299       1.588  37.907  38.642  1.00  0.00      B    O  
ATOM   3916  H1  HOH B1299       0.625  37.540  38.661  1.00  0.00      B    H  
ATOM   3917  H2  HOH B1299       1.572  38.851  38.983  1.00  0.00      B    H  
ATOM   3918  O   HOH B1300      21.352  30.248  10.184  1.00  0.00      B    O  
ATOM   3919  H1  HOH B1300      21.569  29.932  11.118  1.00  0.00      B    H  
ATOM   3920  H2  HOH B1300      21.551  31.210  10.129  1.00  0.00      B    H  
ATOM   3921  O   HOH B1301       2.131  15.265  22.271  1.00  0.00      B    O  
ATOM   3922  H1  HOH B1301       1.505  14.512  21.965  1.00  0.00      B    H  
ATOM   3923  H2  HOH B1301       1.509  16.024  22.430  1.00  0.00      B    H  
ATOM   3924  O   HOH B1302       9.195  19.038  21.919  1.00  0.00      B    O  
ATOM   3925  H1  HOH B1302       8.177  19.211  21.930  1.00  0.00      B    H  
ATOM   3926  H2  HOH B1302       9.514  18.894  22.850  1.00  0.00      B    H  
ATOM   3927  O   HOH B1303      33.627  31.190  28.467  1.00  0.00      B    O  
ATOM   3928  H1  HOH B1303      32.955  31.457  29.204  1.00  0.00      B    H  
ATOM   3929  H2  HOH B1303      33.069  31.158  27.617  1.00  0.00      B    H  
ATOM   3930  O   HOH B1304      15.628  12.773  28.977  1.00  0.00      B    O  
ATOM   3931  H1  HOH B1304      15.927  12.247  28.146  1.00  0.00      B    H  
ATOM   3932  H2  HOH B1304      15.534  13.689  28.707  1.00  0.00      B    H  
ATOM   3933  O   HOH B1305      20.208   8.137  38.677  1.00  0.00      B    O  
ATOM   3934  H1  HOH B1305      20.398   8.861  38.081  1.00  0.00      B    H  
ATOM   3935  H2  HOH B1305      19.244   8.199  38.859  1.00  0.00      B    H  
ATOM   3936  O   HOH B1306      23.685   2.879  17.877  1.00  0.00      B    O  
ATOM   3937  H1  HOH B1306      23.296   2.032  17.493  1.00  0.00      B    H  
ATOM   3938  H2  HOH B1306      24.674   2.722  18.049  1.00  0.00      B    H  
ATOM   3939  O   HOH B1307      33.639  12.732   4.235  1.00  0.00      B    O  
ATOM   3940  H1  HOH B1307      32.817  12.808   4.819  1.00  0.00      B    H  
ATOM   3941  H2  HOH B1307      33.734  11.689   4.017  1.00  0.00      B    H  
ATOM   3942  O   HOH B1308      37.196   8.024  27.778  1.00  0.00      B    O  
ATOM   3943  H1  HOH B1308      36.570   7.927  28.556  1.00  0.00      B    H  
ATOM   3944  H2  HOH B1308      37.692   7.154  27.708  1.00  0.00      B    H  
ATOM   3945  O   HOH B1309       3.322   9.574  13.935  1.00  0.00      B    O  
ATOM   3946  H1  HOH B1309       2.518   9.106  13.421  1.00  0.00      B    H  
ATOM   3947  H2  HOH B1309       3.311  10.514  13.570  1.00  0.00      B    H  
ATOM   3948  O   HOH B1310      14.827   0.656   8.558  1.00  0.00      B    O  
ATOM   3949  H1  HOH B1310      15.408   1.416   8.200  1.00  0.00      B    H  
ATOM   3950  H2  HOH B1310      14.496   0.908   9.460  1.00  0.00      B    H  
ATOM   3951  O   HOH B1311      21.568  13.354   8.274  1.00  0.00      B    O  
ATOM   3952  H1  HOH B1311      21.860  12.870   7.403  1.00  0.00      B    H  
ATOM   3953  H2  HOH B1311      20.571  13.313   8.375  1.00  0.00      B    H  
ATOM   3954  O   HOH B1312       3.421  17.632   1.010  1.00  0.00      B    O  
ATOM   3955  H1  HOH B1312       3.857  18.040   0.154  1.00  0.00      B    H  
ATOM   3956  H2  HOH B1312       2.409  17.763   0.839  1.00  0.00      B    H  
ATOM   3957  O   HOH B1313      22.395  20.444  12.376  1.00  0.00      B    O  
ATOM   3958  H1  HOH B1313      23.159  20.961  12.867  1.00  0.00      B    H  
ATOM   3959  H2  HOH B1313      21.672  21.173  12.196  1.00  0.00      B    H  
ATOM   3960  O   HOH B1314       6.888   4.085  30.687  1.00  0.00      B    O  
ATOM   3961  H1  HOH B1314       7.722   4.095  30.123  1.00  0.00      B    H  
ATOM   3962  H2  HOH B1314       6.192   4.701  30.199  1.00  0.00      B    H  
ATOM   3963  O   HOH B1315      37.981  17.415  24.988  1.00  0.00      B    O  
ATOM   3964  H1  HOH B1315      38.148  16.471  25.362  1.00  0.00      B    H  
ATOM   3965  H2  HOH B1315      38.697  17.533  24.281  1.00  0.00      B    H  
ATOM   3966  O   HOH B1316      38.969  13.608  35.339  1.00  0.00      B    O  
ATOM   3967  H1  HOH B1316      38.560  14.520  35.113  1.00  0.00      B    H  
ATOM   3968  H2  HOH B1316      39.860  13.499  34.860  1.00  0.00      B    H  
ATOM   3969  O   HOH B1317      25.769  37.682   9.195  1.00  0.00      B    O  
ATOM   3970  H1  HOH B1317      26.079  36.771   8.909  1.00  0.00      B    H  
ATOM   3971  H2  HOH B1317      25.102  37.605   9.933  1.00  0.00      B    H  
ATOM   3972  O   HOH B1318      36.163  28.284   5.610  1.00  0.00      B    O  
ATOM   3973  H1  HOH B1318      36.525  28.984   6.333  1.00  0.00      B    H  
ATOM   3974  H2  HOH B1318      36.297  28.780   4.705  1.00  0.00      B    H  
ATOM   3975  O   HOH B1319      28.059  14.197  21.412  1.00  0.00      B    O  
ATOM   3976  H1  HOH B1319      27.152  14.696  21.389  1.00  0.00      B    H  
ATOM   3977  H2  HOH B1319      28.486  14.273  20.518  1.00  0.00      B    H  
ATOM   3978  O   HOH B1320       3.797   3.238  22.877  1.00  0.00      B    O  
ATOM   3979  H1  HOH B1320       3.405   2.882  21.991  1.00  0.00      B    H  
ATOM   3980  H2  HOH B1320       3.351   4.136  23.088  1.00  0.00      B    H  
ATOM   3981  O   HOH B1321      37.031  30.555   7.103  1.00  0.00      B    O  
ATOM   3982  H1  HOH B1321      36.525  31.064   6.400  1.00  0.00      B    H  
ATOM   3983  H2  HOH B1321      37.838  31.123   7.316  1.00  0.00      B    H  
ATOM   3984  O   HOH B1322       3.443  28.269  17.328  1.00  0.00      B    O  
ATOM   3985  H1  HOH B1322       2.752  27.710  16.828  1.00  0.00      B    H  
ATOM   3986  H2  HOH B1322       4.271  27.701  17.580  1.00  0.00      B    H  
ATOM   3987  O   HOH B1323      12.015  17.683   1.818  1.00  0.00      B    O  
ATOM   3988  H1  HOH B1323      12.706  17.212   2.362  1.00  0.00      B    H  
ATOM   3989  H2  HOH B1323      12.501  18.309   1.135  1.00  0.00      B    H  
ATOM   3990  O   HOH B1324      34.632  38.346   5.150  1.00  0.00      B    O  
ATOM   3991  H1  HOH B1324      34.227  37.684   5.796  1.00  0.00      B    H  
ATOM   3992  H2  HOH B1324      34.565  38.004   4.240  1.00  0.00      B    H  
ATOM   3993  O   HOH B1325      10.134   1.282  24.507  1.00  0.00      B    O  
ATOM   3994  H1  HOH B1325       9.323   0.675  24.578  1.00  0.00      B    H  
ATOM   3995  H2  HOH B1325       9.794   2.216  24.370  1.00  0.00      B    H  
ATOM   3996  O   HOH B1326      11.342  12.638  17.527  1.00  0.00      B    O  
ATOM   3997  H1  HOH B1326      11.439  13.625  17.407  1.00  0.00      B    H  
ATOM   3998  H2  HOH B1326      10.387  12.376  17.295  1.00  0.00      B    H  
ATOM   3999  O   HOH B1327      12.968  15.679  35.971  1.00  0.00      B    O  
ATOM   4000  H1  HOH B1327      13.866  15.281  36.321  1.00  0.00      B    H  
ATOM   4001  H2  HOH B1327      12.435  14.893  35.555  1.00  0.00      B    H  
ATOM   4002  O   HOH B1328      37.254  26.693  17.808  1.00  0.00      B    O  
ATOM   4003  H1  HOH B1328      37.605  27.607  17.584  1.00  0.00      B    H  
ATOM   4004  H2  HOH B1328      36.658  26.356  16.995  1.00  0.00      B    H  
ATOM   4005  O   HOH B1329       4.090   3.817  13.989  1.00  0.00      B    O  
ATOM   4006  H1  HOH B1329       4.038   2.832  13.741  1.00  0.00      B    H  
ATOM   4007  H2  HOH B1329       5.090   4.002  14.036  1.00  0.00      B    H  
ATOM   4008  O   HOH B1330      31.949  32.122  17.099  1.00  0.00      B    O  
ATOM   4009  H1  HOH B1330      32.372  32.912  17.514  1.00  0.00      B    H  
ATOM   4010  H2  HOH B1330      31.119  32.471  16.551  1.00  0.00      B    H  
ATOM   4011  O   HOH B1331      27.774  34.990   6.332  1.00  0.00      B    O  
ATOM   4012  H1  HOH B1331      28.638  34.495   6.232  1.00  0.00      B    H  
ATOM   4013  H2  HOH B1331      28.034  35.981   6.297  1.00  0.00      B    H  
ATOM   4014  O   HOH B1332      14.947  18.207  35.577  1.00  0.00      B    O  
ATOM   4015  H1  HOH B1332      14.731  17.216  35.727  1.00  0.00      B    H  
ATOM   4016  H2  HOH B1332      15.954  18.273  35.610  1.00  0.00      B    H  
ATOM   4017  O   HOH B1333      31.242   5.673  31.699  1.00  0.00      B    O  
ATOM   4018  H1  HOH B1333      30.407   5.572  31.240  1.00  0.00      B    H  
ATOM   4019  H2  HOH B1333      31.422   6.640  31.758  1.00  0.00      B    H  
ATOM   4020  O   HOH B1334      10.325  22.991  27.104  1.00  0.00      B    O  
ATOM   4021  H1  HOH B1334      10.215  22.633  26.138  1.00  0.00      B    H  
ATOM   4022  H2  HOH B1334       9.382  23.251  27.392  1.00  0.00      B    H  
ATOM   4023  O   HOH B1335       2.522   7.741   6.701  1.00  0.00      B    O  
ATOM   4024  H1  HOH B1335       3.156   7.181   6.127  1.00  0.00      B    H  
ATOM   4025  H2  HOH B1335       2.950   7.778   7.648  1.00  0.00      B    H  
ATOM   4026  O   HOH B1336       4.647  30.303  16.035  1.00  0.00      B    O  
ATOM   4027  H1  HOH B1336       4.820  29.720  15.192  1.00  0.00      B    H  
ATOM   4028  H2  HOH B1336       4.107  29.808  16.723  1.00  0.00      B    H  
ATOM   4029  O   HOH B1337      34.269  14.569  11.175  1.00  0.00      B    O  
ATOM   4030  H1  HOH B1337      34.667  15.174  10.491  1.00  0.00      B    H  
ATOM   4031  H2  HOH B1337      34.391  13.603  10.942  1.00  0.00      B    H  
ATOM   4032  O   HOH B1338      27.900  23.015  32.173  1.00  0.00      B    O  
ATOM   4033  H1  HOH B1338      27.516  23.748  32.835  1.00  0.00      B    H  
ATOM   4034  H2  HOH B1338      28.246  23.509  31.373  1.00  0.00      B    H  
ATOM   4035  O   HOH B1339       7.384  25.503  34.434  1.00  0.00      B    O  
ATOM   4036  H1  HOH B1339       7.829  25.486  35.298  1.00  0.00      B    H  
ATOM   4037  H2  HOH B1339       7.985  25.908  33.741  1.00  0.00      B    H  
ATOM   4038  O   HOH B1340      10.475  21.760   2.266  1.00  0.00      B    O  
ATOM   4039  H1  HOH B1340       9.682  22.329   1.945  1.00  0.00      B    H  
ATOM   4040  H2  HOH B1340      10.987  22.341   2.954  1.00  0.00      B    H  
ATOM   4041  O   HOH B1341      16.711   3.966  31.220  1.00  0.00      B    O  
ATOM   4042  H1  HOH B1341      17.306   4.804  31.269  1.00  0.00      B    H  
ATOM   4043  H2  HOH B1341      16.528   3.689  32.231  1.00  0.00      B    H  
ATOM   4044  O   HOH B1342      30.730  24.837  24.008  1.00  0.00      B    O  
ATOM   4045  H1  HOH B1342      30.966  25.158  23.087  1.00  0.00      B    H  
ATOM   4046  H2  HOH B1342      29.738  24.621  24.027  1.00  0.00      B    H  
ATOM   4047  O   HOH B1343       2.693  14.860  10.125  1.00  0.00      B    O  
ATOM   4048  H1  HOH B1343       2.799  15.068  11.122  1.00  0.00      B    H  
ATOM   4049  H2  HOH B1343       2.588  15.763   9.598  1.00  0.00      B    H  
ATOM   4050  O   HOH B1344      35.440   2.963  20.940  1.00  0.00      B    O  
ATOM   4051  H1  HOH B1344      35.933   3.752  20.471  1.00  0.00      B    H  
ATOM   4052  H2  HOH B1344      35.463   3.080  21.962  1.00  0.00      B    H  
ATOM   4053  O   HOH B1345      13.036   3.811  34.492  1.00  0.00      B    O  
ATOM   4054  H1  HOH B1345      12.286   4.030  35.133  1.00  0.00      B    H  
ATOM   4055  H2  HOH B1345      13.718   4.555  34.476  1.00  0.00      B    H  
ATOM   4056  O   HOH B1346      21.787   8.413  23.125  1.00  0.00      B    O  
ATOM   4057  H1  HOH B1346      20.974   7.997  23.582  1.00  0.00      B    H  
ATOM   4058  H2  HOH B1346      22.389   7.716  22.734  1.00  0.00      B    H  
ATOM   4059  O   HOH B1347      34.818  26.700   8.853  1.00  0.00      B    O  
ATOM   4060  H1  HOH B1347      34.689  25.770   9.245  1.00  0.00      B    H  
ATOM   4061  H2  HOH B1347      35.616  26.636   8.201  1.00  0.00      B    H  
ATOM   4062  O   HOH B1348      37.769  17.620  21.154  1.00  0.00      B    O  
ATOM   4063  H1  HOH B1348      38.334  17.860  20.339  1.00  0.00      B    H  
ATOM   4064  H2  HOH B1348      37.026  17.038  20.870  1.00  0.00      B    H  
ATOM   4065  O   HOH B1349      23.903   6.850  26.347  1.00  0.00      B    O  
ATOM   4066  H1  HOH B1349      23.884   6.523  25.386  1.00  0.00      B    H  
ATOM   4067  H2  HOH B1349      23.378   7.728  26.515  1.00  0.00      B    H  
ATOM   4068  O   HOH B1350      22.626  39.283  17.328  1.00  0.00      B    O  
ATOM   4069  H1  HOH B1350      22.236  38.444  16.930  1.00  0.00      B    H  
ATOM   4070  H2  HOH B1350      22.067  39.403  18.127  1.00  0.00      B    H  
ATOM   4071  O   HOH B1351       3.415  19.092  21.369  1.00  0.00      B    O  
ATOM   4072  H1  HOH B1351       3.778  18.508  20.616  1.00  0.00      B    H  
ATOM   4073  H2  HOH B1351       3.777  18.831  22.251  1.00  0.00      B    H  
ATOM   4074  O   HOH B1352      16.235  15.136  33.685  1.00  0.00      B    O  
ATOM   4075  H1  HOH B1352      16.476  14.180  33.699  1.00  0.00      B    H  
ATOM   4076  H2  HOH B1352      15.434  15.186  33.068  1.00  0.00      B    H  
ATOM   4077  O   HOH B1353      13.552  33.241  11.076  1.00  0.00      B    O  
ATOM   4078  H1  HOH B1353      12.707  33.832  11.215  1.00  0.00      B    H  
ATOM   4079  H2  HOH B1353      14.010  33.116  11.929  1.00  0.00      B    H  
ATOM   4080  O   HOH B1354       5.181  31.637  35.538  1.00  0.00      B    O  
ATOM   4081  H1  HOH B1354       4.666  31.433  36.412  1.00  0.00      B    H  
ATOM   4082  H2  HOH B1354       4.953  30.889  34.884  1.00  0.00      B    H  
ATOM   4083  O   HOH B1355      30.229   8.182  15.124  1.00  0.00      B    O  
ATOM   4084  H1  HOH B1355      30.733   8.466  15.944  1.00  0.00      B    H  
ATOM   4085  H2  HOH B1355      29.252   8.566  15.182  1.00  0.00      B    H  
ATOM   4086  O   HOH B1356      24.432   7.441  38.363  1.00  0.00      B    O  
ATOM   4087  H1  HOH B1356      24.394   8.435  38.615  1.00  0.00      B    H  
ATOM   4088  H2  HOH B1356      24.735   6.951  39.206  1.00  0.00      B    H  
ATOM   4089  O   HOH B1357      25.932   9.313  10.745  1.00  0.00      B    O  
ATOM   4090  H1  HOH B1357      25.186   9.631  10.160  1.00  0.00      B    H  
ATOM   4091  H2  HOH B1357      26.515  10.108  10.789  1.00  0.00      B    H  
ATOM   4092  O   HOH B1358      20.257   7.211  25.509  1.00  0.00      B    O  
ATOM   4093  H1  HOH B1358      19.733   6.968  24.690  1.00  0.00      B    H  
ATOM   4094  H2  HOH B1358      20.127   6.433  26.143  1.00  0.00      B    H  
ATOM   4095  O   HOH B1359      27.377   4.691  11.265  1.00  0.00      B    O  
ATOM   4096  H1  HOH B1359      27.910   4.114  11.956  1.00  0.00      B    H  
ATOM   4097  H2  HOH B1359      27.595   4.264  10.327  1.00  0.00      B    H  
ATOM   4098  O   HOH B1360      28.199  37.336  22.395  1.00  0.00      B    O  
ATOM   4099  H1  HOH B1360      28.329  38.318  22.714  1.00  0.00      B    H  
ATOM   4100  H2  HOH B1360      28.790  36.719  22.970  1.00  0.00      B    H  
ATOM   4101  O   HOH B1361      31.787  17.794   2.746  1.00  0.00      B    O  
ATOM   4102  H1  HOH B1361      31.695  16.806   2.602  1.00  0.00      B    H  
ATOM   4103  H2  HOH B1361      32.732  17.879   3.087  1.00  0.00      B    H  
ATOM   4104  O   HOH B1362      19.151  25.367  14.085  1.00  0.00      B    O  
ATOM   4105  H1  HOH B1362      19.987  24.889  14.288  1.00  0.00      B    H  
ATOM   4106  H2  HOH B1362      18.817  25.190  13.165  1.00  0.00      B    H  
ATOM   4107  O   HOH B1363      22.615  28.769  26.415  1.00  0.00      B    O  
ATOM   4108  H1  HOH B1363      22.168  28.540  27.349  1.00  0.00      B    H  
ATOM   4109  H2  HOH B1363      22.630  27.865  25.956  1.00  0.00      B    H  
ATOM   4110  O   HOH B1364       9.677  26.517  28.811  1.00  0.00      B    O  
ATOM   4111  H1  HOH B1364       9.070  25.797  28.508  1.00  0.00      B    H  
ATOM   4112  H2  HOH B1364      10.608  26.213  28.822  1.00  0.00      B    H  
ATOM   4113  O   HOH B1365      11.305  37.199  32.507  1.00  0.00      B    O  
ATOM   4114  H1  HOH B1365      12.155  37.488  33.027  1.00  0.00      B    H  
ATOM   4115  H2  HOH B1365      10.590  37.900  32.804  1.00  0.00      B    H  
ATOM   4116  O   HOH B1366      10.774  30.072   1.945  1.00  0.00      B    O  
ATOM   4117  H1  HOH B1366       9.793  30.265   2.210  1.00  0.00      B    H  
ATOM   4118  H2  HOH B1366      10.975  29.060   2.059  1.00  0.00      B    H  
ATOM   4119  O   HOH B1367      37.014  38.049  33.968  1.00  0.00      B    O  
ATOM   4120  H1  HOH B1367      36.204  38.601  33.681  1.00  0.00      B    H  
ATOM   4121  H2  HOH B1367      37.528  37.737  33.151  1.00  0.00      B    H  
ATOM   4122  O   HOH B1368      20.159  17.933  26.190  1.00  0.00      B    O  
ATOM   4123  H1  HOH B1368      20.808  18.125  26.952  1.00  0.00      B    H  
ATOM   4124  H2  HOH B1368      19.233  18.001  26.575  1.00  0.00      B    H  
ATOM   4125  O   HOH B1369       8.605  25.867  37.079  1.00  0.00      B    O  
ATOM   4126  H1  HOH B1369       7.723  25.884  37.585  1.00  0.00      B    H  
ATOM   4127  H2  HOH B1369       9.063  26.737  37.314  1.00  0.00      B    H  
ATOM   4128  O   HOH B1370      11.540  18.302  29.372  1.00  0.00      B    O  
ATOM   4129  H1  HOH B1370      11.700  19.137  29.947  1.00  0.00      B    H  
ATOM   4130  H2  HOH B1370      10.992  17.601  29.863  1.00  0.00      B    H  
ATOM   4131  O   HOH B1371      28.888  18.411  13.851  1.00  0.00      B    O  
ATOM   4132  H1  HOH B1371      28.077  17.955  14.205  1.00  0.00      B    H  
ATOM   4133  H2  HOH B1371      29.009  19.225  14.457  1.00  0.00      B    H  
ATOM   4134  O   HOH B1372       8.159  -0.175   0.980  1.00  0.00      B    O  
ATOM   4135  H1  HOH B1372       9.080  -0.467   1.115  1.00  0.00      B    H  
ATOM   4136  H2  HOH B1372       8.150   0.802   1.310  1.00  0.00      B    H  
ATOM   4137  O   HOH B1373      23.373  13.892  26.671  1.00  0.00      B    O  
ATOM   4138  H1  HOH B1373      22.826  14.645  27.101  1.00  0.00      B    H  
ATOM   4139  H2  HOH B1373      24.297  14.230  26.363  1.00  0.00      B    H  
ATOM   4140  O   HOH B1374      31.083   2.815  26.899  1.00  0.00      B    O  
ATOM   4141  H1  HOH B1374      30.777   2.055  26.300  1.00  0.00      B    H  
ATOM   4142  H2  HOH B1374      30.967   2.527  27.863  1.00  0.00      B    H  
ATOM   4143  O   HOH B1375      15.303  12.239  33.746  1.00  0.00      B    O  
ATOM   4144  H1  HOH B1375      15.621  11.296  34.010  1.00  0.00      B    H  
ATOM   4145  H2  HOH B1375      14.310  12.119  33.579  1.00  0.00      B    H  
ATOM   4146  O   HOH B1376      38.415  32.915  18.737  1.00  0.00      B    O  
ATOM   4147  H1  HOH B1376      38.415  32.891  19.734  1.00  0.00      B    H  
ATOM   4148  H2  HOH B1376      38.921  32.071  18.434  1.00  0.00      B    H  
ATOM   4149  O   HOH B1377       5.812  19.329  29.430  1.00  0.00      B    O  
ATOM   4150  H1  HOH B1377       5.245  19.577  30.270  1.00  0.00      B    H  
ATOM   4151  H2  HOH B1377       5.592  18.300  29.212  1.00  0.00      B    H  
ATOM   4152  O   HOH B1378       8.788   7.335  37.875  1.00  0.00      B    O  
ATOM   4153  H1  HOH B1378       8.753   8.198  38.313  1.00  0.00      B    H  
ATOM   4154  H2  HOH B1378       9.322   7.469  36.998  1.00  0.00      B    H  
ATOM   4155  O   HOH B1379      25.056  10.283  28.856  1.00  0.00      B    O  
ATOM   4156  H1  HOH B1379      24.324  10.067  28.164  1.00  0.00      B    H  
ATOM   4157  H2  HOH B1379      25.115  11.278  28.913  1.00  0.00      B    H  
ATOM   4158  O   HOH B1380      28.937  32.259   3.286  1.00  0.00      B    O  
ATOM   4159  H1  HOH B1380      29.440  32.365   2.430  1.00  0.00      B    H  
ATOM   4160  H2  HOH B1380      28.479  31.348   3.220  1.00  0.00      B    H  
ATOM   4161  O   HOH B1381      23.865  30.112  32.409  1.00  0.00      B    O  
ATOM   4162  H1  HOH B1381      23.296  29.886  31.665  1.00  0.00      B    H  
ATOM   4163  H2  HOH B1381      24.615  29.440  32.480  1.00  0.00      B    H  
ATOM   4164  O   HOH B1382      35.249   2.943   4.640  1.00  0.00      B    O  
ATOM   4165  H1  HOH B1382      34.322   2.772   5.098  1.00  0.00      B    H  
ATOM   4166  H2  HOH B1382      35.950   2.967   5.345  1.00  0.00      B    H  
ATOM   4167  O   HOH B1383       7.246   9.043  25.049  1.00  0.00      B    O  
ATOM   4168  H1  HOH B1383       7.356   8.989  26.099  1.00  0.00      B    H  
ATOM   4169  H2  HOH B1383       8.026   8.635  24.566  1.00  0.00      B    H  
ATOM   4170  O   HOH B1384      11.187  14.812  26.098  1.00  0.00      B    O  
ATOM   4171  H1  HOH B1384      11.495  13.869  26.309  1.00  0.00      B    H  
ATOM   4172  H2  HOH B1384      10.355  14.988  26.575  1.00  0.00      B    H  
ATOM   4173  O   HOH B1385      25.654   0.918  23.835  1.00  0.00      B    O  
ATOM   4174  H1  HOH B1385      25.222   1.754  24.257  1.00  0.00      B    H  
ATOM   4175  H2  HOH B1385      24.846   0.253  23.664  1.00  0.00      B    H  
ATOM   4176  O   HOH B1386       7.064  19.185   6.474  1.00  0.00      B    O  
ATOM   4177  H1  HOH B1386       7.036  19.721   7.356  1.00  0.00      B    H  
ATOM   4178  H2  HOH B1386       6.831  18.253   6.684  1.00  0.00      B    H  
ATOM   4179  O   HOH B1387       2.948   3.415  38.176  1.00  0.00      B    O  
ATOM   4180  H1  HOH B1387       3.366   3.172  37.280  1.00  0.00      B    H  
ATOM   4181  H2  HOH B1387       3.540   4.128  38.614  1.00  0.00      B    H  
ATOM   4182  O   HOH B1388      39.191   2.103  19.517  1.00  0.00      B    O  
ATOM   4183  H1  HOH B1388      38.682   2.991  19.675  1.00  0.00      B    H  
ATOM   4184  H2  HOH B1388      38.624   1.305  19.761  1.00  0.00      B    H  
ATOM   4185  O   HOH B1389      13.647   9.428  14.546  1.00  0.00      B    O  
ATOM   4186  H1  HOH B1389      14.387   9.712  15.138  1.00  0.00      B    H  
ATOM   4187  H2  HOH B1389      13.674   8.434  14.285  1.00  0.00      B    H  
ATOM   4188  O   HOH B1390      23.784  16.930   3.392  1.00  0.00      B    O  
ATOM   4189  H1  HOH B1390      24.662  17.338   3.678  1.00  0.00      B    H  
ATOM   4190  H2  HOH B1390      23.533  17.496   2.596  1.00  0.00      B    H  
ATOM   4191  O   HOH B1391      35.373  32.209  15.241  1.00  0.00      B    O  
ATOM   4192  H1  HOH B1391      35.118  32.923  14.655  1.00  0.00      B    H  
ATOM   4193  H2  HOH B1391      34.653  31.484  15.294  1.00  0.00      B    H  
ATOM   4194  O   HOH B1392       2.445   2.820  20.369  1.00  0.00      B    O  
ATOM   4195  H1  HOH B1392       2.783   3.808  20.295  1.00  0.00      B    H  
ATOM   4196  H2  HOH B1392       1.496   2.804  20.052  1.00  0.00      B    H  
ATOM   4197  O   HOH B1393      23.902  22.343  29.303  1.00  0.00      B    O  
ATOM   4198  H1  HOH B1393      24.254  21.439  29.014  1.00  0.00      B    H  
ATOM   4199  H2  HOH B1393      23.315  22.572  28.534  1.00  0.00      B    H  
ATOM   4200  O   HOH B1394      13.835  29.501   4.608  1.00  0.00      B    O  
ATOM   4201  H1  HOH B1394      13.141  29.845   5.330  1.00  0.00      B    H  
ATOM   4202  H2  HOH B1394      14.810  29.687   4.985  1.00  0.00      B    H  
ATOM   4203  O   HOH B1395      16.632   8.060   6.071  1.00  0.00      B    O  
ATOM   4204  H1  HOH B1395      16.030   8.870   6.071  1.00  0.00      B    H  
ATOM   4205  H2  HOH B1395      17.548   8.470   6.099  1.00  0.00      B    H  
ATOM   4206  O   HOH B1396      17.316  12.942  18.091  1.00  0.00      B    O  
ATOM   4207  H1  HOH B1396      17.982  13.468  18.667  1.00  0.00      B    H  
ATOM   4208  H2  HOH B1396      17.417  13.213  17.143  1.00  0.00      B    H  
ATOM   4209  O   HOH B1397      22.284  12.137  13.570  1.00  0.00      B    O  
ATOM   4210  H1  HOH B1397      21.330  11.888  13.704  1.00  0.00      B    H  
ATOM   4211  H2  HOH B1397      22.668  11.326  12.991  1.00  0.00      B    H  
ATOM   4212  O   HOH B1398      14.125  22.867  29.765  1.00  0.00      B    O  
ATOM   4213  H1  HOH B1398      14.152  23.895  29.801  1.00  0.00      B    H  
ATOM   4214  H2  HOH B1398      14.738  22.627  30.594  1.00  0.00      B    H  
ATOM   4215  O   HOH B1399      25.917  31.278  14.865  1.00  0.00      B    O  
ATOM   4216  H1  HOH B1399      26.574  31.687  15.550  1.00  0.00      B    H  
ATOM   4217  H2  HOH B1399      25.769  32.023  14.187  1.00  0.00      B    H  
ATOM   4218  O   HOH B1400       7.982  39.060  21.784  1.00  0.00      B    O  
ATOM   4219  H1  HOH B1400       8.601  39.568  21.180  1.00  0.00      B    H  
ATOM   4220  H2  HOH B1400       7.646  38.313  21.241  1.00  0.00      B    H  
ATOM   4221  O   HOH B1401      25.222  10.597   3.815  1.00  0.00      B    O  
ATOM   4222  H1  HOH B1401      24.462   9.887   3.840  1.00  0.00      B    H  
ATOM   4223  H2  HOH B1401      25.503  10.859   4.722  1.00  0.00      B    H  
ATOM   4224  O   HOH B1402      15.451  20.408   2.574  1.00  0.00      B    O  
ATOM   4225  H1  HOH B1402      14.794  20.350   3.324  1.00  0.00      B    H  
ATOM   4226  H2  HOH B1402      14.907  20.619   1.788  1.00  0.00      B    H  
ATOM   4227  O   HOH B1403      11.585  33.880  23.919  1.00  0.00      B    O  
ATOM   4228  H1  HOH B1403      11.002  33.071  23.603  1.00  0.00      B    H  
ATOM   4229  H2  HOH B1403      12.025  33.605  24.757  1.00  0.00      B    H  
ATOM   4230  O   HOH B1404      33.295   4.035  30.936  1.00  0.00      B    O  
ATOM   4231  H1  HOH B1404      32.643   4.800  31.075  1.00  0.00      B    H  
ATOM   4232  H2  HOH B1404      32.787   3.320  30.441  1.00  0.00      B    H  
ATOM   4233  O   HOH B1405      34.537  29.123  30.333  1.00  0.00      B    O  
ATOM   4234  H1  HOH B1405      34.289  29.785  29.637  1.00  0.00      B    H  
ATOM   4235  H2  HOH B1405      35.112  28.466  29.817  1.00  0.00      B    H  
ATOM   4236  O   HOH B1406      19.016  14.013   7.988  1.00  0.00      B    O  
ATOM   4237  H1  HOH B1406      18.303  13.330   7.763  1.00  0.00      B    H  
ATOM   4238  H2  HOH B1406      19.478  14.357   7.170  1.00  0.00      B    H  
ATOM   4239  O   HOH B1407      31.290  10.972  37.458  1.00  0.00      B    O  
ATOM   4240  H1  HOH B1407      32.171  10.781  36.943  1.00  0.00      B    H  
ATOM   4241  H2  HOH B1407      31.236  11.982  37.504  1.00  0.00      B    H  
ATOM   4242  O   HOH B1408      31.417  23.186  13.726  1.00  0.00      B    O  
ATOM   4243  H1  HOH B1408      31.030  23.461  12.807  1.00  0.00      B    H  
ATOM   4244  H2  HOH B1408      31.040  23.763  14.522  1.00  0.00      B    H  
ATOM   4245  O   HOH B1409      18.848   0.862  31.374  1.00  0.00      B    O  
ATOM   4246  H1  HOH B1409      19.743   1.332  31.614  1.00  0.00      B    H  
ATOM   4247  H2  HOH B1409      18.152   1.255  32.001  1.00  0.00      B    H  
ATOM   4248  O   HOH B1410       7.903  19.027  16.478  1.00  0.00      B    O  
ATOM   4249  H1  HOH B1410       7.511  18.612  17.272  1.00  0.00      B    H  
ATOM   4250  H2  HOH B1410       8.885  19.226  16.678  1.00  0.00      B    H  
ATOM   4251  O   HOH B1411       8.189  32.841  31.802  1.00  0.00      B    O  
ATOM   4252  H1  HOH B1411       8.353  33.712  32.336  1.00  0.00      B    H  
ATOM   4253  H2  HOH B1411       7.400  32.270  32.175  1.00  0.00      B    H  
ATOM   4254  O   HOH B1412      30.849  26.890  12.339  1.00  0.00      B    O  
ATOM   4255  H1  HOH B1412      31.325  27.301  11.590  1.00  0.00      B    H  
ATOM   4256  H2  HOH B1412      31.287  27.328  13.139  1.00  0.00      B    H  
ATOM   4257  O   HOH B1413      33.923  27.216  24.635  1.00  0.00      B    O  
ATOM   4258  H1  HOH B1413      33.753  27.668  23.663  1.00  0.00      B    H  
ATOM   4259  H2  HOH B1413      34.841  27.528  24.784  1.00  0.00      B    H  
ATOM   4260  O   HOH B1414      20.385  16.335  30.473  1.00  0.00      B    O  
ATOM   4261  H1  HOH B1414      20.471  17.301  30.798  1.00  0.00      B    H  
ATOM   4262  H2  HOH B1414      19.673  15.841  31.000  1.00  0.00      B    H  
ATOM   4263  O   HOH B1415       3.281  38.276   5.882  1.00  0.00      B    O  
ATOM   4264  H1  HOH B1415       4.143  38.023   5.326  1.00  0.00      B    H  
ATOM   4265  H2  HOH B1415       2.763  37.437   5.881  1.00  0.00      B    H  
ATOM   4266  O   HOH B1416      28.289  30.992  24.904  1.00  0.00      B    O  
ATOM   4267  H1  HOH B1416      29.037  30.814  25.610  1.00  0.00      B    H  
ATOM   4268  H2  HOH B1416      27.644  30.158  24.825  1.00  0.00      B    H  
ATOM   4269  O   HOH B1417      22.787   9.489  19.186  1.00  0.00      B    O  
ATOM   4270  H1  HOH B1417      22.326  10.105  19.773  1.00  0.00      B    H  
ATOM   4271  H2  HOH B1417      23.507   8.987  19.669  1.00  0.00      B    H  
ATOM   4272  O   HOH B1418      23.238  14.205   4.172  1.00  0.00      B    O  
ATOM   4273  H1  HOH B1418      23.420  14.993   3.501  1.00  0.00      B    H  
ATOM   4274  H2  HOH B1418      23.721  14.352   5.026  1.00  0.00      B    H  
ATOM   4275  O   HOH B1419       0.297   9.989  37.100  1.00  0.00      B    O  
ATOM   4276  H1  HOH B1419       0.399   9.256  37.771  1.00  0.00      B    H  
ATOM   4277  H2  HOH B1419      -0.665  10.174  37.000  1.00  0.00      B    H  
ATOM   4278  O   HOH B1420      17.330   1.186   2.534  1.00  0.00      B    O  
ATOM   4279  H1  HOH B1420      17.972   0.735   1.903  1.00  0.00      B    H  
ATOM   4280  H2  HOH B1420      17.389   0.611   3.371  1.00  0.00      B    H  
ATOM   4281  O   HOH B1421      25.169  24.543  13.784  1.00  0.00      B    O  
ATOM   4282  H1  HOH B1421      24.948  25.403  13.282  1.00  0.00      B    H  
ATOM   4283  H2  HOH B1421      25.693  24.807  14.624  1.00  0.00      B    H  
ATOM   4284  O   HOH B1422      17.044   5.482  12.204  1.00  0.00      B    O  
ATOM   4285  H1  HOH B1422      16.235   5.228  11.695  1.00  0.00      B    H  
ATOM   4286  H2  HOH B1422      16.889   6.436  12.563  1.00  0.00      B    H  
ATOM   4287  O   HOH B1423       5.453  37.617   1.631  1.00  0.00      B    O  
ATOM   4288  H1  HOH B1423       5.705  37.358   2.605  1.00  0.00      B    H  
ATOM   4289  H2  HOH B1423       6.250  37.337   1.065  1.00  0.00      B    H  
ATOM   4290  O   HOH B1424      36.709  27.109  14.144  1.00  0.00      B    O  
ATOM   4291  H1  HOH B1424      36.750  28.081  14.257  1.00  0.00      B    H  
ATOM   4292  H2  HOH B1424      36.205  26.583  14.933  1.00  0.00      B    H  
ATOM   4293  O   HOH B1425      30.397  16.353   8.852  1.00  0.00      B    O  
ATOM   4294  H1  HOH B1425      30.912  17.204   8.643  1.00  0.00      B    H  
ATOM   4295  H2  HOH B1425      30.772  16.122   9.755  1.00  0.00      B    H  
ATOM   4296  O   HOH B1426      13.408  25.839   2.159  1.00  0.00      B    O  
ATOM   4297  H1  HOH B1426      14.024  26.680   1.972  1.00  0.00      B    H  
ATOM   4298  H2  HOH B1426      13.637  25.122   1.475  1.00  0.00      B    H  
ATOM   4299  O   HOH B1427       7.847   7.042   2.644  1.00  0.00      B    O  
ATOM   4300  H1  HOH B1427       7.263   6.783   3.426  1.00  0.00      B    H  
ATOM   4301  H2  HOH B1427       7.778   8.057   2.527  1.00  0.00      B    H  
ATOM   4302  O   HOH B1428      25.229  27.598  19.282  1.00  0.00      B    O  
ATOM   4303  H1  HOH B1428      25.521  28.529  19.553  1.00  0.00      B    H  
ATOM   4304  H2  HOH B1428      25.201  26.987  20.082  1.00  0.00      B    H  
ATOM   4305  O   HOH B1429      37.659  34.262  30.247  1.00  0.00      B    O  
ATOM   4306  H1  HOH B1429      37.927  34.230  31.256  1.00  0.00      B    H  
ATOM   4307  H2  HOH B1429      37.025  33.491  30.081  1.00  0.00      B    H  
ATOM   4308  O   HOH B1430      11.148  32.504  19.745  1.00  0.00      B    O  
ATOM   4309  H1  HOH B1430      12.046  32.259  20.058  1.00  0.00      B    H  
ATOM   4310  H2  HOH B1430      10.806  31.762  19.146  1.00  0.00      B    H  
ATOM   4311  O   HOH B1431      13.115  10.272  25.478  1.00  0.00      B    O  
ATOM   4312  H1  HOH B1431      12.380   9.887  24.865  1.00  0.00      B    H  
ATOM   4313  H2  HOH B1431      13.723  10.964  24.930  1.00  0.00      B    H  
ATOM   4314  O   HOH B1432      29.498  29.469  32.025  1.00  0.00      B    O  
ATOM   4315  H1  HOH B1432      30.510  29.628  31.838  1.00  0.00      B    H  
ATOM   4316  H2  HOH B1432      29.250  30.156  32.790  1.00  0.00      B    H  
ATOM   4317  O   HOH B1433      25.573   5.813  33.197  1.00  0.00      B    O  
ATOM   4318  H1  HOH B1433      25.318   5.387  32.305  1.00  0.00      B    H  
ATOM   4319  H2  HOH B1433      26.572   5.834  33.149  1.00  0.00      B    H  
ATOM   4320  O   HOH B1434      31.359  16.880  13.738  1.00  0.00      B    O  
ATOM   4321  H1  HOH B1434      32.188  17.261  14.153  1.00  0.00      B    H  
ATOM   4322  H2  HOH B1434      30.802  17.669  13.625  1.00  0.00      B    H  
ATOM   4323  O   HOH B1435      36.051   8.016  30.323  1.00  0.00      B    O  
ATOM   4324  H1  HOH B1435      35.868   7.086  30.695  1.00  0.00      B    H  
ATOM   4325  H2  HOH B1435      35.153   8.449  30.048  1.00  0.00      B    H  
ATOM   4326  O   HOH B1436       0.863  35.077  10.974  1.00  0.00      B    O  
ATOM   4327  H1  HOH B1436       0.254  34.641  11.595  1.00  0.00      B    H  
ATOM   4328  H2  HOH B1436       0.439  35.163  10.016  1.00  0.00      B    H  
ATOM   4329  O   HOH B1437      13.884  15.949  38.897  1.00  0.00      B    O  
ATOM   4330  H1  HOH B1437      13.631  16.872  39.255  1.00  0.00      B    H  
ATOM   4331  H2  HOH B1437      14.159  15.926  37.925  1.00  0.00      B    H  
ATOM   4332  O   HOH B1438       4.143  27.984   9.009  1.00  0.00      B    O  
ATOM   4333  H1  HOH B1438       4.847  28.685   8.893  1.00  0.00      B    H  
ATOM   4334  H2  HOH B1438       3.469  28.041   8.227  1.00  0.00      B    H  
ATOM   4335  O   HOH B1439      27.836  38.009  15.411  1.00  0.00      B    O  
ATOM   4336  H1  HOH B1439      28.592  37.628  15.860  1.00  0.00      B    H  
ATOM   4337  H2  HOH B1439      27.952  39.019  15.521  1.00  0.00      B    H  
ATOM   4338  O   HOH B1440      38.395  18.400   7.787  1.00  0.00      B    O  
ATOM   4339  H1  HOH B1440      38.659  17.862   6.990  1.00  0.00      B    H  
ATOM   4340  H2  HOH B1440      37.896  19.261   7.522  1.00  0.00      B    H  
ATOM   4341  O   HOH B1441       1.092  33.033   4.477  1.00  0.00      B    O  
ATOM   4342  H1  HOH B1441       1.367  32.347   5.126  1.00  0.00      B    H  
ATOM   4343  H2  HOH B1441       1.820  33.714   4.463  1.00  0.00      B    H  
ATOM   4344  O   HOH B1442      32.028  28.889  31.782  1.00  0.00      B    O  
ATOM   4345  H1  HOH B1442      32.389  28.208  32.418  1.00  0.00      B    H  
ATOM   4346  H2  HOH B1442      32.812  29.076  31.179  1.00  0.00      B    H  
ATOM   4347  O   HOH B1443      11.709  10.801  35.438  1.00  0.00      B    O  
ATOM   4348  H1  HOH B1443      11.229   9.924  35.400  1.00  0.00      B    H  
ATOM   4349  H2  HOH B1443      12.670  10.485  35.263  1.00  0.00      B    H  
ATOM   4350  O   HOH B1444       0.512   1.517  36.506  1.00  0.00      B    O  
ATOM   4351  H1  HOH B1444       1.455   1.412  36.056  1.00  0.00      B    H  
ATOM   4352  H2  HOH B1444       0.640   1.585  37.473  1.00  0.00      B    H  
ATOM   4353  O   HOH B1445       8.542  22.752  32.018  1.00  0.00      B    O  
ATOM   4354  H1  HOH B1445       9.063  22.470  31.201  1.00  0.00      B    H  
ATOM   4355  H2  HOH B1445       8.221  21.932  32.545  1.00  0.00      B    H  
ATOM   4356  O   HOH B1446      36.601   7.258   6.911  1.00  0.00      B    O  
ATOM   4357  H1  HOH B1446      35.825   6.836   7.305  1.00  0.00      B    H  
ATOM   4358  H2  HOH B1446      36.621   7.152   5.875  1.00  0.00      B    H  
ATOM   4359  O   HOH B1447       9.078  30.195  21.453  1.00  0.00      B    O  
ATOM   4360  H1  HOH B1447       8.539  29.327  21.555  1.00  0.00      B    H  
ATOM   4361  H2  HOH B1447       9.634  30.172  20.626  1.00  0.00      B    H  
ATOM   4362  O   HOH B1448      37.326   8.457   2.079  1.00  0.00      B    O  
ATOM   4363  H1  HOH B1448      36.401   8.725   1.933  1.00  0.00      B    H  
ATOM   4364  H2  HOH B1448      37.661   7.779   1.453  1.00  0.00      B    H  
ATOM   4365  O   HOH B1449       2.463  29.490  19.470  1.00  0.00      B    O  
ATOM   4366  H1  HOH B1449       2.896  28.883  18.739  1.00  0.00      B    H  
ATOM   4367  H2  HOH B1449       3.069  30.256  19.727  1.00  0.00      B    H  
ATOM   4368  O   HOH B1450       5.262  32.699   0.535  1.00  0.00      B    O  
ATOM   4369  H1  HOH B1450       4.484  32.746  -0.069  1.00  0.00      B    H  
ATOM   4370  H2  HOH B1450       6.011  33.167   0.029  1.00  0.00      B    H  
ATOM   4371  O   HOH B1451       9.017  14.990  28.100  1.00  0.00      B    O  
ATOM   4372  H1  HOH B1451       9.472  14.270  28.624  1.00  0.00      B    H  
ATOM   4373  H2  HOH B1451       8.198  15.314  28.668  1.00  0.00      B    H  
ATOM   4374  O   HOH B1452      12.393  27.616  35.163  1.00  0.00      B    O  
ATOM   4375  H1  HOH B1452      12.227  27.853  36.148  1.00  0.00      B    H  
ATOM   4376  H2  HOH B1452      11.996  28.338  34.524  1.00  0.00      B    H  
ATOM   4377  O   HOH B1453      15.896   1.775   5.160  1.00  0.00      B    O  
ATOM   4378  H1  HOH B1453      16.550   1.037   5.027  1.00  0.00      B    H  
ATOM   4379  H2  HOH B1453      16.134   2.271   6.012  1.00  0.00      B    H  
ATOM   4380  O   HOH B1454       8.833  11.973  16.716  1.00  0.00      B    O  
ATOM   4381  H1  HOH B1454       8.264  12.369  15.913  1.00  0.00      B    H  
ATOM   4382  H2  HOH B1454       8.724  10.927  16.796  1.00  0.00      B    H  
ATOM   4383  O   HOH B1455       7.875  29.981  34.135  1.00  0.00      B    O  
ATOM   4384  H1  HOH B1455       7.371  30.661  33.487  1.00  0.00      B    H  
ATOM   4385  H2  HOH B1455       7.340  29.148  34.140  1.00  0.00      B    H  
ATOM   4386  O   HOH B1456      35.269   2.939  23.827  1.00  0.00      B    O  
ATOM   4387  H1  HOH B1456      35.173   3.933  23.950  1.00  0.00      B    H  
ATOM   4388  H2  HOH B1456      36.271   2.644  23.727  1.00  0.00      B    H  
ATOM   4389  O   HOH B1457      38.062  33.285  16.014  1.00  0.00      B    O  
ATOM   4390  H1  HOH B1457      37.830  33.468  16.953  1.00  0.00      B    H  
ATOM   4391  H2  HOH B1457      37.340  32.678  15.729  1.00  0.00      B    H  
ATOM   4392  O   HOH B1458       3.345  34.283  35.603  1.00  0.00      B    O  
ATOM   4393  H1  HOH B1458       3.882  35.059  35.262  1.00  0.00      B    H  
ATOM   4394  H2  HOH B1458       3.184  33.660  34.832  1.00  0.00      B    H  
ATOM   4395  O   HOH B1459      23.166  34.313  29.640  1.00  0.00      B    O  
ATOM   4396  H1  HOH B1459      23.932  33.693  29.865  1.00  0.00      B    H  
ATOM   4397  H2  HOH B1459      23.328  34.841  28.766  1.00  0.00      B    H  
ATOM   4398  O   HOH B1460      23.525  24.768  30.236  1.00  0.00      B    O  
ATOM   4399  H1  HOH B1460      23.732  23.861  29.862  1.00  0.00      B    H  
ATOM   4400  H2  HOH B1460      24.025  25.413  29.661  1.00  0.00      B    H  
ATOM   4401  O   HOH B1461      30.688  39.342   6.327  1.00  0.00      B    O  
ATOM   4402  H1  HOH B1461      30.836  39.509   5.350  1.00  0.00      B    H  
ATOM   4403  H2  HOH B1461      30.735  38.335   6.463  1.00  0.00      B    H  
ATOM   4404  O   HOH B1462      29.312   5.970  13.722  1.00  0.00      B    O  
ATOM   4405  H1  HOH B1462      29.872   6.595  14.357  1.00  0.00      B    H  
ATOM   4406  H2  HOH B1462      28.585   6.444  13.298  1.00  0.00      B    H  
ATOM   4407  O   HOH B1463      31.718   1.579  30.103  1.00  0.00      B    O  
ATOM   4408  H1  HOH B1463      31.085   1.919  30.776  1.00  0.00      B    H  
ATOM   4409  H2  HOH B1463      31.992   0.669  30.425  1.00  0.00      B    H  
ATOM   4410  O   HOH B1464      36.252  32.571  21.999  1.00  0.00      B    O  
ATOM   4411  H1  HOH B1464      36.140  33.512  21.689  1.00  0.00      B    H  
ATOM   4412  H2  HOH B1464      36.493  32.583  23.025  1.00  0.00      B    H  
ATOM   4413  O   HOH B1465      24.366  20.711  22.001  1.00  0.00      B    O  
ATOM   4414  H1  HOH B1465      23.668  20.299  22.598  1.00  0.00      B    H  
ATOM   4415  H2  HOH B1465      24.126  20.538  21.000  1.00  0.00      B    H  
ATOM   4416  O   HOH B1466       8.735  13.375  25.333  1.00  0.00      B    O  
ATOM   4417  H1  HOH B1466       8.705  13.419  26.342  1.00  0.00      B    H  
ATOM   4418  H2  HOH B1466       8.100  12.675  24.972  1.00  0.00      B    H  
ATOM   4419  O   HOH B1467      20.532   8.433   9.224  1.00  0.00      B    O  
ATOM   4420  H1  HOH B1467      19.527   8.309   9.325  1.00  0.00      B    H  
ATOM   4421  H2  HOH B1467      20.872   7.590   9.673  1.00  0.00      B    H  
ATOM   4422  O   HOH B1468      16.378  32.063   2.604  1.00  0.00      B    O  
ATOM   4423  H1  HOH B1468      17.134  32.749   2.797  1.00  0.00      B    H  
ATOM   4424  H2  HOH B1468      15.792  32.516   1.873  1.00  0.00      B    H  
ATOM   4425  O   HOH B1469      26.418  16.775   4.547  1.00  0.00      B    O  
ATOM   4426  H1  HOH B1469      25.995  15.851   4.733  1.00  0.00      B    H  
ATOM   4427  H2  HOH B1469      27.303  16.695   4.067  1.00  0.00      B    H  
ATOM   4428  O   HOH B1470      36.042  32.829  34.497  1.00  0.00      B    O  
ATOM   4429  H1  HOH B1470      35.984  32.639  35.502  1.00  0.00      B    H  
ATOM   4430  H2  HOH B1470      36.912  33.398  34.477  1.00  0.00      B    H  
ATOM   4431  O   HOH B1471      18.038  21.536   2.148  1.00  0.00      B    O  
ATOM   4432  H1  HOH B1471      17.100  21.187   2.364  1.00  0.00      B    H  
ATOM   4433  H2  HOH B1471      17.885  22.548   2.190  1.00  0.00      B    H  
ATOM   4434  O   HOH B1472       6.462  24.746  30.699  1.00  0.00      B    O  
ATOM   4435  H1  HOH B1472       5.481  24.674  30.769  1.00  0.00      B    H  
ATOM   4436  H2  HOH B1472       6.916  24.068  31.232  1.00  0.00      B    H  
ATOM   4437  O   HOH B1473      25.730   5.401   8.568  1.00  0.00      B    O  
ATOM   4438  H1  HOH B1473      25.656   4.400   8.713  1.00  0.00      B    H  
ATOM   4439  H2  HOH B1473      25.235   5.918   9.329  1.00  0.00      B    H  
ATOM   4440  O   HOH B1474      17.299  37.636  29.115  1.00  0.00      B    O  
ATOM   4441  H1  HOH B1474      18.299  37.461  28.968  1.00  0.00      B    H  
ATOM   4442  H2  HOH B1474      17.117  38.637  28.824  1.00  0.00      B    H  
ATOM   4443  O   HOH B1475      38.249   2.588  26.390  1.00  0.00      B    O  
ATOM   4444  H1  HOH B1475      37.454   2.226  25.846  1.00  0.00      B    H  
ATOM   4445  H2  HOH B1475      38.278   2.074  27.256  1.00  0.00      B    H  
ATOM   4446  O   HOH B1476      38.268   4.266  20.356  1.00  0.00      B    O  
ATOM   4447  H1  HOH B1476      38.552   5.000  19.764  1.00  0.00      B    H  
ATOM   4448  H2  HOH B1476      38.025   4.673  21.245  1.00  0.00      B    H  
ATOM   4449  O   HOH B1477      11.445   2.196   6.012  1.00  0.00      B    O  
ATOM   4450  H1  HOH B1477      11.894   1.452   6.607  1.00  0.00      B    H  
ATOM   4451  H2  HOH B1477      12.021   3.021   6.157  1.00  0.00      B    H  
ATOM   4452  O   HOH B1478      30.249  11.332   4.701  1.00  0.00      B    O  
ATOM   4453  H1  HOH B1478      29.459  11.296   5.284  1.00  0.00      B    H  
ATOM   4454  H2  HOH B1478      30.725  12.248   4.897  1.00  0.00      B    H  
ATOM   4455  O   HOH B1479       1.602  14.561   1.551  1.00  0.00      B    O  
ATOM   4456  H1  HOH B1479       1.649  14.939   0.636  1.00  0.00      B    H  
ATOM   4457  H2  HOH B1479       0.898  13.829   1.472  1.00  0.00      B    H  
ATOM   4458  O   HOH B1480       9.535   6.468  26.874  1.00  0.00      B    O  
ATOM   4459  H1  HOH B1480       9.456   7.477  26.893  1.00  0.00      B    H  
ATOM   4460  H2  HOH B1480      10.070   6.106  27.658  1.00  0.00      B    H  
ATOM   4461  O   HOH B1481       9.658  33.186  27.402  1.00  0.00      B    O  
ATOM   4462  H1  HOH B1481      10.037  33.131  28.383  1.00  0.00      B    H  
ATOM   4463  H2  HOH B1481       9.786  34.187  27.068  1.00  0.00      B    H  
ATOM   4464  O   HOH B1482       3.667  11.062   7.586  1.00  0.00      B    O  
ATOM   4465  H1  HOH B1482       3.013  11.478   8.300  1.00  0.00      B    H  
ATOM   4466  H2  HOH B1482       4.077  11.811   7.022  1.00  0.00      B    H  
ATOM   4467  O   HOH B1483      26.506  21.157  11.581  1.00  0.00      B    O  
ATOM   4468  H1  HOH B1483      25.795  21.301  12.249  1.00  0.00      B    H  
ATOM   4469  H2  HOH B1483      26.387  20.263  11.168  1.00  0.00      B    H  
ATOM   4470  O   HOH B1484      33.349  20.730  17.210  1.00  0.00      B    O  
ATOM   4471  H1  HOH B1484      32.967  20.429  16.308  1.00  0.00      B    H  
ATOM   4472  H2  HOH B1484      34.075  20.006  17.432  1.00  0.00      B    H  
ATOM   4473  O   HOH B1485      24.754   6.117   1.670  1.00  0.00      B    O  
ATOM   4474  H1  HOH B1485      25.507   6.422   2.240  1.00  0.00      B    H  
ATOM   4475  H2  HOH B1485      24.197   5.430   2.180  1.00  0.00      B    H  
ATOM   4476  O   HOH B1486       2.782  35.285  29.106  1.00  0.00      B    O  
ATOM   4477  H1  HOH B1486       2.477  36.005  28.443  1.00  0.00      B    H  
ATOM   4478  H2  HOH B1486       3.796  35.335  29.129  1.00  0.00      B    H  
ATOM   4479  O   HOH B1487       2.920   5.505  20.148  1.00  0.00      B    O  
ATOM   4480  H1  HOH B1487       3.478   5.920  19.350  1.00  0.00      B    H  
ATOM   4481  H2  HOH B1487       2.661   6.245  20.724  1.00  0.00      B    H  
ATOM   4482  O   HOH B1488       5.203  13.910  13.523  1.00  0.00      B    O  
ATOM   4483  H1  HOH B1488       5.776  14.249  12.731  1.00  0.00      B    H  
ATOM   4484  H2  HOH B1488       4.566  13.149  13.074  1.00  0.00      B    H  
ATOM   4485  O   HOH B1489      21.763  34.388  20.531  1.00  0.00      B    O  
ATOM   4486  H1  HOH B1489      21.350  33.546  20.199  1.00  0.00      B    H  
ATOM   4487  H2  HOH B1489      22.428  34.163  21.268  1.00  0.00      B    H  
ATOM   4488  O   HOH B1490      14.269  34.886  24.012  1.00  0.00      B    O  
ATOM   4489  H1  HOH B1490      13.806  34.214  24.580  1.00  0.00      B    H  
ATOM   4490  H2  HOH B1490      14.686  35.573  24.686  1.00  0.00      B    H  
ATOM   4491  O   HOH B1491      24.730   1.749  33.587  1.00  0.00      B    O  
ATOM   4492  H1  HOH B1491      25.389   1.694  34.325  1.00  0.00      B    H  
ATOM   4493  H2  HOH B1491      24.124   2.542  33.743  1.00  0.00      B    H  
ATOM   4494  O   HOH B1492      17.791  34.828  14.847  1.00  0.00      B    O  
ATOM   4495  H1  HOH B1492      17.452  35.741  14.655  1.00  0.00      B    H  
ATOM   4496  H2  HOH B1492      17.066  34.269  15.281  1.00  0.00      B    H  
ATOM   4497  O   HOH B1493      23.145   0.449  29.211  1.00  0.00      B    O  
ATOM   4498  H1  HOH B1493      23.597   1.236  28.628  1.00  0.00      B    H  
ATOM   4499  H2  HOH B1493      23.703   0.269  30.045  1.00  0.00      B    H  
ATOM   4500  O   HOH B1494      26.063  29.062   9.946  1.00  0.00      B    O  
ATOM   4501  H1  HOH B1494      25.656  28.944  10.872  1.00  0.00      B    H  
ATOM   4502  H2  HOH B1494      26.320  30.055   9.783  1.00  0.00      B    H  
ATOM   4503  O   HOH B1495       4.560   5.563  38.651  1.00  0.00      B    O  
ATOM   4504  H1  HOH B1495       5.537   5.656  38.902  1.00  0.00      B    H  
ATOM   4505  H2  HOH B1495       4.362   6.208  37.876  1.00  0.00      B    H  
ATOM   4506  O   HOH B1496       2.619  34.311  25.122  1.00  0.00      B    O  
ATOM   4507  H1  HOH B1496       2.555  33.664  24.300  1.00  0.00      B    H  
ATOM   4508  H2  HOH B1496       3.186  33.865  25.822  1.00  0.00      B    H  
ATOM   4509  O   HOH B1497      19.529  34.597  32.584  1.00  0.00      B    O  
ATOM   4510  H1  HOH B1497      18.813  35.111  32.149  1.00  0.00      B    H  
ATOM   4511  H2  HOH B1497      20.442  34.848  32.227  1.00  0.00      B    H  
ATOM   4512  O   HOH B1498       1.463  31.417  31.709  1.00  0.00      B    O  
ATOM   4513  H1  HOH B1498       0.636  31.115  32.318  1.00  0.00      B    H  
ATOM   4514  H2  HOH B1498       1.203  32.218  31.089  1.00  0.00      B    H  
ATOM   4515  O   HOH B1499      25.243  32.121  28.807  1.00  0.00      B    O  
ATOM   4516  H1  HOH B1499      26.044  31.826  29.343  1.00  0.00      B    H  
ATOM   4517  H2  HOH B1499      25.362  31.747  27.853  1.00  0.00      B    H  
ATOM   4518  O   HOH B1500      36.227  12.558  27.195  1.00  0.00      B    O  
ATOM   4519  H1  HOH B1500      36.185  13.396  27.616  1.00  0.00      B    H  
ATOM   4520  H2  HOH B1500      35.755  12.573  26.316  1.00  0.00      B    H  
ATOM   4521  O   HOH B1501      16.976  20.619  37.663  1.00  0.00      B    O  
ATOM   4522  H1  HOH B1501      17.064  19.913  36.946  1.00  0.00      B    H  
ATOM   4523  H2  HOH B1501      17.909  21.010  37.917  1.00  0.00      B    H  
ATOM   4524  O   HOH B1502      28.072   7.480   0.384  1.00  0.00      B    O  
ATOM   4525  H1  HOH B1502      27.344   7.321   1.121  1.00  0.00      B    H  
ATOM   4526  H2  HOH B1502      28.338   8.418   0.495  1.00  0.00      B    H  
ATOM   4527  O   HOH B1503       9.017  15.464   1.403  1.00  0.00      B    O  
ATOM   4528  H1  HOH B1503       8.709  14.582   1.029  1.00  0.00      B    H  
ATOM   4529  H2  HOH B1503      10.017  15.556   1.124  1.00  0.00      B    H  
ATOM   4530  O   HOH B1504       0.050  37.979   6.484  1.00  0.00      B    O  
ATOM   4531  H1  HOH B1504      -0.695  38.090   7.187  1.00  0.00      B    H  
ATOM   4532  H2  HOH B1504       0.777  37.404   6.849  1.00  0.00      B    H  
ATOM   4533  O   HOH B1505       6.294  13.506  34.958  1.00  0.00      B    O  
ATOM   4534  H1  HOH B1505       5.373  13.047  34.882  1.00  0.00      B    H  
ATOM   4535  H2  HOH B1505       6.436  13.763  35.893  1.00  0.00      B    H  
ATOM   4536  O   HOH B1506       5.295  26.109  14.967  1.00  0.00      B    O  
ATOM   4537  H1  HOH B1506       5.532  26.225  15.982  1.00  0.00      B    H  
ATOM   4538  H2  HOH B1506       5.277  27.061  14.606  1.00  0.00      B    H  
ATOM   4539  O   HOH B1507      36.415  17.198   4.020  1.00  0.00      B    O  
ATOM   4540  H1  HOH B1507      36.488  17.299   3.021  1.00  0.00      B    H  
ATOM   4541  H2  HOH B1507      35.941  16.286   4.273  1.00  0.00      B    H  
ATOM   4542  O   HOH B1508      19.254  14.405  19.467  1.00  0.00      B    O  
ATOM   4543  H1  HOH B1508      20.109  13.875  19.409  1.00  0.00      B    H  
ATOM   4544  H2  HOH B1508      18.841  14.107  20.386  1.00  0.00      B    H  
ATOM   4545  O   HOH B1509       7.477  39.204  31.188  1.00  0.00      B    O  
ATOM   4546  H1  HOH B1509       7.545  38.263  31.025  1.00  0.00      B    H  
ATOM   4547  H2  HOH B1509       7.565  39.685  30.299  1.00  0.00      B    H  
ATOM   4548  O   HOH B1510      39.090  21.544   1.186  1.00  0.00      B    O  
ATOM   4549  H1  HOH B1510      39.283  20.670   1.705  1.00  0.00      B    H  
ATOM   4550  H2  HOH B1510      39.039  22.309   1.825  1.00  0.00      B    H  
ATOM   4551  O   HOH B1511      37.987   9.909  30.692  1.00  0.00      B    O  
ATOM   4552  H1  HOH B1511      37.089   9.455  30.496  1.00  0.00      B    H  
ATOM   4553  H2  HOH B1511      38.287  10.207  29.774  1.00  0.00      B    H  
ATOM   4554  O   HOH B1512      18.249   5.286  33.699  1.00  0.00      B    O  
ATOM   4555  H1  HOH B1512      17.799   6.168  33.708  1.00  0.00      B    H  
ATOM   4556  H2  HOH B1512      17.981   4.818  34.559  1.00  0.00      B    H  
ATOM   4557  O   HOH B1513      20.524  27.530  31.743  1.00  0.00      B    O  
ATOM   4558  H1  HOH B1513      20.979  28.448  31.675  1.00  0.00      B    H  
ATOM   4559  H2  HOH B1513      20.585  27.217  32.694  1.00  0.00      B    H  
ATOM   4560  O   HOH B1514      30.127  22.326   4.949  1.00  0.00      B    O  
ATOM   4561  H1  HOH B1514      29.607  23.146   5.075  1.00  0.00      B    H  
ATOM   4562  H2  HOH B1514      30.731  22.219   5.748  1.00  0.00      B    H  
ATOM   4563  O   HOH B1515      35.969   0.499  26.063  1.00  0.00      B    O  
ATOM   4564  H1  HOH B1515      35.878   0.258  27.051  1.00  0.00      B    H  
ATOM   4565  H2  HOH B1515      35.137   0.997  25.795  1.00  0.00      B    H  
ATOM   4566  O   HOH B1516      31.629  29.551  10.274  1.00  0.00      B    O  
ATOM   4567  H1  HOH B1516      30.600  29.316  10.193  1.00  0.00      B    H  
ATOM   4568  H2  HOH B1516      31.776  30.519   9.990  1.00  0.00      B    H  
ATOM   4569  O   HOH B1517       2.839   0.136  19.582  1.00  0.00      B    O  
ATOM   4570  H1  HOH B1517       2.629   1.083  19.827  1.00  0.00      B    H  
ATOM   4571  H2  HOH B1517       2.075  -0.139  18.989  1.00  0.00      B    H  
ATOM   4572  O   HOH B1518      29.196  14.520  18.526  1.00  0.00      B    O  
ATOM   4573  H1  HOH B1518      29.235  15.404  19.016  1.00  0.00      B    H  
ATOM   4574  H2  HOH B1518      30.133  14.083  18.516  1.00  0.00      B    H  
ATOM   4575  O   HOH B1519       1.764  22.600  38.469  1.00  0.00      B    O  
ATOM   4576  H1  HOH B1519       0.984  22.279  39.019  1.00  0.00      B    H  
ATOM   4577  H2  HOH B1519       1.739  23.594  38.518  1.00  0.00      B    H  
ATOM   4578  O   HOH B1520      37.096   5.348   9.727  1.00  0.00      B    O  
ATOM   4579  H1  HOH B1520      37.902   5.008   9.215  1.00  0.00      B    H  
ATOM   4580  H2  HOH B1520      36.366   5.525   9.030  1.00  0.00      B    H  
ATOM   4581  O   HOH B1521       0.602  28.536  28.084  1.00  0.00      B    O  
ATOM   4582  H1  HOH B1521       0.395  27.939  27.291  1.00  0.00      B    H  
ATOM   4583  H2  HOH B1521       0.498  29.516  27.851  1.00  0.00      B    H  
ATOM   4584  O   HOH B1522      18.471  38.286  21.987  1.00  0.00      B    O  
ATOM   4585  H1  HOH B1522      18.070  37.357  21.730  1.00  0.00      B    H  
ATOM   4586  H2  HOH B1522      18.462  38.831  21.125  1.00  0.00      B    H  
ATOM   4587  O   HOH B1523      23.281  23.734  36.639  1.00  0.00      B    O  
ATOM   4588  H1  HOH B1523      23.553  24.494  35.974  1.00  0.00      B    H  
ATOM   4589  H2  HOH B1523      23.273  22.908  36.101  1.00  0.00      B    H  
ATOM   4590  O   HOH B1524      32.474  30.111  12.727  1.00  0.00      B    O  
ATOM   4591  H1  HOH B1524      33.466  29.831  12.631  1.00  0.00      B    H  
ATOM   4592  H2  HOH B1524      32.096  29.943  11.810  1.00  0.00      B    H  
ATOM   4593  O   HOH B1525      33.156  30.255   7.161  1.00  0.00      B    O  
ATOM   4594  H1  HOH B1525      33.777  30.030   7.926  1.00  0.00      B    H  
ATOM   4595  H2  HOH B1525      32.905  29.427   6.704  1.00  0.00      B    H  
ATOM   4596  O   HOH B1526       4.080  31.510  20.071  1.00  0.00      B    O  
ATOM   4597  H1  HOH B1526       3.737  32.451  19.803  1.00  0.00      B    H  
ATOM   4598  H2  HOH B1526       5.096  31.603  20.063  1.00  0.00      B    H  
ATOM   4599  O   HOH B1527      11.495  37.882  20.259  1.00  0.00      B    O  
ATOM   4600  H1  HOH B1527      12.519  37.877  20.438  1.00  0.00      B    H  
ATOM   4601  H2  HOH B1527      11.036  37.344  21.012  1.00  0.00      B    H  
ATOM   4602  O   HOH B1528      21.215  26.145  16.441  1.00  0.00      B    O  
ATOM   4603  H1  HOH B1528      22.049  26.580  16.839  1.00  0.00      B    H  
ATOM   4604  H2  HOH B1528      20.504  26.357  17.108  1.00  0.00      B    H  
ATOM   4605  O   HOH B1529      33.060   6.757   6.297  1.00  0.00      B    O  
ATOM   4606  H1  HOH B1529      32.987   7.707   6.642  1.00  0.00      B    H  
ATOM   4607  H2  HOH B1529      33.133   6.753   5.283  1.00  0.00      B    H  
ATOM   4608  O   HOH B1530      24.713   2.850  37.174  1.00  0.00      B    O  
ATOM   4609  H1  HOH B1530      24.882   1.858  37.036  1.00  0.00      B    H  
ATOM   4610  H2  HOH B1530      24.225   3.233  36.362  1.00  0.00      B    H  
ATOM   4611  O   HOH B1531       8.482   3.420   9.442  1.00  0.00      B    O  
ATOM   4612  H1  HOH B1531       7.525   3.610   9.131  1.00  0.00      B    H  
ATOM   4613  H2  HOH B1531       8.959   4.292   9.262  1.00  0.00      B    H  
ATOM   4614  O   HOH B1532       4.674  14.415  21.558  1.00  0.00      B    O  
ATOM   4615  H1  HOH B1532       4.731  14.531  20.567  1.00  0.00      B    H  
ATOM   4616  H2  HOH B1532       3.731  14.721  21.840  1.00  0.00      B    H  
ATOM   4617  O   HOH B1533      27.603  19.225   2.953  1.00  0.00      B    O  
ATOM   4618  H1  HOH B1533      26.551  19.280   2.894  1.00  0.00      B    H  
ATOM   4619  H2  HOH B1533      27.986  20.214   2.970  1.00  0.00      B    H  
ATOM   4620  O   HOH B1534       5.168  10.888  16.704  1.00  0.00      B    O  
ATOM   4621  H1  HOH B1534       4.605  10.043  16.545  1.00  0.00      B    H  
ATOM   4622  H2  HOH B1534       4.549  11.679  16.492  1.00  0.00      B    H  
ATOM   4623  O   HOH B1535      12.001  30.707  35.036  1.00  0.00      B    O  
ATOM   4624  H1  HOH B1535      12.060  31.732  35.048  1.00  0.00      B    H  
ATOM   4625  H2  HOH B1535      11.434  30.360  34.249  1.00  0.00      B    H  
ATOM   4626  O   HOH B1536      16.023  22.607  33.984  1.00  0.00      B    O  
ATOM   4627  H1  HOH B1536      16.587  22.937  34.774  1.00  0.00      B    H  
ATOM   4628  H2  HOH B1536      15.379  23.363  33.742  1.00  0.00      B    H  
ATOM   4629  O   HOH B1537      16.392  34.975   5.264  1.00  0.00      B    O  
ATOM   4630  H1  HOH B1537      15.461  34.627   5.351  1.00  0.00      B    H  
ATOM   4631  H2  HOH B1537      16.870  34.800   6.202  1.00  0.00      B    H  
ATOM   4632  O   HOH B1538      29.330   3.438  12.912  1.00  0.00      B    O  
ATOM   4633  H1  HOH B1538      30.311   3.070  12.849  1.00  0.00      B    H  
ATOM   4634  H2  HOH B1538      29.336   4.340  13.369  1.00  0.00      B    H  
ATOM   4635  O   HOH B1539      39.277   6.756  24.662  1.00  0.00      B    O  
ATOM   4636  H1  HOH B1539      38.869   6.790  23.759  1.00  0.00      B    H  
ATOM   4637  H2  HOH B1539      38.617   6.204  25.261  1.00  0.00      B    H  
ATOM   4638  O   HOH B1540      25.547  24.642  38.205  1.00  0.00      B    O  
ATOM   4639  H1  HOH B1540      26.257  23.896  38.036  1.00  0.00      B    H  
ATOM   4640  H2  HOH B1540      24.841  24.528  37.601  1.00  0.00      B    H  
ATOM   4641  O   HOH B1541      29.135   3.166   3.539  1.00  0.00      B    O  
ATOM   4642  H1  HOH B1541      28.952   2.232   3.839  1.00  0.00      B    H  
ATOM   4643  H2  HOH B1541      28.456   3.373   2.868  1.00  0.00      B    H  
ATOM   4644  O   HOH B1542      35.422   9.365  25.151  1.00  0.00      B    O  
ATOM   4645  H1  HOH B1542      36.138   8.711  25.460  1.00  0.00      B    H  
ATOM   4646  H2  HOH B1542      35.781  10.329  25.309  1.00  0.00      B    H  
ATOM   4647  O   HOH B1543       3.671  28.730   2.096  1.00  0.00      B    O  
ATOM   4648  H1  HOH B1543       3.292  28.495   1.157  1.00  0.00      B    H  
ATOM   4649  H2  HOH B1543       4.539  29.225   2.019  1.00  0.00      B    H  
ATOM   4650  O   HOH B1544      14.755  17.414  10.589  1.00  0.00      B    O  
ATOM   4651  H1  HOH B1544      14.778  17.145  11.558  1.00  0.00      B    H  
ATOM   4652  H2  HOH B1544      13.860  17.597  10.332  1.00  0.00      B    H  
ATOM   4653  O   HOH B1545      32.513  32.525   6.163  1.00  0.00      B    O  
ATOM   4654  H1  HOH B1545      32.582  31.599   6.632  1.00  0.00      B    H  
ATOM   4655  H2  HOH B1545      31.524  32.792   6.232  1.00  0.00      B    H  
ATOM   4656  O   HOH B1546      28.215   6.839  32.487  1.00  0.00      B    O  
ATOM   4657  H1  HOH B1546      28.542   6.796  31.545  1.00  0.00      B    H  
ATOM   4658  H2  HOH B1546      27.682   7.654  32.563  1.00  0.00      B    H  
ATOM   4659  O   HOH B1547      21.663  24.976  27.521  1.00  0.00      B    O  
ATOM   4660  H1  HOH B1547      21.476  24.240  28.273  1.00  0.00      B    H  
ATOM   4661  H2  HOH B1547      21.319  25.843  27.905  1.00  0.00      B    H  
ATOM   4662  O   HOH B1548      29.363  33.058  20.225  1.00  0.00      B    O  
ATOM   4663  H1  HOH B1548      29.933  32.202  20.181  1.00  0.00      B    H  
ATOM   4664  H2  HOH B1548      29.167  33.275  21.218  1.00  0.00      B    H  
ATOM   4665  O   HOH B1549       5.969   6.723   6.818  1.00  0.00      B    O  
ATOM   4666  H1  HOH B1549       5.266   6.260   6.290  1.00  0.00      B    H  
ATOM   4667  H2  HOH B1549       5.638   7.663   6.987  1.00  0.00      B    H  
ATOM   4668  O   HOH B1550      32.701  25.902  38.284  1.00  0.00      B    O  
ATOM   4669  H1  HOH B1550      32.000  26.365  37.665  1.00  0.00      B    H  
ATOM   4670  H2  HOH B1550      32.944  25.032  37.776  1.00  0.00      B    H  
ATOM   4671  O   HOH B1551      28.526   3.330  17.314  1.00  0.00      B    O  
ATOM   4672  H1  HOH B1551      29.548   3.468  17.546  1.00  0.00      B    H  
ATOM   4673  H2  HOH B1551      28.392   2.910  16.379  1.00  0.00      B    H  
ATOM   4674  O   HOH B1552      21.025  26.798  34.378  1.00  0.00      B    O  
ATOM   4675  H1  HOH B1552      21.984  27.237  34.361  1.00  0.00      B    H  
ATOM   4676  H2  HOH B1552      20.718  26.932  35.343  1.00  0.00      B    H  
ATOM   4677  O   HOH B1553      32.529  38.236  20.243  1.00  0.00      B    O  
ATOM   4678  H1  HOH B1553      32.787  38.784  21.048  1.00  0.00      B    H  
ATOM   4679  H2  HOH B1553      31.966  37.492  20.659  1.00  0.00      B    H  
ATOM   4680  O   HOH B1554      19.888  29.545  23.485  1.00  0.00      B    O  
ATOM   4681  H1  HOH B1554      19.320  29.215  24.251  1.00  0.00      B    H  
ATOM   4682  H2  HOH B1554      20.438  28.696  23.207  1.00  0.00      B    H  
ATOM   4683  O   HOH B1555      27.899  34.704  14.112  1.00  0.00      B    O  
ATOM   4684  H1  HOH B1555      27.043  34.527  13.542  1.00  0.00      B    H  
ATOM   4685  H2  HOH B1555      27.488  34.688  15.047  1.00  0.00      B    H  
ATOM   4686  O   HOH B1556      18.904  29.014  10.039  1.00  0.00      B    O  
ATOM   4687  H1  HOH B1556      19.379  28.129  10.160  1.00  0.00      B    H  
ATOM   4688  H2  HOH B1556      19.534  29.835  10.064  1.00  0.00      B    H  
ATOM   4689  O   HOH B1557      36.931  23.062  32.758  1.00  0.00      B    O  
ATOM   4690  H1  HOH B1557      37.239  24.017  32.454  1.00  0.00      B    H  
ATOM   4691  H2  HOH B1557      37.066  23.051  33.750  1.00  0.00      B    H  
ATOM   4692  O   HOH B1558      31.640  13.437   0.389  1.00  0.00      B    O  
ATOM   4693  H1  HOH B1558      31.458  13.610  -0.609  1.00  0.00      B    H  
ATOM   4694  H2  HOH B1558      32.473  12.777   0.416  1.00  0.00      B    H  
ATOM   4695  O   HOH B1559      35.056  30.005  11.894  1.00  0.00      B    O  
ATOM   4696  H1  HOH B1559      35.726  29.579  12.514  1.00  0.00      B    H  
ATOM   4697  H2  HOH B1559      35.224  29.712  10.970  1.00  0.00      B    H  
ATOM   4698  O   HOH B1560      29.828   3.104  22.762  1.00  0.00      B    O  
ATOM   4699  H1  HOH B1560      30.761   3.164  22.332  1.00  0.00      B    H  
ATOM   4700  H2  HOH B1560      29.191   3.625  22.160  1.00  0.00      B    H  
ATOM   4701  O   HOH B1561      26.146  32.290  21.291  1.00  0.00      B    O  
ATOM   4702  H1  HOH B1561      26.891  32.447  21.999  1.00  0.00      B    H  
ATOM   4703  H2  HOH B1561      26.627  32.051  20.443  1.00  0.00      B    H  
ATOM   4704  O   HOH B1562       6.865  33.991  37.838  1.00  0.00      B    O  
ATOM   4705  H1  HOH B1562       7.135  33.645  36.933  1.00  0.00      B    H  
ATOM   4706  H2  HOH B1562       6.630  34.999  37.717  1.00  0.00      B    H  
ATOM   4707  O   HOH B1563      24.549  35.216  24.806  1.00  0.00      B    O  
ATOM   4708  H1  HOH B1563      25.278  34.676  25.307  1.00  0.00      B    H  
ATOM   4709  H2  HOH B1563      24.558  34.806  23.854  1.00  0.00      B    H  
ATOM   4710  O   HOH B1564      26.591  33.460  25.865  1.00  0.00      B    O  
ATOM   4711  H1  HOH B1564      27.297  32.911  25.419  1.00  0.00      B    H  
ATOM   4712  H2  HOH B1564      26.949  33.555  26.847  1.00  0.00      B    H  
ATOM   4713  O   HOH B1565      34.893   6.580  19.186  1.00  0.00      B    O  
ATOM   4714  H1  HOH B1565      34.247   6.982  18.550  1.00  0.00      B    H  
ATOM   4715  H2  HOH B1565      34.519   6.696  20.153  1.00  0.00      B    H  
ATOM   4716  O   HOH B1566      21.679  19.603  27.797  1.00  0.00      B    O  
ATOM   4717  H1  HOH B1566      22.455  19.225  28.280  1.00  0.00      B    H  
ATOM   4718  H2  HOH B1566      21.298  20.401  28.330  1.00  0.00      B    H  
ATOM   4719  O   HOH B1567      29.769  17.378  31.867  1.00  0.00      B    O  
ATOM   4720  H1  HOH B1567      30.356  18.207  31.880  1.00  0.00      B    H  
ATOM   4721  H2  HOH B1567      28.843  17.595  32.211  1.00  0.00      B    H  
ATOM   4722  O   HOH B1568       4.261   5.485   2.244  1.00  0.00      B    O  
ATOM   4723  H1  HOH B1568       4.174   6.416   2.527  1.00  0.00      B    H  
ATOM   4724  H2  HOH B1568       4.326   5.375   1.213  1.00  0.00      B    H  
ATOM   4725  O   HOH B1569      33.504  16.216  22.635  1.00  0.00      B    O  
ATOM   4726  H1  HOH B1569      33.205  15.745  23.473  1.00  0.00      B    H  
ATOM   4727  H2  HOH B1569      34.290  16.795  22.863  1.00  0.00      B    H  
ATOM   4728  O   HOH B1570      30.569  28.630   3.140  1.00  0.00      B    O  
ATOM   4729  H1  HOH B1570      29.851  29.308   3.233  1.00  0.00      B    H  
ATOM   4730  H2  HOH B1570      31.077  28.759   2.280  1.00  0.00      B    H  
ATOM   4731  O   HOH B1571      25.749  24.259   8.954  1.00  0.00      B    O  
ATOM   4732  H1  HOH B1571      26.252  24.310   9.850  1.00  0.00      B    H  
ATOM   4733  H2  HOH B1571      25.875  25.231   8.561  1.00  0.00      B    H  
ATOM   4734  O   HOH B1572      17.511  34.999   7.994  1.00  0.00      B    O  
ATOM   4735  H1  HOH B1572      16.726  34.858   8.598  1.00  0.00      B    H  
ATOM   4736  H2  HOH B1572      18.161  34.251   8.117  1.00  0.00      B    H  
ATOM   4737  O   HOH B1573      25.936   9.918  17.267  1.00  0.00      B    O  
ATOM   4738  H1  HOH B1573      25.682  10.883  17.514  1.00  0.00      B    H  
ATOM   4739  H2  HOH B1573      25.078   9.438  17.070  1.00  0.00      B    H  
ATOM   4740  O   HOH B1574      25.998  10.937  25.028  1.00  0.00      B    O  
ATOM   4741  H1  HOH B1574      26.294  11.234  24.125  1.00  0.00      B    H  
ATOM   4742  H2  HOH B1574      24.990  10.908  24.958  1.00  0.00      B    H  
ATOM   4743  O   HOH B1575      14.169  29.768  20.546  1.00  0.00      B    O  
ATOM   4744  H1  HOH B1575      15.005  29.784  21.129  1.00  0.00      B    H  
ATOM   4745  H2  HOH B1575      13.470  29.281  21.094  1.00  0.00      B    H  
ATOM   4746  O   HOH B1576      27.853  37.552   5.750  1.00  0.00      B    O  
ATOM   4747  H1  HOH B1576      28.260  38.279   6.307  1.00  0.00      B    H  
ATOM   4748  H2  HOH B1576      28.137  37.737   4.792  1.00  0.00      B    H  
ATOM   4749  O   HOH B1577      31.210  20.047  29.360  1.00  0.00      B    O  
ATOM   4750  H1  HOH B1577      30.238  20.108  29.072  1.00  0.00      B    H  
ATOM   4751  H2  HOH B1577      31.193  20.224  30.332  1.00  0.00      B    H  
ATOM   4752  O   HOH B1578      30.525  18.759   7.378  1.00  0.00      B    O  
ATOM   4753  H1  HOH B1578      31.528  18.672   7.235  1.00  0.00      B    H  
ATOM   4754  H2  HOH B1578      30.153  18.697   6.428  1.00  0.00      B    H  
ATOM   4755  O   HOH B1579      12.012  35.063  19.190  1.00  0.00      B    O  
ATOM   4756  H1  HOH B1579      11.550  34.210  19.473  1.00  0.00      B    H  
ATOM   4757  H2  HOH B1579      11.634  35.736  19.823  1.00  0.00      B    H  
ATOM   4758  O   HOH B1580       0.771  18.000  22.949  1.00  0.00      B    O  
ATOM   4759  H1  HOH B1580      -0.087  18.072  22.409  1.00  0.00      B    H  
ATOM   4760  H2  HOH B1580       1.446  18.415  22.400  1.00  0.00      B    H  
ATOM   4761  O   HOH B1581      19.500  17.385  36.739  1.00  0.00      B    O  
ATOM   4762  H1  HOH B1581      20.349  17.514  37.305  1.00  0.00      B    H  
ATOM   4763  H2  HOH B1581      18.728  17.059  37.380  1.00  0.00      B    H  
ATOM   4764  O   HOH B1582      19.868  21.459  11.493  1.00  0.00      B    O  
ATOM   4765  H1  HOH B1582      19.615  22.173  12.207  1.00  0.00      B    H  
ATOM   4766  H2  HOH B1582      19.484  20.594  11.733  1.00  0.00      B    H  
ATOM   4767  O   HOH B1583      31.052   8.847  17.775  1.00  0.00      B    O  
ATOM   4768  H1  HOH B1583      31.969   8.471  17.489  1.00  0.00      B    H  
ATOM   4769  H2  HOH B1583      30.550   8.063  18.298  1.00  0.00      B    H  
ATOM   4770  O   HOH B1584       2.847  23.513  16.332  1.00  0.00      B    O  
ATOM   4771  H1  HOH B1584       2.674  23.663  15.361  1.00  0.00      B    H  
ATOM   4772  H2  HOH B1584       2.702  24.389  16.864  1.00  0.00      B    H  
ATOM   4773  O   HOH B1585      30.759  36.677   6.072  1.00  0.00      B    O  
ATOM   4774  H1  HOH B1585      30.372  36.069   6.805  1.00  0.00      B    H  
ATOM   4775  H2  HOH B1585      31.631  36.268   5.659  1.00  0.00      B    H  
ATOM   4776  O   HOH B1586      24.876  31.334   0.546  1.00  0.00      B    O  
ATOM   4777  H1  HOH B1586      24.450  31.930  -0.167  1.00  0.00      B    H  
ATOM   4778  H2  HOH B1586      25.597  30.756   0.104  1.00  0.00      B    H  
ATOM   4779  O   HOH B1587       2.979  27.280  29.982  1.00  0.00      B    O  
ATOM   4780  H1  HOH B1587       2.234  27.473  30.654  1.00  0.00      B    H  
ATOM   4781  H2  HOH B1587       3.184  26.275  29.948  1.00  0.00      B    H  
ATOM   4782  O   HOH B1588      30.519  23.748  11.214  1.00  0.00      B    O  
ATOM   4783  H1  HOH B1588      30.048  23.476  10.419  1.00  0.00      B    H  
ATOM   4784  H2  HOH B1588      30.515  24.757  11.246  1.00  0.00      B    H  
ATOM   4785  O   HOH B1589      12.211  23.303   4.048  1.00  0.00      B    O  
ATOM   4786  H1  HOH B1589      12.665  22.752   4.821  1.00  0.00      B    H  
ATOM   4787  H2  HOH B1589      12.910  23.538   3.381  1.00  0.00      B    H  
ATOM   4788  O   HOH B1590       6.489  23.733  26.104  1.00  0.00      B    O  
ATOM   4789  H1  HOH B1590       7.070  23.715  25.267  1.00  0.00      B    H  
ATOM   4790  H2  HOH B1590       5.510  23.877  25.785  1.00  0.00      B    H  
ATOM   4791  O   HOH B1591       9.759  19.748   5.699  1.00  0.00      B    O  
ATOM   4792  H1  HOH B1591       8.846  19.297   5.577  1.00  0.00      B    H  
ATOM   4793  H2  HOH B1591      10.443  19.603   4.937  1.00  0.00      B    H  
ATOM   4794  O   HOH B1592      19.667  25.032  22.415  1.00  0.00      B    O  
ATOM   4795  H1  HOH B1592      18.672  24.807  22.350  1.00  0.00      B    H  
ATOM   4796  H2  HOH B1592      20.103  24.526  23.166  1.00  0.00      B    H  
ATOM   4797  O   HOH B1593      24.980  29.021  29.401  1.00  0.00      B    O  
ATOM   4798  H1  HOH B1593      25.905  28.890  29.809  1.00  0.00      B    H  
ATOM   4799  H2  HOH B1593      25.060  29.489  28.459  1.00  0.00      B    H  
ATOM   4800  O   HOH B1594      38.998  17.639   4.995  1.00  0.00      B    O  
ATOM   4801  H1  HOH B1594      39.611  16.861   4.736  1.00  0.00      B    H  
ATOM   4802  H2  HOH B1594      38.073  17.339   4.720  1.00  0.00      B    H  
ATOM   4803  O   HOH B1595      16.933  26.924  31.757  1.00  0.00      B    O  
ATOM   4804  H1  HOH B1595      16.681  27.932  31.690  1.00  0.00      B    H  
ATOM   4805  H2  HOH B1595      17.637  26.885  32.513  1.00  0.00      B    H  
ATOM   4806  O   HOH B1596      31.847   8.614  31.649  1.00  0.00      B    O  
ATOM   4807  H1  HOH B1596      31.047   9.248  31.488  1.00  0.00      B    H  
ATOM   4808  H2  HOH B1596      32.654   9.164  31.270  1.00  0.00      B    H  
ATOM   4809  O   HOH B1597      30.238   2.054  32.249  1.00  0.00      B    O  
ATOM   4810  H1  HOH B1597      30.467   2.689  33.008  1.00  0.00      B    H  
ATOM   4811  H2  HOH B1597      29.318   1.538  32.394  1.00  0.00      B    H  
ATOM   4812  O   HOH B1598      21.101  29.723  21.129  1.00  0.00      B    O  
ATOM   4813  H1  HOH B1598      20.452  29.757  21.844  1.00  0.00      B    H  
ATOM   4814  H2  HOH B1598      21.032  28.869  20.582  1.00  0.00      B    H  
ATOM   4815  O   HOH B1599      17.458  16.444  38.185  1.00  0.00      B    O  
ATOM   4816  H1  HOH B1599      17.560  15.646  38.835  1.00  0.00      B    H  
ATOM   4817  H2  HOH B1599      17.165  17.261  38.710  1.00  0.00      B    H  
ATOM   4818  O   HOH B1600       5.933  32.755  15.411  1.00  0.00      B    O  
ATOM   4819  H1  HOH B1600       6.469  33.014  16.250  1.00  0.00      B    H  
ATOM   4820  H2  HOH B1600       5.620  31.762  15.518  1.00  0.00      B    H  
ATOM   4821  O   HOH B1601      21.426  31.677   5.693  1.00  0.00      B    O  
ATOM   4822  H1  HOH B1601      21.171  30.676   5.668  1.00  0.00      B    H  
ATOM   4823  H2  HOH B1601      21.663  31.979   4.767  1.00  0.00      B    H  
ATOM   4824  O   HOH B1602      39.110  31.584  10.651  1.00  0.00      B    O  
ATOM   4825  H1  HOH B1602      38.214  32.063  10.721  1.00  0.00      B    H  
ATOM   4826  H2  HOH B1602      38.919  30.662  10.536  1.00  0.00      B    H  
ATOM   4827  O   HOH B1603      12.451  18.544   8.888  1.00  0.00      B    O  
ATOM   4828  H1  HOH B1603      12.230  17.634   8.570  1.00  0.00      B    H  
ATOM   4829  H2  HOH B1603      11.735  19.173   8.570  1.00  0.00      B    H  
ATOM   4830  O   HOH B1604      28.928  11.491   7.121  1.00  0.00      B    O  
ATOM   4831  H1  HOH B1604      28.268  12.222   6.905  1.00  0.00      B    H  
ATOM   4832  H2  HOH B1604      29.827  11.847   7.347  1.00  0.00      B    H  
ATOM   4833  O   HOH B1605       0.289  17.435   0.508  1.00  0.00      B    O  
ATOM   4834  H1  HOH B1605       0.645  16.752  -0.152  1.00  0.00      B    H  
ATOM   4835  H2  HOH B1605      -0.570  17.057   0.938  1.00  0.00      B    H  
ATOM   4836  O   HOH B1606      36.867  21.417  38.415  1.00  0.00      B    O  
ATOM   4837  H1  HOH B1606      37.018  20.547  37.903  1.00  0.00      B    H  
ATOM   4838  H2  HOH B1606      37.507  21.424  39.199  1.00  0.00      B    H  
ATOM   4839  O   HOH B1607      26.062   0.636   7.499  1.00  0.00      B    O  
ATOM   4840  H1  HOH B1607      26.112  -0.194   8.092  1.00  0.00      B    H  
ATOM   4841  H2  HOH B1607      26.947   1.137   7.459  1.00  0.00      B    H  
ATOM   4842  O   HOH B1608      26.770  16.980  14.844  1.00  0.00      B    O  
ATOM   4843  H1  HOH B1608      25.795  17.210  14.685  1.00  0.00      B    H  
ATOM   4844  H2  HOH B1608      26.993  16.135  14.397  1.00  0.00      B    H  
ATOM   4845  O   HOH B1609      22.274   9.455   7.343  1.00  0.00      B    O  
ATOM   4846  H1  HOH B1609      21.528   9.045   7.888  1.00  0.00      B    H  
ATOM   4847  H2  HOH B1609      22.797   8.728   6.889  1.00  0.00      B    H  
ATOM   4848  O   HOH B1610      29.922  33.265   5.888  1.00  0.00      B    O  
ATOM   4849  H1  HOH B1610      29.569  32.791   6.758  1.00  0.00      B    H  
ATOM   4850  H2  HOH B1610      29.443  32.855   5.093  1.00  0.00      B    H  
ATOM   4851  O   HOH B1611      25.902  34.411  32.005  1.00  0.00      B    O  
ATOM   4852  H1  HOH B1611      24.962  34.234  32.304  1.00  0.00      B    H  
ATOM   4853  H2  HOH B1611      25.798  34.974  31.181  1.00  0.00      B    H  
ATOM   4854  O   HOH B1612       5.798  30.262   1.632  1.00  0.00      B    O  
ATOM   4855  H1  HOH B1612       6.769  30.263   1.990  1.00  0.00      B    H  
ATOM   4856  H2  HOH B1612       5.569  31.206   1.368  1.00  0.00      B    H  
ATOM   4857  O   HOH B1613       0.537  16.008  32.404  1.00  0.00      B    O  
ATOM   4858  H1  HOH B1613      -0.430  15.813  32.578  1.00  0.00      B    H  
ATOM   4859  H2  HOH B1613       0.954  16.081  33.302  1.00  0.00      B    H  
ATOM   4860  O   HOH B1614      26.509   3.234  27.404  1.00  0.00      B    O  
ATOM   4861  H1  HOH B1614      27.079   3.242  28.266  1.00  0.00      B    H  
ATOM   4862  H2  HOH B1614      26.695   4.145  26.956  1.00  0.00      B    H  
ATOM   4863  O   HOH B1615      11.549  16.843  12.540  1.00  0.00      B    O  
ATOM   4864  H1  HOH B1615      12.468  16.988  12.929  1.00  0.00      B    H  
ATOM   4865  H2  HOH B1615      11.661  16.105  11.877  1.00  0.00      B    H  
ATOM   4866  O   HOH B1616      19.994  34.589  29.187  1.00  0.00      B    O  
ATOM   4867  H1  HOH B1616      20.365  35.360  29.665  1.00  0.00      B    H  
ATOM   4868  H2  HOH B1616      20.673  34.345  28.464  1.00  0.00      B    H  
ATOM   4869  O   HOH B1617      33.406  23.114  30.098  1.00  0.00      B    O  
ATOM   4870  H1  HOH B1617      33.948  23.904  30.354  1.00  0.00      B    H  
ATOM   4871  H2  HOH B1617      33.777  22.360  30.675  1.00  0.00      B    H  
ATOM   4872  O   HOH B1618       2.604  14.503   5.986  1.00  0.00      B    O  
ATOM   4873  H1  HOH B1618       1.833  14.959   5.412  1.00  0.00      B    H  
ATOM   4874  H2  HOH B1618       3.115  15.324   6.351  1.00  0.00      B    H  
ATOM   4875  O   HOH B1619      13.866  34.326   5.749  1.00  0.00      B    O  
ATOM   4876  H1  HOH B1619      13.426  34.410   4.813  1.00  0.00      B    H  
ATOM   4877  H2  HOH B1619      13.222  33.840   6.388  1.00  0.00      B    H  
ATOM   4878  O   HOH B1620      12.909   4.530   6.225  1.00  0.00      B    O  
ATOM   4879  H1  HOH B1620      13.795   4.624   5.711  1.00  0.00      B    H  
ATOM   4880  H2  HOH B1620      12.220   5.080   5.743  1.00  0.00      B    H  
ATOM   4881  O   HOH B1621      24.424  34.358  22.326  1.00  0.00      B    O  
ATOM   4882  H1  HOH B1621      24.513  35.117  21.748  1.00  0.00      B    H  
ATOM   4883  H2  HOH B1621      25.049  33.555  22.003  1.00  0.00      B    H  
ATOM   4884  O   HOH B1622      14.978  23.213   7.548  1.00  0.00      B    O  
ATOM   4885  H1  HOH B1622      15.074  24.098   6.975  1.00  0.00      B    H  
ATOM   4886  H2  HOH B1622      15.899  23.106   7.919  1.00  0.00      B    H  
ATOM   4887  O   HOH B1623      33.579  38.878  13.606  1.00  0.00      B    O  
ATOM   4888  H1  HOH B1623      33.410  39.818  13.899  1.00  0.00      B    H  
ATOM   4889  H2  HOH B1623      33.448  38.289  14.423  1.00  0.00      B    H  
ATOM   4890  O   HOH B1624       4.387  26.344  11.188  1.00  0.00      B    O  
ATOM   4891  H1  HOH B1624       4.050  26.832  10.371  1.00  0.00      B    H  
ATOM   4892  H2  HOH B1624       5.390  26.603  11.254  1.00  0.00      B    H  
ATOM   4893  O   HOH B1625      36.301  31.037  26.974  1.00  0.00      B    O  
ATOM   4894  H1  HOH B1625      36.200  31.611  27.774  1.00  0.00      B    H  
ATOM   4895  H2  HOH B1625      37.265  30.871  26.835  1.00  0.00      B    H  
ATOM   4896  O   HOH B1626       5.246  38.629  11.186  1.00  0.00      B    O  
ATOM   4897  H1  HOH B1626       6.141  39.119  11.437  1.00  0.00      B    H  
ATOM   4898  H2  HOH B1626       5.035  38.939  10.253  1.00  0.00      B    H  
ATOM   4899  O   HOH B1627      20.117   0.483   5.435  1.00  0.00      B    O  
ATOM   4900  H1  HOH B1627      20.858   1.215   5.267  1.00  0.00      B    H  
ATOM   4901  H2  HOH B1627      19.975   0.435   6.461  1.00  0.00      B    H  
ATOM   4902  O   HOH B1628      13.477  24.609  37.240  1.00  0.00      B    O  
ATOM   4903  H1  HOH B1628      13.868  25.511  36.969  1.00  0.00      B    H  
ATOM   4904  H2  HOH B1628      14.185  23.983  37.369  1.00  0.00      B    H  
ATOM   4905  O   HOH B1629      21.216  37.848  25.652  1.00  0.00      B    O  
ATOM   4906  H1  HOH B1629      21.013  38.165  26.504  1.00  0.00      B    H  
ATOM   4907  H2  HOH B1629      22.250  37.944  25.517  1.00  0.00      B    H  
ATOM   4908  O   HOH B1630      36.076  12.986  19.649  1.00  0.00      B    O  
ATOM   4909  H1  HOH B1630      35.263  12.686  20.158  1.00  0.00      B    H  
ATOM   4910  H2  HOH B1630      36.028  12.526  18.731  1.00  0.00      B    H  
ATOM   4911  O   HOH B1631      29.433   2.259  36.527  1.00  0.00      B    O  
ATOM   4912  H1  HOH B1631      28.853   2.604  37.308  1.00  0.00      B    H  
ATOM   4913  H2  HOH B1631      30.328   2.740  36.545  1.00  0.00      B    H  
ATOM   4914  O   HOH B1632       5.576   9.861  32.840  1.00  0.00      B    O  
ATOM   4915  H1  HOH B1632       6.339  10.405  33.266  1.00  0.00      B    H  
ATOM   4916  H2  HOH B1632       4.736  10.122  33.316  1.00  0.00      B    H  
ATOM   4917  O   HOH B1633      17.072  37.198  10.839  1.00  0.00      B    O  
ATOM   4918  H1  HOH B1633      16.435  36.442  10.507  1.00  0.00      B    H  
ATOM   4919  H2  HOH B1633      16.467  37.873  11.280  1.00  0.00      B    H  
ATOM   4920  O   HOH B1634      10.854  15.048  37.829  1.00  0.00      B    O  
ATOM   4921  H1  HOH B1634      11.753  15.243  37.560  1.00  0.00      B    H  
ATOM   4922  H2  HOH B1634      10.785  14.021  37.758  1.00  0.00      B    H  
ATOM   4923  O   HOH B1635       9.287   8.180  11.506  1.00  0.00      B    O  
ATOM   4924  H1  HOH B1635      10.289   7.970  11.466  1.00  0.00      B    H  
ATOM   4925  H2  HOH B1635       9.135   9.130  11.789  1.00  0.00      B    H  
ATOM   4926  O   HOH B1636      10.558   5.757  31.232  1.00  0.00      B    O  
ATOM   4927  H1  HOH B1636      11.066   6.674  31.113  1.00  0.00      B    H  
ATOM   4928  H2  HOH B1636      10.822   5.211  30.383  1.00  0.00      B    H  
ATOM   4929  O   HOH B1637      17.181   5.440   6.406  1.00  0.00      B    O  
ATOM   4930  H1  HOH B1637      16.907   6.426   6.489  1.00  0.00      B    H  
ATOM   4931  H2  HOH B1637      16.590   5.046   5.731  1.00  0.00      B    H  
ATOM   4932  O   HOH B1638      36.752  21.479  12.568  1.00  0.00      B    O  
ATOM   4933  H1  HOH B1638      37.514  21.849  11.996  1.00  0.00      B    H  
ATOM   4934  H2  HOH B1638      36.299  22.268  12.983  1.00  0.00      B    H  
ATOM   4935  O   HOH B1639      17.627   4.172  38.180  1.00  0.00      B    O  
ATOM   4936  H1  HOH B1639      18.639   4.344  38.061  1.00  0.00      B    H
[truncated: 87,809 more chars]
