# Supplementary material for: ECE vs DISP Mechanisms in Anodic Electrolysis of Benzyl Alcohols: Computational Prediction of Microscopic Rate Constants
Source: J Phys Chem C Nanomater Interfaces. 2025 Aug 28;129(36):16076–96. doi: 10.1021/acs.jpcc.5c04347 (PMC12434723; doi:10.1021/acs.jpcc.5c04347)
Supplement: Supplementary file 2 [file jp5c04347_si_002.zip › example_simulation_inputs/QMMM_simulation_bulk_H2O_base_H2O/start_07_-1.176_coords.pdb]

TITLE     MDANALYSIS FRAME 0: Created by PDBWriter
CRYST1   39.149   39.149   39.149  90.00  90.00  90.00 P 1           1
ATOM      1  C00 2ag A   1      15.721  17.221  23.069  1.00  0.00      A    C  
ATOM      2  O01 2ag A   1      16.404  17.893  21.984  1.00  0.00      A    O  
ATOM      3  C02 2ag A   1      15.670  18.564  21.059  1.00  0.00      A    C  
ATOM      4  C03 2ag A   1      16.390  19.308  20.095  1.00  0.00      A    C  
ATOM      5  C04 2ag A   1      15.793  19.875  19.004  1.00  0.00      A    C  
ATOM      6  C05 2ag A   1      14.356  19.850  18.881  1.00  0.00      A    C  
ATOM      7  C06 2ag A   1      13.759  20.437  17.712  1.00  0.00      A    C  
ATOM      8  O07 2ag A   1      12.423  20.360  17.464  1.00  0.00      A    O  
ATOM      9  C08 2ag A   1      13.629  19.037  19.781  1.00  0.00      A    C  
ATOM     10  C09 2ag A   1      14.277  18.373  20.800  1.00  0.00      A    C  
ATOM     11  H0A 2ag A   1      16.405  17.096  23.878  1.00  0.00      A    H  
ATOM     12  H0B 2ag A   1      14.857  17.823  23.385  1.00  0.00      A    H  
ATOM     13  H0C 2ag A   1      15.446  16.262  22.584  1.00  0.00      A    H  
ATOM     14  H0D 2ag A   1      17.490  19.394  20.232  1.00  0.00      A    H  
ATOM     15  H0E 2ag A   1      16.429  20.278  18.204  1.00  0.00      A    H  
ATOM     16  H0F 2ag A   1      14.352  20.301  16.778  1.00  0.00      A    H  
ATOM     17  H0G 2ag A   1      14.061  21.538  17.914  1.00  0.00      A    H  
ATOM     18  H0H 2ag A   1      11.916  21.032  18.042  1.00  0.00      A    H  
ATOM     19  H0I 2ag A   1      12.580  18.806  19.603  1.00  0.00      A    H  
ATOM     20  H0J 2ag A   1      13.783  17.686  21.427  1.00  0.00      A    H  
ATOM     21  O   HOH B   1      14.279  18.552  14.893  1.00  0.00      B    O  
ATOM     22  H1  HOH B   1      14.132  18.094  15.780  1.00  0.00      B    H  
ATOM     23  H2  HOH B   1      13.414  18.983  14.652  1.00  0.00      B    H  
ATOM     24  O   HOH B   2      14.444  23.215  15.625  1.00  0.00      B    O  
ATOM     25  H1  HOH B   2      13.490  22.824  15.819  1.00  0.00      B    H  
ATOM     26  H2  HOH B   2      14.138  23.879  14.877  1.00  0.00      B    H  
ATOM     27  O   HOH B   3      16.578  23.492  17.353  1.00  0.00      B    O  
ATOM     28  H1  HOH B   3      17.205  24.271  17.376  1.00  0.00      B    H  
ATOM     29  H2  HOH B   3      15.817  23.726  16.672  1.00  0.00      B    H  
ATOM     30  O   HOH B   4      11.869  19.862  14.831  1.00  0.00      B    O  
ATOM     31  H1  HOH B   4      10.969  19.515  14.615  1.00  0.00      B    H  
ATOM     32  H2  HOH B   4      11.863  19.874  15.824  1.00  0.00      B    H  
ATOM     33  O   HOH B   5      16.028  22.796  19.874  1.00  0.00      B    O  
ATOM     34  H1  HOH B   5      16.180  23.137  18.922  1.00  0.00      B    H  
ATOM     35  H2  HOH B   5      16.894  22.479  20.214  1.00  0.00      B    H  
ATOM     36  O   HOH B   6      12.106  22.405  19.077  1.00  0.00      B    O  
ATOM     37  H1  HOH B   6      11.138  22.504  19.157  1.00  0.00      B    H  
ATOM     38  H2  HOH B   6      12.393  23.266  18.647  1.00  0.00      B    H  
ATOM     39  O   HOH B   7      17.960  21.195  16.858  1.00  0.00      B    O  
ATOM     40  H1  HOH B   7      17.183  20.962  16.306  1.00  0.00      B    H  
ATOM     41  H2  HOH B   7      17.584  22.006  17.266  1.00  0.00      B    H  
ATOM     42  O   HOH B   8      13.776  22.065  20.941  1.00  0.00      B    O  
ATOM     43  H1  HOH B   8      13.077  22.111  20.300  1.00  0.00      B    H  
ATOM     44  H2  HOH B   8      14.646  22.406  20.496  1.00  0.00      B    H  
ATOM     45  O   HOH B   9      11.919  22.467  16.130  1.00  0.00      B    O  
ATOM     46  H1  HOH B   9      11.712  21.871  15.374  1.00  0.00      B    H  
ATOM     47  H2  HOH B   9      11.422  23.286  16.124  1.00  0.00      B    H  
ATOM     48  O   HOH B  10      14.026  17.532  17.383  1.00  0.00      B    O  
ATOM     49  H1  HOH B  10      14.682  16.816  17.453  1.00  0.00      B    H  
ATOM     50  H2  HOH B  10      13.234  17.294  17.824  1.00  0.00      B    H  
ATOM     51  O   HOH B  11      11.614  16.867  18.477  1.00  0.00      B    O  
ATOM     52  H1  HOH B  11      11.274  17.296  17.678  1.00  0.00      B    H  
ATOM     53  H2  HOH B  11      10.961  17.203  19.148  1.00  0.00      B    H  
ATOM     54  O   HOH B  12      15.680  20.858  15.042  1.00  0.00      B    O  
ATOM     55  H1  HOH B  12      15.006  20.187  14.855  1.00  0.00      B    H  
ATOM     56  H2  HOH B  12      15.334  21.804  14.980  1.00  0.00      B    H  
ATOM     57  O   HOH B  13       1.465  12.966  33.967  1.00  0.00      B    O  
ATOM     58  H1  HOH B  13       1.299  12.791  34.960  1.00  0.00      B    H  
ATOM     59  H2  HOH B  13       0.670  13.585  33.788  1.00  0.00      B    H  
ATOM     60  O   HOH B  14      22.380  38.411  25.194  1.00  0.00      B    O  
ATOM     61  H1  HOH B  14      22.798  37.797  25.833  1.00  0.00      B    H  
ATOM     62  H2  HOH B  14      23.018  38.646  24.455  1.00  0.00      B    H  
ATOM     63  O   HOH B  15      15.555  15.169  17.669  1.00  0.00      B    O  
ATOM     64  H1  HOH B  15      16.494  14.868  17.759  1.00  0.00      B    H  
ATOM     65  H2  HOH B  15      15.070  14.590  16.975  1.00  0.00      B    H  
ATOM     66  O   HOH B  16      36.228  17.355  14.612  1.00  0.00      B    O  
ATOM     67  H1  HOH B  16      35.408  17.123  15.149  1.00  0.00      B    H  
ATOM     68  H2  HOH B  16      37.043  16.916  15.029  1.00  0.00      B    H  
ATOM     69  O   HOH B  17       8.142  19.145  19.080  1.00  0.00      B    O  
ATOM     70  H1  HOH B  17       8.842  18.504  19.398  1.00  0.00      B    H  
ATOM     71  H2  HOH B  17       7.327  18.915  19.697  1.00  0.00      B    H  
ATOM     72  O   HOH B  18       5.083   6.248  12.304  1.00  0.00      B    O  
ATOM     73  H1  HOH B  18       5.851   5.624  12.333  1.00  0.00      B    H  
ATOM     74  H2  HOH B  18       4.629   6.171  11.395  1.00  0.00      B    H  
ATOM     75  O   HOH B  19      17.228  36.808  35.111  1.00  0.00      B    O  
ATOM     76  H1  HOH B  19      18.088  36.475  34.687  1.00  0.00      B    H  
ATOM     77  H2  HOH B  19      16.477  36.837  34.383  1.00  0.00      B    H  
ATOM     78  O   HOH B  20      36.717  32.058  19.240  1.00  0.00      B    O  
ATOM     79  H1  HOH B  20      37.441  32.662  19.559  1.00  0.00      B    H  
ATOM     80  H2  HOH B  20      35.940  32.650  18.903  1.00  0.00      B    H  
ATOM     81  O   HOH B  21       6.271  28.343  33.780  1.00  0.00      B    O  
ATOM     82  H1  HOH B  21       7.072  28.728  34.322  1.00  0.00      B    H  
ATOM     83  H2  HOH B  21       6.670  27.807  33.032  1.00  0.00      B    H  
ATOM     84  O   HOH B  22      21.162   0.947   3.629  1.00  0.00      B    O  
ATOM     85  H1  HOH B  22      21.754   1.720   3.979  1.00  0.00      B    H  
ATOM     86  H2  HOH B  22      20.505   0.680   4.370  1.00  0.00      B    H  
ATOM     87  O   HOH B  23      25.830  19.288  35.983  1.00  0.00      B    O  
ATOM     88  H1  HOH B  23      25.266  18.602  35.518  1.00  0.00      B    H  
ATOM     89  H2  HOH B  23      26.019  19.960  35.197  1.00  0.00      B    H  
ATOM     90  O   HOH B  24      30.686  24.648  25.559  1.00  0.00      B    O  
ATOM     91  H1  HOH B  24      30.771  25.642  25.589  1.00  0.00      B    H  
ATOM     92  H2  HOH B  24      30.590  24.475  24.602  1.00  0.00      B    H  
ATOM     93  O   HOH B  25      17.933   9.189  21.994  1.00  0.00      B    O  
ATOM     94  H1  HOH B  25      18.437   9.264  22.853  1.00  0.00      B    H  
ATOM     95  H2  HOH B  25      18.583   9.428  21.270  1.00  0.00      B    H  
ATOM     96  O   HOH B  26      15.282   1.310  13.082  1.00  0.00      B    O  
ATOM     97  H1  HOH B  26      15.952   1.265  13.850  1.00  0.00      B    H  
ATOM     98  H2  HOH B  26      14.714   0.525  13.158  1.00  0.00      B    H  
ATOM     99  O   HOH B  27       4.821  12.133   8.062  1.00  0.00      B    O  
ATOM    100  H1  HOH B  27       5.049  12.794   8.821  1.00  0.00      B    H  
ATOM    101  H2  HOH B  27       5.274  12.410   7.203  1.00  0.00      B    H  
ATOM    102  O   HOH B  28      33.974  22.169  32.305  1.00  0.00      B    O  
ATOM    103  H1  HOH B  28      34.485  22.701  31.661  1.00  0.00      B    H  
ATOM    104  H2  HOH B  28      33.937  22.486  33.260  1.00  0.00      B    H  
ATOM    105  O   HOH B  29      27.717   1.908  28.835  1.00  0.00      B    O  
ATOM    106  H1  HOH B  29      26.904   1.306  28.975  1.00  0.00      B    H  
ATOM    107  H2  HOH B  29      27.368   2.740  28.247  1.00  0.00      B    H  
ATOM    108  O   HOH B  30       0.259  32.658  39.274  1.00  0.00      B    O  
ATOM    109  H1  HOH B  30      -0.179  33.546  39.456  1.00  0.00      B    H  
ATOM    110  H2  HOH B  30       1.072  32.857  38.677  1.00  0.00      B    H  
ATOM    111  O   HOH B  31      33.724  21.437  35.427  1.00  0.00      B    O  
ATOM    112  H1  HOH B  31      34.429  20.690  35.424  1.00  0.00      B    H  
ATOM    113  H2  HOH B  31      34.229  22.295  35.351  1.00  0.00      B    H  
ATOM    114  O   HOH B  32       4.450  37.207   7.003  1.00  0.00      B    O  
ATOM    115  H1  HOH B  32       4.904  36.535   6.398  1.00  0.00      B    H  
ATOM    116  H2  HOH B  32       4.222  36.704   7.778  1.00  0.00      B    H  
ATOM    117  O   HOH B  33      13.642  16.431   8.277  1.00  0.00      B    O  
ATOM    118  H1  HOH B  33      13.906  17.402   8.014  1.00  0.00      B    H  
ATOM    119  H2  HOH B  33      13.534  16.404   9.324  1.00  0.00      B    H  
ATOM    120  O   HOH B  34      22.035  37.314   5.641  1.00  0.00      B    O  
ATOM    121  H1  HOH B  34      21.134  37.072   5.320  1.00  0.00      B    H  
ATOM    122  H2  HOH B  34      21.939  37.842   6.503  1.00  0.00      B    H  
ATOM    123  O   HOH B  35      19.234  16.621  37.602  1.00  0.00      B    O  
ATOM    124  H1  HOH B  35      18.485  16.130  37.136  1.00  0.00      B    H  
ATOM    125  H2  HOH B  35      18.771  17.299  38.175  1.00  0.00      B    H  
ATOM    126  O   HOH B  36      19.463  18.700  26.125  1.00  0.00      B    O  
ATOM    127  H1  HOH B  36      18.659  18.091  26.266  1.00  0.00      B    H  
ATOM    128  H2  HOH B  36      20.297  18.229  26.515  1.00  0.00      B    H  
ATOM    129  O   HOH B  37      31.378  24.529  13.337  1.00  0.00      B    O  
ATOM    130  H1  HOH B  37      31.530  25.192  12.572  1.00  0.00      B    H  
ATOM    131  H2  HOH B  37      30.351  24.434  13.429  1.00  0.00      B    H  
ATOM    132  O   HOH B  38       6.785  25.243  34.957  1.00  0.00      B    O  
ATOM    133  H1  HOH B  38       7.016  25.614  35.870  1.00  0.00      B    H  
ATOM    134  H2  HOH B  38       7.128  24.250  34.962  1.00  0.00      B    H  
ATOM    135  O   HOH B  39      18.268  32.510  30.777  1.00  0.00      B    O  
ATOM    136  H1  HOH B  39      18.627  32.282  29.897  1.00  0.00      B    H  
ATOM    137  H2  HOH B  39      17.263  32.345  30.705  1.00  0.00      B    H  
ATOM    138  O   HOH B  40      35.352   4.868  20.614  1.00  0.00      B    O  
ATOM    139  H1  HOH B  40      36.198   4.456  20.254  1.00  0.00      B    H  
ATOM    140  H2  HOH B  40      35.328   5.852  20.383  1.00  0.00      B    H  
ATOM    141  O   HOH B  41      18.644  22.621  20.871  1.00  0.00      B    O  
ATOM    142  H1  HOH B  41      19.477  22.896  20.392  1.00  0.00      B    H  
ATOM    143  H2  HOH B  41      18.869  21.743  21.269  1.00  0.00      B    H  
ATOM    144  O   HOH B  42      34.891  33.880  17.659  1.00  0.00      B    O  
ATOM    145  H1  HOH B  42      34.084  34.465  17.842  1.00  0.00      B    H  
ATOM    146  H2  HOH B  42      34.952  33.761  16.660  1.00  0.00      B    H  
ATOM    147  O   HOH B  43      26.719  35.700  24.951  1.00  0.00      B    O  
ATOM    148  H1  HOH B  43      26.981  35.033  25.672  1.00  0.00      B    H  
ATOM    149  H2  HOH B  43      27.396  36.425  24.949  1.00  0.00      B    H  
ATOM    150  O   HOH B  44      34.556  27.842   2.843  1.00  0.00      B    O  
ATOM    151  H1  HOH B  44      34.817  28.589   2.193  1.00  0.00      B    H  
ATOM    152  H2  HOH B  44      35.008  28.121   3.748  1.00  0.00      B    H  
ATOM    153  O   HOH B  45      34.152  24.196  23.574  1.00  0.00      B    O  
ATOM    154  H1  HOH B  45      33.799  23.765  22.709  1.00  0.00      B    H  
ATOM    155  H2  HOH B  45      33.471  24.031  24.326  1.00  0.00      B    H  
ATOM    156  O   HOH B  46      25.126  30.827  34.907  1.00  0.00      B    O  
ATOM    157  H1  HOH B  46      25.095  30.497  33.930  1.00  0.00      B    H  
ATOM    158  H2  HOH B  46      26.102  30.788  35.196  1.00  0.00      B    H  
ATOM    159  O   HOH B  47       2.277   3.876   0.972  1.00  0.00      B    O  
ATOM    160  H1  HOH B  47       1.639   3.269   1.423  1.00  0.00      B    H  
ATOM    161  H2  HOH B  47       2.752   4.469   1.660  1.00  0.00      B    H  
ATOM    162  O   HOH B  48      16.053  31.340  20.043  1.00  0.00      B    O  
ATOM    163  H1  HOH B  48      16.135  31.608  19.062  1.00  0.00      B    H  
ATOM    164  H2  HOH B  48      15.402  30.521  20.029  1.00  0.00      B    H  
ATOM    165  O   HOH B  49      31.535  27.012  20.401  1.00  0.00      B    O  
ATOM    166  H1  HOH B  49      31.580  26.419  19.616  1.00  0.00      B    H  
ATOM    167  H2  HOH B  49      32.236  26.713  21.032  1.00  0.00      B    H  
ATOM    168  O   HOH B  50      28.600   2.341  15.230  1.00  0.00      B    O  
ATOM    169  H1  HOH B  50      27.815   1.674  15.282  1.00  0.00      B    H  
ATOM    170  H2  HOH B  50      28.258   3.327  15.413  1.00  0.00      B    H  
ATOM    171  O   HOH B  51      12.314  33.870  31.051  1.00  0.00      B    O  
ATOM    172  H1  HOH B  51      11.663  34.588  31.386  1.00  0.00      B    H  
ATOM    173  H2  HOH B  51      11.847  33.009  30.851  1.00  0.00      B    H  
ATOM    174  O   HOH B  52      15.176  31.067   6.473  1.00  0.00      B    O  
ATOM    175  H1  HOH B  52      14.816  30.742   5.579  1.00  0.00      B    H  
ATOM    176  H2  HOH B  52      15.487  30.243   6.958  1.00  0.00      B    H  
ATOM    177  O   HOH B  53      20.752   2.247   9.225  1.00  0.00      B    O  
ATOM    178  H1  HOH B  53      21.104   2.866   9.934  1.00  0.00      B    H  
ATOM    179  H2  HOH B  53      19.779   2.243   9.316  1.00  0.00      B    H  
ATOM    180  O   HOH B  54      27.162  33.710  21.523  1.00  0.00      B    O  
ATOM    181  H1  HOH B  54      27.527  34.403  20.866  1.00  0.00      B    H  
ATOM    182  H2  HOH B  54      27.717  33.797  22.340  1.00  0.00      B    H  
ATOM    183  O   HOH B  55       8.329  37.955  19.635  1.00  0.00      B    O  
ATOM    184  H1  HOH B  55       8.826  37.344  20.262  1.00  0.00      B    H  
ATOM    185  H2  HOH B  55       8.640  38.891  19.899  1.00  0.00      B    H  
ATOM    186  O   HOH B  56      31.289  34.038  14.072  1.00  0.00      B    O  
ATOM    187  H1  HOH B  56      30.542  34.073  13.422  1.00  0.00      B    H  
ATOM    188  H2  HOH B  56      31.973  34.571  13.721  1.00  0.00      B    H  
ATOM    189  O   HOH B  57      27.906  22.978  38.026  1.00  0.00      B    O  
ATOM    190  H1  HOH B  57      27.857  22.171  38.652  1.00  0.00      B    H  
ATOM    191  H2  HOH B  57      28.880  23.097  37.863  1.00  0.00      B    H  
ATOM    192  O   HOH B  58      30.399  35.380  37.605  1.00  0.00      B    O  
ATOM    193  H1  HOH B  58      30.919  36.033  36.989  1.00  0.00      B    H  
ATOM    194  H2  HOH B  58      30.240  34.617  36.966  1.00  0.00      B    H  
ATOM    195  O   HOH B  59       7.184  38.348  14.663  1.00  0.00      B    O  
ATOM    196  H1  HOH B  59       7.090  38.534  15.654  1.00  0.00      B    H  
ATOM    197  H2  HOH B  59       8.122  38.715  14.376  1.00  0.00      B    H  
ATOM    198  O   HOH B  60      34.114   8.792  32.680  1.00  0.00      B    O  
ATOM    199  H1  HOH B  60      34.469   8.701  33.666  1.00  0.00      B    H  
ATOM    200  H2  HOH B  60      33.743   9.696  32.519  1.00  0.00      B    H  
ATOM    201  O   HOH B  61      27.446   8.621  17.181  1.00  0.00      B    O  
ATOM    202  H1  HOH B  61      28.311   8.634  16.676  1.00  0.00      B    H  
ATOM    203  H2  HOH B  61      27.506   8.076  18.114  1.00  0.00      B    H  
ATOM    204  O   HOH B  62      36.523   4.740  27.348  1.00  0.00      B    O  
ATOM    205  H1  HOH B  62      35.999   4.841  26.482  1.00  0.00      B    H  
ATOM    206  H2  HOH B  62      36.840   3.809  27.401  1.00  0.00      B    H  
ATOM    207  O   HOH B  63      31.996  38.002  23.356  1.00  0.00      B    O  
ATOM    208  H1  HOH B  63      32.722  37.861  24.038  1.00  0.00      B    H  
ATOM    209  H2  HOH B  63      32.391  38.474  22.526  1.00  0.00      B    H  
ATOM    210  O   HOH B  64       1.742  15.902  24.449  1.00  0.00      B    O  
ATOM    211  H1  HOH B  64       1.970  16.901  24.372  1.00  0.00      B    H  
ATOM    212  H2  HOH B  64       1.889  15.460  23.528  1.00  0.00      B    H  
ATOM    213  O   HOH B  65      15.637  12.887  30.841  1.00  0.00      B    O  
ATOM    214  H1  HOH B  65      15.511  13.930  30.949  1.00  0.00      B    H  
ATOM    215  H2  HOH B  65      15.307  12.553  29.911  1.00  0.00      B    H  
ATOM    216  O   HOH B  66      10.724   1.785  11.330  1.00  0.00      B    O  
ATOM    217  H1  HOH B  66       9.873   1.466  10.845  1.00  0.00      B    H  
ATOM    218  H2  HOH B  66      11.291   2.175  10.556  1.00  0.00      B    H  
ATOM    219  O   HOH B  67      30.706  28.361   0.625  1.00  0.00      B    O  
ATOM    220  H1  HOH B  67      30.821  29.121   1.319  1.00  0.00      B    H  
ATOM    221  H2  HOH B  67      29.731  28.107   0.672  1.00  0.00      B    H  
ATOM    222  O   HOH B  68      16.780   8.191  29.440  1.00  0.00      B    O  
ATOM    223  H1  HOH B  68      17.224   7.284  29.782  1.00  0.00      B    H  
ATOM    224  H2  HOH B  68      17.162   8.420  28.513  1.00  0.00      B    H  
ATOM    225  O   HOH B  69      28.915  10.865  13.003  1.00  0.00      B    O  
ATOM    226  H1  HOH B  69      28.934   9.921  13.396  1.00  0.00      B    H  
ATOM    227  H2  HOH B  69      28.630  11.511  13.668  1.00  0.00      B    H  
ATOM    228  O   HOH B  70       6.805  35.256  31.820  1.00  0.00      B    O  
ATOM    229  H1  HOH B  70       6.249  36.117  31.711  1.00  0.00      B    H  
ATOM    230  H2  HOH B  70       6.701  34.745  30.914  1.00  0.00      B    H  
ATOM    231  O   HOH B  71      32.843  20.544  17.564  1.00  0.00      B    O  
ATOM    232  H1  HOH B  71      31.919  20.622  17.227  1.00  0.00      B    H  
ATOM    233  H2  HOH B  71      32.931  19.967  18.330  1.00  0.00      B    H  
ATOM    234  O   HOH B  72      23.477  28.017   4.543  1.00  0.00      B    O  
ATOM    235  H1  HOH B  72      23.518  28.581   3.663  1.00  0.00      B    H  
ATOM    236  H2  HOH B  72      22.783  28.479   5.207  1.00  0.00      B    H  
ATOM    237  O   HOH B  73       8.712  37.885  34.674  1.00  0.00      B    O  
ATOM    238  H1  HOH B  73       8.266  38.409  33.908  1.00  0.00      B    H  
ATOM    239  H2  HOH B  73       8.464  38.365  35.528  1.00  0.00      B    H  
ATOM    240  O   HOH B  74      26.602  10.055  21.765  1.00  0.00      B    O  
ATOM    241  H1  HOH B  74      25.652  10.024  22.115  1.00  0.00      B    H  
ATOM    242  H2  HOH B  74      26.599  10.488  20.845  1.00  0.00      B    H  
ATOM    243  O   HOH B  75      37.783   5.525  12.867  1.00  0.00      B    O  
ATOM    244  H1  HOH B  75      37.998   5.255  11.913  1.00  0.00      B    H  
ATOM    245  H2  HOH B  75      38.161   6.465  13.019  1.00  0.00      B    H  
ATOM    246  O   HOH B  76      26.616  16.294  13.142  1.00  0.00      B    O  
ATOM    247  H1  HOH B  76      27.468  16.794  13.347  1.00  0.00      B    H  
ATOM    248  H2  HOH B  76      26.603  16.156  12.124  1.00  0.00      B    H  
ATOM    249  O   HOH B  77      33.424  36.033  10.074  1.00  0.00      B    O  
ATOM    250  H1  HOH B  77      34.004  36.859  10.130  1.00  0.00      B    H  
ATOM    251  H2  HOH B  77      32.506  36.190   9.663  1.00  0.00      B    H  
ATOM    252  O   HOH B  78       1.050  21.429   3.804  1.00  0.00      B    O  
ATOM    253  H1  HOH B  78       1.079  22.037   2.992  1.00  0.00      B    H  
ATOM    254  H2  HOH B  78       0.778  20.522   3.413  1.00  0.00      B    H  
ATOM    255  O   HOH B  79      22.590  25.075   9.940  1.00  0.00      B    O  
ATOM    256  H1  HOH B  79      23.240  24.287   9.745  1.00  0.00      B    H  
ATOM    257  H2  HOH B  79      22.971  25.593  10.706  1.00  0.00      B    H  
ATOM    258  O   HOH B  80      21.232  16.007  25.410  1.00  0.00      B    O  
ATOM    259  H1  HOH B  80      21.714  16.803  24.998  1.00  0.00      B    H  
ATOM    260  H2  HOH B  80      21.959  15.425  25.884  1.00  0.00      B    H  
ATOM    261  O   HOH B  81      23.080  34.911  20.260  1.00  0.00      B    O  
ATOM    262  H1  HOH B  81      23.233  33.932  20.233  1.00  0.00      B    H  
ATOM    263  H2  HOH B  81      24.029  35.346  20.197  1.00  0.00      B    H  
ATOM    264  O   HOH B  82      21.231  13.724  17.983  1.00  0.00      B    O  
ATOM    265  H1  HOH B  82      22.228  13.778  17.725  1.00  0.00      B    H  
ATOM    266  H2  HOH B  82      21.278  13.595  18.974  1.00  0.00      B    H  
ATOM    267  O   HOH B  83      29.367  32.107  20.948  1.00  0.00      B    O  
ATOM    268  H1  HOH B  83      29.957  31.850  21.705  1.00  0.00      B    H  
ATOM    269  H2  HOH B  83      28.548  32.621  21.246  1.00  0.00      B    H  
ATOM    270  O   HOH B  84       6.543   7.658   5.983  1.00  0.00      B    O  
ATOM    271  H1  HOH B  84       7.286   7.251   5.477  1.00  0.00      B    H  
ATOM    272  H2  HOH B  84       6.853   8.542   6.307  1.00  0.00      B    H  
ATOM    273  O   HOH B  85      28.134  38.092  26.922  1.00  0.00      B    O  
ATOM    274  H1  HOH B  85      28.654  37.224  26.911  1.00  0.00      B    H  
ATOM    275  H2  HOH B  85      28.475  38.777  26.239  1.00  0.00      B    H  
ATOM    276  O   HOH B  86      28.394  15.552  20.456  1.00  0.00      B    O  
ATOM    277  H1  HOH B  86      29.185  15.224  20.970  1.00  0.00      B    H  
ATOM    278  H2  HOH B  86      28.533  15.276  19.477  1.00  0.00      B    H  
ATOM    279  O   HOH B  87      29.824   5.086  28.967  1.00  0.00      B    O  
ATOM    280  H1  HOH B  87      30.009   4.124  29.069  1.00  0.00      B    H  
ATOM    281  H2  HOH B  87      28.973   5.277  29.494  1.00  0.00      B    H  
ATOM    282  O   HOH B  88      33.174  35.551  12.859  1.00  0.00      B    O  
ATOM    283  H1  HOH B  88      33.521  36.373  13.294  1.00  0.00      B    H  
ATOM    284  H2  HOH B  88      33.208  35.693  11.816  1.00  0.00      B    H  
ATOM    285  O   HOH B  89      34.257  29.206  10.397  1.00  0.00      B    O  
ATOM    286  H1  HOH B  89      35.007  29.541   9.771  1.00  0.00      B    H  
ATOM    287  H2  HOH B  89      33.698  30.023  10.682  1.00  0.00      B    H  
ATOM    288  O   HOH B  90      38.332  15.437  37.742  1.00  0.00      B    O  
ATOM    289  H1  HOH B  90      37.716  15.357  36.928  1.00  0.00      B    H  
ATOM    290  H2  HOH B  90      38.001  16.197  38.298  1.00  0.00      B    H  
ATOM    291  O   HOH B  91      27.089   4.091  27.544  1.00  0.00      B    O  
ATOM    292  H1  HOH B  91      27.853   4.269  26.879  1.00  0.00      B    H  
ATOM    293  H2  HOH B  91      27.181   4.841  28.218  1.00  0.00      B    H  
ATOM    294  O   HOH B  92       0.440   2.228   2.076  1.00  0.00      B    O  
ATOM    295  H1  HOH B  92       1.064   1.789   2.715  1.00  0.00      B    H  
ATOM    296  H2  HOH B  92      -0.526   1.815   2.156  1.00  0.00      B    H  
ATOM    297  O   HOH B  93      17.328  32.748   5.170  1.00  0.00      B    O  
ATOM    298  H1  HOH B  93      17.033  31.925   5.636  1.00  0.00      B    H  
ATOM    299  H2  HOH B  93      18.022  32.562   4.470  1.00  0.00      B    H  
ATOM    300  O   HOH B  94      38.860  12.483  13.757  1.00  0.00      B    O  
ATOM    301  H1  HOH B  94      38.780  12.944  14.685  1.00  0.00      B    H  
ATOM    302  H2  HOH B  94      38.685  11.515  14.006  1.00  0.00      B    H  
ATOM    303  O   HOH B  95      23.119  37.327  31.644  1.00  0.00      B    O  
ATOM    304  H1  HOH B  95      22.628  37.920  32.316  1.00  0.00      B    H  
ATOM    305  H2  HOH B  95      22.470  36.563  31.462  1.00  0.00      B    H  
ATOM    306  O   HOH B  96      26.429  20.365  21.813  1.00  0.00      B    O  
ATOM    307  H1  HOH B  96      26.026  19.439  21.920  1.00  0.00      B    H  
ATOM    308  H2  HOH B  96      27.432  20.337  22.106  1.00  0.00      B    H  
ATOM    309  O   HOH B  97      19.273  19.055  18.188  1.00  0.00      B    O  
ATOM    310  H1  HOH B  97      18.913  18.151  17.766  1.00  0.00      B    H  
ATOM    311  H2  HOH B  97      18.820  19.811  17.678  1.00  0.00      B    H  
ATOM    312  O   HOH B  98       2.878  38.783  32.574  1.00  0.00      B    O  
ATOM    313  H1  HOH B  98       3.643  38.323  32.980  1.00  0.00      B    H  
ATOM    314  H2  HOH B  98       2.093  38.210  32.772  1.00  0.00      B    H  
ATOM    315  O   HOH B  99      35.691  31.762  13.290  1.00  0.00      B    O  
ATOM    316  H1  HOH B  99      36.582  32.245  13.007  1.00  0.00      B    H  
ATOM    317  H2  HOH B  99      35.862  30.752  13.420  1.00  0.00      B    H  
ATOM    318  O   HOH B 100      14.123  14.335  37.044  1.00  0.00      B    O  
ATOM    319  H1  HOH B 100      13.343  14.444  37.698  1.00  0.00      B    H  
ATOM    320  H2  HOH B 100      13.716  14.175  36.111  1.00  0.00      B    H  
ATOM    321  O   HOH B 101      20.285  29.594  13.851  1.00  0.00      B    O  
ATOM    322  H1  HOH B 101      19.728  30.464  13.835  1.00  0.00      B    H  
ATOM    323  H2  HOH B 101      21.236  29.708  14.177  1.00  0.00      B    H  
ATOM    324  O   HOH B 102      10.431  34.137  37.064  1.00  0.00      B    O  
ATOM    325  H1  HOH B 102      10.204  33.516  36.307  1.00  0.00      B    H  
ATOM    326  H2  HOH B 102      10.647  35.079  36.652  1.00  0.00      B    H  
ATOM    327  O   HOH B 103      16.327  19.707   4.812  1.00  0.00      B    O  
ATOM    328  H1  HOH B 103      16.926  19.988   5.618  1.00  0.00      B    H  
ATOM    329  H2  HOH B 103      16.626  20.203   3.986  1.00  0.00      B    H  
ATOM    330  O   HOH B 104      30.239   3.353  22.305  1.00  0.00      B    O  
ATOM    331  H1  HOH B 104      30.728   2.776  21.610  1.00  0.00      B    H  
ATOM    332  H2  HOH B 104      30.549   4.309  22.257  1.00  0.00      B    H  
ATOM    333  O   HOH B 105      17.690   5.694  29.881  1.00  0.00      B    O  
ATOM    334  H1  HOH B 105      18.498   5.741  29.264  1.00  0.00      B    H  
ATOM    335  H2  HOH B 105      17.014   5.035  29.493  1.00  0.00      B    H  
ATOM    336  O   HOH B 106      24.179  31.689  28.153  1.00  0.00      B    O  
ATOM    337  H1  HOH B 106      24.865  31.784  27.460  1.00  0.00      B    H  
ATOM    338  H2  HOH B 106      24.470  30.922  28.713  1.00  0.00      B    H  
ATOM    339  O   HOH B 107      20.338   1.057  25.445  1.00  0.00      B    O  
ATOM    340  H1  HOH B 107      20.903   0.189  25.409  1.00  0.00      B    H  
ATOM    341  H2  HOH B 107      19.355   0.704  25.537  1.00  0.00      B    H  
ATOM    342  O   HOH B 108       6.150  20.718   4.818  1.00  0.00      B    O  
ATOM    343  H1  HOH B 108       6.119  21.648   5.268  1.00  0.00      B    H  
ATOM    344  H2  HOH B 108       6.036  20.001   5.572  1.00  0.00      B    H  
ATOM    345  O   HOH B 109      14.673  31.994  22.023  1.00  0.00      B    O  
ATOM    346  H1  HOH B 109      15.286  31.630  21.341  1.00  0.00      B    H  
ATOM    347  H2  HOH B 109      14.021  32.685  21.550  1.00  0.00      B    H  
ATOM    348  O   HOH B 110      36.862  27.962  38.430  1.00  0.00      B    O  
ATOM    349  H1  HOH B 110      37.068  28.922  38.679  1.00  0.00      B    H  
ATOM    350  H2  HOH B 110      37.128  27.373  39.220  1.00  0.00      B    H  
ATOM    351  O   HOH B 111      21.422  31.028  27.101  1.00  0.00      B    O  
ATOM    352  H1  HOH B 111      22.049  31.188  27.844  1.00  0.00      B    H  
ATOM    353  H2  HOH B 111      21.730  30.140  26.710  1.00  0.00      B    H  
ATOM    354  O   HOH B 112      13.932  19.927  38.595  1.00  0.00      B    O  
ATOM    355  H1  HOH B 112      13.380  19.090  38.528  1.00  0.00      B    H  
ATOM    356  H2  HOH B 112      14.112  20.188  39.585  1.00  0.00      B    H  
ATOM    357  O   HOH B 113       1.574  22.914   7.906  1.00  0.00      B    O  
ATOM    358  H1  HOH B 113       1.332  22.001   8.388  1.00  0.00      B    H  
ATOM    359  H2  HOH B 113       2.193  22.704   7.106  1.00  0.00      B    H  
ATOM    360  O   HOH B 114      12.762  27.902   5.367  1.00  0.00      B    O  
ATOM    361  H1  HOH B 114      12.302  28.405   6.136  1.00  0.00      B    H  
ATOM    362  H2  HOH B 114      13.202  28.597   4.739  1.00  0.00      B    H  
ATOM    363  O   HOH B 115      11.919  13.368  38.320  1.00  0.00      B    O  
ATOM    364  H1  HOH B 115      12.232  13.111  39.218  1.00  0.00      B    H  
ATOM    365  H2  HOH B 115      11.017  13.741  38.420  1.00  0.00      B    H  
ATOM    366  O   HOH B 116       4.015  29.696   1.178  1.00  0.00      B    O  
ATOM    367  H1  HOH B 116       3.339  30.389   1.551  1.00  0.00      B    H  
ATOM    368  H2  HOH B 116       3.948  29.651   0.124  1.00  0.00      B    H  
ATOM    369  O   HOH B 117      17.204  17.266  26.695  1.00  0.00      B    O  
ATOM    370  H1  HOH B 117      16.603  16.444  26.648  1.00  0.00      B    H  
ATOM    371  H2  HOH B 117      17.519  17.278  27.648  1.00  0.00      B    H  
ATOM    372  O   HOH B 118      24.356   5.618  21.241  1.00  0.00      B    O  
ATOM    373  H1  HOH B 118      23.649   6.228  21.639  1.00  0.00      B    H  
ATOM    374  H2  HOH B 118      24.872   5.143  21.976  1.00  0.00      B    H  
ATOM    375  O   HOH B 119      29.032   6.623  23.853  1.00  0.00      B    O  
ATOM    376  H1  HOH B 119      28.831   5.729  24.362  1.00  0.00      B    H  
ATOM    377  H2  HOH B 119      29.943   6.434  23.349  1.00  0.00      B    H  
ATOM    378  O   HOH B 120      16.388  36.359  37.743  1.00  0.00      B    O  
ATOM    379  H1  HOH B 120      17.152  36.817  38.277  1.00  0.00      B    H  
ATOM    380  H2  HOH B 120      16.508  36.637  36.770  1.00  0.00      B    H  
ATOM    381  O   HOH B 121      25.520  25.475  29.528  1.00  0.00      B    O  
ATOM    382  H1  HOH B 121      26.283  26.126  29.716  1.00  0.00      B    H  
ATOM    383  H2  HOH B 121      25.579  24.670  30.174  1.00  0.00      B    H  
ATOM    384  O   HOH B 122      35.419  16.777  33.598  1.00  0.00      B    O  
ATOM    385  H1  HOH B 122      34.607  16.711  34.207  1.00  0.00      B    H  
ATOM    386  H2  HOH B 122      35.573  17.759  33.325  1.00  0.00      B    H  
ATOM    387  O   HOH B 123      38.635  15.049  21.946  1.00  0.00      B    O  
ATOM    388  H1  HOH B 123      38.182  15.788  21.459  1.00  0.00      B    H  
ATOM    389  H2  HOH B 123      39.607  15.333  21.960  1.00  0.00      B    H  
ATOM    390  O   HOH B 124       3.184   5.127  25.740  1.00  0.00      B    O  
ATOM    391  H1  HOH B 124       2.968   6.081  25.433  1.00  0.00      B    H  
ATOM    392  H2  HOH B 124       2.570   4.462  25.249  1.00  0.00      B    H  
ATOM    393  O   HOH B 125      19.213   1.999  29.934  1.00  0.00      B    O  
ATOM    394  H1  HOH B 125      19.890   1.211  29.963  1.00  0.00      B    H  
ATOM    395  H2  HOH B 125      19.405   2.554  29.088  1.00  0.00      B    H  
ATOM    396  O   HOH B 126      18.774   6.640  32.418  1.00  0.00      B    O  
ATOM    397  H1  HOH B 126      18.372   5.921  31.820  1.00  0.00      B    H  
ATOM    398  H2  HOH B 126      19.761   6.643  32.243  1.00  0.00      B    H  
ATOM    399  O   HOH B 127      16.666   3.835  33.935  1.00  0.00      B    O  
ATOM    400  H1  HOH B 127      17.156   3.892  34.843  1.00  0.00      B    H  
ATOM    401  H2  HOH B 127      17.180   3.196  33.301  1.00  0.00      B    H  
ATOM    402  O   HOH B 128      24.223  15.349  19.757  1.00  0.00      B    O  
ATOM    403  H1  HOH B 128      24.920  14.760  20.352  1.00  0.00      B    H  
ATOM    404  H2  HOH B 128      24.718  16.180  19.527  1.00  0.00      B    H  
ATOM    405  O   HOH B 129      34.685  30.619   7.017  1.00  0.00      B    O  
ATOM    406  H1  HOH B 129      33.799  30.611   7.522  1.00  0.00      B    H  
ATOM    407  H2  HOH B 129      35.197  31.454   7.300  1.00  0.00      B    H  
ATOM    408  O   HOH B 130       4.751  30.503   7.413  1.00  0.00      B    O  
ATOM    409  H1  HOH B 130       5.026  30.209   6.468  1.00  0.00      B    H  
ATOM    410  H2  HOH B 130       4.276  29.715   7.868  1.00  0.00      B    H  
ATOM    411  O   HOH B 131      11.038  38.268  15.664  1.00  0.00      B    O  
ATOM    412  H1  HOH B 131      10.243  38.012  16.277  1.00  0.00      B    H  
ATOM    413  H2  HOH B 131      11.208  37.441  15.031  1.00  0.00      B    H  
ATOM    414  O   HOH B 132      14.338  12.498  22.486  1.00  0.00      B    O  
ATOM    415  H1  HOH B 132      14.569  12.941  21.652  1.00  0.00      B    H  
ATOM    416  H2  HOH B 132      14.831  11.555  22.581  1.00  0.00      B    H  
ATOM    417  O   HOH B 133      10.801  24.879  22.301  1.00  0.00      B    O  
ATOM    418  H1  HOH B 133      11.779  24.520  22.359  1.00  0.00      B    H  
ATOM    419  H2  HOH B 133      10.137  24.197  22.552  1.00  0.00      B    H  
ATOM    420  O   HOH B 134      14.600   5.012  11.268  1.00  0.00      B    O  
ATOM    421  H1  HOH B 134      13.783   4.655  11.741  1.00  0.00      B    H  
ATOM    422  H2  HOH B 134      15.207   5.523  11.913  1.00  0.00      B    H  
ATOM    423  O   HOH B 135      20.977   6.591  24.577  1.00  0.00      B    O  
ATOM    424  H1  HOH B 135      21.673   6.038  25.125  1.00  0.00      B    H  
ATOM    425  H2  HOH B 135      20.411   5.917  24.096  1.00  0.00      B    H  
ATOM    426  O   HOH B 136       0.179  19.513   6.482  1.00  0.00      B    O  
ATOM    427  H1  HOH B 136      -0.740  19.041   6.632  1.00  0.00      B    H  
ATOM    428  H2  HOH B 136       0.755  18.770   6.047  1.00  0.00      B    H  
ATOM    429  O   HOH B 137       5.906  17.123  27.413  1.00  0.00      B    O  
ATOM    430  H1  HOH B 137       5.681  16.974  26.422  1.00  0.00      B    H  
ATOM    431  H2  HOH B 137       5.126  17.028  27.985  1.00  0.00      B    H  
ATOM    432  O   HOH B 138      13.309   2.683  15.939  1.00  0.00      B    O  
ATOM    433  H1  HOH B 138      13.908   2.162  16.616  1.00  0.00      B    H  
ATOM    434  H2  HOH B 138      12.377   2.395  16.171  1.00  0.00      B    H  
ATOM    435  O   HOH B 139       1.533   3.478   9.968  1.00  0.00      B    O  
ATOM    436  H1  HOH B 139       0.812   2.775  10.252  1.00  0.00      B    H  
ATOM    437  H2  HOH B 139       1.469   3.500   8.900  1.00  0.00      B    H  
ATOM    438  O   HOH B 140      31.135  13.952  29.224  1.00  0.00      B    O  
ATOM    439  H1  HOH B 140      30.770  14.693  29.815  1.00  0.00      B    H  
ATOM    440  H2  HOH B 140      31.395  14.273  28.318  1.00  0.00      B    H  
ATOM    441  O   HOH B 141       5.666  37.641  31.617  1.00  0.00      B    O  
ATOM    442  H1  HOH B 141       5.260  37.717  30.710  1.00  0.00      B    H  
ATOM    443  H2  HOH B 141       6.152  38.502  31.768  1.00  0.00      B    H  
ATOM    444  O   HOH B 142      34.485  33.890   2.428  1.00  0.00      B    O  
ATOM    445  H1  HOH B 142      34.030  34.772   2.329  1.00  0.00      B    H  
ATOM    446  H2  HOH B 142      34.435  33.807   3.407  1.00  0.00      B    H  
ATOM    447  O   HOH B 143      10.862  11.573  33.908  1.00  0.00      B    O  
ATOM    448  H1  HOH B 143      10.582  11.546  34.911  1.00  0.00      B    H  
ATOM    449  H2  HOH B 143      11.742  11.088  33.842  1.00  0.00      B    H  
ATOM    450  O   HOH B 144      13.405  29.998  17.924  1.00  0.00      B    O  
ATOM    451  H1  HOH B 144      13.019  29.580  18.757  1.00  0.00      B    H  
ATOM    452  H2  HOH B 144      14.185  29.516  17.598  1.00  0.00      B    H  
ATOM    453  O   HOH B 145      33.771  29.647  22.772  1.00  0.00      B    O  
ATOM    454  H1  HOH B 145      34.077  30.563  22.464  1.00  0.00      B    H  
ATOM    455  H2  HOH B 145      33.684  29.728  23.778  1.00  0.00      B    H  
ATOM    456  O   HOH B 146      34.851  12.285  16.161  1.00  0.00      B    O  
ATOM    457  H1  HOH B 146      35.263  12.327  15.215  1.00  0.00      B    H  
ATOM    458  H2  HOH B 146      34.426  13.207  16.330  1.00  0.00      B    H  
ATOM    459  O   HOH B 147      10.885  31.551  11.936  1.00  0.00      B    O  
ATOM    460  H1  HOH B 147      11.274  32.445  11.635  1.00  0.00      B    H  
ATOM    461  H2  HOH B 147      11.431  30.771  11.583  1.00  0.00      B    H  
ATOM    462  O   HOH B 148      28.273  21.717   5.812  1.00  0.00      B    O  
ATOM    463  H1  HOH B 148      27.761  20.898   6.016  1.00  0.00      B    H  
ATOM    464  H2  HOH B 148      28.212  21.919   4.795  1.00  0.00      B    H  
ATOM    465  O   HOH B 149      31.712  22.180  25.472  1.00  0.00      B    O  
ATOM    466  H1  HOH B 149      31.263  23.098  25.634  1.00  0.00      B    H  
ATOM    467  H2  HOH B 149      32.588  22.127  26.026  1.00  0.00      B    H  
ATOM    468  O   HOH B 150       9.335  27.115  13.011  1.00  0.00      B    O  
ATOM    469  H1  HOH B 150       8.438  26.573  12.963  1.00  0.00      B    H  
ATOM    470  H2  HOH B 150       9.489  27.525  12.106  1.00  0.00      B    H  
ATOM    471  O   HOH B 151      20.308  15.754  28.073  1.00  0.00      B    O  
ATOM    472  H1  HOH B 151      19.506  15.095  28.031  1.00  0.00      B    H  
ATOM    473  H2  HOH B 151      20.617  15.894  27.098  1.00  0.00      B    H  
ATOM    474  O   HOH B 152       9.109  16.623   8.389  1.00  0.00      B    O  
ATOM    475  H1  HOH B 152       8.136  16.525   8.380  1.00  0.00      B    H  
ATOM    476  H2  HOH B 152       9.492  15.680   8.305  1.00  0.00      B    H  
ATOM    477  O   HOH B 153      18.350  14.518  18.160  1.00  0.00      B    O  
ATOM    478  H1  HOH B 153      19.240  14.060  18.161  1.00  0.00      B    H  
ATOM    479  H2  HOH B 153      18.183  14.863  19.099  1.00  0.00      B    H  
ATOM    480  O   HOH B 154      33.063  38.670  20.900  1.00  0.00      B    O  
ATOM    481  H1  HOH B 154      33.925  39.078  20.552  1.00  0.00      B    H  
ATOM    482  H2  HOH B 154      32.876  37.762  20.420  1.00  0.00      B    H  
ATOM    483  O   HOH B 155      18.333  20.904  31.274  1.00  0.00      B    O  
ATOM    484  H1  HOH B 155      18.497  21.672  30.627  1.00  0.00      B    H  
ATOM    485  H2  HOH B 155      18.663  21.217  32.182  1.00  0.00      B    H  
ATOM    486  O   HOH B 156      35.349  12.772  35.474  1.00  0.00      B    O  
ATOM    487  H1  HOH B 156      34.376  12.504  35.235  1.00  0.00      B    H  
ATOM    488  H2  HOH B 156      35.897  11.954  35.398  1.00  0.00      B    H  
ATOM    489  O   HOH B 157      34.683  23.936  34.453  1.00  0.00      B    O  
ATOM    490  H1  HOH B 157      34.561  24.599  35.251  1.00  0.00      B    H  
ATOM    491  H2  HOH B 157      35.564  24.182  33.997  1.00  0.00      B    H  
ATOM    492  O   HOH B 158      14.891  39.103  37.812  1.00  0.00      B    O  
ATOM    493  H1  HOH B 158      15.531  39.069  38.596  1.00  0.00      B    H  
ATOM    494  H2  HOH B 158      14.966  38.208  37.427  1.00  0.00      B    H  
ATOM    495  O   HOH B 159      34.399  19.345  23.277  1.00  0.00      B    O  
ATOM    496  H1  HOH B 159      34.851  19.215  24.191  1.00  0.00      B    H  
ATOM    497  H2  HOH B 159      34.884  20.126  22.847  1.00  0.00      B    H  
ATOM    498  O   HOH B 160      19.301   6.130  17.365  1.00  0.00      B    O  
ATOM    499  H1  HOH B 160      19.784   6.210  18.243  1.00  0.00      B    H  
ATOM    500  H2  HOH B 160      19.211   7.136  16.996  1.00  0.00      B    H  
ATOM    501  O   HOH B 161      14.087  13.759   7.552  1.00  0.00      B    O  
ATOM    502  H1  HOH B 161      14.014  14.791   7.662  1.00  0.00      B    H  
ATOM    503  H2  HOH B 161      13.985  13.392   8.519  1.00  0.00      B    H  
ATOM    504  O   HOH B 162      31.202  29.758  19.317  1.00  0.00      B    O  
ATOM    505  H1  HOH B 162      31.383  28.774  19.443  1.00  0.00      B    H  
ATOM    506  H2  HOH B 162      30.407  29.895  18.702  1.00  0.00      B    H  
ATOM    507  O   HOH B 163      18.243  25.512  18.329  1.00  0.00      B    O  
ATOM    508  H1  HOH B 163      18.915  26.174  18.029  1.00  0.00      B    H  
ATOM    509  H2  HOH B 163      18.140  25.613  19.313  1.00  0.00      B    H  
ATOM    510  O   HOH B 164       4.223   1.648  30.905  1.00  0.00      B    O  
ATOM    511  H1  HOH B 164       3.623   1.115  31.509  1.00  0.00      B    H  
ATOM    512  H2  HOH B 164       4.134   1.300  29.953  1.00  0.00      B    H  
ATOM    513  O   HOH B 165      36.049  17.266  27.987  1.00  0.00      B    O  
ATOM    514  H1  HOH B 165      36.037  18.083  28.522  1.00  0.00      B    H  
ATOM    515  H2  HOH B 165      36.939  16.835  27.980  1.00  0.00      B    H  
ATOM    516  O   HOH B 166      24.414  35.961   5.907  1.00  0.00      B    O  
ATOM    517  H1  HOH B 166      23.496  36.377   5.763  1.00  0.00      B    H  
ATOM    518  H2  HOH B 166      25.034  36.203   5.173  1.00  0.00      B    H  
ATOM    519  O   HOH B 167      18.653  23.540   8.050  1.00  0.00      B    O  
ATOM    520  H1  HOH B 167      19.264  24.080   8.622  1.00  0.00      B    H  
ATOM    521  H2  HOH B 167      19.168  23.063   7.275  1.00  0.00      B    H  
ATOM    522  O   HOH B 168      38.153  38.359  38.738  1.00  0.00      B    O  
ATOM    523  H1  HOH B 168      38.149  39.373  38.533  1.00  0.00      B    H  
ATOM    524  H2  HOH B 168      37.301  38.016  38.428  1.00  0.00      B    H  
ATOM    525  O   HOH B 169       1.422  36.486  32.664  1.00  0.00      B    O  
ATOM    526  H1  HOH B 169       0.691  36.878  33.291  1.00  0.00      B    H  
ATOM    527  H2  HOH B 169       0.971  36.219  31.776  1.00  0.00      B    H  
ATOM    528  O   HOH B 170       3.339  21.600  10.948  1.00  0.00      B    O  
ATOM    529  H1  HOH B 170       2.450  21.118  10.983  1.00  0.00      B    H  
ATOM    530  H2  HOH B 170       3.927  21.152  11.650  1.00  0.00      B    H  
ATOM    531  O   HOH B 171       3.381  28.676  10.241  1.00  0.00      B    O  
ATOM    532  H1  HOH B 171       3.449  28.096  11.086  1.00  0.00      B    H  
ATOM    533  H2  HOH B 171       3.807  29.588  10.486  1.00  0.00      B    H  
ATOM    534  O   HOH B 172      34.271  10.409   1.135  1.00  0.00      B    O  
ATOM    535  H1  HOH B 172      34.074  11.404   0.759  1.00  0.00      B    H  
ATOM    536  H2  HOH B 172      35.285  10.286   0.968  1.00  0.00      B    H  
ATOM    537  O   HOH B 173       8.402   6.945   3.779  1.00  0.00      B    O  
ATOM    538  H1  HOH B 173       9.398   6.636   3.654  1.00  0.00      B    H  
ATOM    539  H2  HOH B 173       7.885   6.850   2.930  1.00  0.00      B    H  
ATOM    540  O   HOH B 174       2.342  15.624   1.817  1.00  0.00      B    O  
ATOM    541  H1  HOH B 174       2.918  14.771   1.815  1.00  0.00      B    H  
ATOM    542  H2  HOH B 174       2.162  15.867   2.760  1.00  0.00      B    H  
ATOM    543  O   HOH B 175      35.116  24.012  10.810  1.00  0.00      B    O  
ATOM    544  H1  HOH B 175      35.259  24.008  11.791  1.00  0.00      B    H  
ATOM    545  H2  HOH B 175      34.769  24.963  10.539  1.00  0.00      B    H  
ATOM    546  O   HOH B 176       7.189  38.752  17.220  1.00  0.00      B    O  
ATOM    547  H1  HOH B 176       7.734  38.469  18.040  1.00  0.00      B    H  
ATOM    548  H2  HOH B 176       7.270  39.759  17.158  1.00  0.00      B    H  
ATOM    549  O   HOH B 177      18.536  38.186  23.258  1.00  0.00      B    O  
ATOM    550  H1  HOH B 177      18.195  38.515  24.160  1.00  0.00      B    H  
ATOM    551  H2  HOH B 177      17.969  37.411  22.979  1.00  0.00      B    H  
ATOM    552  O   HOH B 178      33.131  18.546  19.234  1.00  0.00      B    O  
ATOM    553  H1  HOH B 178      33.665  18.249  20.016  1.00  0.00      B    H  
ATOM    554  H2  HOH B 178      32.586  17.710  19.061  1.00  0.00      B    H  
ATOM    555  O   HOH B 179      35.035  26.935  18.174  1.00  0.00      B    O  
ATOM    556  H1  HOH B 179      35.650  26.811  17.364  1.00  0.00      B    H  
ATOM    557  H2  HOH B 179      35.601  27.419  18.840  1.00  0.00      B    H  
ATOM    558  O   HOH B 180      26.025  31.618  26.015  1.00  0.00      B    O  
ATOM    559  H1  HOH B 180      25.921  32.107  25.164  1.00  0.00      B    H  
ATOM    560  H2  HOH B 180      26.428  30.668  25.795  1.00  0.00      B    H  
ATOM    561  O   HOH B 181      11.338  18.757  23.031  1.00  0.00      B    O  
ATOM    562  H1  HOH B 181      10.468  18.745  23.608  1.00  0.00      B    H  
ATOM    563  H2  HOH B 181      11.855  19.602  23.431  1.00  0.00      B    H  
ATOM    564  O   HOH B 182      23.656  22.979   3.076  1.00  0.00      B    O  
ATOM    565  H1  HOH B 182      23.150  22.902   3.930  1.00  0.00      B    H  
ATOM    566  H2  HOH B 182      23.754  23.925   2.924  1.00  0.00      B    H  
ATOM    567  O   HOH B 183       4.271  38.838  16.490  1.00  0.00      B    O  
ATOM    568  H1  HOH B 183       4.194  39.854  16.256  1.00  0.00      B    H  
ATOM    569  H2  HOH B 183       5.173  38.672  16.962  1.00  0.00      B    H  
ATOM    570  O   HOH B 184      34.098  16.735  16.368  1.00  0.00      B    O  
ATOM    571  H1  HOH B 184      33.494  17.527  16.292  1.00  0.00      B    H  
ATOM    572  H2  HOH B 184      33.660  15.997  15.887  1.00  0.00      B    H  
ATOM    573  O   HOH B 185       2.860  11.184  36.590  1.00  0.00      B    O  
ATOM    574  H1  HOH B 185       3.081  11.158  37.598  1.00  0.00      B    H  
ATOM    575  H2  HOH B 185       3.044  10.240  36.184  1.00  0.00      B    H  
ATOM    576  O   HOH B 186      25.287  35.862  32.940  1.00  0.00      B    O  
ATOM    577  H1  HOH B 186      24.910  35.094  33.530  1.00  0.00      B    H  
ATOM    578  H2  HOH B 186      24.465  36.390  32.658  1.00  0.00      B    H  
ATOM    579  O   HOH B 187      15.086  11.663  14.383  1.00  0.00      B    O  
ATOM    580  H1  HOH B 187      15.037  11.166  13.556  1.00  0.00      B    H  
ATOM    581  H2  HOH B 187      15.771  11.125  14.873  1.00  0.00      B    H  
ATOM    582  O   HOH B 188      33.039   4.631  14.785  1.00  0.00      B    O  
ATOM    583  H1  HOH B 188      32.377   3.908  15.113  1.00  0.00      B    H  
ATOM    584  H2  HOH B 188      32.483   5.284  14.202  1.00  0.00      B    H  
ATOM    585  O   HOH B 189       9.437   3.851  24.793  1.00  0.00      B    O  
ATOM    586  H1  HOH B 189       8.616   4.451  24.854  1.00  0.00      B    H  
ATOM    587  H2  HOH B 189      10.147   4.410  24.280  1.00  0.00      B    H  
ATOM    588  O   HOH B 190      20.763  36.799  21.966  1.00  0.00      B    O  
ATOM    589  H1  HOH B 190      21.410  36.244  22.604  1.00  0.00      B    H  
ATOM    590  H2  HOH B 190      19.895  37.028  22.429  1.00  0.00      B    H  
ATOM    591  O   HOH B 191      33.729  36.763  18.167  1.00  0.00      B    O  
ATOM    592  H1  HOH B 191      34.532  36.609  18.738  1.00  0.00      B    H  
ATOM    593  H2  HOH B 191      32.865  36.592  18.768  1.00  0.00      B    H  
ATOM    594  O   HOH B 192      23.747  21.515  17.979  1.00  0.00      B    O  
ATOM    595  H1  HOH B 192      24.200  20.700  17.655  1.00  0.00      B    H  
ATOM    596  H2  HOH B 192      24.339  21.963  18.681  1.00  0.00      B    H  
ATOM    597  O   HOH B 193       4.041  26.786  12.739  1.00  0.00      B    O  
ATOM    598  H1  HOH B 193       5.015  26.801  12.394  1.00  0.00      B    H  
ATOM    599  H2  HOH B 193       3.615  26.017  12.170  1.00  0.00      B    H  
ATOM    600  O   HOH B 194      22.958   2.588  28.982  1.00  0.00      B    O  
ATOM    601  H1  HOH B 194      22.952   1.654  28.582  1.00  0.00      B    H  
ATOM    602  H2  HOH B 194      22.650   2.452  29.954  1.00  0.00      B    H  
ATOM    603  O   HOH B 195       7.715  25.926  16.626  1.00  0.00      B    O  
ATOM    604  H1  HOH B 195       6.811  26.079  17.008  1.00  0.00      B    H  
ATOM    605  H2  HOH B 195       7.650  24.988  16.186  1.00  0.00      B    H  
ATOM    606  O   HOH B 196      33.421  35.307   4.766  1.00  0.00      B    O  
ATOM    607  H1  HOH B 196      33.459  36.286   4.427  1.00  0.00      B    H  
ATOM    608  H2  HOH B 196      34.150  35.230   5.531  1.00  0.00      B    H  
ATOM    609  O   HOH B 197      16.554  29.852  35.370  1.00  0.00      B    O  
ATOM    610  H1  HOH B 197      16.975  30.388  36.085  1.00  0.00      B    H  
ATOM    611  H2  HOH B 197      15.754  29.439  35.760  1.00  0.00      B    H  
ATOM    612  O   HOH B 198       4.025  10.518  39.166  1.00  0.00      B    O  
ATOM    613  H1  HOH B 198       4.092   9.562  38.806  1.00  0.00      B    H  
ATOM    614  H2  HOH B 198       4.934  10.765  39.436  1.00  0.00      B    H  
ATOM    615  O   HOH B 199      29.080  19.330  32.899  1.00  0.00      B    O  
ATOM    616  H1  HOH B 199      28.221  19.726  33.228  1.00  0.00      B    H  
ATOM    617  H2  HOH B 199      29.898  19.926  32.990  1.00  0.00      B    H  
ATOM    618  O   HOH B 200      16.617   9.366  26.610  1.00  0.00      B    O  
ATOM    619  H1  HOH B 200      16.718  10.381  26.628  1.00  0.00      B    H  
ATOM    620  H2  HOH B 200      17.531   9.057  26.319  1.00  0.00      B    H  
ATOM    621  O   HOH B 201       7.282  23.013   1.497  1.00  0.00      B    O  
ATOM    622  H1  HOH B 201       7.796  22.259   1.094  1.00  0.00      B    H  
ATOM    623  H2  HOH B 201       7.893  23.821   1.649  1.00  0.00      B    H  
ATOM    624  O   HOH B 202      34.420  34.497  29.102  1.00  0.00      B    O  
ATOM    625  H1  HOH B 202      34.720  34.776  28.160  1.00  0.00      B    H  
ATOM    626  H2  HOH B 202      34.151  33.504  29.037  1.00  0.00      B    H  
ATOM    627  O   HOH B 203       3.364  33.749  34.297  1.00  0.00      B    O  
ATOM    628  H1  HOH B 203       3.390  33.224  33.457  1.00  0.00      B    H  
ATOM    629  H2  HOH B 203       2.555  33.354  34.779  1.00  0.00      B    H  
ATOM    630  O   HOH B 204       1.301   2.911  20.180  1.00  0.00      B    O  
ATOM    631  H1  HOH B 204       1.985   2.245  20.458  1.00  0.00      B    H  
ATOM    632  H2  HOH B 204       1.565   3.150  19.220  1.00  0.00      B    H  
ATOM    633  O   HOH B 205      25.331  33.039   4.228  1.00  0.00      B    O  
ATOM    634  H1  HOH B 205      26.029  33.767   4.343  1.00  0.00      B    H  
ATOM    635  H2  HOH B 205      24.468  33.516   3.852  1.00  0.00      B    H  
ATOM    636  O   HOH B 206      35.007   3.570  17.093  1.00  0.00      B    O  
ATOM    637  H1  HOH B 206      35.903   3.069  17.087  1.00  0.00      B    H  
ATOM    638  H2  HOH B 206      35.163   4.518  16.954  1.00  0.00      B    H  
ATOM    639  O   HOH B 207      17.727  26.895  31.826  1.00  0.00      B    O  
ATOM    640  H1  HOH B 207      18.196  27.787  31.798  1.00  0.00      B    H  
ATOM    641  H2  HOH B 207      17.373  26.835  32.773  1.00  0.00      B    H  
ATOM    642  O   HOH B 208      13.466  14.603  13.370  1.00  0.00      B    O  
ATOM    643  H1  HOH B 208      13.529  14.303  14.354  1.00  0.00      B    H  
ATOM    644  H2  HOH B 208      14.407  14.496  12.928  1.00  0.00      B    H  
ATOM    645  O   HOH B 209      30.732  32.287  34.650  1.00  0.00      B    O  
ATOM    646  H1  HOH B 209      30.028  31.707  34.277  1.00  0.00      B    H  
ATOM    647  H2  HOH B 209      31.234  32.731  33.859  1.00  0.00      B    H  
ATOM    648  O   HOH B 210       4.923  32.091  28.493  1.00  0.00      B    O  
ATOM    649  H1  HOH B 210       5.796  31.577  28.390  1.00  0.00      B    H  
ATOM    650  H2  HOH B 210       4.240  31.415  28.841  1.00  0.00      B    H  
ATOM    651  O   HOH B 211      22.146   5.123   2.249  1.00  0.00      B    O  
ATOM    652  H1  HOH B 211      23.054   4.741   2.259  1.00  0.00      B    H  
ATOM    653  H2  HOH B 211      21.459   4.398   2.415  1.00  0.00      B    H  
ATOM    654  O   HOH B 212       5.157  25.583  17.754  1.00  0.00      B    O  
ATOM    655  H1  HOH B 212       4.732  26.486  18.126  1.00  0.00      B    H  
ATOM    656  H2  HOH B 212       4.372  24.930  17.463  1.00  0.00      B    H  
ATOM    657  O   HOH B 213      32.465  36.467  26.968  1.00  0.00      B    O  
ATOM    658  H1  HOH B 213      32.101  36.160  27.874  1.00  0.00      B    H  
ATOM    659  H2  HOH B 213      33.488  36.567  27.129  1.00  0.00      B    H  
ATOM    660  O   HOH B 214       5.402  17.613  12.844  1.00  0.00      B    O  
ATOM    661  H1  HOH B 214       6.250  17.149  13.198  1.00  0.00      B    H  
ATOM    662  H2  HOH B 214       5.435  17.705  11.849  1.00  0.00      B    H  
ATOM    663  O   HOH B 215      30.632  14.716  21.623  1.00  0.00      B    O  
ATOM    664  H1  HOH B 215      31.278  14.117  22.180  1.00  0.00      B    H  
ATOM    665  H2  HOH B 215      30.547  15.626  22.107  1.00  0.00      B    H  
ATOM    666  O   HOH B 216       0.526  33.360  29.104  1.00  0.00      B    O  
ATOM    667  H1  HOH B 216       1.366  33.686  28.599  1.00  0.00      B    H  
ATOM    668  H2  HOH B 216      -0.288  33.935  28.875  1.00  0.00      B    H  
ATOM    669  O   HOH B 217      33.250   8.609  26.851  1.00  0.00      B    O  
ATOM    670  H1  HOH B 217      33.248   9.112  27.728  1.00  0.00      B    H  
ATOM    671  H2  HOH B 217      32.847   9.294  26.182  1.00  0.00      B    H  
ATOM    672  O   HOH B 218      25.907  29.436  12.256  1.00  0.00      B    O  
ATOM    673  H1  HOH B 218      24.936  29.319  12.478  1.00  0.00      B    H  
ATOM    674  H2  HOH B 218      26.301  30.165  12.852  1.00  0.00      B    H  
ATOM    675  O   HOH B 219       8.870  21.710  36.765  1.00  0.00      B    O  
ATOM    676  H1  HOH B 219       9.233  22.619  37.009  1.00  0.00      B    H  
ATOM    677  H2  HOH B 219       8.251  21.846  36.022  1.00  0.00      B    H  
ATOM    678  O   HOH B 220      11.216   1.931  38.545  1.00  0.00      B    O  
ATOM    679  H1  HOH B 220      11.667   2.096  37.674  1.00  0.00      B    H  
ATOM    680  H2  HOH B 220      10.224   2.018  38.442  1.00  0.00      B    H  
ATOM    681  O   HOH B 221      10.100  34.137  10.510  1.00  0.00      B    O  
ATOM    682  H1  HOH B 221       9.190  34.091   9.955  1.00  0.00      B    H  
ATOM    683  H2  HOH B 221      10.661  34.906  10.162  1.00  0.00      B    H  
ATOM    684  O   HOH B 222      16.103  11.645   6.224  1.00  0.00      B    O  
ATOM    685  H1  HOH B 222      16.088  11.146   5.417  1.00  0.00      B    H  
ATOM    686  H2  HOH B 222      15.304  12.277   6.207  1.00  0.00      B    H  
ATOM    687  O   HOH B 223      14.886  30.834  33.266  1.00  0.00      B    O  
ATOM    688  H1  HOH B 223      15.442  30.441  34.013  1.00  0.00      B    H  
ATOM    689  H2  HOH B 223      14.133  31.272  33.706  1.00  0.00      B    H  
ATOM    690  O   HOH B 224      27.308  34.832   4.558  1.00  0.00      B    O  
ATOM    691  H1  HOH B 224      27.129  35.769   4.244  1.00  0.00      B    H  
ATOM    692  H2  HOH B 224      28.264  34.622   4.689  1.00  0.00      B    H  
ATOM    693  O   HOH B 225       2.218  30.327  16.675  1.00  0.00      B    O  
ATOM    694  H1  HOH B 225       2.861  31.090  17.004  1.00  0.00      B    H  
ATOM    695  H2  HOH B 225       1.868  30.537  15.738  1.00  0.00      B    H  
ATOM    696  O   HOH B 226      11.522   5.273   7.521  1.00  0.00      B    O  
ATOM    697  H1  HOH B 226      12.230   5.797   7.987  1.00  0.00      B    H  
ATOM    698  H2  HOH B 226      11.830   4.776   6.658  1.00  0.00      B    H  
ATOM    699  O   HOH B 227       7.199  38.361   1.036  1.00  0.00      B    O  
ATOM    700  H1  HOH B 227       7.509  39.278   1.480  1.00  0.00      B    H  
ATOM    701  H2  HOH B 227       6.402  38.591   0.535  1.00  0.00      B    H  
ATOM    702  O   HOH B 228      24.366  30.056  17.129  1.00  0.00      B    O  
ATOM    703  H1  HOH B 228      25.120  30.687  17.278  1.00  0.00      B    H  
ATOM    704  H2  HOH B 228      24.001  29.829  18.064  1.00  0.00      B    H  
ATOM    705  O   HOH B 229      26.217   0.774  15.368  1.00  0.00      B    O  
ATOM    706  H1  HOH B 229      26.157  -0.161  15.748  1.00  0.00      B    H  
ATOM    707  H2  HOH B 229      25.750   1.444  16.041  1.00  0.00      B    H  
ATOM    708  O   HOH B 230      17.914  28.187  15.009  1.00  0.00      B    O  
ATOM    709  H1  HOH B 230      18.717  28.065  14.472  1.00  0.00      B    H  
ATOM    710  H2  HOH B 230      17.996  28.905  15.721  1.00  0.00      B    H  
ATOM    711  O   HOH B 231      28.444  15.224   2.693  1.00  0.00      B    O  
ATOM    712  H1  HOH B 231      28.241  16.174   3.083  1.00  0.00      B    H  
ATOM    713  H2  HOH B 231      29.067  14.775   3.362  1.00  0.00      B    H  
ATOM    714  O   HOH B 232      36.177  27.773  20.924  1.00  0.00      B    O  
ATOM    715  H1  HOH B 232      36.434  28.740  20.765  1.00  0.00      B    H  
ATOM    716  H2  HOH B 232      37.057  27.348  21.024  1.00  0.00      B    H  
ATOM    717  O   HOH B 233      20.601  15.630  34.519  1.00  0.00      B    O  
ATOM    718  H1  HOH B 233      21.091  15.158  35.248  1.00  0.00      B    H  
ATOM    719  H2  HOH B 233      19.678  15.310  34.345  1.00  0.00      B    H  
ATOM    720  O   HOH B 234      28.574  37.502  12.063  1.00  0.00      B    O  
ATOM    721  H1  HOH B 234      28.953  36.980  12.799  1.00  0.00      B    H  
ATOM    722  H2  HOH B 234      27.632  37.767  12.373  1.00  0.00      B    H  
ATOM    723  O   HOH B 235      22.754   0.300  39.036  1.00  0.00      B    O  
ATOM    724  H1  HOH B 235      23.732   0.505  39.281  1.00  0.00      B    H  
ATOM    725  H2  HOH B 235      22.287   1.153  38.834  1.00  0.00      B    H  
ATOM    726  O   HOH B 236      11.809   7.377  21.191  1.00  0.00      B    O  
ATOM    727  H1  HOH B 236      11.115   6.652  21.380  1.00  0.00      B    H  
ATOM    728  H2  HOH B 236      11.794   8.084  21.953  1.00  0.00      B    H  
ATOM    729  O   HOH B 237      11.107  29.929  27.202  1.00  0.00      B    O  
ATOM    730  H1  HOH B 237      11.965  29.414  27.113  1.00  0.00      B    H  
ATOM    731  H2  HOH B 237      10.586  29.747  28.063  1.00  0.00      B    H  
ATOM    732  O   HOH B 238       2.406   6.412  36.514  1.00  0.00      B    O  
ATOM    733  H1  HOH B 238       1.804   5.570  36.260  1.00  0.00      B    H  
ATOM    734  H2  HOH B 238       3.041   6.082  37.230  1.00  0.00      B    H  
ATOM    735  O   HOH B 239       0.878  14.238  19.169  1.00  0.00      B    O  
ATOM    736  H1  HOH B 239       0.467  14.140  20.112  1.00  0.00      B    H  
ATOM    737  H2  HOH B 239       0.857  15.210  18.767  1.00  0.00      B    H  
ATOM    738  O   HOH B 240       8.615  37.821  30.024  1.00  0.00      B    O  
ATOM    739  H1  HOH B 240       7.808  37.525  29.534  1.00  0.00      B    H  
ATOM    740  H2  HOH B 240       9.170  38.420  29.447  1.00  0.00      B    H  
ATOM    741  O   HOH B 241      10.623  21.426   9.771  1.00  0.00      B    O  
ATOM    742  H1  HOH B 241      10.915  20.666   9.150  1.00  0.00      B    H  
ATOM    743  H2  HOH B 241      11.354  21.683  10.455  1.00  0.00      B    H  
ATOM    744  O   HOH B 242      24.819  38.784   8.734  1.00  0.00      B    O  
ATOM    745  H1  HOH B 242      25.697  38.335   8.802  1.00  0.00      B    H  
ATOM    746  H2  HOH B 242      24.744  39.344   7.912  1.00  0.00      B    H  
ATOM    747  O   HOH B 243       2.013  11.525  29.675  1.00  0.00      B    O  
ATOM    748  H1  HOH B 243       2.706  10.914  29.226  1.00  0.00      B    H  
ATOM    749  H2  HOH B 243       2.334  12.495  29.560  1.00  0.00      B    H  
ATOM    750  O   HOH B 244       1.060  37.097   3.524  1.00  0.00      B    O  
ATOM    751  H1  HOH B 244       1.497  37.985   3.769  1.00  0.00      B    H  
ATOM    752  H2  HOH B 244       1.308  36.413   4.225  1.00  0.00      B    H  
ATOM    753  O   HOH B 245       2.351   7.743  24.743  1.00  0.00      B    O  
ATOM    754  H1  HOH B 245       1.682   7.541  23.976  1.00  0.00      B    H  
ATOM    755  H2  HOH B 245       1.756   8.195  25.514  1.00  0.00      B    H  
ATOM    756  O   HOH B 246       4.851   4.409  17.100  1.00  0.00      B    O  
ATOM    757  H1  HOH B 246       4.820   5.048  16.318  1.00  0.00      B    H  
ATOM    758  H2  HOH B 246       4.500   4.883  17.942  1.00  0.00      B    H  
ATOM    759  O   HOH B 247       4.744  20.265  27.530  1.00  0.00      B    O  
ATOM    760  H1  HOH B 247       4.353  21.162  27.192  1.00  0.00      B    H  
ATOM    761  H2  HOH B 247       4.476  19.534  26.874  1.00  0.00      B    H  
ATOM    762  O   HOH B 248      35.263  14.599  38.018  1.00  0.00      B    O  
ATOM    763  H1  HOH B 248      34.527  13.961  37.780  1.00  0.00      B    H  
ATOM    764  H2  HOH B 248      35.921  14.771  37.201  1.00  0.00      B    H  
ATOM    765  O   HOH B 249      13.658  38.673  16.047  1.00  0.00      B    O  
ATOM    766  H1  HOH B 249      14.134  38.047  15.432  1.00  0.00      B    H  
ATOM    767  H2  HOH B 249      12.677  38.402  16.122  1.00  0.00      B    H  
ATOM    768  O   HOH B 250       9.523  37.096  17.358  1.00  0.00      B    O  
ATOM    769  H1  HOH B 250       9.976  36.163  17.222  1.00  0.00      B    H  
ATOM    770  H2  HOH B 250       9.175  37.151  18.343  1.00  0.00      B    H  
ATOM    771  O   HOH B 251      20.979  19.169  15.977  1.00  0.00      B    O  
ATOM    772  H1  HOH B 251      20.396  19.657  15.308  1.00  0.00      B    H  
ATOM    773  H2  HOH B 251      20.421  18.938  16.780  1.00  0.00      B    H  
ATOM    774  O   HOH B 252       0.179  32.862  20.025  1.00  0.00      B    O  
ATOM    775  H1  HOH B 252       0.499  33.812  20.058  1.00  0.00      B    H  
ATOM    776  H2  HOH B 252       0.298  32.447  20.965  1.00  0.00      B    H  
ATOM    777  O   HOH B 253      13.094  26.304  38.947  1.00  0.00      B    O  
ATOM    778  H1  HOH B 253      13.702  26.547  38.107  1.00  0.00      B    H  
ATOM    779  H2  HOH B 253      12.172  26.846  38.912  1.00  0.00      B    H  
ATOM    780  O   HOH B 254      15.770  12.435   2.521  1.00  0.00      B    O  
ATOM    781  H1  HOH B 254      16.483  12.542   1.824  1.00  0.00      B    H  
ATOM    782  H2  HOH B 254      16.208  11.806   3.187  1.00  0.00      B    H  
ATOM    783  O   HOH B 255       5.692  25.516  32.423  1.00  0.00      B    O  
ATOM    784  H1  HOH B 255       6.118  25.276  33.330  1.00  0.00      B    H  
ATOM    785  H2  HOH B 255       5.848  24.680  31.825  1.00  0.00      B    H  
ATOM    786  O   HOH B 256      18.374  13.723  23.032  1.00  0.00      B    O  
ATOM    787  H1  HOH B 256      18.057  13.516  22.079  1.00  0.00      B    H  
ATOM    788  H2  HOH B 256      18.804  12.873  23.398  1.00  0.00      B    H  
ATOM    789  O   HOH B 257      28.806  17.580   9.133  1.00  0.00      B    O  
ATOM    790  H1  HOH B 257      29.509  16.851   8.859  1.00  0.00      B    H  
ATOM    791  H2  HOH B 257      28.015  17.118   9.554  1.00  0.00      B    H  
ATOM    792  O   HOH B 258      25.880  11.047   1.984  1.00  0.00      B    O  
ATOM    793  H1  HOH B 258      25.066  10.768   2.466  1.00  0.00      B    H  
ATOM    794  H2  HOH B 258      26.137  11.928   2.463  1.00  0.00      B    H  
ATOM    795  O   HOH B 259      18.180  32.881  21.181  1.00  0.00      B    O  
ATOM    796  H1  HOH B 259      18.249  32.696  22.178  1.00  0.00      B    H  
ATOM    797  H2  HOH B 259      17.514  32.259  20.763  1.00  0.00      B    H  
ATOM    798  O   HOH B 260       1.354   9.499   4.517  1.00  0.00      B    O  
ATOM    799  H1  HOH B 260       0.929  10.418   4.589  1.00  0.00      B    H  
ATOM    800  H2  HOH B 260       1.016   8.918   5.301  1.00  0.00      B    H  
ATOM    801  O   HOH B 261       9.885   5.237  31.300  1.00  0.00      B    O  
ATOM    802  H1  HOH B 261      10.420   4.710  31.979  1.00  0.00      B    H  
ATOM    803  H2  HOH B 261      10.337   6.142  31.220  1.00  0.00      B    H  
ATOM    804  O   HOH B 262       4.341   9.173  24.007  1.00  0.00      B    O  
ATOM    805  H1  HOH B 262       3.630   8.536  24.414  1.00  0.00      B    H  
ATOM    806  H2  HOH B 262       4.002  10.173  24.042  1.00  0.00      B    H  
ATOM    807  O   HOH B 263       8.357  32.990   4.370  1.00  0.00      B    O  
ATOM    808  H1  HOH B 263       8.227  32.130   4.795  1.00  0.00      B    H  
ATOM    809  H2  HOH B 263       7.901  33.667   4.995  1.00  0.00      B    H  
ATOM    810  O   HOH B 264      24.320  27.594  28.209  1.00  0.00      B    O  
ATOM    811  H1  HOH B 264      24.545  28.383  28.871  1.00  0.00      B    H  
ATOM    812  H2  HOH B 264      24.904  26.817  28.398  1.00  0.00      B    H  
ATOM    813  O   HOH B 265      26.247   0.627  25.207  1.00  0.00      B    O  
ATOM    814  H1  HOH B 265      26.613   0.035  25.946  1.00  0.00      B    H  
ATOM    815  H2  HOH B 265      26.994   1.304  24.908  1.00  0.00      B    H  
ATOM    816  O   HOH B 266      22.178  33.192  35.894  1.00  0.00      B    O  
ATOM    817  H1  HOH B 266      21.464  32.497  35.703  1.00  0.00      B    H  
ATOM    818  H2  HOH B 266      21.751  33.937  36.455  1.00  0.00      B    H  
ATOM    819  O   HOH B 267      10.782   1.993  16.737  1.00  0.00      B    O  
ATOM    820  H1  HOH B 267       9.871   2.435  16.540  1.00  0.00      B    H  
ATOM    821  H2  HOH B 267      10.752   1.129  16.304  1.00  0.00      B    H  
ATOM    822  O   HOH B 268      34.713   3.760  12.811  1.00  0.00      B    O  
ATOM    823  H1  HOH B 268      34.342   4.077  13.699  1.00  0.00      B    H  
ATOM    824  H2  HOH B 268      34.361   4.249  12.012  1.00  0.00      B    H  
ATOM    825  O   HOH B 269      25.267   9.676  28.943  1.00  0.00      B    O  
ATOM    826  H1  HOH B 269      25.207   9.180  29.827  1.00  0.00      B    H  
ATOM    827  H2  HOH B 269      25.657  10.580  29.106  1.00  0.00      B    H  
ATOM    828  O   HOH B 270      14.935   9.836  31.109  1.00  0.00      B    O  
ATOM    829  H1  HOH B 270      15.714   9.240  30.955  1.00  0.00      B    H  
ATOM    830  H2  HOH B 270      14.952  10.446  30.304  1.00  0.00      B    H  
ATOM    831  O   HOH B 271      31.953   2.797   2.146  1.00  0.00      B    O  
ATOM    832  H1  HOH B 271      31.698   3.056   1.187  1.00  0.00      B    H  
ATOM    833  H2  HOH B 271      32.936   2.760   2.239  1.00  0.00      B    H  
ATOM    834  O   HOH B 272       2.574  19.239  33.316  1.00  0.00      B    O  
ATOM    835  H1  HOH B 272       2.121  19.436  34.175  1.00  0.00      B    H  
ATOM    836  H2  HOH B 272       1.944  18.592  32.863  1.00  0.00      B    H  
ATOM    837  O   HOH B 273       7.259  35.629  16.943  1.00  0.00      B    O  
ATOM    838  H1  HOH B 273       8.106  35.168  17.176  1.00  0.00      B    H  
ATOM    839  H2  HOH B 273       7.531  36.596  16.731  1.00  0.00      B    H  
ATOM    840  O   HOH B 274      34.110  26.458   9.867  1.00  0.00      B    O  
ATOM    841  H1  HOH B 274      34.313  27.416  10.073  1.00  0.00      B    H  
ATOM    842  H2  HOH B 274      33.685  26.365   8.922  1.00  0.00      B    H  
ATOM    843  O   HOH B 275      23.342  13.532   7.091  1.00  0.00      B    O  
ATOM    844  H1  HOH B 275      23.160  13.536   6.092  1.00  0.00      B    H  
ATOM    845  H2  HOH B 275      22.982  12.593   7.350  1.00  0.00      B    H  
ATOM    846  O   HOH B 276       7.491  35.069   5.994  1.00  0.00      B    O  
ATOM    847  H1  HOH B 276       6.557  35.008   5.617  1.00  0.00      B    H  
ATOM    848  H2  HOH B 276       7.355  34.816   6.984  1.00  0.00      B    H  
ATOM    849  O   HOH B 277      23.497  29.802   2.056  1.00  0.00      B    O  
ATOM    850  H1  HOH B 277      23.562  29.630   1.080  1.00  0.00      B    H  
ATOM    851  H2  HOH B 277      24.304  30.343   2.395  1.00  0.00      B    H  
ATOM    852  O   HOH B 278      32.280  30.990  30.973  1.00  0.00      B    O  
ATOM    853  H1  HOH B 278      32.836  30.417  30.400  1.00  0.00      B    H  
ATOM    854  H2  HOH B 278      32.880  31.436  31.627  1.00  0.00      B    H  
ATOM    855  O   HOH B 279       2.348  25.310   8.863  1.00  0.00      B    O  
ATOM    856  H1  HOH B 279       2.274  24.379   8.429  1.00  0.00      B    H  
ATOM    857  H2  HOH B 279       2.944  25.181   9.654  1.00  0.00      B    H  
ATOM    858  O   HOH B 280      30.559   9.953  31.803  1.00  0.00      B    O  
ATOM    859  H1  HOH B 280      29.700   9.763  31.405  1.00  0.00      B    H  
ATOM    860  H2  HOH B 280      31.012  10.670  31.159  1.00  0.00      B    H  
ATOM    861  O   HOH B 281      26.359  24.179   3.136  1.00  0.00      B    O  
ATOM    862  H1  HOH B 281      25.438  24.316   3.510  1.00  0.00      B    H  
ATOM    863  H2  HOH B 281      26.275  24.530   2.143  1.00  0.00      B    H  
ATOM    864  O   HOH B 282      34.327  33.335  15.049  1.00  0.00      B    O  
ATOM    865  H1  HOH B 282      33.530  33.639  14.534  1.00  0.00      B    H  
ATOM    866  H2  HOH B 282      34.842  32.739  14.402  1.00  0.00      B    H  
ATOM    867  O   HOH B 283      30.969  21.297   9.404  1.00  0.00      B    O  
ATOM    868  H1  HOH B 283      31.934  21.463   9.654  1.00  0.00      B    H  
ATOM    869  H2  HOH B 283      30.871  21.372   8.397  1.00  0.00      B    H  
ATOM    870  O   HOH B 284      12.662  17.529  39.064  1.00  0.00      B    O  
ATOM    871  H1  HOH B 284      12.325  17.255  38.079  1.00  0.00      B    H  
ATOM    872  H2  HOH B 284      12.520  16.829  39.798  1.00  0.00      B    H  
ATOM    873  O   HOH B 285      36.174   4.379   9.025  1.00  0.00      B    O  
ATOM    874  H1  HOH B 285      35.301   4.157   9.515  1.00  0.00      B    H  
ATOM    875  H2  HOH B 285      36.050   4.932   8.152  1.00  0.00      B    H  
ATOM    876  O   HOH B 286      21.405  19.604  19.894  1.00  0.00      B    O  
ATOM    877  H1  HOH B 286      22.104  19.344  19.189  1.00  0.00      B    H  
ATOM    878  H2  HOH B 286      20.524  19.560  19.408  1.00  0.00      B    H  
ATOM    879  O   HOH B 287       9.953   3.921  34.648  1.00  0.00      B    O  
ATOM    880  H1  HOH B 287      10.495   3.631  33.851  1.00  0.00      B    H  
ATOM    881  H2  HOH B 287      10.002   3.146  35.279  1.00  0.00      B    H  
ATOM    882  O   HOH B 288      37.354  30.579   0.005  1.00  0.00      B    O  
ATOM    883  H1  HOH B 288      36.490  31.058   0.324  1.00  0.00      B    H  
ATOM    884  H2  HOH B 288      38.135  31.111   0.380  1.00  0.00      B    H  
ATOM    885  O   HOH B 289       6.350  29.785  23.224  1.00  0.00      B    O  
ATOM    886  H1  HOH B 289       6.465  29.013  23.891  1.00  0.00      B    H  
ATOM    887  H2  HOH B 289       6.222  30.644  23.768  1.00  0.00      B    H  
ATOM    888  O   HOH B 290      13.561  34.887  35.284  1.00  0.00      B    O  
ATOM    889  H1  HOH B 290      13.580  34.837  34.268  1.00  0.00      B    H  
ATOM    890  H2  HOH B 290      14.066  34.095  35.662  1.00  0.00      B    H  
ATOM    891  O   HOH B 291      39.141   5.273  16.174  1.00  0.00      B    O  
ATOM    892  H1  HOH B 291      38.697   4.690  15.450  1.00  0.00      B    H  
ATOM    893  H2  HOH B 291      38.365   5.675  16.699  1.00  0.00      B    H  
ATOM    894  O   HOH B 292      26.511  24.486  12.553  1.00  0.00      B    O  
ATOM    895  H1  HOH B 292      27.085  25.112  11.971  1.00  0.00      B    H  
ATOM    896  H2  HOH B 292      25.622  24.975  12.616  1.00  0.00      B    H  
ATOM    897  O   HOH B 293       0.179  30.274  32.526  1.00  0.00      B    O  
ATOM    898  H1  HOH B 293       0.959  30.332  33.150  1.00  0.00      B    H  
ATOM    899  H2  HOH B 293      -0.232  29.377  32.663  1.00  0.00      B    H  
ATOM    900  O   HOH B 294       1.219  15.898   9.704  1.00  0.00      B    O  
ATOM    901  H1  HOH B 294       1.931  15.266   9.351  1.00  0.00      B    H  
ATOM    902  H2  HOH B 294       0.450  15.903   9.060  1.00  0.00      B    H  
ATOM    903  O   HOH B 295      19.648  14.419  13.403  1.00  0.00      B    O  
ATOM    904  H1  HOH B 295      20.165  13.570  13.665  1.00  0.00      B    H  
ATOM    905  H2  HOH B 295      20.092  15.151  13.954  1.00  0.00      B    H  
ATOM    906  O   HOH B 296       8.041  13.525  29.923  1.00  0.00      B    O  
ATOM    907  H1  HOH B 296       7.686  13.825  30.863  1.00  0.00      B    H  
ATOM    908  H2  HOH B 296       9.003  13.173  30.084  1.00  0.00      B    H  
ATOM    909  O   HOH B 297      36.157  13.828  21.999  1.00  0.00      B    O  
ATOM    910  H1  HOH B 297      36.490  12.896  21.811  1.00  0.00      B    H  
ATOM    911  H2  HOH B 297      36.962  14.391  22.355  1.00  0.00      B    H  
ATOM    912  O   HOH B 298      15.456  16.484   0.357  1.00  0.00      B    O  
ATOM    913  H1  HOH B 298      14.473  16.575   0.164  1.00  0.00      B    H  
ATOM    914  H2  HOH B 298      15.547  16.030   1.281  1.00  0.00      B    H  
ATOM    915  O   HOH B 299      27.572  27.194  11.345  1.00  0.00      B    O  
ATOM    916  H1  HOH B 299      26.969  27.989  11.533  1.00  0.00      B    H  
ATOM    917  H2  HOH B 299      28.448  27.475  11.720  1.00  0.00      B    H  
ATOM    918  O   HOH B 300       1.751   7.270  15.517  1.00  0.00      B    O  
ATOM    919  H1  HOH B 300       1.301   6.412  15.661  1.00  0.00      B    H  
ATOM    920  H2  HOH B 300       2.783   7.175  15.625  1.00  0.00      B    H  
ATOM    921  O   HOH B 301       1.641  28.263   2.556  1.00  0.00      B    O  
ATOM    922  H1  HOH B 301       1.862  27.278   2.542  1.00  0.00      B    H  
ATOM    923  H2  HOH B 301       1.928  28.669   1.708  1.00  0.00      B    H  
ATOM    924  O   HOH B 302       7.726   7.544  31.168  1.00  0.00      B    O  
ATOM    925  H1  HOH B 302       7.652   8.460  30.676  1.00  0.00      B    H  
ATOM    926  H2  HOH B 302       8.667   7.481  31.438  1.00  0.00      B    H  
ATOM    927  O   HOH B 303      24.794   1.669  32.327  1.00  0.00      B    O  
ATOM    928  H1  HOH B 303      25.297   0.817  32.598  1.00  0.00      B    H  
ATOM    929  H2  HOH B 303      24.813   2.396  33.049  1.00  0.00      B    H  
ATOM    930  O   HOH B 304       8.703  16.291  26.055  1.00  0.00      B    O  
ATOM    931  H1  HOH B 304       8.970  16.108  27.032  1.00  0.00      B    H  
ATOM    932  H2  HOH B 304       8.297  15.450  25.639  1.00  0.00      B    H  
ATOM    933  O   HOH B 305       3.767  19.604  13.139  1.00  0.00      B    O  
ATOM    934  H1  HOH B 305       4.269  18.806  12.847  1.00  0.00      B    H  
ATOM    935  H2  HOH B 305       4.178  19.857  13.974  1.00  0.00      B    H  
ATOM    936  O   HOH B 306      32.252  18.535  15.652  1.00  0.00      B    O  
ATOM    937  H1  HOH B 306      32.365  19.539  15.976  1.00  0.00      B    H  
ATOM    938  H2  HOH B 306      32.072  18.476  14.641  1.00  0.00      B    H  
ATOM    939  O   HOH B 307      37.653  20.134  38.870  1.00  0.00      B    O  
ATOM    940  H1  HOH B 307      38.694  20.112  38.926  1.00  0.00      B    H  
ATOM    941  H2  HOH B 307      37.336  20.977  38.352  1.00  0.00      B    H  
ATOM    942  O   HOH B 308      10.393  11.921  14.391  1.00  0.00      B    O  
ATOM    943  H1  HOH B 308       9.868  12.569  14.993  1.00  0.00      B    H  
ATOM    944  H2  HOH B 308      10.874  11.284  14.988  1.00  0.00      B    H  
ATOM    945  O   HOH B 309      36.172  36.915  37.864  1.00  0.00      B    O  
ATOM    946  H1  HOH B 309      35.982  35.958  38.125  1.00  0.00      B    H  
ATOM    947  H2  HOH B 309      36.425  36.850  36.885  1.00  0.00      B    H  
ATOM    948  O   HOH B 310      28.025   0.726  21.365  1.00  0.00      B    O  
ATOM    949  H1  HOH B 310      28.797   1.396  21.412  1.00  0.00      B    H  
ATOM    950  H2  HOH B 310      27.149   1.329  21.429  1.00  0.00      B    H  
ATOM    951  O   HOH B 311      21.634  37.302  37.783  1.00  0.00      B    O  
ATOM    952  H1  HOH B 311      22.461  37.856  37.710  1.00  0.00      B    H  
ATOM    953  H2  HOH B 311      20.912  37.668  37.121  1.00  0.00      B    H  
ATOM    954  O   HOH B 312       5.100   2.146   1.435  1.00  0.00      B    O  
ATOM    955  H1  HOH B 312       5.141   1.255   0.927  1.00  0.00      B    H  
ATOM    956  H2  HOH B 312       4.951   1.929   2.386  1.00  0.00      B    H  
ATOM    957  O   HOH B 313       9.232  15.082   4.755  1.00  0.00      B    O  
ATOM    958  H1  HOH B 313      10.131  15.079   4.316  1.00  0.00      B    H  
ATOM    959  H2  HOH B 313       8.708  15.926   4.521  1.00  0.00      B    H  
ATOM    960  O   HOH B 314       6.910  14.568  20.670  1.00  0.00      B    O  
ATOM    961  H1  HOH B 314       7.121  14.213  19.769  1.00  0.00      B    H  
ATOM    962  H2  HOH B 314       7.699  14.941  21.135  1.00  0.00      B    H  
ATOM    963  O   HOH B 315      18.561  17.022  16.356  1.00  0.00      B    O  
ATOM    964  H1  HOH B 315      18.359  17.135  15.352  1.00  0.00      B    H  
ATOM    965  H2  HOH B 315      18.740  16.078  16.550  1.00  0.00      B    H  
ATOM    966  O   HOH B 316       6.367   2.739  32.412  1.00  0.00      B    O  
ATOM    967  H1  HOH B 316       5.702   2.347  31.790  1.00  0.00      B    H  
ATOM    968  H2  HOH B 316       7.031   3.123  31.798  1.00  0.00      B    H  
ATOM    969  O   HOH B 317      24.704  35.456  16.154  1.00  0.00      B    O  
ATOM    970  H1  HOH B 317      24.046  36.242  16.401  1.00  0.00      B    H  
ATOM    971  H2  HOH B 317      24.126  34.644  15.959  1.00  0.00      B    H  
ATOM    972  O   HOH B 318      35.294  35.643  22.438  1.00  0.00      B    O  
ATOM    973  H1  HOH B 318      34.468  35.208  22.877  1.00  0.00      B    H  
ATOM    974  H2  HOH B 318      36.097  35.084  22.632  1.00  0.00      B    H  
ATOM    975  O   HOH B 319       2.707  24.594  17.139  1.00  0.00      B    O  
ATOM    976  H1  HOH B 319       2.724  23.543  16.932  1.00  0.00      B    H  
ATOM    977  H2  HOH B 319       2.653  25.137  16.278  1.00  0.00      B    H  
ATOM    978  O   HOH B 320       9.312   9.929  32.759  1.00  0.00      B    O  
ATOM    979  H1  HOH B 320       9.915  10.682  33.056  1.00  0.00      B    H  
ATOM    980  H2  HOH B 320       9.939   9.133  32.482  1.00  0.00      B    H  
ATOM    981  O   HOH B 321       3.529  36.147  30.274  1.00  0.00      B    O  
ATOM    982  H1  HOH B 321       3.553  36.179  31.289  1.00  0.00      B    H  
ATOM    983  H2  HOH B 321       4.392  35.658  29.840  1.00  0.00      B    H  
ATOM    984  O   HOH B 322      11.188  26.858  30.780  1.00  0.00      B    O  
ATOM    985  H1  HOH B 322      10.509  26.154  30.487  1.00  0.00      B    H  
ATOM    986  H2  HOH B 322      12.012  26.686  30.212  1.00  0.00      B    H  
ATOM    987  O   HOH B 323      12.022   9.248  10.832  1.00  0.00      B    O  
ATOM    988  H1  HOH B 323      11.301   8.538  10.932  1.00  0.00      B    H  
ATOM    989  H2  HOH B 323      12.770   8.954  11.436  1.00  0.00      B    H  
ATOM    990  O   HOH B 324      24.147   0.834  10.951  1.00  0.00      B    O  
ATOM    991  H1  HOH B 324      23.331   0.286  11.327  1.00  0.00      B    H  
ATOM    992  H2  HOH B 324      24.487   0.460  10.041  1.00  0.00      B    H  
ATOM    993  O   HOH B 325      30.505  15.696   8.107  1.00  0.00      B    O  
ATOM    994  H1  HOH B 325      30.142  14.750   8.222  1.00  0.00      B    H  
ATOM    995  H2  HOH B 325      30.492  15.892   7.114  1.00  0.00      B    H  
ATOM    996  O   HOH B 326      29.865  11.455  25.805  1.00  0.00      B    O  
ATOM    997  H1  HOH B 326      28.923  11.591  26.129  1.00  0.00      B    H  
ATOM    998  H2  HOH B 326      30.433  11.091  26.537  1.00  0.00      B    H  
ATOM    999  O   HOH B 327      13.298  24.153  26.574  1.00  0.00      B    O  
ATOM   1000  H1  HOH B 327      12.553  24.716  26.260  1.00  0.00      B    H  
ATOM   1001  H2  HOH B 327      13.410  24.341  27.579  1.00  0.00      B    H  
ATOM   1002  O   HOH B 328       6.493  31.628  25.217  1.00  0.00      B    O  
ATOM   1003  H1  HOH B 328       6.785  31.513  26.135  1.00  0.00      B    H  
ATOM   1004  H2  HOH B 328       6.083  32.572  25.064  1.00  0.00      B    H  
ATOM   1005  O   HOH B 329      31.666   8.005   6.662  1.00  0.00      B    O  
ATOM   1006  H1  HOH B 329      32.460   7.867   7.310  1.00  0.00      B    H  
ATOM   1007  H2  HOH B 329      31.926   7.601   5.747  1.00  0.00      B    H  
ATOM   1008  O   HOH B 330      31.075   4.095  38.900  1.00  0.00      B    O  
ATOM   1009  H1  HOH B 330      31.891   4.292  38.342  1.00  0.00      B    H  
ATOM   1010  H2  HOH B 330      30.317   4.700  38.511  1.00  0.00      B    H  
ATOM   1011  O   HOH B 331       5.554  34.630  29.047  1.00  0.00      B    O  
ATOM   1012  H1  HOH B 331       5.390  33.628  28.935  1.00  0.00      B    H  
ATOM   1013  H2  HOH B 331       6.462  34.861  28.551  1.00  0.00      B    H  
ATOM   1014  O   HOH B 332      13.970  29.878  14.743  1.00  0.00      B    O  
ATOM   1015  H1  HOH B 332      13.205  29.650  15.307  1.00  0.00      B    H  
ATOM   1016  H2  HOH B 332      14.501  29.048  14.464  1.00  0.00      B    H  
ATOM   1017  O   HOH B 333      34.189   2.027   4.452  1.00  0.00      B    O  
ATOM   1018  H1  HOH B 333      33.873   1.109   4.817  1.00  0.00      B    H  
ATOM   1019  H2  HOH B 333      34.503   1.921   3.468  1.00  0.00      B    H  
ATOM   1020  O   HOH B 334       9.602  29.441  18.968  1.00  0.00      B    O  
ATOM   1021  H1  HOH B 334       8.706  29.719  18.605  1.00  0.00      B    H  
ATOM   1022  H2  HOH B 334       9.593  28.419  19.153  1.00  0.00      B    H  
ATOM   1023  O   HOH B 335      31.846   8.787  13.105  1.00  0.00      B    O  
ATOM   1024  H1  HOH B 335      31.397   8.642  13.924  1.00  0.00      B    H  
ATOM   1025  H2  HOH B 335      32.116   7.854  12.750  1.00  0.00      B    H  
ATOM   1026  O   HOH B 336       2.416  10.537  32.097  1.00  0.00      B    O  
ATOM   1027  H1  HOH B 336       2.304  11.089  31.235  1.00  0.00      B    H  
ATOM   1028  H2  HOH B 336       1.685  10.787  32.725  1.00  0.00      B    H  
ATOM   1029  O   HOH B 337      35.679  23.458   8.195  1.00  0.00      B    O  
ATOM   1030  H1  HOH B 337      35.689  23.579   9.214  1.00  0.00      B    H  
ATOM   1031  H2  HOH B 337      36.572  23.072   7.915  1.00  0.00      B    H  
ATOM   1032  O   HOH B 338      21.330  33.810   5.853  1.00  0.00      B    O  
ATOM   1033  H1  HOH B 338      21.795  34.289   6.576  1.00  0.00      B    H  
ATOM   1034  H2  HOH B 338      21.634  34.285   5.000  1.00  0.00      B    H  
ATOM   1035  O   HOH B 339      24.961  27.495   8.116  1.00  0.00      B    O  
ATOM   1036  H1  HOH B 339      25.233  26.662   8.650  1.00  0.00      B    H  
ATOM   1037  H2  HOH B 339      24.190  27.976   8.602  1.00  0.00      B    H  
ATOM   1038  O   HOH B 340      24.356  17.813  14.363  1.00  0.00      B    O  
ATOM   1039  H1  HOH B 340      24.954  17.444  13.661  1.00  0.00      B    H  
ATOM   1040  H2  HOH B 340      23.946  17.012  14.823  1.00  0.00      B    H  
ATOM   1041  O   HOH B 341       2.840  13.589  25.527  1.00  0.00      B    O  
ATOM   1042  H1  HOH B 341       2.452  14.489  25.257  1.00  0.00      B    H  
ATOM   1043  H2  HOH B 341       3.033  13.655  26.511  1.00  0.00      B    H  
ATOM   1044  O   HOH B 342      15.446   2.391  10.717  1.00  0.00      B    O  
ATOM   1045  H1  HOH B 342      15.336   2.043  11.670  1.00  0.00      B    H  
ATOM   1046  H2  HOH B 342      15.185   3.383  10.716  1.00  0.00      B    H  
ATOM   1047  O   HOH B 343      13.122  16.669  26.618  1.00  0.00      B    O  
ATOM   1048  H1  HOH B 343      13.854  17.305  26.211  1.00  0.00      B    H  
ATOM   1049  H2  HOH B 343      13.291  16.552  27.613  1.00  0.00      B    H  
ATOM   1050  O   HOH B 344      15.091   9.716  35.569  1.00  0.00      B    O  
ATOM   1051  H1  HOH B 344      15.253  10.513  36.095  1.00  0.00      B    H  
ATOM   1052  H2  HOH B 344      15.931   9.413  35.044  1.00  0.00      B    H  
ATOM   1053  O   HOH B 345      27.415  19.434   7.234  1.00  0.00      B    O  
ATOM   1054  H1  HOH B 345      28.051  18.834   7.835  1.00  0.00      B    H  
ATOM   1055  H2  HOH B 345      26.950  18.846   6.647  1.00  0.00      B    H  
ATOM   1056  O   HOH B 346      21.120  24.700  37.014  1.00  0.00      B    O  
ATOM   1057  H1  HOH B 346      21.557  24.356  36.233  1.00  0.00      B    H  
ATOM   1058  H2  HOH B 346      20.838  23.949  37.588  1.00  0.00      B    H  
ATOM   1059  O   HOH B 347       4.126  36.582  35.390  1.00  0.00      B    O  
ATOM   1060  H1  HOH B 347       5.043  36.261  35.622  1.00  0.00      B    H  
ATOM   1061  H2  HOH B 347       3.703  35.754  34.959  1.00  0.00      B    H  
ATOM   1062  O   HOH B 348      23.900  19.465  28.158  1.00  0.00      B    O  
ATOM   1063  H1  HOH B 348      24.188  18.818  27.454  1.00  0.00      B    H  
ATOM   1064  H2  HOH B 348      24.472  19.268  29.032  1.00  0.00      B    H  
ATOM   1065  O   HOH B 349       5.949  18.469  17.480  1.00  0.00      B    O  
ATOM   1066  H1  HOH B 349       6.336  17.697  16.904  1.00  0.00      B    H  
ATOM   1067  H2  HOH B 349       6.716  18.974  17.969  1.00  0.00      B    H  
ATOM   1068  O   HOH B 350       4.828  23.291   3.739  1.00  0.00      B    O  
ATOM   1069  H1  HOH B 350       5.074  22.788   2.926  1.00  0.00      B    H  
ATOM   1070  H2  HOH B 350       5.605  23.262   4.400  1.00  0.00      B    H  
ATOM   1071  O   HOH B 351      11.119   6.356  37.642  1.00  0.00      B    O  
ATOM   1072  H1  HOH B 351      10.926   6.404  36.625  1.00  0.00      B    H  
ATOM   1073  H2  HOH B 351      10.221   6.500  38.194  1.00  0.00      B    H  
ATOM   1074  O   HOH B 352       9.117   4.079   1.190  1.00  0.00      B    O  
ATOM   1075  H1  HOH B 352       8.796   3.487   0.427  1.00  0.00      B    H  
ATOM   1076  H2  HOH B 352      10.049   4.324   0.951  1.00  0.00      B    H  
ATOM   1077  O   HOH B 353      12.860   3.399  12.762  1.00  0.00      B    O  
ATOM   1078  H1  HOH B 353      13.414   2.847  13.363  1.00  0.00      B    H  
ATOM   1079  H2  HOH B 353      12.351   2.621  12.314  1.00  0.00      B    H  
ATOM   1080  O   HOH B 354      20.457   4.663  13.528  1.00  0.00      B    O  
ATOM   1081  H1  HOH B 354      19.917   3.831  13.731  1.00  0.00      B    H  
ATOM   1082  H2  HOH B 354      21.430   4.426  13.483  1.00  0.00      B    H  
ATOM   1083  O   HOH B 355      31.376  14.686  35.832  1.00  0.00      B    O  
ATOM   1084  H1  HOH B 355      31.630  13.751  35.669  1.00  0.00      B    H  
ATOM   1085  H2  HOH B 355      30.544  14.809  35.269  1.00  0.00      B    H  
ATOM   1086  O   HOH B 356       2.073  37.873  17.388  1.00  0.00      B    O  
ATOM   1087  H1  HOH B 356       1.894  37.011  16.865  1.00  0.00      B    H  
ATOM   1088  H2  HOH B 356       2.931  38.343  17.093  1.00  0.00      B    H  
ATOM   1089  O   HOH B 357      22.324   9.245  16.351  1.00  0.00      B    O  
ATOM   1090  H1  HOH B 357      23.281   9.035  16.704  1.00  0.00      B    H  
ATOM   1091  H2  HOH B 357      22.424   9.596  15.372  1.00  0.00      B    H  
ATOM   1092  O   HOH B 358      22.222   4.167  32.876  1.00  0.00      B    O  
ATOM   1093  H1  HOH B 358      21.685   3.579  33.512  1.00  0.00      B    H  
ATOM   1094  H2  HOH B 358      22.377   3.610  32.046  1.00  0.00      B    H  
ATOM   1095  O   HOH B 359      34.210  17.809   6.768  1.00  0.00      B    O  
ATOM   1096  H1  HOH B 359      34.346  18.575   6.124  1.00  0.00      B    H  
ATOM   1097  H2  HOH B 359      35.143  17.636   7.124  1.00  0.00      B    H  
ATOM   1098  O   HOH B 360      36.568   7.309  28.603  1.00  0.00      B    O  
ATOM   1099  H1  HOH B 360      36.564   8.165  27.977  1.00  0.00      B    H  
ATOM   1100  H2  HOH B 360      36.355   6.480  28.043  1.00  0.00      B    H  
ATOM   1101  O   HOH B 361      11.608  13.779  25.906  1.00  0.00      B    O  
ATOM   1102  H1  HOH B 361      11.853  14.207  26.776  1.00  0.00      B    H  
ATOM   1103  H2  HOH B 361      11.446  14.481  25.218  1.00  0.00      B    H  
ATOM   1104  O   HOH B 362       9.232  29.819  25.060  1.00  0.00      B    O  
ATOM   1105  H1  HOH B 362       8.603  30.614  25.079  1.00  0.00      B    H  
ATOM   1106  H2  HOH B 362       9.926  29.918  25.837  1.00  0.00      B    H  
ATOM   1107  O   HOH B 363      15.335  10.170   8.138  1.00  0.00      B    O  
ATOM   1108  H1  HOH B 363      15.519  10.735   7.327  1.00  0.00      B    H  
ATOM   1109  H2  HOH B 363      15.194  10.856   8.854  1.00  0.00      B    H  
ATOM   1110  O   HOH B 364      31.888  11.999   9.449  1.00  0.00      B    O  
ATOM   1111  H1  HOH B 364      32.478  11.337   9.894  1.00  0.00      B    H  
ATOM   1112  H2  HOH B 364      31.378  11.467   8.744  1.00  0.00      B    H  
ATOM   1113  O   HOH B 365      21.097  32.295  20.924  1.00  0.00      B    O  
ATOM   1114  H1  HOH B 365      20.138  32.363  21.076  1.00  0.00      B    H  
ATOM   1115  H2  HOH B 365      21.431  31.554  21.557  1.00  0.00      B    H  
ATOM   1116  O   HOH B 366       0.573  19.467  18.878  1.00  0.00      B    O  
ATOM   1117  H1  HOH B 366       0.750  19.624  17.908  1.00  0.00      B    H  
ATOM   1118  H2  HOH B 366       1.031  18.599  19.100  1.00  0.00      B    H  
ATOM   1119  O   HOH B 367      37.967   2.537   7.934  1.00  0.00      B    O  
ATOM   1120  H1  HOH B 367      37.547   1.834   7.337  1.00  0.00      B    H  
ATOM   1121  H2  HOH B 367      37.212   3.114   8.281  1.00  0.00      B    H  
ATOM   1122  O   HOH B 368      31.044  10.387   4.475  1.00  0.00      B    O  
ATOM   1123  H1  HOH B 368      30.822  10.355   5.453  1.00  0.00      B    H  
ATOM   1124  H2  HOH B 368      31.992  10.233   4.316  1.00  0.00      B    H  
ATOM   1125  O   HOH B 369       2.908  39.181  10.274  1.00  0.00      B    O  
ATOM   1126  H1  HOH B 369       3.646  39.692   9.812  1.00  0.00      B    H  
ATOM   1127  H2  HOH B 369       3.258  38.281  10.519  1.00  0.00      B    H  
ATOM   1128  O   HOH B 370      36.805  21.462  12.809  1.00  0.00      B    O  
ATOM   1129  H1  HOH B 370      37.194  21.379  11.844  1.00  0.00      B    H  
ATOM   1130  H2  HOH B 370      35.988  20.905  12.888  1.00  0.00      B    H  
ATOM   1131  O   HOH B 371      33.360  31.499  11.574  1.00  0.00      B    O  
ATOM   1132  H1  HOH B 371      32.832  32.236  11.190  1.00  0.00      B    H  
ATOM   1133  H2  HOH B 371      34.266  31.920  11.792  1.00  0.00      B    H  
ATOM   1134  O   HOH B 372      26.045  25.632   9.582  1.00  0.00      B    O  
ATOM   1135  H1  HOH B 372      26.426  24.768   9.327  1.00  0.00      B    H  
ATOM   1136  H2  HOH B 372      26.743  26.143  10.078  1.00  0.00      B    H  
ATOM   1137  O   HOH B 373      27.388  11.011  31.684  1.00  0.00      B    O  
ATOM   1138  H1  HOH B 373      27.726  10.090  31.349  1.00  0.00      B    H  
ATOM   1139  H2  HOH B 373      27.027  11.559  30.855  1.00  0.00      B    H  
ATOM   1140  O   HOH B 374      22.176   7.039  10.639  1.00  0.00      B    O  
ATOM   1141  H1  HOH B 374      22.506   7.693   9.919  1.00  0.00      B    H  
ATOM   1142  H2  HOH B 374      21.190   7.157  10.790  1.00  0.00      B    H  
ATOM   1143  O   HOH B 375      33.260  24.565  37.455  1.00  0.00      B    O  
ATOM   1144  H1  HOH B 375      32.846  23.720  37.719  1.00  0.00      B    H  
ATOM   1145  H2  HOH B 375      32.833  25.204  38.145  1.00  0.00      B    H  
ATOM   1146  O   HOH B 376      21.812  22.671  29.526  1.00  0.00      B    O  
ATOM   1147  H1  HOH B 376      21.649  21.770  29.924  1.00  0.00      B    H  
ATOM   1148  H2  HOH B 376      21.902  23.402  30.204  1.00  0.00      B    H  
ATOM   1149  O   HOH B 377      11.378  20.430  33.535  1.00  0.00      B    O  
ATOM   1150  H1  HOH B 377      10.491  20.088  33.165  1.00  0.00      B    H  
ATOM   1151  H2  HOH B 377      12.096  20.392  32.819  1.00  0.00      B    H  
ATOM   1152  O   HOH B 378       0.213   3.842  32.082  1.00  0.00      B    O  
ATOM   1153  H1  HOH B 378       0.816   4.113  31.283  1.00  0.00      B    H  
ATOM   1154  H2  HOH B 378       0.792   3.417  32.774  1.00  0.00      B    H  
ATOM   1155  O   HOH B 379      15.947   3.860  37.681  1.00  0.00      B    O  
ATOM   1156  H1  HOH B 379      16.264   4.793  37.541  1.00  0.00      B    H  
ATOM   1157  H2  HOH B 379      16.737   3.271  37.492  1.00  0.00      B    H  
ATOM   1158  O   HOH B 380      31.544  38.277   1.091  1.00  0.00      B    O  
ATOM   1159  H1  HOH B 380      32.395  38.683   0.791  1.00  0.00      B    H  
ATOM   1160  H2  HOH B 380      31.568  37.282   0.833  1.00  0.00      B    H  
ATOM   1161  O   HOH B 381      31.436  22.925   2.836  1.00  0.00      B    O  
ATOM   1162  H1  HOH B 381      31.681  23.722   3.387  1.00  0.00      B    H  
ATOM   1163  H2  HOH B 381      30.494  22.791   3.065  1.00  0.00      B    H  
ATOM   1164  O   HOH B 382      14.402  29.484  37.006  1.00  0.00      B    O  
ATOM   1165  H1  HOH B 382      13.699  30.233  36.795  1.00  0.00      B    H  
ATOM   1166  H2  HOH B 382      14.615  29.436  38.038  1.00  0.00      B    H  
ATOM   1167  O   HOH B 383       9.906  11.302   7.608  1.00  0.00      B    O  
ATOM   1168  H1  HOH B 383      10.445  11.849   6.968  1.00  0.00      B    H  
ATOM   1169  H2  HOH B 383      10.522  10.781   8.205  1.00  0.00      B    H  
ATOM   1170  O   HOH B 384       6.070  15.701   8.227  1.00  0.00      B    O  
ATOM   1171  H1  HOH B 384       5.524  16.014   7.436  1.00  0.00      B    H  
ATOM   1172  H2  HOH B 384       6.564  14.852   8.063  1.00  0.00      B    H  
ATOM   1173  O   HOH B 385      12.257  36.804  13.712  1.00  0.00      B    O  
ATOM   1174  H1  HOH B 385      12.762  37.437  13.129  1.00  0.00      B    H  
ATOM   1175  H2  HOH B 385      11.482  36.384  13.197  1.00  0.00      B    H  
ATOM   1176  O   HOH B 386       7.447  22.553  34.481  1.00  0.00      B    O  
ATOM   1177  H1  HOH B 386       6.425  22.534  34.392  1.00  0.00      B    H  
ATOM   1178  H2  HOH B 386       7.928  22.248  33.633  1.00  0.00      B    H  
ATOM   1179  O   HOH B 387      27.708  26.924  30.098  1.00  0.00      B    O  
ATOM   1180  H1  HOH B 387      27.724  27.553  29.235  1.00  0.00      B    H  
ATOM   1181  H2  HOH B 387      28.686  26.914  30.364  1.00  0.00      B    H  
ATOM   1182  O   HOH B 388      21.924  25.786   6.038  1.00  0.00      B    O  
ATOM   1183  H1  HOH B 388      21.156  26.226   6.528  1.00  0.00      B    H  
ATOM   1184  H2  HOH B 388      22.722  26.422   6.042  1.00  0.00      B    H  
ATOM   1185  O   HOH B 389      36.114  24.210  37.294  1.00  0.00      B    O  
ATOM   1186  H1  HOH B 389      35.138  24.247  37.461  1.00  0.00      B    H  
ATOM   1187  H2  HOH B 389      36.440  25.009  36.713  1.00  0.00      B    H  
ATOM   1188  O   HOH B 390       0.326  16.120  34.762  1.00  0.00      B    O  
ATOM   1189  H1  HOH B 390       1.200  16.061  35.232  1.00  0.00      B    H  
ATOM   1190  H2  HOH B 390      -0.426  15.716  35.380  1.00  0.00      B    H  
ATOM   1191  O   HOH B 391       9.967  17.531  16.214  1.00  0.00      B    O  
ATOM   1192  H1  HOH B 391      10.464  16.623  16.074  1.00  0.00      B    H  
ATOM   1193  H2  HOH B 391       8.972  17.257  16.298  1.00  0.00      B    H  
ATOM   1194  O   HOH B 392       6.093  12.289  21.695  1.00  0.00      B    O  
ATOM   1195  H1  HOH B 392       6.250  13.286  21.434  1.00  0.00      B    H  
ATOM   1196  H2  HOH B 392       6.980  11.941  22.034  1.00  0.00      B    H  
ATOM   1197  O   HOH B 393       6.677  13.908  27.617  1.00  0.00      B    O  
ATOM   1198  H1  HOH B 393       6.936  14.536  26.828  1.00  0.00      B    H  
ATOM   1199  H2  HOH B 393       7.412  13.699  28.262  1.00  0.00      B    H  
ATOM   1200  O   HOH B 394       1.743  25.782  28.102  1.00  0.00      B    O  
ATOM   1201  H1  HOH B 394       1.501  24.822  28.313  1.00  0.00      B    H  
ATOM   1202  H2  HOH B 394       1.375  25.895  27.167  1.00  0.00      B    H  
ATOM   1203  O   HOH B 395       6.404  27.015  11.558  1.00  0.00      B    O  
ATOM   1204  H1  HOH B 395       6.615  27.968  11.207  1.00  0.00      B    H  
ATOM   1205  H2  HOH B 395       6.487  26.393  10.783  1.00  0.00      B    H  
ATOM   1206  O   HOH B 396      25.831  34.271   7.796  1.00  0.00      B    O  
ATOM   1207  H1  HOH B 396      25.531  33.324   7.733  1.00  0.00      B    H  
ATOM   1208  H2  HOH B 396      25.519  34.771   7.019  1.00  0.00      B    H  
ATOM   1209  O   HOH B 397      28.573  28.216  27.690  1.00  0.00      B    O  
ATOM   1210  H1  HOH B 397      27.877  28.524  26.976  1.00  0.00      B    H  
ATOM   1211  H2  HOH B 397      29.285  28.944  27.757  1.00  0.00      B    H  
ATOM   1212  O   HOH B 398       9.346   0.393  13.823  1.00  0.00      B    O  
ATOM   1213  H1  HOH B 398      10.259   0.236  14.277  1.00  0.00      B    H  
ATOM   1214  H2  HOH B 398       9.531   0.933  13.020  1.00  0.00      B    H  
ATOM   1215  O   HOH B 399       7.700  11.671  24.100  1.00  0.00      B    O  
ATOM   1216  H1  HOH B 399       8.289  11.658  24.927  1.00  0.00      B    H  
ATOM   1217  H2  HOH B 399       6.930  11.027  24.328  1.00  0.00      B    H  
ATOM   1218  O   HOH B 400      27.435  32.372  32.726  1.00  0.00      B    O  
ATOM   1219  H1  HOH B 400      28.143  31.773  32.316  1.00  0.00      B    H  
ATOM   1220  H2  HOH B 400      26.618  32.424  32.089  1.00  0.00      B    H  
ATOM   1221  O   HOH B 401      35.522  16.218  24.651  1.00  0.00      B    O  
ATOM   1222  H1  HOH B 401      34.911  15.819  23.939  1.00  0.00      B    H  
ATOM   1223  H2  HOH B 401      35.029  17.068  24.968  1.00  0.00      B    H  
ATOM   1224  O   HOH B 402      11.249  29.532  35.510  1.00  0.00      B    O  
ATOM   1225  H1  HOH B 402      11.301  28.516  35.262  1.00  0.00      B    H  
ATOM   1226  H2  HOH B 402      10.310  29.814  35.421  1.00  0.00      B    H  
ATOM   1227  O   HOH B 403      17.592  11.850  34.274  1.00  0.00      B    O  
ATOM   1228  H1  HOH B 403      17.997  11.725  35.163  1.00  0.00      B    H  
ATOM   1229  H2  HOH B 403      18.346  11.772  33.559  1.00  0.00      B    H  
ATOM   1230  O   HOH B 404       7.437  27.561  24.797  1.00  0.00      B    O  
ATOM   1231  H1  HOH B 404       8.214  28.211  24.843  1.00  0.00      B    H  
ATOM   1232  H2  HOH B 404       7.816  26.674  25.132  1.00  0.00      B    H  
ATOM   1233  O   HOH B 405      31.018  10.289  27.824  1.00  0.00      B    O  
ATOM   1234  H1  HOH B 405      31.515  11.028  28.250  1.00  0.00      B    H  
ATOM   1235  H2  HOH B 405      30.842   9.554  28.520  1.00  0.00      B    H  
ATOM   1236  O   HOH B 406      37.349  28.892   8.569  1.00  0.00      B    O  
ATOM   1237  H1  HOH B 406      38.026  28.806   9.313  1.00  0.00      B    H  
ATOM   1238  H2  HOH B 406      37.141  27.939   8.194  1.00  0.00      B    H  
ATOM   1239  O   HOH B 407      29.292  23.982  18.414  1.00  0.00      B    O  
ATOM   1240  H1  HOH B 407      29.801  24.355  17.624  1.00  0.00      B    H  
ATOM   1241  H2  HOH B 407      29.727  23.171  18.786  1.00  0.00      B    H  
ATOM   1242  O   HOH B 408      13.169  10.309  33.709  1.00  0.00      B    O  
ATOM   1243  H1  HOH B 408      13.698  10.228  32.839  1.00  0.00      B    H  
ATOM   1244  H2  HOH B 408      13.889  10.268  34.467  1.00  0.00      B    H  
ATOM   1245  O   HOH B 409      32.993  22.139  21.936  1.00  0.00      B    O  
ATOM   1246  H1  HOH B 409      33.942  21.775  21.891  1.00  0.00      B    H  
ATOM   1247  H2  HOH B 409      32.703  22.095  22.878  1.00  0.00      B    H  
ATOM   1248  O   HOH B 410       8.301  18.184  24.273  1.00  0.00      B    O  
ATOM   1249  H1  HOH B 410       8.405  17.433  25.035  1.00  0.00      B    H  
ATOM   1250  H2  HOH B 410       7.922  18.999  24.682  1.00  0.00      B    H  
ATOM   1251  O   HOH B 411      33.292  31.678  19.495  1.00  0.00      B    O  
ATOM   1252  H1  HOH B 411      33.516  31.892  18.555  1.00  0.00      B    H  
ATOM   1253  H2  HOH B 411      32.577  30.968  19.384  1.00  0.00      B    H  
ATOM   1254  O   HOH B 412      25.102  12.467  38.700  1.00  0.00      B    O  
ATOM   1255  H1  HOH B 412      24.866  13.531  38.812  1.00  0.00      B    H  
ATOM   1256  H2  HOH B 412      25.545  12.155  39.540  1.00  0.00      B    H  
ATOM   1257  O   HOH B 413      37.503   8.492   8.671  1.00  0.00      B    O  
ATOM   1258  H1  HOH B 413      37.428   7.796   7.924  1.00  0.00      B    H  
ATOM   1259  H2  HOH B 413      37.040   9.294   8.353  1.00  0.00      B    H  
ATOM   1260  O   HOH B 414      14.356  17.628  35.748  1.00  0.00      B    O  
ATOM   1261  H1  HOH B 414      15.136  17.294  36.309  1.00  0.00      B    H  
ATOM   1262  H2  HOH B 414      13.544  17.236  36.173  1.00  0.00      B    H  
ATOM   1263  O   HOH B 415      29.395  32.914   6.140  1.00  0.00      B    O  
ATOM   1264  H1  HOH B 415      29.167  32.934   7.154  1.00  0.00      B    H  
ATOM   1265  H2  HOH B 415      30.251  33.440   5.941  1.00  0.00      B    H  
ATOM   1266  O   HOH B 416      33.977  11.613  19.631  1.00  0.00      B    O  
ATOM   1267  H1  HOH B 416      33.249  11.122  19.159  1.00  0.00      B    H  
ATOM   1268  H2  HOH B 416      34.184  12.500  19.222  1.00  0.00      B    H  
ATOM   1269  O   HOH B 417      12.878  30.308   8.651  1.00  0.00      B    O  
ATOM   1270  H1  HOH B 417      12.320  29.942   7.910  1.00  0.00      B    H  
ATOM   1271  H2  HOH B 417      13.615  29.620   8.811  1.00  0.00      B    H  
ATOM   1272  O   HOH B 418      35.726  25.338  27.094  1.00  0.00      B    O  
ATOM   1273  H1  HOH B 418      35.282  25.854  26.396  1.00  0.00      B    H  
ATOM   1274  H2  HOH B 418      36.123  24.554  26.594  1.00  0.00      B    H  
ATOM   1275  O   HOH B 419      14.272  26.895  36.494  1.00  0.00      B    O  
ATOM   1276  H1  HOH B 419      14.150  27.909  36.478  1.00  0.00      B    H  
ATOM   1277  H2  HOH B 419      15.210  26.674  36.840  1.00  0.00      B    H  
ATOM   1278  O   HOH B 420      28.735   5.055   2.853  1.00  0.00      B    O  
ATOM   1279  H1  HOH B 420      28.525   5.243   3.865  1.00  0.00      B    H  
ATOM   1280  H2  HOH B 420      28.330   4.195   2.592  1.00  0.00      B    H  
ATOM   1281  O   HOH B 421       5.503   9.553  21.424  1.00  0.00      B    O  
ATOM   1282  H1  HOH B 421       5.166   9.428  22.355  1.00  0.00      B    H  
ATOM   1283  H2  HOH B 421       5.768  10.574  21.311  1.00  0.00      B    H  
ATOM   1284  O   HOH B 422      38.332  16.493  16.107  1.00  0.00      B    O  
ATOM   1285  H1  HOH B 422      39.073  17.050  15.616  1.00  0.00      B    H  
ATOM   1286  H2  HOH B 422      38.618  15.557  16.237  1.00  0.00      B    H  
ATOM   1287  O   HOH B 423      38.860  27.412  32.438  1.00  0.00      B    O  
ATOM   1288  H1  HOH B 423      37.839  27.464  32.211  1.00  0.00      B    H  
ATOM   1289  H2  HOH B 423      39.265  27.234  31.524  1.00  0.00      B    H  
ATOM   1290  O   HOH B 424       0.961  30.128  26.876  1.00  0.00      B    O  
ATOM   1291  H1  HOH B 424       1.738  29.506  26.650  1.00  0.00      B    H  
ATOM   1292  H2  HOH B 424       1.024  30.376  27.887  1.00  0.00      B    H  
ATOM   1293  O   HOH B 425       6.983  23.632  19.459  1.00  0.00      B    O  
ATOM   1294  H1  HOH B 425       6.734  23.673  20.455  1.00  0.00      B    H  
ATOM   1295  H2  HOH B 425       6.528  24.427  18.977  1.00  0.00      B    H  
ATOM   1296  O   HOH B 426      14.135   8.045  22.679  1.00  0.00      B    O  
ATOM   1297  H1  HOH B 426      14.299   7.520  23.522  1.00  0.00      B    H  
ATOM   1298  H2  HOH B 426      13.538   7.476  22.124  1.00  0.00      B    H  
ATOM   1299  O   HOH B 427       5.217  19.975  23.171  1.00  0.00      B    O  
ATOM   1300  H1  HOH B 427       4.459  19.952  22.501  1.00  0.00      B    H  
ATOM   1301  H2  HOH B 427       6.058  19.568  22.722  1.00  0.00      B    H  
ATOM   1302  O   HOH B 428      37.224   2.363  16.686  1.00  0.00      B    O  
ATOM   1303  H1  HOH B 428      37.740   1.519  16.823  1.00  0.00      B    H  
ATOM   1304  H2  HOH B 428      37.665   2.863  15.869  1.00  0.00      B    H  
ATOM   1305  O   HOH B 429      27.285   2.457   1.726  1.00  0.00      B    O  
ATOM   1306  H1  HOH B 429      27.825   2.587   0.824  1.00  0.00      B    H  
ATOM   1307  H2  HOH B 429      27.874   1.921   2.355  1.00  0.00      B    H  
ATOM   1308  O   HOH B 430      33.674  38.205   4.942  1.00  0.00      B    O  
ATOM   1309  H1  HOH B 430      34.333  38.294   5.682  1.00  0.00      B    H  
ATOM   1310  H2  HOH B 430      32.730  38.146   5.316  1.00  0.00      B    H  
ATOM   1311  O   HOH B 431       9.921   1.595  23.160  1.00  0.00      B    O  
ATOM   1312  H1  HOH B 431       9.119   0.932  23.227  1.00  0.00      B    H  
ATOM   1313  H2  HOH B 431       9.634   2.336  23.727  1.00  0.00      B    H  
ATOM   1314  O   HOH B 432      31.575  23.998   7.186  1.00  0.00      B    O  
ATOM   1315  H1  HOH B 432      31.328  23.004   6.899  1.00  0.00      B    H  
ATOM   1316  H2  HOH B 432      32.419  24.016   7.713  1.00  0.00      B    H  
ATOM   1317  O   HOH B 433       6.385  19.390   2.362  1.00  0.00      B    O  
ATOM   1318  H1  HOH B 433       6.337  19.918   3.210  1.00  0.00      B    H  
ATOM   1319  H2  HOH B 433       5.529  19.717   1.879  1.00  0.00      B    H  
ATOM   1320  O   HOH B 434       9.632   9.933  28.159  1.00  0.00      B    O  
ATOM   1321  H1  HOH B 434       9.275  10.124  29.106  1.00  0.00      B    H  
ATOM   1322  H2  HOH B 434       9.256   9.112  27.821  1.00  0.00      B    H  
ATOM   1323  O   HOH B 435       1.227  13.251   3.433  1.00  0.00      B    O  
ATOM   1324  H1  HOH B 435       1.491  12.813   2.574  1.00  0.00      B    H  
ATOM   1325  H2  HOH B 435       0.489  12.628   3.889  1.00  0.00      B    H  
ATOM   1326  O   HOH B 436       9.896  26.495  18.338  1.00  0.00      B    O  
ATOM   1327  H1  HOH B 436       9.091  26.617  17.756  1.00  0.00      B    H  
ATOM   1328  H2  HOH B 436       9.583  26.420  19.322  1.00  0.00      B    H  
ATOM   1329  O   HOH B 437      29.669  29.982  31.453  1.00  0.00      B    O  
ATOM   1330  H1  HOH B 437      29.457  29.485  32.360  1.00  0.00      B    H  
ATOM   1331  H2  HOH B 437      30.710  29.963  31.438  1.00  0.00      B    H  
ATOM   1332  O   HOH B 438      35.462  19.224  25.857  1.00  0.00      B    O  
ATOM   1333  H1  HOH B 438      35.623  18.560  26.579  1.00  0.00      B    H  
ATOM   1334  H2  HOH B 438      36.339  19.738  25.634  1.00  0.00      B    H  
ATOM   1335  O   HOH B 439      37.771  21.220  27.599  1.00  0.00      B    O  
ATOM   1336  H1  HOH B 439      37.911  20.544  26.848  1.00  0.00      B    H  
ATOM   1337  H2  HOH B 439      37.735  22.183  27.139  1.00  0.00      B    H  
ATOM   1338  O   HOH B 440      16.225  38.999  29.582  1.00  0.00      B    O  
ATOM   1339  H1  HOH B 440      16.046  39.512  30.455  1.00  0.00      B    H  
ATOM   1340  H2  HOH B 440      16.851  38.205  29.792  1.00  0.00      B    H  
ATOM   1341  O   HOH B 441      26.943  20.876  14.700  1.00  0.00      B    O  
ATOM   1342  H1  HOH B 441      27.671  21.058  13.973  1.00  0.00      B    H  
ATOM   1343  H2  HOH B 441      26.226  21.561  14.577  1.00  0.00      B    H  
ATOM   1344  O   HOH B 442       5.539  12.649   4.924  1.00  0.00      B    O  
ATOM   1345  H1  HOH B 442       5.863  13.179   4.071  1.00  0.00      B    H  
ATOM   1346  H2  HOH B 442       5.178  11.720   4.661  1.00  0.00      B    H  
ATOM   1347  O   HOH B 443      23.257   0.997  35.889  1.00  0.00      B    O  
ATOM   1348  H1  HOH B 443      23.901   0.304  35.533  1.00  0.00      B    H  
ATOM   1349  H2  HOH B 443      22.346   0.702  35.695  1.00  0.00      B    H  
ATOM   1350  O   HOH B 444      21.197  25.121   3.213  1.00  0.00      B    O  
ATOM   1351  H1  HOH B 444      22.098  25.427   2.888  1.00  0.00      B    H  
ATOM   1352  H2  HOH B 444      21.192  25.316   4.233  1.00  0.00      B    H  
ATOM   1353  O   HOH B 445      32.959  17.018  35.252  1.00  0.00      B    O  
ATOM   1354  H1  HOH B 445      32.307  16.226  35.328  1.00  0.00      B    H  
ATOM   1355  H2  HOH B 445      33.280  17.167  36.202  1.00  0.00      B    H  
ATOM   1356  O   HOH B 446      16.189   0.093  21.668  1.00  0.00      B    O  
ATOM   1357  H1  HOH B 446      16.272   1.002  22.114  1.00  0.00      B    H  
ATOM   1358  H2  HOH B 446      16.992  -0.444  21.854  1.00  0.00      B    H  
ATOM   1359  O   HOH B 447      26.636  17.230   3.091  1.00  0.00      B    O  
ATOM   1360  H1  HOH B 447      25.688  16.889   3.047  1.00  0.00      B    H  
ATOM   1361  H2  HOH B 447      26.602  18.165   2.787  1.00  0.00      B    H  
ATOM   1362  O   HOH B 448      32.598  12.835   6.521  1.00  0.00      B    O  
ATOM   1363  H1  HOH B 448      32.381  12.092   5.880  1.00  0.00      B    H  
ATOM   1364  H2  HOH B 448      32.083  12.639   7.344  1.00  0.00      B    H  
ATOM   1365  O   HOH B 449      11.083  15.554  14.854  1.00  0.00      B    O  
ATOM   1366  H1  HOH B 449      10.476  16.145  14.311  1.00  0.00      B    H  
ATOM   1367  H2  HOH B 449      11.772  15.279  14.193  1.00  0.00      B    H  
ATOM   1368  O   HOH B 450       6.359  33.843  14.790  1.00  0.00      B    O  
ATOM   1369  H1  HOH B 450       6.433  34.280  15.738  1.00  0.00      B    H  
ATOM   1370  H2  HOH B 450       6.575  32.859  14.954  1.00  0.00      B    H  
ATOM   1371  O   HOH B 451       6.447  35.735  36.368  1.00  0.00      B    O  
ATOM   1372  H1  HOH B 451       6.534  35.805  37.362  1.00  0.00      B    H  
ATOM   1373  H2  HOH B 451       6.197  34.783  36.075  1.00  0.00      B    H  
ATOM   1374  O   HOH B 452      20.893  32.408  24.880  1.00  0.00      B    O  
ATOM   1375  H1  HOH B 452      19.957  32.040  24.660  1.00  0.00      B    H  
ATOM   1376  H2  HOH B 452      21.183  31.914  25.699  1.00  0.00      B    H  
ATOM   1377  O   HOH B 453      25.703   0.676   6.156  1.00  0.00      B    O  
ATOM   1378  H1  HOH B 453      25.069   0.339   5.411  1.00  0.00      B    H  
ATOM   1379  H2  HOH B 453      26.148   1.511   5.764  1.00  0.00      B    H  
ATOM   1380  O   HOH B 454      25.687   2.207  21.875  1.00  0.00      B    O  
ATOM   1381  H1  HOH B 454      25.478   2.771  22.687  1.00  0.00      B    H  
ATOM   1382  H2  HOH B 454      25.256   1.330  21.967  1.00  0.00      B    H  
ATOM   1383  O   HOH B 455       0.978   2.065  13.206  1.00  0.00      B    O  
ATOM   1384  H1  HOH B 455       1.570   1.381  13.600  1.00  0.00      B    H  
ATOM   1385  H2  HOH B 455       0.581   1.707  12.324  1.00  0.00      B    H  
ATOM   1386  O   HOH B 456      37.354  12.317  24.886  1.00  0.00      B    O  
ATOM   1387  H1  HOH B 456      37.670  13.244  24.658  1.00  0.00      B    H  
ATOM   1388  H2  HOH B 456      36.664  12.352  25.609  1.00  0.00      B    H  
ATOM   1389  O   HOH B 457       6.894  22.597  10.248  1.00  0.00      B    O  
ATOM   1390  H1  HOH B 457       6.683  23.589  10.163  1.00  0.00      B    H  
ATOM   1391  H2  HOH B 457       6.068  22.194   9.850  1.00  0.00      B    H  
ATOM   1392  O   HOH B 458       2.701  22.126  38.673  1.00  0.00      B    O  
ATOM   1393  H1  HOH B 458       2.328  23.005  38.322  1.00  0.00      B    H  
ATOM   1394  H2  HOH B 458       3.649  21.974  38.213  1.00  0.00      B    H  
ATOM   1395  O   HOH B 459       1.523   3.446  17.691  1.00  0.00      B    O  
ATOM   1396  H1  HOH B 459       0.995   4.192  17.156  1.00  0.00      B    H  
ATOM   1397  H2  HOH B 459       2.094   2.989  17.002  1.00  0.00      B    H  
ATOM   1398  O   HOH B 460      26.005  19.852   3.034  1.00  0.00      B    O  
ATOM   1399  H1  HOH B 460      25.134  20.078   2.490  1.00  0.00      B    H  
ATOM   1400  H2  HOH B 460      26.785  20.288   2.488  1.00  0.00      B    H  
ATOM   1401  O   HOH B 461       6.888   9.823  29.131  1.00  0.00      B    O  
ATOM   1402  H1  HOH B 461       6.903  10.694  28.662  1.00  0.00      B    H  
ATOM   1403  H2  HOH B 461       6.894   9.092  28.455  1.00  0.00      B    H  
ATOM   1404  O   HOH B 462      30.162  26.817  31.483  1.00  0.00      B    O  
ATOM   1405  H1  HOH B 462      29.390  26.665  32.088  1.00  0.00      B    H  
ATOM   1406  H2  HOH B 462      30.941  26.946  32.207  1.00  0.00      B    H  
ATOM   1407  O   HOH B 463       2.916   8.654  35.205  1.00  0.00      B    O  
ATOM   1408  H1  HOH B 463       3.682   8.578  34.570  1.00  0.00      B    H  
ATOM   1409  H2  HOH B 463       2.814   7.774  35.696  1.00  0.00      B    H  
ATOM   1410  O   HOH B 464      21.135  12.230  27.455  1.00  0.00      B    O  
ATOM   1411  H1  HOH B 464      21.653  12.129  26.582  1.00  0.00      B    H  
ATOM   1412  H2  HOH B 464      20.394  12.892  27.240  1.00  0.00      B    H  
ATOM   1413  O   HOH B 465       2.711  17.331  38.797  1.00  0.00      B    O  
ATOM   1414  H1  HOH B 465       2.487  16.868  37.973  1.00  0.00      B    H  
ATOM   1415  H2  HOH B 465       2.654  16.703  39.616  1.00  0.00      B    H  
ATOM   1416  O   HOH B 466      17.466   9.616  15.054  1.00  0.00      B    O  
ATOM   1417  H1  HOH B 466      16.755   8.930  15.342  1.00  0.00      B    H  
ATOM   1418  H2  HOH B 466      18.109   9.687  15.775  1.00  0.00      B    H  
ATOM   1419  O   HOH B 467       0.677  29.134  18.451  1.00  0.00      B    O  
ATOM   1420  H1  HOH B 467       1.253  29.679  17.817  1.00  0.00      B    H  
ATOM   1421  H2  HOH B 467       0.019  28.566  17.872  1.00  0.00      B    H  
ATOM   1422  O   HOH B 468       3.470  34.706  24.497  1.00  0.00      B    O  
ATOM   1423  H1  HOH B 468       4.263  34.272  24.969  1.00  0.00      B    H  
ATOM   1424  H2  HOH B 468       2.611  34.184  24.776  1.00  0.00      B    H  
ATOM   1425  O   HOH B 469      30.043  27.279   4.698  1.00  0.00      B    O  
ATOM   1426  H1  HOH B 469      29.116  26.915   4.809  1.00  0.00      B    H  
ATOM   1427  H2  HOH B 469      29.995  27.984   4.010  1.00  0.00      B    H  
ATOM   1428  O   HOH B 470      31.979  23.904  20.187  1.00  0.00      B    O  
ATOM   1429  H1  HOH B 470      32.358  23.730  19.272  1.00  0.00      B    H  
ATOM   1430  H2  HOH B 470      32.330  23.217  20.852  1.00  0.00      B    H  
ATOM   1431  O   HOH B 471      25.462   0.794   0.644  1.00  0.00      B    O  
ATOM   1432  H1  HOH B 471      26.075   1.471   0.991  1.00  0.00      B    H  
ATOM   1433  H2  HOH B 471      25.723   0.666  -0.345  1.00  0.00      B    H  
ATOM   1434  O   HOH B 472       8.099  29.357   7.980  1.00  0.00      B    O  
ATOM   1435  H1  HOH B 472       7.983  29.906   7.113  1.00  0.00      B    H  
ATOM   1436  H2  HOH B 472       7.359  29.559   8.657  1.00  0.00      B    H  
ATOM   1437  O   HOH B 473      13.004  37.444  32.359  1.00  0.00      B    O  
ATOM   1438  H1  HOH B 473      12.515  36.667  31.954  1.00  0.00      B    H  
ATOM   1439  H2  HOH B 473      12.864  38.242  31.736  1.00  0.00      B    H  
ATOM   1440  O   HOH B 474      29.521  35.651  26.945  1.00  0.00      B    O  
ATOM   1441  H1  HOH B 474      30.269  35.486  27.584  1.00  0.00      B    H  
ATOM   1442  H2  HOH B 474      28.634  35.213  27.278  1.00  0.00      B    H  
ATOM   1443  O   HOH B 475      11.700  34.097   0.465  1.00  0.00      B    O  
ATOM   1444  H1  HOH B 475      11.795  33.103   0.629  1.00  0.00      B    H  
ATOM   1445  H2  HOH B 475      11.381  34.194  -0.515  1.00  0.00      B    H  
ATOM   1446  O   HOH B 476      14.930  32.300  17.090  1.00  0.00      B    O  
ATOM   1447  H1  HOH B 476      14.365  31.472  17.039  1.00  0.00      B    H  
ATOM   1448  H2  HOH B 476      15.113  32.594  16.149  1.00  0.00      B    H  
ATOM   1449  O   HOH B 477      11.279  22.336   0.396  1.00  0.00      B    O  
ATOM   1450  H1  HOH B 477      12.073  22.790   0.807  1.00  0.00      B    H  
ATOM   1451  H2  HOH B 477      11.332  21.318   0.655  1.00  0.00      B    H  
ATOM   1452  O   HOH B 478      15.340  11.819  37.178  1.00  0.00      B    O  
ATOM   1453  H1  HOH B 478      15.687  11.795  38.139  1.00  0.00      B    H  
ATOM   1454  H2  HOH B 478      14.994  12.746  36.953  1.00  0.00      B    H  
ATOM   1455  O   HOH B 479      22.961   7.394  22.930  1.00  0.00      B    O  
ATOM   1456  H1  HOH B 479      23.852   7.534  23.396  1.00  0.00      B    H  
ATOM   1457  H2  HOH B 479      22.240   7.160  23.620  1.00  0.00      B    H  
ATOM   1458  O   HOH B 480       7.525  35.255  27.266  1.00  0.00      B    O  
ATOM   1459  H1  HOH B 480       8.317  34.787  27.613  1.00  0.00      B    H  
ATOM   1460  H2  HOH B 480       7.908  35.988  26.633  1.00  0.00      B    H  
ATOM   1461  O   HOH B 481      13.852   8.167  13.556  1.00  0.00      B    O  
ATOM   1462  H1  HOH B 481      14.539   8.413  12.789  1.00  0.00      B    H  
ATOM   1463  H2  HOH B 481      14.434   8.003  14.389  1.00  0.00      B    H  
ATOM   1464  O   HOH B 482      34.209  23.237   1.186  1.00  0.00      B    O  
ATOM   1465  H1  HOH B 482      33.681  23.846   1.823  1.00  0.00      B    H  
ATOM   1466  H2  HOH B 482      33.623  22.542   0.824  1.00  0.00      B    H  
ATOM   1467  O   HOH B 483      19.885  27.435   7.610  1.00  0.00      B    O  
ATOM   1468  H1  HOH B 483      19.388  28.160   8.191  1.00  0.00      B    H  
ATOM   1469  H2  HOH B 483      19.939  26.627   8.189  1.00  0.00      B    H  
ATOM   1470  O   HOH B 484      20.033   3.557  16.422  1.00  0.00      B    O  
ATOM   1471  H1  HOH B 484      19.879   4.411  16.958  1.00  0.00      B    H  
ATOM   1472  H2  HOH B 484      19.559   3.662  15.564  1.00  0.00      B    H  
ATOM   1473  O   HOH B 485      16.463  22.464  11.853  1.00  0.00      B    O  
ATOM   1474  H1  HOH B 485      16.537  21.505  12.265  1.00  0.00      B    H  
ATOM   1475  H2  HOH B 485      15.925  22.306  11.006  1.00  0.00      B    H  
ATOM   1476  O   HOH B 486      30.340  14.699   4.590  1.00  0.00      B    O  
ATOM   1477  H1  HOH B 486      31.225  14.285   4.264  1.00  0.00      B    H  
ATOM   1478  H2  HOH B 486      29.935  13.972   5.151  1.00  0.00      B    H  
ATOM   1479  O   HOH B 487      18.396  29.542  31.967  1.00  0.00      B    O  
ATOM   1480  H1  HOH B 487      19.053  29.477  32.757  1.00  0.00      B    H  
ATOM   1481  H2  HOH B 487      18.199  30.552  31.795  1.00  0.00      B    H  
ATOM   1482  O   HOH B 488      26.038   4.001  33.520  1.00  0.00      B    O  
ATOM   1483  H1  HOH B 488      26.246   4.211  34.487  1.00  0.00      B    H  
ATOM   1484  H2  HOH B 488      26.891   3.618  33.181  1.00  0.00      B    H  
ATOM   1485  O   HOH B 489      34.931  10.907   7.717  1.00  0.00      B    O  
ATOM   1486  H1  HOH B 489      35.462  11.468   8.434  1.00  0.00      B    H  
ATOM   1487  H2  HOH B 489      34.732  11.526   6.980  1.00  0.00      B    H  
ATOM   1488  O   HOH B 490      28.731  36.307   9.614  1.00  0.00      B    O  
ATOM   1489  H1  HOH B 490      27.823  36.590   9.230  1.00  0.00      B    H  
ATOM   1490  H2  HOH B 490      28.919  36.858  10.430  1.00  0.00      B    H  
ATOM   1491  O   HOH B 491      34.727  14.555  18.094  1.00  0.00      B    O  
ATOM   1492  H1  HOH B 491      34.044  14.885  18.707  1.00  0.00      B    H  
ATOM   1493  H2  HOH B 491      34.844  15.253  17.363  1.00  0.00      B    H  
ATOM   1494  O   HOH B 492       6.089  23.499  24.627  1.00  0.00      B    O  
ATOM   1495  H1  HOH B 492       5.254  23.208  25.133  1.00  0.00      B    H  
ATOM   1496  H2  HOH B 492       6.861  22.935  24.971  1.00  0.00      B    H  
ATOM   1497  O   HOH B 493      13.797  30.738  24.170  1.00  0.00      B    O  
ATOM   1498  H1  HOH B 493      12.876  30.395  24.197  1.00  0.00      B    H  
ATOM   1499  H2  HOH B 493      13.957  31.139  23.250  1.00  0.00      B    H  
ATOM   1500  O   HOH B 494      28.720  19.096  15.896  1.00  0.00      B    O  
ATOM   1501  H1  HOH B 494      28.965  18.349  15.262  1.00  0.00      B    H  
ATOM   1502  H2  HOH B 494      28.259  19.788  15.304  1.00  0.00      B    H  
ATOM   1503  O   HOH B 495      25.521  33.701  38.110  1.00  0.00      B    O  
ATOM   1504  H1  HOH B 495      24.809  32.982  37.872  1.00  0.00      B    H  
ATOM   1505  H2  HOH B 495      25.598  34.378  37.375  1.00  0.00      B    H  
ATOM   1506  O   HOH B 496       8.787   0.205  10.294  1.00  0.00      B    O  
ATOM   1507  H1  HOH B 496       8.532   0.208   9.301  1.00  0.00      B    H  
ATOM   1508  H2  HOH B 496       7.995  -0.093  10.817  1.00  0.00      B    H  
ATOM   1509  O   HOH B 497      35.643  26.445  23.755  1.00  0.00      B    O  
ATOM   1510  H1  HOH B 497      34.950  25.728  23.775  1.00  0.00      B    H  
ATOM   1511  H2  HOH B 497      35.287  27.177  23.127  1.00  0.00      B    H  
ATOM   1512  O   HOH B 498      34.850   1.492  15.079  1.00  0.00      B    O  
ATOM   1513  H1  HOH B 498      35.916   1.567  15.200  1.00  0.00      B    H  
ATOM   1514  H2  HOH B 498      34.547   2.398  15.393  1.00  0.00      B    H  
ATOM   1515  O   HOH B 499       4.763   9.201  15.604  1.00  0.00      B    O  
ATOM   1516  H1  HOH B 499       4.733   9.301  14.605  1.00  0.00      B    H  
ATOM   1517  H2  HOH B 499       5.044  10.092  15.942  1.00  0.00      B    H  
ATOM   1518  O   HOH B 500      23.111  37.178  17.469  1.00  0.00      B    O  
ATOM   1519  H1  HOH B 500      23.073  38.051  17.012  1.00  0.00      B    H  
ATOM   1520  H2  HOH B 500      22.849  37.248  18.417  1.00  0.00      B    H  
ATOM   1521  O   HOH B 501      14.468  22.248  37.286  1.00  0.00      B    O  
ATOM   1522  H1  HOH B 501      14.298  21.341  37.770  1.00  0.00      B    H  
ATOM   1523  H2  HOH B 501      15.151  22.140  36.526  1.00  0.00      B    H  
ATOM   1524  O   HOH B 502       0.985  20.427   8.856  1.00  0.00      B    O  
ATOM   1525  H1  HOH B 502       0.626  19.961   8.046  1.00  0.00      B    H  
ATOM   1526  H2  HOH B 502       1.723  19.777   9.293  1.00  0.00      B    H  
ATOM   1527  O   HOH B 503       3.355   8.732  20.239  1.00  0.00      B    O  
ATOM   1528  H1  HOH B 503       3.596   7.774  19.948  1.00  0.00      B    H  
ATOM   1529  H2  HOH B 503       4.213   9.155  20.554  1.00  0.00      B    H  
ATOM   1530  O   HOH B 504      35.159  19.402   4.742  1.00  0.00      B    O  
ATOM   1531  H1  HOH B 504      35.863  20.157   4.640  1.00  0.00      B    H  
ATOM   1532  H2  HOH B 504      34.881  19.182   3.807  1.00  0.00      B    H  
ATOM   1533  O   HOH B 505      22.168   7.241  27.935  1.00  0.00      B    O  
ATOM   1534  H1  HOH B 505      22.675   8.096  27.663  1.00  0.00      B    H  
ATOM   1535  H2  HOH B 505      22.856   6.562  28.333  1.00  0.00      B    H  
ATOM   1536  O   HOH B 506      37.450  20.271  23.781  1.00  0.00      B    O  
ATOM   1537  H1  HOH B 506      37.676  19.833  22.868  1.00  0.00      B    H  
ATOM   1538  H2  HOH B 506      36.829  21.048  23.710  1.00  0.00      B    H  
ATOM   1539  O   HOH B 507      11.725   3.145  32.340  1.00  0.00      B    O  
ATOM   1540  H1  HOH B 507      12.470   2.796  32.932  1.00  0.00      B    H  
ATOM   1541  H2  HOH B 507      12.181   3.453  31.496  1.00  0.00      B    H  
ATOM   1542  O   HOH B 508      27.481  16.545   5.477  1.00  0.00      B    O  
ATOM   1543  H1  HOH B 508      27.159  16.623   4.456  1.00  0.00      B    H  
ATOM   1544  H2  HOH B 508      26.720  16.080   5.997  1.00  0.00      B    H  
ATOM   1545  O   HOH B 509      17.855  35.534  29.234  1.00  0.00      B    O  
ATOM   1546  H1  HOH B 509      17.733  35.742  28.256  1.00  0.00      B    H  
ATOM   1547  H2  HOH B 509      18.725  35.025  29.414  1.00  0.00      B    H  
ATOM   1548  O   HOH B 510      22.149  31.379  29.824  1.00  0.00      B    O  
ATOM   1549  H1  HOH B 510      22.043  32.000  30.654  1.00  0.00      B    H  
ATOM   1550  H2  HOH B 510      22.829  31.786  29.257  1.00  0.00      B    H  
ATOM   1551  O   HOH B 511      24.433  25.578  38.208  1.00  0.00      B    O  
ATOM   1552  H1  HOH B 511      24.438  25.269  37.239  1.00  0.00      B    H  
ATOM   1553  H2  HOH B 511      23.533  25.877  38.436  1.00  0.00      B    H  
ATOM   1554  O   HOH B 512       1.151  19.366  12.287  1.00  0.00      B    O  
ATOM   1555  H1  HOH B 512       0.685  20.129  12.789  1.00  0.00      B    H  
ATOM   1556  H2  HOH B 512       1.995  19.245  12.826  1.00  0.00      B    H  
ATOM   1557  O   HOH B 513      16.494  38.963  19.142  1.00  0.00      B    O  
ATOM   1558  H1  HOH B 513      17.476  38.809  18.852  1.00  0.00      B    H  
ATOM   1559  H2  HOH B 513      16.425  39.305  20.111  1.00  0.00      B    H  
ATOM   1560  O   HOH B 514      38.731   6.993  32.906  1.00  0.00      B    O  
ATOM   1561  H1  HOH B 514      38.898   6.059  33.139  1.00  0.00      B    H  
ATOM   1562  H2  HOH B 514      38.099   6.959  32.115  1.00  0.00      B    H  
ATOM   1563  O   HOH B 515      34.035  27.935  37.517  1.00  0.00      B    O  
ATOM   1564  H1  HOH B 515      34.991  27.624  37.606  1.00  0.00      B    H  
ATOM   1565  H2  HOH B 515      33.595  27.439  38.254  1.00  0.00      B    H  
ATOM   1566  O   HOH B 516      13.155   9.098   6.605  1.00  0.00      B    O  
ATOM   1567  H1  HOH B 516      13.981   9.239   7.178  1.00  0.00      B    H  
ATOM   1568  H2  HOH B 516      12.354   9.424   7.163  1.00  0.00      B    H  
ATOM   1569  O   HOH B 517       5.229   7.206   3.380  1.00  0.00      B    O  
ATOM   1570  H1  HOH B 517       5.935   7.274   2.603  1.00  0.00      B    H  
ATOM   1571  H2  HOH B 517       5.157   8.048   3.949  1.00  0.00      B    H  
ATOM   1572  O   HOH B 518      36.274  22.617  30.691  1.00  0.00      B    O  
ATOM   1573  H1  HOH B 518      36.659  23.440  30.265  1.00  0.00      B    H  
ATOM   1574  H2  HOH B 518      37.062  21.981  30.646  1.00  0.00      B    H  
ATOM   1575  O   HOH B 519       3.988  16.271  15.034  1.00  0.00      B    O  
ATOM   1576  H1  HOH B 519       4.300  16.692  14.226  1.00  0.00      B    H  
ATOM   1577  H2  HOH B 519       3.979  15.291  14.784  1.00  0.00      B    H  
ATOM   1578  O   HOH B 520       3.621  34.570   8.694  1.00  0.00      B    O  
ATOM   1579  H1  HOH B 520       3.712  35.177   9.496  1.00  0.00      B    H  
ATOM   1580  H2  HOH B 520       2.718  34.124   8.720  1.00  0.00      B    H  
ATOM   1581  O   HOH B 521      38.270   1.818  24.201  1.00  0.00      B    O  
ATOM   1582  H1  HOH B 521      39.033   2.479  24.039  1.00  0.00      B    H  
ATOM   1583  H2  HOH B 521      37.458   2.077  23.668  1.00  0.00      B    H  
ATOM   1584  O   HOH B 522       9.678  16.791  12.887  1.00  0.00      B    O  
ATOM   1585  H1  HOH B 522       9.711  17.760  12.501  1.00  0.00      B    H  
ATOM   1586  H2  HOH B 522       9.883  16.206  12.137  1.00  0.00      B    H  
ATOM   1587  O   HOH B 523      16.792   1.167  15.332  1.00  0.00      B    O  
ATOM   1588  H1  HOH B 523      16.167   1.369  16.140  1.00  0.00      B    H  
ATOM   1589  H2  HOH B 523      16.914   0.195  15.372  1.00  0.00      B    H  
ATOM   1590  O   HOH B 524      30.621  33.379  30.348  1.00  0.00      B    O  
ATOM   1591  H1  HOH B 524      30.094  33.718  31.153  1.00  0.00      B    H  
ATOM   1592  H2  HOH B 524      31.266  32.600  30.611  1.00  0.00      B    H  
ATOM   1593  O   HOH B 525       7.872   4.574  11.502  1.00  0.00      B    O  
ATOM   1594  H1  HOH B 525       7.688   5.211  10.744  1.00  0.00      B    H  
ATOM   1595  H2  HOH B 525       8.777   4.160  11.329  1.00  0.00      B    H  
ATOM   1596  O   HOH B 526      30.032  20.751  17.444  1.00  0.00      B    O  
ATOM   1597  H1  HOH B 526      30.322  21.276  16.664  1.00  0.00      B    H  
ATOM   1598  H2  HOH B 526      29.417  20.020  17.041  1.00  0.00      B    H  
ATOM   1599  O   HOH B 527       8.675  16.496  38.446  1.00  0.00      B    O  
ATOM   1600  H1  HOH B 527       8.984  15.760  38.962  1.00  0.00      B    H  
ATOM   1601  H2  HOH B 527       8.861  16.300  37.477  1.00  0.00      B    H  
ATOM   1602  O   HOH B 528      11.817  13.985   3.746  1.00  0.00      B    O  
ATOM   1603  H1  HOH B 528      12.179  14.732   3.174  1.00  0.00      B    H  
ATOM   1604  H2  HOH B 528      11.971  13.145   3.254  1.00  0.00      B    H  
ATOM   1605  O   HOH B 529       5.211  17.214  10.142  1.00  0.00      B    O  
ATOM   1606  H1  HOH B 529       5.525  16.591   9.380  1.00  0.00      B    H  
ATOM   1607  H2  HOH B 529       5.780  18.096  10.055  1.00  0.00      B    H  
ATOM   1608  O   HOH B 530      11.845  23.381   6.427  1.00  0.00      B    O  
ATOM   1609  H1  HOH B 530      12.448  22.601   6.424  1.00  0.00      B    H  
ATOM   1610  H2  HOH B 530      11.634  23.747   5.491  1.00  0.00      B    H  
ATOM   1611  O   HOH B 531      36.348  29.876  28.291  1.00  0.00      B    O  
ATOM   1612  H1  HOH B 531      35.810  29.513  29.059  1.00  0.00      B    H  
ATOM   1613  H2  HOH B 531      36.951  29.088  27.970  1.00  0.00      B    H  
ATOM   1614  O   HOH B 532      15.560   0.863  27.088  1.00  0.00      B    O  
ATOM   1615  H1  HOH B 532      15.769   0.435  28.001  1.00  0.00      B    H  
ATOM   1616  H2  HOH B 532      15.959   1.787  27.205  1.00  0.00      B    H  
ATOM   1617  O   HOH B 533      29.335   2.689  35.602  1.00  0.00      B    O  
ATOM   1618  H1  HOH B 533      29.113   1.774  35.169  1.00  0.00      B    H  
ATOM   1619  H2  HOH B 533      30.334   2.684  35.800  1.00  0.00      B    H  
ATOM   1620  O   HOH B 534      26.264  35.919  36.418  1.00  0.00      B    O  
ATOM   1621  H1  HOH B 534      26.728  35.348  35.719  1.00  0.00      B    H  
ATOM   1622  H2  HOH B 534      25.770  36.692  35.954  1.00  0.00      B    H  
ATOM   1623  O   HOH B 535      14.542   4.114   7.195  1.00  0.00      B    O  
ATOM   1624  H1  HOH B 535      15.189   4.451   6.532  1.00  0.00      B    H  
ATOM   1625  H2  HOH B 535      14.015   3.477   6.638  1.00  0.00      B    H  
ATOM   1626  O   HOH B 536       5.419  16.761  24.628  1.00  0.00      B    O  
ATOM   1627  H1  HOH B 536       5.945  17.042  23.847  1.00  0.00      B    H  
ATOM   1628  H2  HOH B 536       4.544  17.367  24.728  1.00  0.00      B    H  
ATOM   1629  O   HOH B 537      24.003  25.648   2.713  1.00  0.00      B    O  
ATOM   1630  H1  HOH B 537      24.504  25.740   1.817  1.00  0.00      B    H  
ATOM   1631  H2  HOH B 537      24.047  26.565   3.154  1.00  0.00      B    H  
ATOM   1632  O   HOH B 538       2.253  15.698  21.712  1.00  0.00      B    O  
ATOM   1633  H1  HOH B 538       2.626  14.768  21.659  1.00  0.00      B    H  
ATOM   1634  H2  HOH B 538       2.940  16.352  21.317  1.00  0.00      B    H  
ATOM   1635  O   HOH B 539      31.019  38.697  30.283  1.00  0.00      B    O  
ATOM   1636  H1  HOH B 539      30.905  38.917  29.304  1.00  0.00      B    H  
ATOM   1637  H2  HOH B 539      30.226  39.136  30.849  1.00  0.00      B    H  
ATOM   1638  O   HOH B 540      38.337  38.890  19.689  1.00  0.00      B    O  
ATOM   1639  H1  HOH B 540      38.783  38.999  20.571  1.00  0.00      B    H  
ATOM   1640  H2  HOH B 540      37.495  39.414  19.735  1.00  0.00      B    H  
ATOM   1641  O   HOH B 541      17.877  35.349  20.496  1.00  0.00      B    O  
ATOM   1642  H1  HOH B 541      18.797  35.636  20.596  1.00  0.00      B    H  
ATOM   1643  H2  HOH B 541      17.883  34.333  20.819  1.00  0.00      B    H  
ATOM   1644  O   HOH B 542      37.894  15.036  24.549  1.00  0.00      B    O  
ATOM   1645  H1  HOH B 542      37.095  15.676  24.595  1.00  0.00      B    H  
ATOM   1646  H2  HOH B 542      38.396  15.271  23.675  1.00  0.00      B    H  
ATOM   1647  O   HOH B 543      25.066  22.303  20.288  1.00  0.00      B    O  
ATOM   1648  H1  HOH B 543      24.439  22.745  20.947  1.00  0.00      B    H  
ATOM   1649  H2  HOH B 543      25.608  21.498  20.580  1.00  0.00      B    H  
ATOM   1650  O   HOH B 544      13.002   4.078   4.762  1.00  0.00      B    O  
ATOM   1651  H1  HOH B 544      12.648   4.982   4.553  1.00  0.00      B    H  
ATOM   1652  H2  HOH B 544      13.867   3.830   4.281  1.00  0.00      B    H  
ATOM   1653  O   HOH B 545      36.171  35.541  35.228  1.00  0.00      B    O  
ATOM   1654  H1  HOH B 545      35.240  35.272  35.490  1.00  0.00      B    H  
ATOM   1655  H2  HOH B 545      36.774  34.679  35.053  1.00  0.00      B    H  
ATOM   1656  O   HOH B 546       2.281  12.588   0.798  1.00  0.00      B    O  
ATOM   1657  H1  HOH B 546       3.139  13.099   0.688  1.00  0.00      B    H  
ATOM   1658  H2  HOH B 546       2.414  11.690   0.372  1.00  0.00      B    H  
ATOM   1659  O   HOH B 547      28.412   2.137  24.352  1.00  0.00      B    O  
ATOM   1660  H1  HOH B 547      28.570   1.125  24.462  1.00  0.00      B    H  
ATOM   1661  H2  HOH B 547      29.052   2.457  23.645  1.00  0.00      B    H  
ATOM   1662  O   HOH B 548       7.035  14.297  24.999  1.00  0.00      B    O  
ATOM   1663  H1  HOH B 548       7.271  13.469  24.421  1.00  0.00      B    H  
ATOM   1664  H2  HOH B 548       6.337  14.872  24.504  1.00  0.00      B    H  
ATOM   1665  O   HOH B 549      16.019  31.439   1.997  1.00  0.00      B    O  
ATOM   1666  H1  HOH B 549      17.001  31.373   2.257  1.00  0.00      B    H  
ATOM   1667  H2  HOH B 549      15.765  32.347   1.597  1.00  0.00      B    H  
ATOM   1668  O   HOH B 550      23.121  15.179  36.766  1.00  0.00      B    O  
ATOM   1669  H1  HOH B 550      23.786  15.885  36.493  1.00  0.00      B    H  
ATOM   1670  H2  HOH B 550      22.504  15.459  37.528  1.00  0.00      B    H  
ATOM   1671  O   HOH B 551       4.438  34.154  21.747  1.00  0.00      B    O  
ATOM   1672  H1  HOH B 551       4.262  33.830  22.649  1.00  0.00      B    H  
ATOM   1673  H2  HOH B 551       3.596  34.389  21.287  1.00  0.00      B    H  
ATOM   1674  O   HOH B 552      33.708   0.161  25.503  1.00  0.00      B    O  
ATOM   1675  H1  HOH B 552      33.777   1.099  25.092  1.00  0.00      B    H  
ATOM   1676  H2  HOH B 552      34.194  -0.503  24.828  1.00  0.00      B    H  
ATOM   1677  O   HOH B 553      31.217   5.167   2.916  1.00  0.00      B    O  
ATOM   1678  H1  HOH B 553      30.191   5.181   2.817  1.00  0.00      B    H  
ATOM   1679  H2  HOH B 553      31.558   4.258   2.755  1.00  0.00      B    H  
ATOM   1680  O   HOH B 554      21.515  38.970  33.255  1.00  0.00      B    O  
ATOM   1681  H1  HOH B 554      21.016  38.091  33.493  1.00  0.00      B    H  
ATOM   1682  H2  HOH B 554      20.908  39.695  33.633  1.00  0.00      B    H  
ATOM   1683  O   HOH B 555       6.917  13.025  32.628  1.00  0.00      B    O  
ATOM   1684  H1  HOH B 555       6.056  13.567  32.524  1.00  0.00      B    H  
ATOM   1685  H2  HOH B 555       6.734  12.091  32.344  1.00  0.00      B    H  
ATOM   1686  O   HOH B 556      27.887  35.480  19.689  1.00  0.00      B    O  
ATOM   1687  H1  HOH B 556      26.989  35.851  20.016  1.00  0.00      B    H  
ATOM   1688  H2  HOH B 556      28.498  36.271  19.511  1.00  0.00      B    H  
ATOM   1689  O   HOH B 557      18.659   9.426  38.064  1.00  0.00      B    O  
ATOM   1690  H1  HOH B 557      19.049   8.581  37.568  1.00  0.00      B    H  
ATOM   1691  H2  HOH B 557      17.805   9.089  38.466  1.00  0.00      B    H  
ATOM   1692  O   HOH B 558      21.934   2.341  23.406  1.00  0.00      B    O  
ATOM   1693  H1  HOH B 558      22.742   2.786  23.841  1.00  0.00      B    H  
ATOM   1694  H2  HOH B 558      21.416   1.897  24.127  1.00  0.00      B    H  
ATOM   1695  O   HOH B 559      20.267   7.230  37.004  1.00  0.00      B    O  
ATOM   1696  H1  HOH B 559      20.585   6.916  37.914  1.00  0.00      B    H  
ATOM   1697  H2  HOH B 559      21.050   7.674  36.518  1.00  0.00      B    H  
ATOM   1698  O   HOH B 560      17.330  27.889  26.100  1.00  0.00      B    O  
ATOM   1699  H1  HOH B 560      18.164  27.501  25.706  1.00  0.00      B    H  
ATOM   1700  H2  HOH B 560      16.501  27.946  25.546  1.00  0.00      B    H  
ATOM   1701  O   HOH B 561       7.786  14.229  34.837  1.00  0.00      B    O  
ATOM   1702  H1  HOH B 561       7.752  13.724  33.992  1.00  0.00      B    H  
ATOM   1703  H2  HOH B 561       7.333  13.665  35.584  1.00  0.00      B    H  
ATOM   1704  O   HOH B 562      31.281  10.379  18.806  1.00  0.00      B    O  
ATOM   1705  H1  HOH B 562      31.327   9.390  19.176  1.00  0.00      B    H  
ATOM   1706  H2  HOH B 562      30.872  10.987  19.467  1.00  0.00      B    H  
ATOM   1707  O   HOH B 563      29.395   6.088  37.966  1.00  0.00      B    O  
ATOM   1708  H1  HOH B 563      29.669   6.604  37.100  1.00  0.00      B    H  
ATOM   1709  H2  HOH B 563      28.417   6.303  38.134  1.00  0.00      B    H  
ATOM   1710  O   HOH B 564       0.852  35.956  36.723  1.00  0.00      B    O  
ATOM   1711  H1  HOH B 564       0.833  35.577  35.807  1.00  0.00      B    H  
ATOM   1712  H2  HOH B 564       1.262  36.812  36.779  1.00  0.00      B    H  
ATOM   1713  O   HOH B 565      14.082  26.881   7.499  1.00  0.00      B    O  
ATOM   1714  H1  HOH B 565      13.824  26.794   6.543  1.00  0.00      B    H  
ATOM   1715  H2  HOH B 565      14.750  27.662   7.508  1.00  0.00      B    H  
ATOM   1716  O   HOH B 566      21.753  34.418  12.949  1.00  0.00      B    O  
ATOM   1717  H1  HOH B 566      21.543  35.252  13.401  1.00  0.00      B    H  
ATOM   1718  H2  HOH B 566      20.900  33.887  12.904  1.00  0.00      B    H  
ATOM   1719  O   HOH B 567      27.357  29.238  25.220  1.00  0.00      B    O  
ATOM   1720  H1  HOH B 567      28.081  28.977  24.506  1.00  0.00      B    H  
ATOM   1721  H2  HOH B 567      26.624  28.625  25.089  1.00  0.00      B    H  
ATOM   1722  O   HOH B 568      14.414  34.051  19.293  1.00  0.00      B    O  
ATOM   1723  H1  HOH B 568      15.280  34.361  19.585  1.00  0.00      B    H  
ATOM   1724  H2  HOH B 568      14.532  33.645  18.365  1.00  0.00      B    H  
ATOM   1725  O   HOH B 569       3.377  27.182  31.837  1.00  0.00      B    O  
ATOM   1726  H1  HOH B 569       3.409  28.125  32.310  1.00  0.00      B    H  
ATOM   1727  H2  HOH B 569       4.255  26.689  32.015  1.00  0.00      B    H  
ATOM   1728  O   HOH B 570       3.218   1.167  21.263  1.00  0.00      B    O  
ATOM   1729  H1  HOH B 570       4.151   1.562  21.509  1.00  0.00      B    H  
ATOM   1730  H2  HOH B 570       3.324   0.176  20.980  1.00  0.00      B    H  
ATOM   1731  O   HOH B 571      35.928  36.202  32.471  1.00  0.00      B    O  
ATOM   1732  H1  HOH B 571      36.046  36.014  33.451  1.00  0.00      B    H  
ATOM   1733  H2  HOH B 571      36.455  35.465  31.986  1.00  0.00      B    H  
ATOM   1734  O   HOH B 572      20.957  16.344  14.984  1.00  0.00      B    O  
ATOM   1735  H1  HOH B 572      20.898  17.257  15.489  1.00  0.00      B    H  
ATOM   1736  H2  HOH B 572      21.850  15.969  15.129  1.00  0.00      B    H  
ATOM   1737  O   HOH B 573      22.791   0.278  16.170  1.00  0.00      B    O  
ATOM   1738  H1  HOH B 573      21.775   0.400  16.336  1.00  0.00      B    H  
ATOM   1739  H2  HOH B 573      22.982   0.820  15.358  1.00  0.00      B    H  
ATOM   1740  O   HOH B 574      21.482  31.526   2.883  1.00  0.00      B    O  
ATOM   1741  H1  HOH B 574      22.059  32.345   3.086  1.00  0.00      B    H  
ATOM   1742  H2  HOH B 574      22.096  30.733   2.704  1.00  0.00      B    H  
ATOM   1743  O   HOH B 575      13.153  16.509  10.948  1.00  0.00      B    O  
ATOM   1744  H1  HOH B 575      13.078  15.865  11.762  1.00  0.00      B    H  
ATOM   1745  H2  HOH B 575      12.250  16.900  10.783  1.00  0.00      B    H  
ATOM   1746  O   HOH B 576       6.010  20.524  29.730  1.00  0.00      B    O  
ATOM   1747  H1  HOH B 576       6.466  19.691  30.053  1.00  0.00      B    H  
ATOM   1748  H2  HOH B 576       5.615  20.376  28.793  1.00  0.00      B    H  
ATOM   1749  O   HOH B 577       8.655  36.740  25.179  1.00  0.00      B    O  
ATOM   1750  H1  HOH B 577       8.368  37.556  24.672  1.00  0.00      B    H  
ATOM   1751  H2  HOH B 577       9.678  36.713  25.244  1.00  0.00      B    H  
ATOM   1752  O   HOH B 578       9.926   1.227  20.475  1.00  0.00      B    O  
ATOM   1753  H1  HOH B 578      10.700   0.734  20.014  1.00  0.00      B    H  
ATOM   1754  H2  HOH B 578      10.198   1.405  21.437  1.00  0.00      B    H  
ATOM   1755  O   HOH B 579       0.665   0.047  21.842  1.00  0.00      B    O  
ATOM   1756  H1  HOH B 579       1.403   0.648  21.679  1.00  0.00      B    H  
ATOM   1757  H2  HOH B 579       0.600  -0.165  22.839  1.00  0.00      B    H  
ATOM   1758  O   HOH B 580      12.409  12.137  17.487  1.00  0.00      B    O  
ATOM   1759  H1  HOH B 580      12.553  11.609  18.298  1.00  0.00      B    H  
ATOM   1760  H2  HOH B 580      12.276  11.382  16.771  1.00  0.00      B    H  
ATOM   1761  O   HOH B 581       3.929  18.845  25.090  1.00  0.00      B    O  
ATOM   1762  H1  HOH B 581       4.490  19.348  24.375  1.00  0.00      B    H  
ATOM   1763  H2  HOH B 581       3.035  19.332  25.106  1.00  0.00      B    H  
ATOM   1764  O   HOH B 582      13.456   5.768  19.829  1.00  0.00      B    O  
ATOM   1765  H1  HOH B 582      12.820   4.990  19.797  1.00  0.00      B    H  
ATOM   1766  H2  HOH B 582      12.883   6.519  20.156  1.00  0.00      B    H  
ATOM   1767  O   HOH B 583       2.291  38.936   7.012  1.00  0.00      B    O  
ATOM   1768  H1  HOH B 583       2.384  39.808   7.478  1.00  0.00      B    H  
ATOM   1769  H2  HOH B 583       3.127  38.378   7.272  1.00  0.00      B    H  
ATOM   1770  O   HOH B 584      11.820  17.227  36.612  1.00  0.00      B    O  
ATOM   1771  H1  HOH B 584      10.945  16.735  36.353  1.00  0.00      B    H  
ATOM   1772  H2  HOH B 584      11.639  18.216  36.300  1.00  0.00      B    H  
ATOM   1773  O   HOH B 585      38.990  36.187  19.491  1.00  0.00      B    O  
ATOM   1774  H1  HOH B 585      38.936  37.180  19.339  1.00  0.00      B    H  
ATOM   1775  H2  HOH B 585      38.607  35.698  18.666  1.00  0.00      B    H  
ATOM   1776  O   HOH B 586      23.378  19.089   6.588  1.00  0.00      B    O  
ATOM   1777  H1  HOH B 586      23.744  19.087   7.526  1.00  0.00      B    H  
ATOM   1778  H2  HOH B 586      23.949  19.712   6.051  1.00  0.00      B    H  
ATOM   1779  O   HOH B 587      20.266  29.646  17.109  1.00  0.00      B    O  
ATOM   1780  H1  HOH B 587      21.138  30.102  17.212  1.00  0.00      B    H  
ATOM   1781  H2  HOH B 587      20.419  28.708  17.370  1.00  0.00      B    H  
ATOM   1782  O   HOH B 588       4.276  37.260  14.216  1.00  0.00      B    O  
ATOM   1783  H1  HOH B 588       3.845  36.336  14.341  1.00  0.00      B    H  
ATOM   1784  H2  HOH B 588       3.914  37.741  15.020  1.00  0.00      B    H  
ATOM   1785  O   HOH B 589       4.181  13.953  33.031  1.00  0.00      B    O  
ATOM   1786  H1  HOH B 589       3.555  13.325  33.505  1.00  0.00      B    H  
ATOM   1787  H2  HOH B 589       4.336  14.722  33.673  1.00  0.00      B    H  
ATOM   1788  O   HOH B 590      12.331   6.934  35.085  1.00  0.00      B    O  
ATOM   1789  H1  HOH B 590      12.893   7.372  34.402  1.00  0.00      B    H  
ATOM   1790  H2  HOH B 590      12.721   6.026  35.387  1.00  0.00      B    H  
ATOM   1791  O   HOH B 591      17.686  24.990  14.960  1.00  0.00      B    O  
ATOM   1792  H1  HOH B 591      17.570  26.009  14.998  1.00  0.00      B    H  
ATOM   1793  H2  HOH B 591      17.149  24.731  14.160  1.00  0.00      B    H  
ATOM   1794  O   HOH B 592      23.044  13.553   4.448  1.00  0.00      B    O  
ATOM   1795  H1  HOH B 592      22.114  13.510   3.985  1.00  0.00      B    H  
ATOM   1796  H2  HOH B 592      23.708  13.809   3.665  1.00  0.00      B    H  
ATOM   1797  O   HOH B 593      15.206  24.275  24.629  1.00  0.00      B    O  
ATOM   1798  H1  HOH B 593      14.566  24.297  25.436  1.00  0.00      B    H  
ATOM   1799  H2  HOH B 593      15.779  23.428  24.727  1.00  0.00      B    H  
ATOM   1800  O   HOH B 594       2.697  35.579  16.192  1.00  0.00      B    O  
ATOM   1801  H1  HOH B 594       2.453  34.610  15.966  1.00  0.00      B    H  
ATOM   1802  H2  HOH B 594       3.381  35.551  16.941  1.00  0.00      B    H  
ATOM   1803  O   HOH B 595      32.437  13.076   3.543  1.00  0.00      B    O  
ATOM   1804  H1  HOH B 595      32.438  12.954   2.555  1.00  0.00      B    H  
ATOM   1805  H2  HOH B 595      33.388  13.229   3.797  1.00  0.00      B    H  
ATOM   1806  O   HOH B 596      25.504  38.561  35.119  1.00  0.00      B    O  
ATOM   1807  H1  HOH B 596      25.931  38.544  34.225  1.00  0.00      B    H  
ATOM   1808  H2  HOH B 596      26.098  39.040  35.834  1.00  0.00      B    H  
ATOM   1809  O   HOH B 597       0.204  32.988  17.044  1.00  0.00      B    O  
ATOM   1810  H1  HOH B 597      -0.046  32.065  16.736  1.00  0.00      B    H  
ATOM   1811  H2  HOH B 597       0.545  32.946  18.067  1.00  0.00      B    H  
ATOM   1812  O   HOH B 598      11.705  31.304   1.208  1.00  0.00      B    O  
ATOM   1813  H1  HOH B 598      10.875  30.854   1.577  1.00  0.00      B    H  
ATOM   1814  H2  HOH B 598      12.277  31.532   1.960  1.00  0.00      B    H  
ATOM   1815  O   HOH B 599      12.062  32.119  14.343  1.00  0.00      B    O  
ATOM   1816  H1  HOH B 599      11.376  32.003  13.616  1.00  0.00      B    H  
ATOM   1817  H2  HOH B 599      12.931  31.586  14.129  1.00  0.00      B    H  
ATOM   1818  O   HOH B 600       2.219  34.249   2.081  1.00  0.00      B    O  
ATOM   1819  H1  HOH B 600       1.463  34.915   2.150  1.00  0.00      B    H  
ATOM   1820  H2  HOH B 600       2.816  34.575   1.330  1.00  0.00      B    H  
ATOM   1821  O   HOH B 601      24.313  10.111  24.445  1.00  0.00      B    O  
ATOM   1822  H1  HOH B 601      23.430   9.994  24.027  1.00  0.00      B    H  
ATOM   1823  H2  HOH B 601      24.527  11.066  24.635  1.00  0.00      B    H  
ATOM   1824  O   HOH B 602       4.158  36.412  10.696  1.00  0.00      B    O  
ATOM   1825  H1  HOH B 602       5.109  36.501  11.014  1.00  0.00      B    H  
ATOM   1826  H2  HOH B 602       3.730  35.867  11.419  1.00  0.00      B    H  
ATOM   1827  O   HOH B 603       5.102  13.645  10.149  1.00  0.00      B    O  
ATOM   1828  H1  HOH B 603       4.975  14.633  10.316  1.00  0.00      B    H  
ATOM   1829  H2  HOH B 603       5.959  13.330  10.592  1.00  0.00      B    H  
ATOM   1830  O   HOH B 604       7.023  19.217  10.089  1.00  0.00      B    O  
ATOM   1831  H1  HOH B 604       7.891  19.346  10.525  1.00  0.00      B    H  
ATOM   1832  H2  HOH B 604       6.688  20.021   9.635  1.00  0.00      B    H  
ATOM   1833  O   HOH B 605      35.302  32.943  25.442  1.00  0.00      B    O  
ATOM   1834  H1  HOH B 605      35.435  32.881  24.471  1.00  0.00      B    H  
ATOM   1835  H2  HOH B 605      36.120  32.572  25.855  1.00  0.00      B    H  
ATOM   1836  O   HOH B 606      15.487  36.082  15.844  1.00  0.00      B    O  
ATOM   1837  H1  HOH B 606      15.888  35.956  16.754  1.00  0.00      B    H  
ATOM   1838  H2  HOH B 606      14.640  35.557  15.871  1.00  0.00      B    H  
ATOM   1839  O   HOH B 607       7.791   4.722  36.916  1.00  0.00      B    O  
ATOM   1840  H1  HOH B 607       7.348   4.642  36.051  1.00  0.00      B    H  
ATOM   1841  H2  HOH B 607       8.326   5.565  36.853  1.00  0.00      B    H  
ATOM   1842  O   HOH B 608       5.373   4.721   4.427  1.00  0.00      B    O  
ATOM   1843  H1  HOH B 608       5.403   5.598   3.943  1.00  0.00      B    H  
ATOM   1844  H2  HOH B 608       6.247   4.290   4.233  1.00  0.00      B    H  
ATOM   1845  O   HOH B 609      21.243  31.427  11.412  1.00  0.00      B    O  
ATOM   1846  H1  HOH B 609      20.939  32.403  11.268  1.00  0.00      B    H  
ATOM   1847  H2  HOH B 609      20.557  31.069  12.069  1.00  0.00      B    H  
ATOM   1848  O   HOH B 610       2.957  36.620  27.564  1.00  0.00      B    O  
ATOM   1849  H1  HOH B 610       1.944  36.561  27.424  1.00  0.00      B    H  
ATOM   1850  H2  HOH B 610       3.064  36.800  28.550  1.00  0.00      B    H  
ATOM   1851  O   HOH B 611      31.516   0.299   3.783  1.00  0.00      B    O  
ATOM   1852  H1  HOH B 611      31.011  -0.336   3.183  1.00  0.00      B    H  
ATOM   1853  H2  HOH B 611      31.727   1.141   3.221  1.00  0.00      B    H  
ATOM   1854  O   HOH B 612      18.151  14.108  28.212  1.00  0.00      B    O  
ATOM   1855  H1  HOH B 612      18.280  14.502  29.124  1.00  0.00      B    H  
ATOM   1856  H2  HOH B 612      17.293  14.490  27.841  1.00  0.00      B    H  
ATOM   1857  O   HOH B 613      32.452  17.818  32.687  1.00  0.00      B    O  
ATOM   1858  H1  HOH B 613      31.465  17.652  32.489  1.00  0.00      B    H  
ATOM   1859  H2  HOH B 613      32.595  17.603  33.667  1.00  0.00      B    H  
ATOM   1860  O   HOH B 614      10.199  11.753  36.626  1.00  0.00      B    O  
ATOM   1861  H1  HOH B 614       9.584  11.169  37.193  1.00  0.00      B    H  
ATOM   1862  H2  HOH B 614      10.802  12.270  37.229  1.00  0.00      B    H  
ATOM   1863  O   HOH B 615      18.885  31.001   3.719  1.00  0.00      B    O  
ATOM   1864  H1  HOH B 615      19.864  31.325   3.651  1.00  0.00      B    H  
ATOM   1865  H2  HOH B 615      18.949  30.142   3.183  1.00  0.00      B    H  
ATOM   1866  O   HOH B 616      37.430  18.893  31.988  1.00  0.00      B    O  
ATOM   1867  H1  HOH B 616      37.845  19.531  31.281  1.00  0.00      B    H  
ATOM   1868  H2  HOH B 616      36.422  19.054  31.916  1.00  0.00      B    H  
ATOM   1869  O   HOH B 617       7.750   3.585   3.749  1.00  0.00      B    O  
ATOM   1870  H1  HOH B 617       8.412   3.083   4.324  1.00  0.00      B    H  
ATOM   1871  H2  HOH B 617       8.173   3.703   2.855  1.00  0.00      B    H  
ATOM   1872  O   HOH B 618      15.518  10.241  21.874  1.00  0.00      B    O  
ATOM   1873  H1  HOH B 618      16.513   9.878  21.979  1.00  0.00      B    H  
ATOM   1874  H2  HOH B 618      14.956   9.397  22.077  1.00  0.00      B    H  
ATOM   1875  O   HOH B 619       7.900  37.471   5.326  1.00  0.00      B    O  
ATOM   1876  H1  HOH B 619       7.879  37.978   6.205  1.00  0.00      B    H  
ATOM   1877  H2  HOH B 619       7.814  36.433   5.549  1.00  0.00      B    H  
ATOM   1878  O   HOH B 620      24.752  20.773  32.038  1.00  0.00      B    O  
ATOM   1879  H1  HOH B 620      24.870  21.758  31.847  1.00  0.00      B    H  
ATOM   1880  H2  HOH B 620      23.858  20.594  32.506  1.00  0.00      B    H  
ATOM   1881  O   HOH B 621      18.586  28.918  23.065  1.00  0.00      B    O  
ATOM   1882  H1  HOH B 621      18.967  28.120  23.533  1.00  0.00      B    H  
ATOM   1883  H2  HOH B 621      18.654  28.796  22.057  1.00  0.00      B    H  
ATOM   1884  O   HOH B 622      16.969  25.921  37.179  1.00  0.00      B    O  
ATOM   1885  H1  HOH B 622      17.378  26.513  36.448  1.00  0.00      B    H  
ATOM   1886  H2  HOH B 622      17.168  24.940  36.950  1.00  0.00      B    H  
ATOM   1887  O   HOH B 623      11.485   3.573  19.606  1.00  0.00      B    O  
ATOM   1888  H1  HOH B 623      10.717   4.072  20.005  1.00  0.00      B    H  
ATOM   1889  H2  HOH B 623      11.189   3.023  18.760  1.00  0.00      B    H  
ATOM   1890  O   HOH B 624      35.470  19.142  35.700  1.00  0.00      B    O  
ATOM   1891  H1  HOH B 624      36.324  18.683  35.419  1.00  0.00      B    H  
ATOM   1892  H2  HOH B 624      35.015  18.623  36.457  1.00  0.00      B    H  
ATOM   1893  O   HOH B 625      14.344  11.577  28.607  1.00  0.00      B    O  
ATOM   1894  H1  HOH B 625      13.585  11.019  28.218  1.00  0.00      B    H  
ATOM   1895  H2  HOH B 625      14.927  11.844  27.781  1.00  0.00      B    H  
ATOM   1896  O   HOH B 626      27.008   9.166   5.613  1.00  0.00      B    O  
ATOM   1897  H1  HOH B 626      27.853   8.903   6.058  1.00  0.00      B    H  
ATOM   1898  H2  HOH B 626      26.945   8.722   4.727  1.00  0.00      B    H  
ATOM   1899  O   HOH B 627      25.035  26.698  18.972  1.00  0.00      B    O  
ATOM   1900  H1  HOH B 627      25.058  27.579  19.419  1.00  0.00      B    H  
ATOM   1901  H2  HOH B 627      25.886  26.151  19.264  1.00  0.00      B    H  
ATOM   1902  O   HOH B 628      23.403  10.097  34.094  1.00  0.00      B    O  
ATOM   1903  H1  HOH B 628      23.355  11.043  34.535  1.00  0.00      B    H  
ATOM   1904  H2  HOH B 628      24.171  10.031  33.462  1.00  0.00      B    H  
ATOM   1905  O   HOH B 629       4.586   4.517  21.722  1.00  0.00      B    O  
ATOM   1906  H1  HOH B 629       4.715   3.576  22.062  1.00  0.00      B    H  
ATOM   1907  H2  HOH B 629       3.639   4.817  21.871  1.00  0.00      B    H  
ATOM   1908  O   HOH B 630      19.592  33.412   0.944  1.00  0.00      B    O  
ATOM   1909  H1  HOH B 630      20.183  32.990   1.620  1.00  0.00      B    H  
ATOM   1910  H2  HOH B 630      19.148  34.155   1.467  1.00  0.00      B    H  
ATOM   1911  O   HOH B 631      24.655  16.979   0.126  1.00  0.00      B    O  
ATOM   1912  H1  HOH B 631      23.827  17.499   0.430  1.00  0.00      B    H  
ATOM   1913  H2  HOH B 631      24.608  16.041   0.454  1.00  0.00      B    H  
ATOM   1914  O   HOH B 632      35.236  13.274   6.092  1.00  0.00      B    O  
ATOM   1915  H1  HOH B 632      34.232  13.405   6.150  1.00  0.00      B    H  
ATOM   1916  H2  HOH B 632      35.589  14.143   5.761  1.00  0.00      B    H  
ATOM   1917  O   HOH B 633       6.625  18.609  31.555  1.00  0.00      B    O  
ATOM   1918  H1  HOH B 633       6.215  19.283  32.239  1.00  0.00      B    H  
ATOM   1919  H2  HOH B 633       6.575  17.621  31.985  1.00  0.00      B    H  
ATOM   1920  O   HOH B 634      10.115  22.138  22.672  1.00  0.00      B    O  
ATOM   1921  H1  HOH B 634      11.019  21.833  22.952  1.00  0.00      B    H  
ATOM   1922  H2  HOH B 634      10.133  22.011  21.657  1.00  0.00      B    H  
ATOM   1923  O   HOH B 635      26.882  12.357  35.936  1.00  0.00      B    O  
ATOM   1924  H1  HOH B 635      26.816  11.517  36.395  1.00  0.00      B    H  
ATOM   1925  H2  HOH B 635      27.244  13.055  36.595  1.00  0.00      B    H  
ATOM   1926  O   HOH B 636      18.190  12.216  12.512  1.00  0.00      B    O  
ATOM   1927  H1  HOH B 636      18.224  11.278  12.812  1.00  0.00      B    H  
ATOM   1928  H2  HOH B 636      18.942  12.806  12.942  1.00  0.00      B    H  
ATOM   1929  O   HOH B 637       8.975  11.332  20.750  1.00  0.00      B    O  
ATOM   1930  H1  HOH B 637       9.677  11.638  21.434  1.00  0.00      B    H  
ATOM   1931  H2  HOH B 637       8.447  10.583  21.193  1.00  0.00      B    H  
ATOM   1932  O   HOH B 638      15.001   8.816   2.124  1.00  0.00      B    O  
ATOM   1933  H1  HOH B 638      15.326   8.431   1.194  1.00  0.00      B    H  
ATOM   1934  H2  HOH B 638      14.043   9.065   2.054  1.00  0.00      B    H  
ATOM   1935  O   HOH B 639       4.961  22.430  35.768  1.00  0.00      B    O  
ATOM   1936  H1  HOH B 639       5.193  22.671  36.717  1.00  0.00      B    H  
ATOM   1937  H2  HOH B 639       3.954  22.628  35.606  1.00  0.00      B    H  
ATOM   1938  O   HOH B 640       3.200  13.368  18.607  1.00  0.00      B    O  
ATOM   1939  H1  HOH B 640       2.260  13.832  18.658  1.00  0.00      B    H  
ATOM   1940  H2  HOH B 640       2.964  12.337  18.640  1.00  0.00      B    H  
ATOM   1941  O   HOH B 641      12.568   0.974  36.258  1.00  0.00      B    O  
ATOM   1942  H1  HOH B 641      13.311   0.777  36.941  1.00  0.00      B    H  
ATOM   1943  H2  HOH B 641      12.159   0.119  35.873  1.00  0.00      B    H  
ATOM   1944  O   HOH B 642       6.253   2.278  14.144  1.00  0.00      B    O  
ATOM   1945  H1  HOH B 642       5.963   1.320  14.232  1.00  0.00      B    H  
ATOM   1946  H2  HOH B 642       5.429   2.848  13.853  1.00  0.00      B    H  
ATOM   1947  O   HOH B 643      28.373  22.387   3.234  1.00  0.00      B    O  
ATOM   1948  H1  HOH B 643      27.679  23.114   3.339  1.00  0.00      B    H  
ATOM   1949  H2  HOH B 643      28.283  22.040   2.315  1.00  0.00      B    H  
ATOM   1950  O   HOH B 644       7.479  16.434  16.368  1.00  0.00      B    O  
ATOM   1951  H1  HOH B 644       7.617  15.650  17.056  1.00  0.00      B    H  
ATOM   1952  H2  HOH B 644       7.414  16.090  15.423  1.00  0.00      B    H  
ATOM   1953  O   HOH B 645      10.420  36.318  31.288  1.00  0.00      B    O  
ATOM   1954  H1  HOH B 645       9.829  35.832  31.888  1.00  0.00      B    H  
ATOM   1955  H2  HOH B 645       9.845  36.937  30.752  1.00  0.00      B    H  
ATOM   1956  O   HOH B 646       6.304  25.385   6.570  1.00  0.00      B    O  
ATOM   1957  H1  HOH B 646       7.171  26.024   6.484  1.00  0.00      B    H  
ATOM   1958  H2  HOH B 646       5.589  25.743   5.961  1.00  0.00      B    H  
ATOM   1959  O   HOH B 647      38.073  29.963  20.450  1.00  0.00      B    O  
ATOM   1960  H1  HOH B 647      37.572  30.787  20.084  1.00  0.00      B    H  
ATOM   1961  H2  HOH B 647      38.657  29.600  19.702  1.00  0.00      B    H  
ATOM   1962  O   HOH B 648      31.576  14.431  26.591  1.00  0.00      B    O  
ATOM   1963  H1  HOH B 648      32.479  14.005  26.629  1.00  0.00      B    H  
ATOM   1964  H2  HOH B 648      31.694  15.432  26.221  1.00  0.00      B    H  
ATOM   1965  O   HOH B 649       6.810  12.565  37.066  1.00  0.00      B    O  
ATOM   1966  H1  HOH B 649       6.839  11.907  36.298  1.00  0.00      B    H  
ATOM   1967  H2  HOH B 649       7.108  12.039  37.891  1.00  0.00      B    H  
ATOM   1968  O   HOH B 650      36.277  30.254   2.932  1.00  0.00      B    O  
ATOM   1969  H1  HOH B 650      36.847  29.497   2.529  1.00  0.00      B    H  
ATOM   1970  H2  HOH B 650      36.785  30.532   3.766  1.00  0.00      B    H  
ATOM   1971  O   HOH B 651      10.714  19.697  36.359  1.00  0.00      B    O  
ATOM   1972  H1  HOH B 651      10.096  20.420  36.775  1.00  0.00      B    H  
ATOM   1973  H2  HOH B 651      10.904  20.054  35.412  1.00  0.00      B    H  
ATOM   1974  O   HOH B 652      29.265  13.746   0.613  1.00  0.00      B    O  
ATOM   1975  H1  HOH B 652      28.938  14.222   1.457  1.00  0.00      B    H  
ATOM   1976  H2  HOH B 652      30.241  14.022   0.510  1.00  0.00      B    H  
ATOM   1977  O   HOH B 653      31.292  22.313  34.857  1.00  0.00      B    O  
ATOM   1978  H1  HOH B 653      31.427  22.340  33.826  1.00  0.00      B    H  
ATOM   1979  H2  HOH B 653      32.226  22.070  35.198  1.00  0.00      B    H  
ATOM   1980  O   HOH B 654       5.649   3.725  26.141  1.00  0.00      B    O  
ATOM   1981  H1  HOH B 654       6.381   4.393  25.991  1.00  0.00      B    H  
ATOM   1982  H2  HOH B 654       4.760   4.043  25.876  1.00  0.00      B    H  
ATOM   1983  O   HOH B 655       0.315  36.159   0.369  1.00  0.00      B    O  
ATOM   1984  H1  HOH B 655       0.000  37.091   0.267  1.00  0.00      B    H  
ATOM   1985  H2  HOH B 655       0.655  35.904  -0.609  1.00  0.00      B    H  
ATOM   1986  O   HOH B 656      27.417  13.342  33.538  1.00  0.00      B    O  
ATOM   1987  H1  HOH B 656      27.504  12.560  32.966  1.00  0.00      B    H  
ATOM   1988  H2  HOH B 656      27.340  12.980  34.464  1.00  0.00      B    H  
ATOM   1989  O   HOH B 657      20.270  38.673  29.595  1.00  0.00      B    O  
ATOM   1990  H1  HOH B 657      20.549  38.046  28.860  1.00  0.00      B    H  
ATOM   1991  H2  HOH B 657      19.483  38.287  30.116  1.00  0.00      B    H  
ATOM   1992  O   HOH B 658      31.848  19.429   5.665  1.00  0.00      B    O  
ATOM   1993  H1  HOH B 658      31.057  18.755   5.692  1.00  0.00      B    H  
ATOM   1994  H2  HOH B 658      32.702  18.943   5.965  1.00  0.00      B    H  
ATOM   1995  O   HOH B 659      18.628  20.245  24.038  1.00  0.00      B    O  
ATOM   1996  H1  HOH B 659      18.796  19.963  23.086  1.00  0.00      B    H  
ATOM   1997  H2  HOH B 659      18.863  19.415  24.627  1.00  0.00      B    H  
ATOM   1998  O   HOH B 660       1.619   1.769  33.818  1.00  0.00      B    O  
ATOM   1999  H1  HOH B 660       2.237   2.489  33.507  1.00  0.00      B    H  
ATOM   2000  H2  HOH B 660       1.990   0.891  33.488  1.00  0.00      B    H  
ATOM   2001  O   HOH B 661      23.360  33.938  29.044  1.00  0.00      B    O  
ATOM   2002  H1  HOH B 661      23.974  33.183  28.678  1.00  0.00      B    H  
ATOM   2003  H2  HOH B 661      23.900  34.797  29.171  1.00  0.00      B    H  
ATOM   2004  O   HOH B 662       3.822  33.276   4.176  1.00  0.00      B    O  
ATOM   2005  H1  HOH B 662       3.207  33.428   3.390  1.00  0.00      B    H  
ATOM   2006  H2  HOH B 662       3.341  32.811   4.967  1.00  0.00      B    H  
ATOM   2007  O   HOH B 663      39.017  36.227  30.373  1.00  0.00      B    O  
ATOM   2008  H1  HOH B 663      39.577  35.937  29.566  1.00  0.00      B    H  
ATOM   2009  H2  HOH B 663      38.596  37.139  30.165  1.00  0.00      B    H  
ATOM   2010  O   HOH B 664      36.716  33.176  22.787  1.00  0.00      B    O  
ATOM   2011  H1  HOH B 664      37.583  32.644  22.622  1.00  0.00      B    H  
ATOM   2012  H2  HOH B 664      35.924  32.684  22.387  1.00  0.00      B    H  
ATOM   2013  O   HOH B 665      10.031   7.042  27.464  1.00  0.00      B    O  
ATOM   2014  H1  HOH B 665      10.671   7.011  28.261  1.00  0.00      B    H  
ATOM   2015  H2  HOH B 665      10.574   7.396  26.662  1.00  0.00      B    H  
ATOM   2016  O   HOH B 666      13.120  27.257  23.228  1.00  0.00      B    O  
ATOM   2017  H1  HOH B 666      13.310  26.655  22.453  1.00  0.00      B    H  
ATOM   2018  H2  HOH B 666      12.324  27.828  23.044  1.00  0.00      B    H  
ATOM   2019  O   HOH B 667      19.027  10.882  32.129  1.00  0.00      B    O  
ATOM   2020  H1  HOH B 667      18.931  10.572  31.187  1.00  0.00      B    H  
ATOM   2021  H2  HOH B 667      19.805  10.353  32.498  1.00  0.00      B    H  
ATOM   2022  O   HOH B 668       3.133  21.848  16.678  1.00  0.00      B    O  
ATOM   2023  H1  HOH B 668       2.339  21.256  16.657  1.00  0.00      B    H  
ATOM   2024  H2  HOH B 668       3.544  21.866  17.599  1.00  0.00      B    H  
ATOM   2025  O   HOH B 669       1.551  37.971  24.295  1.00  0.00      B    O  
ATOM   2026  H1  HOH B 669       2.322  38.692  24.212  1.00  0.00      B    H  
ATOM   2027  H2  HOH B 669       1.520  37.824  25.266  1.00  0.00      B    H  
ATOM   2028  O   HOH B 670      28.289   4.630  11.335  1.00  0.00      B    O  
ATOM   2029  H1  HOH B 670      27.687   5.301  10.842  1.00  0.00      B    H  
ATOM   2030  H2  HOH B 670      27.979   3.704  11.119  1.00  0.00      B    H  
ATOM   2031  O   HOH B 671       4.043  22.692  25.945  1.00  0.00      B    O  
ATOM   2032  H1  HOH B 671       3.520  23.274  26.586  1.00  0.00      B    H  
ATOM   2033  H2  HOH B 671       3.320  22.233  25.432  1.00  0.00      B    H  
ATOM   2034  O   HOH B 672      27.538  16.537  27.291  1.00  0.00      B    O  
ATOM   2035  H1  HOH B 672      27.781  17.480  27.077  1.00  0.00      B    H  
ATOM   2036  H2  HOH B 672      27.990  15.953  26.584  1.00  0.00      B    H  
ATOM   2037  O   HOH B 673       1.086  19.979  15.997  1.00  0.00      B    O  
ATOM   2038  H1  HOH B 673       0.694  20.570  15.289  1.00  0.00      B    H  
ATOM   2039  H2  HOH B 673       1.393  19.164  15.593  1.00  0.00      B    H  
ATOM   2040  O   HOH B 674      30.116  38.298   6.455  1.00  0.00      B    O  
ATOM   2041  H1  HOH B 674      29.918  39.290   6.668  1.00  0.00      B    H  
ATOM   2042  H2  HOH B 674      29.769  38.032   5.515  1.00  0.00      B    H  
ATOM   2043  O   HOH B 675      16.075   5.075  20.021  1.00  0.00      B    O  
ATOM   2044  H1  HOH B 675      15.204   5.419  19.519  1.00  0.00      B    H  
ATOM   2045  H2  HOH B 675      16.365   4.279  19.530  1.00  0.00      B    H  
ATOM   2046  O   HOH B 676      39.236  25.121  35.648  1.00  0.00      B    O  
ATOM   2047  H1  HOH B 676      39.492  24.978  34.710  1.00  0.00      B    H  
ATOM   2048  H2  HOH B 676      38.337  25.694  35.664  1.00  0.00      B    H  
ATOM   2049  O   HOH B 677      24.740  20.403  24.470  1.00  0.00      B    O  
ATOM   2050  H1  HOH B 677      25.347  19.588  24.340  1.00  0.00      B    H  
ATOM   2051  H2  HOH B 677      24.317  20.600  23.599  1.00  0.00      B    H  
ATOM   2052  O   HOH B 678      24.680  23.568  31.757  1.00  0.00      B    O  
ATOM   2053  H1  HOH B 678      25.099  24.459  32.156  1.00  0.00      B    H  
ATOM   2054  H2  HOH B 678      23.707  23.805  31.643  1.00  0.00      B    H  
ATOM   2055  O   HOH B 679      37.030  24.027   1.816  1.00  0.00      B    O  
ATOM   2056  H1  HOH B 679      37.689  23.665   1.150  1.00  0.00      B    H  
ATOM   2057  H2  HOH B 679      36.099  23.745   1.520  1.00  0.00      B    H  
ATOM   2058  O   HOH B 680       8.899  18.518   1.324  1.00  0.00      B    O  
ATOM   2059  H1  HOH B 680       7.934  18.509   1.643  1.00  0.00      B    H  
ATOM   2060  H2  HOH B 680       8.935  17.821   0.568  1.00  0.00      B    H  
ATOM   2061  O   HOH B 681      38.718   6.423  29.933  1.00  0.00      B    O  
ATOM   2062  H1  HOH B 681      39.191   7.273  30.050  1.00  0.00      B    H  
ATOM   2063  H2  HOH B 681      37.850   6.634  29.360  1.00  0.00      B    H  
ATOM   2064  O   HOH B 682      37.777  38.551   9.448  1.00  0.00      B    O  
ATOM   2065  H1  HOH B 682      38.025  38.368   8.496  1.00  0.00      B    H  
ATOM   2066  H2  HOH B 682      38.375  37.895   9.990  1.00  0.00      B    H  
ATOM   2067  O   HOH B 683      13.646   7.909  17.925  1.00  0.00      B    O  
ATOM   2068  H1  HOH B 683      14.221   8.695  18.304  1.00  0.00      B    H  
ATOM   2069  H2  HOH B 683      13.822   7.044  18.430  1.00  0.00      B    H  
ATOM   2070  O   HOH B 684      30.677  24.763  16.284  1.00  0.00      B    O  
ATOM   2071  H1  HOH B 684      31.011  25.722  16.651  1.00  0.00      B    H  
ATOM   2072  H2  HOH B 684      30.855  24.689  15.294  1.00  0.00      B    H  
ATOM   2073  O   HOH B 685      20.324  12.211   8.946  1.00  0.00      B    O  
ATOM   2074  H1  HOH B 685      19.421  11.878   8.423  1.00  0.00      B    H  
ATOM   2075  H2  HOH B 685      21.083  11.905   8.314  1.00  0.00      B    H  
ATOM   2076  O   HOH B 686      10.376  24.113  30.410  1.00  0.00      B    O  
ATOM   2077  H1  HOH B 686      11.305  24.130  30.750  1.00  0.00      B    H  
ATOM   2078  H2  HOH B 686      10.290  23.830  29.479  1.00  0.00      B    H  
ATOM   2079  O   HOH B 687       7.024   6.766   1.304  1.00  0.00      B    O  
ATOM   2080  H1  HOH B 687       6.485   5.996   0.856  1.00  0.00      B    H  
ATOM   2081  H2  HOH B 687       7.624   7.064   0.574  1.00  0.00      B    H  
ATOM   2082  O   HOH B 688      19.953  18.395   2.022  1.00  0.00      B    O  
ATOM   2083  H1  HOH B 688      19.116  18.294   1.445  1.00  0.00      B    H  
ATOM   2084  H2  HOH B 688      19.822  17.874   2.889  1.00  0.00      B    H  
ATOM   2085  O   HOH B 689      20.730  24.893  12.922  1.00  0.00      B    O  
ATOM   2086  H1  HOH B 689      21.346  24.168  13.108  1.00  0.00      B    H  
ATOM   2087  H2  HOH B 689      20.073  24.566  12.237  1.00  0.00      B    H  
ATOM   2088  O   HOH B 690       8.998  34.159   2.072  1.00  0.00      B    O  
ATOM   2089  H1  HOH B 690       9.513  34.980   2.202  1.00  0.00      B    H  
ATOM   2090  H2  HOH B 690       8.923  33.661   2.960  1.00  0.00      B    H  
ATOM   2091  O   HOH B 691      31.736  32.540   2.020  1.00  0.00      B    O  
ATOM   2092  H1  HOH B 691      30.789  32.557   2.340  1.00  0.00      B    H  
ATOM   2093  H2  HOH B 691      32.308  32.259   2.792  1.00  0.00      B    H  
ATOM   2094  O   HOH B 692      19.376  27.788  12.061  1.00  0.00      B    O  
ATOM   2095  H1  HOH B 692      19.781  28.683  12.353  1.00  0.00      B    H  
ATOM   2096  H2  HOH B 692      20.159  27.126  12.060  1.00  0.00      B    H  
ATOM   2097  O   HOH B 693      34.408   8.504  22.148  1.00  0.00      B    O  
ATOM   2098  H1  HOH B 693      35.024   8.510  21.371  1.00  0.00      B    H  
ATOM   2099  H2  HOH B 693      34.864   8.961  22.873  1.00  0.00      B    H  
ATOM   2100  O   HOH B 694      29.082  23.624  34.077  1.00  0.00      B    O  
ATOM   2101  H1  HOH B 694      29.295  24.591  34.385  1.00  0.00      B    H  
ATOM   2102  H2  HOH B 694      29.866  23.052  34.318  1.00  0.00      B    H  
ATOM   2103  O   HOH B 695      18.891  11.940  36.989  1.00  0.00      B    O  
ATOM   2104  H1  HOH B 695      19.916  12.027  36.885  1.00  0.00      B    H  
ATOM   2105  H2  HOH B 695      18.741  10.975  37.255  1.00  0.00      B    H  
ATOM   2106  O   HOH B 696      18.048   7.579   7.871  1.00  0.00      B    O  
ATOM   2107  H1  HOH B 696      18.482   7.686   8.809  1.00  0.00      B    H  
ATOM   2108  H2  HOH B 696      17.127   7.160   8.003  1.00  0.00      B    H  
ATOM   2109  O   HOH B 697      29.544   1.690   5.093  1.00  0.00      B    O  
ATOM   2110  H1  HOH B 697      30.144   1.042   4.615  1.00  0.00      B    H  
ATOM   2111  H2  HOH B 697      30.062   2.423   5.659  1.00  0.00      B    H  
ATOM   2112  O   HOH B 698      37.048   5.188  38.513  1.00  0.00      B    O  
ATOM   2113  H1  HOH B 698      37.714   5.840  38.153  1.00  0.00      B    H  
ATOM   2114  H2  HOH B 698      36.615   4.653  37.745  1.00  0.00      B    H  
ATOM   2115  O   HOH B 699      29.195  20.632  35.529  1.00  0.00      B    O  
ATOM   2116  H1  HOH B 699      29.816  21.315  35.205  1.00  0.00      B    H  
ATOM   2117  H2  HOH B 699      28.395  20.611  34.915  1.00  0.00      B    H  
ATOM   2118  O   HOH B 700      39.182  21.332  13.982  1.00  0.00      B    O  
ATOM   2119  H1  HOH B 700      39.308  22.284  14.275  1.00  0.00      B    H  
ATOM   2120  H2  HOH B 700      38.198  21.223  13.642  1.00  0.00      B    H  
ATOM   2121  O   HOH B 701      33.554  27.228  22.082  1.00  0.00      B    O  
ATOM   2122  H1  HOH B 701      33.557  28.183  22.354  1.00  0.00      B    H  
ATOM   2123  H2  HOH B 701      34.200  27.050  21.376  1.00  0.00      B    H  
ATOM   2124  O   HOH B 702      34.501  32.023  35.526  1.00  0.00      B    O  
ATOM   2125  H1  HOH B 702      34.290  33.059  35.647  1.00  0.00      B    H  
ATOM   2126  H2  HOH B 702      34.295  31.575  36.440  1.00  0.00      B    H  
ATOM   2127  O   HOH B 703      16.689   7.912  39.199  1.00  0.00      B    O  
ATOM   2128  H1  HOH B 703      16.171   7.807  38.294  1.00  0.00      B    H  
ATOM   2129  H2  HOH B 703      17.211   7.033  39.389  1.00  0.00      B    H  
ATOM   2130  O   HOH B 704      38.311  29.484  22.951  1.00  0.00      B    O  
ATOM   2131  H1  HOH B 704      39.055  28.796  23.053  1.00  0.00      B    H  
ATOM   2132  H2  HOH B 704      38.206  29.781  21.943  1.00  0.00      B    H  
ATOM   2133  O   HOH B 705      27.878   7.620  21.709  1.00  0.00      B    O  
ATOM   2134  H1  HOH B 705      27.428   8.534  21.862  1.00  0.00      B    H  
ATOM   2135  H2  HOH B 705      28.285   7.401  22.630  1.00  0.00      B    H  
ATOM   2136  O   HOH B 706      26.901  23.386  35.454  1.00  0.00      B    O  
ATOM   2137  H1  HOH B 706      27.223  23.526  36.429  1.00  0.00      B    H  
ATOM   2138  H2  HOH B 706      27.716  23.483  34.869  1.00  0.00      B    H  
ATOM   2139  O   HOH B 707       5.966  18.770   6.889  1.00  0.00      B    O  
ATOM   2140  H1  HOH B 707       4.950  18.950   6.988  1.00  0.00      B    H  
ATOM   2141  H2  HOH B 707       6.388  18.785   7.801  1.00  0.00      B    H  
ATOM   2142  O   HOH B 708      22.410  31.469   7.024  1.00  0.00      B    O  
ATOM   2143  H1  HOH B 708      23.417  31.549   6.747  1.00  0.00      B    H  
ATOM   2144  H2  HOH B 708      21.945  32.370   6.754  1.00  0.00      B    H  
ATOM   2145  O   HOH B 709      10.259  13.850  19.961  1.00  0.00      B    O  
ATOM   2146  H1  HOH B 709      10.508  13.968  18.997  1.00  0.00      B    H  
ATOM   2147  H2  HOH B 709       9.960  12.887  20.058  1.00  0.00      B    H  
ATOM   2148  O   HOH B 710      19.699  11.881  16.525  1.00  0.00      B    O  
ATOM   2149  H1  HOH B 710      20.140  12.509  17.116  1.00  0.00      B    H  
ATOM   2150  H2  HOH B 710      20.176  11.820  15.647  1.00  0.00      B    H  
ATOM   2151  O   HOH B 711      17.567  23.508  26.987  1.00  0.00      B    O  
ATOM   2152  H1  HOH B 711      16.959  24.239  27.338  1.00  0.00      B    H  
ATOM   2153  H2  HOH B 711      18.294  23.363  27.689  1.00  0.00      B    H  
ATOM   2154  O   HOH B 712      28.383  26.938   0.611  1.00  0.00      B    O  
ATOM   2155  H1  HOH B 712      28.402  25.966   0.407  1.00  0.00      B    H  
ATOM   2156  H2  HOH B 712      27.578  27.080   1.149  1.00  0.00      B    H  
ATOM   2157  O   HOH B 713      31.346  32.337  38.499  1.00  0.00      B    O  
ATOM   2158  H1  HOH B 713      32.020  31.954  37.873  1.00  0.00      B    H  
ATOM   2159  H2  HOH B 713      31.643  32.199  39.472  1.00  0.00      B    H  
ATOM   2160  O   HOH B 714       8.749  35.363  33.497  1.00  0.00      B    O  
ATOM   2161  H1  HOH B 714       8.815  36.343  33.849  1.00  0.00      B    H  
ATOM   2162  H2  HOH B 714       7.898  35.379  32.876  1.00  0.00      B    H  
ATOM   2163  O   HOH B 715       9.710   3.084  27.528  1.00  0.00      B    O  
ATOM   2164  H1  HOH B 715       9.757   3.456  26.614  1.00  0.00      B    H  
ATOM   2165  H2  HOH B 715       9.083   3.574  28.064  1.00  0.00      B    H  
ATOM   2166  O   HOH B 716      24.323  17.754  34.148  1.00  0.00      B    O  
ATOM   2167  H1  HOH B 716      24.943  16.964  34.073  1.00  0.00      B    H  
ATOM   2168  H2  HOH B 716      23.668  17.653  33.382  1.00  0.00      B    H  
ATOM   2169  O   HOH B 717      15.589  38.550   3.793  1.00  0.00      B    O  
ATOM   2170  H1  HOH B 717      14.921  38.581   4.556  1.00  0.00      B    H  
ATOM   2171  H2  HOH B 717      16.397  37.984   4.110  1.00  0.00      B    H  
ATOM   2172  O   HOH B 718      24.522   4.738  16.157  1.00  0.00      B    O  
ATOM   2173  H1  HOH B 718      24.434   5.388  16.934  1.00  0.00      B    H  
ATOM   2174  H2  HOH B 718      24.348   3.824  16.565  1.00  0.00      B    H  
ATOM   2175  O   HOH B 719      33.414   1.737  18.107  1.00  0.00      B    O  
ATOM   2176  H1  HOH B 719      33.298   0.968  17.503  1.00  0.00      B    H  
ATOM   2177  H2  HOH B 719      34.017   2.448  17.616  1.00  0.00      B    H  
ATOM   2178  O   HOH B 720      21.568  12.178  36.639  1.00  0.00      B    O  
ATOM   2179  H1  HOH B 720      22.344  12.704  36.193  1.00  0.00      B    H  
ATOM   2180  H2  HOH B 720      21.898  11.206  36.800  1.00  0.00      B    H  
ATOM   2181  O   HOH B 721      27.083   8.719   1.333  1.00  0.00      B    O  
ATOM   2182  H1  HOH B 721      27.815   8.745   2.036  1.00  0.00      B    H  
ATOM   2183  H2  HOH B 721      26.598   9.610   1.305  1.00  0.00      B    H  
ATOM   2184  O   HOH B 722       5.604  25.988  27.394  1.00  0.00      B    O  
ATOM   2185  H1  HOH B 722       4.949  26.386  28.040  1.00  0.00      B    H  
ATOM   2186  H2  HOH B 722       5.711  25.014  27.589  1.00  0.00      B    H  
ATOM   2187  O   HOH B 723       2.446   0.371   4.282  1.00  0.00      B    O  
ATOM   2188  H1  HOH B 723       2.989   1.174   4.226  1.00  0.00      B    H  
ATOM   2189  H2  HOH B 723       2.682   0.057   5.218  1.00  0.00      B    H  
ATOM   2190  O   HOH B 724      32.389  21.650  37.856  1.00  0.00      B    O  
ATOM   2191  H1  HOH B 724      32.619  21.310  36.908  1.00  0.00      B    H  
ATOM   2192  H2  HOH B 724      32.585  20.906  38.488  1.00  0.00      B    H  
ATOM   2193  O   HOH B 725      31.135  21.972  31.989  1.00  0.00      B    O  
ATOM   2194  H1  HOH B 725      32.108  21.607  32.102  1.00  0.00      B    H  
ATOM   2195  H2  HOH B 725      31.136  22.629  31.188  1.00  0.00      B    H  
ATOM   2196  O   HOH B 726      15.476   6.204  33.688  1.00  0.00      B    O  
ATOM   2197  H1  HOH B 726      16.104   5.352  33.726  1.00  0.00      B    H  
ATOM   2198  H2  HOH B 726      16.107   6.960  33.725  1.00  0.00      B    H  
ATOM   2199  O   HOH B 727       1.519  27.631  34.356  1.00  0.00      B    O  
ATOM   2200  H1  HOH B 727       0.951  27.761  33.551  1.00  0.00      B    H  
ATOM   2201  H2  HOH B 727       1.885  26.693  34.376  1.00  0.00      B    H  
ATOM   2202  O   HOH B 728       7.578  39.094  37.466  1.00  0.00      B    O  
ATOM   2203  H1  HOH B 728       6.610  39.077  37.175  1.00  0.00      B    H  
ATOM   2204  H2  HOH B 728       7.652  38.420  38.216  1.00  0.00      B    H  
ATOM   2205  O   HOH B 729      15.371  23.621  33.557  1.00  0.00      B    O  
ATOM   2206  H1  HOH B 729      15.402  24.653  33.520  1.00  0.00      B    H  
ATOM   2207  H2  HOH B 729      14.382  23.423  33.301  1.00  0.00      B    H  
ATOM   2208  O   HOH B 730      32.864   8.303   0.186  1.00  0.00      B    O  
ATOM   2209  H1  HOH B 730      32.146   8.011   0.825  1.00  0.00      B    H  
ATOM   2210  H2  HOH B 730      33.179   9.256   0.385  1.00  0.00      B    H  
ATOM   2211  O   HOH B 731      29.332  23.380  28.986  1.00  0.00      B    O  
ATOM   2212  H1  HOH B 731      28.877  23.494  29.875  1.00  0.00      B    H  
ATOM   2213  H2  HOH B 731      28.750  23.577  28.185  1.00  0.00      B    H  
ATOM   2214  O   HOH B 732       8.968  20.487   4.662  1.00  0.00      B    O  
ATOM   2215  H1  HOH B 732       7.997  20.757   4.505  1.00  0.00      B    H  
ATOM   2216  H2  HOH B 732       9.545  21.095   4.091  1.00  0.00      B    H  
ATOM   2217  O   HOH B 733      17.481  30.390  27.401  1.00  0.00      B    O  
ATOM   2218  H1  HOH B 733      17.374  29.418  27.012  1.00  0.00      B    H  
ATOM   2219  H2  HOH B 733      17.082  30.975  26.694  1.00  0.00      B    H  
ATOM   2220  O   HOH B 734       4.022  27.497  20.340  1.00  0.00      B    O  
ATOM   2221  H1  HOH B 734       5.035  27.302  20.254  1.00  0.00      B    H  
ATOM   2222  H2  HOH B 734       3.669  27.570  19.387  1.00  0.00      B    H  
ATOM   2223  O   HOH B 735      25.199   0.138  19.636  1.00  0.00      B    O  
ATOM   2224  H1  HOH B 735      25.627   0.980  19.251  1.00  0.00      B    H  
ATOM   2225  H2  HOH B 735      24.248   0.350  19.868  1.00  0.00      B    H  
ATOM   2226  O   HOH B 736      17.441  16.846   3.385  1.00  0.00      B    O  
ATOM   2227  H1  HOH B 736      17.329  17.831   3.521  1.00  0.00      B    H  
ATOM   2228  H2  HOH B 736      18.318  16.744   3.769  1.00  0.00      B    H  
ATOM   2229  O   HOH B 737      -0.189   6.779   6.465  1.00  0.00      B    O  
ATOM   2230  H1  HOH B 737       0.575   6.878   7.163  1.00  0.00      B    H  
ATOM   2231  H2  HOH B 737       0.188   6.372   5.605  1.00  0.00      B    H  
ATOM   2232  O   HOH B 738       1.639  16.666  18.137  1.00  0.00      B    O  
ATOM   2233  H1  HOH B 738       1.486  16.947  17.172  1.00  0.00      B    H  
ATOM   2234  H2  HOH B 738       2.702  16.602  18.281  1.00  0.00      B    H  
ATOM   2235  O   HOH B 739       0.947  28.736   6.869  1.00  0.00      B    O  
ATOM   2236  H1  HOH B 739       0.125  28.140   6.891  1.00  0.00      B    H  
ATOM   2237  H2  HOH B 739       1.716  28.196   7.192  1.00  0.00      B    H  
ATOM   2238  O   HOH B 740      10.012  17.747  20.680  1.00  0.00      B    O  
ATOM   2239  H1  HOH B 740       9.530  16.933  21.107  1.00  0.00      B    H  
ATOM   2240  H2  HOH B 740      10.699  18.099  21.316  1.00  0.00      B    H  
ATOM   2241  O   HOH B 741      32.511  26.498   0.074  1.00  0.00      B    O  
ATOM   2242  H1  HOH B 741      32.642  25.977   0.943  1.00  0.00      B    H  
ATOM   2243  H2  HOH B 741      31.835  27.252   0.261  1.00  0.00      B    H  
ATOM   2244  O   HOH B 742      17.893  16.402  13.721  1.00  0.00      B    O  
ATOM   2245  H1  HOH B 742      16.903  16.200  13.718  1.00  0.00      B    H  
ATOM   2246  H2  HOH B 742      18.420  15.551  13.694  1.00  0.00      B    H  
ATOM   2247  O   HOH B 743       6.688  25.136   9.395  1.00  0.00      B    O  
ATOM   2248  H1  HOH B 743       6.282  25.290   8.464  1.00  0.00      B    H  
ATOM   2249  H2  HOH B 743       7.651  24.819   9.221  1.00  0.00      B    H  
ATOM   2250  O   HOH B 744      15.032  29.211   0.402  1.00  0.00      B    O  
ATOM   2251  H1  HOH B 744      15.014  28.408   0.985  1.00  0.00      B    H  
ATOM   2252  H2  HOH B 744      15.056  30.012   0.995  1.00  0.00      B    H  
ATOM   2253  O   HOH B 745      37.869   1.525  33.969  1.00  0.00      B    O  
ATOM   2254  H1  HOH B 745      37.228   1.676  33.152  1.00  0.00      B    H  
ATOM   2255  H2  HOH B 745      38.854   1.513  33.735  1.00  0.00      B    H  
ATOM   2256  O   HOH B 746      32.301  30.205  13.734  1.00  0.00      B    O  
ATOM   2257  H1  HOH B 746      31.349  30.235  13.405  1.00  0.00      B    H  
ATOM   2258  H2  HOH B 746      32.869  30.603  13.023  1.00  0.00      B    H  
ATOM   2259  O   HOH B 747      27.693  30.670  29.874  1.00  0.00      B    O  
ATOM   2260  H1  HOH B 747      28.295  30.113  30.452  1.00  0.00      B    H  
ATOM   2261  H2  HOH B 747      28.217  31.302  29.314  1.00  0.00      B    H  
ATOM   2262  O   HOH B 748       7.386   1.569  29.066  1.00  0.00      B    O  
ATOM   2263  H1  HOH B 748       7.685   2.517  29.343  1.00  0.00      B    H  
ATOM   2264  H2  HOH B 748       8.256   1.086  28.806  1.00  0.00      B    H  
ATOM   2265  O   HOH B 749      37.338  12.195  32.375  1.00  0.00      B    O  
ATOM   2266  H1  HOH B 749      37.454  13.091  31.964  1.00  0.00      B    H  
ATOM   2267  H2  HOH B 749      38.054  11.583  31.956  1.00  0.00      B    H  
ATOM   2268  O   HOH B 750      22.421   1.881  31.405  1.00  0.00      B    O  
ATOM   2269  H1  HOH B 750      21.859   1.043  31.609  1.00  0.00      B    H  
ATOM   2270  H2  HOH B 750      23.376   1.666  31.711  1.00  0.00      B    H  
ATOM   2271  O   HOH B 751      24.925   3.951   2.222  1.00  0.00      B    O  
ATOM   2272  H1  HOH B 751      25.309   4.734   2.703  1.00  0.00      B    H  
ATOM   2273  H2  HOH B 751      25.628   3.219   2.099  1.00  0.00      B    H  
ATOM   2274  O   HOH B 752       7.272  29.590  10.816  1.00  0.00      B    O  
ATOM   2275  H1  HOH B 752       6.408  30.104  10.621  1.00  0.00      B    H  
ATOM   2276  H2  HOH B 752       7.698  29.971  11.625  1.00  0.00      B    H  
ATOM   2277  O   HOH B 753       5.588  12.707  16.285  1.00  0.00      B    O  
ATOM   2278  H1  HOH B 753       5.191  12.995  15.384  1.00  0.00      B    H  
ATOM   2279  H2  HOH B 753       4.873  12.880  16.970  1.00  0.00      B    H  
ATOM   2280  O   HOH B 754      38.121   1.822  38.601  1.00  0.00      B    O  
ATOM   2281  H1  HOH B 754      38.962   2.221  38.820  1.00  0.00      B    H  
ATOM   2282  H2  HOH B 754      37.744   2.443  37.888  1.00  0.00      B    H  
ATOM   2283  O   HOH B 755      31.092   1.678  20.271  1.00  0.00      B    O  
ATOM   2284  H1  HOH B 755      31.427   0.874  20.792  1.00  0.00      B    H  
ATOM   2285  H2  HOH B 755      31.753   1.794  19.527  1.00  0.00      B    H  
ATOM   2286  O   HOH B 756      33.024   0.504  31.801  1.00  0.00      B    O  
ATOM   2287  H1  HOH B 756      33.972   0.125  31.685  1.00  0.00      B    H  
ATOM   2288  H2  HOH B 756      32.416   0.134  31.078  1.00  0.00      B    H  
ATOM   2289  O   HOH B 757      36.732  10.598  29.828  1.00  0.00      B    O  
ATOM   2290  H1  HOH B 757      37.290  10.299  30.632  1.00  0.00      B    H  
ATOM   2291  H2  HOH B 757      36.810  11.581  29.821  1.00  0.00      B    H  
ATOM   2292  O   HOH B 758      38.765  24.440  17.212  1.00  0.00      B    O  
ATOM   2293  H1  HOH B 758      38.799  23.477  17.664  1.00  0.00      B    H  
ATOM   2294  H2  HOH B 758      39.227  25.028  17.814  1.00  0.00      B    H  
ATOM   2295  O   HOH B 759       0.517  15.844   4.347  1.00  0.00      B    O  
ATOM   2296  H1  HOH B 759       0.922  14.890   4.202  1.00  0.00      B    H  
ATOM   2297  H2  HOH B 759      -0.128  15.994   3.563  1.00  0.00      B    H  
ATOM   2298  O   HOH B 760      24.565  22.192  26.563  1.00  0.00      B    O  
ATOM   2299  H1  HOH B 760      24.388  21.649  27.355  1.00  0.00      B    H  
ATOM   2300  H2  HOH B 760      24.734  21.509  25.790  1.00  0.00      B    H  
ATOM   2301  O   HOH B 761      14.170   2.621  33.754  1.00  0.00      B    O  
ATOM   2302  H1  HOH B 761      13.990   1.916  34.461  1.00  0.00      B    H  
ATOM   2303  H2  HOH B 761      14.943   3.230  34.038  1.00  0.00      B    H  
ATOM   2304  O   HOH B 762      28.663   0.945  31.279  1.00  0.00      B    O  
ATOM   2305  H1  HOH B 762      28.094   1.034  30.439  1.00  0.00      B    H  
ATOM   2306  H2  HOH B 762      28.883   1.896  31.550  1.00  0.00      B    H  
ATOM   2307  O   HOH B 763      10.986  38.025   9.247  1.00  0.00      B    O  
ATOM   2308  H1  HOH B 763      10.152  38.158   9.786  1.00  0.00      B    H  
ATOM   2309  H2  HOH B 763      10.872  37.207   8.616  1.00  0.00      B    H  
ATOM   2310  O   HOH B 764      13.334  24.101  22.532  1.00  0.00      B    O  
ATOM   2311  H1  HOH B 764      13.970  23.855  23.300  1.00  0.00      B    H  
ATOM   2312  H2  HOH B 764      13.483  23.423  21.773  1.00  0.00      B    H  
ATOM   2313  O   HOH B 765      28.398   8.308  30.764  1.00  0.00      B    O  
ATOM   2314  H1  HOH B 765      27.805   7.455  30.572  1.00  0.00      B    H  
ATOM   2315  H2  HOH B 765      29.111   8.322  30.074  1.00  0.00      B    H  
ATOM   2316  O   HOH B 766      35.833   9.660  11.344  1.00  0.00      B    O  
ATOM   2317  H1  HOH B 766      36.725   9.954  11.769  1.00  0.00      B    H  
ATOM   2318  H2  HOH B 766      35.829   8.608  11.252  1.00  0.00      B    H  
ATOM   2319  O   HOH B 767      26.060  37.647  17.082  1.00  0.00      B    O  
ATOM   2320  H1  HOH B 767      25.710  36.752  16.769  1.00  0.00      B    H  
ATOM   2321  H2  HOH B 767      25.615  37.903  17.966  1.00  0.00      B    H  
ATOM   2322  O   HOH B 768       1.491   8.514  30.000  1.00  0.00      B    O  
ATOM   2323  H1  HOH B 768       1.778   9.468  30.041  1.00  0.00      B    H  
ATOM   2324  H2  HOH B 768       2.066   8.088  29.287  1.00  0.00      B    H  
ATOM   2325  O   HOH B 769      21.988  20.620  33.314  1.00  0.00      B    O  
ATOM   2326  H1  HOH B 769      21.755  20.491  32.310  1.00  0.00      B    H  
ATOM   2327  H2  HOH B 769      21.800  19.725  33.757  1.00  0.00      B    H  
ATOM   2328  O   HOH B 770      21.549  38.919   7.954  1.00  0.00      B    O  
ATOM   2329  H1  HOH B 770      21.896  38.267   8.627  1.00  0.00      B    H  
ATOM   2330  H2  HOH B 770      21.590  39.882   8.373  1.00  0.00      B    H  
ATOM   2331  O   HOH B 771       5.632   2.271  11.190  1.00  0.00      B    O  
ATOM   2332  H1  HOH B 771       5.020   3.057  10.928  1.00  0.00      B    H  
ATOM   2333  H2  HOH B 771       6.360   2.760  11.773  1.00  0.00      B    H  
ATOM   2334  O   HOH B 772      12.511   8.135   0.736  1.00  0.00      B    O  
ATOM   2335  H1  HOH B 772      12.854   8.028  -0.188  1.00  0.00      B    H  
ATOM   2336  H2  HOH B 772      12.222   7.190   0.993  1.00  0.00      B    H  
ATOM   2337  O   HOH B 773      30.020  17.238   5.511  1.00  0.00      B    O  
ATOM   2338  H1  HOH B 773      30.288  16.362   5.127  1.00  0.00      B    H  
ATOM   2339  H2  HOH B 773      29.028  17.191   5.665  1.00  0.00      B    H  
ATOM   2340  O   HOH B 774      33.799  30.813  37.863  1.00  0.00      B    O  
ATOM   2341  H1  HOH B 774      33.943  31.048  38.890  1.00  0.00      B    H  
ATOM   2342  H2  HOH B 774      33.842  29.817  37.880  1.00  0.00      B    H  
ATOM   2343  O   HOH B 775      27.390  33.621  15.939  1.00  0.00      B    O  
ATOM   2344  H1  HOH B 775      27.514  33.475  16.940  1.00  0.00      B    H  
ATOM   2345  H2  HOH B 775      26.493  34.068  15.886  1.00  0.00      B    H  
ATOM   2346  O   HOH B 776      23.837   6.621   4.117  1.00  0.00      B    O  
ATOM   2347  H1  HOH B 776      23.162   6.588   3.398  1.00  0.00      B    H  
ATOM   2348  H2  HOH B 776      24.730   6.897   3.783  1.00  0.00      B    H  
ATOM   2349  O   HOH B 777      19.433   1.548   1.471  1.00  0.00      B    O  
ATOM   2350  H1  HOH B 777      18.498   1.421   1.817  1.00  0.00      B    H  
ATOM   2351  H2  HOH B 777      20.151   1.200   2.180  1.00  0.00      B    H  
ATOM   2352  O   HOH B 778      36.585   8.161   2.054  1.00  0.00      B    O  
ATOM   2353  H1  HOH B 778      36.214   8.334   1.160  1.00  0.00      B    H  
ATOM   2354  H2  HOH B 778      37.595   8.330   1.980  1.00  0.00      B    H  
ATOM   2355  O   HOH B 779      24.641  34.950   1.037  1.00  0.00      B    O  
ATOM   2356  H1  HOH B 779      25.037  34.418   0.218  1.00  0.00      B    H  
ATOM   2357  H2  HOH B 779      25.131  35.918   1.091  1.00  0.00      B    H  
ATOM   2358  O   HOH B 780      14.117  21.598  25.635  1.00  0.00      B    O  
ATOM   2359  H1  HOH B 780      15.130  21.476  25.448  1.00  0.00      B    H  
ATOM   2360  H2  HOH B 780      13.973  22.444  26.189  1.00  0.00      B    H  
ATOM   2361  O   HOH B 781      16.995  25.902   0.724  1.00  0.00      B    O  
ATOM   2362  H1  HOH B 781      16.438  26.682   1.010  1.00  0.00      B    H  
ATOM   2363  H2  HOH B 781      17.015  25.944  -0.324  1.00  0.00      B    H  
ATOM   2364  O   HOH B 782       1.746  35.470   5.717  1.00  0.00      B    O  
ATOM   2365  H1  HOH B 782       1.823  34.492   5.962  1.00  0.00      B    H  
ATOM   2366  H2  HOH B 782       2.686  35.713   5.471  1.00  0.00      B    H  
ATOM   2367  O   HOH B 783      26.375   7.736  27.598  1.00  0.00      B    O  
ATOM   2368  H1  HOH B 783      26.006   8.591  28.040  1.00  0.00      B    H  
ATOM   2369  H2  HOH B 783      26.986   7.950  26.814  1.00  0.00      B    H  
ATOM   2370  O   HOH B 784      17.403   2.631  23.778  1.00  0.00      B    O  
ATOM   2371  H1  HOH B 784      18.214   2.407  23.165  1.00  0.00      B    H  
ATOM   2372  H2  HOH B 784      16.637   2.907  23.156  1.00  0.00      B    H  
ATOM   2373  O   HOH B 785      19.234   3.153  26.977  1.00  0.00      B    O  
ATOM   2374  H1  HOH B 785      19.829   2.427  26.515  1.00  0.00      B    H  
ATOM   2375  H2  HOH B 785      19.470   4.053  26.532  1.00  0.00      B    H  
ATOM   2376  O   HOH B 786      14.071  26.207  20.526  1.00  0.00      B    O  
ATOM   2377  H1  HOH B 786      14.474  25.678  21.282  1.00  0.00      B    H  
ATOM   2378  H2  HOH B 786      13.535  25.559  19.930  1.00  0.00      B    H  
ATOM   2379  O   HOH B 787       4.723   6.073  19.410  1.00  0.00      B    O  
ATOM   2380  H1  HOH B 787       4.839   5.298  20.035  1.00  0.00      B    H  
ATOM   2381  H2  HOH B 787       5.565   6.578  19.464  1.00  0.00      B    H  
ATOM   2382  O   HOH B 788       2.665  18.479   9.714  1.00  0.00      B    O  
ATOM   2383  H1  HOH B 788       1.991  17.673   9.801  1.00  0.00      B    H  
ATOM   2384  H2  HOH B 788       3.589  18.126   9.631  1.00  0.00      B    H  
ATOM   2385  O   HOH B 789      21.248  26.298  26.731  1.00  0.00      B    O  
ATOM   2386  H1  HOH B 789      20.588  26.249  27.470  1.00  0.00      B    H  
ATOM   2387  H2  HOH B 789      21.811  25.421  26.845  1.00  0.00      B    H  
ATOM   2388  O   HOH B 790      27.760  22.804  22.011  1.00  0.00      B    O  
ATOM   2389  H1  HOH B 790      28.375  22.561  21.248  1.00  0.00      B    H  
ATOM   2390  H2  HOH B 790      27.044  22.181  21.987  1.00  0.00      B    H  
ATOM   2391  O   HOH B 791       4.788  37.315   2.867  1.00  0.00      B    O  
ATOM   2392  H1  HOH B 791       4.167  37.953   2.423  1.00  0.00      B    H  
ATOM   2393  H2  HOH B 791       5.734  37.640   2.817  1.00  0.00      B    H  
ATOM   2394  O   HOH B 792      25.721  30.797   2.666  1.00  0.00      B    O  
ATOM   2395  H1  HOH B 792      26.180  31.107   1.788  1.00  0.00      B    H  
ATOM   2396  H2  HOH B 792      25.486  31.570   3.289  1.00  0.00      B    H  
ATOM   2397  O   HOH B 793      12.681  15.661  21.287  1.00  0.00      B    O  
ATOM   2398  H1  HOH B 793      12.600  15.953  22.251  1.00  0.00      B    H  
ATOM   2399  H2  HOH B 793      11.826  15.528  20.855  1.00  0.00      B    H  
ATOM   2400  O   HOH B 794       0.768  16.545  12.503  1.00  0.00      B    O  
ATOM   2401  H1  HOH B 794       0.793  17.561  12.308  1.00  0.00      B    H  
ATOM   2402  H2  HOH B 794       0.935  16.033  11.620  1.00  0.00      B    H  
ATOM   2403  O   HOH B 795      24.986  19.249   8.997  1.00  0.00      B    O  
ATOM   2404  H1  HOH B 795      25.772  19.677   8.497  1.00  0.00      B    H  
ATOM   2405  H2  HOH B 795      25.301  19.277   9.997  1.00  0.00      B    H  
ATOM   2406  O   HOH B 796       2.421  21.625  30.207  1.00  0.00      B    O  
ATOM   2407  H1  HOH B 796       2.744  20.689  30.378  1.00  0.00      B    H  
ATOM   2408  H2  HOH B 796       3.013  22.268  30.771  1.00  0.00      B    H  
ATOM   2409  O   HOH B 797      19.491  33.731  11.198  1.00  0.00      B    O  
ATOM   2410  H1  HOH B 797      18.811  34.416  11.552  1.00  0.00      B    H  
ATOM   2411  H2  HOH B 797      19.781  33.996  10.276  1.00  0.00      B    H  
ATOM   2412  O   HOH B 798      34.886  24.779   6.063  1.00  0.00      B    O  
ATOM   2413  H1  HOH B 798      35.201  24.355   6.971  1.00  0.00      B    H  
ATOM   2414  H2  HOH B 798      34.588  25.713   6.306  1.00  0.00      B    H  
ATOM   2415  O   HOH B 799       5.852  22.786  31.139  1.00  0.00      B    O  
ATOM   2416  H1  HOH B 799       5.806  21.875  30.704  1.00  0.00      B    H  
ATOM   2417  H2  HOH B 799       6.866  22.939  31.279  1.00  0.00      B    H  
ATOM   2418  O   HOH B 800      27.713  34.011  35.235  1.00  0.00      B    O  
ATOM   2419  H1  HOH B 800      27.970  33.487  36.047  1.00  0.00      B    H  
ATOM   2420  H2  HOH B 800      27.906  33.373  34.455  1.00  0.00      B    H  
ATOM   2421  O   HOH B 801      25.664  14.781   6.837  1.00  0.00      B    O  
ATOM   2422  H1  HOH B 801      24.671  14.719   6.939  1.00  0.00      B    H  
ATOM   2423  H2  HOH B 801      26.084  14.376   7.661  1.00  0.00      B    H  
ATOM   2424  O   HOH B 802      19.802  34.232   8.512  1.00  0.00      B    O  
ATOM   2425  H1  HOH B 802      19.937  34.016   7.577  1.00  0.00      B    H  
ATOM   2426  H2  HOH B 802      19.460  35.153   8.511  1.00  0.00      B    H  
ATOM   2427  O   HOH B 803      26.846  20.728  33.798  1.00  0.00      B    O  
ATOM   2428  H1  HOH B 803      26.186  20.400  33.051  1.00  0.00      B    H  
ATOM   2429  H2  HOH B 803      26.664  21.710  33.920  1.00  0.00      B    H  
ATOM   2430  O   HOH B 804      13.410  26.735  16.442  1.00  0.00      B    O  
ATOM   2431  H1  HOH B 804      12.749  27.348  15.979  1.00  0.00      B    H  
ATOM   2432  H2  HOH B 804      14.308  27.254  16.494  1.00  0.00      B    H  
ATOM   2433  O   HOH B 805      12.034   5.405   0.921  1.00  0.00      B    O  
ATOM   2434  H1  HOH B 805      12.454   4.521   1.058  1.00  0.00      B    H  
ATOM   2435  H2  HOH B 805      11.853   5.505  -0.093  1.00  0.00      B    H  
ATOM   2436  O   HOH B 806      23.032  18.651  17.895  1.00  0.00      B    O  
ATOM   2437  H1  HOH B 806      22.247  18.762  17.272  1.00  0.00      B    H  
ATOM   2438  H2  HOH B 806      23.911  18.654  17.359  1.00  0.00      B    H  
ATOM   2439  O   HOH B 807      26.220  14.182  21.094  1.00  0.00      B    O  
ATOM   2440  H1  HOH B 807      26.918  14.807  20.631  1.00  0.00      B    H  
ATOM   2441  H2  HOH B 807      26.694  13.447  21.540  1.00  0.00      B    H  
ATOM   2442  O   HOH B 808      -0.126  23.983  14.498  1.00  0.00      B    O  
ATOM   2443  H1  HOH B 808      -0.277  24.191  15.447  1.00  0.00      B    H  
ATOM   2444  H2  HOH B 808       0.461  24.677  14.126  1.00  0.00      B    H  
ATOM   2445  O   HOH B 809      29.129  19.111  37.606  1.00  0.00      B    O  
ATOM   2446  H1  HOH B 809      28.223  18.921  37.851  1.00  0.00      B    H  
ATOM   2447  H2  HOH B 809      29.215  19.852  36.926  1.00  0.00      B    H  
ATOM   2448  O   HOH B 810      29.932   6.233  31.865  1.00  0.00      B    O  
ATOM   2449  H1  HOH B 810      29.437   7.140  31.974  1.00  0.00      B    H  
ATOM   2450  H2  HOH B 810      30.918   6.367  31.733  1.00  0.00      B    H  
ATOM   2451  O   HOH B 811      31.097  16.266  16.958  1.00  0.00      B    O  
ATOM   2452  H1  HOH B 811      31.545  15.744  16.221  1.00  0.00      B    H  
ATOM   2453  H2  HOH B 811      30.925  17.200  16.580  1.00  0.00      B    H  
ATOM   2454  O   HOH B 812      25.166  33.288  24.022  1.00  0.00      B    O  
ATOM   2455  H1  HOH B 812      24.574  32.685  23.492  1.00  0.00      B    H  
ATOM   2456  H2  HOH B 812      25.798  33.728  23.421  1.00  0.00      B    H  
ATOM   2457  O   HOH B 813      18.126  25.205   4.778  1.00  0.00      B    O  
ATOM   2458  H1  HOH B 813      18.607  25.360   5.658  1.00  0.00      B    H  
ATOM   2459  H2  HOH B 813      18.527  24.383   4.330  1.00  0.00      B    H  
ATOM   2460  O   HOH B 814      29.190   8.212  14.138  1.00  0.00      B    O  
ATOM   2461  H1  HOH B 814      29.576   7.964  15.028  1.00  0.00      B    H  
ATOM   2462  H2  HOH B 814      28.727   7.382  13.732  1.00  0.00      B    H  
ATOM   2463  O   HOH B 815      23.671   8.760   5.672  1.00  0.00      B    O  
ATOM   2464  H1  HOH B 815      24.044   7.865   5.348  1.00  0.00      B    H  
ATOM   2465  H2  HOH B 815      22.695   8.765   5.470  1.00  0.00      B    H  
ATOM   2466  O   HOH B 816      13.281   8.467  37.367  1.00  0.00      B    O  
ATOM   2467  H1  HOH B 816      12.642   7.953  36.758  1.00  0.00      B    H  
ATOM   2468  H2  HOH B 816      14.003   8.846  36.728  1.00  0.00      B    H  
ATOM   2469  O   HOH B 817      32.230  31.328   8.639  1.00  0.00      B    O  
ATOM   2470  H1  HOH B 817      32.024  32.246   8.245  1.00  0.00      B    H  
ATOM   2471  H2  HOH B 817      31.364  30.878   8.635  1.00  0.00      B    H  
ATOM   2472  O   HOH B 818      11.987  12.902  12.241  1.00  0.00      B    O  
ATOM   2473  H1  HOH B 818      11.349  12.421  12.937  1.00  0.00      B    H  
ATOM   2474  H2  HOH B 818      12.626  13.512  12.786  1.00  0.00      B    H  
ATOM   2475  O   HOH B 819       3.425  19.814   6.923  1.00  0.00      B    O  
ATOM   2476  H1  HOH B 819       2.647  19.201   6.770  1.00  0.00      B    H  
ATOM   2477  H2  HOH B 819       3.182  20.701   6.385  1.00  0.00      B    H  
ATOM   2478  O   HOH B 820      35.067  34.245  38.528  1.00  0.00      B    O  
ATOM   2479  H1  HOH B 820      35.444  33.370  38.221  1.00  0.00      B    H  
ATOM   2480  H2  HOH B 820      34.381  34.172  39.273  1.00  0.00      B    H  
ATOM   2481  O   HOH B 821      25.814   9.238  10.610  1.00  0.00      B    O  
ATOM   2482  H1  HOH B 821      25.261   8.720  11.249  1.00  0.00      B    H  
ATOM   2483  H2  HOH B 821      25.967  10.139  10.967  1.00  0.00      B    H  
ATOM   2484  O   HOH B 822       4.892   1.415   8.683  1.00  0.00      B    O  
ATOM   2485  H1  HOH B 822       5.077   1.593   9.671  1.00  0.00      B    H  
ATOM   2486  H2  HOH B 822       4.802   2.320   8.178  1.00  0.00      B    H  
ATOM   2487  O   HOH B 823      25.386   8.004  13.949  1.00  0.00      B    O  
ATOM   2488  H1  HOH B 823      24.868   7.463  13.239  1.00  0.00      B    H  
ATOM   2489  H2  HOH B 823      26.269   7.585  13.883  1.00  0.00      B    H  
ATOM   2490  O   HOH B 824      15.118  15.431   3.176  1.00  0.00      B    O  
ATOM   2491  H1  HOH B 824      15.401  14.507   2.957  1.00  0.00      B    H  
ATOM   2492  H2  HOH B 824      15.882  15.907   3.660  1.00  0.00      B    H  
ATOM   2493  O   HOH B 825      24.697   2.078  17.000  1.00  0.00      B    O  
ATOM   2494  H1  HOH B 825      25.036   2.342  17.900  1.00  0.00      B    H  
ATOM   2495  H2  HOH B 825      23.838   1.670  17.146  1.00  0.00      B    H  
ATOM   2496  O   HOH B 826      18.966  28.966   1.888  1.00  0.00      B    O  
ATOM   2497  H1  HOH B 826      19.031  29.692   1.186  1.00  0.00      B    H  
ATOM   2498  H2  HOH B 826      19.300  28.088   1.510  1.00  0.00      B    H  
ATOM   2499  O   HOH B 827       2.797  26.854  25.373  1.00  0.00      B    O  
ATOM   2500  H1  HOH B 827       2.858  27.857  25.393  1.00  0.00      B    H  
ATOM   2501  H2  HOH B 827       3.751  26.554  25.203  1.00  0.00      B    H  
ATOM   2502  O   HOH B 828       8.081  31.297  12.888  1.00  0.00      B    O  
ATOM   2503  H1  HOH B 828       8.203  31.305  13.898  1.00  0.00      B    H  
ATOM   2504  H2  HOH B 828       8.954  31.673  12.517  1.00  0.00      B    H  
ATOM   2505  O   HOH B 829      23.626  34.683  10.931  1.00  0.00      B    O  
ATOM   2506  H1  HOH B 829      23.071  34.378  11.739  1.00  0.00      B    H  
ATOM   2507  H2  HOH B 829      24.231  33.914  10.710  1.00  0.00      B    H  
ATOM   2508  O   HOH B 830       5.080  27.070   1.960  1.00  0.00      B    O  
ATOM   2509  H1  HOH B 830       4.927  28.044   1.683  1.00  0.00      B    H  
ATOM   2510  H2  HOH B 830       4.429  26.818   2.652  1.00  0.00      B    H  
ATOM   2511  O   HOH B 831       0.101  11.610  27.495  1.00  0.00      B    O  
ATOM   2512  H1  HOH B 831       0.693  11.461  28.266  1.00  0.00      B    H  
ATOM   2513  H2  HOH B 831       0.302  12.570  27.119  1.00  0.00      B    H  
ATOM   2514  O   HOH B 832       3.139  14.162  30.715  1.00  0.00      B    O  
ATOM   2515  H1  HOH B 832       3.623  14.039  31.633  1.00  0.00      B    H  
ATOM   2516  H2  HOH B 832       2.954  15.127  30.541  1.00  0.00      B    H  
ATOM   2517  O   HOH B 833       9.696  30.211   2.368  1.00  0.00      B    O  
ATOM   2518  H1  HOH B 833       9.664  29.521   3.113  1.00  0.00      B    H  
ATOM   2519  H2  HOH B 833       8.881  30.180   1.771  1.00  0.00      B    H  
ATOM   2520  O   HOH B 834      27.681  12.384  22.692  1.00  0.00      B    O  
ATOM   2521  H1  HOH B 834      27.495  11.409  22.461  1.00  0.00      B    H  
ATOM   2522  H2  HOH B 834      28.669  12.473  22.588  1.00  0.00      B    H  
ATOM   2523  O   HOH B 835      36.980   4.732  31.359  1.00  0.00      B    O  
ATOM   2524  H1  HOH B 835      37.782   4.295  31.777  1.00  0.00      B    H  
ATOM   2525  H2  HOH B 835      37.225   4.968  30.413  1.00  0.00      B    H  
ATOM   2526  O   HOH B 836      29.524  16.975  14.110  1.00  0.00      B    O  
ATOM   2527  H1  HOH B 836      29.811  16.062  13.806  1.00  0.00      B    H  
ATOM   2528  H2  HOH B 836      30.122  17.632  13.647  1.00  0.00      B    H  
ATOM   2529  O   HOH B 837      31.206   6.743  26.235  1.00  0.00      B    O  
ATOM   2530  H1  HOH B 837      32.012   7.189  26.668  1.00  0.00      B    H  
ATOM   2531  H2  HOH B 837      31.519   5.779  26.121  1.00  0.00      B    H  
ATOM   2532  O   HOH B 838      15.626  25.414   3.869  1.00  0.00      B    O  
ATOM   2533  H1  HOH B 838      15.727  24.604   3.196  1.00  0.00      B    H  
ATOM   2534  H2  HOH B 838      16.547  25.477   4.361  1.00  0.00      B    H  
ATOM   2535  O   HOH B 839       3.529  23.853  31.437  1.00  0.00      B    O  
ATOM   2536  H1  HOH B 839       4.406  23.311  31.269  1.00  0.00      B    H  
ATOM   2537  H2  HOH B 839       3.695  24.741  31.859  1.00  0.00      B    H  
ATOM   2538  O   HOH B 840      13.357  24.904  14.149  1.00  0.00      B    O  
ATOM   2539  H1  HOH B 840      13.186  25.554  14.980  1.00  0.00      B    H  
ATOM   2540  H2  HOH B 840      12.480  24.992  13.587  1.00  0.00      B    H  
ATOM   2541  O   HOH B 841      26.969   6.710  19.260  1.00  0.00      B    O  
ATOM   2542  H1  HOH B 841      27.073   6.915  20.246  1.00  0.00      B    H  
ATOM   2543  H2  HOH B 841      27.132   5.719  19.041  1.00  0.00      B    H  
ATOM   2544  O   HOH B 842       4.618   8.898  32.575  1.00  0.00      B    O  
ATOM   2545  H1  HOH B 842       5.459   9.382  32.420  1.00  0.00      B    H  
ATOM   2546  H2  HOH B 842       3.801   9.560  32.553  1.00  0.00      B    H  
ATOM   2547  O   HOH B 843      25.752   0.633  29.988  1.00  0.00      B    O  
ATOM   2548  H1  HOH B 843      25.158   0.441  29.184  1.00  0.00      B    H  
ATOM   2549  H2  HOH B 843      25.136   0.924  30.778  1.00  0.00      B    H  
ATOM   2550  O   HOH B 844      18.165  34.101  34.582  1.00  0.00      B    O  
ATOM   2551  H1  HOH B 844      17.320  33.810  34.054  1.00  0.00      B    H  
ATOM   2552  H2  HOH B 844      17.993  34.162  35.577  1.00  0.00      B    H  
ATOM   2553  O   HOH B 845      36.819   6.387  16.937  1.00  0.00      B    O  
ATOM   2554  H1  HOH B 845      36.807   7.232  17.451  1.00  0.00      B    H  
ATOM   2555  H2  HOH B 845      36.387   6.599  15.972  1.00  0.00      B    H  
ATOM   2556  O   HOH B 846      22.357  21.619  37.091  1.00  0.00      B    O  
ATOM   2557  H1  HOH B 846      22.129  21.962  36.146  1.00  0.00      B    H  
ATOM   2558  H2  HOH B 846      22.447  20.609  37.036  1.00  0.00      B    H  
ATOM   2559  O   HOH B 847      38.495   5.173  10.359  1.00  0.00      B    O  
ATOM   2560  H1  HOH B 847      39.259   4.525  10.166  1.00  0.00      B    H  
ATOM   2561  H2  HOH B 847      37.680   4.592  10.183  1.00  0.00      B    H  
ATOM   2562  O   HOH B 848      22.368  19.011  37.069  1.00  0.00      B    O  
ATOM   2563  H1  HOH B 848      21.718  18.776  37.830  1.00  0.00      B    H  
ATOM   2564  H2  HOH B 848      23.268  18.547  37.275  1.00  0.00      B    H  
ATOM   2565  O   HOH B 849      15.818   6.041   8.880  1.00  0.00      B    O  
ATOM   2566  H1  HOH B 849      15.948   5.549   8.043  1.00  0.00      B    H  
ATOM   2567  H2  HOH B 849      15.155   5.580   9.453  1.00  0.00      B    H  
ATOM   2568  O   HOH B 850       9.782   2.213   5.075  1.00  0.00      B    O  
ATOM   2569  H1  HOH B 850      10.583   1.885   4.485  1.00  0.00      B    H  
ATOM   2570  H2  HOH B 850      10.021   1.872   5.960  1.00  0.00      B    H  
ATOM   2571  O   HOH B 851      16.408   6.579  36.828  1.00  0.00      B    O  
ATOM   2572  H1  HOH B 851      17.194   6.747  36.218  1.00  0.00      B    H  
ATOM   2573  H2  HOH B 851      15.593   6.618  36.151  1.00  0.00      B    H  
ATOM   2574  O   HOH B 852      38.877  13.811  16.121  1.00  0.00      B    O  
ATOM   2575  H1  HOH B 852      38.116  13.676  16.771  1.00  0.00      B    H  
ATOM   2576  H2  HOH B 852      39.766  13.685  16.599  1.00  0.00      B    H  
ATOM   2577  O   HOH B 853       6.790   2.506  17.624  1.00  0.00      B    O  
ATOM   2578  H1  HOH B 853       7.354   2.847  16.844  1.00  0.00      B    H  
ATOM   2579  H2  HOH B 853       5.883   3.020  17.572  1.00  0.00      B    H  
ATOM   2580  O   HOH B 854      38.626  11.630   4.747  1.00  0.00      B    O  
ATOM   2581  H1  HOH B 854      37.830  11.114   4.495  1.00  0.00      B    H  
ATOM   2582  H2  HOH B 854      38.616  11.697   5.765  1.00  0.00      B    H  
ATOM   2583  O   HOH B 855       1.730  10.799   8.272  1.00  0.00      B    O  
ATOM   2584  H1  HOH B 855       2.003  11.522   8.973  1.00  0.00      B    H  
ATOM   2585  H2  HOH B 855       0.752  11.002   8.095  1.00  0.00      B    H  
ATOM   2586  O   HOH B 856      33.169   5.239  36.951  1.00  0.00      B    O  
ATOM   2587  H1  HOH B 856      33.753   6.002  36.711  1.00  0.00      B    H  
ATOM   2588  H2  HOH B 856      32.365   5.257  36.262  1.00  0.00      B    H  
ATOM   2589  O   HOH B 857      32.952  11.583  34.489  1.00  0.00      B    O  
ATOM   2590  H1  HOH B 857      33.408  11.668  33.604  1.00  0.00      B    H  
ATOM   2591  H2  HOH B 857      32.309  10.765  34.457  1.00  0.00      B    H  
ATOM   2592  O   HOH B 858      16.339  15.031   6.467  1.00  0.00      B    O  
ATOM   2593  H1  HOH B 858      16.752  15.889   6.764  1.00  0.00      B    H  
ATOM   2594  H2  HOH B 858      15.538  14.767   7.032  1.00  0.00      B    H  
ATOM   2595  O   HOH B 859       1.378  25.954  19.130  1.00  0.00      B    O  
ATOM   2596  H1  HOH B 859       1.487  26.923  18.833  1.00  0.00      B    H  
ATOM   2597  H2  HOH B 859       1.923  25.427  18.516  1.00  0.00      B    H  
ATOM   2598  O   HOH B 860      28.975  32.215  36.990  1.00  0.00      B    O  
ATOM   2599  H1  HOH B 860      29.460  31.954  37.849  1.00  0.00      B    H  
ATOM   2600  H2  HOH B 860      29.673  32.530  36.340  1.00  0.00      B    H  
ATOM   2601  O   HOH B 861      19.673  32.523  33.108  1.00  0.00      B    O  
ATOM   2602  H1  HOH B 861      19.055  32.514  32.291  1.00  0.00      B    H  
ATOM   2603  H2  HOH B 861      19.149  33.027  33.835  1.00  0.00      B    H  
ATOM   2604  O   HOH B 862      27.359  37.575  29.840  1.00  0.00      B    O  
ATOM   2605  H1  HOH B 862      26.805  38.370  29.974  1.00  0.00      B    H  
ATOM   2606  H2  HOH B 862      27.608  37.453  28.879  1.00  0.00      B    H  
ATOM   2607  O   HOH B 863      29.021   2.146  38.722  1.00  0.00      B    O  
ATOM   2608  H1  HOH B 863      29.286   1.334  39.235  1.00  0.00      B    H  
ATOM   2609  H2  HOH B 863      29.883   2.750  38.731  1.00  0.00      B    H  
ATOM   2610  O   HOH B 864      18.658   2.504  13.879  1.00  0.00      B    O  
ATOM   2611  H1  HOH B 864      18.935   1.864  13.182  1.00  0.00      B    H  
ATOM   2612  H2  HOH B 864      17.957   2.070  14.443  1.00  0.00      B    H  
ATOM   2613  O   HOH B 865       0.807  25.581  11.877  1.00  0.00      B    O  
ATOM   2614  H1  HOH B 865       0.160  25.448  11.179  1.00  0.00      B    H  
ATOM   2615  H2  HOH B 865       0.673  26.501  12.238  1.00  0.00      B    H  
ATOM   2616  O   HOH B 866       0.011   9.019   2.018  1.00  0.00      B    O  
ATOM   2617  H1  HOH B 866       0.580   8.649   1.196  1.00  0.00      B    H  
ATOM   2618  H2  HOH B 866       0.673   9.109   2.788  1.00  0.00      B    H  
ATOM   2619  O   HOH B 867      16.477  36.175  18.305  1.00  0.00      B    O  
ATOM   2620  H1  HOH B 867      16.983  35.875  19.107  1.00  0.00      B    H  
ATOM   2621  H2  HOH B 867      16.149  37.089  18.610  1.00  0.00      B    H  
ATOM   2622  O   HOH B 868      33.593   9.681  15.969  1.00  0.00      B    O  
ATOM   2623  H1  HOH B 868      32.818  10.117  15.425  1.00  0.00      B    H  
ATOM   2624  H2  HOH B 868      34.180  10.457  16.243  1.00  0.00      B    H  
ATOM   2625  O   HOH B 869      34.619  17.314  37.748  1.00  0.00      B    O  
ATOM   2626  H1  HOH B 869      34.051  18.042  38.264  1.00  0.00      B    H  
ATOM   2627  H2  HOH B 869      34.405  16.378  38.087  1.00  0.00      B    H  
ATOM   2628  O   HOH B 870      21.686  26.889  38.289  1.00  0.00      B    O  
ATOM   2629  H1  HOH B 870      21.389  26.100  37.706  1.00  0.00      B    H  
ATOM   2630  H2  HOH B 870      21.173  26.857  39.138  1.00  0.00      B    H  
ATOM   2631  O   HOH B 871      37.057  16.888  20.587  1.00  0.00      B    O  
ATOM   2632  H1  HOH B 871      36.169  17.034  21.115  1.00  0.00      B    H  
ATOM   2633  H2  HOH B 871      36.837  16.755  19.581  1.00  0.00      B    H  
ATOM   2634  O   HOH B 872       4.945  30.922  10.461  1.00  0.00      B    O  
ATOM   2635  H1  HOH B 872       5.184  31.728   9.865  1.00  0.00      B    H  
ATOM   2636  H2  HOH B 872       4.991  31.211  11.406  1.00  0.00      B    H  
ATOM   2637  O   HOH B 873      22.206   4.901  26.179  1.00  0.00      B    O  
ATOM   2638  H1  HOH B 873      22.167   5.512  27.053  1.00  0.00      B    H  
ATOM   2639  H2  HOH B 873      23.050   4.295  26.276  1.00  0.00      B    H  
ATOM   2640  O   HOH B 874      10.310  13.844  16.874  1.00  0.00      B    O  
ATOM   2641  H1  HOH B 874      10.656  14.451  16.154  1.00  0.00      B    H  
ATOM   2642  H2  HOH B 874      11.052  13.182  16.977  1.00  0.00      B    H  
ATOM   2643  O   HOH B 875      19.555   3.737  20.545  1.00  0.00      B    O  
ATOM   2644  H1  HOH B 875      19.660   2.785  20.968  1.00  0.00      B    H  
ATOM   2645  H2  HOH B 875      20.140   3.735  19.761  1.00  0.00      B    H  
ATOM   2646  O   HOH B 876      16.675   6.005  12.915  1.00  0.00      B    O  
ATOM   2647  H1  HOH B 876      16.541   5.622  13.816  1.00  0.00      B    H  
ATOM   2648  H2  HOH B 876      17.454   5.541  12.474  1.00  0.00      B    H  
ATOM   2649  O   HOH B 877      17.601   2.081   6.724  1.00  0.00      B    O  
ATOM   2650  H1  HOH B 877      16.919   1.628   7.284  1.00  0.00      B    H  
ATOM   2651  H2  HOH B 877      18.034   2.819   7.312  1.00  0.00      B    H  
ATOM   2652  O   HOH B 878      36.803  26.403  16.240  1.00  0.00      B    O  
ATOM   2653  H1  HOH B 878      35.925  26.037  15.849  1.00  0.00      B    H  
ATOM   2654  H2  HOH B 878      37.267  25.567  16.594  1.00  0.00      B    H  
ATOM   2655  O   HOH B 879      -0.026  26.921  29.876  1.00  0.00      B    O  
ATOM   2656  H1  HOH B 879      -0.349  27.503  29.128  1.00  0.00      B    H  
ATOM   2657  H2  HOH B 879       0.734  26.417  29.436  1.00  0.00      B    H  
ATOM   2658  O   HOH B 880      35.405  14.847  27.022  1.00  0.00      B    O  
ATOM   2659  H1  HOH B 880      35.653  14.865  26.101  1.00  0.00      B    H  
ATOM   2660  H2  HOH B 880      35.174  15.756  27.326  1.00  0.00      B    H  
ATOM   2661  O   HOH B 881      32.262  34.198   7.787  1.00  0.00      B    O  
ATOM   2662  H1  HOH B 881      33.198  34.499   7.597  1.00  0.00      B    H  
ATOM   2663  H2  HOH B 881      31.661  35.012   7.942  1.00  0.00      B    H  
ATOM   2664  O   HOH B 882      19.468  26.001  28.726  1.00  0.00      B    O  
ATOM   2665  H1  HOH B 882      19.139  26.968  28.838  1.00  0.00      B    H  
ATOM   2666  H2  HOH B 882      18.706  25.437  28.459  1.00  0.00      B    H  
ATOM   2667  O   HOH B 883      38.370  20.510  30.237  1.00  0.00      B    O  
ATOM   2668  H1  HOH B 883      38.273  20.870  29.279  1.00  0.00      B    H  
ATOM   2669  H2  HOH B 883      39.366  20.492  30.323  1.00  0.00      B    H  
ATOM   2670  O   HOH B 884       6.297  38.756  11.921  1.00  0.00      B    O  
ATOM   2671  H1  HOH B 884       6.484  38.420  12.847  1.00  0.00      B    H  
ATOM   2672  H2  HOH B 884       6.234  39.763  11.838  1.00  0.00      B    H  
ATOM   2673  O   HOH B 885      14.936  18.595   6.968  1.00  0.00      B    O  
ATOM   2674  H1  HOH B 885      15.077  18.653   5.947  1.00  0.00      B    H  
ATOM   2675  H2  HOH B 885      15.736  18.031   7.298  1.00  0.00      B    H  
ATOM   2676  O   HOH B 886      28.935  23.481  10.248  1.00  0.00      B    O  
ATOM   2677  H1  HOH B 886      29.083  24.275   9.602  1.00  0.00      B    H  
ATOM   2678  H2  HOH B 886      29.608  22.763   9.980  1.00  0.00      B    H  
ATOM   2679  O   HOH B 887      27.002  28.694  16.108  1.00  0.00      B    O  
ATOM   2680  H1  HOH B 887      27.133  29.524  15.472  1.00  0.00      B    H  
ATOM   2681  H2  HOH B 887      26.061  28.774  16.359  1.00  0.00      B    H  
ATOM   2682  O   HOH B 888      31.224  12.222  16.864  1.00  0.00      B    O  
ATOM   2683  H1  HOH B 888      31.253  11.498  17.641  1.00  0.00      B    H  
ATOM   2684  H2  HOH B 888      31.230  11.687  15.996  1.00  0.00      B    H  
ATOM   2685  O   HOH B 889      15.699  25.390  12.409  1.00  0.00      B    O  
ATOM   2686  H1  HOH B 889      14.861  25.140  12.928  1.00  0.00      B    H  
ATOM   2687  H2  HOH B 889      16.072  24.596  12.010  1.00  0.00      B    H  
ATOM   2688  O   HOH B 890       7.512   7.821  27.406  1.00  0.00      B    O  
ATOM   2689  H1  HOH B 890       8.453   7.434  27.341  1.00  0.00      B    H  
ATOM   2690  H2  HOH B 890       6.814   7.176  27.754  1.00  0.00      B    H  
ATOM   2691  O   HOH B 891       6.062  14.062   2.782  1.00  0.00      B    O  
ATOM   2692  H1  HOH B 891       5.695  14.974   2.561  1.00  0.00      B    H  
ATOM   2693  H2  HOH B 891       6.859  13.878   2.174  1.00  0.00      B    H  
ATOM   2694  O   HOH B 892       9.413  16.204  28.839  1.00  0.00      B    O  
ATOM   2695  H1  HOH B 892       8.903  15.433  29.098  1.00  0.00      B    H  
ATOM   2696  H2  HOH B 892       8.837  16.986  29.098  1.00  0.00      B    H  
ATOM   2697  O   HOH B 893      37.367   6.372  24.460  1.00  0.00      B    O  
ATOM   2698  H1  HOH B 893      36.694   7.091  24.855  1.00  0.00      B    H  
ATOM   2699  H2  HOH B 893      38.057   6.921  23.915  1.00  0.00      B    H  
ATOM   2700  O   HOH B 894      23.044   5.572  35.675  1.00  0.00      B    O  
ATOM   2701  H1  HOH B 894      23.134   6.503  36.027  1.00  0.00      B    H  
ATOM   2702  H2  HOH B 894      23.068   5.611  34.682  1.00  0.00      B    H  
ATOM   2703  O   HOH B 895       0.001  37.233  11.492  1.00  0.00      B    O  
ATOM   2704  H1  HOH B 895       0.929  37.386  11.734  1.00  0.00      B    H  
ATOM   2705  H2  HOH B 895      -0.530  36.839  12.338  1.00  0.00      B    H  
ATOM   2706  O   HOH B 896      33.333  27.447  14.784  1.00  0.00      B    O  
ATOM   2707  H1  HOH B 896      32.605  28.211  14.709  1.00  0.00      B    H  
ATOM   2708  H2  HOH B 896      34.205  27.820  14.451  1.00  0.00      B    H  
ATOM   2709  O   HOH B 897       1.530  33.188  25.626  1.00  0.00      B    O  
ATOM   2710  H1  HOH B 897       1.869  33.386  26.604  1.00  0.00      B    H  
ATOM   2711  H2  HOH B 897       1.053  32.272  25.632  1.00  0.00      B    H  
ATOM   2712  O   HOH B 898       4.177  13.422  36.143  1.00  0.00      B    O  
ATOM   2713  H1  HOH B 898       5.142  13.309  36.474  1.00  0.00      B    H  
ATOM   2714  H2  HOH B 898       3.698  12.541  36.278  1.00  0.00      B    H  
ATOM   2715  O   HOH B 899       0.766  32.802  22.745  1.00  0.00      B    O  
ATOM   2716  H1  HOH B 899       0.317  32.329  23.554  1.00  0.00      B    H  
ATOM   2717  H2  HOH B 899       1.035  33.701  23.155  1.00  0.00      B    H  
ATOM   2718  O   HOH B 900       9.037   6.613   7.652  1.00  0.00      B    O  
ATOM   2719  H1  HOH B 900       8.481   6.147   6.999  1.00  0.00      B    H  
ATOM   2720  H2  HOH B 900      10.027   6.326   7.566  1.00  0.00      B    H  
ATOM   2721  O   HOH B 901      22.852  33.275  15.620  1.00  0.00      B    O  
ATOM   2722  H1  HOH B 901      22.283  33.747  14.968  1.00  0.00      B    H  
ATOM   2723  H2  HOH B 901      22.704  32.264  15.481  1.00  0.00      B    H  
ATOM   2724  O   HOH B 902      29.670  30.610  12.883  1.00  0.00      B    O  
ATOM   2725  H1  HOH B 902      29.394  30.918  11.952  1.00  0.00      B    H  
ATOM   2726  H2  HOH B 902      29.639  29.622  12.909  1.00  0.00      B    H  
ATOM   2727  O   HOH B 903      37.462   3.017  36.150  1.00  0.00      B    O  
ATOM   2728  H1  HOH B 903      37.443   2.426  35.376  1.00  0.00      B    H  
ATOM   2729  H2  HOH B 903      37.130   3.922  35.827  1.00  0.00      B    H  
ATOM   2730  O   HOH B 904      18.759   6.044  35.265  1.00  0.00      B    O  
ATOM   2731  H1  HOH B 904      18.809   6.482  34.430  1.00  0.00      B    H  
ATOM   2732  H2  HOH B 904      19.369   6.542  35.874  1.00  0.00      B    H  
ATOM   2733  O   HOH B 905      13.121  14.104  34.215  1.00  0.00      B    O  
ATOM   2734  H1  HOH B 905      14.049  13.682  33.940  1.00  0.00      B    H  
ATOM   2735  H2  HOH B 905      12.420  13.413  34.346  1.00  0.00      B    H  
ATOM   2736  O   HOH B 906      13.144   0.970  28.229  1.00  0.00      B    O  
ATOM   2737  H1  HOH B 906      13.945   0.697  27.657  1.00  0.00      B    H  
ATOM   2738  H2  HOH B 906      12.943   1.950  27.971  1.00  0.00      B    H  
ATOM   2739  O   HOH B 907       6.598   8.353  17.434  1.00  0.00      B    O  
ATOM   2740  H1  HOH B 907       6.981   9.298  17.385  1.00  0.00      B    H  
ATOM   2741  H2  HOH B 907       5.742   8.393  16.902  1.00  0.00      B    H  
ATOM   2742  O   HOH B 908      34.355  37.962   0.191  1.00  0.00      B    O  
ATOM   2743  H1  HOH B 908      34.993  37.486  -0.446  1.00  0.00      B    H  
ATOM   2744  H2  HOH B 908      34.563  37.633   1.181  1.00  0.00      B    H  
ATOM   2745  O   HOH B 909      32.769  23.458  17.466  1.00  0.00      B    O  
ATOM   2746  H1  HOH B 909      31.914  23.965  17.237  1.00  0.00      B    H  
ATOM   2747  H2  HOH B 909      32.717  22.506  17.218  1.00  0.00      B    H  
ATOM   2748  O   HOH B 910      35.200   8.466  34.995  1.00  0.00      B    O  
ATOM   2749  H1  HOH B 910      34.614   8.815  35.742  1.00  0.00      B    H  
ATOM   2750  H2  HOH B 910      36.058   9.014  35.039  1.00  0.00      B    H  
ATOM   2751  O   HOH B 911       7.997  30.480   5.621  1.00  0.00      B    O  
ATOM   2752  H1  HOH B 911       8.504  29.751   5.153  1.00  0.00      B    H  
ATOM   2753  H2  HOH B 911       6.986  30.353   5.426  1.00  0.00      B    H  
ATOM   2754  O   HOH B 912      31.349   8.947  24.550  1.00  0.00      B    O  
ATOM   2755  H1  HOH B 912      31.263   8.001  24.871  1.00  0.00      B    H  
ATOM   2756  H2  HOH B 912      30.763   9.641  25.025  1.00  0.00      B    H  
ATOM   2757  O   HOH B 913      19.324  18.824  21.767  1.00  0.00      B    O  
ATOM   2758  H1  HOH B 913      20.096  19.018  21.147  1.00  0.00      B    H  
ATOM   2759  H2  HOH B 913      19.425  17.943  22.235  1.00  0.00      B    H  
ATOM   2760  O   HOH B 914       4.785  21.907  19.045  1.00  0.00      B    O  
ATOM   2761  H1  HOH B 914       4.243  22.571  19.573  1.00  0.00      B    H  
ATOM   2762  H2  HOH B 914       5.772  22.154  19.165  1.00  0.00      B    H  
ATOM   2763  O   HOH B 915      30.135  11.782  20.784  1.00  0.00      B    O  
ATOM   2764  H1  HOH B 915      30.314  12.637  21.283  1.00  0.00      B    H  
ATOM   2765  H2  HOH B 915      30.600  11.076  21.340  1.00  0.00      B    H  
ATOM   2766  O   HOH B 916      17.900   3.434  18.488  1.00  0.00      B    O  
ATOM   2767  H1  HOH B 916      18.346   3.417  19.372  1.00  0.00      B    H  
ATOM   2768  H2  HOH B 916      18.419   4.131  17.930  1.00  0.00      B    H  
ATOM   2769  O   HOH B 917      22.408  22.736  12.493  1.00  0.00      B    O  
ATOM   2770  H1  HOH B 917      21.671  22.379  11.835  1.00  0.00      B    H  
ATOM   2771  H2  HOH B 917      22.749  21.850  12.937  1.00  0.00      B    H  
ATOM   2772  O   HOH B 918       9.892  20.471  26.215  1.00  0.00      B    O  
ATOM   2773  H1  HOH B 918      10.504  20.830  26.908  1.00  0.00      B    H  
ATOM   2774  H2  HOH B 918      10.224  19.593  25.896  1.00  0.00      B    H  
ATOM   2775  O   HOH B 919       5.362  36.649  23.813  1.00  0.00      B    O  
ATOM   2776  H1  HOH B 919       4.636  35.956  24.002  1.00  0.00      B    H  
ATOM   2777  H2  HOH B 919       5.455  36.742  22.799  1.00  0.00      B    H  
ATOM   2778  O   HOH B 920      29.029   4.490  25.517  1.00  0.00      B    O  
ATOM   2779  H1  HOH B 920      29.924   4.161  25.854  1.00  0.00      B    H  
ATOM   2780  H2  HOH B 920      28.737   3.678  25.006  1.00  0.00      B    H  
ATOM   2781  O   HOH B 921      20.436  35.706  17.141  1.00  0.00      B    O  
ATOM   2782  H1  HOH B 921      21.379  35.939  16.899  1.00  0.00      B    H  
ATOM   2783  H2  HOH B 921      20.445  35.068  17.913  1.00  0.00      B    H  
ATOM   2784  O   HOH B 922       8.931  30.043  38.201  1.00  0.00      B    O  
ATOM   2785  H1  HOH B 922       8.697  31.006  38.309  1.00  0.00      B    H  
ATOM   2786  H2  HOH B 922       8.202  29.530  38.640  1.00  0.00      B    H  
ATOM   2787  O   HOH B 923      19.595   0.784  12.039  1.00  0.00      B    O  
ATOM   2788  H1  HOH B 923      20.482   0.305  11.852  1.00  0.00      B    H  
ATOM   2789  H2  HOH B 923      19.420   1.456  11.352  1.00  0.00      B    H  
ATOM   2790  O   HOH B 924       9.938  34.417  28.327  1.00  0.00      B    O  
ATOM   2791  H1  HOH B 924       9.647  33.674  28.964  1.00  0.00      B    H  
ATOM   2792  H2  HOH B 924      10.237  35.151  28.902  1.00  0.00      B    H  
ATOM   2793  O   HOH B 925      18.767   9.389  12.586  1.00  0.00      B    O  
ATOM   2794  H1  HOH B 925      18.241   9.401  13.497  1.00  0.00      B    H  
ATOM   2795  H2  HOH B 925      19.609   8.922  12.770  1.00  0.00      B    H  
ATOM   2796  O   HOH B 926       8.679  26.897   7.165  1.00  0.00      B    O  
ATOM   2797  H1  HOH B 926       9.171  26.337   7.821  1.00  0.00      B    H  
ATOM   2798  H2  HOH B 926       8.538  27.798   7.537  1.00  0.00      B    H  
ATOM   2799  O   HOH B 927      28.995  12.449   3.332  1.00  0.00      B    O  
ATOM   2800  H1  HOH B 927      29.210  12.631   2.364  1.00  0.00      B    H  
ATOM   2801  H2  HOH B 927      29.679  11.853   3.689  1.00  0.00      B    H  
ATOM   2802  O   HOH B 928      35.143  33.693  10.071  1.00  0.00      B    O  
ATOM   2803  H1  HOH B 928      34.442  34.417   9.873  1.00  0.00      B    H  
ATOM   2804  H2  HOH B 928      35.446  33.884  11.005  1.00  0.00      B    H  
ATOM   2805  O   HOH B 929      12.043  17.600  31.291  1.00  0.00      B    O  
ATOM   2806  H1  HOH B 929      12.689  17.142  31.909  1.00  0.00      B    H  
ATOM   2807  H2  HOH B 929      11.100  17.288  31.541  1.00  0.00      B    H  
ATOM   2808  O   HOH B 930      26.352  24.672   0.476  1.00  0.00      B    O  
ATOM   2809  H1  HOH B 930      25.776  25.280  -0.107  1.00  0.00      B    H  
ATOM   2810  H2  HOH B 930      26.279  23.713   0.131  1.00  0.00      B    H  
ATOM   2811  O   HOH B 931      15.813  35.230  30.900  1.00  0.00      B    O  
ATOM   2812  H1  HOH B 931      15.254  34.494  30.455  1.00  0.00      B    H  
ATOM   2813  H2  HOH B 931      16.492  35.331  30.262  1.00  0.00      B    H  
ATOM   2814  O   HOH B 932      15.085   1.146  17.365  1.00  0.00      B    O  
ATOM   2815  H1  HOH B 932      15.569   0.628  18.126  1.00  0.00      B    H  
ATOM   2816  H2  HOH B 932      14.449   0.486  16.833  1.00  0.00      B    H  
ATOM   2817  O   HOH B 933      25.213   8.153  31.243  1.00  0.00      B    O  
ATOM   2818  H1  HOH B 933      24.850   7.347  31.724  1.00  0.00      B    H  
ATOM   2819  H2  HOH B 933      25.774   8.671  31.879  1.00  0.00      B    H  
ATOM   2820  O   HOH B 934       4.055   3.871   7.597  1.00  0.00      B    O  
ATOM   2821  H1  HOH B 934       3.058   3.866   7.413  1.00  0.00      B    H  
ATOM   2822  H2  HOH B 934       4.540   4.698   7.157  1.00  0.00      B    H  
ATOM   2823  O   HOH B 935       2.079   6.737   8.024  1.00  0.00      B    O  
ATOM   2824  H1  HOH B 935       2.860   6.562   7.379  1.00  0.00      B    H  
ATOM   2825  H2  HOH B 935       2.540   6.962   8.911  1.00  0.00      B    H  
ATOM   2826  O   HOH B 936      24.151  13.725  17.586  1.00  0.00      B    O  
ATOM   2827  H1  HOH B 936      24.268  14.472  18.261  1.00  0.00      B    H  
ATOM   2828  H2  HOH B 936      24.829  12.995  17.855  1.00  0.00      B    H  
ATOM   2829  O   HOH B 937      25.352  21.650  12.097  1.00  0.00      B    O  
ATOM   2830  H1  HOH B 937      24.835  21.432  12.908  1.00  0.00      B    H  
ATOM   2831  H2  HOH B 937      25.677  22.623  12.148  1.00  0.00      B    H  
ATOM   2832  O   HOH B 938      33.597  11.979  37.871  1.00  0.00      B    O  
ATOM   2833  H1  HOH B 938      32.568  11.867  37.797  1.00  0.00      B    H  
ATOM   2834  H2  HOH B 938      34.048  11.215  37.418  1.00  0.00      B    H  
ATOM   2835  O   HOH B 939      38.598  14.213   6.766  1.00  0.00      B    O  
ATOM   2836  H1  HOH B 939      38.028  14.743   7.399  1.00  0.00      B    H  
ATOM   2837  H2  HOH B 939      38.866  14.784   6.023  1.00  0.00      B    H  
ATOM   2838  O   HOH B 940      29.824  29.643   3.095  1.00  0.00      B    O  
ATOM   2839  H1  HOH B 940      29.927  30.588   3.445  1.00  0.00      B    H  
ATOM   2840  H2  HOH B 940      28.984  29.578   2.526  1.00  0.00      B    H  
ATOM   2841  O   HOH B 941      34.827  37.232   2.686  1.00  0.00      B    O  
ATOM   2842  H1  HOH B 941      34.285  37.646   3.439  1.00  0.00      B    H  
ATOM   2843  H2  HOH B 941      35.773  37.008   3.091  1.00  0.00      B    H  
ATOM   2844  O   HOH B 942       3.262   5.385   2.940  1.00  0.00      B    O  
ATOM   2845  H1  HOH B 942       3.762   6.272   2.889  1.00  0.00      B    H  
ATOM   2846  H2  HOH B 942       3.913   4.686   3.269  1.00  0.00      B    H  
ATOM   2847  O   HOH B 943      25.027  19.708  16.277  1.00  0.00      B    O  
ATOM   2848  H1  HOH B 943      24.709  18.951  15.593  1.00  0.00      B    H  
ATOM   2849  H2  HOH B 943      25.780  20.134  15.754  1.00  0.00      B    H  
ATOM   2850  O   HOH B 944      29.256  21.601  19.820  1.00  0.00      B    O  
ATOM   2851  H1  HOH B 944      29.848  21.046  20.448  1.00  0.00      B    H  
ATOM   2852  H2  HOH B 944      29.447  21.224  18.903  1.00  0.00      B    H  
ATOM   2853  O   HOH B 945       2.325   1.613  27.041  1.00  0.00      B    O  
ATOM   2854  H1  HOH B 945       2.581   1.321  26.127  1.00  0.00      B    H  
ATOM   2855  H2  HOH B 945       3.154   1.789  27.548  1.00  0.00      B    H  
ATOM   2856  O   HOH B 946      38.473   9.669  31.939  1.00  0.00      B    O  
ATOM   2857  H1  HOH B 946      39.312   9.240  31.535  1.00  0.00      B    H  
ATOM   2858  H2  HOH B 946      37.779   8.966  32.107  1.00  0.00      B    H  
ATOM   2859  O   HOH B 947       5.784  11.355  13.464  1.00  0.00      B    O  
ATOM   2860  H1  HOH B 947       6.769  11.213  13.066  1.00  0.00      B    H  
ATOM   2861  H2  HOH B 947       5.230  10.547  13.255  1.00  0.00      B    H  
ATOM   2862  O   HOH B 948      11.921  33.565  26.460  1.00  0.00      B    O  
ATOM   2863  H1  HOH B 948      11.420  33.784  27.319  1.00  0.00      B    H  
ATOM   2864  H2  HOH B 948      11.663  32.630  26.182  1.00  0.00      B    H  
ATOM   2865  O   HOH B 949      10.978   0.667   7.009  1.00  0.00      B    O  
ATOM   2866  H1  HOH B 949      11.259  -0.021   6.264  1.00  0.00      B    H  
ATOM   2867  H2  HOH B 949      10.986   0.229   7.964  1.00  0.00      B    H  
ATOM   2868  O   HOH B 950       5.978  37.405  21.181  1.00  0.00      B    O  
ATOM   2869  H1  HOH B 950       5.118  37.543  20.757  1.00  0.00      B    H  
ATOM   2870  H2  HOH B 950       6.691  37.448  20.476  1.00  0.00      B    H  
ATOM   2871  O   HOH B 951      11.844  13.291   6.521  1.00  0.00      B    O  
ATOM   2872  H1  HOH B 951      12.869  13.439   6.755  1.00  0.00      B    H  
ATOM   2873  H2  HOH B 951      11.857  13.562   5.557  1.00  0.00      B    H  
ATOM   2874  O   HOH B 952      22.116  22.942  34.542  1.00  0.00      B    O  
ATOM   2875  H1  HOH B 952      22.094  22.164  33.857  1.00  0.00      B    H  
ATOM   2876  H2  HOH B 952      21.832  23.747  33.971  1.00  0.00      B    H  
ATOM   2877  O   HOH B 953       7.654  13.733  11.074  1.00  0.00      B    O  
ATOM   2878  H1  HOH B 953       7.940  12.814  11.445  1.00  0.00      B    H  
ATOM   2879  H2  HOH B 953       8.490  14.241  10.698  1.00  0.00      B    H  
ATOM   2880  O   HOH B 954      21.688  25.833  15.571  1.00  0.00      B    O  
ATOM   2881  H1  HOH B 954      21.581  24.875  15.924  1.00  0.00      B    H  
ATOM   2882  H2  HOH B 954      21.018  25.861  14.798  1.00  0.00      B    H  
ATOM   2883  O   HOH B 955      16.769   3.161  27.375  1.00  0.00      B    O  
ATOM   2884  H1  HOH B 955      16.550   3.922  26.742  1.00  0.00      B    H  
ATOM   2885  H2  HOH B 955      17.793   3.143  27.302  1.00  0.00      B    H  
ATOM   2886  O   HOH B 956      16.023  33.417  33.216  1.00  0.00      B    O  
ATOM   2887  H1  HOH B 956      15.508  32.561  33.001  1.00  0.00      B    H  
ATOM   2888  H2  HOH B 956      15.962  34.039  32.478  1.00  0.00      B    H  
ATOM   2889  O   HOH B 957      17.086  17.875  29.501  1.00  0.00      B    O  
ATOM   2890  H1  HOH B 957      17.091  18.158  30.491  1.00  0.00      B    H  
ATOM   2891  H2  HOH B 957      16.554  18.559  28.989  1.00  0.00      B    H  
ATOM   2892  O   HOH B 958      31.277   2.968  15.958  1.00  0.00      B    O  
ATOM   2893  H1  HOH B 958      31.661   2.628  16.801  1.00  0.00      B    H  
ATOM   2894  H2  HOH B 958      30.399   2.546  15.897  1.00  0.00      B    H  
ATOM   2895  O   HOH B 959      13.022  24.469  35.965  1.00  0.00      B    O  
ATOM   2896  H1  HOH B 959      13.586  23.905  36.574  1.00  0.00      B    H  
ATOM   2897  H2  HOH B 959      13.285  25.471  36.125  1.00  0.00      B    H  
ATOM   2898  O   HOH B 960      33.232  19.496   0.231  1.00  0.00      B    O  
ATOM   2899  H1  HOH B 960      32.317  19.043   0.409  1.00  0.00      B    H  
ATOM   2900  H2  HOH B 960      33.641  19.756   1.129  1.00  0.00      B    H  
ATOM   2901  O   HOH B 961      17.336  13.262  20.676  1.00  0.00      B    O  
ATOM   2902  H1  HOH B 961      16.505  13.831  20.425  1.00  0.00      B    H  
ATOM   2903  H2  HOH B 961      17.348  12.519  20.009  1.00  0.00      B    H  
ATOM   2904  O   HOH B 962      15.902  13.997  12.581  1.00  0.00      B    O  
ATOM   2905  H1  HOH B 962      15.754  13.304  13.277  1.00  0.00      B    H  
ATOM   2906  H2  HOH B 962      16.916  13.890  12.289  1.00  0.00      B    H  
ATOM   2907  O   HOH B 963      12.570  19.246   8.421  1.00  0.00      B    O  
ATOM   2908  H1  HOH B 963      11.827  19.495   7.748  1.00  0.00      B    H  
ATOM   2909  H2  HOH B 963      13.533  19.296   7.942  1.00  0.00      B    H  
ATOM   2910  O   HOH B 964       4.623  31.565  31.928  1.00  0.00      B    O  
ATOM   2911  H1  HOH B 964       3.992  32.180  31.441  1.00  0.00      B    H  
ATOM   2912  H2  HOH B 964       4.082  31.031  32.630  1.00  0.00      B    H  
ATOM   2913  O   HOH B 965      39.271  28.300  12.339  1.00  0.00      B    O  
ATOM   2914  H1  HOH B 965      39.498  28.913  11.551  1.00  0.00      B    H  
ATOM   2915  H2  HOH B 965      38.268  28.225  12.432  1.00  0.00      B    H  
ATOM   2916  O   HOH B 966      24.988  31.698   6.577  1.00  0.00      B    O  
ATOM   2917  H1  HOH B 966      25.612  30.925   6.412  1.00  0.00      B    H  
ATOM   2918  H2  HOH B 966      25.060  32.284   5.702  1.00  0.00      B    H  
ATOM   2919  O   HOH B 967      14.957   3.568   1.216  1.00  0.00      B    O  
ATOM   2920  H1  HOH B 967      15.077   3.803   0.200  1.00  0.00      B    H  
ATOM   2921  H2  HOH B 967      14.046   3.111   1.294  1.00  0.00      B    H  
ATOM   2922  O   HOH B 968      14.938  10.112  19.104  1.00  0.00      B    O  
ATOM   2923  H1  HOH B 968      14.733  10.443  20.021  1.00  0.00      B    H  
ATOM   2924  H2  HOH B 968      15.762  10.582  18.836  1.00  0.00      B    H  
ATOM   2925  O   HOH B 969       1.779  16.872  30.115  1.00  0.00      B    O  
ATOM   2926  H1  HOH B 969       1.189  16.884  30.984  1.00  0.00      B    H  
ATOM   2927  H2  HOH B 969       2.389  17.702  30.033  1.00  0.00      B    H  
ATOM   2928  O   HOH B 970      21.668   6.124   6.128  1.00  0.00      B    O  
ATOM   2929  H1  HOH B 970      22.398   6.038   5.425  1.00  0.00      B    H  
ATOM   2930  H2  HOH B 970      21.943   5.594   6.966  1.00  0.00      B    H  
ATOM   2931  O   HOH B 971      21.218  17.519   6.455  1.00  0.00      B    O  
ATOM   2932  H1  HOH B 971      22.088  18.006   6.658  1.00  0.00      B    H  
ATOM   2933  H2  HOH B 971      20.727  17.450   7.354  1.00  0.00      B    H  
ATOM   2934  O   HOH B 972      13.591   7.344   4.508  1.00  0.00      B    O  
ATOM   2935  H1  HOH B 972      13.606   7.895   5.377  1.00  0.00      B    H  
ATOM   2936  H2  HOH B 972      14.558   7.247   4.137  1.00  0.00      B    H  
ATOM   2937  O   HOH B 973      10.287  14.762  10.949  1.00  0.00      B    O  
ATOM   2938  H1  HOH B 973      10.961  14.227  11.499  1.00  0.00      B    H  
ATOM   2939  H2  HOH B 973      10.306  14.440   9.967  1.00  0.00      B    H  
ATOM   2940  O   HOH B 974      18.339  14.606   2.297  1.00  0.00      B    O  
ATOM   2941  H1  HOH B 974      17.881  15.527   2.463  1.00  0.00      B    H  
ATOM   2942  H2  HOH B 974      18.183  13.991   3.103  1.00  0.00      B    H  
ATOM   2943  O   HOH B 975       1.019  29.378  36.652  1.00  0.00      B    O  
ATOM   2944  H1  HOH B 975       1.778  29.676  37.128  1.00  0.00      B    H  
ATOM   2945  H2  HOH B 975       1.253  28.612  36.020  1.00  0.00      B    H  
ATOM   2946  O   HOH B 976      15.186  28.393  24.689  1.00  0.00      B    O  
ATOM   2947  H1  HOH B 976      14.651  27.763  24.140  1.00  0.00      B    H  
ATOM   2948  H2  HOH B 976      14.679  29.299  24.623  1.00  0.00      B    H  
ATOM   2949  O   HOH B 977      18.599   4.501   8.282  1.00  0.00      B    O  
ATOM   2950  H1  HOH B 977      18.484   5.243   8.944  1.00  0.00      B    H  
ATOM   2951  H2  HOH B 977      18.458   4.870   7.357  1.00  0.00      B    H  
ATOM   2952  O   HOH B 978      15.879  20.578  28.773  1.00  0.00      B    O  
ATOM   2953  H1  HOH B 978      16.741  20.811  28.290  1.00  0.00      B    H  
ATOM   2954  H2  HOH B 978      15.941  20.991  29.697  1.00  0.00      B    H  
ATOM   2955  O   HOH B 979      31.663   9.928  22.045  1.00  0.00      B    O  
ATOM   2956  H1  HOH B 979      32.677   9.797  21.944  1.00  0.00      B    H  
ATOM   2957  H2  HOH B 979      31.453   9.579  23.024  1.00  0.00      B    H  
ATOM   2958  O   HOH B 980       8.481  22.721  31.794  1.00  0.00      B    O  
ATOM   2959  H1  HOH B 980       8.444  21.862  31.327  1.00  0.00      B    H  
ATOM   2960  H2  HOH B 980       9.314  23.346  31.611  1.00  0.00      B    H  
ATOM   2961  O   HOH B 981      13.283  28.297  26.807  1.00  0.00      B    O  
ATOM   2962  H1  HOH B 981      12.802  27.433  26.710  1.00  0.00      B    H  
ATOM   2963  H2  HOH B 981      14.019  28.249  26.143  1.00  0.00      B    H  
ATOM   2964  O   HOH B 982      38.224  26.574   6.596  1.00  0.00      B    O  
ATOM   2965  H1  HOH B 982      38.348  25.924   7.393  1.00  0.00      B    H  
ATOM   2966  H2  HOH B 982      37.829  25.993   5.884  1.00  0.00      B    H  
ATOM   2967  O   HOH B 983       7.273  10.806  35.014  1.00  0.00      B    O  
ATOM   2968  H1  HOH B 983       8.105  10.595  34.433  1.00  0.00      B    H  
ATOM   2969  H2  HOH B 983       6.510  10.739  34.376  1.00  0.00      B    H  
ATOM   2970  O   HOH B 984       7.306  36.127  13.359  1.00  0.00      B    O  
ATOM   2971  H1  HOH B 984       6.804  35.307  13.798  1.00  0.00      B    H  
ATOM   2972  H2  HOH B 984       6.925  36.989  13.845  1.00  0.00      B    H  
ATOM   2973  O   HOH B 985      11.063  32.050   5.489  1.00  0.00      B    O  
ATOM   2974  H1  HOH B 985      10.160  32.187   5.004  1.00  0.00      B    H  
ATOM   2975  H2  HOH B 985      11.432  32.956   5.640  1.00  0.00      B    H  
ATOM   2976  O   HOH B 986      12.649   1.746  23.554  1.00  0.00      B    O  
ATOM   2977  H1  HOH B 986      11.644   1.694  23.515  1.00  0.00      B    H  
ATOM   2978  H2  HOH B 986      12.954   1.610  22.591  1.00  0.00      B    H  
ATOM   2979  O   HOH B 987       4.168  28.061  35.658  1.00  0.00      B    O  
ATOM   2980  H1  HOH B 987       5.113  27.839  35.307  1.00  0.00      B    H  
ATOM   2981  H2  HOH B 987       3.698  27.099  35.560  1.00  0.00      B    H  
ATOM   2982  O   HOH B 988      37.448  16.189   8.410  1.00  0.00      B    O  
ATOM   2983  H1  HOH B 988      37.166  16.544   9.358  1.00  0.00      B    H  
ATOM   2984  H2  HOH B 988      37.145  16.826   7.698  1.00  0.00      B    H  
ATOM   2985  O   HOH B 989       1.671  20.861  25.704  1.00  0.00      B    O  
ATOM   2986  H1  HOH B 989       1.088  20.133  26.155  1.00  0.00      B    H  
ATOM   2987  H2  HOH B 989       1.389  20.913  24.734  1.00  0.00      B    H  
ATOM   2988  O   HOH B 990       7.618   2.680  20.197  1.00  0.00      B    O  
ATOM   2989  H1  HOH B 990       7.244   2.760  19.251  1.00  0.00      B    H  
ATOM   2990  H2  HOH B 990       8.399   1.994  20.117  1.00  0.00      B    H  
ATOM   2991  O   HOH B 991      19.598  22.776  15.189  1.00  0.00      B    O  
ATOM   2992  H1  HOH B 991      19.111  23.692  15.177  1.00  0.00      B    H  
ATOM   2993  H2  HOH B 991      19.104  22.132  15.767  1.00  0.00      B    H  
ATOM   2994  O   HOH B 992      25.216   9.544  16.155  1.00  0.00      B    O  
ATOM   2995  H1  HOH B 992      25.955   9.283  16.771  1.00  0.00      B    H  
ATOM   2996  H2  HOH B 992      25.185   8.857  15.440  1.00  0.00      B    H  
ATOM   2997  O   HOH B 993      30.012  31.795  15.817  1.00  0.00      B    O  
ATOM   2998  H1  HOH B 993      29.352  32.467  15.837  1.00  0.00      B    H  
ATOM   2999  H2  HOH B 993      30.628  32.077  15.084  1.00  0.00      B    H  
ATOM   3000  O   HOH B 994       2.877   9.445  10.835  1.00  0.00      B    O  
ATOM   3001  H1  HOH B 994       1.899   9.137  10.745  1.00  0.00      B    H  
ATOM   3002  H2  HOH B 994       2.924  10.405  10.616  1.00  0.00      B    H  
ATOM   3003  O   HOH B 995      25.182   4.825  38.240  1.00  0.00      B    O  
ATOM   3004  H1  HOH B 995      24.554   4.668  37.494  1.00  0.00      B    H  
ATOM   3005  H2  HOH B 995      24.919   4.245  39.008  1.00  0.00      B    H  
ATOM   3006  O   HOH B 996      37.507   3.575  19.445  1.00  0.00      B    O  
ATOM   3007  H1  HOH B 996      37.311   2.931  18.717  1.00  0.00      B    H  
ATOM   3008  H2  HOH B 996      38.398   3.363  19.839  1.00  0.00      B    H  
ATOM   3009  O   HOH B 997      22.123  11.850  22.631  1.00  0.00      B    O  
ATOM   3010  H1  HOH B 997      22.928  11.435  22.098  1.00  0.00      B    H  
ATOM   3011  H2  HOH B 997      21.756  12.648  22.186  1.00  0.00      B    H  
ATOM   3012  O   HOH B 998       3.858  35.407   0.045  1.00  0.00      B    O  
ATOM   3013  H1  HOH B 998       3.434  36.303   0.302  1.00  0.00      B    H  
ATOM   3014  H2  HOH B 998       4.862  35.592  -0.055  1.00  0.00      B    H  
ATOM   3015  O   HOH B 999      28.808  23.888  14.042  1.00  0.00      B    O  
ATOM   3016  H1  HOH B 999      28.434  24.129  14.952  1.00  0.00      B    H  
ATOM   3017  H2  HOH B 999      28.028  23.803  13.347  1.00  0.00      B    H  
ATOM   3018  O   HOH B1000      18.075  37.770  10.458  1.00  0.00      B    O  
ATOM   3019  H1  HOH B1000      18.801  37.186  10.118  1.00  0.00      B    H  
ATOM   3020  H2  HOH B1000      18.456  38.583  10.826  1.00  0.00      B    H  
ATOM   3021  O   HOH B1001      22.474  22.942   5.331  1.00  0.00      B    O  
ATOM   3022  H1  HOH B1001      22.117  23.822   5.698  1.00  0.00      B    H  
ATOM   3023  H2  HOH B1001      23.404  22.852   5.706  1.00  0.00      B    H  
ATOM   3024  O   HOH B1002      36.787  23.337  23.498  1.00  0.00      B    O  
ATOM   3025  H1  HOH B1002      37.040  23.682  22.586  1.00  0.00      B    H  
ATOM   3026  H2  HOH B1002      35.899  23.663  23.799  1.00  0.00      B    H  
ATOM   3027  O   HOH B1003       0.804  30.826  29.461  1.00  0.00      B    O  
ATOM   3028  H1  HOH B1003       0.333  30.668  30.360  1.00  0.00      B    H  
ATOM   3029  H2  HOH B1003       0.359  31.635  29.006  1.00  0.00      B    H  
ATOM   3030  O   HOH B1004      33.127  14.264  10.228  1.00  0.00      B    O  
ATOM   3031  H1  HOH B1004      32.993  13.584   9.488  1.00  0.00      B    H  
ATOM   3032  H2  HOH B1004      33.034  15.215   9.876  1.00  0.00      B    H  
ATOM   3033  O   HOH B1005      37.955  32.899  12.467  1.00  0.00      B    O  
ATOM   3034  H1  HOH B1005      38.023  33.632  13.151  1.00  0.00      B    H  
ATOM   3035  H2  HOH B1005      38.679  33.160  11.754  1.00  0.00      B    H  
ATOM   3036  O   HOH B1006      12.550   9.600  27.831  1.00  0.00      B    O  
ATOM   3037  H1  HOH B1006      11.582   9.553  27.658  1.00  0.00      B    H  
ATOM   3038  H2  HOH B1006      13.060   9.263  26.956  1.00  0.00      B    H  
ATOM   3039  O   HOH B1007      26.146  31.880  17.952  1.00  0.00      B    O  
ATOM   3040  H1  HOH B1007      25.728  32.274  18.834  1.00  0.00      B    H  
ATOM   3041  H2  HOH B1007      27.151  31.759  18.050  1.00  0.00      B    H  
ATOM   3042  O   HOH B1008      13.671   3.823  25.136  1.00  0.00      B    O  
ATOM   3043  H1  HOH B1008      13.337   3.648  26.091  1.00  0.00      B    H  
ATOM   3044  H2  HOH B1008      13.333   2.994  24.606  1.00  0.00      B    H  
ATOM   3045  O   HOH B1009      11.173   9.201  23.197  1.00  0.00      B    O  
ATOM   3046  H1  HOH B1009      10.182   9.329  23.051  1.00  0.00      B    H  
ATOM   3047  H2  HOH B1009      11.605  10.091  23.257  1.00  0.00      B    H  
ATOM   3048  O   HOH B1010       4.576  35.016  18.307  1.00  0.00      B    O  
ATOM   3049  H1  HOH B1010       4.306  35.428  19.163  1.00  0.00      B    H  
ATOM   3050  H2  HOH B1010       5.587  35.058  18.225  1.00  0.00      B    H  
ATOM   3051  O   HOH B1011      24.805  18.080  22.223  1.00  0.00      B    O  
ATOM   3052  H1  HOH B1011      24.192  18.819  21.824  1.00  0.00      B    H  
ATOM   3053  H2  HOH B1011      25.228  17.483  21.480  1.00  0.00      B    H  
ATOM   3054  O   HOH B1012      34.668  24.969  15.301  1.00  0.00      B    O  
ATOM   3055  H1  HOH B1012      34.321  24.155  15.795  1.00  0.00      B    H  
ATOM   3056  H2  HOH B1012      33.966  25.618  14.982  1.00  0.00      B    H  
ATOM   3057  O   HOH B1013      10.874  17.935  10.081  1.00  0.00      B    O  
ATOM   3058  H1  HOH B1013      10.208  17.517   9.495  1.00  0.00      B    H  
ATOM   3059  H2  HOH B1013      11.556  18.377   9.447  1.00  0.00      B    H  
ATOM   3060  O   HOH B1014       0.525  10.647  23.956  1.00  0.00      B    O  
ATOM   3061  H1  HOH B1014      -0.072  11.411  24.231  1.00  0.00      B    H  
ATOM   3062  H2  HOH B1014       1.429  10.985  23.839  1.00  0.00      B    H  
ATOM   3063  O   HOH B1015      17.704  18.206   0.598  1.00  0.00      B    O  
ATOM   3064  H1  HOH B1015      16.801  17.735   0.461  1.00  0.00      B    H  
ATOM   3065  H2  HOH B1015      17.565  19.124   0.199  1.00  0.00      B    H  
ATOM   3066  O   HOH B1016       8.691   2.630  38.125  1.00  0.00      B    O  
ATOM   3067  H1  HOH B1016       8.242   1.772  37.806  1.00  0.00      B    H  
ATOM   3068  H2  HOH B1016       8.262   3.409  37.638  1.00  0.00      B    H  
ATOM   3069  O   HOH B1017       1.516  21.996  19.936  1.00  0.00      B    O  
ATOM   3070  H1  HOH B1017       1.287  21.048  19.600  1.00  0.00      B    H  
ATOM   3071  H2  HOH B1017       0.690  22.586  19.640  1.00  0.00      B    H  
ATOM   3072  O   HOH B1018      37.244   9.634  27.354  1.00  0.00      B    O  
ATOM   3073  H1  HOH B1018      37.991  10.313  27.105  1.00  0.00      B    H  
ATOM   3074  H2  HOH B1018      37.119   9.720  28.377  1.00  0.00      B    H  
ATOM   3075  O   HOH B1019      37.133  17.804   6.290  1.00  0.00      B    O  
ATOM   3076  H1  HOH B1019      36.621  18.445   5.672  1.00  0.00      B    H  
ATOM   3077  H2  HOH B1019      37.260  16.918   5.696  1.00  0.00      B    H  
ATOM   3078  O   HOH B1020      33.803  12.602  24.479  1.00  0.00      B    O  
ATOM   3079  H1  HOH B1020      33.762  12.630  25.480  1.00  0.00      B    H  
ATOM   3080  H2  HOH B1020      34.423  11.815  24.197  1.00  0.00      B    H  
ATOM   3081  O   HOH B1021      11.445   9.050   4.360  1.00  0.00      B    O  
ATOM   3082  H1  HOH B1021      12.025   9.328   5.135  1.00  0.00      B    H  
ATOM   3083  H2  HOH B1021      11.545   8.041   4.253  1.00  0.00      B    H  
ATOM   3084  O   HOH B1022      27.658  22.799  31.190  1.00  0.00      B    O  
ATOM   3085  H1  HOH B1022      27.155  23.544  31.555  1.00  0.00      B    H  
ATOM   3086  H2  HOH B1022      28.340  22.571  31.876  1.00  0.00      B    H  
ATOM   3087  O   HOH B1023      34.487  21.051   7.811  1.00  0.00      B    O  
ATOM   3088  H1  HOH B1023      34.798  22.009   7.914  1.00  0.00      B    H  
ATOM   3089  H2  HOH B1023      34.329  21.027   6.800  1.00  0.00      B    H  
ATOM   3090  O   HOH B1024      26.873  19.510  18.506  1.00  0.00      B    O  
ATOM   3091  H1  HOH B1024      27.196  20.279  19.133  1.00  0.00      B    H  
ATOM   3092  H2  HOH B1024      26.637  19.869  17.596  1.00  0.00      B    H  
ATOM   3093  O   HOH B1025      33.977  10.234  28.987  1.00  0.00      B    O  
ATOM   3094  H1  HOH B1025      34.944  10.386  29.127  1.00  0.00      B    H  
ATOM   3095  H2  HOH B1025      33.406  10.523  29.778  1.00  0.00      B    H  
ATOM   3096  O   HOH B1026      20.158  10.477  20.361  1.00  0.00      B    O  
ATOM   3097  H1  HOH B1026      20.433  11.321  20.874  1.00  0.00      B    H  
ATOM   3098  H2  HOH B1026      20.923   9.866  20.280  1.00  0.00      B    H  
ATOM   3099  O   HOH B1027      36.906  24.080  32.905  1.00  0.00      B    O  
ATOM   3100  H1  HOH B1027      37.907  24.221  32.876  1.00  0.00      B    H  
ATOM   3101  H2  HOH B1027      36.748  23.532  32.040  1.00  0.00      B    H  
ATOM   3102  O   HOH B1028      17.941  35.346  12.650  1.00  0.00      B    O  
ATOM   3103  H1  HOH B1028      17.585  36.296  12.638  1.00  0.00      B    H  
ATOM   3104  H2  HOH B1028      18.371  35.174  13.593  1.00  0.00      B    H  
ATOM   3105  O   HOH B1029       8.512   7.491  38.056  1.00  0.00      B    O  
ATOM   3106  H1  HOH B1029       9.181   8.258  38.087  1.00  0.00      B    H  
ATOM   3107  H2  HOH B1029       7.651   7.870  37.618  1.00  0.00      B    H  
ATOM   3108  O   HOH B1030      20.652  11.101  11.387  1.00  0.00      B    O  
ATOM   3109  H1  HOH B1030      20.365  11.684  10.587  1.00  0.00      B    H  
ATOM   3110  H2  HOH B1030      19.857  10.539  11.646  1.00  0.00      B    H  
ATOM   3111  O   HOH B1031      37.042  17.554   0.196  1.00  0.00      B    O  
ATOM   3112  H1  HOH B1031      36.094  17.463  -0.180  1.00  0.00      B    H  
ATOM   3113  H2  HOH B1031      37.258  18.499  -0.009  1.00  0.00      B    H  
ATOM   3114  O   HOH B1032      21.346  22.587  19.851  1.00  0.00      B    O  
ATOM   3115  H1  HOH B1032      21.716  21.623  19.609  1.00  0.00      B    H  
ATOM   3116  H2  HOH B1032      21.484  23.107  19.008  1.00  0.00      B    H  
ATOM   3117  O   HOH B1033      19.830   9.041  25.325  1.00  0.00      B    O  
ATOM   3118  H1  HOH B1033      20.116   9.011  26.308  1.00  0.00      B    H  
ATOM   3119  H2  HOH B1033      20.248   8.201  24.950  1.00  0.00      B    H  
ATOM   3120  O   HOH B1034      38.536  11.897   7.907  1.00  0.00      B    O  
ATOM   3121  H1  HOH B1034      37.799  11.808   8.617  1.00  0.00      B    H  
ATOM   3122  H2  HOH B1034      38.451  12.771   7.423  1.00  0.00      B    H  
ATOM   3123  O   HOH B1035      38.151   9.839  15.054  1.00  0.00      B    O  
ATOM   3124  H1  HOH B1035      38.425   9.620  14.111  1.00  0.00      B    H  
ATOM   3125  H2  HOH B1035      37.253   9.437  15.203  1.00  0.00      B    H  
ATOM   3126  O   HOH B1036      11.479  16.890   6.385  1.00  0.00      B    O  
ATOM   3127  H1  HOH B1036      12.335  16.944   6.912  1.00  0.00      B    H  
ATOM   3128  H2  HOH B1036      10.849  16.311   6.939  1.00  0.00      B    H  
ATOM   3129  O   HOH B1037      14.015  13.583  15.936  1.00  0.00      B    O  
ATOM   3130  H1  HOH B1037      13.570  13.111  16.734  1.00  0.00      B    H  
ATOM   3131  H2  HOH B1037      14.399  12.808  15.354  1.00  0.00      B    H  
ATOM   3132  O   HOH B1038      35.292  38.472  31.350  1.00  0.00      B    O  
ATOM   3133  H1  HOH B1038      35.273  37.927  30.484  1.00  0.00      B    H  
ATOM   3134  H2  HOH B1038      35.739  37.977  32.079  1.00  0.00      B    H  
ATOM   3135  O   HOH B1039      25.448  36.529  20.406  1.00  0.00      B    O  
ATOM   3136  H1  HOH B1039      25.447  37.450  20.084  1.00  0.00      B    H  
ATOM   3137  H2  HOH B1039      25.330  36.590  21.413  1.00  0.00      B    H  
ATOM   3138  O   HOH B1040      29.116   1.815  18.437  1.00  0.00      B    O  
ATOM   3139  H1  HOH B1040      29.230   0.993  17.862  1.00  0.00      B    H  
ATOM   3140  H2  HOH B1040      29.889   1.903  19.095  1.00  0.00      B    H  
ATOM   3141  O   HOH B1041      37.626  36.134   2.681  1.00  0.00      B    O  
ATOM   3142  H1  HOH B1041      38.119  36.129   1.735  1.00  0.00      B    H  
ATOM   3143  H2  HOH B1041      38.279  36.363   3.331  1.00  0.00      B    H  
ATOM   3144  O   HOH B1042      10.109  28.797  29.367  1.00  0.00      B    O  
ATOM   3145  H1  HOH B1042       9.221  28.379  29.089  1.00  0.00      B    H  
ATOM   3146  H2  HOH B1042      10.529  28.180  30.035  1.00  0.00      B    H  
ATOM   3147  O   HOH B1043       5.439  31.715  37.846  1.00  0.00      B    O  
ATOM   3148  H1  HOH B1043       6.047  32.103  37.100  1.00  0.00      B    H  
ATOM   3149  H2  HOH B1043       5.813  31.948  38.745  1.00  0.00      B    H  
ATOM   3150  O   HOH B1044      29.234  15.309  34.410  1.00  0.00      B    O  
ATOM   3151  H1  HOH B1044      28.877  14.489  33.984  1.00  0.00      B    H  
ATOM   3152  H2  HOH B1044      29.424  15.940  33.625  1.00  0.00      B    H  
ATOM   3153  O   HOH B1045      35.614  35.609   6.497  1.00  0.00      B    O  
ATOM   3154  H1  HOH B1045      36.567  35.284   6.366  1.00  0.00      B    H  
ATOM   3155  H2  HOH B1045      35.723  36.641   6.576  1.00  0.00      B    H  
ATOM   3156  O   HOH B1046      21.613  29.147  31.655  1.00  0.00      B    O  
ATOM   3157  H1  HOH B1046      21.617  28.201  31.229  1.00  0.00      B    H  
ATOM   3158  H2  HOH B1046      21.913  29.805  30.957  1.00  0.00      B    H  
ATOM   3159  O   HOH B1047       8.117  28.667  35.784  1.00  0.00      B    O  
ATOM   3160  H1  HOH B1047       8.471  27.679  35.851  1.00  0.00      B    H  
ATOM   3161  H2  HOH B1047       8.295  29.144  36.655  1.00  0.00      B    H  
ATOM   3162  O   HOH B1048      13.211   6.460  32.417  1.00  0.00      B    O  
ATOM   3163  H1  HOH B1048      13.786   6.657  31.612  1.00  0.00      B    H  
ATOM   3164  H2  HOH B1048      13.839   6.213  33.178  1.00  0.00      B    H  
ATOM   3165  O   HOH B1049      37.839  30.810  36.340  1.00  0.00      B    O  
ATOM   3166  H1  HOH B1049      38.568  30.122  36.391  1.00  0.00      B    H  
ATOM   3167  H2  HOH B1049      37.608  30.911  37.341  1.00  0.00      B    H  
ATOM   3168  O   HOH B1050      38.481  11.249  19.467  1.00  0.00      B    O  
ATOM   3169  H1  HOH B1050      37.901  11.740  18.835  1.00  0.00      B    H  
ATOM   3170  H2  HOH B1050      39.432  11.479  19.271  1.00  0.00      B    H  
ATOM   3171  O   HOH B1051       9.355  32.890  34.430  1.00  0.00      B    O  
ATOM   3172  H1  HOH B1051       8.623  32.408  33.986  1.00  0.00      B    H  
ATOM   3173  H2  HOH B1051       9.083  33.861  34.441  1.00  0.00      B    H  
ATOM   3174  O   HOH B1052       4.326   6.573  15.015  1.00  0.00      B    O  
ATOM   3175  H1  HOH B1052       4.413   7.591  15.124  1.00  0.00      B    H  
ATOM   3176  H2  HOH B1052       4.633   6.366  14.079  1.00  0.00      B    H  
ATOM   3177  O   HOH B1053      12.665  15.826   2.113  1.00  0.00      B    O  
ATOM   3178  H1  HOH B1053      12.198  16.570   2.668  1.00  0.00      B    H  
ATOM   3179  H2  HOH B1053      13.564  15.595   2.643  1.00  0.00      B    H  
ATOM   3180  O   HOH B1054      35.261   4.739  24.858  1.00  0.00      B    O  
ATOM   3181  H1  HOH B1054      36.114   5.247  24.505  1.00  0.00      B    H  
ATOM   3182  H2  HOH B1054      34.460   5.271  24.566  1.00  0.00      B    H  
ATOM   3183  O   HOH B1055       3.939   9.868   6.943  1.00  0.00      B    O  
ATOM   3184  H1  HOH B1055       2.991  10.127   7.267  1.00  0.00      B    H  
ATOM   3185  H2  HOH B1055       4.586  10.401   7.493  1.00  0.00      B    H  
ATOM   3186  O   HOH B1056       0.303   8.261  10.721  1.00  0.00      B    O  
ATOM   3187  H1  HOH B1056       0.585   7.274  10.601  1.00  0.00      B    H  
ATOM   3188  H2  HOH B1056      -0.136   8.594   9.896  1.00  0.00      B    H  
ATOM   3189  O   HOH B1057      17.414  17.654   7.445  1.00  0.00      B    O  
ATOM   3190  H1  HOH B1057      18.178  17.370   8.031  1.00  0.00      B    H  
ATOM   3191  H2  HOH B1057      17.537  18.687   7.236  1.00  0.00      B    H  
ATOM   3192  O   HOH B1058      11.806  38.604  19.668  1.00  0.00      B    O  
ATOM   3193  H1  HOH B1058      11.484  37.800  20.217  1.00  0.00      B    H  
ATOM   3194  H2  HOH B1058      12.420  38.258  18.943  1.00  0.00      B    H  
ATOM   3195  O   HOH B1059      14.075   8.396  26.036  1.00  0.00      B    O  
ATOM   3196  H1  HOH B1059      14.380   7.532  25.617  1.00  0.00      B    H  
ATOM   3197  H2  HOH B1059      14.915   8.833  26.375  1.00  0.00      B    H  
ATOM   3198  O   HOH B1060      17.845   5.565   0.593  1.00  0.00      B    O  
ATOM   3199  H1  HOH B1060      17.370   4.879   1.160  1.00  0.00      B    H  
ATOM   3200  H2  HOH B1060      18.575   5.047   0.132  1.00  0.00      B    H  
ATOM   3201  O   HOH B1061      37.650   4.740   1.950  1.00  0.00      B    O  
ATOM   3202  H1  HOH B1061      38.369   4.117   1.831  1.00  0.00      B    H  
ATOM   3203  H2  HOH B1061      37.494   5.171   1.025  1.00  0.00      B    H  
ATOM   3204  O   HOH B1062       0.917   9.698  16.893  1.00  0.00      B    O  
ATOM   3205  H1  HOH B1062       1.398   8.883  16.457  1.00  0.00      B    H  
ATOM   3206  H2  HOH B1062       0.132   9.909  16.277  1.00  0.00      B    H  
ATOM   3207  O   HOH B1063       7.186   4.748  21.825  1.00  0.00      B    O  
ATOM   3208  H1  HOH B1063       7.332   3.991  21.138  1.00  0.00      B    H  
ATOM   3209  H2  HOH B1063       6.203   4.850  22.015  1.00  0.00      B    H  
ATOM   3210  O   HOH B1064      10.621  24.152  37.551  1.00  0.00      B    O  
ATOM   3211  H1  HOH B1064      11.349  23.995  36.866  1.00  0.00      B    H  
ATOM   3212  H2  HOH B1064      10.819  23.513  38.330  1.00  0.00      B    H  
ATOM   3213  O   HOH B1065      25.634  28.905  20.501  1.00  0.00      B    O  
ATOM   3214  H1  HOH B1065      26.583  29.103  20.219  1.00  0.00      B    H  
ATOM   3215  H2  HOH B1065      25.541  29.257  21.492  1.00  0.00      B    H  
ATOM   3216  O   HOH B1066      25.892  12.283  29.590  1.00  0.00      B    O  
ATOM   3217  H1  HOH B1066      25.926  12.938  28.770  1.00  0.00      B    H  
ATOM   3218  H2  HOH B1066      25.584  12.873  30.338  1.00  0.00      B    H  
ATOM   3219  O   HOH B1067      35.629  14.141  11.291  1.00  0.00      B    O  
ATOM   3220  H1  HOH B1067      34.655  14.261  11.052  1.00  0.00      B    H  
ATOM   3221  H2  HOH B1067      36.100  15.039  11.026  1.00  0.00      B    H  
ATOM   3222  O   HOH B1068      24.860   6.344  33.301  1.00  0.00      B    O  
ATOM   3223  H1  HOH B1068      25.479   5.520  33.293  1.00  0.00      B    H  
ATOM   3224  H2  HOH B1068      25.263   7.102  33.886  1.00  0.00      B    H  
ATOM   3225  O   HOH B1069      13.372   4.650  35.999  1.00  0.00      B    O  
ATOM   3226  H1  HOH B1069      13.283   3.921  35.354  1.00  0.00      B    H  
ATOM   3227  H2  HOH B1069      14.010   4.335  36.667  1.00  0.00      B    H  
ATOM   3228  O   HOH B1070      15.396  34.530  11.473  1.00  0.00      B    O  
ATOM   3229  H1  HOH B1070      16.272  34.532  12.049  1.00  0.00      B    H  
ATOM   3230  H2  HOH B1070      15.010  33.623  11.501  1.00  0.00      B    H  
ATOM   3231  O   HOH B1071      28.445  33.766   8.555  1.00  0.00      B    O  
ATOM   3232  H1  HOH B1071      27.456  33.937   8.272  1.00  0.00      B    H  
ATOM   3233  H2  HOH B1071      28.923  34.646   8.504  1.00  0.00      B    H  
ATOM   3234  O   HOH B1072       4.022  19.179  19.141  1.00  0.00      B    O  
ATOM   3235  H1  HOH B1072       4.573  18.631  18.483  1.00  0.00      B    H  
ATOM   3236  H2  HOH B1072       4.351  20.130  19.005  1.00  0.00      B    H  
ATOM   3237  O   HOH B1073       7.970  28.174  15.019  1.00  0.00      B    O  
ATOM   3238  H1  HOH B1073       7.928  27.294  15.536  1.00  0.00      B    H  
ATOM   3239  H2  HOH B1073       8.682  28.013  14.304  1.00  0.00      B    H  
ATOM   3240  O   HOH B1074      15.491  27.950  13.614  1.00  0.00      B    O  
ATOM   3241  H1  HOH B1074      15.510  27.184  12.997  1.00  0.00      B    H  
ATOM   3242  H2  HOH B1074      16.326  27.909  14.201  1.00  0.00      B    H  
ATOM   3243  O   HOH B1075      -0.219  25.422   9.192  1.00  0.00      B    O  
ATOM   3244  H1  HOH B1075       0.725  25.619   8.994  1.00  0.00      B    H  
ATOM   3245  H2  HOH B1075      -0.431  24.484   8.937  1.00  0.00      B    H  
ATOM   3246  O   HOH B1076      13.875  35.756   4.381  1.00  0.00      B    O  
ATOM   3247  H1  HOH B1076      13.507  36.001   3.455  1.00  0.00      B    H  
ATOM   3248  H2  HOH B1076      14.742  35.286   4.277  1.00  0.00      B    H  
ATOM   3249  O   HOH B1077      21.253  20.291  30.566  1.00  0.00      B    O  
ATOM   3250  H1  HOH B1077      21.678  19.459  30.179  1.00  0.00      B    H  
ATOM   3251  H2  HOH B1077      20.296  20.259  30.354  1.00  0.00      B    H  
ATOM   3252  O   HOH B1078      25.665  11.218  18.325  1.00  0.00      B    O  
ATOM   3253  H1  HOH B1078      25.564  10.753  17.444  1.00  0.00      B    H  
ATOM   3254  H2  HOH B1078      26.645  11.551  18.456  1.00  0.00      B    H  
ATOM   3255  O   HOH B1079      27.826  14.262  37.503  1.00  0.00      B    O  
ATOM   3256  H1  HOH B1079      27.853  15.264  37.227  1.00  0.00      B    H  
ATOM   3257  H2  HOH B1079      28.314  14.184  38.363  1.00  0.00      B    H  
ATOM   3258  O   HOH B1080       8.384  20.991  39.368  1.00  0.00      B    O  
ATOM   3259  H1  HOH B1080       8.698  21.086  38.407  1.00  0.00      B    H  
ATOM   3260  H2  HOH B1080       8.485  19.995  39.583  1.00  0.00      B    H  
ATOM   3261  O   HOH B1081       7.466  30.636  27.652  1.00  0.00      B    O  
ATOM   3262  H1  HOH B1081       7.952  31.109  28.439  1.00  0.00      B    H  
ATOM   3263  H2  HOH B1081       7.695  29.663  27.696  1.00  0.00      B    H  
ATOM   3264  O   HOH B1082      29.253  37.984  19.444  1.00  0.00      B    O  
ATOM   3265  H1  HOH B1082      29.126  38.338  18.447  1.00  0.00      B    H  
ATOM   3266  H2  HOH B1082      28.873  38.677  20.069  1.00  0.00      B    H  
ATOM   3267  O   HOH B1083       5.460  29.348   5.055  1.00  0.00      B    O  
ATOM   3268  H1  HOH B1083       5.378  29.225   4.010  1.00  0.00      B    H  
ATOM   3269  H2  HOH B1083       5.182  28.357   5.287  1.00  0.00      B    H  
ATOM   3270  O   HOH B1084      29.713  26.268  34.511  1.00  0.00      B    O  
ATOM   3271  H1  HOH B1084      30.687  26.645  34.469  1.00  0.00      B    H  
ATOM   3272  H2  HOH B1084      29.478  25.996  35.432  1.00  0.00      B    H  
ATOM   3273  O   HOH B1085      18.790  28.702  29.293  1.00  0.00      B    O  
ATOM   3274  H1  HOH B1085      18.941  29.170  30.210  1.00  0.00      B    H  
ATOM   3275  H2  HOH B1085      18.224  29.314  28.676  1.00  0.00      B    H  
ATOM   3276  O   HOH B1086       9.705  26.030  39.173  1.00  0.00      B    O  
ATOM   3277  H1  HOH B1086      10.112  26.933  38.937  1.00  0.00      B    H  
ATOM   3278  H2  HOH B1086      10.068  25.270  38.561  1.00  0.00      B    H  
ATOM   3279  O   HOH B1087       4.614  14.064   0.360  1.00  0.00      B    O  
ATOM   3280  H1  HOH B1087       4.633  14.850  -0.330  1.00  0.00      B    H  
ATOM   3281  H2  HOH B1087       5.401  14.217   0.983  1.00  0.00      B    H  
ATOM   3282  O   HOH B1088      20.922  29.439  37.775  1.00  0.00      B    O  
ATOM   3283  H1  HOH B1088      21.237  28.579  38.164  1.00  0.00      B    H  
ATOM   3284  H2  HOH B1088      20.323  29.879  38.453  1.00  0.00      B    H  
ATOM   3285  O   HOH B1089      28.972  38.902   1.186  1.00  0.00      B    O  
ATOM   3286  H1  HOH B1089      29.921  38.644   1.132  1.00  0.00      B    H  
ATOM   3287  H2  HOH B1089      28.414  38.130   0.751  1.00  0.00      B    H  
ATOM   3288  O   HOH B1090       0.483  29.820  10.182  1.00  0.00      B    O  
ATOM   3289  H1  HOH B1090       1.184  29.325   9.657  1.00  0.00      B    H  
ATOM   3290  H2  HOH B1090       0.858  30.736  10.376  1.00  0.00      B    H  
ATOM   3291  O   HOH B1091       2.071  10.851  19.002  1.00  0.00      B    O  
ATOM   3292  H1  HOH B1091       1.789  10.334  18.163  1.00  0.00      B    H  
ATOM   3293  H2  HOH B1091       2.426  10.137  19.603  1.00  0.00      B    H  
ATOM   3294  O   HOH B1092      28.554  26.690  15.263  1.00  0.00      B    O  
ATOM   3295  H1  HOH B1092      28.255  25.850  15.678  1.00  0.00      B    H  
ATOM   3296  H2  HOH B1092      27.886  27.489  15.482  1.00  0.00      B    H  
ATOM   3297  O   HOH B1093      15.405   3.541  29.889  1.00  0.00      B    O  
ATOM   3298  H1  HOH B1093      15.839   2.821  30.481  1.00  0.00      B    H  
ATOM   3299  H2  HOH B1093      15.788   3.358  28.975  1.00  0.00      B    H  
ATOM   3300  O   HOH B1094      12.491  29.048  20.442  1.00  0.00      B    O  
ATOM   3301  H1  HOH B1094      12.887  28.199  20.725  1.00  0.00      B    H  
ATOM   3302  H2  HOH B1094      11.759  29.391  21.061  1.00  0.00      B    H  
ATOM   3303  O   HOH B1095      31.792  33.916  17.410  1.00  0.00      B    O  
ATOM   3304  H1  HOH B1095      31.525  34.693  16.914  1.00  0.00      B    H  
ATOM   3305  H2  HOH B1095      31.004  33.346  17.508  1.00  0.00      B    H  
ATOM   3306  O   HOH B1096      18.130  27.412  34.938  1.00  0.00      B    O  
ATOM   3307  H1  HOH B1096      17.558  28.189  35.250  1.00  0.00      B    H  
ATOM   3308  H2  HOH B1096      18.987  27.781  34.501  1.00  0.00      B    H  
ATOM   3309  O   HOH B1097      10.629  26.884  36.243  1.00  0.00      B    O  
ATOM   3310  H1  HOH B1097      10.505  26.547  35.255  1.00  0.00      B    H  
ATOM   3311  H2  HOH B1097      10.695  26.018  36.742  1.00  0.00      B    H  
ATOM   3312  O   HOH B1098      21.580  20.379  25.796  1.00  0.00      B    O  
ATOM   3313  H1  HOH B1098      20.782  19.795  25.851  1.00  0.00      B    H  
ATOM   3314  H2  HOH B1098      21.792  20.690  26.724  1.00  0.00      B    H  
ATOM   3315  O   HOH B1099       9.616  13.239  23.095  1.00  0.00      B    O  
ATOM   3316  H1  HOH B1099       8.975  12.693  23.658  1.00  0.00      B    H  
ATOM   3317  H2  HOH B1099      10.555  12.948  23.367  1.00  0.00      B    H  
ATOM   3318  O   HOH B1100      22.660  12.294  25.189  1.00  0.00      B    O  
ATOM   3319  H1  HOH B1100      23.014  13.222  25.281  1.00  0.00      B    H  
ATOM   3320  H2  HOH B1100      22.077  12.216  24.298  1.00  0.00      B    H  
ATOM   3321  O   HOH B1101      17.510  15.503  34.783  1.00  0.00      B    O  
ATOM   3322  H1  HOH B1101      17.062  15.334  35.697  1.00  0.00      B    H  
ATOM   3323  H2  HOH B1101      16.906  15.069  34.118  1.00  0.00      B    H  
ATOM   3324  O   HOH B1102       2.059  27.391  38.431  1.00  0.00      B    O  
ATOM   3325  H1  HOH B1102       1.253  27.986  38.438  1.00  0.00      B    H  
ATOM   3326  H2  HOH B1102       2.886  27.895  38.137  1.00  0.00      B    H  
ATOM   3327  O   HOH B1103      20.080  31.122  35.976  1.00  0.00      B    O  
ATOM   3328  H1  HOH B1103      19.078  31.230  36.156  1.00  0.00      B    H  
ATOM   3329  H2  HOH B1103      20.403  30.401  36.590  1.00  0.00      B    H  
ATOM   3330  O   HOH B1104      17.382  28.326   9.916  1.00  0.00      B    O  
ATOM   3331  H1  HOH B1104      17.994  27.887  10.605  1.00  0.00      B    H  
ATOM   3332  H2  HOH B1104      17.771  29.220   9.677  1.00  0.00      B    H  
ATOM   3333  O   HOH B1105      30.122   9.498  10.634  1.00  0.00      B    O  
ATOM   3334  H1  HOH B1105      31.124   9.462  10.786  1.00  0.00      B    H  
ATOM   3335  H2  HOH B1105      29.772   9.779  11.581  1.00  0.00      B    H  
ATOM   3336  O   HOH B1106      25.562  14.485  31.414  1.00  0.00      B    O  
ATOM   3337  H1  HOH B1106      26.055  15.097  30.753  1.00  0.00      B    H  
ATOM   3338  H2  HOH B1106      26.242  14.328  32.131  1.00  0.00      B    H  
ATOM   3339  O   HOH B1107      26.664  11.789  11.580  1.00  0.00      B    O  
ATOM   3340  H1  HOH B1107      27.499  11.721  12.050  1.00  0.00      B    H  
ATOM   3341  H2  HOH B1107      25.949  11.796  12.259  1.00  0.00      B    H  
ATOM   3342  O   HOH B1108      24.105  31.674  37.111  1.00  0.00      B    O  
ATOM   3343  H1  HOH B1108      23.280  32.197  36.847  1.00  0.00      B    H  
ATOM   3344  H2  HOH B1108      24.502  31.174  36.286  1.00  0.00      B    H  
ATOM   3345  O   HOH B1109       6.833  10.394  32.153  1.00  0.00      B    O  
ATOM   3346  H1  HOH B1109       7.789  10.057  32.371  1.00  0.00      B    H  
ATOM   3347  H2  HOH B1109       6.764  10.560  31.147  1.00  0.00      B    H  
ATOM   3348  O   HOH B1110       3.275  11.660  23.664  1.00  0.00      B    O  
ATOM   3349  H1  HOH B1110       3.059  12.369  24.324  1.00  0.00      B    H  
ATOM   3350  H2  HOH B1110       3.381  12.199  22.795  1.00  0.00      B    H  
ATOM   3351  O   HOH B1111      33.786  34.646  36.260  1.00  0.00      B    O  
ATOM   3352  H1  HOH B1111      33.065  35.322  36.046  1.00  0.00      B    H  
ATOM   3353  H2  HOH B1111      34.109  34.765  37.211  1.00  0.00      B    H  
ATOM   3354  O   HOH B1112      28.133   4.270  18.539  1.00  0.00      B    O  
ATOM   3355  H1  HOH B1112      28.819   4.672  19.095  1.00  0.00      B    H  
ATOM   3356  H2  HOH B1112      28.428   3.303  18.351  1.00  0.00      B    H  
ATOM   3357  O   HOH B1113      35.536  12.934   3.245  1.00  0.00      B    O  
ATOM   3358  H1  HOH B1113      36.123  12.253   2.726  1.00  0.00      B    H  
ATOM   3359  H2  HOH B1113      35.588  12.688   4.188  1.00  0.00      B    H  
ATOM   3360  O   HOH B1114      36.407   5.976   6.767  1.00  0.00      B    O  
ATOM   3361  H1  HOH B1114      37.427   6.181   6.593  1.00  0.00      B    H  
ATOM   3362  H2  HOH B1114      35.968   5.844   5.842  1.00  0.00      B    H  
ATOM   3363  O   HOH B1115      19.938  38.647  36.144  1.00  0.00      B    O  
ATOM   3364  H1  HOH B1115      19.785  39.388  35.489  1.00  0.00      B    H  
ATOM   3365  H2  HOH B1115      19.002  38.420  36.413  1.00  0.00      B    H  
ATOM   3366  O   HOH B1116       9.293  22.164  19.632  1.00  0.00      B    O  
ATOM   3367  H1  HOH B1116       8.533  22.762  19.399  1.00  0.00      B    H  
ATOM   3368  H2  HOH B1116       8.899  21.238  19.602  1.00  0.00      B    H  
ATOM   3369  O   HOH B1117       2.457   1.713  38.354  1.00  0.00      B    O  
ATOM   3370  H1  HOH B1117       2.477   2.105  37.386  1.00  0.00      B    H  
ATOM   3371  H2  HOH B1117       2.558   2.518  38.979  1.00  0.00      B    H  
ATOM   3372  O   HOH B1118      33.766  26.991   7.023  1.00  0.00      B    O  
ATOM   3373  H1  HOH B1118      32.906  27.482   7.098  1.00  0.00      B    H  
ATOM   3374  H2  HOH B1118      34.445  27.560   6.510  1.00  0.00      B    H  
ATOM   3375  O   HOH B1119      23.801  28.853  38.407  1.00  0.00      B    O  
ATOM   3376  H1  HOH B1119      23.450  27.920  38.448  1.00  0.00      B    H  
ATOM   3377  H2  HOH B1119      23.195  29.356  37.701  1.00  0.00      B    H  
ATOM   3378  O   HOH B1120      38.306  18.984  21.566  1.00  0.00      B    O  
ATOM   3379  H1  HOH B1120      38.573  19.446  20.715  1.00  0.00      B    H  
ATOM   3380  H2  HOH B1120      38.077  18.026  21.241  1.00  0.00      B    H  
ATOM   3381  O   HOH B1121      36.539  23.846  20.878  1.00  0.00      B    O  
ATOM   3382  H1  HOH B1121      35.658  24.142  20.465  1.00  0.00      B    H  
ATOM   3383  H2  HOH B1121      37.154  24.598  20.680  1.00  0.00      B    H  
ATOM   3384  O   HOH B1122       6.302   6.004  29.358  1.00  0.00      B    O  
ATOM   3385  H1  HOH B1122       5.585   5.399  29.753  1.00  0.00      B    H  
ATOM   3386  H2  HOH B1122       6.814   6.430  30.077  1.00  0.00      B    H  
ATOM   3387  O   HOH B1123      31.185  35.926  29.362  1.00  0.00      B    O  
ATOM   3388  H1  HOH B1123      30.932  35.076  29.837  1.00  0.00      B    H  
ATOM   3389  H2  HOH B1123      31.348  36.668  30.040  1.00  0.00      B    H  
ATOM   3390  O   HOH B1124      35.918  12.918  13.694  1.00  0.00      B    O  
ATOM   3391  H1  HOH B1124      36.829  12.700  14.108  1.00  0.00      B    H  
ATOM   3392  H2  HOH B1124      36.020  13.266  12.753  1.00  0.00      B    H  
ATOM   3393  O   HOH B1125      38.021  31.488   7.570  1.00  0.00      B    O  
ATOM   3394  H1  HOH B1125      37.907  30.616   8.079  1.00  0.00      B    H  
ATOM   3395  H2  HOH B1125      37.167  31.857   7.171  1.00  0.00      B    H  
ATOM   3396  O   HOH B1126      13.368   5.463  15.339  1.00  0.00      B    O  
ATOM   3397  H1  HOH B1126      13.115   5.511  14.353  1.00  0.00      B    H  
ATOM   3398  H2  HOH B1126      12.979   4.666  15.795  1.00  0.00      B    H  
ATOM   3399  O   HOH B1127       1.526  20.281  35.639  1.00  0.00      B    O  
ATOM   3400  H1  HOH B1127       0.653  19.782  35.652  1.00  0.00      B    H  
ATOM   3401  H2  HOH B1127       2.222  19.838  36.217  1.00  0.00      B    H  
ATOM   3402  O   HOH B1128      24.843  28.533  24.211  1.00  0.00      B    O  
ATOM   3403  H1  HOH B1128      24.928  27.547  24.449  1.00  0.00      B    H  
ATOM   3404  H2  HOH B1128      24.073  28.909  24.787  1.00  0.00      B    H  
ATOM   3405  O   HOH B1129      38.976  18.917  26.210  1.00  0.00      B    O  
ATOM   3406  H1  HOH B1129      38.893  18.201  26.902  1.00  0.00      B    H  
ATOM   3407  H2  HOH B1129      39.464  18.411  25.417  1.00  0.00      B    H  
ATOM   3408  O   HOH B1130      13.513  23.964  30.712  1.00  0.00      B    O  
ATOM   3409  H1  HOH B1130      12.950  23.682  31.513  1.00  0.00      B    H  
ATOM   3410  H2  HOH B1130      14.078  23.183  30.433  1.00  0.00      B    H  
ATOM   3411  O   HOH B1131      33.735  21.690  10.613  1.00  0.00      B    O  
ATOM   3412  H1  HOH B1131      34.209  22.566  10.426  1.00  0.00      B    H  
ATOM   3413  H2  HOH B1131      34.127  20.932  10.036  1.00  0.00      B    H  
ATOM   3414  O   HOH B1132       2.932  33.732  27.850  1.00  0.00      B    O  
ATOM   3415  H1  HOH B1132       3.714  33.229  28.275  1.00  0.00      B    H  
ATOM   3416  H2  HOH B1132       3.277  34.660  27.669  1.00  0.00      B    H  
ATOM   3417  O   HOH B1133      19.447  11.275   3.519  1.00  0.00      B    O  
ATOM   3418  H1  HOH B1133      19.097  11.880   4.200  1.00  0.00      B    H  
ATOM   3419  H2  HOH B1133      18.657  10.675   3.272  1.00  0.00      B    H  
ATOM   3420  O   HOH B1134       1.249  24.163  22.889  1.00  0.00      B    O  
ATOM   3421  H1  HOH B1134       0.553  24.301  22.111  1.00  0.00      B    H  
ATOM   3422  H2  HOH B1134       1.936  24.897  22.747  1.00  0.00      B    H  
ATOM   3423  O   HOH B1135      10.973  28.887  23.057  1.00  0.00      B    O  
ATOM   3424  H1  HOH B1135      10.708  29.110  23.984  1.00  0.00      B    H  
ATOM   3425  H2  HOH B1135      10.096  28.918  22.490  1.00  0.00      B    H  
ATOM   3426  O   HOH B1136      26.363  13.616   9.425  1.00  0.00      B    O  
ATOM   3427  H1  HOH B1136      26.574  13.086  10.249  1.00  0.00      B    H  
ATOM   3428  H2  HOH B1136      26.644  13.053   8.623  1.00  0.00      B    H  
ATOM   3429  O   HOH B1137      13.742  16.080  29.246  1.00  0.00      B    O  
ATOM   3430  H1  HOH B1137      13.254  16.847  29.692  1.00  0.00      B    H  
ATOM   3431  H2  HOH B1137      14.625  15.950  29.711  1.00  0.00      B    H  
ATOM   3432  O   HOH B1138      30.843  19.449  29.407  1.00  0.00      B    O  
ATOM   3433  H1  HOH B1138      30.235  19.576  30.153  1.00  0.00      B    H  
ATOM   3434  H2  HOH B1138      30.296  19.711  28.569  1.00  0.00      B    H  
ATOM   3435  O   HOH B1139       7.332  15.771  13.560  1.00  0.00      B    O  
ATOM   3436  H1  HOH B1139       8.171  16.228  13.134  1.00  0.00      B    H  
ATOM   3437  H2  HOH B1139       7.342  14.801  13.332  1.00  0.00      B    H  
ATOM   3438  O   HOH B1140      26.132  13.910  27.504  1.00  0.00      B    O  
ATOM   3439  H1  HOH B1140      26.956  14.515  27.390  1.00  0.00      B    H  
ATOM   3440  H2  HOH B1140      25.801  13.687  26.598  1.00  0.00      B    H  
ATOM   3441  O   HOH B1141      15.228  26.335  33.632  1.00  0.00      B    O  
ATOM   3442  H1  HOH B1141      14.748  26.846  32.874  1.00  0.00      B    H  
ATOM   3443  H2  HOH B1141      14.779  26.613  34.545  1.00  0.00      B    H  
ATOM   3444  O   HOH B1142      24.948  17.496  26.333  1.00  0.00      B    O  
ATOM   3445  H1  HOH B1142      24.867  17.756  25.340  1.00  0.00      B    H  
ATOM   3446  H2  HOH B1142      25.911  17.703  26.501  1.00  0.00      B    H  
ATOM   3447  O   HOH B1143      18.885  38.082  18.101  1.00  0.00      B    O  
ATOM   3448  H1  HOH B1143      18.939  37.183  17.618  1.00  0.00      B    H  
ATOM   3449  H2  HOH B1143      19.507  38.687  17.614  1.00  0.00      B    H  
ATOM   3450  O   HOH B1144      29.431  14.242  17.767  1.00  0.00      B    O  
ATOM   3451  H1  HOH B1144      30.050  13.653  17.265  1.00  0.00      B    H  
ATOM   3452  H2  HOH B1144      29.422  15.153  17.330  1.00  0.00      B    H  
ATOM   3453  O   HOH B1145      15.851  31.126  30.594  1.00  0.00      B    O  
ATOM   3454  H1  HOH B1145      15.473  30.678  31.457  1.00  0.00      B    H  
ATOM   3455  H2  HOH B1145      15.128  31.607  30.108  1.00  0.00      B    H  
ATOM   3456  O   HOH B1146      12.731  -0.022  12.071  1.00  0.00      B    O  
ATOM   3457  H1  HOH B1146      11.875   0.265  11.653  1.00  0.00      B    H  
ATOM   3458  H2  HOH B1146      13.416  -0.019  11.357  1.00  0.00      B    H  
ATOM   3459  O   HOH B1147      33.206  31.715   4.285  1.00  0.00      B    O  
ATOM   3460  H1  HOH B1147      33.707  32.007   5.108  1.00  0.00      B    H  
ATOM   3461  H2  HOH B1147      33.424  30.788   4.124  1.00  0.00      B    H  
ATOM   3462  O   HOH B1148      33.627  12.448  27.217  1.00  0.00      B    O  
ATOM   3463  H1  HOH B1148      33.787  11.570  27.660  1.00  0.00      B    H  
ATOM   3464  H2  HOH B1148      33.937  13.257  27.763  1.00  0.00      B    H  
ATOM   3465  O   HOH B1149      26.450  28.213   2.186  1.00  0.00      B    O  
ATOM   3466  H1  HOH B1149      26.752  27.849   3.115  1.00  0.00      B    H  
ATOM   3467  H2  HOH B1149      26.177  29.139   2.293  1.00  0.00      B    H  
ATOM   3468  O   HOH B1150      24.269   2.913   6.918  1.00  0.00      B    O  
ATOM   3469  H1  HOH B1150      24.918   3.662   6.885  1.00  0.00      B    H  
ATOM   3470  H2  HOH B1150      24.815   2.078   6.891  1.00  0.00      B    H  
ATOM   3471  O   HOH B1151       1.785  13.795  12.707  1.00  0.00      B    O  
ATOM   3472  H1  HOH B1151       0.991  13.314  13.155  1.00  0.00      B    H  
ATOM   3473  H2  HOH B1151       1.762  14.738  12.992  1.00  0.00      B    H  
ATOM   3474  O   HOH B1152      31.484   5.232  34.956  1.00  0.00      B    O  
ATOM   3475  H1  HOH B1152      31.849   4.285  35.013  1.00  0.00      B    H  
ATOM   3476  H2  HOH B1152      31.649   5.602  34.003  1.00  0.00      B    H  
ATOM   3477  O   HOH B1153      21.595  16.023  38.883  1.00  0.00      B    O  
ATOM   3478  H1  HOH B1153      20.664  15.911  38.649  1.00  0.00      B    H  
ATOM   3479  H2  HOH B1153      21.781  16.962  39.062  1.00  0.00      B    H  
ATOM   3480  O   HOH B1154      26.150  19.173  11.268  1.00  0.00      B    O  
ATOM   3481  H1  HOH B1154      27.137  19.207  10.974  1.00  0.00      B    H  
ATOM   3482  H2  HOH B1154      26.051  19.996  11.879  1.00  0.00      B    H  
ATOM   3483  O   HOH B1155      37.694  21.028   9.923  1.00  0.00      B    O  
ATOM   3484  H1  HOH B1155      38.671  20.658   9.979  1.00  0.00      B    H  
ATOM   3485  H2  HOH B1155      37.561  21.397   8.960  1.00  0.00      B    H  
ATOM   3486  O   HOH B1156      12.513  25.101  18.526  1.00  0.00      B    O  
ATOM   3487  H1  HOH B1156      11.610  25.549  18.644  1.00  0.00      B    H  
ATOM   3488  H2  HOH B1156      13.068  25.689  17.858  1.00  0.00      B    H  
ATOM   3489  O   HOH B1157      11.659  36.085  24.953  1.00  0.00      B    O  
ATOM   3490  H1  HOH B1157      11.719  35.157  25.326  1.00  0.00      B    H  
ATOM   3491  H2  HOH B1157      12.307  36.145  24.202  1.00  0.00      B    H  
ATOM   3492  O   HOH B1158      33.733  17.061  30.471  1.00  0.00      B    O  
ATOM   3493  H1  HOH B1158      33.300  17.272  31.374  1.00  0.00      B    H  
ATOM   3494  H2  HOH B1158      34.425  17.796  30.256  1.00  0.00      B    H  
ATOM   3495  O   HOH B1159      29.277  31.730  24.892  1.00  0.00      B    O  
ATOM   3496  H1  HOH B1159      30.239  31.435  25.119  1.00  0.00      B    H  
ATOM   3497  H2  HOH B1159      28.641  31.051  25.242  1.00  0.00      B    H  
ATOM   3498  O   HOH B1160      19.722   5.925  21.759  1.00  0.00      B    O  
ATOM   3499  H1  HOH B1160      18.932   6.537  21.619  1.00  0.00      B    H  
ATOM   3500  H2  HOH B1160      19.518   4.954  21.472  1.00  0.00      B    H  
ATOM   3501  O   HOH B1161       9.537  33.457  20.138  1.00  0.00      B    O  
ATOM   3502  H1  HOH B1161       8.674  33.633  20.725  1.00  0.00      B    H  
ATOM   3503  H2  HOH B1161       9.902  32.491  20.354  1.00  0.00      B    H  
ATOM   3504  O   HOH B1162      23.196   1.467  13.467  1.00  0.00      B    O  
ATOM   3505  H1  HOH B1162      23.559   1.351  12.559  1.00  0.00      B    H  
ATOM   3506  H2  HOH B1162      23.313   2.457  13.655  1.00  0.00      B    H  
ATOM   3507  O   HOH B1163       5.108  16.858   2.776  1.00  0.00      B    O  
ATOM   3508  H1  HOH B1163       5.844  17.563   2.785  1.00  0.00      B    H  
ATOM   3509  H2  HOH B1163       4.241  17.336   2.999  1.00  0.00      B    H  
ATOM   3510  O   HOH B1164      21.203  18.332  34.622  1.00  0.00      B    O  
ATOM   3511  H1  HOH B1164      21.722  18.461  35.472  1.00  0.00      B    H  
ATOM   3512  H2  HOH B1164      21.048  17.382  34.535  1.00  0.00      B    H  
ATOM   3513  O   HOH B1165      12.126   9.970  15.815  1.00  0.00      B    O  
ATOM   3514  H1  HOH B1165      12.569   9.432  15.060  1.00  0.00      B    H  
ATOM   3515  H2  HOH B1165      11.774   9.262  16.449  1.00  0.00      B    H  
ATOM   3516  O   HOH B1166      13.730  19.639  27.402  1.00  0.00      B    O  
ATOM   3517  H1  HOH B1166      14.384  20.024  28.128  1.00  0.00      B    H  
ATOM   3518  H2  HOH B1166      13.722  20.231  26.565  1.00  0.00      B    H  
ATOM   3519  O   HOH B1167      33.932  14.980  22.664  1.00  0.00      B    O  
ATOM   3520  H1  HOH B1167      33.447  14.247  23.143  1.00  0.00      B    H  
ATOM   3521  H2  HOH B1167      34.774  14.582  22.280  1.00  0.00      B    H  
ATOM   3522  O   HOH B1168      11.759  27.861  14.755  1.00  0.00      B    O  
ATOM   3523  H1  HOH B1168      10.752  27.992  14.970  1.00  0.00      B    H  
ATOM   3524  H2  HOH B1168      11.942  28.060  13.770  1.00  0.00      B    H  
ATOM   3525  O   HOH B1169      37.825  22.219   7.207  1.00  0.00      B    O  
ATOM   3526  H1  HOH B1169      38.670  22.748   7.062  1.00  0.00      B    H  
ATOM   3527  H2  HOH B1169      37.602  21.718   6.319  1.00  0.00      B    H  
ATOM   3528  O   HOH B1170      34.482  31.889  28.453  1.00  0.00      B    O  
ATOM   3529  H1  HOH B1170      33.751  31.504  28.005  1.00  0.00      B    H  
ATOM   3530  H2  HOH B1170      35.214  31.208  28.357  1.00  0.00      B    H  
ATOM   3531  O   HOH B1171      10.796   7.641  14.237  1.00  0.00      B    O  
ATOM   3532  H1  HOH B1171      10.779   6.991  14.929  1.00  0.00      B    H  
ATOM   3533  H2  HOH B1171      11.729   7.693  13.856  1.00  0.00      B    H  
ATOM   3534  O   HOH B1172      16.422  27.806  19.697  1.00  0.00      B    O  
ATOM   3535  H1  HOH B1172      16.722  28.477  20.425  1.00  0.00      B    H  
ATOM   3536  H2  HOH B1172      15.558  27.291  19.979  1.00  0.00      B    H  
ATOM   3537  O   HOH B1173      31.824  37.299  33.325  1.00  0.00      B    O  
ATOM   3538  H1  HOH B1173      31.794  38.235  32.945  1.00  0.00      B    H  
ATOM   3539  H2  HOH B1173      32.372  36.724  32.704  1.00  0.00      B    H  
ATOM   3540  O   HOH B1174      10.475  36.695   4.492  1.00  0.00      B    O  
ATOM   3541  H1  HOH B1174       9.613  37.013   4.860  1.00  0.00      B    H  
ATOM   3542  H2  HOH B1174      10.312  36.535   3.555  1.00  0.00      B    H  
ATOM   3543  O   HOH B1175      28.556  21.292  12.649  1.00  0.00      B    O  
ATOM   3544  H1  HOH B1175      28.272  22.086  12.129  1.00  0.00      B    H  
ATOM   3545  H2  HOH B1175      28.761  20.482  12.089  1.00  0.00      B    H  
ATOM   3546  O   HOH B1176      33.371  38.424  13.815  1.00  0.00      B    O  
ATOM   3547  H1  HOH B1176      34.196  38.858  13.532  1.00  0.00      B    H  
ATOM   3548  H2  HOH B1176      33.284  38.664  14.851  1.00  0.00      B    H  
ATOM   3549  O   HOH B1177      26.067  25.768  32.361  1.00  0.00      B    O  
ATOM   3550  H1  HOH B1177      25.624  26.260  33.087  1.00  0.00      B    H  
ATOM   3551  H2  HOH B1177      26.585  26.335  31.742  1.00  0.00      B    H  
ATOM   3552  O   HOH B1178      31.881  30.818  26.290  1.00  0.00      B    O  
ATOM   3553  H1  HOH B1178      32.617  30.308  25.818  1.00  0.00      B    H  
ATOM   3554  H2  HOH B1178      32.066  31.787  26.183  1.00  0.00      B    H  
ATOM   3555  O   HOH B1179      14.527  32.576  36.622  1.00  0.00      B    O  
ATOM   3556  H1  HOH B1179      13.509  32.335  36.529  1.00  0.00      B    H  
ATOM   3557  H2  HOH B1179      14.594  33.185  37.435  1.00  0.00      B    H  
ATOM   3558  O   HOH B1180      18.144  13.463   4.789  1.00  0.00      B    O  
ATOM   3559  H1  HOH B1180      17.337  13.795   5.338  1.00  0.00      B    H  
ATOM   3560  H2  HOH B1180      18.928  13.765   5.407  1.00  0.00      B    H  
ATOM   3561  O   HOH B1181      14.561  -0.181  24.384  1.00  0.00      B    O  
ATOM   3562  H1  HOH B1181      15.405   0.371  24.406  1.00  0.00      B    H  
ATOM   3563  H2  HOH B1181      13.763   0.448  24.253  1.00  0.00      B    H  
ATOM   3564  O   HOH B1182       4.001  27.199  29.186  1.00  0.00      B    O  
ATOM   3565  H1  HOH B1182       3.843  27.109  30.179  1.00  0.00      B    H  
ATOM   3566  H2  HOH B1182       3.108  26.852  28.722  1.00  0.00      B    H  
ATOM   3567  O   HOH B1183       7.210  17.786  36.150  1.00  0.00      B    O  
ATOM   3568  H1  HOH B1183       6.518  17.489  36.852  1.00  0.00      B    H  
ATOM   3569  H2  HOH B1183       8.109  17.607  36.535  1.00  0.00      B    H  
ATOM   3570  O   HOH B1184      31.253  28.205   6.928  1.00  0.00      B    O  
ATOM   3571  H1  HOH B1184      30.902  27.979   5.934  1.00  0.00      B    H  
ATOM   3572  H2  HOH B1184      30.830  29.049   7.177  1.00  0.00      B    H  
ATOM   3573  O   HOH B1185      36.188  11.230  21.017  1.00  0.00      B    O  
ATOM   3574  H1  HOH B1185      35.301  11.233  20.462  1.00  0.00      B    H  
ATOM   3575  H2  HOH B1185      36.996  11.325  20.415  1.00  0.00      B    H  
ATOM   3576  O   HOH B1186       5.383  11.270  26.346  1.00  0.00      B    O  
ATOM   3577  H1  HOH B1186       5.742  12.074  26.786  1.00  0.00      B    H  
ATOM   3578  H2  HOH B1186       4.739  11.553  25.608  1.00  0.00      B    H  
ATOM   3579  O   HOH B1187      28.971  28.743  33.661  1.00  0.00      B    O  
ATOM   3580  H1  HOH B1187      28.953  27.714  33.763  1.00  0.00      B    H  
ATOM   3581  H2  HOH B1187      28.319  29.163  34.290  1.00  0.00      B    H  
ATOM   3582  O   HOH B1188      10.878   8.316  17.631  1.00  0.00      B    O  
ATOM   3583  H1  HOH B1188      10.536   7.322  17.499  1.00  0.00      B    H  
ATOM   3584  H2  HOH B1188      11.868   8.191  17.928  1.00  0.00      B    H  
ATOM   3585  O   HOH B1189      36.011  29.930  17.584  1.00  0.00      B    O  
ATOM   3586  H1  HOH B1189      36.148  30.797  18.052  1.00  0.00      B    H  
ATOM   3587  H2  HOH B1189      35.059  29.846  17.338  1.00  0.00      B    H  
ATOM   3588  O   HOH B1190      11.624   7.743  25.525  1.00  0.00      B    O  
ATOM   3589  H1  HOH B1190      12.623   8.010  25.721  1.00  0.00      B    H  
ATOM   3590  H2  HOH B1190      11.397   8.205  24.667  1.00  0.00      B    H  
ATOM   3591  O   HOH B1191      35.524  38.242   6.948  1.00  0.00      B    O  
ATOM   3592  H1  HOH B1191      36.062  38.965   6.485  1.00  0.00      B    H  
ATOM   3593  H2  HOH B1191      35.559  38.400   7.969  1.00  0.00      B    H  
ATOM   3594  O   HOH B1192       3.493  19.150  30.543  1.00  0.00      B    O  
ATOM   3595  H1  HOH B1192       3.270  19.268  31.538  1.00  0.00      B    H  
ATOM   3596  H2  HOH B1192       4.466  18.801  30.447  1.00  0.00      B    H  
ATOM   3597  O   HOH B1193      33.319  35.874  31.646  1.00  0.00      B    O  
ATOM   3598  H1  HOH B1193      33.320  35.201  30.858  1.00  0.00      B    H  
ATOM   3599  H2  HOH B1193      34.269  35.980  31.955  1.00  0.00      B    H  
ATOM   3600  O   HOH B1194       1.636   4.681  29.530  1.00  0.00      B    O  
ATOM   3601  H1  HOH B1194       0.899   5.408  29.707  1.00  0.00      B    H  
ATOM   3602  H2  HOH B1194       2.455   5.163  29.215  1.00  0.00      B    H  
ATOM   3603  O   HOH B1195      19.539  38.504  14.459  1.00  0.00      B    O  
ATOM   3604  H1  HOH B1195      18.625  38.080  14.273  1.00  0.00      B    H  
ATOM   3605  H2  HOH B1195      19.662  39.126  13.680  1.00  0.00      B    H  
ATOM   3606  O   HOH B1196       4.248   6.447   6.606  1.00  0.00      B    O  
ATOM   3607  H1  HOH B1196       5.034   7.086   6.431  1.00  0.00      B    H  
ATOM   3608  H2  HOH B1196       4.198   5.810   5.843  1.00  0.00      B    H  
ATOM   3609  O   HOH B1197      20.240  17.551  29.859  1.00  0.00      B    O  
ATOM   3610  H1  HOH B1197      20.307  16.944  28.982  1.00  0.00      B    H  
ATOM   3611  H2  HOH B1197      19.257  17.781  29.980  1.00  0.00      B    H  
ATOM   3612  O   HOH B1198      21.496  38.142  19.913  1.00  0.00      B    O  
ATOM   3613  H1  HOH B1198      21.411  37.467  20.688  1.00  0.00      B    H  
ATOM   3614  H2  HOH B1198      20.626  38.043  19.419  1.00  0.00      B    H  
ATOM   3615  O   HOH B1199      35.299  36.409  26.981  1.00  0.00      B    O  
ATOM   3616  H1  HOH B1199      35.333  36.677  25.992  1.00  0.00      B    H  
ATOM   3617  H2  HOH B1199      35.690  37.181  27.482  1.00  0.00      B    H  
ATOM   3618  O   HOH B1200      12.345  16.452  23.896  1.00  0.00      B    O  
ATOM   3619  H1  HOH B1200      12.647  16.395  24.898  1.00  0.00      B    H  
ATOM   3620  H2  HOH B1200      12.075  17.398  23.762  1.00  0.00      B    H  
ATOM   3621  O   HOH B1201      36.973  16.484  11.282  1.00  0.00      B    O  
ATOM   3622  H1  HOH B1201      36.428  17.135  11.805  1.00  0.00      B    H  
ATOM   3623  H2  HOH B1201      37.884  16.311  11.778  1.00  0.00      B    H  
ATOM   3624  O   HOH B1202      21.961  21.502   8.328  1.00  0.00      B    O  
ATOM   3625  H1  HOH B1202      22.619  21.957   8.958  1.00  0.00      B    H  
ATOM   3626  H2  HOH B1202      22.539  21.290   7.487  1.00  0.00      B    H  
ATOM   3627  O   HOH B1203      29.747  12.901  10.850  1.00  0.00      B    O  
ATOM   3628  H1  HOH B1203      29.390  12.088  11.307  1.00  0.00      B    H  
ATOM   3629  H2  HOH B1203      30.543  12.556  10.204  1.00  0.00      B    H  
ATOM   3630  O   HOH B1204      18.716   3.426  36.263  1.00  0.00      B    O  
ATOM   3631  H1  HOH B1204      18.629   4.423  36.004  1.00  0.00      B    H  
ATOM   3632  H2  HOH B1204      19.233   3.394  37.092  1.00  0.00      B    H  
ATOM   3633  O   HOH B1205      18.752  24.179  24.201  1.00  0.00      B    O  
ATOM   3634  H1  HOH B1205      19.562  23.643  24.596  1.00  0.00      B    H  
ATOM   3635  H2  HOH B1205      17.939  23.639  24.369  1.00  0.00      B    H  
ATOM   3636  O   HOH B1206      12.524   2.732   1.636  1.00  0.00      B    O  
ATOM   3637  H1  HOH B1206      11.971   2.372   0.865  1.00  0.00      B    H  
ATOM   3638  H2  HOH B1206      12.402   2.187   2.512  1.00  0.00      B    H  
ATOM   3639  O   HOH B1207      29.623  25.661  37.140  1.00  0.00      B    O  
ATOM   3640  H1  HOH B1207      29.704  24.789  37.690  1.00  0.00      B    H  
ATOM   3641  H2  HOH B1207      30.211  26.339  37.572  1.00  0.00      B    H  
ATOM   3642  O   HOH B1208      25.573   4.811  10.438  1.00  0.00      B    O  
ATOM   3643  H1  HOH B1208      25.412   4.901   9.441  1.00  0.00      B    H  
ATOM   3644  H2  HOH B1208      25.792   3.817  10.524  1.00  0.00      B    H  
ATOM   3645  O   HOH B1209      23.229  15.757  32.623  1.00  0.00      B    O  
ATOM   3646  H1  HOH B1209      23.898  14.991  32.461  1.00  0.00      B    H  
ATOM   3647  H2  HOH B1209      22.439  15.471  33.153  1.00  0.00      B    H  
ATOM   3648  O   HOH B1210       7.590  13.729   6.478  1.00  0.00      B    O  
ATOM   3649  H1  HOH B1210       6.983  13.244   5.772  1.00  0.00      B    H  
ATOM   3650  H2  HOH B1210       8.233  14.324   5.973  1.00  0.00      B    H  
ATOM   3651  O   HOH B1211      15.468   8.386  11.630  1.00  0.00      B    O  
ATOM   3652  H1  HOH B1211      15.941   7.481  11.715  1.00  0.00      B    H  
ATOM   3653  H2  HOH B1211      15.609   8.658  10.688  1.00  0.00      B    H  
ATOM   3654  O   HOH B1212       9.597  34.153  17.552  1.00  0.00      B    O  
ATOM   3655  H1  HOH B1212       9.804  34.005  18.516  1.00  0.00      B    H  
ATOM   3656  H2  HOH B1212       9.803  33.322  17.022  1.00  0.00      B    H  
ATOM   3657  O   HOH B1213      12.541  22.280  11.485  1.00  0.00      B    O  
ATOM   3658  H1  HOH B1213      12.985  21.487  11.890  1.00  0.00      B    H  
ATOM   3659  H2  HOH B1213      12.113  22.897  12.161  1.00  0.00      B    H  
ATOM   3660  O   HOH B1214       3.041  22.304   5.582  1.00  0.00      B    O  
ATOM   3661  H1  HOH B1214       3.769  22.749   4.995  1.00  0.00      B    H  
ATOM   3662  H2  HOH B1214       2.285  21.976   4.968  1.00  0.00      B    H  
ATOM   3663  O   HOH B1215       3.049  19.812  21.615  1.00  0.00      B    O  
ATOM   3664  H1  HOH B1215       3.276  19.388  20.710  1.00  0.00      B    H  
ATOM   3665  H2  HOH B1215       2.690  20.766  21.544  1.00  0.00      B    H  
ATOM   3666  O   HOH B1216      15.580  28.089  29.188  1.00  0.00      B    O  
ATOM   3667  H1  HOH B1216      16.467  28.346  29.617  1.00  0.00      B    H  
ATOM   3668  H2  HOH B1216      15.095  28.949  29.064  1.00  0.00      B    H  
ATOM   3669  O   HOH B1217      15.877   6.934   3.721  1.00  0.00      B    O  
ATOM   3670  H1  HOH B1217      15.595   7.491   2.875  1.00  0.00      B    H  
ATOM   3671  H2  HOH B1217      16.084   5.970   3.444  1.00  0.00      B    H  
ATOM   3672  O   HOH B1218      18.357  37.842  -0.103  1.00  0.00      B    O  
ATOM   3673  H1  HOH B1218      17.995  38.469   0.578  1.00  0.00      B    H  
ATOM   3674  H2  HOH B1218      19.356  37.949  -0.068  1.00  0.00      B    H  
ATOM   3675  O   HOH B1219      27.506  30.360  35.880  1.00  0.00      B    O  
ATOM   3676  H1  HOH B1219      27.230  29.664  36.584  1.00  0.00      B    H  
ATOM   3677  H2  HOH B1219      28.070  31.123  36.342  1.00  0.00      B    H  
ATOM   3678  O   HOH B1220       3.117  25.484   3.601  1.00  0.00      B    O  
ATOM   3679  H1  HOH B1220       2.160  25.267   3.590  1.00  0.00      B    H  
ATOM   3680  H2  HOH B1220       3.657  24.617   3.427  1.00  0.00      B    H  
ATOM   3681  O   HOH B1221       4.237  16.197   6.439  1.00  0.00      B    O  
ATOM   3682  H1  HOH B1221       3.739  15.715   7.135  1.00  0.00      B    H  
ATOM   3683  H2  HOH B1221       4.045  15.725   5.526  1.00  0.00      B    H  
ATOM   3684  O   HOH B1222       8.861  12.861   2.899  1.00  0.00      B    O  
ATOM   3685  H1  HOH B1222       8.429  12.015   3.296  1.00  0.00      B    H  
ATOM   3686  H2  HOH B1222       8.820  13.602   3.584  1.00  0.00      B    H  
ATOM   3687  O   HOH B1223      31.170  12.558  23.540  1.00  0.00      B    O  
ATOM   3688  H1  HOH B1223      30.712  12.138  24.337  1.00  0.00      B    H  
ATOM   3689  H2  HOH B1223      32.183  12.457  23.731  1.00  0.00      B    H  
ATOM   3690  O   HOH B1224      30.516  27.393  25.830  1.00  0.00      B    O  
ATOM   3691  H1  HOH B1224      29.733  27.344  26.481  1.00  0.00      B    H  
ATOM   3692  H2  HOH B1224      30.238  27.931  25.079  1.00  0.00      B    H  
ATOM   3693  O   HOH B1225       0.860  24.605  25.404  1.00  0.00      B    O  
ATOM   3694  H1  HOH B1225       1.640  25.267  25.500  1.00  0.00      B    H  
ATOM   3695  H2  HOH B1225       0.916  24.149  24.473  1.00  0.00      B    H  
ATOM   3696  O   HOH B1226       8.670   5.554  13.999  1.00  0.00      B    O  
ATOM   3697  H1  HOH B1226       9.278   6.252  13.699  1.00  0.00      B    H  
ATOM   3698  H2  HOH B1226       8.307   5.086  13.161  1.00  0.00      B    H  
ATOM   3699  O   HOH B1227      19.389   6.409   2.838  1.00  0.00      B    O  
ATOM   3700  H1  HOH B1227      18.667   6.536   2.175  1.00  0.00      B    H  
ATOM   3701  H2  HOH B1227      20.294   6.699   2.427  1.00  0.00      B    H  
ATOM   3702  O   HOH B1228      16.315  11.869  10.326  1.00  0.00      B    O  
ATOM   3703  H1  HOH B1228      16.949  12.004  11.104  1.00  0.00      B    H  
ATOM   3704  H2  HOH B1228      16.828  11.338   9.609  1.00  0.00      B    H  
ATOM   3705  O   HOH B1229       8.731  10.370  17.688  1.00  0.00      B    O  
ATOM   3706  H1  HOH B1229       8.898  10.634  18.643  1.00  0.00      B    H  
ATOM   3707  H2  HOH B1229       9.362   9.618  17.480  1.00  0.00      B    H  
ATOM   3708  O   HOH B1230       5.565   2.082  22.388  1.00  0.00      B    O  
ATOM   3709  H1  HOH B1230       5.555   1.591  23.338  1.00  0.00      B    H  
ATOM   3710  H2  HOH B1230       6.547   2.002  22.044  1.00  0.00      B    H  
ATOM   3711  O   HOH B1231      25.847  30.565   9.822  1.00  0.00      B    O  
ATOM   3712  H1  HOH B1231      25.937  29.878  10.589  1.00  0.00      B    H  
ATOM   3713  H2  HOH B1231      24.888  30.768   9.734  1.00  0.00      B    H  
ATOM   3714  O   HOH B1232      37.675  23.581  26.003  1.00  0.00      B    O  
ATOM   3715  H1  HOH B1232      37.390  23.465  25.047  1.00  0.00      B    H  
ATOM   3716  H2  HOH B1232      38.484  24.152  25.812  1.00  0.00      B    H  
ATOM   3717  O   HOH B1233      11.354  19.792   1.287  1.00  0.00      B    O  
ATOM   3718  H1  HOH B1233      12.066  19.075   1.032  1.00  0.00      B    H  
ATOM   3719  H2  HOH B1233      10.410  19.392   1.241  1.00  0.00      B    H  
ATOM   3720  O   HOH B1234       6.314  38.178  28.387  1.00  0.00      B    O  
ATOM   3721  H1  HOH B1234       6.009  38.193  27.392  1.00  0.00      B    H  
ATOM   3722  H2  HOH B1234       6.776  39.087  28.582  1.00  0.00      B    H  
ATOM   3723  O   HOH B1235      27.142  34.247  27.245  1.00  0.00      B    O  
ATOM   3724  H1  HOH B1235      26.669  33.573  26.703  1.00  0.00      B    H  
ATOM   3725  H2  HOH B1235      26.941  34.028  28.229  1.00  0.00      B    H  
ATOM   3726  O   HOH B1236      21.708  29.741  22.951  1.00  0.00      B    O  
ATOM   3727  H1  HOH B1236      21.844  28.786  23.327  1.00  0.00      B    H  
ATOM   3728  H2  HOH B1236      20.721  29.966  22.943  1.00  0.00      B    H  
ATOM   3729  O   HOH B1237      26.422  18.929  38.575  1.00  0.00      B    O  
ATOM   3730  H1  HOH B1237      25.853  18.194  38.948  1.00  0.00      B    H  
ATOM   3731  H2  HOH B1237      26.191  19.070  37.631  1.00  0.00      B    H  
ATOM   3732  O   HOH B1238      19.741   3.622  38.938  1.00  0.00      B    O  
ATOM   3733  H1  HOH B1238      19.657   2.883  39.631  1.00  0.00      B    H  
ATOM   3734  H2  HOH B1238      20.613   3.471  38.446  1.00  0.00      B    H  
ATOM   3735  O   HOH B1239       5.039   8.405   9.227  1.00  0.00      B    O  
ATOM   3736  H1  HOH B1239       4.243   8.483   9.814  1.00  0.00      B    H  
ATOM   3737  H2  HOH B1239       4.746   8.531   8.265  1.00  0.00      B    H  
ATOM   3738  O   HOH B1240      33.468   9.755   9.675  1.00  0.00      B    O  
ATOM   3739  H1  HOH B1240      34.015  10.049   8.861  1.00  0.00      B    H  
ATOM   3740  H2  HOH B1240      34.174   9.562  10.374  1.00  0.00      B    H  
ATOM   3741  O   HOH B1241       1.512  17.361  15.039  1.00  0.00      B    O  
ATOM   3742  H1  HOH B1241       2.381  16.892  15.100  1.00  0.00      B    H  
ATOM   3743  H2  HOH B1241       1.172  17.173  14.088  1.00  0.00      B    H  
ATOM   3744  O   HOH B1242      37.046  10.591  34.700  1.00  0.00      B    O  
ATOM   3745  H1  HOH B1242      37.886  10.027  34.674  1.00  0.00      B    H  
ATOM   3746  H2  HOH B1242      37.059  11.154  33.803  1.00  0.00      B    H  
ATOM   3747  O   HOH B1243      20.452  13.703  21.228  1.00  0.00      B    O  
ATOM   3748  H1  HOH B1243      19.595  13.906  21.691  1.00  0.00      B    H  
ATOM   3749  H2  HOH B1243      21.046  14.531  21.084  1.00  0.00      B    H  
ATOM   3750  O   HOH B1244      24.928  18.652  30.568  1.00  0.00      B    O  
ATOM   3751  H1  HOH B1244      25.106  19.396  31.230  1.00  0.00      B    H  
ATOM   3752  H2  HOH B1244      23.962  18.294  30.772  1.00  0.00      B    H  
ATOM   3753  O   HOH B1245      34.761  19.152  32.232  1.00  0.00      B    O  
ATOM   3754  H1  HOH B1245      33.782  18.857  32.410  1.00  0.00      B    H  
ATOM   3755  H2  HOH B1245      34.824  20.116  31.907  1.00  0.00      B    H  
ATOM   3756  O   HOH B1246       4.346   7.947  38.175  1.00  0.00      B    O  
ATOM   3757  H1  HOH B1246       4.397   6.950  38.379  1.00  0.00      B    H  
ATOM   3758  H2  HOH B1246       5.054   8.095  37.476  1.00  0.00      B    H  
ATOM   3759  O   HOH B1247      21.869  18.685  11.691  1.00  0.00      B    O  
ATOM   3760  H1  HOH B1247      21.883  19.556  11.264  1.00  0.00      B    H  
ATOM   3761  H2  HOH B1247      21.677  18.772  12.701  1.00  0.00      B    H  
ATOM   3762  O   HOH B1248      18.523  26.089  21.272  1.00  0.00      B    O  
ATOM   3763  H1  HOH B1248      19.291  25.424  21.563  1.00  0.00      B    H  
ATOM   3764  H2  HOH B1248      17.645  25.808  21.638  1.00  0.00      B    H  
ATOM   3765  O   HOH B1249      39.389  36.800  27.160  1.00  0.00      B    O  
ATOM   3766  H1  HOH B1249      38.936  37.684  27.375  1.00  0.00      B    H  
ATOM   3767  H2  HOH B1249      38.644  36.049  27.057  1.00  0.00      B    H  
ATOM   3768  O   HOH B1250      21.821  15.921  20.897  1.00  0.00      B    O  
ATOM   3769  H1  HOH B1250      22.313  16.431  21.671  1.00  0.00      B    H  
ATOM   3770  H2  HOH B1250      22.477  15.917  20.165  1.00  0.00      B    H  
ATOM   3771  O   HOH B1251       3.998  29.567  37.640  1.00  0.00      B    O  
ATOM   3772  H1  HOH B1251       4.127  29.069  36.725  1.00  0.00      B    H  
ATOM   3773  H2  HOH B1251       4.629  30.341  37.639  1.00  0.00      B    H  
ATOM   3774  O   HOH B1252      17.244  19.924  13.079  1.00  0.00      B    O  
ATOM   3775  H1  HOH B1252      16.889  20.362  13.926  1.00  0.00      B    H  
ATOM   3776  H2  HOH B1252      16.958  18.954  13.095  1.00  0.00      B    H  
ATOM   3777  O   HOH B1253      22.381   4.333   8.045  1.00  0.00      B    O  
ATOM   3778  H1  HOH B1253      21.706   3.819   8.587  1.00  0.00      B    H  
ATOM   3779  H2  HOH B1253      23.178   3.754   7.788  1.00  0.00      B    H  
ATOM   3780  O   HOH B1254      26.591  16.610  29.986  1.00  0.00      B    O  
ATOM   3781  H1  HOH B1254      26.409  16.460  29.021  1.00  0.00      B    H  
ATOM   3782  H2  HOH B1254      26.124  17.388  30.305  1.00  0.00      B    H  
ATOM   3783  O   HOH B1255      12.879   4.598  30.273  1.00  0.00      B    O  
ATOM   3784  H1  HOH B1255      12.714   5.271  30.993  1.00  0.00      B    H  
ATOM   3785  H2  HOH B1255      13.891   4.424  30.207  1.00  0.00      B    H  
ATOM   3786  O   HOH B1256      15.954  25.026  22.073  1.00  0.00      B    O  
ATOM   3787  H1  HOH B1256      15.953  24.137  21.501  1.00  0.00      B    H  
ATOM   3788  H2  HOH B1256      15.812  24.873  23.011  1.00  0.00      B    H  
ATOM   3789  O   HOH B1257      36.189  17.241  18.023  1.00  0.00      B    O  
ATOM   3790  H1  HOH B1257      36.999  17.220  17.405  1.00  0.00      B    H  
ATOM   3791  H2  HOH B1257      35.401  17.085  17.530  1.00  0.00      B    H  
ATOM   3792  O   HOH B1258      24.646  25.069  16.685  1.00  0.00      B    O  
ATOM   3793  H1  HOH B1258      24.759  25.877  17.333  1.00  0.00      B    H  
ATOM   3794  H2  HOH B1258      23.747  24.639  16.856  1.00  0.00      B    H  
ATOM   3795  O   HOH B1259      28.385  36.380  33.820  1.00  0.00      B    O  
ATOM   3796  H1  HOH B1259      28.352  35.440  34.224  1.00  0.00      B    H  
ATOM   3797  H2  HOH B1259      27.590  36.434  33.235  1.00  0.00      B    H  
ATOM   3798  O   HOH B1260      13.975  23.704   0.363  1.00  0.00      B    O  
ATOM   3799  H1  HOH B1260      14.195  23.265  -0.529  1.00  0.00      B    H  
ATOM   3800  H2  HOH B1260      13.483  24.597   0.189  1.00  0.00      B    H  
ATOM   3801  O   HOH B1261      35.646   1.732  11.393  1.00  0.00      B    O  
ATOM   3802  H1  HOH B1261      36.504   1.639  11.871  1.00  0.00      B    H  
ATOM   3803  H2  HOH B1261      35.082   2.415  11.917  1.00  0.00      B    H  
ATOM   3804  O   HOH B1262      38.916  37.734  34.370  1.00  0.00      B    O  
ATOM   3805  H1  HOH B1262      39.276  37.458  35.254  1.00  0.00      B    H  
ATOM   3806  H2  HOH B1262      38.291  38.461  34.606  1.00  0.00      B    H  
ATOM   3807  O   HOH B1263      26.242  12.991  24.988  1.00  0.00      B    O  
ATOM   3808  H1  HOH B1263      26.701  12.806  24.062  1.00  0.00      B    H  
ATOM   3809  H2  HOH B1263      26.753  12.391  25.639  1.00  0.00      B    H  
ATOM   3810  O   HOH B1264      20.926   9.609   5.133  1.00  0.00      B    O  
ATOM   3811  H1  HOH B1264      20.404  10.216   4.522  1.00  0.00      B    H  
ATOM   3812  H2  HOH B1264      20.338   8.971   5.713  1.00  0.00      B    H  
ATOM   3813  O   HOH B1265      16.722  21.748  25.031  1.00  0.00      B    O  
ATOM   3814  H1  HOH B1265      17.231  21.033  24.545  1.00  0.00      B    H  
ATOM   3815  H2  HOH B1265      17.282  22.147  25.802  1.00  0.00      B    H  
ATOM   3816  O   HOH B1266      30.135  16.854  23.067  1.00  0.00      B    O  
ATOM   3817  H1  HOH B1266      30.480  16.921  24.037  1.00  0.00      B    H  
ATOM   3818  H2  HOH B1266      29.726  17.727  22.812  1.00  0.00      B    H  
ATOM   3819  O   HOH B1267      17.958  23.407  36.588  1.00  0.00      B    O  
ATOM   3820  H1  HOH B1267      17.318  22.631  36.305  1.00  0.00      B    H  
ATOM   3821  H2  HOH B1267      18.722  23.011  37.072  1.00  0.00      B    H  
ATOM   3822  O   HOH B1268      23.286  13.181  13.755  1.00  0.00      B    O  
ATOM   3823  H1  HOH B1268      24.179  12.655  14.067  1.00  0.00      B    H  
ATOM   3824  H2  HOH B1268      23.555  13.807  12.940  1.00  0.00      B    H  
ATOM   3825  O   HOH B1269       1.546   7.811  39.307  1.00  0.00      B    O  
ATOM   3826  H1  HOH B1269       2.489   7.657  39.041  1.00  0.00      B    H  
ATOM   3827  H2  HOH B1269       1.016   7.608  38.447  1.00  0.00      B    H  
ATOM   3828  O   HOH B1270      28.954  21.297  25.901  1.00  0.00      B    O  
ATOM   3829  H1  HOH B1270      28.497  22.138  25.933  1.00  0.00      B    H  
ATOM   3830  H2  HOH B1270      29.973  21.439  25.768  1.00  0.00      B    H  
ATOM   3831  O   HOH B1271      29.003  39.338  34.411  1.00  0.00      B    O  
ATOM   3832  H1  HOH B1271      28.819  39.526  33.430  1.00  0.00      B    H  
ATOM   3833  H2  HOH B1271      28.764  38.312  34.561  1.00  0.00      B    H  
ATOM   3834  O   HOH B1272      24.064  14.532  11.764  1.00  0.00      B    O  
ATOM   3835  H1  HOH B1272      23.986  15.503  11.487  1.00  0.00      B    H  
ATOM   3836  H2  HOH B1272      24.069  13.955  10.913  1.00  0.00      B    H  
ATOM   3837  O   HOH B1273      17.795  20.685   7.019  1.00  0.00      B    O  
ATOM   3838  H1  HOH B1273      18.650  21.149   6.756  1.00  0.00      B    H  
ATOM   3839  H2  HOH B1273      17.365  21.264   7.642  1.00  0.00      B    H  
ATOM   3840  O   HOH B1274       4.494  16.771  34.951  1.00  0.00      B    O  
ATOM   3841  H1  HOH B1274       4.054  16.846  35.860  1.00  0.00      B    H  
ATOM   3842  H2  HOH B1274       5.258  17.423  35.032  1.00  0.00      B    H  
ATOM   3843  O   HOH B1275      30.261  14.422  13.145  1.00  0.00      B    O  
ATOM   3844  H1  HOH B1275      30.277  13.998  12.236  1.00  0.00      B    H  
ATOM   3845  H2  HOH B1275      29.835  13.732  13.701  1.00  0.00      B    H  
ATOM   3846  O   HOH B1276      15.353   7.868  15.775  1.00  0.00      B    O  
ATOM   3847  H1  HOH B1276      15.799   6.899  15.724  1.00  0.00      B    H  
ATOM   3848  H2  HOH B1276      14.693   7.841  16.544  1.00  0.00      B    H  
ATOM   3849  O   HOH B1277       3.751   6.986  28.180  1.00  0.00      B    O  
ATOM   3850  H1  HOH B1277       3.573   6.484  27.336  1.00  0.00      B    H  
ATOM   3851  H2  HOH B1277       4.529   6.581  28.639  1.00  0.00      B    H  
ATOM   3852  O   HOH B1278      27.891  16.647  17.565  1.00  0.00      B    O  
ATOM   3853  H1  HOH B1278      27.299  17.082  18.261  1.00  0.00      B    H  
ATOM   3854  H2  HOH B1278      28.408  17.389  17.194  1.00  0.00      B    H  
ATOM   3855  O   HOH B1279      38.287  13.661   0.858  1.00  0.00      B    O  
ATOM   3856  H1  HOH B1279      39.244  13.383   0.969  1.00  0.00      B    H  
ATOM   3857  H2  HOH B1279      38.174  14.018  -0.105  1.00  0.00      B    H  
ATOM   3858  O   HOH B1280      24.066  14.310   1.489  1.00  0.00      B    O  
ATOM   3859  H1  HOH B1280      23.354  13.759   1.062  1.00  0.00      B    H  
ATOM   3860  H2  HOH B1280      23.682  15.061   2.034  1.00  0.00      B    H  
ATOM   3861  O   HOH B1281      24.031  38.772   4.059  1.00  0.00      B    O  
ATOM   3862  H1  HOH B1281      23.143  38.377   4.305  1.00  0.00      B    H  
ATOM   3863  H2  HOH B1281      23.882  39.422   3.299  1.00  0.00      B    H  
ATOM   3864  O   HOH B1282      26.889  24.775  19.655  1.00  0.00      B    O  
ATOM   3865  H1  HOH B1282      26.417  23.907  19.856  1.00  0.00      B    H  
ATOM   3866  H2  HOH B1282      27.827  24.621  19.186  1.00  0.00      B    H  
ATOM   3867  O   HOH B1283      33.625   3.933  10.069  1.00  0.00      B    O  
ATOM   3868  H1  HOH B1283      33.215   4.050   9.127  1.00  0.00      B    H  
ATOM   3869  H2  HOH B1283      32.878   3.964  10.739  1.00  0.00      B    H  
ATOM   3870  O   HOH B1284      27.247  25.326  23.306  1.00  0.00      B    O  
ATOM   3871  H1  HOH B1284      27.508  24.354  23.099  1.00  0.00      B    H  
ATOM   3872  H2  HOH B1284      27.784  25.855  22.654  1.00  0.00      B    H  
ATOM   3873  O   HOH B1285      31.352  20.215  20.959  1.00  0.00      B    O  
ATOM   3874  H1  HOH B1285      32.104  20.938  21.073  1.00  0.00      B    H  
ATOM   3875  H2  HOH B1285      31.802  19.350  20.789  1.00  0.00      B    H  
ATOM   3876  O   HOH B1286      35.418  39.409  19.524  1.00  0.00      B    O  
ATOM   3877  H1  HOH B1286      35.598  38.367  19.543  1.00  0.00      B    H  
ATOM   3878  H2  HOH B1286      34.730  39.543  18.777  1.00  0.00      B    H  
ATOM   3879  O   HOH B1287      36.668   9.983   4.060  1.00  0.00      B    O  
ATOM   3880  H1  HOH B1287      36.668   9.207   3.376  1.00  0.00      B    H  
ATOM   3881  H2  HOH B1287      35.652  10.008   4.367  1.00  0.00      B    H  
ATOM   3882  O   HOH B1288      27.355  29.455   7.800  1.00  0.00      B    O  
ATOM   3883  H1  HOH B1288      26.879  28.763   7.320  1.00  0.00      B    H  
ATOM   3884  H2  HOH B1288      26.763  29.615   8.597  1.00  0.00      B    H  
ATOM   3885  O   HOH B1289       9.429  11.686  26.138  1.00  0.00      B    O  
ATOM   3886  H1  HOH B1289      10.241  12.266  25.993  1.00  0.00      B    H  
ATOM   3887  H2  HOH B1289       9.532  11.161  27.005  1.00  0.00      B    H  
ATOM   3888  O   HOH B1290      30.577  35.614  24.396  1.00  0.00      B    O  
ATOM   3889  H1  HOH B1290      31.097  36.376  24.058  1.00  0.00      B    H  
ATOM   3890  H2  HOH B1290      30.438  35.878  25.365  1.00  0.00      B    H  
ATOM   3891  O   HOH B1291      32.201   2.410  35.870  1.00  0.00      B    O  
ATOM   3892  H1  HOH B1291      32.666   2.556  34.952  1.00  0.00      B    H  
ATOM   3893  H2  HOH B1291      32.342   1.480  36.258  1.00  0.00      B    H  
ATOM   3894  O   HOH B1292      36.052   6.914  10.951  1.00  0.00      B    O  
ATOM   3895  H1  HOH B1292      36.883   6.863  10.389  1.00  0.00      B    H  
ATOM   3896  H2  HOH B1292      36.256   6.575  11.847  1.00  0.00      B    H  
ATOM   3897  O   HOH B1293       6.893  30.394  30.866  1.00  0.00      B    O  
ATOM   3898  H1  HOH B1293       6.989  29.390  31.005  1.00  0.00      B    H  
ATOM   3899  H2  HOH B1293       6.450  30.771  31.649  1.00  0.00      B    H  
ATOM   3900  O   HOH B1294      34.325  32.304  21.982  1.00  0.00      B    O  
ATOM   3901  H1  HOH B1294      33.667  32.921  22.437  1.00  0.00      B    H  
ATOM   3902  H2  HOH B1294      33.950  32.029  21.088  1.00  0.00      B    H  
ATOM   3903  O   HOH B1295       9.451  21.009  29.293  1.00  0.00      B    O  
ATOM   3904  H1  HOH B1295       8.742  20.284  29.415  1.00  0.00      B    H  
ATOM   3905  H2  HOH B1295      10.367  20.637  29.430  1.00  0.00      B    H  
ATOM   3906  O   HOH B1296      32.722   6.364  12.170  1.00  0.00      B    O  
ATOM   3907  H1  HOH B1296      32.021   5.666  12.086  1.00  0.00      B    H  
ATOM   3908  H2  HOH B1296      33.204   6.530  11.295  1.00  0.00      B    H  
ATOM   3909  O   HOH B1297      20.054  21.868   6.253  1.00  0.00      B    O  
ATOM   3910  H1  HOH B1297      20.186  22.381   5.363  1.00  0.00      B    H  
ATOM   3911  H2  HOH B1297      20.948  21.462   6.519  1.00  0.00      B    H  
ATOM   3912  O   HOH B1298       5.933   4.425  34.738  1.00  0.00      B    O  
ATOM   3913  H1  HOH B1298       6.273   5.340  34.529  1.00  0.00      B    H  
ATOM   3914  H2  HOH B1298       6.083   3.811  33.958  1.00  0.00      B    H  
ATOM   3915  O   HOH B1299       4.816  38.957  39.220  1.00  0.00      B    O  
ATOM   3916  H1  HOH B1299       3.846  38.772  39.500  1.00  0.00      B    H  
ATOM   3917  H2  HOH B1299       4.866  39.242  38.259  1.00  0.00      B    H  
ATOM   3918  O   HOH B1300      23.052  30.782   9.613  1.00  0.00      B    O  
ATOM   3919  H1  HOH B1300      22.360  31.184  10.240  1.00  0.00      B    H  
ATOM   3920  H2  HOH B1300      22.782  30.977   8.664  1.00  0.00      B    H  
ATOM   3921  O   HOH B1301      35.564  21.299  21.789  1.00  0.00      B    O  
ATOM   3922  H1  HOH B1301      35.764  20.690  20.965  1.00  0.00      B    H  
ATOM   3923  H2  HOH B1301      36.259  22.049  21.845  1.00  0.00      B    H  
ATOM   3924  O   HOH B1302      12.741  21.098  23.351  1.00  0.00      B    O  
ATOM   3925  H1  HOH B1302      13.302  21.343  24.159  1.00  0.00      B    H  
ATOM   3926  H2  HOH B1302      13.166  21.546  22.531  1.00  0.00      B    H  
ATOM   3927  O   HOH B1303      32.717  33.363  26.046  1.00  0.00      B    O  
ATOM   3928  H1  HOH B1303      33.719  33.137  25.916  1.00  0.00      B    H  
ATOM   3929  H2  HOH B1303      32.740  34.311  26.262  1.00  0.00      B    H  
ATOM   3930  O   HOH B1304      16.957  12.210  26.477  1.00  0.00      B    O  
ATOM   3931  H1  HOH B1304      17.484  12.837  27.084  1.00  0.00      B    H  
ATOM   3932  H2  HOH B1304      17.114  12.425  25.493  1.00  0.00      B    H  
ATOM   3933  O   HOH B1305      16.526  15.386  37.291  1.00  0.00      B    O  
ATOM   3934  H1  HOH B1305      16.314  16.058  38.027  1.00  0.00      B    H  
ATOM   3935  H2  HOH B1305      15.684  14.799  37.262  1.00  0.00      B    H  
ATOM   3936  O   HOH B1306      28.935   7.474   7.132  1.00  0.00      B    O  
ATOM   3937  H1  HOH B1306      28.526   8.073   7.832  1.00  0.00      B    H  
ATOM   3938  H2  HOH B1306      29.955   7.581   7.238  1.00  0.00      B    H  
ATOM   3939  O   HOH B1307      32.265  13.375   0.801  1.00  0.00      B    O  
ATOM   3940  H1  HOH B1307      32.661  14.275   0.577  1.00  0.00      B    H  
ATOM   3941  H2  HOH B1307      32.577  12.700   0.079  1.00  0.00      B    H  
ATOM   3942  O   HOH B1308      39.313   5.102  25.853  1.00  0.00      B    O  
ATOM   3943  H1  HOH B1308      39.128   4.801  26.817  1.00  0.00      B    H  
ATOM   3944  H2  HOH B1308      38.475   5.564  25.470  1.00  0.00      B    H  
ATOM   3945  O   HOH B1309       4.489   8.988  12.787  1.00  0.00      B    O  
ATOM   3946  H1  HOH B1309       3.834   9.329  12.089  1.00  0.00      B    H  
ATOM   3947  H2  HOH B1309       4.700   7.990  12.568  1.00  0.00      B    H  
ATOM   3948  O   HOH B1310      15.348  37.443  11.672  1.00  0.00      B    O  
ATOM   3949  H1  HOH B1310      16.044  37.675  10.997  1.00  0.00      B    H  
ATOM   3950  H2  HOH B1310      14.904  36.589  11.370  1.00  0.00      B    H  
ATOM   3951  O   HOH B1311      19.655  16.927   9.011  1.00  0.00      B    O  
ATOM   3952  H1  HOH B1311      19.656  17.639   9.757  1.00  0.00      B    H  
ATOM   3953  H2  HOH B1311      20.203  16.139   9.405  1.00  0.00      B    H  
ATOM   3954  O   HOH B1312       0.777  22.694   1.309  1.00  0.00      B    O  
ATOM   3955  H1  HOH B1312       1.576  22.314   0.816  1.00  0.00      B    H  
ATOM   3956  H2  HOH B1312       0.040  22.841   0.570  1.00  0.00      B    H  
ATOM   3957  O   HOH B1313      23.841  25.277  12.537  1.00  0.00      B    O  
ATOM   3958  H1  HOH B1313      23.356  24.431  12.801  1.00  0.00      B    H  
ATOM   3959  H2  HOH B1313      23.775  25.970  13.282  1.00  0.00      B    H  
ATOM   3960  O   HOH B1314       8.069   3.912  29.744  1.00  0.00      B    O  
ATOM   3961  H1  HOH B1314       8.701   4.547  30.248  1.00  0.00      B    H  
ATOM   3962  H2  HOH B1314       7.359   4.514  29.394  1.00  0.00      B    H  
ATOM   3963  O   HOH B1315       0.553  27.168  23.399  1.00  0.00      B    O  
ATOM   3964  H1  HOH B1315       0.115  26.781  24.202  1.00  0.00      B    H  
ATOM   3965  H2  HOH B1315       1.528  26.971  23.448  1.00  0.00      B    H  
ATOM   3966  O   HOH B1316      38.974  12.669  36.089  1.00  0.00      B    O  
ATOM   3967  H1  HOH B1316      38.506  11.927  35.566  1.00  0.00      B    H  
ATOM   3968  H2  HOH B1316      39.069  12.430  37.076  1.00  0.00      B    H  
ATOM   3969  O   HOH B1317      26.261  38.697  13.037  1.00  0.00      B    O  
ATOM   3970  H1  HOH B1317      25.433  38.741  12.501  1.00  0.00      B    H  
ATOM   3971  H2  HOH B1317      26.048  39.279  13.858  1.00  0.00      B    H  
ATOM   3972  O   HOH B1318       1.407  30.271   4.726  1.00  0.00      B    O  
ATOM   3973  H1  HOH B1318       1.448  29.750   5.625  1.00  0.00      B    H  
ATOM   3974  H2  HOH B1318       1.722  29.606   4.069  1.00  0.00      B    H  
ATOM   3975  O   HOH B1319      26.150  17.401  19.959  1.00  0.00      B    O  
ATOM   3976  H1  HOH B1319      26.163  18.308  19.518  1.00  0.00      B    H  
ATOM   3977  H2  HOH B1319      27.006  17.260  20.456  1.00  0.00      B    H  
ATOM   3978  O   HOH B1320       2.875   1.153  24.104  1.00  0.00      B    O  
ATOM   3979  H1  HOH B1320       3.227   1.139  23.132  1.00  0.00      B    H  
ATOM   3980  H2  HOH B1320       2.792   2.127  24.390  1.00  0.00      B    H  
ATOM   3981  O   HOH B1321      37.949  27.822   2.375  1.00  0.00      B    O  
ATOM   3982  H1  HOH B1321      38.931  27.959   2.405  1.00  0.00      B    H  
ATOM   3983  H2  HOH B1321      37.690  27.024   2.879  1.00  0.00      B    H  
ATOM   3984  O   HOH B1322       3.401  27.756  17.615  1.00  0.00      B    O  
ATOM   3985  H1  HOH B1322       2.854  28.458  17.097  1.00  0.00      B    H  
ATOM   3986  H2  HOH B1322       4.042  27.390  16.953  1.00  0.00      B    H  
ATOM   3987  O   HOH B1323      14.080  20.727   2.082  1.00  0.00      B    O  
ATOM   3988  H1  HOH B1323      13.248  20.360   2.521  1.00  0.00      B    H  
ATOM   3989  H2  HOH B1323      14.126  21.636   2.485  1.00  0.00      B    H  
ATOM   3990  O   HOH B1324      30.599  35.429   3.284  1.00  0.00      B    O  
ATOM   3991  H1  HOH B1324      30.775  35.555   2.339  1.00  0.00      B    H  
ATOM   3992  H2  HOH B1324      31.497  35.102   3.731  1.00  0.00      B    H  
ATOM   3993  O   HOH B1325       9.873   0.511  28.478  1.00  0.00      B    O  
ATOM   3994  H1  HOH B1325      10.646   0.083  28.007  1.00  0.00      B    H  
ATOM   3995  H2  HOH B1325       9.720   1.427  28.070  1.00  0.00      B    H  
ATOM   3996  O   HOH B1326      15.117  14.695  20.483  1.00  0.00      B    O  
ATOM   3997  H1  HOH B1326      15.073  14.817  19.504  1.00  0.00      B    H  
ATOM   3998  H2  HOH B1326      14.258  15.140  20.887  1.00  0.00      B    H  
ATOM   3999  O   HOH B1327      19.281  21.098  33.982  1.00  0.00      B    O  
ATOM   4000  H1  HOH B1327      18.777  20.253  34.374  1.00  0.00      B    H  
ATOM   4001  H2  HOH B1327      20.266  20.892  33.874  1.00  0.00      B    H  
ATOM   4002  O   HOH B1328      38.746  28.037  16.174  1.00  0.00      B    O  
ATOM   4003  H1  HOH B1328      38.707  28.299  15.238  1.00  0.00      B    H  
ATOM   4004  H2  HOH B1328      37.870  27.502  16.373  1.00  0.00      B    H  
ATOM   4005  O   HOH B1329       3.944   3.789  13.602  1.00  0.00      B    O  
ATOM   4006  H1  HOH B1329       3.966   4.749  13.213  1.00  0.00      B    H  
ATOM   4007  H2  HOH B1329       2.984   3.504  13.597  1.00  0.00      B    H  
ATOM   4008  O   HOH B1330      31.784  36.517  19.925  1.00  0.00      B    O  
ATOM   4009  H1  HOH B1330      30.893  36.982  19.953  1.00  0.00      B    H  
ATOM   4010  H2  HOH B1330      31.668  35.598  20.383  1.00  0.00      B    H  
ATOM   4011  O   HOH B1331      29.587   1.067   8.652  1.00  0.00      B    O  
ATOM   4012  H1  HOH B1331      29.682   0.909   9.647  1.00  0.00      B    H  
ATOM   4013  H2  HOH B1331      28.713   0.665   8.387  1.00  0.00      B    H  
ATOM   4014  O   HOH B1332      15.101  19.706  34.082  1.00  0.00      B    O  
ATOM   4015  H1  HOH B1332      14.448  20.007  33.356  1.00  0.00      B    H  
ATOM   4016  H2  HOH B1332      14.676  19.153  34.819  1.00  0.00      B    H  
ATOM   4017  O   HOH B1333      32.501   6.701  31.844  1.00  0.00      B    O  
ATOM   4018  H1  HOH B1333      33.233   6.143  31.305  1.00  0.00      B    H  
ATOM   4019  H2  HOH B1333      33.096   7.390  32.345  1.00  0.00      B    H  
ATOM   4020  O   HOH B1334      11.703  25.660  24.915  1.00  0.00      B    O  
ATOM   4021  H1  HOH B1334      12.472  26.081  24.373  1.00  0.00      B    H  
ATOM   4022  H2  HOH B1334      11.136  25.199  24.232  1.00  0.00      B    H  
ATOM   4023  O   HOH B1335       4.318   9.706   4.206  1.00  0.00      B    O  
ATOM   4024  H1  HOH B1335       4.316   9.704   5.216  1.00  0.00      B    H  
ATOM   4025  H2  HOH B1335       3.404   9.462   3.940  1.00  0.00      B    H  
ATOM   4026  O   HOH B1336       8.251  30.820  15.624  1.00  0.00      B    O  
ATOM   4027  H1  HOH B1336       9.041  31.092  16.194  1.00  0.00      B    H  
ATOM   4028  H2  HOH B1336       8.048  29.813  15.715  1.00  0.00      B    H  
ATOM   4029  O   HOH B1337      35.094  19.567  13.390  1.00  0.00      B    O  
ATOM   4030  H1  HOH B1337      34.465  19.140  12.693  1.00  0.00      B    H  
ATOM   4031  H2  HOH B1337      35.595  18.781  13.844  1.00  0.00      B    H  
ATOM   4032  O   HOH B1338      31.924  23.477  29.711  1.00  0.00      B    O  
ATOM   4033  H1  HOH B1338      32.530  24.119  29.210  1.00  0.00      B    H  
ATOM   4034  H2  HOH B1338      31.102  23.254  29.201  1.00  0.00      B    H  
ATOM   4035  O   HOH B1339       5.445  22.495  38.370  1.00  0.00      B    O  
ATOM   4036  H1  HOH B1339       5.810  22.067  39.232  1.00  0.00      B    H  
ATOM   4037  H2  HOH B1339       5.538  23.534  38.448  1.00  0.00      B    H  
ATOM   4038  O   HOH B1340      12.909  25.271   4.445  1.00  0.00      B    O  
ATOM   4039  H1  HOH B1340      12.575  26.187   4.677  1.00  0.00      B    H  
ATOM   4040  H2  HOH B1340      13.879  25.312   4.350  1.00  0.00      B    H  
ATOM   4041  O   HOH B1341      19.702   1.796  34.294  1.00  0.00      B    O  
ATOM   4042  H1  HOH B1341      19.059   1.755  33.504  1.00  0.00      B    H  
ATOM   4043  H2  HOH B1341      19.349   2.538  34.968  1.00  0.00      B    H  
ATOM   4044  O   HOH B1342      30.589  24.033  22.757  1.00  0.00      B    O  
ATOM   4045  H1  HOH B1342      31.055  24.251  21.910  1.00  0.00      B    H  
ATOM   4046  H2  HOH B1342      29.729  23.594  22.477  1.00  0.00      B    H  
ATOM   4047  O   HOH B1343       2.610  12.174  10.700  1.00  0.00      B    O  
ATOM   4048  H1  HOH B1343       3.419  12.585  10.317  1.00  0.00      B    H  
ATOM   4049  H2  HOH B1343       2.295  12.809  11.420  1.00  0.00      B    H  
ATOM   4050  O   HOH B1344      32.298   5.690  17.446  1.00  0.00      B    O  
ATOM   4051  H1  HOH B1344      32.234   5.002  16.667  1.00  0.00      B    H  
ATOM   4052  H2  HOH B1344      31.994   5.151  18.199  1.00  0.00      B    H  
ATOM   4053  O   HOH B1345      17.855   2.075  32.192  1.00  0.00      B    O  
ATOM   4054  H1  HOH B1345      16.982   1.614  31.918  1.00  0.00      B    H  
ATOM   4055  H2  HOH B1345      18.438   2.032  31.358  1.00  0.00      B    H  
ATOM   4056  O   HOH B1346      18.174   5.230  24.368  1.00  0.00      B    O  
ATOM   4057  H1  HOH B1346      17.893   5.729  23.489  1.00  0.00      B    H  
ATOM   4058  H2  HOH B1346      18.073   4.230  24.321  1.00  0.00      B    H  
ATOM   4059  O   HOH B1347      36.919  25.514   4.416  1.00  0.00      B    O  
ATOM   4060  H1  HOH B1347      36.691  25.252   3.451  1.00  0.00      B    H  
ATOM   4061  H2  HOH B1347      36.156  25.161   5.049  1.00  0.00      B    H  
ATOM   4062  O   HOH B1348      35.046  22.240  15.073  1.00  0.00      B    O  
ATOM   4063  H1  HOH B1348      34.279  21.993  14.442  1.00  0.00      B    H  
ATOM   4064  H2  HOH B1348      35.906  22.031  14.599  1.00  0.00      B    H  
ATOM   4065  O   HOH B1349      17.889   5.947  26.850  1.00  0.00      B    O  
ATOM   4066  H1  HOH B1349      18.479   6.677  27.289  1.00  0.00      B    H  
ATOM   4067  H2  HOH B1349      18.173   5.828  25.854  1.00  0.00      B    H  
ATOM   4068  O   HOH B1350      22.971   1.109  20.791  1.00  0.00      B    O  
ATOM   4069  H1  HOH B1350      22.339   0.353  20.546  1.00  0.00      B    H  
ATOM   4070  H2  HOH B1350      23.018   1.377  21.761  1.00  0.00      B    H  
ATOM   4071  O   HOH B1351       6.174  23.630  22.008  1.00  0.00      B    O  
ATOM   4072  H1  HOH B1351       6.213  23.629  23.023  1.00  0.00      B    H  
ATOM   4073  H2  HOH B1351       5.216  23.653  21.795  1.00  0.00      B    H  
ATOM   4074  O   HOH B1352      18.384  14.992  30.800  1.00  0.00      B    O  
ATOM   4075  H1  HOH B1352      18.138  14.056  31.120  1.00  0.00      B    H  
ATOM   4076  H2  HOH B1352      19.127  15.302  31.368  1.00  0.00      B    H  
ATOM   4077  O   HOH B1353      14.872  29.243  10.737  1.00  0.00      B    O  
ATOM   4078  H1  HOH B1353      14.792  29.359  11.679  1.00  0.00      B    H  
ATOM   4079  H2  HOH B1353      15.803  28.842  10.549  1.00  0.00      B    H  
ATOM   4080  O   HOH B1354      36.783  31.860  31.818  1.00  0.00      B    O  
ATOM   4081  H1  HOH B1354      36.917  32.595  31.131  1.00  0.00      B    H  
ATOM   4082  H2  HOH B1354      37.741  31.502  32.047  1.00  0.00      B    H  
ATOM   4083  O   HOH B1355      30.196   5.224  19.815  1.00  0.00      B    O  
ATOM   4084  H1  HOH B1355      31.198   4.899  19.839  1.00  0.00      B    H  
ATOM   4085  H2  HOH B1355      30.191   6.150  20.033  1.00  0.00      B    H  
ATOM   4086  O   HOH B1356      23.219  10.395  37.889  1.00  0.00      B    O  
ATOM   4087  H1  HOH B1356      23.001  10.111  38.823  1.00  0.00      B    H  
ATOM   4088  H2  HOH B1356      23.713  11.278  37.934  1.00  0.00      B    H  
ATOM   4089  O   HOH B1357      23.272  10.882  10.950  1.00  0.00      B    O  
ATOM   4090  H1  HOH B1357      22.224  10.837  11.127  1.00  0.00      B    H  
ATOM   4091  H2  HOH B1357      23.556  11.857  10.790  1.00  0.00      B    H  
ATOM   4092  O   HOH B1358      17.044   6.404  22.244  1.00  0.00      B    O  
ATOM   4093  H1  HOH B1358      16.558   6.067  21.463  1.00  0.00      B    H  
ATOM   4094  H2  HOH B1358      17.284   7.391  22.032  1.00  0.00      B    H  
ATOM   4095  O   HOH B1359      25.297   7.974   7.641  1.00  0.00      B    O  
ATOM   4096  H1  HOH B1359      24.583   8.385   7.118  1.00  0.00      B    H  
ATOM   4097  H2  HOH B1359      26.134   8.357   7.264  1.00  0.00      B    H  
ATOM   4098  O   HOH B1360      24.470   0.509  27.565  1.00  0.00      B    O  
ATOM   4099  H1  HOH B1360      24.934   1.029  26.810  1.00  0.00      B    H  
ATOM   4100  H2  HOH B1360      24.337  -0.467  27.272  1.00  0.00      B    H  
ATOM   4101  O   HOH B1361      33.207  15.911   4.583  1.00  0.00      B    O  
ATOM   4102  H1  HOH B1361      33.159  16.417   5.464  1.00  0.00      B    H  
ATOM   4103  H2  HOH B1361      33.005  16.592   3.846  1.00  0.00      B    H  
ATOM   4104  O   HOH B1362      21.943  23.431  16.955  1.00  0.00      B    O  
ATOM   4105  H1  HOH B1362      21.110  22.925  16.738  1.00  0.00      B    H  
ATOM   4106  H2  HOH B1362      22.677  22.812  17.264  1.00  0.00      B    H  
ATOM   4107  O   HOH B1363      24.383  25.440  23.890  1.00  0.00      B    O  
ATOM   4108  H1  HOH B1363      24.722  25.321  24.825  1.00  0.00      B    H  
ATOM   4109  H2  HOH B1363      25.202  25.222  23.267  1.00  0.00      B    H  
ATOM   4110  O   HOH B1364       9.264  26.075  26.629  1.00  0.00      B    O  
ATOM   4111  H1  HOH B1364       9.136  25.122  26.935  1.00  0.00      B    H  
ATOM   4112  H2  HOH B1364      10.038  26.066  25.993  1.00  0.00      B    H  
ATOM   4113  O   HOH B1365      15.277   1.201  31.731  1.00  0.00      B    O  
ATOM   4114  H1  HOH B1365      15.065   1.649  32.606  1.00  0.00      B    H  
ATOM   4115  H2  HOH B1365      14.376   0.913  31.348  1.00  0.00      B    H  
ATOM   4116  O   HOH B1366      11.174  29.591   6.843  1.00  0.00      B    O  
ATOM   4117  H1  HOH B1366      10.185  29.446   7.122  1.00  0.00      B    H  
ATOM   4118  H2  HOH B1366      11.165  30.357   6.220  1.00  0.00      B    H  
ATOM   4119  O   HOH B1367      36.922  34.382  30.663  1.00  0.00      B    O  
ATOM   4120  H1  HOH B1367      36.120  34.723  30.183  1.00  0.00      B    H  
ATOM   4121  H2  HOH B1367      37.714  34.919  30.365  1.00  0.00      B    H  
ATOM   4122  O   HOH B1368      19.473  16.425  23.204  1.00  0.00      B    O  
ATOM   4123  H1  HOH B1368      19.818  16.153  24.137  1.00  0.00      B    H  
ATOM   4124  H2  HOH B1368      18.777  15.708  22.995  1.00  0.00      B    H  
ATOM   4125  O   HOH B1369       7.519  26.212  37.478  1.00  0.00      B    O  
ATOM   4126  H1  HOH B1369       6.623  26.093  37.992  1.00  0.00      B    H  
ATOM   4127  H2  HOH B1369       8.232  26.291  38.202  1.00  0.00      B    H  
ATOM   4128  O   HOH B1370      11.891  19.823  29.215  1.00  0.00      B    O  
ATOM   4129  H1  HOH B1370      12.400  19.680  28.361  1.00  0.00      B    H  
ATOM   4130  H2  HOH B1370      11.817  18.970  29.772  1.00  0.00      B    H  
ATOM   4131  O   HOH B1371      23.210  15.262  15.382  1.00  0.00      B    O  
ATOM   4132  H1  HOH B1371      23.685  14.862  16.223  1.00  0.00      B    H  
ATOM   4133  H2  HOH B1371      23.049  14.508  14.709  1.00  0.00      B    H  
ATOM   4134  O   HOH B1372       9.771  36.700   1.880  1.00  0.00      B    O  
ATOM   4135  H1  HOH B1372       9.061  36.646   1.190  1.00  0.00      B    H  
ATOM   4136  H2  HOH B1372      10.583  37.117   1.466  1.00  0.00      B    H  
ATOM   4137  O   HOH B1373      23.519  14.858  26.464  1.00  0.00      B    O  
ATOM   4138  H1  HOH B1373      24.020  15.722  26.421  1.00  0.00      B    H  
ATOM   4139  H2  HOH B1373      23.722  14.474  27.376  1.00  0.00      B    H  
ATOM   4140  O   HOH B1374      32.706   2.983  29.411  1.00  0.00      B    O  
ATOM   4141  H1  HOH B1374      31.761   2.902  28.947  1.00  0.00      B    H  
ATOM   4142  H2  HOH B1374      33.435   2.587  28.712  1.00  0.00      B    H  
ATOM   4143  O   HOH B1375      15.288  12.887  33.663  1.00  0.00      B    O  
ATOM   4144  H1  HOH B1375      15.411  12.638  32.651  1.00  0.00      B    H  
ATOM   4145  H2  HOH B1375      16.091  12.506  34.109  1.00  0.00      B    H  
ATOM   4146  O   HOH B1376      37.091  37.445  15.059  1.00  0.00      B    O  
ATOM   4147  H1  HOH B1376      37.710  38.088  15.565  1.00  0.00      B    H  
ATOM   4148  H2  HOH B1376      36.121  37.370  15.465  1.00  0.00      B    H  
ATOM   4149  O   HOH B1377       1.629  22.915  28.085  1.00  0.00      B    O  
ATOM   4150  H1  HOH B1377       1.379  22.326  27.331  1.00  0.00      B    H  
ATOM   4151  H2  HOH B1377       2.016  22.303  28.790  1.00  0.00      B    H  
ATOM   4152  O   HOH B1378       9.805   6.538  35.074  1.00  0.00      B    O  
ATOM   4153  H1  HOH B1378       9.722   5.506  35.128  1.00  0.00      B    H  
ATOM   4154  H2  HOH B1378      10.805   6.701  35.021  1.00  0.00      B    H  
ATOM   4155  O   HOH B1379      27.194  10.754  26.295  1.00  0.00      B    O  
ATOM   4156  H1  HOH B1379      27.803  10.054  25.950  1.00  0.00      B    H  
ATOM   4157  H2  HOH B1379      26.575  10.284  26.863  1.00  0.00      B    H  
ATOM   4158  O   HOH B1380      31.714  35.226   0.757  1.00  0.00      B    O  
ATOM   4159  H1  HOH B1380      31.723  34.359   1.329  1.00  0.00      B    H  
ATOM   4160  H2  HOH B1380      31.004  35.142  -0.020  1.00  0.00      B    H  
ATOM   4161  O   HOH B1381      25.211  32.357  31.428  1.00  0.00      B    O  
ATOM   4162  H1  HOH B1381      25.290  31.399  31.183  1.00  0.00      B    H  
ATOM   4163  H2  HOH B1381      24.271  32.632  31.426  1.00  0.00      B    H  
ATOM   4164  O   HOH B1382      34.127   4.445   5.229  1.00  0.00      B    O  
ATOM   4165  H1  HOH B1382      34.892   4.878   4.693  1.00  0.00      B    H  
ATOM   4166  H2  HOH B1382      34.118   3.433   5.033  1.00  0.00      B    H  
ATOM   4167  O   HOH B1383       3.540  13.054  21.423  1.00  0.00      B    O  
ATOM   4168  H1  HOH B1383       4.498  12.862  21.553  1.00  0.00      B    H  
ATOM   4169  H2  HOH B1383       3.343  12.688  20.446  1.00  0.00      B    H  
ATOM   4170  O   HOH B1384      10.943  17.861  26.244  1.00  0.00      B    O  
ATOM   4171  H1  HOH B1384      10.182  17.289  25.892  1.00  0.00      B    H  
ATOM   4172  H2  HOH B1384      11.721  17.242  26.529  1.00  0.00      B    H  
ATOM   4173  O   HOH B1385      25.790   2.871  19.256  1.00  0.00      B    O  
ATOM   4174  H1  HOH B1385      25.726   2.823  20.289  1.00  0.00      B    H  
ATOM   4175  H2  HOH B1385      26.730   3.249  19.052  1.00  0.00      B    H  
ATOM   4176  O   HOH B1386       9.518  19.447  11.767  1.00  0.00      B    O  
ATOM   4177  H1  HOH B1386       9.697  20.447  11.527  1.00  0.00      B    H  
ATOM   4178  H2  HOH B1386      10.145  18.935  11.087  1.00  0.00      B    H  
ATOM   4179  O   HOH B1387       4.941   0.125  36.635  1.00  0.00      B    O  
ATOM   4180  H1  HOH B1387       4.652   1.013  36.262  1.00  0.00      B    H  
ATOM   4181  H2  HOH B1387       4.625  -0.619  36.019  1.00  0.00      B    H  
ATOM   4182  O   HOH B1388       1.197   7.410  20.972  1.00  0.00      B    O  
ATOM   4183  H1  HOH B1388       1.850   8.140  20.959  1.00  0.00      B    H  
ATOM   4184  H2  HOH B1388       0.535   7.622  20.231  1.00  0.00      B    H  
ATOM   4185  O   HOH B1389      16.119   4.707  15.535  1.00  0.00      B    O  
ATOM   4186  H1  HOH B1389      16.486   3.886  16.040  1.00  0.00      B    H  
ATOM   4187  H2  HOH B1389      15.093   4.669  15.455  1.00  0.00      B    H  
ATOM   4188  O   HOH B1390      22.367  18.549   0.768  1.00  0.00      B    O  
ATOM   4189  H1  HOH B1390      21.370  18.492   1.141  1.00  0.00      B    H  
ATOM   4190  H2  HOH B1390      22.764  19.467   1.022  1.00  0.00      B    H  
ATOM   4191  O   HOH B1391      31.541  33.748  20.677  1.00  0.00      B    O  
ATOM   4192  H1  HOH B1391      30.757  32.985  20.592  1.00  0.00      B    H  
ATOM   4193  H2  HOH B1391      32.239  33.335  20.077  1.00  0.00      B    H  
ATOM   4194  O   HOH B1392       7.700   5.889  16.580  1.00  0.00      B    O  
ATOM   4195  H1  HOH B1392       7.280   6.742  16.971  1.00  0.00      B    H  
ATOM   4196  H2  HOH B1392       7.774   5.972  15.581  1.00  0.00      B    H  
ATOM   4197  O   HOH B1393      27.665  19.929  29.600  1.00  0.00      B    O  
ATOM   4198  H1  HOH B1393      27.894  20.847  29.939  1.00  0.00      B    H  
ATOM   4199  H2  HOH B1393      27.369  19.483  30.440  1.00  0.00      B    H  
ATOM   4200  O   HOH B1394      18.613  30.118   6.325  1.00  0.00      B    O  
ATOM   4201  H1  HOH B1394      18.659  30.452   5.402  1.00  0.00      B    H  
ATOM   4202  H2  HOH B1394      18.659  29.106   6.294  1.00  0.00      B    H  
ATOM   4203  O   HOH B1395      12.176  10.648   8.751  1.00  0.00      B    O  
ATOM   4204  H1  HOH B1395      12.556  11.535   9.124  1.00  0.00      B    H  
ATOM   4205  H2  HOH B1395      12.178  10.082   9.586  1.00  0.00      B    H  
ATOM   4206  O   HOH B1396      17.843  11.314  18.616  1.00  0.00      B    O  
ATOM   4207  H1  HOH B1396      18.535  10.770  19.198  1.00  0.00      B    H  
ATOM   4208  H2  HOH B1396      18.334  11.560  17.778  1.00  0.00      B    H  
ATOM   4209  O   HOH B1397      23.074   9.598  13.737  1.00  0.00      B    O  
ATOM   4210  H1  HOH B1397      23.101  10.208  12.898  1.00  0.00      B    H  
ATOM   4211  H2  HOH B1397      24.045   9.206  13.845  1.00  0.00      B    H  
ATOM   4212  O   HOH B1398      12.972  20.947  31.503  1.00  0.00      B    O  
ATOM   4213  H1  HOH B1398      12.368  20.681  30.788  1.00  0.00      B    H  
ATOM   4214  H2  HOH B1398      13.843  20.618  31.191  1.00  0.00      B    H  
ATOM   4215  O   HOH B1399      28.929  29.967  17.728  1.00  0.00      B    O  
ATOM   4216  H1  HOH B1399      28.136  29.490  17.323  1.00  0.00      B    H  
ATOM   4217  H2  HOH B1399      29.486  30.515  17.042  1.00  0.00      B    H  
ATOM   4218  O   HOH B1400       3.376  37.824  20.140  1.00  0.00      B    O  
ATOM   4219  H1  HOH B1400       3.026  36.974  20.604  1.00  0.00      B    H  
ATOM   4220  H2  HOH B1400       2.857  37.954  19.236  1.00  0.00      B    H  
ATOM   4221  O   HOH B1401      23.876  10.978   3.909  1.00  0.00      B    O  
ATOM   4222  H1  HOH B1401      23.317  11.644   4.397  1.00  0.00      B    H  
ATOM   4223  H2  HOH B1401      24.054  10.226   4.634  1.00  0.00      B    H  
ATOM   4224  O   HOH B1402      16.799  21.152   2.319  1.00  0.00      B    O  
ATOM   4225  H1  HOH B1402      16.028  20.620   1.868  1.00  0.00      B    H  
ATOM   4226  H2  HOH B1402      16.502  22.098   2.414  1.00  0.00      B    H  
ATOM   4227  O   HOH B1403      16.567  36.285  22.947  1.00  0.00      B    O  
ATOM   4228  H1  HOH B1403      15.631  36.121  23.338  1.00  0.00      B    H  
ATOM   4229  H2  HOH B1403      16.591  35.869  22.059  1.00  0.00      B    H  
ATOM   4230  O   HOH B1404      32.579   2.896  33.151  1.00  0.00      B    O  
ATOM   4231  H1  HOH B1404      32.504   2.019  32.599  1.00  0.00      B    H  
ATOM   4232  H2  HOH B1404      32.687   3.640  32.459  1.00  0.00      B    H  
ATOM   4233  O   HOH B1405      37.237  25.014  29.659  1.00  0.00      B    O  
ATOM   4234  H1  HOH B1405      37.965  25.745  29.691  1.00  0.00      B    H  
ATOM   4235  H2  HOH B1405      36.659  25.148  28.816  1.00  0.00      B    H  
ATOM   4236  O   HOH B1406      18.874  23.521  11.337  1.00  0.00      B    O  
ATOM   4237  H1  HOH B1406      17.941  23.196  11.630  1.00  0.00      B    H  
ATOM   4238  H2  HOH B1406      19.465  22.708  11.165  1.00  0.00      B    H  
ATOM   4239  O   HOH B1407      26.863  10.419  37.792  1.00  0.00      B    O  
ATOM   4240  H1  HOH B1407      27.685  10.646  38.331  1.00  0.00      B    H  
ATOM   4241  H2  HOH B1407      26.118  10.852  38.320  1.00  0.00      B    H  
ATOM   4242  O   HOH B1408      32.116  26.959  17.188  1.00  0.00      B    O  
ATOM   4243  H1  HOH B1408      32.796  27.261  17.864  1.00  0.00      B    H  
ATOM   4244  H2  HOH B1408      32.565  27.185  16.259  1.00  0.00      B    H  
ATOM   4245  O   HOH B1409      19.630  36.079  33.327  1.00  0.00      B    O  
ATOM   4246  H1  HOH B1409      19.437  35.192  33.730  1.00  0.00      B    H  
ATOM   4247  H2  HOH B1409      20.104  35.895  32.452  1.00  0.00      B    H  
ATOM   4248  O   HOH B1410       8.824  15.908  22.244  1.00  0.00      B    O  
ATOM   4249  H1  HOH B1410       9.196  15.045  22.567  1.00  0.00      B    H  
ATOM   4250  H2  HOH B1410       8.684  16.500  23.039  1.00  0.00      B    H  
ATOM   4251  O   HOH B1411      11.449  38.076  34.812  1.00  0.00      B    O  
ATOM   4252  H1  HOH B1411      11.749  37.823  33.856  1.00  0.00      B    H  
ATOM   4253  H2  HOH B1411      10.400  38.128  34.804  1.00  0.00      B    H  
ATOM   4254  O   HOH B1412      29.887  27.735  12.632  1.00  0.00      B    O  
ATOM   4255  H1  HOH B1412      29.592  27.222  13.495  1.00  0.00      B    H  
ATOM   4256  H2  HOH B1412      30.420  27.127  12.007  1.00  0.00      B    H  
ATOM   4257  O   HOH B1413      31.204  30.226  22.146  1.00  0.00      B    O  
ATOM   4258  H1  HOH B1413      31.306  30.275  21.109  1.00  0.00      B    H  
ATOM   4259  H2  HOH B1413      32.160  29.943  22.406  1.00  0.00      B    H  
ATOM   4260  O   HOH B1414      22.557  17.881  31.143  1.00  0.00      B    O  
ATOM   4261  H1  HOH B1414      22.976  17.018  31.469  1.00  0.00      B    H  
ATOM   4262  H2  HOH B1414      21.605  17.643  30.739  1.00  0.00      B    H  
ATOM   4263  O   HOH B1415       5.846  39.472   5.676  1.00  0.00      B    O  
ATOM   4264  H1  HOH B1415       5.164  38.712   5.779  1.00  0.00      B    H  
ATOM   4265  H2  HOH B1415       6.639  39.081   5.294  1.00  0.00      B    H  
ATOM   4266  O   HOH B1416      28.199  29.711  20.590  1.00  0.00      B    O  
ATOM   4267  H1  HOH B1416      28.428  30.643  20.956  1.00  0.00      B    H  
ATOM   4268  H2  HOH B1416      28.679  29.570  19.729  1.00  0.00      B    H  
ATOM   4269  O   HOH B1417      24.493   6.132  18.422  1.00  0.00      B    O  
ATOM   4270  H1  HOH B1417      25.532   6.196  18.552  1.00  0.00      B    H  
ATOM   4271  H2  HOH B1417      24.054   6.388  19.326  1.00  0.00      B    H  
ATOM   4272  O   HOH B1418      20.134  14.405   6.525  1.00  0.00      B    O  
ATOM   4273  H1  HOH B1418      19.638  14.690   7.350  1.00  0.00      B    H  
ATOM   4274  H2  HOH B1418      21.128  14.572   6.748  1.00  0.00      B    H  
ATOM   4275  O   HOH B1419      38.491   7.733  37.692  1.00  0.00      B    O  
ATOM   4276  H1  HOH B1419      37.628   8.124  38.081  1.00  0.00      B    H  
ATOM   4277  H2  HOH B1419      38.644   8.270  36.816  1.00  0.00      B    H  
ATOM   4278  O   HOH B1420      16.439   4.561   3.004  1.00  0.00      B    O  
ATOM   4279  H1  HOH B1420      16.657   3.731   3.607  1.00  0.00      B    H  
ATOM   4280  H2  HOH B1420      15.756   4.157   2.333  1.00  0.00      B    H  
ATOM   4281  O   HOH B1421      23.951  26.829  14.791  1.00  0.00      B    O  
ATOM   4282  H1  HOH B1421      23.085  26.639  15.252  1.00  0.00      B    H  
ATOM   4283  H2  HOH B1421      24.740  26.305  15.192  1.00  0.00      B    H  
ATOM   4284  O   HOH B1422      18.738   4.969  11.578  1.00  0.00      B    O  
ATOM   4285  H1  HOH B1422      19.377   5.062  12.392  1.00  0.00      B    H  
ATOM   4286  H2  HOH B1422      18.761   4.011  11.223  1.00  0.00      B    H  
ATOM   4287  O   HOH B1423      12.428   1.437   3.985  1.00  0.00      B    O  
ATOM   4288  H1  HOH B1423      12.758   2.237   4.462  1.00  0.00      B    H  
ATOM   4289  H2  HOH B1423      12.756   0.652   4.557  1.00  0.00      B    H  
ATOM   4290  O   HOH B1424       2.202  26.470  14.899  1.00  0.00      B    O  
ATOM   4291  H1  HOH B1424       1.606  27.273  15.041  1.00  0.00      B    H  
ATOM   4292  H2  HOH B1424       2.840  26.724  14.141  1.00  0.00      B    H  
ATOM   4293  O   HOH B1425      32.856  16.686   8.956  1.00  0.00      B    O  
ATOM   4294  H1  HOH B1425      33.422  16.908   8.134  1.00  0.00      B    H  
ATOM   4295  H2  HOH B1425      32.036  16.284   8.572  1.00  0.00      B    H  
ATOM   4296  O   HOH B1426      17.030  28.051   4.066  1.00  0.00      B    O  
ATOM   4297  H1  HOH B1426      17.341  28.315   3.193  1.00  0.00      B    H  
ATOM   4298  H2  HOH B1426      17.338  27.125   4.280  1.00  0.00      B    H  
ATOM   4299  O   HOH B1427      11.285   6.223   3.551  1.00  0.00      B    O  
ATOM   4300  H1  HOH B1427      12.195   6.627   3.864  1.00  0.00      B    H  
ATOM   4301  H2  HOH B1427      11.413   5.676   2.714  1.00  0.00      B    H  
ATOM   4302  O   HOH B1428      27.400  24.498  16.332  1.00  0.00      B    O  
ATOM   4303  H1  HOH B1428      28.029  24.407  17.113  1.00  0.00      B    H  
ATOM   4304  H2  HOH B1428      26.433  24.769  16.628  1.00  0.00      B    H  
ATOM   4305  O   HOH B1429      34.561  28.878  30.145  1.00  0.00      B    O  
ATOM   4306  H1  HOH B1429      33.583  28.544  30.078  1.00  0.00      B    H  
ATOM   4307  H2  HOH B1429      35.109  28.324  30.823  1.00  0.00      B    H  
ATOM   4308  O   HOH B1430      10.971  32.741  23.343  1.00  0.00      B    O  
ATOM   4309  H1  HOH B1430      11.577  33.239  22.685  1.00  0.00      B    H  
ATOM   4310  H2  HOH B1430      10.584  31.862  22.878  1.00  0.00      B    H  
ATOM   4311  O   HOH B1431       6.902   7.884  20.015  1.00  0.00      B    O  
ATOM   4312  H1  HOH B1431       6.751   7.948  18.961  1.00  0.00      B    H  
ATOM   4313  H2  HOH B1431       6.209   8.493  20.473  1.00  0.00      B    H  
ATOM   4314  O   HOH B1432      24.016  26.801  34.462  1.00  0.00      B    O  
ATOM   4315  H1  HOH B1432      23.064  26.893  34.856  1.00  0.00      B    H  
ATOM   4316  H2  HOH B1432      24.470  25.956  34.796  1.00  0.00      B    H  
ATOM   4317  O   HOH B1433      26.393   5.783  23.590  1.00  0.00      B    O  
ATOM   4318  H1  HOH B1433      27.072   6.197  23.041  1.00  0.00      B    H  
ATOM   4319  H2  HOH B1433      25.998   6.527  24.192  1.00  0.00      B    H  
ATOM   4320  O   HOH B1434      26.893  14.493  15.651  1.00  0.00      B    O  
ATOM   4321  H1  HOH B1434      26.639  14.963  14.751  1.00  0.00      B    H  
ATOM   4322  H2  HOH B1434      27.365  15.246  16.162  1.00  0.00      B    H  
ATOM   4323  O   HOH B1435      36.322   7.748  31.575  1.00  0.00      B    O  
ATOM   4324  H1  HOH B1435      35.418   8.065  31.993  1.00  0.00      B    H  
ATOM   4325  H2  HOH B1435      36.124   7.488  30.625  1.00  0.00      B    H  
ATOM   4326  O   HOH B1436       5.803  32.668   8.666  1.00  0.00      B    O  
ATOM   4327  H1  HOH B1436       5.079  33.346   8.787  1.00  0.00      B    H  
ATOM   4328  H2  HOH B1436       5.487  31.920   8.022  1.00  0.00      B    H  
ATOM   4329  O   HOH B1437       9.118  14.146   0.680  1.00  0.00      B    O  
ATOM   4330  H1  HOH B1437       9.122  13.605   1.525  1.00  0.00      B    H  
ATOM   4331  H2  HOH B1437       8.799  13.469  -0.035  1.00  0.00      B    H  
ATOM   4332  O   HOH B1438       7.866  34.354   8.859  1.00  0.00      B    O  
ATOM   4333  H1  HOH B1438       7.046  33.735   8.778  1.00  0.00      B    H  
ATOM   4334  H2  HOH B1438       7.614  35.130   9.575  1.00  0.00      B    H  
ATOM   4335  O   HOH B1439      30.348  37.317  14.890  1.00  0.00      B    O  
ATOM   4336  H1  HOH B1439      29.783  36.499  14.808  1.00  0.00      B    H  
ATOM   4337  H2  HOH B1439      31.187  37.243  14.373  1.00  0.00      B    H  
ATOM   4338  O   HOH B1440       2.004  17.670   5.897  1.00  0.00      B    O  
ATOM   4339  H1  HOH B1440       2.930  17.171   6.072  1.00  0.00      B    H  
ATOM   4340  H2  HOH B1440       1.465  17.015   5.344  1.00  0.00      B    H  
ATOM   4341  O   HOH B1441       2.089  32.627   6.379  1.00  0.00      B    O  
ATOM   4342  H1  HOH B1441       1.760  32.597   7.344  1.00  0.00      B    H  
ATOM   4343  H2  HOH B1441       1.703  31.811   5.885  1.00  0.00      B    H  
ATOM   4344  O   HOH B1442      32.057  27.670  33.107  1.00  0.00      B    O  
ATOM   4345  H1  HOH B1442      32.535  27.049  33.744  1.00  0.00      B    H  
ATOM   4346  H2  HOH B1442      32.089  28.553  33.510  1.00  0.00      B    H  
ATOM   4347  O   HOH B1443       7.359   6.794  34.323  1.00  0.00      B    O  
ATOM   4348  H1  HOH B1443       8.343   6.748  34.618  1.00  0.00      B    H  
ATOM   4349  H2  HOH B1443       7.393   6.880  33.316  1.00  0.00      B    H  
ATOM   4350  O   HOH B1444       1.357   3.585  36.161  1.00  0.00      B    O  
ATOM   4351  H1  HOH B1444       0.315   3.468  36.163  1.00  0.00      B    H  
ATOM   4352  H2  HOH B1444       1.744   3.334  35.301  1.00  0.00      B    H  
ATOM   4353  O   HOH B1445       9.279  19.159  32.088  1.00  0.00      B    O  
ATOM   4354  H1  HOH B1445       8.300  18.903  31.977  1.00  0.00      B    H  
ATOM   4355  H2  HOH B1445       9.862  18.315  31.919  1.00  0.00      B    H  
ATOM   4356  O   HOH B1446      33.875   7.351   8.157  1.00  0.00      B    O  
ATOM   4357  H1  HOH B1446      33.846   8.071   8.844  1.00  0.00      B    H  
ATOM   4358  H2  HOH B1446      34.834   6.990   8.136  1.00  0.00      B    H  
ATOM   4359  O   HOH B1447       8.805  29.057  21.820  1.00  0.00      B    O  
ATOM   4360  H1  HOH B1447       8.072  29.472  22.500  1.00  0.00      B    H  
ATOM   4361  H2  HOH B1447       8.550  29.373  20.891  1.00  0.00      B    H  
ATOM   4362  O   HOH B1448      33.506   9.659   3.824  1.00  0.00      B    O  
ATOM   4363  H1  HOH B1448      33.405   8.689   3.738  1.00  0.00      B    H  
ATOM   4364  H2  HOH B1448      33.958   9.933   2.957  1.00  0.00      B    H  
ATOM   4365  O   HOH B1449       5.797  32.044  19.709  1.00  0.00      B    O  
ATOM   4366  H1  HOH B1449       5.076  31.697  20.372  1.00  0.00      B    H  
ATOM   4367  H2  HOH B1449       6.403  32.577  20.271  1.00  0.00      B    H  
ATOM   4368  O   HOH B1450       8.580  32.854  38.661  1.00  0.00      B    O  
ATOM   4369  H1  HOH B1450       8.932  33.175  39.582  1.00  0.00      B    H  
ATOM   4370  H2  HOH B1450       9.254  33.298  38.000  1.00  0.00      B    H  
ATOM   4371  O   HOH B1451       9.654  16.424  31.806  1.00  0.00      B    O  
ATOM   4372  H1  HOH B1451       8.662  16.489  31.924  1.00  0.00      B    H  
ATOM   4373  H2  HOH B1451       9.946  15.481  31.976  1.00  0.00      B    H  
ATOM   4374  O   HOH B1452      10.780  26.003  33.715  1.00  0.00      B    O  
ATOM   4375  H1  HOH B1452      11.091  24.999  33.735  1.00  0.00      B    H  
ATOM   4376  H2  HOH B1452      11.058  26.452  32.856  1.00  0.00      B    H  
ATOM   4377  O   HOH B1453      13.690  38.137   8.209  1.00  0.00      B    O  
ATOM   4378  H1  HOH B1453      12.728  38.085   8.464  1.00  0.00      B    H  
ATOM   4379  H2  HOH B1453      14.165  37.272   8.567  1.00  0.00      B    H  
ATOM   4380  O   HOH B1454       8.439  11.513  12.464  1.00  0.00      B    O  
ATOM   4381  H1  HOH B1454       8.589  10.559  12.131  1.00  0.00      B    H  
ATOM   4382  H2  HOH B1454       9.155  11.754  13.146  1.00  0.00      B    H  
ATOM   4383  O   HOH B1455       6.861  31.893  33.267  1.00  0.00      B    O  
ATOM   4384  H1  HOH B1455       5.953  31.772  32.732  1.00  0.00      B    H  
ATOM   4385  H2  HOH B1455       7.391  32.621  32.819  1.00  0.00      B    H  
ATOM   4386  O   HOH B1456      33.890   2.580  24.271  1.00  0.00      B    O  
ATOM   4387  H1  HOH B1456      34.476   3.407  24.438  1.00  0.00      B    H  
ATOM   4388  H2  HOH B1456      34.025   2.366  23.330  1.00  0.00      B    H  
ATOM   4389  O   HOH B1457       0.133  35.931  14.029  1.00  0.00      B    O  
ATOM   4390  H1  HOH B1457       0.905  35.662  14.585  1.00  0.00      B    H  
ATOM   4391  H2  HOH B1457      -0.704  36.075  14.613  1.00  0.00      B    H  
ATOM   4392  O   HOH B1458       1.753  32.180  35.743  1.00  0.00      B    O  
ATOM   4393  H1  HOH B1458       1.044  31.631  36.232  1.00  0.00      B    H  
ATOM   4394  H2  HOH B1458       2.302  32.474  36.503  1.00  0.00      B    H  
ATOM   4395  O   HOH B1459      24.617  36.378  29.609  1.00  0.00      B    O  
ATOM   4396  H1  HOH B1459      24.000  36.924  30.225  1.00  0.00      B    H  
ATOM   4397  H2  HOH B1459      25.476  36.245  30.132  1.00  0.00      B    H  
ATOM   4398  O   HOH B1460      25.182  24.891  26.562  1.00  0.00      B    O  
ATOM   4399  H1  HOH B1460      25.137  25.123  27.567  1.00  0.00      B    H  
ATOM   4400  H2  HOH B1460      25.035  23.916  26.438  1.00  0.00      B    H  
ATOM   4401  O   HOH B1461      27.117   3.072   5.303  1.00  0.00      B    O  
ATOM   4402  H1  HOH B1461      27.951   2.586   4.920  1.00  0.00      B    H  
ATOM   4403  H2  HOH B1461      27.437   3.973   5.601  1.00  0.00      B    H  
ATOM   4404  O   HOH B1462      28.254   9.389   8.893  1.00  0.00      B    O  
ATOM   4405  H1  HOH B1462      27.403   9.478   9.433  1.00  0.00      B    H  
ATOM   4406  H2  HOH B1462      29.027   9.437   9.589  1.00  0.00      B    H  
ATOM   4407  O   HOH B1463      34.223   4.606  31.027  1.00  0.00      B    O  
ATOM   4408  H1  HOH B1463      33.942   3.754  30.567  1.00  0.00      B    H  
ATOM   4409  H2  HOH B1463      35.231   4.677  31.115  1.00  0.00      B    H  
ATOM   4410  O   HOH B1464      37.583  34.968  17.640  1.00  0.00      B    O  
ATOM   4411  H1  HOH B1464      36.650  34.818  17.832  1.00  0.00      B    H  
ATOM   4412  H2  HOH B1464      38.022  34.107  17.482  1.00  0.00      B    H  
ATOM   4413  O   HOH B1465      25.327  23.082  14.645  1.00  0.00      B    O  
ATOM   4414  H1  HOH B1465      25.778  23.789  14.085  1.00  0.00      B    H  
ATOM   4415  H2  HOH B1465      24.757  23.560  15.328  1.00  0.00      B    H  
ATOM   4416  O   HOH B1466       7.923  18.496  28.517  1.00  0.00      B    O  
ATOM   4417  H1  HOH B1466       8.404  19.125  27.911  1.00  0.00      B    H  
ATOM   4418  H2  HOH B1466       7.134  18.177  28.059  1.00  0.00      B    H  
ATOM   4419  O   HOH B1467      18.426  10.999   7.792  1.00  0.00      B    O  
ATOM   4420  H1  HOH B1467      18.299  10.042   7.935  1.00  0.00      B    H  
ATOM   4421  H2  HOH B1467      17.764  11.285   7.040  1.00  0.00      B    H  
ATOM   4422  O   HOH B1468      16.207  34.900   1.604  1.00  0.00      B    O  
ATOM   4423  H1  HOH B1468      15.894  34.518   0.709  1.00  0.00      B    H  
ATOM   4424  H2  HOH B1468      15.603  35.600   1.875  1.00  0.00      B    H  
ATOM   4425  O   HOH B1469      29.231  19.512  10.902  1.00  0.00      B    O  
ATOM   4426  H1  HOH B1469      29.310  18.734  10.227  1.00  0.00      B    H  
ATOM   4427  H2  HOH B1469      30.014  20.117  10.596  1.00  0.00      B    H  
ATOM   4428  O   HOH B1470      32.170  27.846  29.547  1.00  0.00      B    O  
ATOM   4429  H1  HOH B1470      31.511  28.601  29.301  1.00  0.00      B    H  
ATOM   4430  H2  HOH B1470      31.753  27.336  30.322  1.00  0.00      B    H  
ATOM   4431  O   HOH B1471      19.607  23.222   3.867  1.00  0.00      B    O  
ATOM   4432  H1  HOH B1471      20.364  23.813   3.550  1.00  0.00      B    H  
ATOM   4433  H2  HOH B1471      19.597  22.434   3.196  1.00  0.00      B    H  
ATOM   4434  O   HOH B1472       5.286  20.071  33.406  1.00  0.00      B    O  
ATOM   4435  H1  HOH B1472       5.224  20.654  34.207  1.00  0.00      B    H  
ATOM   4436  H2  HOH B1472       4.423  19.520  33.320  1.00  0.00      B    H  
ATOM   4437  O   HOH B1473      26.373   6.407   2.850  1.00  0.00      B    O  
ATOM   4438  H1  HOH B1473      27.283   6.067   2.665  1.00  0.00      B    H  
ATOM   4439  H2  HOH B1473      26.270   7.140   2.140  1.00  0.00      B    H  
ATOM   4440  O   HOH B1474      18.217  37.511  31.249  1.00  0.00      B    O  
ATOM   4441  H1  HOH B1474      18.075  36.756  30.614  1.00  0.00      B    H  
ATOM   4442  H2  HOH B1474      18.255  37.151  32.216  1.00  0.00      B    H  
ATOM   4443  O   HOH B1475      34.575   1.817  27.940  1.00  0.00      B    O  
ATOM   4444  H1  HOH B1475      34.154   1.027  27.716  1.00  0.00      B    H  
ATOM   4445  H2  HOH B1475      35.392   1.905  27.314  1.00  0.00      B    H  
ATOM   4446  O   HOH B1476       1.842   4.733  22.044  1.00  0.00      B    O  
ATOM   4447  H1  HOH B1476       1.349   4.105  21.384  1.00  0.00      B    H  
ATOM   4448  H2  HOH B1476       1.329   5.649  21.874  1.00  0.00      B    H  
ATOM   4449  O   HOH B1477      15.614   1.087   8.158  1.00  0.00      B    O  
ATOM   4450  H1  HOH B1477      15.789   1.476   9.078  1.00  0.00      B    H  
ATOM   4451  H2  HOH B1477      14.927   0.317   8.232  1.00  0.00      B    H  
ATOM   4452  O   HOH B1478      30.656  10.335   7.443  1.00  0.00      B    O  
ATOM   4453  H1  HOH B1478      30.975   9.377   7.148  1.00  0.00      B    H  
ATOM   4454  H2  HOH B1478      29.785  10.191   7.950  1.00  0.00      B    H  
ATOM   4455  O   HOH B1479      37.065  11.336   1.434  1.00  0.00      B    O  
ATOM   4456  H1  HOH B1479      37.860  10.832   1.776  1.00  0.00      B    H  
ATOM   4457  H2  HOH B1479      37.451  12.265   1.298  1.00  0.00      B    H  
ATOM   4458  O   HOH B1480       8.277   8.955  22.164  1.00  0.00      B    O  
ATOM   4459  H1  HOH B1480       7.784   8.431  21.405  1.00  0.00      B    H  
ATOM   4460  H2  HOH B1480       7.757   8.847  23.081  1.00  0.00      B    H  
ATOM   4461  O   HOH B1481       4.752  37.930  26.071  1.00  0.00      B    O  
ATOM   4462  H1  HOH B1481       4.106  37.489  26.759  1.00  0.00      B    H  
ATOM   4463  H2  HOH B1481       4.973  37.375  25.235  1.00  0.00      B    H  
ATOM   4464  O   HOH B1482       2.517  14.256   7.809  1.00  0.00      B    O  
ATOM   4465  H1  HOH B1482       1.652  14.237   7.230  1.00  0.00      B    H  
ATOM   4466  H2  HOH B1482       2.972  13.356   7.822  1.00  0.00      B    H  
ATOM   4467  O   HOH B1483      31.696  18.893  12.965  1.00  0.00      B    O  
ATOM   4468  H1  HOH B1483      31.612  19.879  12.851  1.00  0.00      B    H  
ATOM   4469  H2  HOH B1483      32.433  18.622  12.337  1.00  0.00      B    H  
ATOM   4470  O   HOH B1484      32.864  22.204  13.268  1.00  0.00      B    O  
ATOM   4471  H1  HOH B1484      32.191  22.946  13.105  1.00  0.00      B    H  
ATOM   4472  H2  HOH B1484      33.320  22.051  12.403  1.00  0.00      B    H  
ATOM   4473  O   HOH B1485      25.359   5.288   7.241  1.00  0.00      B    O  
ATOM   4474  H1  HOH B1485      25.044   6.218   7.571  1.00  0.00      B    H  
ATOM   4475  H2  HOH B1485      25.377   5.307   6.272  1.00  0.00      B    H  
ATOM   4476  O   HOH B1486       3.437  30.005  28.993  1.00  0.00      B    O  
ATOM   4477  H1  HOH B1486       3.820  29.170  29.432  1.00  0.00      B    H  
ATOM   4478  H2  HOH B1486       2.542  30.141  29.408  1.00  0.00      B    H  
ATOM   4479  O   HOH B1487       3.731   2.277  16.064  1.00  0.00      B    O  
ATOM   4480  H1  HOH B1487       3.670   2.608  15.125  1.00  0.00      B    H  
ATOM   4481  H2  HOH B1487       4.132   3.085  16.614  1.00  0.00      B    H  
ATOM   4482  O   HOH B1488       7.715  14.264  17.865  1.00  0.00      B    O  
ATOM   4483  H1  HOH B1488       8.716  14.136  17.715  1.00  0.00      B    H  
ATOM   4484  H2  HOH B1488       7.308  13.533  17.239  1.00  0.00      B    H  
ATOM   4485  O   HOH B1489      25.054  32.775  20.315  1.00  0.00      B    O  
ATOM   4486  H1  HOH B1489      25.939  33.159  20.681  1.00  0.00      B    H  
ATOM   4487  H2  HOH B1489      24.580  32.053  20.846  1.00  0.00      B    H  
ATOM   4488  O   HOH B1490      14.723  34.212  26.841  1.00  0.00      B    O  
ATOM   4489  H1  HOH B1490      13.737  34.328  26.654  1.00  0.00      B    H  
ATOM   4490  H2  HOH B1490      15.206  35.138  26.743  1.00  0.00      B    H  
ATOM   4491  O   HOH B1491      26.335  38.415  32.385  1.00  0.00      B    O  
ATOM   4492  H1  HOH B1491      25.826  37.536  32.432  1.00  0.00      B    H  
ATOM   4493  H2  HOH B1491      26.868  38.317  31.566  1.00  0.00      B    H  
ATOM   4494  O   HOH B1492      14.156  32.014  11.329  1.00  0.00      B    O  
ATOM   4495  H1  HOH B1492      14.516  31.150  10.938  1.00  0.00      B    H  
ATOM   4496  H2  HOH B1492      13.431  32.281  10.710  1.00  0.00      B    H  
ATOM   4497  O   HOH B1493      24.521   3.417  26.878  1.00  0.00      B    O  
ATOM   4498  H1  HOH B1493      25.520   3.692  27.095  1.00  0.00      B    H  
ATOM   4499  H2  HOH B1493      24.017   3.274  27.726  1.00  0.00      B    H  
ATOM   4500  O   HOH B1494      28.167  31.600  10.438  1.00  0.00      B    O  
ATOM   4501  H1  HOH B1494      28.515  31.941   9.566  1.00  0.00      B    H  
ATOM   4502  H2  HOH B1494      27.163  31.325  10.390  1.00  0.00      B    H  
ATOM   4503  O   HOH B1495       3.928   5.195  38.305  1.00  0.00      B    O  
ATOM   4504  H1  HOH B1495       3.359   4.758  38.987  1.00  0.00      B    H  
ATOM   4505  H2  HOH B1495       4.904   4.852  38.477  1.00  0.00      B    H  
ATOM   4506  O   HOH B1496       6.075  34.315  25.109  1.00  0.00      B    O  
ATOM   4507  H1  HOH B1496       6.322  34.972  24.386  1.00  0.00      B    H  
ATOM   4508  H2  HOH B1496       6.534  34.641  25.929  1.00  0.00      B    H  
ATOM   4509  O   HOH B1497      22.329  32.640  32.634  1.00  0.00      B    O  
ATOM   4510  H1  HOH B1497      22.743  32.606  33.550  1.00  0.00      B    H  
ATOM   4511  H2  HOH B1497      21.357  32.406  32.790  1.00  0.00      B    H  
ATOM   4512  O   HOH B1498      36.011  30.082  34.153  1.00  0.00      B    O  
ATOM   4513  H1  HOH B1498      36.246  30.779  33.445  1.00  0.00      B    H  
ATOM   4514  H2  HOH B1498      36.258  30.445  35.067  1.00  0.00      B    H  
ATOM   4515  O   HOH B1499      28.701  35.521  31.190  1.00  0.00      B    O  
ATOM   4516  H1  HOH B1499      28.243  36.313  30.730  1.00  0.00      B    H  
ATOM   4517  H2  HOH B1499      29.142  35.843  32.044  1.00  0.00      B    H  
ATOM   4518  O   HOH B1500      38.541  16.265  28.152  1.00  0.00      B    O  
ATOM   4519  H1  HOH B1500      39.220  16.527  28.900  1.00  0.00      B    H  
ATOM   4520  H2  HOH B1500      38.866  15.479  27.641  1.00  0.00      B    H  
ATOM   4521  O   HOH B1501      19.858  26.527   1.286  1.00  0.00      B    O  
ATOM   4522  H1  HOH B1501      20.154  26.128   2.205  1.00  0.00      B    H  
ATOM   4523  H2  HOH B1501      18.878  26.154   1.120  1.00  0.00      B    H  
ATOM   4524  O   HOH B1502      22.739   9.384   1.551  1.00  0.00      B    O  
ATOM   4525  H1  HOH B1502      21.871   9.863   1.386  1.00  0.00      B    H  
ATOM   4526  H2  HOH B1502      23.064   9.773   2.409  1.00  0.00      B    H  
ATOM   4527  O   HOH B1503       7.699  11.428   0.195  1.00  0.00      B    O  
ATOM   4528  H1  HOH B1503       8.226  10.609  -0.068  1.00  0.00      B    H  
ATOM   4529  H2  HOH B1503       7.268  11.249   1.065  1.00  0.00      B    H  
ATOM   4530  O   HOH B1504      38.109  34.979   5.943  1.00  0.00      B    O  
ATOM   4531  H1  HOH B1504      39.044  35.313   5.873  1.00  0.00      B    H  
ATOM   4532  H2  HOH B1504      37.938  34.434   5.148  1.00  0.00      B    H  
ATOM   4533  O   HOH B1505       6.526   8.555  36.406  1.00  0.00      B    O  
ATOM   4534  H1  HOH B1505       6.602   9.519  36.077  1.00  0.00      B    H  
ATOM   4535  H2  HOH B1505       6.781   7.924  35.698  1.00  0.00      B    H  
ATOM   4536  O   HOH B1506       5.042  27.561  15.335  1.00  0.00      B    O  
ATOM   4537  H1  HOH B1506       6.004  27.834  15.140  1.00  0.00      B    H  
ATOM   4538  H2  HOH B1506       4.696  27.209  14.428  1.00  0.00      B    H  
ATOM   4539  O   HOH B1507       0.450  18.769   2.414  1.00  0.00      B    O  
ATOM   4540  H1  HOH B1507       0.560  18.935   1.380  1.00  0.00      B    H  
ATOM   4541  H2  HOH B1507      -0.155  18.001   2.531  1.00  0.00      B    H  
ATOM   4542  O   HOH B1508      19.579  11.541  24.074  1.00  0.00      B    O  
ATOM   4543  H1  HOH B1508      19.449  10.641  24.545  1.00  0.00      B    H  
ATOM   4544  H2  HOH B1508      20.401  11.497  23.503  1.00  0.00      B    H  
ATOM   4545  O   HOH B1509      12.569   0.679  30.901  1.00  0.00      B    O  
ATOM   4546  H1  HOH B1509      12.833   0.687  29.880  1.00  0.00      B    H  
ATOM   4547  H2  HOH B1509      11.791   1.372  30.982  1.00  0.00      B    H  
ATOM   4548  O   HOH B1510       2.110  24.674  38.160  1.00  0.00      B    O  
ATOM   4549  H1  HOH B1510       1.706  24.442  37.251  1.00  0.00      B    H  
ATOM   4550  H2  HOH B1510       1.901  25.642  38.383  1.00  0.00      B    H  
ATOM   4551  O   HOH B1511       0.107  14.305  26.653  1.00  0.00      B    O  
ATOM   4552  H1  HOH B1511      -0.554  14.560  25.937  1.00  0.00      B    H  
ATOM   4553  H2  HOH B1511       1.022  14.102  26.219  1.00  0.00      B    H  
ATOM   4554  O   HOH B1512      17.105   8.356  33.727  1.00  0.00      B    O  
ATOM   4555  H1  HOH B1512      17.670   7.715  33.193  1.00  0.00      B    H  
ATOM   4556  H2  HOH B1512      17.402   9.288  33.392  1.00  0.00      B    H  
ATOM   4557  O   HOH B1513      21.684  27.011  30.061  1.00  0.00      B    O  
ATOM   4558  H1  HOH B1513      22.474  27.061  29.408  1.00  0.00      B    H  
ATOM   4559  H2  HOH B1513      20.840  26.825  29.581  1.00  0.00      B    H  
ATOM   4560  O   HOH B1514      31.580  25.030   4.702  1.00  0.00      B    O  
ATOM   4561  H1  HOH B1514      30.883  25.770   4.566  1.00  0.00      B    H  
ATOM   4562  H2  HOH B1514      31.523  24.747   5.685  1.00  0.00      B    H  
ATOM   4563  O   HOH B1515      36.218  38.506  28.292  1.00  0.00      B    O  
ATOM   4564  H1  HOH B1515      36.858  38.724  29.037  1.00  0.00      B    H  
ATOM   4565  H2  HOH B1515      36.389  39.243  27.630  1.00  0.00      B    H  
ATOM   4566  O   HOH B1516      31.546  26.050  11.011  1.00  0.00      B    O  
ATOM   4567  H1  HOH B1516      30.903  26.001  10.242  1.00  0.00      B    H  
ATOM   4568  H2  HOH B1516      32.491  26.166  10.643  1.00  0.00      B    H  
ATOM   4569  O   HOH B1517       1.705   3.466  24.390  1.00  0.00      B    O  
ATOM   4570  H1  HOH B1517       1.711   4.006  23.514  1.00  0.00      B    H  
ATOM   4571  H2  HOH B1517       0.950   3.919  24.887  1.00  0.00      B    H  
ATOM   4572  O   HOH B1518      28.120  12.120  19.036  1.00  0.00      B    O  
ATOM   4573  H1  HOH B1518      28.745  11.910  19.748  1.00  0.00      B    H  
ATOM   4574  H2  HOH B1518      28.419  13.015  18.652  1.00  0.00      B    H  
ATOM   4575  O   HOH B1519       2.905  30.461  33.857  1.00  0.00      B    O  
ATOM   4576  H1  HOH B1519       2.866  29.528  34.332  1.00  0.00      B    H  
ATOM   4577  H2  HOH B1519       2.265  31.017  34.386  1.00  0.00      B    H  
ATOM   4578  O   HOH B1520       0.205   1.281  10.636  1.00  0.00      B    O  
ATOM   4579  H1  HOH B1520       1.027   0.737  10.569  1.00  0.00      B    H  
ATOM   4580  H2  HOH B1520      -0.570   0.936  10.077  1.00  0.00      B    H  
ATOM   4581  O   HOH B1521       5.145  25.855  24.189  1.00  0.00      B    O  
ATOM   4582  H1  HOH B1521       5.550  24.901  24.277  1.00  0.00      B    H  
ATOM   4583  H2  HOH B1521       5.902  26.472  24.467  1.00  0.00      B    H  
ATOM   4584  O   HOH B1522      14.397  37.166  20.660  1.00  0.00      B    O  
ATOM   4585  H1  HOH B1522      14.215  37.221  19.685  1.00  0.00      B    H  
ATOM   4586  H2  HOH B1522      14.766  38.049  20.916  1.00  0.00      B    H  
ATOM   4587  O   HOH B1523      20.774  25.137  33.624  1.00  0.00      B    O  
ATOM   4588  H1  HOH B1523      19.855  24.713  33.743  1.00  0.00      B    H  
ATOM   4589  H2  HOH B1523      20.950  25.860  34.308  1.00  0.00      B    H  
ATOM   4590  O   HOH B1524      33.735  30.969  16.803  1.00  0.00      B    O  
ATOM   4591  H1  HOH B1524      34.043  31.793  16.311  1.00  0.00      B    H  
ATOM   4592  H2  HOH B1524      32.799  30.718  16.448  1.00  0.00      B    H  
ATOM   4593  O   HOH B1525      36.852  26.943  11.949  1.00  0.00      B    O  
ATOM   4594  H1  HOH B1525      37.057  26.062  12.441  1.00  0.00      B    H  
ATOM   4595  H2  HOH B1525      36.277  26.719  11.157  1.00  0.00      B    H  
ATOM   4596  O   HOH B1526       3.894  32.312  17.827  1.00  0.00      B    O  
ATOM   4597  H1  HOH B1526       3.990  33.331  17.878  1.00  0.00      B    H  
ATOM   4598  H2  HOH B1526       4.468  32.046  18.624  1.00  0.00      B    H  
ATOM   4599  O   HOH B1527      12.883  34.217  21.672  1.00  0.00      B    O  
ATOM   4600  H1  HOH B1527      13.239  34.544  20.804  1.00  0.00      B    H  
ATOM   4601  H2  HOH B1527      13.066  35.000  22.315  1.00  0.00      B    H  
ATOM   4602  O   HOH B1528      22.343  30.815  19.027  1.00  0.00      B    O  
ATOM   4603  H1  HOH B1528      21.966  31.631  19.504  1.00  0.00      B    H  
ATOM   4604  H2  HOH B1528      21.847  30.006  19.339  1.00  0.00      B    H  
ATOM   4605  O   HOH B1529      32.768   6.952   4.380  1.00  0.00      B    O  
ATOM   4606  H1  HOH B1529      32.362   6.483   3.571  1.00  0.00      B    H  
ATOM   4607  H2  HOH B1529      33.234   6.215   4.917  1.00  0.00      B    H  
ATOM   4608  O   HOH B1530      22.101   3.190  37.263  1.00  0.00      B    O  
ATOM   4609  H1  HOH B1530      22.477   3.990  36.763  1.00  0.00      B    H  
ATOM   4610  H2  HOH B1530      22.582   2.389  36.887  1.00  0.00      B    H  
ATOM   4611  O   HOH B1531       7.249   6.777   9.921  1.00  0.00      B    O  
ATOM   4612  H1  HOH B1531       7.762   6.706   9.009  1.00  0.00      B    H  
ATOM   4613  H2  HOH B1531       6.489   7.393   9.759  1.00  0.00      B    H  
ATOM   4614  O   HOH B1532       1.474  18.470  23.411  1.00  0.00      B    O  
ATOM   4615  H1  HOH B1532       0.577  18.576  22.925  1.00  0.00      B    H  
ATOM   4616  H2  HOH B1532       2.165  19.019  22.879  1.00  0.00      B    H  
ATOM   4617  O   HOH B1533      27.871  20.584   1.130  1.00  0.00      B    O  
ATOM   4618  H1  HOH B1533      27.453  20.071   0.386  1.00  0.00      B    H  
ATOM   4619  H2  HOH B1533      28.325  19.940   1.793  1.00  0.00      B    H  
ATOM   4620  O   HOH B1534       4.248  15.863  18.227  1.00  0.00      B    O  
ATOM   4621  H1  HOH B1534       4.133  14.803  18.386  1.00  0.00      B    H  
ATOM   4622  H2  HOH B1534       4.821  16.027  17.401  1.00  0.00      B    H  
ATOM   4623  O   HOH B1535      12.416  31.675  34.348  1.00  0.00      B    O  
ATOM   4624  H1  HOH B1535      11.800  32.510  34.430  1.00  0.00      B    H  
ATOM   4625  H2  HOH B1535      11.960  30.896  34.717  1.00  0.00      B    H  
ATOM   4626  O   HOH B1536      16.323  25.773  27.723  1.00  0.00      B    O  
ATOM   4627  H1  HOH B1536      16.426  26.147  26.798  1.00  0.00      B    H  
ATOM   4628  H2  HOH B1536      16.279  26.547  28.374  1.00  0.00      B    H  
ATOM   4629  O   HOH B1537      16.649  34.864   6.437  1.00  0.00      B    O  
ATOM   4630  H1  HOH B1537      17.031  34.052   5.946  1.00  0.00      B    H  
ATOM   4631  H2  HOH B1537      15.725  34.672   6.736  1.00  0.00      B    H  
ATOM   4632  O   HOH B1538      28.824   1.203  11.564  1.00  0.00      B    O  
ATOM   4633  H1  HOH B1538      28.947   0.322  12.065  1.00  0.00      B    H  
ATOM   4634  H2  HOH B1538      29.560   1.828  11.841  1.00  0.00      B    H  
ATOM   4635  O   HOH B1539       0.081   7.985  23.319  1.00  0.00      B    O  
ATOM   4636  H1  HOH B1539       0.376   7.934  22.351  1.00  0.00      B    H  
ATOM   4637  H2  HOH B1539       0.203   8.959  23.595  1.00  0.00      B    H  
ATOM   4638  O   HOH B1540      23.704  20.750   1.477  1.00  0.00      B    O  
ATOM   4639  H1  HOH B1540      23.426  21.512   2.160  1.00  0.00      B    H  
ATOM   4640  H2  HOH B1540      24.184  21.261   0.732  1.00  0.00      B    H  
ATOM   4641  O   HOH B1541      29.165  37.511   4.055  1.00  0.00      B    O  
ATOM   4642  H1  HOH B1541      29.778  36.757   3.703  1.00  0.00      B    H  
ATOM   4643  H2  HOH B1541      28.285  37.402   3.626  1.00  0.00      B    H  
ATOM   4644  O   HOH B1542      35.577  10.630  23.537  1.00  0.00      B    O  
ATOM   4645  H1  HOH B1542      36.350  10.905  24.116  1.00  0.00      B    H  
ATOM   4646  H2  HOH B1542      35.747  10.748  22.539  1.00  0.00      B    H  
ATOM   4647  O   HOH B1543       2.869  33.006  38.099  1.00  0.00      B    O  
ATOM   4648  H1  HOH B1543       3.116  33.992  38.157  1.00  0.00      B    H  
ATOM   4649  H2  HOH B1543       3.625  32.507  38.529  1.00  0.00      B    H  
ATOM   4650  O   HOH B1544      15.410  17.540  12.404  1.00  0.00      B    O  
ATOM   4651  H1  HOH B1544      14.842  16.837  11.996  1.00  0.00      B    H  
ATOM   4652  H2  HOH B1544      14.928  17.965  13.204  1.00  0.00      B    H  
ATOM   4653  O   HOH B1545      29.581  32.239   3.558  1.00  0.00      B    O  
ATOM   4654  H1  HOH B1545      29.452  32.593   4.472  1.00  0.00      B    H  
ATOM   4655  H2  HOH B1545      28.908  32.816   2.982  1.00  0.00      B    H  
ATOM   4656  O   HOH B1546      27.080   6.040  29.429  1.00  0.00      B    O  
ATOM   4657  H1  HOH B1546      26.377   5.454  29.921  1.00  0.00      B    H  
ATOM   4658  H2  HOH B1546      26.564   6.750  28.933  1.00  0.00      B    H  
ATOM   4659  O   HOH B1547      22.090  23.640  27.005  1.00  0.00      B    O  
ATOM   4660  H1  HOH B1547      22.100  23.394  27.988  1.00  0.00      B    H  
ATOM   4661  H2  HOH B1547      23.015  23.437  26.702  1.00  0.00      B    H  
ATOM   4662  O   HOH B1548      27.820  37.367  22.600  1.00  0.00      B    O  
ATOM   4663  H1  HOH B1548      26.854  37.191  22.833  1.00  0.00      B    H  
ATOM   4664  H2  HOH B1548      27.819  38.279  22.095  1.00  0.00      B    H  
ATOM   4665  O   HOH B1549       8.071  10.325   4.149  1.00  0.00      B    O  
ATOM   4666  H1  HOH B1549       7.686  10.431   5.144  1.00  0.00      B    H  
ATOM   4667  H2  HOH B1549       8.569   9.464   4.051  1.00  0.00      B    H  
ATOM   4668  O   HOH B1550      30.799  23.433  38.761  1.00  0.00      B    O  
ATOM   4669  H1  HOH B1550      31.085  23.600  39.706  1.00  0.00      B    H  
ATOM   4670  H2  HOH B1550      31.421  22.716  38.417  1.00  0.00      B    H  
ATOM   4671  O   HOH B1551      24.335   6.397  12.122  1.00  0.00      B    O  
ATOM   4672  H1  HOH B1551      24.927   5.732  11.572  1.00  0.00      B    H  
ATOM   4673  H2  HOH B1551      23.579   6.860  11.548  1.00  0.00      B    H  
ATOM   4674  O   HOH B1552      18.253  24.467  34.271  1.00  0.00      B    O  
ATOM   4675  H1  HOH B1552      18.232  23.962  35.172  1.00  0.00      B    H  
ATOM   4676  H2  HOH B1552      17.742  25.338  34.476  1.00  0.00      B    H  
ATOM   4677  O   HOH B1553      31.209   6.101  22.532  1.00  0.00      B    O  
ATOM   4678  H1  HOH B1553      31.525   6.723  21.758  1.00  0.00      B    H  
ATOM   4679  H2  HOH B1553      32.065   5.842  22.987  1.00  0.00      B    H  
ATOM   4680  O   HOH B1554      22.711  28.720  26.327  1.00  0.00      B    O  
ATOM   4681  H1  HOH B1554      22.163  27.842  26.251  1.00  0.00      B    H  
ATOM   4682  H2  HOH B1554      23.388  28.545  27.089  1.00  0.00      B    H  
ATOM   4683  O   HOH B1555      28.653  34.075  11.772  1.00  0.00      B    O  
ATOM   4684  H1  HOH B1555      28.576  33.046  11.510  1.00  0.00      B    H  
ATOM   4685  H2  HOH B1555      28.720  34.624  10.862  1.00  0.00      B    H  
ATOM   4686  O   HOH B1556      23.121  28.828  12.752  1.00  0.00      B    O  
ATOM   4687  H1  HOH B1556      23.414  28.019  13.314  1.00  0.00      B    H  
ATOM   4688  H2  HOH B1556      22.777  28.468  11.852  1.00  0.00      B    H  
ATOM   4689  O   HOH B1557      35.579  19.609  29.167  1.00  0.00      B    O  
ATOM   4690  H1  HOH B1557      36.303  20.297  29.363  1.00  0.00      B    H  
ATOM   4691  H2  HOH B1557      34.692  20.130  28.991  1.00  0.00      B    H  
ATOM   4692  O   HOH B1558      32.789  16.953   2.037  1.00  0.00      B    O  
ATOM   4693  H1  HOH B1558      32.009  16.802   1.350  1.00  0.00      B    H  
ATOM   4694  H2  HOH B1558      33.558  16.340   1.825  1.00  0.00      B    H  
ATOM   4695  O   HOH B1559      37.770  30.849  15.728  1.00  0.00      B    O  
ATOM   4696  H1  HOH B1559      36.960  31.285  15.383  1.00  0.00      B    H  
ATOM   4697  H2  HOH B1559      37.515  30.249  16.410  1.00  0.00      B    H  
ATOM   4698  O   HOH B1560      29.360  38.693  24.465  1.00  0.00      B    O  
ATOM   4699  H1  HOH B1560      30.350  38.589  24.157  1.00  0.00      B    H  
ATOM   4700  H2  HOH B1560      28.779  38.096  23.846  1.00  0.00      B    H  
ATOM   4701  O   HOH B1561      23.625  34.405  25.953  1.00  0.00      B    O  
ATOM   4702  H1  HOH B1561      23.183  33.660  26.471  1.00  0.00      B    H  
ATOM   4703  H2  HOH B1561      24.186  33.934  25.239  1.00  0.00      B    H  
ATOM   4704  O   HOH B1562       5.726  33.245  35.635  1.00  0.00      B    O  
ATOM   4705  H1  HOH B1562       6.376  32.766  35.083  1.00  0.00      B    H  
ATOM   4706  H2  HOH B1562       4.946  33.499  35.021  1.00  0.00      B    H  
ATOM   4707  O   HOH B1563      23.943  36.916  26.996  1.00  0.00      B    O  
ATOM   4708  H1  HOH B1563      23.872  36.128  26.421  1.00  0.00      B    H  
ATOM   4709  H2  HOH B1563      24.396  36.668  27.876  1.00  0.00      B    H  
ATOM   4710  O   HOH B1564      28.828  33.762  23.514  1.00  0.00      B    O  
ATOM   4711  H1  HOH B1564      29.458  34.580  23.758  1.00  0.00      B    H  
ATOM   4712  H2  HOH B1564      29.192  32.981  24.042  1.00  0.00      B    H  
ATOM   4713  O   HOH B1565      34.074   5.931  22.769  1.00  0.00      B    O  
ATOM   4714  H1  HOH B1565      34.626   5.463  22.045  1.00  0.00      B    H  
ATOM   4715  H2  HOH B1565      34.148   6.967  22.650  1.00  0.00      B    H  
ATOM   4716  O   HOH B1566      22.566  18.218  24.408  1.00  0.00      B    O  
ATOM   4717  H1  HOH B1566      22.926  18.433  23.502  1.00  0.00      B    H  
ATOM   4718  H2  HOH B1566      22.457  19.085  24.835  1.00  0.00      B    H  
ATOM   4719  O   HOH B1567      26.210  15.780  34.877  1.00  0.00      B    O  
ATOM   4720  H1  HOH B1567      26.798  15.067  34.480  1.00  0.00      B    H  
ATOM   4721  H2  HOH B1567      26.641  16.255  35.659  1.00  0.00      B    H  
ATOM   4722  O   HOH B1568       6.270   4.447   0.519  1.00  0.00      B    O  
ATOM   4723  H1  HOH B1568       7.303   4.298   0.542  1.00  0.00      B    H  
ATOM   4724  H2  HOH B1568       5.819   3.660   1.016  1.00  0.00      B    H  
ATOM   4725  O   HOH B1569      31.985  17.147  25.691  1.00  0.00      B    O  
ATOM   4726  H1  HOH B1569      32.268  17.249  26.661  1.00  0.00      B    H  
ATOM   4727  H2  HOH B1569      31.924  18.112  25.296  1.00  0.00      B    H  
ATOM   4728  O   HOH B1570      35.255  28.688   5.232  1.00  0.00      B    O  
ATOM   4729  H1  HOH B1570      36.280  28.716   5.289  1.00  0.00      B    H  
ATOM   4730  H2  HOH B1570      34.880  29.437   5.828  1.00  0.00      B    H  
ATOM   4731  O   HOH B1571      26.879  22.844   8.413  1.00  0.00      B    O  
ATOM   4732  H1  HOH B1571      27.477  22.833   9.280  1.00  0.00      B    H  
ATOM   4733  H2  HOH B1571      27.436  22.495   7.610  1.00  0.00      B    H  
ATOM   4734  O   HOH B1572      18.397  36.350   7.618  1.00  0.00      B    O  
ATOM   4735  H1  HOH B1572      17.705  36.934   8.049  1.00  0.00      B    H  
ATOM   4736  H2  HOH B1572      17.902  35.632   7.055  1.00  0.00      B    H  
ATOM   4737  O   HOH B1573      30.818   8.105  16.570  1.00  0.00      B    O  
ATOM   4738  H1  HOH B1573      31.403   7.276  16.789  1.00  0.00      B    H  
ATOM   4739  H2  HOH B1573      31.197   8.913  17.039  1.00  0.00      B    H  
ATOM   4740  O   HOH B1574      19.528   7.712  28.438  1.00  0.00      B    O  
ATOM   4741  H1  HOH B1574      20.510   7.325  28.392  1.00  0.00      B    H  
ATOM   4742  H2  HOH B1574      19.621   8.666  28.825  1.00  0.00      B    H  
ATOM   4743  O   HOH B1575      19.019  28.642  20.345  1.00  0.00      B    O  
ATOM   4744  H1  HOH B1575      18.954  27.653  20.577  1.00  0.00      B    H  
ATOM   4745  H2  HOH B1575      18.712  28.672  19.410  1.00  0.00      B    H  
ATOM   4746  O   HOH B1576      27.602  38.415   7.602  1.00  0.00      B    O  
ATOM   4747  H1  HOH B1576      28.451  38.186   7.158  1.00  0.00      B    H  
ATOM   4748  H2  HOH B1576      26.910  38.753   6.952  1.00  0.00      B    H  
ATOM   4749  O   HOH B1577      32.105  17.250  28.435  1.00  0.00      B    O  
ATOM   4750  H1  HOH B1577      32.952  17.170  28.973  1.00  0.00      B    H  
ATOM   4751  H2  HOH B1577      31.619  18.078  28.769  1.00  0.00      B    H  
ATOM   4752  O   HOH B1578      30.906  21.596   6.507  1.00  0.00      B    O  
ATOM   4753  H1  HOH B1578      29.979  21.553   6.156  1.00  0.00      B    H  
ATOM   4754  H2  HOH B1578      31.376  20.737   6.255  1.00  0.00      B    H  
ATOM   4755  O   HOH B1579      13.130  34.855  15.613  1.00  0.00      B    O  
ATOM   4756  H1  HOH B1579      12.650  33.940  15.544  1.00  0.00      B    H  
ATOM   4757  H2  HOH B1579      12.647  35.460  14.903  1.00  0.00      B    H  
ATOM   4758  O   HOH B1580      36.204  19.943  19.544  1.00  0.00      B    O  
ATOM   4759  H1  HOH B1580      36.491  19.045  19.303  1.00  0.00      B    H  
ATOM   4760  H2  HOH B1580      36.017  20.460  18.673  1.00  0.00      B    H  
ATOM   4761  O   HOH B1581      18.452  19.751  37.599  1.00  0.00      B    O  
ATOM   4762  H1  HOH B1581      18.254  19.478  36.619  1.00  0.00      B    H  
ATOM   4763  H2  HOH B1581      18.734  20.692  37.582  1.00  0.00      B    H  
ATOM   4764  O   HOH B1582      18.569  19.976  10.301  1.00  0.00      B    O  
ATOM   4765  H1  HOH B1582      17.663  19.902   9.856  1.00  0.00      B    H  
ATOM   4766  H2  HOH B1582      18.818  19.099  10.792  1.00  0.00      B    H  
ATOM   4767  O   HOH B1583      32.767   4.280  19.786  1.00  0.00      B    O  
ATOM   4768  H1  HOH B1583      33.058   3.481  19.230  1.00  0.00      B    H  
ATOM   4769  H2  HOH B1583      33.579   4.506  20.333  1.00  0.00      B    H  
ATOM   4770  O   HOH B1584      38.247  22.384  18.792  1.00  0.00      B    O  
ATOM   4771  H1  HOH B1584      38.031  21.400  19.027  1.00  0.00      B    H  
ATOM   4772  H2  HOH B1584      37.329  22.836  18.768  1.00  0.00      B    H  
ATOM   4773  O   HOH B1585      28.026  37.110  38.134  1.00  0.00      B    O  
ATOM   4774  H1  HOH B1585      28.996  36.730  38.082  1.00  0.00      B    H  
ATOM   4775  H2  HOH B1585      27.462  36.629  37.437  1.00  0.00      B    H  
ATOM   4776  O   HOH B1586      26.890  31.625  39.391  1.00  0.00      B    O  
ATOM   4777  H1  HOH B1586      26.876  30.767  38.888  1.00  0.00      B    H  
ATOM   4778  H2  HOH B1586      26.559  32.379  38.713  1.00  0.00      B    H  
ATOM   4779  O   HOH B1587      38.213  28.012  27.526  1.00  0.00      B    O  
ATOM   4780  H1  HOH B1587      39.007  28.616  27.358  1.00  0.00      B    H  
ATOM   4781  H2  HOH B1587      37.728  27.839  26.639  1.00  0.00      B    H  
ATOM   4782  O   HOH B1588      30.924  22.006  15.237  1.00  0.00      B    O  
ATOM   4783  H1  HOH B1588      30.280  22.661  14.912  1.00  0.00      B    H  
ATOM   4784  H2  HOH B1588      31.666  22.003  14.566  1.00  0.00      B    H  
ATOM   4785  O   HOH B1589      12.028  24.117   9.273  1.00  0.00      B    O  
ATOM   4786  H1  HOH B1589      12.263  23.924   8.353  1.00  0.00      B    H  
ATOM   4787  H2  HOH B1589      12.081  23.294   9.855  1.00  0.00      B    H  
ATOM   4788  O   HOH B1590       9.002  23.051  27.509  1.00  0.00      B    O  
ATOM   4789  H1  HOH B1590       8.783  22.628  26.624  1.00  0.00      B    H  
ATOM   4790  H2  HOH B1590       8.824  22.389  28.286  1.00  0.00      B    H  
ATOM   4791  O   HOH B1591      10.180  19.429   7.143  1.00  0.00      B    O  
ATOM   4792  H1  HOH B1591       9.790  18.486   7.309  1.00  0.00      B    H  
ATOM   4793  H2  HOH B1591       9.849  19.701   6.225  1.00  0.00      B    H  
ATOM   4794  O   HOH B1592      20.725  24.620  22.055  1.00  0.00      B    O  
ATOM   4795  H1  HOH B1592      20.214  23.993  22.641  1.00  0.00      B    H  
ATOM   4796  H2  HOH B1592      21.539  24.196  21.657  1.00  0.00      B    H  
ATOM   4797  O   HOH B1593      25.125  29.451  30.178  1.00  0.00      B    O  
ATOM   4798  H1  HOH B1593      25.133  29.154  31.157  1.00  0.00      B    H  
ATOM   4799  H2  HOH B1593      26.084  29.672  29.968  1.00  0.00      B    H  
ATOM   4800  O   HOH B1594       3.007  18.355   3.366  1.00  0.00      B    O  
ATOM   4801  H1  HOH B1594       2.987  18.508   4.350  1.00  0.00      B    H  
ATOM   4802  H2  HOH B1594       2.073  18.577   3.025  1.00  0.00      B    H  
ATOM   4803  O   HOH B1595      17.753  24.064  31.508  1.00  0.00      B    O  
ATOM   4804  H1  HOH B1595      17.554  25.044  31.343  1.00  0.00      B    H  
ATOM   4805  H2  HOH B1595      17.835  23.992  32.454  1.00  0.00      B    H  
ATOM   4806  O   HOH B1596      30.587   7.887  29.350  1.00  0.00      B    O  
ATOM   4807  H1  HOH B1596      31.130   7.503  30.131  1.00  0.00      B    H  
ATOM   4808  H2  HOH B1596      30.564   7.144  28.657  1.00  0.00      B    H  
ATOM   4809  O   HOH B1597      26.935   4.422  35.947  1.00  0.00      B    O  
ATOM   4810  H1  HOH B1597      27.777   3.965  36.025  1.00  0.00      B    H  
ATOM   4811  H2  HOH B1597      26.702   4.803  36.857  1.00  0.00      B    H  
ATOM   4812  O   HOH B1598      18.126  31.669  23.596  1.00  0.00      B    O  
ATOM   4813  H1  HOH B1598      18.186  30.719  23.329  1.00  0.00      B    H  
ATOM   4814  H2  HOH B1598      17.163  31.802  23.947  1.00  0.00      B    H  
ATOM   4815  O   HOH B1599      18.297  18.601  34.891  1.00  0.00      B    O  
ATOM   4816  H1  HOH B1599      17.518  17.957  34.790  1.00  0.00      B    H  
ATOM   4817  H2  HOH B1599      19.199  18.079  34.934  1.00  0.00      B    H  
ATOM   4818  O   HOH B1600       0.818  30.716  14.087  1.00  0.00      B    O  
ATOM   4819  H1  HOH B1600      -0.136  30.840  14.346  1.00  0.00      B    H  
ATOM   4820  H2  HOH B1600       0.808  30.059  13.327  1.00  0.00      B    H  
ATOM   4821  O   HOH B1601      18.608  30.638   9.039  1.00  0.00      B    O  
ATOM   4822  H1  HOH B1601      18.194  31.508   9.221  1.00  0.00      B    H  
ATOM   4823  H2  HOH B1601      18.914  30.736   8.072  1.00  0.00      B    H  
ATOM   4824  O   HOH B1602      37.790  30.773   5.023  1.00  0.00      B    O  
ATOM   4825  H1  HOH B1602      37.962  30.952   6.027  1.00  0.00      B    H  
ATOM   4826  H2  HOH B1602      38.686  30.611   4.516  1.00  0.00      B    H  
ATOM   4827  O   HOH B1603      14.004  19.903  11.578  1.00  0.00      B    O  
ATOM   4828  H1  HOH B1603      13.239  19.562  11.006  1.00  0.00      B    H  
ATOM   4829  H2  HOH B1603      14.657  19.127  11.700  1.00  0.00      B    H  
ATOM   4830  O   HOH B1604      27.255  12.234   6.806  1.00  0.00      B    O  
ATOM   4831  H1  HOH B1604      27.201  11.371   6.353  1.00  0.00      B    H  
ATOM   4832  H2  HOH B1604      26.795  12.864   6.198  1.00  0.00      B    H  
ATOM   4833  O   HOH B1605       1.114  19.614  38.753  1.00  0.00      B    O  
ATOM   4834  H1  HOH B1605       1.648  18.695  38.818  1.00  0.00      B    H  
ATOM   4835  H2  HOH B1605       1.738  20.284  38.294  1.00  0.00      B    H  
ATOM   4836  O   HOH B1606       2.328  23.075  35.687  1.00  0.00      B    O  
ATOM   4837  H1  HOH B1606       1.882  22.147  35.783  1.00  0.00      B    H  
ATOM   4838  H2  HOH B1606       1.631  23.597  35.175  1.00  0.00      B    H  
ATOM   4839  O   HOH B1607      26.468   2.218  11.102  1.00  0.00      B    O  
ATOM   4840  H1  HOH B1607      27.261   1.575  11.233  1.00  0.00      B    H  
ATOM   4841  H2  HOH B1607      25.565   1.698  11.020  1.00  0.00      B    H  
ATOM   4842  O   HOH B1608      20.920  11.991  14.065  1.00  0.00      B    O  
ATOM   4843  H1  HOH B1608      20.757  11.420  13.235  1.00  0.00      B    H  
ATOM   4844  H2  HOH B1608      21.936  12.179  14.124  1.00  0.00      B    H  
ATOM   4845  O   HOH B1609      22.368  11.026   7.198  1.00  0.00      B    O  
ATOM   4846  H1  HOH B1609      22.917  10.285   7.573  1.00  0.00      B    H  
ATOM   4847  H2  HOH B1609      21.799  10.619   6.431  1.00  0.00      B    H  
ATOM   4848  O   HOH B1610      28.341  33.700   1.610  1.00  0.00      B    O  
ATOM   4849  H1  HOH B1610      27.992  34.571   1.213  1.00  0.00      B    H  
ATOM   4850  H2  HOH B1610      27.958  32.909   1.056  1.00  0.00      B    H  
ATOM   4851  O   HOH B1611      32.220  36.856  35.833  1.00  0.00      B    O  
ATOM   4852  H1  HOH B1611      32.432  37.738  36.303  1.00  0.00      B    H  
ATOM   4853  H2  HOH B1611      31.952  36.995  34.817  1.00  0.00      B    H  
ATOM   4854  O   HOH B1612       7.612  27.015   2.549  1.00  0.00      B    O  
ATOM   4855  H1  HOH B1612       6.695  26.720   2.206  1.00  0.00      B    H  
ATOM   4856  H2  HOH B1612       8.272  26.268   2.357  1.00  0.00      B    H  
ATOM   4857  O   HOH B1613       2.153  15.241  36.801  1.00  0.00      B    O  
ATOM   4858  H1  HOH B1613       2.882  14.673  36.393  1.00  0.00      B    H  
ATOM   4859  H2  HOH B1613       1.560  14.627  37.360  1.00  0.00      B    H  
ATOM   4860  O   HOH B1614      24.611   3.500  24.155  1.00  0.00      B    O  
ATOM   4861  H1  HOH B1614      24.592   3.310  25.163  1.00  0.00      B    H  
ATOM   4862  H2  HOH B1614      25.061   4.377  23.991  1.00  0.00      B    H  
ATOM   4863  O   HOH B1615      10.235  14.014   8.451  1.00  0.00      B    O  
ATOM   4864  H1  HOH B1615       9.406  13.556   8.060  1.00  0.00      B    H  
ATOM   4865  H2  HOH B1615      11.045  13.694   7.888  1.00  0.00      B    H  
ATOM   4866  O   HOH B1616      18.240  36.523  26.389  1.00  0.00      B    O  
ATOM   4867  H1  HOH B1616      18.591  35.888  25.659  1.00  0.00      B    H  
ATOM   4868  H2  HOH B1616      19.028  36.934  26.855  1.00  0.00      B    H  
ATOM   4869  O   HOH B1617      33.201  20.919  29.023  1.00  0.00      B    O  
ATOM   4870  H1  HOH B1617      33.013  21.855  29.468  1.00  0.00      B    H  
ATOM   4871  H2  HOH B1617      32.379  20.388  29.246  1.00  0.00      B    H  
ATOM   4872  O   HOH B1618       3.390  14.392   4.672  1.00  0.00      B    O  
ATOM   4873  H1  HOH B1618       2.518  13.924   4.478  1.00  0.00      B    H  
ATOM   4874  H2  HOH B1618       4.075  13.629   4.728  1.00  0.00      B    H  
ATOM   4875  O   HOH B1619      10.731  35.506   7.888  1.00  0.00      B    O  
ATOM   4876  H1  HOH B1619      11.206  34.973   7.174  1.00  0.00      B    H  
ATOM   4877  H2  HOH B1619       9.775  35.270   7.748  1.00  0.00      B    H  
ATOM   4878  O   HOH B1620      16.432   5.639   5.998  1.00  0.00      B    O  
ATOM   4879  H1  HOH B1620      17.404   5.498   5.667  1.00  0.00      B    H  
ATOM   4880  H2  HOH B1620      16.049   6.209   5.270  1.00  0.00      B    H  
ATOM   4881  O   HOH B1621      28.877  33.447  18.317  1.00  0.00      B    O  
ATOM   4882  H1  HOH B1621      29.246  32.926  19.120  1.00  0.00      B    H  
ATOM   4883  H2  HOH B1621      28.453  34.236  18.758  1.00  0.00      B    H  
ATOM   4884  O   HOH B1622      16.059  23.313   8.365  1.00  0.00      B    O  
ATOM   4885  H1  HOH B1622      17.063  23.459   8.463  1.00  0.00      B    H  
ATOM   4886  H2  HOH B1622      15.590  24.020   8.943  1.00  0.00      B    H  
ATOM   4887  O   HOH B1623      35.688  32.970   7.541  1.00  0.00      B    O  
ATOM   4888  H1  HOH B1623      35.488  33.144   8.574  1.00  0.00      B    H  
ATOM   4889  H2  HOH B1623      35.755  33.885   7.160  1.00  0.00      B    H  
ATOM   4890  O   HOH B1624       3.227  27.999   7.768  1.00  0.00      B    O  
ATOM   4891  H1  HOH B1624       3.488  28.303   8.712  1.00  0.00      B    H  
ATOM   4892  H2  HOH B1624       3.227  26.986   7.719  1.00  0.00      B    H  
ATOM   4893  O   HOH B1625      37.603  32.109  27.068  1.00  0.00      B    O  
ATOM   4894  H1  HOH B1625      38.212  31.938  26.232  1.00  0.00      B    H  
ATOM   4895  H2  HOH B1625      37.163  31.263  27.523  1.00  0.00      B    H  
ATOM   4896  O   HOH B1626       7.993   0.309   7.855  1.00  0.00      B    O  
ATOM   4897  H1  HOH B1626       7.047   0.577   7.855  1.00  0.00      B    H  
ATOM   4898  H2  HOH B1626       8.415   0.645   7.082  1.00  0.00      B    H  
ATOM   4899  O   HOH B1627      17.628  36.877   4.782  1.00  0.00      B    O  
ATOM   4900  H1  HOH B1627      18.203  37.432   5.384  1.00  0.00      B    H  
ATOM   4901  H2  HOH B1627      17.263  36.066   5.326  1.00  0.00      B    H  
ATOM   4902  O   HOH B1628      16.302  21.739  35.338  1.00  0.00      B    O  
ATOM   4903  H1  HOH B1628      16.012  20.850  34.978  1.00  0.00      B    H  
ATOM   4904  H2  HOH B1628      16.201  22.461  34.662  1.00  0.00      B    H  
ATOM   4905  O   HOH B1629      20.801  36.804  27.753  1.00  0.00      B    O  
ATOM   4906  H1  HOH B1629      21.738  36.882  27.383  1.00  0.00      B    H  
ATOM   4907  H2  HOH B1629      20.630  35.840  27.987  1.00  0.00      B    H  
ATOM   4908  O   HOH B1630      37.039  12.967  17.831  1.00  0.00      B    O  
ATOM   4909  H1  HOH B1630      36.340  12.336  17.433  1.00  0.00      B    H  
ATOM   4910  H2  HOH B1630      36.521  13.758  18.153  1.00  0.00      B    H  
ATOM   4911  O   HOH B1631      26.236  37.208   3.868  1.00  0.00      B    O  
ATOM   4912  H1  HOH B1631      26.220  37.084   2.860  1.00  0.00      B    H  
ATOM   4913  H2  HOH B1631      25.381  37.654   4.082  1.00  0.00      B    H  
ATOM   4914  O   HOH B1632      -0.120   8.799  35.111  1.00  0.00      B    O  
ATOM   4915  H1  HOH B1632      -0.329   8.203  34.347  1.00  0.00      B    H  
ATOM   4916  H2  HOH B1632       0.891   8.902  35.077  1.00  0.00      B    H  
ATOM   4917  O   HOH B1633      18.218   2.563  10.193  1.00  0.00      B    O  
ATOM   4918  H1  HOH B1633      17.280   2.302  10.396  1.00  0.00      B    H  
ATOM   4919  H2  HOH B1633      18.187   3.203   9.403  1.00  0.00      B    H  
ATOM   4920  O   HOH B1634      10.159   9.443  38.748  1.00  0.00      B    O  
ATOM   4921  H1  HOH B1634      10.257   9.755  39.725  1.00  0.00      B    H  
ATOM   4922  H2  HOH B1634      11.034   8.936  38.645  1.00  0.00      B    H  
ATOM   4923  O   HOH B1635      10.242   7.205  11.232  1.00  0.00      B    O  
ATOM   4924  H1  HOH B1635      10.401   6.156  11.090  1.00  0.00      B    H  
ATOM   4925  H2  HOH B1635       9.248   7.354  11.178  1.00  0.00      B    H  
ATOM   4926  O   HOH B1636       6.920   8.798  24.747  1.00  0.00      B    O  
ATOM   4927  H1  HOH B1636       5.887   8.974  24.663  1.00  0.00      B    H  
ATOM   4928  H2  HOH B1636       7.142   8.692  25.726  1.00  0.00      B    H  
ATOM   4929  O   HOH B1637      18.323   8.193   5.387  1.00  0.00      B    O  
ATOM   4930  H1  HOH B1637      18.422   7.424   4.762  1.00  0.00      B    H  
ATOM   4931  H2  HOH B1637      18.469   7.814   6.287  1.00  0.00      B    H  
ATOM   4932  O   HOH B1638       7.274  20.979  13.914  1.00  0.00      B    O  
ATOM   4933  H1  HOH B1638       7.581  20.228  13.392  1.00  0.00      B    H  
ATOM   4934  H2  HOH B1638       6.347  20.816  14.216  1.00  0.00      B    H  
ATOM   4935  O   HOH B1639      19.138   5.414   5.454  1.00  0.00      B    O  
ATOM   4936  H1  HOH B1639      19.239   5.291   4.437  1.00  0.00      B    H
[truncated: 87,809 more chars]
