# Supplementary material for: ECE vs DISP Mechanisms in Anodic Electrolysis of Benzyl Alcohols: Computational Prediction of Microscopic Rate Constants
Source: J Phys Chem C Nanomater Interfaces. 2025 Aug 28;129(36):16076–96. doi: 10.1021/acs.jpcc.5c04347 (PMC12434723; doi:10.1021/acs.jpcc.5c04347)
Supplement: Supplementary file 2 [file jp5c04347_si_002.zip › example_simulation_inputs/QMMM_simulation_bulk_H2O_base_H2O/start_17_0.000_coords.pdb]

TITLE     MDANALYSIS FRAME 0: Created by PDBWriter
CRYST1   39.149   39.149   39.149  90.00  90.00  90.00 P 1           1
ATOM      1  C00 2ag A   1      15.662  16.357  20.173  1.00  0.00      A    C  
ATOM      2  O01 2ag A   1      16.276  17.562  19.819  1.00  0.00      A    O  
ATOM      3  C02 2ag A   1      15.524  18.726  19.693  1.00  0.00      A    C  
ATOM      4  C03 2ag A   1      16.130  19.842  19.152  1.00  0.00      A    C  
ATOM      5  C04 2ag A   1      15.340  20.924  18.844  1.00  0.00      A    C  
ATOM      6  C05 2ag A   1      13.944  20.909  19.142  1.00  0.00      A    C  
ATOM      7  C06 2ag A   1      13.066  22.041  18.789  1.00  0.00      A    C  
ATOM      8  O07 2ag A   1      11.897  22.082  19.423  1.00  0.00      A    O  
ATOM      9  C08 2ag A   1      13.390  19.785  19.802  1.00  0.00      A    C  
ATOM     10  C09 2ag A   1      14.168  18.703  20.012  1.00  0.00      A    C  
ATOM     11  H0A 2ag A   1      15.334  16.359  21.295  1.00  0.00      A    H  
ATOM     12  H0B 2ag A   1      14.827  15.973  19.560  1.00  0.00      A    H  
ATOM     13  H0C 2ag A   1      16.513  15.613  20.041  1.00  0.00      A    H  
ATOM     14  H0D 2ag A   1      17.157  19.779  18.896  1.00  0.00      A    H  
ATOM     15  H0E 2ag A   1      15.770  21.821  18.337  1.00  0.00      A    H  
ATOM     16  H0F 2ag A   1      12.832  21.658  17.535  1.00  0.00      A    H  
ATOM     17  H0G 2ag A   1      13.543  22.945  18.502  1.00  0.00      A    H  
ATOM     18  H0H 2ag A   1      11.465  22.956  19.031  1.00  0.00      A    H  
ATOM     19  H0I 2ag A   1      12.367  19.801  20.107  1.00  0.00      A    H  
ATOM     20  H0J 2ag A   1      13.810  17.736  20.449  1.00  0.00      A    H  
ATOM     21  O   HOH B   1      12.614  21.000  16.429  1.00  0.00      B    O  
ATOM     22  H1  HOH B   1      12.259  20.064  16.673  1.00  0.00      B    H  
ATOM     23  H2  HOH B   1      11.834  21.495  16.025  1.00  0.00      B    H  
ATOM     24  O   HOH B   2      13.045  23.871  16.146  1.00  0.00      B    O  
ATOM     25  H1  HOH B   2      12.750  24.271  15.339  1.00  0.00      B    H  
ATOM     26  H2  HOH B   2      13.506  24.581  16.664  1.00  0.00      B    H  
ATOM     27  O   HOH B   3      14.295  25.364  18.365  1.00  0.00      B    O  
ATOM     28  H1  HOH B   3      15.238  25.618  18.151  1.00  0.00      B    H  
ATOM     29  H2  HOH B   3      13.843  26.231  18.600  1.00  0.00      B    H  
ATOM     30  O   HOH B   4      10.514  22.165  15.840  1.00  0.00      B    O  
ATOM     31  H1  HOH B   4      10.018  21.641  15.117  1.00  0.00      B    H  
ATOM     32  H2  HOH B   4      10.149  23.084  15.824  1.00  0.00      B    H  
ATOM     33  O   HOH B   5      14.486  23.814  20.756  1.00  0.00      B    O  
ATOM     34  H1  HOH B   5      14.339  24.440  20.046  1.00  0.00      B    H  
ATOM     35  H2  HOH B   5      15.458  23.813  20.937  1.00  0.00      B    H  
ATOM     36  O   HOH B   6      11.277  24.347  18.600  1.00  0.00      B    O  
ATOM     37  H1  HOH B   6      10.718  24.575  17.840  1.00  0.00      B    H  
ATOM     38  H2  HOH B   6      10.946  24.835  19.406  1.00  0.00      B    H  
ATOM     39  O   HOH B   7      17.060  23.192  17.091  1.00  0.00      B    O  
ATOM     40  H1  HOH B   7      16.375  22.823  16.533  1.00  0.00      B    H  
ATOM     41  H2  HOH B   7      16.812  24.082  17.185  1.00  0.00      B    H  
ATOM     42  O   HOH B   8      12.985  22.017  22.317  1.00  0.00      B    O  
ATOM     43  H1  HOH B   8      12.378  21.719  21.607  1.00  0.00      B    H  
ATOM     44  H2  HOH B   8      13.627  22.613  21.881  1.00  0.00      B    H  
ATOM     45  O   HOH B   9       9.538  24.637  16.660  1.00  0.00      B    O  
ATOM     46  H1  HOH B   9       9.385  25.580  16.284  1.00  0.00      B    H  
ATOM     47  H2  HOH B   9       8.563  24.479  16.722  1.00  0.00      B    H  
ATOM     48  O   HOH B  10      11.752  18.609  17.309  1.00  0.00      B    O  
ATOM     49  H1  HOH B  10      12.299  18.225  18.072  1.00  0.00      B    H  
ATOM     50  H2  HOH B  10      10.887  19.029  17.644  1.00  0.00      B    H  
ATOM     51  O   HOH B  11       9.609  20.510  18.012  1.00  0.00      B    O  
ATOM     52  H1  HOH B  11       9.780  21.192  17.345  1.00  0.00      B    H  
ATOM     53  H2  HOH B  11       9.660  20.963  18.909  1.00  0.00      B    H  
ATOM     54  O   HOH B  12      15.078  22.100  15.293  1.00  0.00      B    O  
ATOM     55  H1  HOH B  12      14.692  21.273  15.508  1.00  0.00      B    H  
ATOM     56  H2  HOH B  12      14.334  22.677  15.584  1.00  0.00      B    H  
ATOM     57  O   HOH B  13       1.367  17.950  29.914  1.00  0.00      B    O  
ATOM     58  H1  HOH B  13       1.494  17.502  29.019  1.00  0.00      B    H  
ATOM     59  H2  HOH B  13       1.421  18.931  29.826  1.00  0.00      B    H  
ATOM     60  O   HOH B  14      25.919   4.108  24.054  1.00  0.00      B    O  
ATOM     61  H1  HOH B  14      26.428   3.275  24.081  1.00  0.00      B    H  
ATOM     62  H2  HOH B  14      25.419   4.088  23.140  1.00  0.00      B    H  
ATOM     63  O   HOH B  15      14.903  17.183  16.748  1.00  0.00      B    O  
ATOM     64  H1  HOH B  15      15.191  16.412  16.203  1.00  0.00      B    H  
ATOM     65  H2  HOH B  15      14.142  16.817  17.268  1.00  0.00      B    H  
ATOM     66  O   HOH B  16      37.902  13.367  16.096  1.00  0.00      B    O  
ATOM     67  H1  HOH B  16      37.197  14.111  16.043  1.00  0.00      B    H  
ATOM     68  H2  HOH B  16      38.590  13.818  16.575  1.00  0.00      B    H  
ATOM     69  O   HOH B  17       7.359  18.080  17.248  1.00  0.00      B    O  
ATOM     70  H1  HOH B  17       8.066  18.267  17.898  1.00  0.00      B    H  
ATOM     71  H2  HOH B  17       6.447  18.007  17.721  1.00  0.00      B    H  
ATOM     72  O   HOH B  18      13.038  10.344  13.085  1.00  0.00      B    O  
ATOM     73  H1  HOH B  18      12.053  10.119  13.361  1.00  0.00      B    H  
ATOM     74  H2  HOH B  18      13.138  11.310  12.978  1.00  0.00      B    H  
ATOM     75  O   HOH B  19      15.125  38.412  31.536  1.00  0.00      B    O  
ATOM     76  H1  HOH B  19      14.426  38.817  30.872  1.00  0.00      B    H  
ATOM     77  H2  HOH B  19      15.897  39.034  31.587  1.00  0.00      B    H  
ATOM     78  O   HOH B  20      37.119  33.910  23.104  1.00  0.00      B    O  
ATOM     79  H1  HOH B  20      37.250  33.443  22.187  1.00  0.00      B    H  
ATOM     80  H2  HOH B  20      37.976  33.798  23.641  1.00  0.00      B    H  
ATOM     81  O   HOH B  21      10.045  29.848  31.885  1.00  0.00      B    O  
ATOM     82  H1  HOH B  21       9.395  29.541  32.600  1.00  0.00      B    H  
ATOM     83  H2  HOH B  21       9.438  30.356  31.174  1.00  0.00      B    H  
ATOM     84  O   HOH B  22      22.359   2.170   3.191  1.00  0.00      B    O  
ATOM     85  H1  HOH B  22      21.595   2.808   3.520  1.00  0.00      B    H  
ATOM     86  H2  HOH B  22      23.243   2.651   2.944  1.00  0.00      B    H  
ATOM     87  O   HOH B  23      24.939  18.330  33.283  1.00  0.00      B    O  
ATOM     88  H1  HOH B  23      25.334  17.433  32.955  1.00  0.00      B    H  
ATOM     89  H2  HOH B  23      25.007  18.964  32.487  1.00  0.00      B    H  
ATOM     90  O   HOH B  24      34.091  21.230  25.947  1.00  0.00      B    O  
ATOM     91  H1  HOH B  24      34.949  20.948  25.535  1.00  0.00      B    H  
ATOM     92  H2  HOH B  24      34.298  21.531  26.927  1.00  0.00      B    H  
ATOM     93  O   HOH B  25      18.401   8.537  19.739  1.00  0.00      B    O  
ATOM     94  H1  HOH B  25      18.927   9.389  19.556  1.00  0.00      B    H  
ATOM     95  H2  HOH B  25      18.145   8.682  20.723  1.00  0.00      B    H  
ATOM     96  O   HOH B  26       7.871   3.504  14.329  1.00  0.00      B    O  
ATOM     97  H1  HOH B  26       7.747   4.481  14.035  1.00  0.00      B    H  
ATOM     98  H2  HOH B  26       8.806   3.276  14.049  1.00  0.00      B    H  
ATOM     99  O   HOH B  27       7.703  11.403   8.855  1.00  0.00      B    O  
ATOM    100  H1  HOH B  27       6.711  11.475   8.923  1.00  0.00      B    H  
ATOM    101  H2  HOH B  27       8.060  12.109   9.528  1.00  0.00      B    H  
ATOM    102  O   HOH B  28      32.355  21.206  32.243  1.00  0.00      B    O  
ATOM    103  H1  HOH B  28      33.105  21.796  32.705  1.00  0.00      B    H  
ATOM    104  H2  HOH B  28      32.769  20.635  31.527  1.00  0.00      B    H  
ATOM    105  O   HOH B  29      33.460  38.822  32.204  1.00  0.00      B    O  
ATOM    106  H1  HOH B  29      33.121  39.710  31.871  1.00  0.00      B    H  
ATOM    107  H2  HOH B  29      32.776  38.389  32.883  1.00  0.00      B    H  
ATOM    108  O   HOH B  30      37.046  25.752   2.874  1.00  0.00      B    O  
ATOM    109  H1  HOH B  30      37.721  26.090   3.565  1.00  0.00      B    H  
ATOM    110  H2  HOH B  30      36.195  25.900   3.305  1.00  0.00      B    H  
ATOM    111  O   HOH B  31      35.757  21.249  35.729  1.00  0.00      B    O  
ATOM    112  H1  HOH B  31      35.380  22.181  35.687  1.00  0.00      B    H  
ATOM    113  H2  HOH B  31      34.986  20.619  35.593  1.00  0.00      B    H  
ATOM    114  O   HOH B  32      38.432  35.125   5.243  1.00  0.00      B    O  
ATOM    115  H1  HOH B  32      37.905  34.228   5.306  1.00  0.00      B    H  
ATOM    116  H2  HOH B  32      37.982  35.646   4.524  1.00  0.00      B    H  
ATOM    117  O   HOH B  33      13.882  18.265   5.602  1.00  0.00      B    O  
ATOM    118  H1  HOH B  33      14.824  18.535   5.671  1.00  0.00      B    H  
ATOM    119  H2  HOH B  33      13.604  18.114   6.554  1.00  0.00      B    H  
ATOM    120  O   HOH B  34      24.810  37.312   5.706  1.00  0.00      B    O  
ATOM    121  H1  HOH B  34      24.143  37.839   5.099  1.00  0.00      B    H  
ATOM    122  H2  HOH B  34      24.845  37.754   6.600  1.00  0.00      B    H  
ATOM    123  O   HOH B  35      21.708  13.729  36.874  1.00  0.00      B    O  
ATOM    124  H1  HOH B  35      22.277  14.420  37.385  1.00  0.00      B    H  
ATOM    125  H2  HOH B  35      22.137  12.844  37.067  1.00  0.00      B    H  
ATOM    126  O   HOH B  36      19.389  19.603  24.095  1.00  0.00      B    O  
ATOM    127  H1  HOH B  36      20.005  18.806  23.828  1.00  0.00      B    H  
ATOM    128  H2  HOH B  36      19.200  19.415  25.105  1.00  0.00      B    H  
ATOM    129  O   HOH B  37      32.957  23.895  13.691  1.00  0.00      B    O  
ATOM    130  H1  HOH B  37      33.554  24.692  13.668  1.00  0.00      B    H  
ATOM    131  H2  HOH B  37      32.031  24.212  14.020  1.00  0.00      B    H  
ATOM    132  O   HOH B  38       8.038  24.208  35.946  1.00  0.00      B    O  
ATOM    133  H1  HOH B  38       7.141  23.776  36.157  1.00  0.00      B    H  
ATOM    134  H2  HOH B  38       8.580  23.967  36.729  1.00  0.00      B    H  
ATOM    135  O   HOH B  39      17.661  35.068  30.044  1.00  0.00      B    O  
ATOM    136  H1  HOH B  39      18.412  35.676  30.509  1.00  0.00      B    H  
ATOM    137  H2  HOH B  39      17.530  35.349  29.102  1.00  0.00      B    H  
ATOM    138  O   HOH B  40      34.381   4.112  22.408  1.00  0.00      B    O  
ATOM    139  H1  HOH B  40      35.134   4.017  21.758  1.00  0.00      B    H  
ATOM    140  H2  HOH B  40      34.410   5.004  22.879  1.00  0.00      B    H  
ATOM    141  O   HOH B  41      18.648  24.936  20.090  1.00  0.00      B    O  
ATOM    142  H1  HOH B  41      19.566  24.995  20.551  1.00  0.00      B    H  
ATOM    143  H2  HOH B  41      18.035  24.601  20.750  1.00  0.00      B    H  
ATOM    144  O   HOH B  42      34.527  34.211  22.562  1.00  0.00      B    O  
ATOM    145  H1  HOH B  42      34.626  35.188  22.320  1.00  0.00      B    H  
ATOM    146  H2  HOH B  42      35.473  33.898  22.839  1.00  0.00      B    H  
ATOM    147  O   HOH B  43      27.972  34.632  28.546  1.00  0.00      B    O  
ATOM    148  H1  HOH B  43      28.598  33.864  28.281  1.00  0.00      B    H  
ATOM    149  H2  HOH B  43      27.002  34.306  28.618  1.00  0.00      B    H  
ATOM    150  O   HOH B  44      32.681  21.021   1.834  1.00  0.00      B    O  
ATOM    151  H1  HOH B  44      33.587  21.207   2.369  1.00  0.00      B    H  
ATOM    152  H2  HOH B  44      32.880  21.205   0.856  1.00  0.00      B    H  
ATOM    153  O   HOH B  45      35.586  22.919  23.294  1.00  0.00      B    O  
ATOM    154  H1  HOH B  45      34.961  22.511  22.561  1.00  0.00      B    H  
ATOM    155  H2  HOH B  45      36.405  22.336  23.455  1.00  0.00      B    H  
ATOM    156  O   HOH B  46      28.554  29.321  38.885  1.00  0.00      B    O  
ATOM    157  H1  HOH B  46      29.112  28.592  38.582  1.00  0.00      B    H  
ATOM    158  H2  HOH B  46      28.784  29.474  39.866  1.00  0.00      B    H  
ATOM    159  O   HOH B  47      36.741   5.616  38.714  1.00  0.00      B    O  
ATOM    160  H1  HOH B  47      37.564   6.155  38.543  1.00  0.00      B    H  
ATOM    161  H2  HOH B  47      35.948   6.241  38.593  1.00  0.00      B    H  
ATOM    162  O   HOH B  48      21.258  31.578  15.822  1.00  0.00      B    O  
ATOM    163  H1  HOH B  48      21.237  32.019  14.918  1.00  0.00      B    H  
ATOM    164  H2  HOH B  48      21.824  30.784  15.729  1.00  0.00      B    H  
ATOM    165  O   HOH B  49      34.156  26.367  22.031  1.00  0.00      B    O  
ATOM    166  H1  HOH B  49      35.066  26.112  22.257  1.00  0.00      B    H  
ATOM    167  H2  HOH B  49      34.244  26.765  21.119  1.00  0.00      B    H  
ATOM    168  O   HOH B  50      31.192   2.622  13.871  1.00  0.00      B    O  
ATOM    169  H1  HOH B  50      30.972   2.032  13.039  1.00  0.00      B    H  
ATOM    170  H2  HOH B  50      31.161   2.081  14.781  1.00  0.00      B    H  
ATOM    171  O   HOH B  51      12.872  35.513  34.859  1.00  0.00      B    O  
ATOM    172  H1  HOH B  51      13.433  36.159  35.403  1.00  0.00      B    H  
ATOM    173  H2  HOH B  51      13.512  34.691  34.699  1.00  0.00      B    H  
ATOM    174  O   HOH B  52      15.823  33.020   6.106  1.00  0.00      B    O  
ATOM    175  H1  HOH B  52      15.093  32.760   5.449  1.00  0.00      B    H  
ATOM    176  H2  HOH B  52      16.521  32.260   6.080  1.00  0.00      B    H  
ATOM    177  O   HOH B  53      17.691   4.424   7.490  1.00  0.00      B    O  
ATOM    178  H1  HOH B  53      17.309   3.760   8.173  1.00  0.00      B    H  
ATOM    179  H2  HOH B  53      17.639   3.990   6.566  1.00  0.00      B    H  
ATOM    180  O   HOH B  54      29.445  31.120  26.340  1.00  0.00      B    O  
ATOM    181  H1  HOH B  54      29.852  31.917  26.869  1.00  0.00      B    H  
ATOM    182  H2  HOH B  54      30.039  30.895  25.576  1.00  0.00      B    H  
ATOM    183  O   HOH B  55       8.297  35.485  22.018  1.00  0.00      B    O  
ATOM    184  H1  HOH B  55       8.275  34.502  21.850  1.00  0.00      B    H  
ATOM    185  H2  HOH B  55       7.551  35.772  22.729  1.00  0.00      B    H  
ATOM    186  O   HOH B  56      29.957  33.409  20.683  1.00  0.00      B    O  
ATOM    187  H1  HOH B  56      29.874  33.945  19.841  1.00  0.00      B    H  
ATOM    188  H2  HOH B  56      30.928  33.359  21.084  1.00  0.00      B    H  
ATOM    189  O   HOH B  57      29.466  25.442  36.277  1.00  0.00      B    O  
ATOM    190  H1  HOH B  57      29.445  24.904  35.432  1.00  0.00      B    H  
ATOM    191  H2  HOH B  57      28.637  25.124  36.777  1.00  0.00      B    H  
ATOM    192  O   HOH B  58      28.953  33.802  39.138  1.00  0.00      B    O  
ATOM    193  H1  HOH B  58      28.861  34.720  39.568  1.00  0.00      B    H  
ATOM    194  H2  HOH B  58      28.959  33.986  38.132  1.00  0.00      B    H  
ATOM    195  O   HOH B  59       4.087  38.847  16.262  1.00  0.00      B    O  
ATOM    196  H1  HOH B  59       3.357  38.596  16.901  1.00  0.00      B    H  
ATOM    197  H2  HOH B  59       4.934  39.022  16.819  1.00  0.00      B    H  
ATOM    198  O   HOH B  60      37.136   3.829  32.303  1.00  0.00      B    O  
ATOM    199  H1  HOH B  60      37.938   3.805  32.978  1.00  0.00      B    H  
ATOM    200  H2  HOH B  60      36.454   3.109  32.619  1.00  0.00      B    H  
ATOM    201  O   HOH B  61      29.985   7.369  17.968  1.00  0.00      B    O  
ATOM    202  H1  HOH B  61      30.541   6.506  17.802  1.00  0.00      B    H  
ATOM    203  H2  HOH B  61      30.684   8.034  18.121  1.00  0.00      B    H  
ATOM    204  O   HOH B  62      32.683   4.876  26.523  1.00  0.00      B    O  
ATOM    205  H1  HOH B  62      31.855   4.336  26.732  1.00  0.00      B    H  
ATOM    206  H2  HOH B  62      33.394   4.190  26.136  1.00  0.00      B    H  
ATOM    207  O   HOH B  63      28.692  37.827  16.441  1.00  0.00      B    O  
ATOM    208  H1  HOH B  63      29.704  38.024  16.468  1.00  0.00      B    H  
ATOM    209  H2  HOH B  63      28.507  37.359  15.535  1.00  0.00      B    H  
ATOM    210  O   HOH B  64       2.219  13.735  24.814  1.00  0.00      B    O  
ATOM    211  H1  HOH B  64       2.547  12.798  24.472  1.00  0.00      B    H  
ATOM    212  H2  HOH B  64       2.839  14.002  25.546  1.00  0.00      B    H  
ATOM    213  O   HOH B  65      13.745   9.429  29.489  1.00  0.00      B    O  
ATOM    214  H1  HOH B  65      14.567   9.025  29.180  1.00  0.00      B    H  
ATOM    215  H2  HOH B  65      13.460  10.204  28.860  1.00  0.00      B    H  
ATOM    216  O   HOH B  66      10.029   5.433  10.422  1.00  0.00      B    O  
ATOM    217  H1  HOH B  66       9.381   5.723   9.779  1.00  0.00      B    H  
ATOM    218  H2  HOH B  66      10.614   4.620  10.129  1.00  0.00      B    H  
ATOM    219  O   HOH B  67      30.428  27.467  38.481  1.00  0.00      B    O  
ATOM    220  H1  HOH B  67      30.886  27.365  39.339  1.00  0.00      B    H  
ATOM    221  H2  HOH B  67      30.444  26.567  38.054  1.00  0.00      B    H  
ATOM    222  O   HOH B  68      18.136   6.809  33.931  1.00  0.00      B    O  
ATOM    223  H1  HOH B  68      18.727   6.819  34.743  1.00  0.00      B    H  
ATOM    224  H2  HOH B  68      18.258   5.889  33.444  1.00  0.00      B    H  
ATOM    225  O   HOH B  69      29.490  11.266  15.135  1.00  0.00      B    O  
ATOM    226  H1  HOH B  69      29.503  11.788  14.249  1.00  0.00      B    H  
ATOM    227  H2  HOH B  69      28.584  10.820  15.144  1.00  0.00      B    H  
ATOM    228  O   HOH B  70       5.921  29.028  26.556  1.00  0.00      B    O  
ATOM    229  H1  HOH B  70       5.803  29.810  25.877  1.00  0.00      B    H  
ATOM    230  H2  HOH B  70       5.233  28.355  26.279  1.00  0.00      B    H  
ATOM    231  O   HOH B  71      31.621  19.672  20.790  1.00  0.00      B    O  
ATOM    232  H1  HOH B  71      31.028  18.842  20.905  1.00  0.00      B    H  
ATOM    233  H2  HOH B  71      32.270  19.737  21.601  1.00  0.00      B    H  
ATOM    234  O   HOH B  72      25.212  28.614   4.295  1.00  0.00      B    O  
ATOM    235  H1  HOH B  72      26.109  28.172   3.967  1.00  0.00      B    H  
ATOM    236  H2  HOH B  72      25.097  29.504   3.769  1.00  0.00      B    H  
ATOM    237  O   HOH B  73       5.867  35.217  35.631  1.00  0.00      B    O  
ATOM    238  H1  HOH B  73       6.381  35.804  35.003  1.00  0.00      B    H  
ATOM    239  H2  HOH B  73       4.925  35.258  35.277  1.00  0.00      B    H  
ATOM    240  O   HOH B  74      29.495  12.582  20.537  1.00  0.00      B    O  
ATOM    241  H1  HOH B  74      30.436  12.271  20.240  1.00  0.00      B    H  
ATOM    242  H2  HOH B  74      29.525  12.624  21.576  1.00  0.00      B    H  
ATOM    243  O   HOH B  75       1.903   4.469   9.603  1.00  0.00      B    O  
ATOM    244  H1  HOH B  75       0.993   4.062   9.422  1.00  0.00      B    H  
ATOM    245  H2  HOH B  75       2.620   3.786   9.893  1.00  0.00      B    H  
ATOM    246  O   HOH B  76      31.463  11.042  10.663  1.00  0.00      B    O  
ATOM    247  H1  HOH B  76      30.575  10.603  10.667  1.00  0.00      B    H  
ATOM    248  H2  HOH B  76      31.760  11.416  11.497  1.00  0.00      B    H  
ATOM    249  O   HOH B  77      31.686  37.825  10.546  1.00  0.00      B    O  
ATOM    250  H1  HOH B  77      30.827  37.309  10.360  1.00  0.00      B    H  
ATOM    251  H2  HOH B  77      32.339  37.618   9.751  1.00  0.00      B    H  
ATOM    252  O   HOH B  78       0.931  16.553   3.445  1.00  0.00      B    O  
ATOM    253  H1  HOH B  78       0.286  16.352   4.227  1.00  0.00      B    H  
ATOM    254  H2  HOH B  78       1.890  16.823   3.832  1.00  0.00      B    H  
ATOM    255  O   HOH B  79      19.969  22.511  10.666  1.00  0.00      B    O  
ATOM    256  H1  HOH B  79      20.536  21.676  10.704  1.00  0.00      B    H  
ATOM    257  H2  HOH B  79      20.657  23.274  10.569  1.00  0.00      B    H  
ATOM    258  O   HOH B  80      21.020  17.711  23.356  1.00  0.00      B    O  
ATOM    259  H1  HOH B  80      20.649  17.135  22.603  1.00  0.00      B    H  
ATOM    260  H2  HOH B  80      22.002  17.694  23.255  1.00  0.00      B    H  
ATOM    261  O   HOH B  81      29.802   0.496  12.069  1.00  0.00      B    O  
ATOM    262  H1  HOH B  81      30.613  -0.035  11.642  1.00  0.00      B    H  
ATOM    263  H2  HOH B  81      29.116  -0.144  12.326  1.00  0.00      B    H  
ATOM    264  O   HOH B  82      23.639  17.041  20.549  1.00  0.00      B    O  
ATOM    265  H1  HOH B  82      23.730  16.072  20.259  1.00  0.00      B    H  
ATOM    266  H2  HOH B  82      23.998  17.180  21.492  1.00  0.00      B    H  
ATOM    267  O   HOH B  83      31.723  28.650  20.410  1.00  0.00      B    O  
ATOM    268  H1  HOH B  83      30.962  29.259  20.026  1.00  0.00      B    H  
ATOM    269  H2  HOH B  83      32.174  29.152  21.113  1.00  0.00      B    H  
ATOM    270  O   HOH B  84       7.754   8.283  10.062  1.00  0.00      B    O  
ATOM    271  H1  HOH B  84       7.991   9.229   9.964  1.00  0.00      B    H  
ATOM    272  H2  HOH B  84       7.079   8.178  10.829  1.00  0.00      B    H  
ATOM    273  O   HOH B  85      30.517  36.954  26.371  1.00  0.00      B    O  
ATOM    274  H1  HOH B  85      31.090  37.199  25.600  1.00  0.00      B    H  
ATOM    275  H2  HOH B  85      30.735  37.601  27.142  1.00  0.00      B    H  
ATOM    276  O   HOH B  86      28.777  17.861  19.016  1.00  0.00      B    O  
ATOM    277  H1  HOH B  86      28.645  18.758  18.546  1.00  0.00      B    H  
ATOM    278  H2  HOH B  86      28.303  17.173  18.435  1.00  0.00      B    H  
ATOM    279  O   HOH B  87      29.917   1.436  30.811  1.00  0.00      B    O  
ATOM    280  H1  HOH B  87      29.074   1.753  30.354  1.00  0.00      B    H  
ATOM    281  H2  HOH B  87      30.112   0.432  30.679  1.00  0.00      B    H  
ATOM    282  O   HOH B  88      29.597  29.965  18.932  1.00  0.00      B    O  
ATOM    283  H1  HOH B  88      29.296  30.869  18.541  1.00  0.00      B    H  
ATOM    284  H2  HOH B  88      29.002  29.777  19.747  1.00  0.00      B    H  
ATOM    285  O   HOH B  89      31.721  35.011  13.032  1.00  0.00      B    O  
ATOM    286  H1  HOH B  89      31.495  34.885  11.992  1.00  0.00      B    H  
ATOM    287  H2  HOH B  89      32.057  35.958  13.170  1.00  0.00      B    H  
ATOM    288  O   HOH B  90      37.650  20.320  37.512  1.00  0.00      B    O  
ATOM    289  H1  HOH B  90      36.909  20.723  36.940  1.00  0.00      B    H  
ATOM    290  H2  HOH B  90      37.515  19.311  37.603  1.00  0.00      B    H  
ATOM    291  O   HOH B  91      27.108   3.548  26.910  1.00  0.00      B    O  
ATOM    292  H1  HOH B  91      26.290   3.916  27.367  1.00  0.00      B    H  
ATOM    293  H2  HOH B  91      27.502   4.283  26.318  1.00  0.00      B    H  
ATOM    294  O   HOH B  92       0.270  39.274  35.796  1.00  0.00      B    O  
ATOM    295  H1  HOH B  92       1.196  39.329  35.613  1.00  0.00      B    H  
ATOM    296  H2  HOH B  92       0.102  38.696  36.620  1.00  0.00      B    H  
ATOM    297  O   HOH B  93      19.509  31.810   3.929  1.00  0.00      B    O  
ATOM    298  H1  HOH B  93      19.646  31.078   3.172  1.00  0.00      B    H  
ATOM    299  H2  HOH B  93      19.749  32.651   3.425  1.00  0.00      B    H  
ATOM    300  O   HOH B  94       0.553  13.031  18.435  1.00  0.00      B    O  
ATOM    301  H1  HOH B  94       0.112  12.179  18.682  1.00  0.00      B    H  
ATOM    302  H2  HOH B  94      -0.008  13.764  18.798  1.00  0.00      B    H  
ATOM    303  O   HOH B  95      24.427   2.157  28.109  1.00  0.00      B    O  
ATOM    304  H1  HOH B  95      24.703   2.317  27.140  1.00  0.00      B    H  
ATOM    305  H2  HOH B  95      23.637   2.757  28.284  1.00  0.00      B    H  
ATOM    306  O   HOH B  96      26.375  28.405  18.003  1.00  0.00      B    O  
ATOM    307  H1  HOH B  96      26.718  29.337  17.619  1.00  0.00      B    H  
ATOM    308  H2  HOH B  96      26.070  27.864  17.218  1.00  0.00      B    H  
ATOM    309  O   HOH B  97      18.500  16.701  17.772  1.00  0.00      B    O  
ATOM    310  H1  HOH B  97      17.809  16.778  18.456  1.00  0.00      B    H  
ATOM    311  H2  HOH B  97      19.194  17.446  17.926  1.00  0.00      B    H  
ATOM    312  O   HOH B  98       6.526  38.650  30.756  1.00  0.00      B    O  
ATOM    313  H1  HOH B  98       6.527  39.175  29.875  1.00  0.00      B    H  
ATOM    314  H2  HOH B  98       6.681  37.649  30.586  1.00  0.00      B    H  
ATOM    315  O   HOH B  99       4.330  29.443  17.174  1.00  0.00      B    O  
ATOM    316  H1  HOH B  99       4.531  30.189  16.522  1.00  0.00      B    H  
ATOM    317  H2  HOH B  99       5.216  29.009  17.391  1.00  0.00      B    H  
ATOM    318  O   HOH B 100      13.213   9.254  38.648  1.00  0.00      B    O  
ATOM    319  H1  HOH B 100      13.950   9.113  37.998  1.00  0.00      B    H  
ATOM    320  H2  HOH B 100      12.342   8.729  38.382  1.00  0.00      B    H  
ATOM    321  O   HOH B 101      20.309  26.241  15.469  1.00  0.00      B    O  
ATOM    322  H1  HOH B 101      20.652  26.061  14.556  1.00  0.00      B    H  
ATOM    323  H2  HOH B 101      20.929  25.719  16.165  1.00  0.00      B    H  
ATOM    324  O   HOH B 102      10.623  35.147  38.106  1.00  0.00      B    O  
ATOM    325  H1  HOH B 102      10.489  34.190  37.870  1.00  0.00      B    H  
ATOM    326  H2  HOH B 102      10.276  35.734  37.328  1.00  0.00      B    H  
ATOM    327  O   HOH B 103      21.470  19.813   6.968  1.00  0.00      B    O  
ATOM    328  H1  HOH B 103      21.369  20.806   7.242  1.00  0.00      B    H  
ATOM    329  H2  HOH B 103      22.171  19.358   7.562  1.00  0.00      B    H  
ATOM    330  O   HOH B 104      30.797   1.864  18.856  1.00  0.00      B    O  
ATOM    331  H1  HOH B 104      30.493   2.811  18.879  1.00  0.00      B    H  
ATOM    332  H2  HOH B 104      30.057   1.207  19.271  1.00  0.00      B    H  
ATOM    333  O   HOH B 105      16.192   5.296  30.830  1.00  0.00      B    O  
ATOM    334  H1  HOH B 105      15.733   4.907  31.636  1.00  0.00      B    H  
ATOM    335  H2  HOH B 105      17.159   5.419  31.005  1.00  0.00      B    H  
ATOM    336  O   HOH B 106      24.784  30.989  24.526  1.00  0.00      B    O  
ATOM    337  H1  HOH B 106      24.623  31.669  23.790  1.00  0.00      B    H  
ATOM    338  H2  HOH B 106      25.634  30.519  24.329  1.00  0.00      B    H  
ATOM    339  O   HOH B 107      18.318   0.243  26.831  1.00  0.00      B    O  
ATOM    340  H1  HOH B 107      18.172  -0.187  25.947  1.00  0.00      B    H  
ATOM    341  H2  HOH B 107      19.349   0.283  27.018  1.00  0.00      B    H  
ATOM    342  O   HOH B 108      10.763  23.930   5.001  1.00  0.00      B    O  
ATOM    343  H1  HOH B 108      10.559  24.784   4.418  1.00  0.00      B    H  
ATOM    344  H2  HOH B 108      10.928  24.326   5.960  1.00  0.00      B    H  
ATOM    345  O   HOH B 109      15.197  33.619  21.299  1.00  0.00      B    O  
ATOM    346  H1  HOH B 109      15.024  33.306  20.364  1.00  0.00      B    H  
ATOM    347  H2  HOH B 109      15.349  34.545  21.230  1.00  0.00      B    H  
ATOM    348  O   HOH B 110      36.193  28.348   1.599  1.00  0.00      B    O  
ATOM    349  H1  HOH B 110      36.299  27.379   1.882  1.00  0.00      B    H  
ATOM    350  H2  HOH B 110      37.024  28.881   1.831  1.00  0.00      B    H  
ATOM    351  O   HOH B 111      20.660  30.942  23.803  1.00  0.00      B    O  
ATOM    352  H1  HOH B 111      20.175  30.522  24.585  1.00  0.00      B    H  
ATOM    353  H2  HOH B 111      21.251  31.636  24.178  1.00  0.00      B    H  
ATOM    354  O   HOH B 112      14.363  23.617  32.289  1.00  0.00      B    O  
ATOM    355  H1  HOH B 112      15.079  23.424  32.969  1.00  0.00      B    H  
ATOM    356  H2  HOH B 112      14.069  24.587  32.400  1.00  0.00      B    H  
ATOM    357  O   HOH B 113      39.109  20.311   2.691  1.00  0.00      B    O  
ATOM    358  H1  HOH B 113      38.760  21.198   2.169  1.00  0.00      B    H  
ATOM    359  H2  HOH B 113      38.847  19.495   2.075  1.00  0.00      B    H  
ATOM    360  O   HOH B 114      13.477  32.196   4.583  1.00  0.00      B    O  
ATOM    361  H1  HOH B 114      13.434  32.775   3.764  1.00  0.00      B    H  
ATOM    362  H2  HOH B 114      12.643  32.382   5.112  1.00  0.00      B    H  
ATOM    363  O   HOH B 115      14.565  16.333  -0.002  1.00  0.00      B    O  
ATOM    364  H1  HOH B 115      14.729  17.292   0.091  1.00  0.00      B    H  
ATOM    365  H2  HOH B 115      13.694  16.114   0.444  1.00  0.00      B    H  
ATOM    366  O   HOH B 116       1.549  32.117   2.750  1.00  0.00      B    O  
ATOM    367  H1  HOH B 116       1.324  32.337   1.746  1.00  0.00      B    H  
ATOM    368  H2  HOH B 116       1.886  32.970   3.174  1.00  0.00      B    H  
ATOM    369  O   HOH B 117      13.571  16.843  26.151  1.00  0.00      B    O  
ATOM    370  H1  HOH B 117      13.684  16.991  27.103  1.00  0.00      B    H  
ATOM    371  H2  HOH B 117      13.475  15.845  26.136  1.00  0.00      B    H  
ATOM    372  O   HOH B 118      25.556   6.599  25.257  1.00  0.00      B    O  
ATOM    373  H1  HOH B 118      25.719   5.692  24.842  1.00  0.00      B    H  
ATOM    374  H2  HOH B 118      25.046   7.215  24.580  1.00  0.00      B    H  
ATOM    375  O   HOH B 119      26.783   6.281  28.032  1.00  0.00      B    O  
ATOM    376  H1  HOH B 119      26.318   6.992  28.607  1.00  0.00      B    H  
ATOM    377  H2  HOH B 119      26.529   6.492  27.049  1.00  0.00      B    H  
ATOM    378  O   HOH B 120      18.636   2.196  37.262  1.00  0.00      B    O  
ATOM    379  H1  HOH B 120      18.581   2.109  38.308  1.00  0.00      B    H  
ATOM    380  H2  HOH B 120      18.325   1.346  36.868  1.00  0.00      B    H  
ATOM    381  O   HOH B 121      26.213  23.922  32.370  1.00  0.00      B    O  
ATOM    382  H1  HOH B 121      26.012  23.982  33.347  1.00  0.00      B    H  
ATOM    383  H2  HOH B 121      26.715  24.746  32.127  1.00  0.00      B    H  
ATOM    384  O   HOH B 122      36.936  17.141  34.465  1.00  0.00      B    O  
ATOM    385  H1  HOH B 122      36.698  17.678  33.608  1.00  0.00      B    H  
ATOM    386  H2  HOH B 122      36.347  16.294  34.475  1.00  0.00      B    H  
ATOM    387  O   HOH B 123       2.596  13.698  16.510  1.00  0.00      B    O  
ATOM    388  H1  HOH B 123       2.311  13.442  17.480  1.00  0.00      B    H  
ATOM    389  H2  HOH B 123       3.196  12.953  16.231  1.00  0.00      B    H  
ATOM    390  O   HOH B 124       4.229   5.774  23.014  1.00  0.00      B    O  
ATOM    391  H1  HOH B 124       5.109   6.133  23.422  1.00  0.00      B    H  
ATOM    392  H2  HOH B 124       4.122   6.166  22.061  1.00  0.00      B    H  
ATOM    393  O   HOH B 125      25.160  38.375  25.535  1.00  0.00      B    O  
ATOM    394  H1  HOH B 125      24.485  38.126  26.234  1.00  0.00      B    H  
ATOM    395  H2  HOH B 125      25.618  37.505  25.284  1.00  0.00      B    H  
ATOM    396  O   HOH B 126      16.778   8.511  32.417  1.00  0.00      B    O  
ATOM    397  H1  HOH B 126      15.980   7.986  32.186  1.00  0.00      B    H  
ATOM    398  H2  HOH B 126      17.330   7.980  33.075  1.00  0.00      B    H  
ATOM    399  O   HOH B 127      12.088   4.944  39.125  1.00  0.00      B    O  
ATOM    400  H1  HOH B 127      11.101   5.015  38.779  1.00  0.00      B    H  
ATOM    401  H2  HOH B 127      12.540   4.507  38.351  1.00  0.00      B    H  
ATOM    402  O   HOH B 128      24.144  14.505  19.457  1.00  0.00      B    O  
ATOM    403  H1  HOH B 128      24.847  14.511  18.761  1.00  0.00      B    H  
ATOM    404  H2  HOH B 128      24.389  13.709  20.018  1.00  0.00      B    H  
ATOM    405  O   HOH B 129      32.417  29.349  10.700  1.00  0.00      B    O  
ATOM    406  H1  HOH B 129      33.413  29.227  10.820  1.00  0.00      B    H  
ATOM    407  H2  HOH B 129      32.029  28.435  10.430  1.00  0.00      B    H  
ATOM    408  O   HOH B 130       3.901  29.313   3.900  1.00  0.00      B    O  
ATOM    409  H1  HOH B 130       3.335  29.136   4.737  1.00  0.00      B    H  
ATOM    410  H2  HOH B 130       4.624  29.941   4.220  1.00  0.00      B    H  
ATOM    411  O   HOH B 131       8.649  37.848  17.021  1.00  0.00      B    O  
ATOM    412  H1  HOH B 131       9.084  36.928  17.194  1.00  0.00      B    H  
ATOM    413  H2  HOH B 131       8.423  37.975  16.030  1.00  0.00      B    H  
ATOM    414  O   HOH B 132      11.328  11.333  25.537  1.00  0.00      B    O  
ATOM    415  H1  HOH B 132      11.456  11.904  24.674  1.00  0.00      B    H  
ATOM    416  H2  HOH B 132      12.104  10.698  25.581  1.00  0.00      B    H  
ATOM    417  O   HOH B 133      11.798  23.021  24.615  1.00  0.00      B    O  
ATOM    418  H1  HOH B 133      12.108  22.556  23.735  1.00  0.00      B    H  
ATOM    419  H2  HOH B 133      12.306  22.622  25.394  1.00  0.00      B    H  
ATOM    420  O   HOH B 134      14.719   3.997   9.624  1.00  0.00      B    O  
ATOM    421  H1  HOH B 134      14.414   4.775   9.050  1.00  0.00      B    H  
ATOM    422  H2  HOH B 134      14.623   4.202  10.616  1.00  0.00      B    H  
ATOM    423  O   HOH B 135      22.736   8.908  19.307  1.00  0.00      B    O  
ATOM    424  H1  HOH B 135      22.650   9.855  18.960  1.00  0.00      B    H  
ATOM    425  H2  HOH B 135      21.869   8.504  19.118  1.00  0.00      B    H  
ATOM    426  O   HOH B 136       3.738  23.624  10.524  1.00  0.00      B    O  
ATOM    427  H1  HOH B 136       3.814  22.806   9.897  1.00  0.00      B    H  
ATOM    428  H2  HOH B 136       2.811  24.020  10.331  1.00  0.00      B    H  
ATOM    429  O   HOH B 137       5.019  19.300  32.233  1.00  0.00      B    O  
ATOM    430  H1  HOH B 137       4.767  18.798  33.056  1.00  0.00      B    H  
ATOM    431  H2  HOH B 137       5.797  19.886  32.506  1.00  0.00      B    H  
ATOM    432  O   HOH B 138      10.292   9.579  19.639  1.00  0.00      B    O  
ATOM    433  H1  HOH B 138      10.601   9.060  20.439  1.00  0.00      B    H  
ATOM    434  H2  HOH B 138       9.397   9.182  19.339  1.00  0.00      B    H  
ATOM    435  O   HOH B 139       4.022  38.560   9.478  1.00  0.00      B    O  
ATOM    436  H1  HOH B 139       3.813  38.418  10.458  1.00  0.00      B    H  
ATOM    437  H2  HOH B 139       3.076  38.735   8.991  1.00  0.00      B    H  
ATOM    438  O   HOH B 140      30.567  12.508  30.536  1.00  0.00      B    O  
ATOM    439  H1  HOH B 140      30.850  12.204  31.464  1.00  0.00      B    H  
ATOM    440  H2  HOH B 140      31.337  12.224  29.978  1.00  0.00      B    H  
ATOM    441  O   HOH B 141       4.081   0.822  31.340  1.00  0.00      B    O  
ATOM    442  H1  HOH B 141       4.861   0.303  30.978  1.00  0.00      B    H  
ATOM    443  H2  HOH B 141       3.701   1.423  30.654  1.00  0.00      B    H  
ATOM    444  O   HOH B 142      28.838  34.025   3.680  1.00  0.00      B    O  
ATOM    445  H1  HOH B 142      29.428  33.520   4.360  1.00  0.00      B    H  
ATOM    446  H2  HOH B 142      28.422  33.363   3.065  1.00  0.00      B    H  
ATOM    447  O   HOH B 143       9.171  10.804  33.404  1.00  0.00      B    O  
ATOM    448  H1  HOH B 143       9.531  10.070  34.016  1.00  0.00      B    H  
ATOM    449  H2  HOH B 143       8.716  11.411  34.055  1.00  0.00      B    H  
ATOM    450  O   HOH B 144      18.276  33.910  17.478  1.00  0.00      B    O  
ATOM    451  H1  HOH B 144      17.714  33.247  16.990  1.00  0.00      B    H  
ATOM    452  H2  HOH B 144      18.736  33.407  18.250  1.00  0.00      B    H  
ATOM    453  O   HOH B 145      35.680  30.811  23.481  1.00  0.00      B    O  
ATOM    454  H1  HOH B 145      35.697  31.693  23.972  1.00  0.00      B    H  
ATOM    455  H2  HOH B 145      36.471  30.314  23.853  1.00  0.00      B    H  
ATOM    456  O   HOH B 146      35.955  15.329  15.252  1.00  0.00      B    O  
ATOM    457  H1  HOH B 146      35.217  16.042  15.334  1.00  0.00      B    H  
ATOM    458  H2  HOH B 146      35.543  14.457  14.937  1.00  0.00      B    H  
ATOM    459  O   HOH B 147       8.064  30.232  11.032  1.00  0.00      B    O  
ATOM    460  H1  HOH B 147       8.591  30.642  10.229  1.00  0.00      B    H  
ATOM    461  H2  HOH B 147       7.503  29.454  10.680  1.00  0.00      B    H  
ATOM    462  O   HOH B 148      24.926  23.324   7.021  1.00  0.00      B    O  
ATOM    463  H1  HOH B 148      25.095  23.800   6.137  1.00  0.00      B    H  
ATOM    464  H2  HOH B 148      25.216  22.383   6.792  1.00  0.00      B    H  
ATOM    465  O   HOH B 149      36.668  18.218  23.360  1.00  0.00      B    O  
ATOM    466  H1  HOH B 149      36.641  18.493  22.418  1.00  0.00      B    H  
ATOM    467  H2  HOH B 149      36.298  17.304  23.404  1.00  0.00      B    H  
ATOM    468  O   HOH B 150       5.297  25.651  14.321  1.00  0.00      B    O  
ATOM    469  H1  HOH B 150       4.750  25.046  14.922  1.00  0.00      B    H  
ATOM    470  H2  HOH B 150       5.576  25.082  13.518  1.00  0.00      B    H  
ATOM    471  O   HOH B 151      17.358  15.103  26.022  1.00  0.00      B    O  
ATOM    472  H1  HOH B 151      18.336  15.276  25.840  1.00  0.00      B    H  
ATOM    473  H2  HOH B 151      16.879  15.383  25.170  1.00  0.00      B    H  
ATOM    474  O   HOH B 152       7.770  16.352   5.686  1.00  0.00      B    O  
ATOM    475  H1  HOH B 152       7.664  17.258   6.176  1.00  0.00      B    H  
ATOM    476  H2  HOH B 152       8.694  16.314   5.216  1.00  0.00      B    H  
ATOM    477  O   HOH B 153      21.228  14.884  19.146  1.00  0.00      B    O  
ATOM    478  H1  HOH B 153      22.110  14.571  19.524  1.00  0.00      B    H  
ATOM    479  H2  HOH B 153      20.848  15.583  19.770  1.00  0.00      B    H  
ATOM    480  O   HOH B 154      31.710   0.809  23.609  1.00  0.00      B    O  
ATOM    481  H1  HOH B 154      32.094   1.259  22.721  1.00  0.00      B    H  
ATOM    482  H2  HOH B 154      31.174   0.001  23.449  1.00  0.00      B    H  
ATOM    483  O   HOH B 155      19.457  17.239  36.287  1.00  0.00      B    O  
ATOM    484  H1  HOH B 155      19.414  16.315  36.745  1.00  0.00      B    H  
ATOM    485  H2  HOH B 155      19.754  17.922  36.965  1.00  0.00      B    H  
ATOM    486  O   HOH B 156      37.712  10.118  32.464  1.00  0.00      B    O  
ATOM    487  H1  HOH B 156      38.694  10.026  32.544  1.00  0.00      B    H  
ATOM    488  H2  HOH B 156      37.444  10.807  33.185  1.00  0.00      B    H  
ATOM    489  O   HOH B 157      33.516  21.219  38.289  1.00  0.00      B    O  
ATOM    490  H1  HOH B 157      33.092  22.098  37.899  1.00  0.00      B    H  
ATOM    491  H2  HOH B 157      34.493  21.461  38.506  1.00  0.00      B    H  
ATOM    492  O   HOH B 158      14.817  36.471  38.803  1.00  0.00      B    O  
ATOM    493  H1  HOH B 158      14.806  36.551  37.761  1.00  0.00      B    H  
ATOM    494  H2  HOH B 158      15.428  37.238  39.093  1.00  0.00      B    H  
ATOM    495  O   HOH B 159      37.291  21.398  28.778  1.00  0.00      B    O  
ATOM    496  H1  HOH B 159      38.009  22.140  28.936  1.00  0.00      B    H  
ATOM    497  H2  HOH B 159      37.717  20.603  28.273  1.00  0.00      B    H  
ATOM    498  O   HOH B 160      17.796  10.638  16.078  1.00  0.00      B    O  
ATOM    499  H1  HOH B 160      18.707  10.267  16.402  1.00  0.00      B    H  
ATOM    500  H2  HOH B 160      17.187   9.835  15.983  1.00  0.00      B    H  
ATOM    501  O   HOH B 161      20.281  13.149  13.446  1.00  0.00      B    O  
ATOM    502  H1  HOH B 161      20.220  14.037  13.932  1.00  0.00      B    H  
ATOM    503  H2  HOH B 161      21.174  13.076  13.024  1.00  0.00      B    H  
ATOM    504  O   HOH B 162      34.151  30.628  20.976  1.00  0.00      B    O  
ATOM    505  H1  HOH B 162      34.594  30.538  21.849  1.00  0.00      B    H  
ATOM    506  H2  HOH B 162      33.686  31.507  21.049  1.00  0.00      B    H  
ATOM    507  O   HOH B 163      16.861  25.781  17.576  1.00  0.00      B    O  
ATOM    508  H1  HOH B 163      17.316  26.354  16.899  1.00  0.00      B    H  
ATOM    509  H2  HOH B 163      17.512  25.610  18.314  1.00  0.00      B    H  
ATOM    510  O   HOH B 164       7.309   1.550  32.803  1.00  0.00      B    O  
ATOM    511  H1  HOH B 164       6.986   1.096  31.976  1.00  0.00      B    H  
ATOM    512  H2  HOH B 164       7.638   2.463  32.394  1.00  0.00      B    H  
ATOM    513  O   HOH B 165      38.410  15.302  27.964  1.00  0.00      B    O  
ATOM    514  H1  HOH B 165      39.188  15.883  27.885  1.00  0.00      B    H  
ATOM    515  H2  HOH B 165      38.791  14.577  28.597  1.00  0.00      B    H  
ATOM    516  O   HOH B 166      27.844  35.641   1.786  1.00  0.00      B    O  
ATOM    517  H1  HOH B 166      26.931  35.214   1.633  1.00  0.00      B    H  
ATOM    518  H2  HOH B 166      28.291  35.051   2.501  1.00  0.00      B    H  
ATOM    519  O   HOH B 167      16.272  25.213   1.305  1.00  0.00      B    O  
ATOM    520  H1  HOH B 167      15.340  24.903   1.474  1.00  0.00      B    H  
ATOM    521  H2  HOH B 167      16.700  25.372   2.163  1.00  0.00      B    H  
ATOM    522  O   HOH B 168      38.508   2.534  36.737  1.00  0.00      B    O  
ATOM    523  H1  HOH B 168      39.024   1.711  36.442  1.00  0.00      B    H  
ATOM    524  H2  HOH B 168      38.938   3.344  36.285  1.00  0.00      B    H  
ATOM    525  O   HOH B 169      37.208  35.763  33.119  1.00  0.00      B    O  
ATOM    526  H1  HOH B 169      36.316  35.564  32.693  1.00  0.00      B    H  
ATOM    527  H2  HOH B 169      37.109  36.344  33.986  1.00  0.00      B    H  
ATOM    528  O   HOH B 170       1.759  20.272   9.117  1.00  0.00      B    O  
ATOM    529  H1  HOH B 170       1.313  20.395   8.214  1.00  0.00      B    H  
ATOM    530  H2  HOH B 170       2.666  20.557   9.166  1.00  0.00      B    H  
ATOM    531  O   HOH B 171       3.690  27.969  10.056  1.00  0.00      B    O  
ATOM    532  H1  HOH B 171       3.593  27.848  11.059  1.00  0.00      B    H  
ATOM    533  H2  HOH B 171       3.840  27.058   9.615  1.00  0.00      B    H  
ATOM    534  O   HOH B 172      34.532  11.613  38.453  1.00  0.00      B    O  
ATOM    535  H1  HOH B 172      35.353  12.021  38.086  1.00  0.00      B    H  
ATOM    536  H2  HOH B 172      33.774  11.920  37.856  1.00  0.00      B    H  
ATOM    537  O   HOH B 173       3.752   6.259   4.096  1.00  0.00      B    O  
ATOM    538  H1  HOH B 173       3.434   7.162   4.384  1.00  0.00      B    H  
ATOM    539  H2  HOH B 173       4.710   6.367   3.926  1.00  0.00      B    H  
ATOM    540  O   HOH B 174       4.354  14.023   0.562  1.00  0.00      B    O  
ATOM    541  H1  HOH B 174       3.509  14.463   0.980  1.00  0.00      B    H  
ATOM    542  H2  HOH B 174       4.021  13.577  -0.308  1.00  0.00      B    H  
ATOM    543  O   HOH B 175      31.017  27.049   9.818  1.00  0.00      B    O  
ATOM    544  H1  HOH B 175      31.164  26.115  10.139  1.00  0.00      B    H  
ATOM    545  H2  HOH B 175      30.051  27.271   9.976  1.00  0.00      B    H  
ATOM    546  O   HOH B 176       1.230  35.957  15.588  1.00  0.00      B    O  
ATOM    547  H1  HOH B 176       2.216  35.832  15.223  1.00  0.00      B    H  
ATOM    548  H2  HOH B 176       0.783  35.090  15.385  1.00  0.00      B    H  
ATOM    549  O   HOH B 177      21.377  38.694  20.296  1.00  0.00      B    O  
ATOM    550  H1  HOH B 177      20.493  38.954  20.728  1.00  0.00      B    H  
ATOM    551  H2  HOH B 177      21.894  39.568  20.237  1.00  0.00      B    H  
ATOM    552  O   HOH B 178      32.288  18.562  18.200  1.00  0.00      B    O  
ATOM    553  H1  HOH B 178      31.733  19.307  18.567  1.00  0.00      B    H  
ATOM    554  H2  HOH B 178      32.036  17.679  18.595  1.00  0.00      B    H  
ATOM    555  O   HOH B 179      34.010  21.670  14.822  1.00  0.00      B    O  
ATOM    556  H1  HOH B 179      33.599  22.480  14.406  1.00  0.00      B    H  
ATOM    557  H2  HOH B 179      34.199  21.998  15.766  1.00  0.00      B    H  
ATOM    558  O   HOH B 180      29.760  30.090  29.306  1.00  0.00      B    O  
ATOM    559  H1  HOH B 180      28.883  30.445  28.944  1.00  0.00      B    H  
ATOM    560  H2  HOH B 180      29.513  29.824  30.244  1.00  0.00      B    H  
ATOM    561  O   HOH B 181       9.210  15.114  20.679  1.00  0.00      B    O  
ATOM    562  H1  HOH B 181       9.076  15.066  21.669  1.00  0.00      B    H  
ATOM    563  H2  HOH B 181       8.683  14.369  20.180  1.00  0.00      B    H  
ATOM    564  O   HOH B 182      27.570  23.695   7.642  1.00  0.00      B    O  
ATOM    565  H1  HOH B 182      27.863  23.988   8.557  1.00  0.00      B    H  
ATOM    566  H2  HOH B 182      26.573  23.927   7.569  1.00  0.00      B    H  
ATOM    567  O   HOH B 183       3.186   2.194  18.503  1.00  0.00      B    O  
ATOM    568  H1  HOH B 183       4.005   1.553  18.498  1.00  0.00      B    H  
ATOM    569  H2  HOH B 183       3.102   2.589  17.525  1.00  0.00      B    H  
ATOM    570  O   HOH B 184      37.245  13.207  11.804  1.00  0.00      B    O  
ATOM    571  H1  HOH B 184      37.767  13.976  12.098  1.00  0.00      B    H  
ATOM    572  H2  HOH B 184      36.620  13.005  12.550  1.00  0.00      B    H  
ATOM    573  O   HOH B 185      -0.064   6.946  37.689  1.00  0.00      B    O  
ATOM    574  H1  HOH B 185      -0.192   7.909  37.409  1.00  0.00      B    H  
ATOM    575  H2  HOH B 185       0.738   6.920  38.337  1.00  0.00      B    H  
ATOM    576  O   HOH B 186      24.129  36.206  33.283  1.00  0.00      B    O  
ATOM    577  H1  HOH B 186      23.153  35.965  33.434  1.00  0.00      B    H  
ATOM    578  H2  HOH B 186      24.638  35.317  33.123  1.00  0.00      B    H  
ATOM    579  O   HOH B 187      15.878  12.617  13.486  1.00  0.00      B    O  
ATOM    580  H1  HOH B 187      15.406  12.042  14.172  1.00  0.00      B    H  
ATOM    581  H2  HOH B 187      16.750  12.144  13.305  1.00  0.00      B    H  
ATOM    582  O   HOH B 188      37.156   7.164  23.684  1.00  0.00      B    O  
ATOM    583  H1  HOH B 188      36.226   6.761  23.564  1.00  0.00      B    H  
ATOM    584  H2  HOH B 188      37.080   7.851  24.430  1.00  0.00      B    H  
ATOM    585  O   HOH B 189       9.042   3.084  26.686  1.00  0.00      B    O  
ATOM    586  H1  HOH B 189       8.764   3.909  27.140  1.00  0.00      B    H  
ATOM    587  H2  HOH B 189       9.920   2.806  27.099  1.00  0.00      B    H  
ATOM    588  O   HOH B 190      20.239   2.440  23.008  1.00  0.00      B    O  
ATOM    589  H1  HOH B 190      19.959   2.521  22.031  1.00  0.00      B    H  
ATOM    590  H2  HOH B 190      20.360   1.446  23.181  1.00  0.00      B    H  
ATOM    591  O   HOH B 191      36.154  37.525  15.592  1.00  0.00      B    O  
ATOM    592  H1  HOH B 191      35.523  37.119  16.276  1.00  0.00      B    H  
ATOM    593  H2  HOH B 191      35.657  37.481  14.722  1.00  0.00      B    H  
ATOM    594  O   HOH B 192      23.929  16.484  17.264  1.00  0.00      B    O  
ATOM    595  H1  HOH B 192      24.033  15.966  18.053  1.00  0.00      B    H  
ATOM    596  H2  HOH B 192      22.932  16.416  16.966  1.00  0.00      B    H  
ATOM    597  O   HOH B 193       6.754  26.117  11.459  1.00  0.00      B    O  
ATOM    598  H1  HOH B 193       7.719  25.787  11.613  1.00  0.00      B    H  
ATOM    599  H2  HOH B 193       6.216  25.225  11.616  1.00  0.00      B    H  
ATOM    600  O   HOH B 194      24.309  38.759  29.172  1.00  0.00      B    O  
ATOM    601  H1  HOH B 194      23.875  38.243  28.381  1.00  0.00      B    H  
ATOM    602  H2  HOH B 194      24.473  39.703  28.851  1.00  0.00      B    H  
ATOM    603  O   HOH B 195       1.552  26.179  14.506  1.00  0.00      B    O  
ATOM    604  H1  HOH B 195       1.150  26.461  15.355  1.00  0.00      B    H  
ATOM    605  H2  HOH B 195       2.244  26.841  14.131  1.00  0.00      B    H  
ATOM    606  O   HOH B 196      35.030  28.897   8.742  1.00  0.00      B    O  
ATOM    607  H1  HOH B 196      35.922  29.341   8.966  1.00  0.00      B    H  
ATOM    608  H2  HOH B 196      35.142  27.929   8.971  1.00  0.00      B    H  
ATOM    609  O   HOH B 197      14.058  33.004  33.967  1.00  0.00      B    O  
ATOM    610  H1  HOH B 197      13.343  32.480  33.481  1.00  0.00      B    H  
ATOM    611  H2  HOH B 197      14.955  32.640  33.712  1.00  0.00      B    H  
ATOM    612  O   HOH B 198       8.424   9.031   0.149  1.00  0.00      B    O  
ATOM    613  H1  HOH B 198       8.574   8.185   0.706  1.00  0.00      B    H  
ATOM    614  H2  HOH B 198       8.469   9.770   0.819  1.00  0.00      B    H  
ATOM    615  O   HOH B 199      29.877  21.773  30.032  1.00  0.00      B    O  
ATOM    616  H1  HOH B 199      29.752  21.113  29.301  1.00  0.00      B    H  
ATOM    617  H2  HOH B 199      30.813  21.713  30.355  1.00  0.00      B    H  
ATOM    618  O   HOH B 200      20.136  11.703  30.958  1.00  0.00      B    O  
ATOM    619  H1  HOH B 200      20.169  12.467  30.249  1.00  0.00      B    H  
ATOM    620  H2  HOH B 200      20.568  12.082  31.777  1.00  0.00      B    H  
ATOM    621  O   HOH B 201       3.613  23.213   0.881  1.00  0.00      B    O  
ATOM    622  H1  HOH B 201       2.803  23.109   0.218  1.00  0.00      B    H  
ATOM    623  H2  HOH B 201       3.982  22.322   0.998  1.00  0.00      B    H  
ATOM    624  O   HOH B 202      37.573   0.312  27.560  1.00  0.00      B    O  
ATOM    625  H1  HOH B 202      37.526  -0.242  28.426  1.00  0.00      B    H  
ATOM    626  H2  HOH B 202      37.542   1.316  27.686  1.00  0.00      B    H  
ATOM    627  O   HOH B 203       4.785  34.222  29.473  1.00  0.00      B    O  
ATOM    628  H1  HOH B 203       5.042  33.854  28.524  1.00  0.00      B    H  
ATOM    629  H2  HOH B 203       3.840  33.890  29.732  1.00  0.00      B    H  
ATOM    630  O   HOH B 204       0.136   0.865  16.097  1.00  0.00      B    O  
ATOM    631  H1  HOH B 204       0.941   0.440  16.505  1.00  0.00      B    H  
ATOM    632  H2  HOH B 204      -0.335   0.127  15.502  1.00  0.00      B    H  
ATOM    633  O   HOH B 205      20.568  25.169  38.319  1.00  0.00      B    O  
ATOM    634  H1  HOH B 205      21.121  25.538  37.622  1.00  0.00      B    H  
ATOM    635  H2  HOH B 205      19.715  25.706  38.376  1.00  0.00      B    H  
ATOM    636  O   HOH B 206       0.030   3.587  16.635  1.00  0.00      B    O  
ATOM    637  H1  HOH B 206       1.000   3.858  16.600  1.00  0.00      B    H  
ATOM    638  H2  HOH B 206      -0.040   2.548  16.498  1.00  0.00      B    H  
ATOM    639  O   HOH B 207      17.824  29.181  28.822  1.00  0.00      B    O  
ATOM    640  H1  HOH B 207      17.927  30.184  28.699  1.00  0.00      B    H  
ATOM    641  H2  HOH B 207      18.620  28.747  28.379  1.00  0.00      B    H  
ATOM    642  O   HOH B 208      19.929  12.824  17.478  1.00  0.00      B    O  
ATOM    643  H1  HOH B 208      19.640  12.012  17.995  1.00  0.00      B    H  
ATOM    644  H2  HOH B 208      20.300  13.494  18.151  1.00  0.00      B    H  
ATOM    645  O   HOH B 209      32.925  35.185  34.404  1.00  0.00      B    O  
ATOM    646  H1  HOH B 209      33.260  35.189  35.393  1.00  0.00      B    H  
ATOM    647  H2  HOH B 209      32.233  34.437  34.334  1.00  0.00      B    H  
ATOM    648  O   HOH B 210       2.335  33.540  30.076  1.00  0.00      B    O  
ATOM    649  H1  HOH B 210       2.198  32.933  29.322  1.00  0.00      B    H  
ATOM    650  H2  HOH B 210       1.432  34.058  30.217  1.00  0.00      B    H  
ATOM    651  O   HOH B 211      24.951   3.042   2.926  1.00  0.00      B    O  
ATOM    652  H1  HOH B 211      25.498   2.331   2.492  1.00  0.00      B    H  
ATOM    653  H2  HOH B 211      25.141   2.945   3.926  1.00  0.00      B    H  
ATOM    654  O   HOH B 212       5.686  23.895  12.353  1.00  0.00      B    O  
ATOM    655  H1  HOH B 212       4.845  23.917  11.755  1.00  0.00      B    H  
ATOM    656  H2  HOH B 212       5.836  23.030  12.858  1.00  0.00      B    H  
ATOM    657  O   HOH B 213      33.220  35.604  28.469  1.00  0.00      B    O  
ATOM    658  H1  HOH B 213      33.469  36.029  29.319  1.00  0.00      B    H  
ATOM    659  H2  HOH B 213      32.877  34.686  28.664  1.00  0.00      B    H  
ATOM    660  O   HOH B 214       4.553  15.764  13.941  1.00  0.00      B    O  
ATOM    661  H1  HOH B 214       4.775  16.223  13.083  1.00  0.00      B    H  
ATOM    662  H2  HOH B 214       4.414  14.743  13.776  1.00  0.00      B    H  
ATOM    663  O   HOH B 215      31.416  16.185  19.447  1.00  0.00      B    O  
ATOM    664  H1  HOH B 215      30.445  16.133  19.141  1.00  0.00      B    H  
ATOM    665  H2  HOH B 215      31.494  16.096  20.455  1.00  0.00      B    H  
ATOM    666  O   HOH B 216       0.168  30.645  30.803  1.00  0.00      B    O  
ATOM    667  H1  HOH B 216       0.107  31.247  31.671  1.00  0.00      B    H  
ATOM    668  H2  HOH B 216      -0.185  31.174  30.015  1.00  0.00      B    H  
ATOM    669  O   HOH B 217      27.926   8.623  22.072  1.00  0.00      B    O  
ATOM    670  H1  HOH B 217      28.182   8.076  21.245  1.00  0.00      B    H  
ATOM    671  H2  HOH B 217      28.826   8.703  22.640  1.00  0.00      B    H  
ATOM    672  O   HOH B 218      22.564  28.549  12.913  1.00  0.00      B    O  
ATOM    673  H1  HOH B 218      23.230  28.661  12.230  1.00  0.00      B    H  
ATOM    674  H2  HOH B 218      21.800  29.167  12.706  1.00  0.00      B    H  
ATOM    675  O   HOH B 219      10.624  20.456  35.155  1.00  0.00      B    O  
ATOM    676  H1  HOH B 219      11.204  20.220  36.012  1.00  0.00      B    H  
ATOM    677  H2  HOH B 219      11.117  20.150  34.301  1.00  0.00      B    H  
ATOM    678  O   HOH B 220      15.821   0.151  38.808  1.00  0.00      B    O  
ATOM    679  H1  HOH B 220      15.210   0.181  39.611  1.00  0.00      B    H  
ATOM    680  H2  HOH B 220      15.714   0.934  38.204  1.00  0.00      B    H  
ATOM    681  O   HOH B 221      13.737  37.928   8.265  1.00  0.00      B    O  
ATOM    682  H1  HOH B 221      12.998  38.023   7.652  1.00  0.00      B    H  
ATOM    683  H2  HOH B 221      13.840  38.815   8.704  1.00  0.00      B    H  
ATOM    684  O   HOH B 222      19.488  16.002   8.470  1.00  0.00      B    O  
ATOM    685  H1  HOH B 222      19.897  15.149   8.831  1.00  0.00      B    H  
ATOM    686  H2  HOH B 222      19.067  15.817   7.578  1.00  0.00      B    H  
ATOM    687  O   HOH B 223      11.527  31.913  33.075  1.00  0.00      B    O  
ATOM    688  H1  HOH B 223      11.374  30.953  32.794  1.00  0.00      B    H  
ATOM    689  H2  HOH B 223      10.846  32.235  33.755  1.00  0.00      B    H  
ATOM    690  O   HOH B 224      24.732  30.668   2.546  1.00  0.00      B    O  
ATOM    691  H1  HOH B 224      24.004  31.344   2.271  1.00  0.00      B    H  
ATOM    692  H2  HOH B 224      25.352  30.472   1.770  1.00  0.00      B    H  
ATOM    693  O   HOH B 225       0.526  26.778  16.888  1.00  0.00      B    O  
ATOM    694  H1  HOH B 225      -0.245  26.625  17.530  1.00  0.00      B    H  
ATOM    695  H2  HOH B 225       1.229  27.369  17.413  1.00  0.00      B    H  
ATOM    696  O   HOH B 226      11.793   6.587  11.849  1.00  0.00      B    O  
ATOM    697  H1  HOH B 226      11.299   6.840  12.731  1.00  0.00      B    H  
ATOM    698  H2  HOH B 226      11.127   6.207  11.195  1.00  0.00      B    H  
ATOM    699  O   HOH B 227       9.235  38.686  38.867  1.00  0.00      B    O  
ATOM    700  H1  HOH B 227       9.370  38.064  38.093  1.00  0.00      B    H  
ATOM    701  H2  HOH B 227       8.780  38.177  39.606  1.00  0.00      B    H  
ATOM    702  O   HOH B 228      20.773  35.311  11.362  1.00  0.00      B    O  
ATOM    703  H1  HOH B 228      20.564  35.448  12.358  1.00  0.00      B    H  
ATOM    704  H2  HOH B 228      19.970  34.857  10.932  1.00  0.00      B    H  
ATOM    705  O   HOH B 229      31.239   1.377  16.210  1.00  0.00      B    O  
ATOM    706  H1  HOH B 229      31.093   1.464  17.214  1.00  0.00      B    H  
ATOM    707  H2  HOH B 229      31.554   0.439  15.897  1.00  0.00      B    H  
ATOM    708  O   HOH B 230      18.125  27.874  16.097  1.00  0.00      B    O  
ATOM    709  H1  HOH B 230      18.974  27.286  16.141  1.00  0.00      B    H  
ATOM    710  H2  HOH B 230      18.434  28.855  16.210  1.00  0.00      B    H  
ATOM    711  O   HOH B 231      28.738  18.861   3.015  1.00  0.00      B    O  
ATOM    712  H1  HOH B 231      28.156  18.959   3.816  1.00  0.00      B    H  
ATOM    713  H2  HOH B 231      28.519  19.547   2.343  1.00  0.00      B    H  
ATOM    714  O   HOH B 232      -0.022  26.121  22.017  1.00  0.00      B    O  
ATOM    715  H1  HOH B 232       0.906  25.687  21.851  1.00  0.00      B    H  
ATOM    716  H2  HOH B 232       0.029  27.115  22.073  1.00  0.00      B    H  
ATOM    717  O   HOH B 233      21.903  15.244  34.556  1.00  0.00      B    O  
ATOM    718  H1  HOH B 233      22.463  16.023  34.745  1.00  0.00      B    H  
ATOM    719  H2  HOH B 233      21.758  14.698  35.405  1.00  0.00      B    H  
ATOM    720  O   HOH B 234      24.240   2.383  11.384  1.00  0.00      B    O  
ATOM    721  H1  HOH B 234      24.856   1.677  11.844  1.00  0.00      B    H  
ATOM    722  H2  HOH B 234      23.905   1.943  10.502  1.00  0.00      B    H  
ATOM    723  O   HOH B 235      22.750   2.900  38.567  1.00  0.00      B    O  
ATOM    724  H1  HOH B 235      22.847   2.030  39.089  1.00  0.00      B    H  
ATOM    725  H2  HOH B 235      23.187   2.800  37.634  1.00  0.00      B    H  
ATOM    726  O   HOH B 236      13.484   7.344  22.210  1.00  0.00      B    O  
ATOM    727  H1  HOH B 236      14.244   7.405  22.935  1.00  0.00      B    H  
ATOM    728  H2  HOH B 236      13.849   7.865  21.434  1.00  0.00      B    H  
ATOM    729  O   HOH B 237       5.997  31.682  25.188  1.00  0.00      B    O  
ATOM    730  H1  HOH B 237       5.770  31.804  24.227  1.00  0.00      B    H  
ATOM    731  H2  HOH B 237       5.600  32.441  25.747  1.00  0.00      B    H  
ATOM    732  O   HOH B 238       1.594   5.198  29.763  1.00  0.00      B    O  
ATOM    733  H1  HOH B 238       1.683   4.219  29.523  1.00  0.00      B    H  
ATOM    734  H2  HOH B 238       1.541   5.788  28.964  1.00  0.00      B    H  
ATOM    735  O   HOH B 239       1.644  16.735  24.590  1.00  0.00      B    O  
ATOM    736  H1  HOH B 239       1.160  16.866  23.671  1.00  0.00      B    H  
ATOM    737  H2  HOH B 239       1.885  15.742  24.672  1.00  0.00      B    H  
ATOM    738  O   HOH B 240       7.613  36.487  27.096  1.00  0.00      B    O  
ATOM    739  H1  HOH B 240       8.278  36.136  27.780  1.00  0.00      B    H  
ATOM    740  H2  HOH B 240       7.345  37.472  27.248  1.00  0.00      B    H  
ATOM    741  O   HOH B 241       8.877  20.130  11.208  1.00  0.00      B    O  
ATOM    742  H1  HOH B 241       9.822  20.121  11.517  1.00  0.00      B    H  
ATOM    743  H2  HOH B 241       8.672  20.962  10.718  1.00  0.00      B    H  
ATOM    744  O   HOH B 242      24.584   4.953  12.085  1.00  0.00      B    O  
ATOM    745  H1  HOH B 242      24.189   4.127  11.705  1.00  0.00      B    H  
ATOM    746  H2  HOH B 242      25.362   4.653  12.626  1.00  0.00      B    H  
ATOM    747  O   HOH B 243       7.390  13.465  31.151  1.00  0.00      B    O  
ATOM    748  H1  HOH B 243       6.990  13.719  32.024  1.00  0.00      B    H  
ATOM    749  H2  HOH B 243       7.284  12.480  31.076  1.00  0.00      B    H  
ATOM    750  O   HOH B 244       0.762   0.141   0.917  1.00  0.00      B    O  
ATOM    751  H1  HOH B 244       1.078   1.076   1.185  1.00  0.00      B    H  
ATOM    752  H2  HOH B 244       1.096  -0.496   1.602  1.00  0.00      B    H  
ATOM    753  O   HOH B 245       1.627   5.874  24.426  1.00  0.00      B    O  
ATOM    754  H1  HOH B 245       1.414   4.900  24.342  1.00  0.00      B    H  
ATOM    755  H2  HOH B 245       2.575   5.991  24.089  1.00  0.00      B    H  
ATOM    756  O   HOH B 246       1.843  37.723  17.623  1.00  0.00      B    O  
ATOM    757  H1  HOH B 246       1.219  37.803  18.463  1.00  0.00      B    H  
ATOM    758  H2  HOH B 246       1.520  36.921  17.086  1.00  0.00      B    H  
ATOM    759  O   HOH B 247       7.194  18.545  24.351  1.00  0.00      B    O  
ATOM    760  H1  HOH B 247       7.688  19.186  25.023  1.00  0.00      B    H  
ATOM    761  H2  HOH B 247       7.487  18.825  23.436  1.00  0.00      B    H  
ATOM    762  O   HOH B 248      34.305  12.861  33.760  1.00  0.00      B    O  
ATOM    763  H1  HOH B 248      34.124  13.159  32.766  1.00  0.00      B    H  
ATOM    764  H2  HOH B 248      35.200  12.392  33.773  1.00  0.00      B    H  
ATOM    765  O   HOH B 249      13.269  37.824  15.966  1.00  0.00      B    O  
ATOM    766  H1  HOH B 249      13.708  36.946  15.864  1.00  0.00      B    H  
ATOM    767  H2  HOH B 249      13.918  38.588  16.159  1.00  0.00      B    H  
ATOM    768  O   HOH B 250       9.184   4.685  16.999  1.00  0.00      B    O  
ATOM    769  H1  HOH B 250       9.669   4.776  17.929  1.00  0.00      B    H  
ATOM    770  H2  HOH B 250       8.557   3.903  17.016  1.00  0.00      B    H  
ATOM    771  O   HOH B 251      18.226  14.798  16.028  1.00  0.00      B    O  
ATOM    772  H1  HOH B 251      18.488  13.918  16.402  1.00  0.00      B    H  
ATOM    773  H2  HOH B 251      18.313  15.441  16.818  1.00  0.00      B    H  
ATOM    774  O   HOH B 252       4.743  31.132  22.708  1.00  0.00      B    O  
ATOM    775  H1  HOH B 252       4.523  31.334  21.743  1.00  0.00      B    H  
ATOM    776  H2  HOH B 252       5.188  30.212  22.811  1.00  0.00      B    H  
ATOM    777  O   HOH B 253      15.060  28.228  36.807  1.00  0.00      B    O  
ATOM    778  H1  HOH B 253      14.627  27.895  37.749  1.00  0.00      B    H  
ATOM    779  H2  HOH B 253      14.898  29.227  36.645  1.00  0.00      B    H  
ATOM    780  O   HOH B 254      17.449  13.131   2.734  1.00  0.00      B    O  
ATOM    781  H1  HOH B 254      16.919  13.641   2.028  1.00  0.00      B    H  
ATOM    782  H2  HOH B 254      18.447  13.339   2.509  1.00  0.00      B    H  
ATOM    783  O   HOH B 255       3.234  24.980  35.146  1.00  0.00      B    O  
ATOM    784  H1  HOH B 255       2.892  25.456  34.288  1.00  0.00      B    H  
ATOM    785  H2  HOH B 255       3.545  24.043  34.898  1.00  0.00      B    H  
ATOM    786  O   HOH B 256      18.006  18.206  21.781  1.00  0.00      B    O  
ATOM    787  H1  HOH B 256      18.955  18.022  21.521  1.00  0.00      B    H  
ATOM    788  H2  HOH B 256      17.384  17.721  21.176  1.00  0.00      B    H  
ATOM    789  O   HOH B 257      29.946  19.114  14.696  1.00  0.00      B    O  
ATOM    790  H1  HOH B 257      30.026  19.260  13.682  1.00  0.00      B    H  
ATOM    791  H2  HOH B 257      30.907  19.134  14.932  1.00  0.00      B    H  
ATOM    792  O   HOH B 258      28.438  10.523   4.206  1.00  0.00      B    O  
ATOM    793  H1  HOH B 258      28.320   9.770   3.559  1.00  0.00      B    H  
ATOM    794  H2  HOH B 258      29.304  10.971   3.958  1.00  0.00      B    H  
ATOM    795  O   HOH B 259      19.949  36.242  23.634  1.00  0.00      B    O  
ATOM    796  H1  HOH B 259      20.398  36.202  22.692  1.00  0.00      B    H  
ATOM    797  H2  HOH B 259      19.358  35.394  23.651  1.00  0.00      B    H  
ATOM    798  O   HOH B 260       0.445   5.581   2.420  1.00  0.00      B    O  
ATOM    799  H1  HOH B 260      -0.546   5.683   2.582  1.00  0.00      B    H  
ATOM    800  H2  HOH B 260       0.931   6.188   3.066  1.00  0.00      B    H  
ATOM    801  O   HOH B 261       5.899   4.650  36.550  1.00  0.00      B    O  
ATOM    802  H1  HOH B 261       6.355   3.785  36.683  1.00  0.00      B    H  
ATOM    803  H2  HOH B 261       5.739   4.675  35.564  1.00  0.00      B    H  
ATOM    804  O   HOH B 262       1.298   8.803  24.331  1.00  0.00      B    O  
ATOM    805  H1  HOH B 262       0.817   7.929  24.370  1.00  0.00      B    H  
ATOM    806  H2  HOH B 262       0.815   9.308  23.557  1.00  0.00      B    H  
ATOM    807  O   HOH B 263       7.566  32.095   4.906  1.00  0.00      B    O  
ATOM    808  H1  HOH B 263       7.637  32.802   4.202  1.00  0.00      B    H  
ATOM    809  H2  HOH B 263       6.942  32.401   5.625  1.00  0.00      B    H  
ATOM    810  O   HOH B 264      25.273  26.287  23.188  1.00  0.00      B    O  
ATOM    811  H1  HOH B 264      24.370  26.537  23.473  1.00  0.00      B    H  
ATOM    812  H2  HOH B 264      25.383  25.271  23.353  1.00  0.00      B    H  
ATOM    813  O   HOH B 265      27.698   0.885  27.246  1.00  0.00      B    O  
ATOM    814  H1  HOH B 265      28.597   0.799  26.754  1.00  0.00      B    H  
ATOM    815  H2  HOH B 265      27.390   1.834  27.253  1.00  0.00      B    H  
ATOM    816  O   HOH B 266      22.871  35.036  30.304  1.00  0.00      B    O  
ATOM    817  H1  HOH B 266      23.786  34.982  29.803  1.00  0.00      B    H  
ATOM    818  H2  HOH B 266      22.183  34.501  29.806  1.00  0.00      B    H  
ATOM    819  O   HOH B 267      10.973   1.864  22.635  1.00  0.00      B    O  
ATOM    820  H1  HOH B 267      11.301   0.903  22.532  1.00  0.00      B    H  
ATOM    821  H2  HOH B 267      10.322   2.009  21.856  1.00  0.00      B    H  
ATOM    822  O   HOH B 268      33.030   4.355  10.307  1.00  0.00      B    O  
ATOM    823  H1  HOH B 268      33.287   5.351  10.113  1.00  0.00      B    H  
ATOM    824  H2  HOH B 268      32.043   4.266  10.304  1.00  0.00      B    H  
ATOM    825  O   HOH B 269      22.616  10.140  29.610  1.00  0.00      B    O  
ATOM    826  H1  HOH B 269      21.808  10.693  29.854  1.00  0.00      B    H  
ATOM    827  H2  HOH B 269      22.619   9.426  30.306  1.00  0.00      B    H  
ATOM    828  O   HOH B 270      13.572   7.014  31.944  1.00  0.00      B    O  
ATOM    829  H1  HOH B 270      13.912   6.146  32.409  1.00  0.00      B    H  
ATOM    830  H2  HOH B 270      13.138   6.808  31.022  1.00  0.00      B    H  
ATOM    831  O   HOH B 271      35.290   4.042   4.030  1.00  0.00      B    O  
ATOM    832  H1  HOH B 271      34.525   4.580   4.333  1.00  0.00      B    H  
ATOM    833  H2  HOH B 271      35.992   4.757   3.884  1.00  0.00      B    H  
ATOM    834  O   HOH B 272       2.620  19.199  34.674  1.00  0.00      B    O  
ATOM    835  H1  HOH B 272       3.578  18.915  34.866  1.00  0.00      B    H  
ATOM    836  H2  HOH B 272       2.198  19.550  35.508  1.00  0.00      B    H  
ATOM    837  O   HOH B 273      38.609  37.692  14.544  1.00  0.00      B    O  
ATOM    838  H1  HOH B 273      37.639  37.589  14.788  1.00  0.00      B    H  
ATOM    839  H2  HOH B 273      39.146  36.961  15.034  1.00  0.00      B    H  
ATOM    840  O   HOH B 274      35.635  28.939  11.532  1.00  0.00      B    O  
ATOM    841  H1  HOH B 274      36.230  28.916  10.727  1.00  0.00      B    H  
ATOM    842  H2  HOH B 274      36.188  29.163  12.358  1.00  0.00      B    H  
ATOM    843  O   HOH B 275      26.450  12.844   4.556  1.00  0.00      B    O  
ATOM    844  H1  HOH B 275      26.354  11.897   4.799  1.00  0.00      B    H  
ATOM    845  H2  HOH B 275      27.214  12.876   3.876  1.00  0.00      B    H  
ATOM    846  O   HOH B 276       7.621  33.669   8.771  1.00  0.00      B    O  
ATOM    847  H1  HOH B 276       7.004  33.111   8.119  1.00  0.00      B    H  
ATOM    848  H2  HOH B 276       7.637  34.577   8.302  1.00  0.00      B    H  
ATOM    849  O   HOH B 277      21.953  28.779   1.867  1.00  0.00      B    O  
ATOM    850  H1  HOH B 277      22.243  28.938   2.819  1.00  0.00      B    H  
ATOM    851  H2  HOH B 277      22.235  29.517   1.237  1.00  0.00      B    H  
ATOM    852  O   HOH B 278      27.823  33.868  36.453  1.00  0.00      B    O  
ATOM    853  H1  HOH B 278      27.390  33.825  35.525  1.00  0.00      B    H  
ATOM    854  H2  HOH B 278      27.608  32.930  36.903  1.00  0.00      B    H  
ATOM    855  O   HOH B 279       7.675  24.344   5.644  1.00  0.00      B    O  
ATOM    856  H1  HOH B 279       7.426  24.804   4.814  1.00  0.00      B    H  
ATOM    857  H2  HOH B 279       8.179  23.470   5.477  1.00  0.00      B    H  
ATOM    858  O   HOH B 280      29.514  11.792   0.116  1.00  0.00      B    O  
ATOM    859  H1  HOH B 280      29.110  11.539  -0.782  1.00  0.00      B    H  
ATOM    860  H2  HOH B 280      28.702  11.769   0.718  1.00  0.00      B    H  
ATOM    861  O   HOH B 281      20.977  25.392  31.185  1.00  0.00      B    O  
ATOM    862  H1  HOH B 281      21.910  25.006  30.890  1.00  0.00      B    H  
ATOM    863  H2  HOH B 281      20.232  24.652  31.148  1.00  0.00      B    H  
ATOM    864  O   HOH B 282      37.172  32.878  16.344  1.00  0.00      B    O  
ATOM    865  H1  HOH B 282      37.328  33.403  15.508  1.00  0.00      B    H  
ATOM    866  H2  HOH B 282      37.251  31.913  16.043  1.00  0.00      B    H  
ATOM    867  O   HOH B 283      27.860  24.824  10.116  1.00  0.00      B    O  
ATOM    868  H1  HOH B 283      28.850  24.563  10.276  1.00  0.00      B    H  
ATOM    869  H2  HOH B 283      27.308  24.302  10.804  1.00  0.00      B    H  
ATOM    870  O   HOH B 284      17.714  20.413   1.908  1.00  0.00      B    O  
ATOM    871  H1  HOH B 284      17.130  20.671   2.727  1.00  0.00      B    H  
ATOM    872  H2  HOH B 284      18.165  19.570   2.186  1.00  0.00      B    H  
ATOM    873  O   HOH B 285      34.384   6.390   6.854  1.00  0.00      B    O  
ATOM    874  H1  HOH B 285      33.421   6.069   7.101  1.00  0.00      B    H  
ATOM    875  H2  HOH B 285      34.417   7.338   6.404  1.00  0.00      B    H  
ATOM    876  O   HOH B 286      20.873  20.496  15.944  1.00  0.00      B    O  
ATOM    877  H1  HOH B 286      21.845  20.402  16.292  1.00  0.00      B    H  
ATOM    878  H2  HOH B 286      20.273  20.108  16.635  1.00  0.00      B    H  
ATOM    879  O   HOH B 287       9.746   1.016  33.899  1.00  0.00      B    O  
ATOM    880  H1  HOH B 287       8.836   1.023  33.348  1.00  0.00      B    H  
ATOM    881  H2  HOH B 287       9.612   1.352  34.874  1.00  0.00      B    H  
ATOM    882  O   HOH B 288       0.898  27.478   1.968  1.00  0.00      B    O  
ATOM    883  H1  HOH B 288       0.742  28.473   1.885  1.00  0.00      B    H  
ATOM    884  H2  HOH B 288       0.319  27.068   1.220  1.00  0.00      B    H  
ATOM    885  O   HOH B 289       5.961  26.446  24.419  1.00  0.00      B    O  
ATOM    886  H1  HOH B 289       6.178  25.549  24.929  1.00  0.00      B    H  
ATOM    887  H2  HOH B 289       5.066  26.785  24.817  1.00  0.00      B    H  
ATOM    888  O   HOH B 290      19.630  34.866  35.459  1.00  0.00      B    O  
ATOM    889  H1  HOH B 290      19.619  33.788  35.369  1.00  0.00      B    H  
ATOM    890  H2  HOH B 290      18.827  35.084  36.033  1.00  0.00      B    H  
ATOM    891  O   HOH B 291       1.239   5.691  13.221  1.00  0.00      B    O  
ATOM    892  H1  HOH B 291       1.045   5.929  12.262  1.00  0.00      B    H  
ATOM    893  H2  HOH B 291       1.291   6.510  13.821  1.00  0.00      B    H  
ATOM    894  O   HOH B 292      28.357  27.383  10.791  1.00  0.00      B    O  
ATOM    895  H1  HOH B 292      27.972  27.880  10.002  1.00  0.00      B    H  
ATOM    896  H2  HOH B 292      28.078  26.373  10.741  1.00  0.00      B    H  
ATOM    897  O   HOH B 293       1.237  35.933  36.308  1.00  0.00      B    O  
ATOM    898  H1  HOH B 293       0.827  36.649  36.876  1.00  0.00      B    H  
ATOM    899  H2  HOH B 293       0.794  35.958  35.361  1.00  0.00      B    H  
ATOM    900  O   HOH B 294       5.964  17.421   3.743  1.00  0.00      B    O  
ATOM    901  H1  HOH B 294       6.487  18.089   3.214  1.00  0.00      B    H  
ATOM    902  H2  HOH B 294       6.462  17.019   4.469  1.00  0.00      B    H  
ATOM    903  O   HOH B 295      19.505   8.865  11.905  1.00  0.00      B    O  
ATOM    904  H1  HOH B 295      19.074   7.978  12.089  1.00  0.00      B    H  
ATOM    905  H2  HOH B 295      19.554   8.981  10.877  1.00  0.00      B    H  
ATOM    906  O   HOH B 296       7.594  17.782  29.646  1.00  0.00      B    O  
ATOM    907  H1  HOH B 296       7.824  16.832  29.987  1.00  0.00      B    H  
ATOM    908  H2  HOH B 296       8.360  18.438  29.914  1.00  0.00      B    H  
ATOM    909  O   HOH B 297      34.536  13.323  23.435  1.00  0.00      B    O  
ATOM    910  H1  HOH B 297      34.129  13.113  22.497  1.00  0.00      B    H  
ATOM    911  H2  HOH B 297      35.023  12.457  23.713  1.00  0.00      B    H  
ATOM    912  O   HOH B 298      11.599  12.296   4.363  1.00  0.00      B    O  
ATOM    913  H1  HOH B 298      11.061  12.865   3.724  1.00  0.00      B    H  
ATOM    914  H2  HOH B 298      11.554  11.310   4.046  1.00  0.00      B    H  
ATOM    915  O   HOH B 299      30.481  31.317  11.423  1.00  0.00      B    O  
ATOM    916  H1  HOH B 299      30.043  31.882  10.734  1.00  0.00      B    H  
ATOM    917  H2  HOH B 299      30.997  30.483  11.012  1.00  0.00      B    H  
ATOM    918  O   HOH B 300       3.751   8.765  22.078  1.00  0.00      B    O  
ATOM    919  H1  HOH B 300       3.068   8.461  22.791  1.00  0.00      B    H  
ATOM    920  H2  HOH B 300       4.326   9.511  22.441  1.00  0.00      B    H  
ATOM    921  O   HOH B 301       0.317  30.250   4.353  1.00  0.00      B    O  
ATOM    922  H1  HOH B 301       0.784  31.025   3.810  1.00  0.00      B    H  
ATOM    923  H2  HOH B 301       1.058  29.794   4.943  1.00  0.00      B    H  
ATOM    924  O   HOH B 302       6.744   7.616  29.992  1.00  0.00      B    O  
ATOM    925  H1  HOH B 302       5.790   7.698  30.347  1.00  0.00      B    H  
ATOM    926  H2  HOH B 302       6.738   7.743  28.978  1.00  0.00      B    H  
ATOM    927  O   HOH B 303      23.062   3.813  31.213  1.00  0.00      B    O  
ATOM    928  H1  HOH B 303      23.356   4.696  31.669  1.00  0.00      B    H  
ATOM    929  H2  HOH B 303      22.584   4.077  30.359  1.00  0.00      B    H  
ATOM    930  O   HOH B 304      11.654  12.991  23.460  1.00  0.00      B    O  
ATOM    931  H1  HOH B 304      11.247  12.397  22.699  1.00  0.00      B    H  
ATOM    932  H2  HOH B 304      12.472  13.504  23.054  1.00  0.00      B    H  
ATOM    933  O   HOH B 305       1.490  24.443   9.705  1.00  0.00      B    O  
ATOM    934  H1  HOH B 305       1.024  23.761   9.153  1.00  0.00      B    H  
ATOM    935  H2  HOH B 305       0.666  25.046  10.081  1.00  0.00      B    H  
ATOM    936  O   HOH B 306      33.712  15.655  18.271  1.00  0.00      B    O  
ATOM    937  H1  HOH B 306      32.830  15.779  18.738  1.00  0.00      B    H  
ATOM    938  H2  HOH B 306      33.662  16.110  17.410  1.00  0.00      B    H  
ATOM    939  O   HOH B 307       1.351  19.768  37.157  1.00  0.00      B    O  
ATOM    940  H1  HOH B 307       1.421  18.938  37.786  1.00  0.00      B    H  
ATOM    941  H2  HOH B 307       0.455  20.232  37.306  1.00  0.00      B    H  
ATOM    942  O   HOH B 308       9.107  12.324  13.661  1.00  0.00      B    O  
ATOM    943  H1  HOH B 308       8.944  13.274  14.100  1.00  0.00      B    H  
ATOM    944  H2  HOH B 308       9.062  12.444  12.681  1.00  0.00      B    H  
ATOM    945  O   HOH B 309      33.707   0.879   1.231  1.00  0.00      B    O  
ATOM    946  H1  HOH B 309      34.495   1.550   1.351  1.00  0.00      B    H  
ATOM    947  H2  HOH B 309      33.692   0.485   0.313  1.00  0.00      B    H  
ATOM    948  O   HOH B 310      27.353   1.652  23.787  1.00  0.00      B    O  
ATOM    949  H1  HOH B 310      27.039   0.820  23.294  1.00  0.00      B    H  
ATOM    950  H2  HOH B 310      27.828   1.402  24.612  1.00  0.00      B    H  
ATOM    951  O   HOH B 311      23.211   0.447   0.424  1.00  0.00      B    O  
ATOM    952  H1  HOH B 311      23.900  -0.048  -0.180  1.00  0.00      B    H  
ATOM    953  H2  HOH B 311      22.280   0.244   0.145  1.00  0.00      B    H  
ATOM    954  O   HOH B 312       5.877   1.447   0.332  1.00  0.00      B    O  
ATOM    955  H1  HOH B 312       6.440   1.832  -0.367  1.00  0.00      B    H  
ATOM    956  H2  HOH B 312       6.429   1.369   1.156  1.00  0.00      B    H  
ATOM    957  O   HOH B 313      12.196  15.883   1.458  1.00  0.00      B    O  
ATOM    958  H1  HOH B 313      12.698  16.117   2.336  1.00  0.00      B    H  
ATOM    959  H2  HOH B 313      11.446  15.223   1.767  1.00  0.00      B    H  
ATOM    960  O   HOH B 314       9.486  15.154  17.258  1.00  0.00      B    O  
ATOM    961  H1  HOH B 314       9.537  15.966  17.835  1.00  0.00      B    H  
ATOM    962  H2  HOH B 314       8.778  14.594  17.675  1.00  0.00      B    H  
ATOM    963  O   HOH B 315      17.508  16.252  11.313  1.00  0.00      B    O  
ATOM    964  H1  HOH B 315      17.770  15.339  11.060  1.00  0.00      B    H  
ATOM    965  H2  HOH B 315      17.722  16.823  10.526  1.00  0.00      B    H  
ATOM    966  O   HOH B 316       7.684   3.714  31.594  1.00  0.00      B    O  
ATOM    967  H1  HOH B 316       8.362   4.497  31.374  1.00  0.00      B    H  
ATOM    968  H2  HOH B 316       6.950   3.679  30.878  1.00  0.00      B    H  
ATOM    969  O   HOH B 317      24.191  38.230  10.887  1.00  0.00      B    O  
ATOM    970  H1  HOH B 317      23.431  37.649  10.598  1.00  0.00      B    H  
ATOM    971  H2  HOH B 317      24.686  37.683  11.608  1.00  0.00      B    H  
ATOM    972  O   HOH B 318      31.016  36.168  21.382  1.00  0.00      B    O  
ATOM    973  H1  HOH B 318      31.796  36.084  20.706  1.00  0.00      B    H  
ATOM    974  H2  HOH B 318      30.163  36.307  20.842  1.00  0.00      B    H  
ATOM    975  O   HOH B 319       2.431  21.737  16.227  1.00  0.00      B    O  
ATOM    976  H1  HOH B 319       1.782  21.213  16.750  1.00  0.00      B    H  
ATOM    977  H2  HOH B 319       2.805  21.173  15.466  1.00  0.00      B    H  
ATOM    978  O   HOH B 320       5.352   9.680  36.050  1.00  0.00      B    O  
ATOM    979  H1  HOH B 320       6.198  10.104  36.372  1.00  0.00      B    H  
ATOM    980  H2  HOH B 320       5.256   8.772  36.507  1.00  0.00      B    H  
ATOM    981  O   HOH B 321       2.650  32.074  27.764  1.00  0.00      B    O  
ATOM    982  H1  HOH B 321       2.632  31.064  27.606  1.00  0.00      B    H  
ATOM    983  H2  HOH B 321       3.201  32.485  27.058  1.00  0.00      B    H  
ATOM    984  O   HOH B 322      13.309  30.259  29.156  1.00  0.00      B    O  
ATOM    985  H1  HOH B 322      12.629  31.006  28.946  1.00  0.00      B    H  
ATOM    986  H2  HOH B 322      12.905  29.690  29.884  1.00  0.00      B    H  
ATOM    987  O   HOH B 323      13.416  13.166  12.176  1.00  0.00      B    O  
ATOM    988  H1  HOH B 323      14.330  13.007  12.610  1.00  0.00      B    H  
ATOM    989  H2  HOH B 323      13.605  13.238  11.145  1.00  0.00      B    H  
ATOM    990  O   HOH B 324      27.428   6.321   7.251  1.00  0.00      B    O  
ATOM    991  H1  HOH B 324      27.305   6.408   6.218  1.00  0.00      B    H  
ATOM    992  H2  HOH B 324      27.723   5.361   7.424  1.00  0.00      B    H  
ATOM    993  O   HOH B 325      23.745  16.516   2.082  1.00  0.00      B    O  
ATOM    994  H1  HOH B 325      23.560  16.199   2.974  1.00  0.00      B    H  
ATOM    995  H2  HOH B 325      24.248  17.407   2.122  1.00  0.00      B    H  
ATOM    996  O   HOH B 326      22.694   8.888  24.440  1.00  0.00      B    O  
ATOM    997  H1  HOH B 326      22.440   9.425  23.610  1.00  0.00      B    H  
ATOM    998  H2  HOH B 326      22.059   8.148  24.658  1.00  0.00      B    H  
ATOM    999  O   HOH B 327      13.570  24.876  27.303  1.00  0.00      B    O  
ATOM   1000  H1  HOH B 327      13.625  24.988  28.299  1.00  0.00      B    H  
ATOM   1001  H2  HOH B 327      13.402  23.891  27.102  1.00  0.00      B    H  
ATOM   1002  O   HOH B 328       6.214  24.208  25.817  1.00  0.00      B    O  
ATOM   1003  H1  HOH B 328       6.226  23.279  25.554  1.00  0.00      B    H  
ATOM   1004  H2  HOH B 328       5.993  24.185  26.816  1.00  0.00      B    H  
ATOM   1005  O   HOH B 329      33.371  11.561   4.603  1.00  0.00      B    O  
ATOM   1006  H1  HOH B 329      33.985  12.273   4.251  1.00  0.00      B    H  
ATOM   1007  H2  HOH B 329      32.815  12.030   5.365  1.00  0.00      B    H  
ATOM   1008  O   HOH B 330      30.266   3.157   1.204  1.00  0.00      B    O  
ATOM   1009  H1  HOH B 330      30.181   2.159   1.276  1.00  0.00      B    H  
ATOM   1010  H2  HOH B 330      31.181   3.338   1.685  1.00  0.00      B    H  
ATOM   1011  O   HOH B 331       5.815  31.884  30.640  1.00  0.00      B    O  
ATOM   1012  H1  HOH B 331       5.719  31.832  31.662  1.00  0.00      B    H  
ATOM   1013  H2  HOH B 331       5.708  32.797  30.237  1.00  0.00      B    H  
ATOM   1014  O   HOH B 332       9.484  30.955  13.147  1.00  0.00      B    O  
ATOM   1015  H1  HOH B 332      10.370  30.658  12.944  1.00  0.00      B    H  
ATOM   1016  H2  HOH B 332       8.849  30.738  12.416  1.00  0.00      B    H  
ATOM   1017  O   HOH B 333       1.613   2.277   4.097  1.00  0.00      B    O  
ATOM   1018  H1  HOH B 333       1.015   2.551   3.342  1.00  0.00      B    H  
ATOM   1019  H2  HOH B 333       1.641   1.276   3.862  1.00  0.00      B    H  
ATOM   1020  O   HOH B 334       9.725  28.929  19.536  1.00  0.00      B    O  
ATOM   1021  H1  HOH B 334       9.383  27.939  19.411  1.00  0.00      B    H  
ATOM   1022  H2  HOH B 334       9.715  29.104  20.557  1.00  0.00      B    H  
ATOM   1023  O   HOH B 335      29.169  10.062  12.536  1.00  0.00      B    O  
ATOM   1024  H1  HOH B 335      28.757  10.955  12.270  1.00  0.00      B    H  
ATOM   1025  H2  HOH B 335      28.544   9.340  12.360  1.00  0.00      B    H  
ATOM   1026  O   HOH B 336       3.500  11.403  24.321  1.00  0.00      B    O  
ATOM   1027  H1  HOH B 336       4.433  11.190  23.957  1.00  0.00      B    H  
ATOM   1028  H2  HOH B 336       3.595  11.193  25.323  1.00  0.00      B    H  
ATOM   1029  O   HOH B 337      35.214  21.370   3.219  1.00  0.00      B    O  
ATOM   1030  H1  HOH B 337      35.839  21.539   2.439  1.00  0.00      B    H  
ATOM   1031  H2  HOH B 337      35.577  20.588   3.762  1.00  0.00      B    H  
ATOM   1032  O   HOH B 338      21.508  34.805   5.616  1.00  0.00      B    O  
ATOM   1033  H1  HOH B 338      21.313  34.009   6.237  1.00  0.00      B    H  
ATOM   1034  H2  HOH B 338      20.610  35.215   5.477  1.00  0.00      B    H  
ATOM   1035  O   HOH B 339      21.766  25.736  13.050  1.00  0.00      B    O  
ATOM   1036  H1  HOH B 339      21.979  26.678  12.768  1.00  0.00      B    H  
ATOM   1037  H2  HOH B 339      21.435  25.244  12.197  1.00  0.00      B    H  
ATOM   1038  O   HOH B 340      24.895  12.739  14.022  1.00  0.00      B    O  
ATOM   1039  H1  HOH B 340      24.621  12.307  14.888  1.00  0.00      B    H  
ATOM   1040  H2  HOH B 340      24.080  12.548  13.364  1.00  0.00      B    H  
ATOM   1041  O   HOH B 341      12.386  10.721  18.639  1.00  0.00      B    O  
ATOM   1042  H1  HOH B 341      12.557  10.192  17.770  1.00  0.00      B    H  
ATOM   1043  H2  HOH B 341      11.505  10.362  18.944  1.00  0.00      B    H  
ATOM   1044  O   HOH B 342      10.557   1.437  11.246  1.00  0.00      B    O  
ATOM   1045  H1  HOH B 342      11.202   0.653  11.264  1.00  0.00      B    H  
ATOM   1046  H2  HOH B 342       9.665   1.076  11.132  1.00  0.00      B    H  
ATOM   1047  O   HOH B 343      14.023  17.313  23.540  1.00  0.00      B    O  
ATOM   1048  H1  HOH B 343      13.747  17.489  24.509  1.00  0.00      B    H  
ATOM   1049  H2  HOH B 343      13.162  17.467  22.958  1.00  0.00      B    H  
ATOM   1050  O   HOH B 344      10.372   5.985  36.137  1.00  0.00      B    O  
ATOM   1051  H1  HOH B 344       9.958   5.472  36.858  1.00  0.00      B    H  
ATOM   1052  H2  HOH B 344      11.074   5.436  35.685  1.00  0.00      B    H  
ATOM   1053  O   HOH B 345      26.228  19.215   9.179  1.00  0.00      B    O  
ATOM   1054  H1  HOH B 345      25.514  19.919   9.462  1.00  0.00      B    H  
ATOM   1055  H2  HOH B 345      25.678  18.529   8.757  1.00  0.00      B    H  
ATOM   1056  O   HOH B 346      21.882  26.699  36.431  1.00  0.00      B    O  
ATOM   1057  H1  HOH B 346      20.890  26.737  36.156  1.00  0.00      B    H  
ATOM   1058  H2  HOH B 346      22.156  27.641  36.380  1.00  0.00      B    H  
ATOM   1059  O   HOH B 347       3.232  34.315  38.404  1.00  0.00      B    O  
ATOM   1060  H1  HOH B 347       3.562  33.365  38.202  1.00  0.00      B    H  
ATOM   1061  H2  HOH B 347       3.241  34.777  37.516  1.00  0.00      B    H  
ATOM   1062  O   HOH B 348      26.835  18.922  27.395  1.00  0.00      B    O  
ATOM   1063  H1  HOH B 348      26.435  19.824  27.397  1.00  0.00      B    H  
ATOM   1064  H2  HOH B 348      26.858  18.691  28.382  1.00  0.00      B    H  
ATOM   1065  O   HOH B 349       6.281  21.154  12.797  1.00  0.00      B    O  
ATOM   1066  H1  HOH B 349       7.200  21.085  12.353  1.00  0.00      B    H  
ATOM   1067  H2  HOH B 349       6.491  21.002  13.772  1.00  0.00      B    H  
ATOM   1068  O   HOH B 350       5.734  28.759   6.571  1.00  0.00      B    O  
ATOM   1069  H1  HOH B 350       6.391  29.012   5.811  1.00  0.00      B    H  
ATOM   1070  H2  HOH B 350       6.311  28.703   7.353  1.00  0.00      B    H  
ATOM   1071  O   HOH B 351       7.768   5.805   0.912  1.00  0.00      B    O  
ATOM   1072  H1  HOH B 351       7.649   6.143   1.856  1.00  0.00      B    H  
ATOM   1073  H2  HOH B 351       6.859   5.468   0.675  1.00  0.00      B    H  
ATOM   1074  O   HOH B 352       6.699   2.089  37.021  1.00  0.00      B    O  
ATOM   1075  H1  HOH B 352       7.431   2.533  36.539  1.00  0.00      B    H  
ATOM   1076  H2  HOH B 352       6.491   1.190  36.567  1.00  0.00      B    H  
ATOM   1077  O   HOH B 353      10.463   2.469  13.832  1.00  0.00      B    O  
ATOM   1078  H1  HOH B 353      10.399   1.537  14.293  1.00  0.00      B    H  
ATOM   1079  H2  HOH B 353      10.527   2.318  12.847  1.00  0.00      B    H  
ATOM   1080  O   HOH B 354      20.726   8.361  14.415  1.00  0.00      B    O  
ATOM   1081  H1  HOH B 354      20.322   9.147  13.904  1.00  0.00      B    H  
ATOM   1082  H2  HOH B 354      21.373   7.870  13.755  1.00  0.00      B    H  
ATOM   1083  O   HOH B 355      34.004  17.784  37.151  1.00  0.00      B    O  
ATOM   1084  H1  HOH B 355      34.965  17.605  37.363  1.00  0.00      B    H  
ATOM   1085  H2  HOH B 355      33.838  18.748  37.114  1.00  0.00      B    H  
ATOM   1086  O   HOH B 356       2.373  27.983  18.650  1.00  0.00      B    O  
ATOM   1087  H1  HOH B 356       2.978  28.648  18.218  1.00  0.00      B    H  
ATOM   1088  H2  HOH B 356       2.983  27.244  18.863  1.00  0.00      B    H  
ATOM   1089  O   HOH B 357      21.282  11.884  21.119  1.00  0.00      B    O  
ATOM   1090  H1  HOH B 357      21.352  11.089  21.662  1.00  0.00      B    H  
ATOM   1091  H2  HOH B 357      22.140  11.809  20.530  1.00  0.00      B    H  
ATOM   1092  O   HOH B 358      23.900   1.541  32.685  1.00  0.00      B    O  
ATOM   1093  H1  HOH B 358      23.490   2.343  32.189  1.00  0.00      B    H  
ATOM   1094  H2  HOH B 358      23.674   0.739  32.081  1.00  0.00      B    H  
ATOM   1095  O   HOH B 359      35.791  16.223   9.537  1.00  0.00      B    O  
ATOM   1096  H1  HOH B 359      35.573  17.184   9.572  1.00  0.00      B    H  
ATOM   1097  H2  HOH B 359      36.802  16.272   9.404  1.00  0.00      B    H  
ATOM   1098  O   HOH B 360      33.666   9.119  28.915  1.00  0.00      B    O  
ATOM   1099  H1  HOH B 360      33.866   8.505  29.731  1.00  0.00      B    H  
ATOM   1100  H2  HOH B 360      33.418   8.523  28.145  1.00  0.00      B    H  
ATOM   1101  O   HOH B 361      16.529  11.036  30.204  1.00  0.00      B    O  
ATOM   1102  H1  HOH B 361      15.792  10.961  29.555  1.00  0.00      B    H  
ATOM   1103  H2  HOH B 361      16.359  10.249  30.768  1.00  0.00      B    H  
ATOM   1104  O   HOH B 362      12.291  29.390  25.229  1.00  0.00      B    O  
ATOM   1105  H1  HOH B 362      11.395  29.759  25.508  1.00  0.00      B    H  
ATOM   1106  H2  HOH B 362      12.541  28.620  25.868  1.00  0.00      B    H  
ATOM   1107  O   HOH B 363      15.849   7.358   6.112  1.00  0.00      B    O  
ATOM   1108  H1  HOH B 363      15.228   8.204   6.303  1.00  0.00      B    H  
ATOM   1109  H2  HOH B 363      15.797   7.235   5.069  1.00  0.00      B    H  
ATOM   1110  O   HOH B 364      34.682  14.041   3.778  1.00  0.00      B    O  
ATOM   1111  H1  HOH B 364      35.173  13.563   3.070  1.00  0.00      B    H  
ATOM   1112  H2  HOH B 364      35.340  14.754   4.194  1.00  0.00      B    H  
ATOM   1113  O   HOH B 365      22.569  27.292  17.373  1.00  0.00      B    O  
ATOM   1114  H1  HOH B 365      22.419  27.661  18.328  1.00  0.00      B    H  
ATOM   1115  H2  HOH B 365      21.951  26.463  17.259  1.00  0.00      B    H  
ATOM   1116  O   HOH B 366      36.014  19.498  16.966  1.00  0.00      B    O  
ATOM   1117  H1  HOH B 366      35.350  18.784  16.715  1.00  0.00      B    H  
ATOM   1118  H2  HOH B 366      35.548  20.386  17.121  1.00  0.00      B    H  
ATOM   1119  O   HOH B 367      39.205  37.321   6.760  1.00  0.00      B    O  
ATOM   1120  H1  HOH B 367      39.002  36.467   6.265  1.00  0.00      B    H  
ATOM   1121  H2  HOH B 367      38.603  38.052   6.348  1.00  0.00      B    H  
ATOM   1122  O   HOH B 368      30.852  11.743   2.767  1.00  0.00      B    O  
ATOM   1123  H1  HOH B 368      31.786  11.770   3.206  1.00  0.00      B    H  
ATOM   1124  H2  HOH B 368      31.012  11.292   1.891  1.00  0.00      B    H  
ATOM   1125  O   HOH B 369       3.245  38.217  12.085  1.00  0.00      B    O  
ATOM   1126  H1  HOH B 369       3.680  39.064  12.407  1.00  0.00      B    H  
ATOM   1127  H2  HOH B 369       3.309  37.542  12.847  1.00  0.00      B    H  
ATOM   1128  O   HOH B 370      36.997  19.443   9.010  1.00  0.00      B    O  
ATOM   1129  H1  HOH B 370      37.428  18.576   9.260  1.00  0.00      B    H  
ATOM   1130  H2  HOH B 370      37.496  20.098   9.598  1.00  0.00      B    H  
ATOM   1131  O   HOH B 371      27.956  37.828  13.244  1.00  0.00      B    O  
ATOM   1132  H1  HOH B 371      28.284  36.885  13.367  1.00  0.00      B    H  
ATOM   1133  H2  HOH B 371      26.947  37.764  13.362  1.00  0.00      B    H  
ATOM   1134  O   HOH B 372      28.461  30.343   6.405  1.00  0.00      B    O  
ATOM   1135  H1  HOH B 372      29.136  31.138   6.385  1.00  0.00      B    H  
ATOM   1136  H2  HOH B 372      28.864  29.597   5.945  1.00  0.00      B    H  
ATOM   1137  O   HOH B 373      28.216  13.336  33.950  1.00  0.00      B    O  
ATOM   1138  H1  HOH B 373      27.818  13.459  34.896  1.00  0.00      B    H  
ATOM   1139  H2  HOH B 373      29.228  13.469  34.142  1.00  0.00      B    H  
ATOM   1140  O   HOH B 374      22.671   8.580   7.300  1.00  0.00      B    O  
ATOM   1141  H1  HOH B 374      23.028   9.543   7.440  1.00  0.00      B    H  
ATOM   1142  H2  HOH B 374      21.720   8.603   6.843  1.00  0.00      B    H  
ATOM   1143  O   HOH B 375      32.177  26.011  29.535  1.00  0.00      B    O  
ATOM   1144  H1  HOH B 375      32.179  26.279  30.519  1.00  0.00      B    H  
ATOM   1145  H2  HOH B 375      32.147  26.893  29.044  1.00  0.00      B    H  
ATOM   1146  O   HOH B 376      18.918  23.417  31.366  1.00  0.00      B    O  
ATOM   1147  H1  HOH B 376      18.870  22.417  31.165  1.00  0.00      B    H  
ATOM   1148  H2  HOH B 376      18.041  23.866  31.054  1.00  0.00      B    H  
ATOM   1149  O   HOH B 377      12.252  22.535  37.380  1.00  0.00      B    O  
ATOM   1150  H1  HOH B 377      11.963  23.024  36.561  1.00  0.00      B    H  
ATOM   1151  H2  HOH B 377      12.506  21.577  37.153  1.00  0.00      B    H  
ATOM   1152  O   HOH B 378       3.957  10.968  31.535  1.00  0.00      B    O  
ATOM   1153  H1  HOH B 378       3.481  10.503  30.800  1.00  0.00      B    H  
ATOM   1154  H2  HOH B 378       3.814  12.003  31.422  1.00  0.00      B    H  
ATOM   1155  O   HOH B 379      14.435   1.230   2.910  1.00  0.00      B    O  
ATOM   1156  H1  HOH B 379      13.694   1.020   2.240  1.00  0.00      B    H  
ATOM   1157  H2  HOH B 379      14.320   0.650   3.772  1.00  0.00      B    H  
ATOM   1158  O   HOH B 380      33.131  34.996  37.198  1.00  0.00      B    O  
ATOM   1159  H1  HOH B 380      32.685  34.107  37.683  1.00  0.00      B    H  
ATOM   1160  H2  HOH B 380      32.677  35.826  37.573  1.00  0.00      B    H  
ATOM   1161  O   HOH B 381      32.597  24.115  38.560  1.00  0.00      B    O  
ATOM   1162  H1  HOH B 381      33.458  24.290  39.003  1.00  0.00      B    H  
ATOM   1163  H2  HOH B 381      32.551  24.664  37.751  1.00  0.00      B    H  
ATOM   1164  O   HOH B 382      17.518  35.182  37.515  1.00  0.00      B    O  
ATOM   1165  H1  HOH B 382      18.022  35.794  38.104  1.00  0.00      B    H  
ATOM   1166  H2  HOH B 382      16.591  35.591  37.333  1.00  0.00      B    H  
ATOM   1167  O   HOH B 383      10.938  14.081  10.675  1.00  0.00      B    O  
ATOM   1168  H1  HOH B 383      11.104  14.977  11.116  1.00  0.00      B    H  
ATOM   1169  H2  HOH B 383      11.426  13.385  11.195  1.00  0.00      B    H  
ATOM   1170  O   HOH B 384       9.555  18.912   4.503  1.00  0.00      B    O  
ATOM   1171  H1  HOH B 384       9.985  17.994   4.309  1.00  0.00      B    H  
ATOM   1172  H2  HOH B 384       8.873  19.120   3.804  1.00  0.00      B    H  
ATOM   1173  O   HOH B 385      12.875  31.277  15.490  1.00  0.00      B    O  
ATOM   1174  H1  HOH B 385      13.586  30.951  16.173  1.00  0.00      B    H  
ATOM   1175  H2  HOH B 385      12.632  32.190  15.770  1.00  0.00      B    H  
ATOM   1176  O   HOH B 386       5.958  26.330  32.095  1.00  0.00      B    O  
ATOM   1177  H1  HOH B 386       5.144  26.044  31.583  1.00  0.00      B    H  
ATOM   1178  H2  HOH B 386       5.774  27.282  32.414  1.00  0.00      B    H  
ATOM   1179  O   HOH B 387      31.118  26.683  26.349  1.00  0.00      B    O  
ATOM   1180  H1  HOH B 387      31.899  27.208  26.790  1.00  0.00      B    H  
ATOM   1181  H2  HOH B 387      31.339  25.658  26.518  1.00  0.00      B    H  
ATOM   1182  O   HOH B 388      16.659  28.933   2.630  1.00  0.00      B    O  
ATOM   1183  H1  HOH B 388      16.259  29.805   2.893  1.00  0.00      B    H  
ATOM   1184  H2  HOH B 388      16.236  28.158   3.173  1.00  0.00      B    H  
ATOM   1185  O   HOH B 389      29.848  24.029  33.770  1.00  0.00      B    O  
ATOM   1186  H1  HOH B 389      29.465  23.135  34.059  1.00  0.00      B    H  
ATOM   1187  H2  HOH B 389      30.827  24.018  33.972  1.00  0.00      B    H  
ATOM   1188  O   HOH B 390      36.072  13.659  37.122  1.00  0.00      B    O  
ATOM   1189  H1  HOH B 390      35.736  14.271  36.406  1.00  0.00      B    H  
ATOM   1190  H2  HOH B 390      36.898  14.109  37.510  1.00  0.00      B    H  
ATOM   1191  O   HOH B 391       8.428  18.267  14.585  1.00  0.00      B    O  
ATOM   1192  H1  HOH B 391       8.010  17.436  14.215  1.00  0.00      B    H  
ATOM   1193  H2  HOH B 391       8.229  18.316  15.570  1.00  0.00      B    H  
ATOM   1194  O   HOH B 392       8.602  12.570  19.550  1.00  0.00      B    O  
ATOM   1195  H1  HOH B 392       8.528  12.195  18.602  1.00  0.00      B    H  
ATOM   1196  H2  HOH B 392       7.815  12.157  20.042  1.00  0.00      B    H  
ATOM   1197  O   HOH B 393       6.793   7.216  32.922  1.00  0.00      B    O  
ATOM   1198  H1  HOH B 393       6.999   7.241  31.910  1.00  0.00      B    H  
ATOM   1199  H2  HOH B 393       6.265   8.018  33.163  1.00  0.00      B    H  
ATOM   1200  O   HOH B 394      36.208  29.320  33.151  1.00  0.00      B    O  
ATOM   1201  H1  HOH B 394      35.887  30.143  33.683  1.00  0.00      B    H  
ATOM   1202  H2  HOH B 394      35.599  29.217  32.366  1.00  0.00      B    H  
ATOM   1203  O   HOH B 395       7.057  25.020   8.234  1.00  0.00      B    O  
ATOM   1204  H1  HOH B 395       7.070  24.743   7.250  1.00  0.00      B    H  
ATOM   1205  H2  HOH B 395       6.102  25.346   8.429  1.00  0.00      B    H  
ATOM   1206  O   HOH B 396      25.309  33.976  10.191  1.00  0.00      B    O  
ATOM   1207  H1  HOH B 396      25.508  34.826   9.682  1.00  0.00      B    H  
ATOM   1208  H2  HOH B 396      24.582  34.126  10.886  1.00  0.00      B    H  
ATOM   1209  O   HOH B 397      21.753  29.008  25.904  1.00  0.00      B    O  
ATOM   1210  H1  HOH B 397      22.162  29.689  26.543  1.00  0.00      B    H  
ATOM   1211  H2  HOH B 397      21.789  28.077  26.410  1.00  0.00      B    H  
ATOM   1212  O   HOH B 398       7.895  38.042  14.413  1.00  0.00      B    O  
ATOM   1213  H1  HOH B 398       8.257  37.509  13.597  1.00  0.00      B    H  
ATOM   1214  H2  HOH B 398       7.458  38.893  14.067  1.00  0.00      B    H  
ATOM   1215  O   HOH B 399       6.482   8.793  24.564  1.00  0.00      B    O  
ATOM   1216  H1  HOH B 399       6.028   9.509  23.983  1.00  0.00      B    H  
ATOM   1217  H2  HOH B 399       7.509   8.796  24.421  1.00  0.00      B    H  
ATOM   1218  O   HOH B 400      26.081  34.261  33.799  1.00  0.00      B    O  
ATOM   1219  H1  HOH B 400      26.453  33.325  33.473  1.00  0.00      B    H  
ATOM   1220  H2  HOH B 400      26.936  34.843  33.754  1.00  0.00      B    H  
ATOM   1221  O   HOH B 401      29.324  15.328  29.830  1.00  0.00      B    O  
ATOM   1222  H1  HOH B 401      29.677  14.362  29.971  1.00  0.00      B    H  
ATOM   1223  H2  HOH B 401      30.180  15.863  29.839  1.00  0.00      B    H  
ATOM   1224  O   HOH B 402      13.553  31.359  36.081  1.00  0.00      B    O  
ATOM   1225  H1  HOH B 402      13.610  30.650  35.379  1.00  0.00      B    H  
ATOM   1226  H2  HOH B 402      13.817  32.275  35.652  1.00  0.00      B    H  
ATOM   1227  O   HOH B 403      18.827   9.288  30.466  1.00  0.00      B    O  
ATOM   1228  H1  HOH B 403      18.117   8.920  31.001  1.00  0.00      B    H  
ATOM   1229  H2  HOH B 403      19.026  10.238  30.775  1.00  0.00      B    H  
ATOM   1230  O   HOH B 404       9.771  30.020  26.141  1.00  0.00      B    O  
ATOM   1231  H1  HOH B 404       9.406  29.154  25.896  1.00  0.00      B    H  
ATOM   1232  H2  HOH B 404       9.925  29.951  27.098  1.00  0.00      B    H  
ATOM   1233  O   HOH B 405      26.297  12.835  31.985  1.00  0.00      B    O  
ATOM   1234  H1  HOH B 405      26.036  11.901  32.318  1.00  0.00      B    H  
ATOM   1235  H2  HOH B 405      27.097  13.192  32.571  1.00  0.00      B    H  
ATOM   1236  O   HOH B 406      38.551  26.208  10.168  1.00  0.00      B    O  
ATOM   1237  H1  HOH B 406      39.100  26.842  10.716  1.00  0.00      B    H  
ATOM   1238  H2  HOH B 406      37.569  26.105  10.486  1.00  0.00      B    H  
ATOM   1239  O   HOH B 407      29.607  27.140  17.843  1.00  0.00      B    O  
ATOM   1240  H1  HOH B 407      29.336  28.009  18.286  1.00  0.00      B    H  
ATOM   1241  H2  HOH B 407      30.561  27.176  17.568  1.00  0.00      B    H  
ATOM   1242  O   HOH B 408      13.377   8.748  34.037  1.00  0.00      B    O  
ATOM   1243  H1  HOH B 408      13.830   8.317  34.804  1.00  0.00      B    H  
ATOM   1244  H2  HOH B 408      13.693   8.227  33.183  1.00  0.00      B    H  
ATOM   1245  O   HOH B 409      31.782  23.852  16.779  1.00  0.00      B    O  
ATOM   1246  H1  HOH B 409      31.620  23.081  17.401  1.00  0.00      B    H  
ATOM   1247  H2  HOH B 409      30.868  24.264  16.553  1.00  0.00      B    H  
ATOM   1248  O   HOH B 410       7.807  19.232  21.659  1.00  0.00      B    O  
ATOM   1249  H1  HOH B 410       7.374  20.076  21.517  1.00  0.00      B    H  
ATOM   1250  H2  HOH B 410       8.816  19.325  21.690  1.00  0.00      B    H  
ATOM   1251  O   HOH B 411      28.391  33.129  24.591  1.00  0.00      B    O  
ATOM   1252  H1  HOH B 411      29.122  33.660  25.134  1.00  0.00      B    H  
ATOM   1253  H2  HOH B 411      28.395  32.177  24.897  1.00  0.00      B    H  
ATOM   1254  O   HOH B 412      22.905  12.959  32.914  1.00  0.00      B    O  
ATOM   1255  H1  HOH B 412      22.568  13.754  33.538  1.00  0.00      B    H  
ATOM   1256  H2  HOH B 412      22.798  12.151  33.548  1.00  0.00      B    H  
ATOM   1257  O   HOH B 413      34.217   9.157   5.637  1.00  0.00      B    O  
ATOM   1258  H1  HOH B 413      33.861   9.881   5.015  1.00  0.00      B    H  
ATOM   1259  H2  HOH B 413      34.637   9.647   6.458  1.00  0.00      B    H  
ATOM   1260  O   HOH B 414      15.765  13.918   0.896  1.00  0.00      B    O  
ATOM   1261  H1  HOH B 414      15.086  13.365   1.437  1.00  0.00      B    H  
ATOM   1262  H2  HOH B 414      15.274  14.826   0.677  1.00  0.00      B    H  
ATOM   1263  O   HOH B 415      31.885  32.879   7.744  1.00  0.00      B    O  
ATOM   1264  H1  HOH B 415      31.916  33.284   8.687  1.00  0.00      B    H  
ATOM   1265  H2  HOH B 415      31.956  31.867   7.915  1.00  0.00      B    H  
ATOM   1266  O   HOH B 416      34.660  11.724  16.067  1.00  0.00      B    O  
ATOM   1267  H1  HOH B 416      33.962  12.292  16.553  1.00  0.00      B    H  
ATOM   1268  H2  HOH B 416      35.055  12.313  15.313  1.00  0.00      B    H  
ATOM   1269  O   HOH B 417      10.813  33.473  11.915  1.00  0.00      B    O  
ATOM   1270  H1  HOH B 417      11.248  34.166  12.520  1.00  0.00      B    H  
ATOM   1271  H2  HOH B 417      10.949  32.535  12.293  1.00  0.00      B    H  
ATOM   1272  O   HOH B 418      35.970  26.759  24.268  1.00  0.00      B    O  
ATOM   1273  H1  HOH B 418      36.252  27.777  24.316  1.00  0.00      B    H  
ATOM   1274  H2  HOH B 418      36.812  26.234  24.221  1.00  0.00      B    H  
ATOM   1275  O   HOH B 419      19.312  30.750  37.430  1.00  0.00      B    O  
ATOM   1276  H1  HOH B 419      18.451  31.206  37.512  1.00  0.00      B    H  
ATOM   1277  H2  HOH B 419      19.421  30.184  38.270  1.00  0.00      B    H  
ATOM   1278  O   HOH B 420      28.486   5.340   0.887  1.00  0.00      B    O  
ATOM   1279  H1  HOH B 420      28.244   4.974   1.818  1.00  0.00      B    H  
ATOM   1280  H2  HOH B 420      28.917   4.583   0.357  1.00  0.00      B    H  
ATOM   1281  O   HOH B 421       6.576   6.193  24.205  1.00  0.00      B    O  
ATOM   1282  H1  HOH B 421       6.679   7.233  24.258  1.00  0.00      B    H  
ATOM   1283  H2  HOH B 421       7.477   5.813  24.124  1.00  0.00      B    H  
ATOM   1284  O   HOH B 422      36.497  14.682  18.396  1.00  0.00      B    O  
ATOM   1285  H1  HOH B 422      35.581  15.062  18.244  1.00  0.00      B    H  
ATOM   1286  H2  HOH B 422      36.406  13.690  18.635  1.00  0.00      B    H  
ATOM   1287  O   HOH B 423      33.214  27.762  36.676  1.00  0.00      B    O  
ATOM   1288  H1  HOH B 423      34.191  27.820  37.048  1.00  0.00      B    H  
ATOM   1289  H2  HOH B 423      32.644  28.575  37.072  1.00  0.00      B    H  
ATOM   1290  O   HOH B 424      39.024  34.493  31.025  1.00  0.00      B    O  
ATOM   1291  H1  HOH B 424      39.245  35.391  30.603  1.00  0.00      B    H  
ATOM   1292  H2  HOH B 424      38.166  34.192  30.564  1.00  0.00      B    H  
ATOM   1293  O   HOH B 425       4.541  26.589  18.999  1.00  0.00      B    O  
ATOM   1294  H1  HOH B 425       4.930  27.256  19.649  1.00  0.00      B    H  
ATOM   1295  H2  HOH B 425       5.013  26.762  18.128  1.00  0.00      B    H  
ATOM   1296  O   HOH B 426      15.284   8.223  27.577  1.00  0.00      B    O  
ATOM   1297  H1  HOH B 426      16.257   8.337  27.838  1.00  0.00      B    H  
ATOM   1298  H2  HOH B 426      15.157   7.221  27.375  1.00  0.00      B    H  
ATOM   1299  O   HOH B 427       6.155  17.494  20.890  1.00  0.00      B    O  
ATOM   1300  H1  HOH B 427       6.877  18.190  21.102  1.00  0.00      B    H  
ATOM   1301  H2  HOH B 427       6.523  16.502  20.774  1.00  0.00      B    H  
ATOM   1302  O   HOH B 428      34.445   0.231  13.305  1.00  0.00      B    O  
ATOM   1303  H1  HOH B 428      34.576   0.792  14.120  1.00  0.00      B    H  
ATOM   1304  H2  HOH B 428      34.836   0.795  12.552  1.00  0.00      B    H  
ATOM   1305  O   HOH B 429      26.483   6.254  38.549  1.00  0.00      B    O  
ATOM   1306  H1  HOH B 429      27.411   6.000  38.932  1.00  0.00      B    H  
ATOM   1307  H2  HOH B 429      26.609   6.473  37.599  1.00  0.00      B    H  
ATOM   1308  O   HOH B 430      32.476  37.644  13.230  1.00  0.00      B    O  
ATOM   1309  H1  HOH B 430      33.310  38.216  13.452  1.00  0.00      B    H  
ATOM   1310  H2  HOH B 430      32.206  37.921  12.237  1.00  0.00      B    H  
ATOM   1311  O   HOH B 431       9.566  35.504  28.672  1.00  0.00      B    O  
ATOM   1312  H1  HOH B 431       9.267  34.894  29.407  1.00  0.00      B    H  
ATOM   1313  H2  HOH B 431      10.388  36.010  28.997  1.00  0.00      B    H  
ATOM   1314  O   HOH B 432      26.946  21.028   7.325  1.00  0.00      B    O  
ATOM   1315  H1  HOH B 432      26.779  20.523   8.205  1.00  0.00      B    H  
ATOM   1316  H2  HOH B 432      27.600  21.753   7.523  1.00  0.00      B    H  
ATOM   1317  O   HOH B 433       7.539  19.592   2.822  1.00  0.00      B    O  
ATOM   1318  H1  HOH B 433       7.771  20.171   2.023  1.00  0.00      B    H  
ATOM   1319  H2  HOH B 433       7.017  20.174   3.528  1.00  0.00      B    H  
ATOM   1320  O   HOH B 434       7.663  10.680  31.102  1.00  0.00      B    O  
ATOM   1321  H1  HOH B 434       6.719  10.328  31.337  1.00  0.00      B    H  
ATOM   1322  H2  HOH B 434       8.262  10.536  31.910  1.00  0.00      B    H  
ATOM   1323  O   HOH B 435       4.451  14.208   7.896  1.00  0.00      B    O  
ATOM   1324  H1  HOH B 435       4.034  13.302   7.964  1.00  0.00      B    H  
ATOM   1325  H2  HOH B 435       5.458  14.241   8.059  1.00  0.00      B    H  
ATOM   1326  O   HOH B 436       5.931  26.927  16.593  1.00  0.00      B    O  
ATOM   1327  H1  HOH B 436       6.952  26.902  16.845  1.00  0.00      B    H  
ATOM   1328  H2  HOH B 436       5.813  26.669  15.591  1.00  0.00      B    H  
ATOM   1329  O   HOH B 437      31.211  30.854  32.201  1.00  0.00      B    O  
ATOM   1330  H1  HOH B 437      30.684  30.016  32.045  1.00  0.00      B    H  
ATOM   1331  H2  HOH B 437      32.167  30.799  31.812  1.00  0.00      B    H  
ATOM   1332  O   HOH B 438      31.716  21.893  27.801  1.00  0.00      B    O  
ATOM   1333  H1  HOH B 438      32.662  21.515  27.714  1.00  0.00      B    H  
ATOM   1334  H2  HOH B 438      31.044  21.149  27.982  1.00  0.00      B    H  
ATOM   1335  O   HOH B 439      35.781  24.711  31.250  1.00  0.00      B    O  
ATOM   1336  H1  HOH B 439      35.628  24.539  30.306  1.00  0.00      B    H  
ATOM   1337  H2  HOH B 439      35.054  24.309  31.767  1.00  0.00      B    H  
ATOM   1338  O   HOH B 440      22.962  37.747  27.132  1.00  0.00      B    O  
ATOM   1339  H1  HOH B 440      22.219  38.410  26.842  1.00  0.00      B    H  
ATOM   1340  H2  HOH B 440      22.865  36.872  26.615  1.00  0.00      B    H  
ATOM   1341  O   HOH B 441      27.935  24.624  14.152  1.00  0.00      B    O  
ATOM   1342  H1  HOH B 441      27.300  25.347  13.866  1.00  0.00      B    H  
ATOM   1343  H2  HOH B 441      27.701  23.790  13.654  1.00  0.00      B    H  
ATOM   1344  O   HOH B 442       3.325  11.820   7.332  1.00  0.00      B    O  
ATOM   1345  H1  HOH B 442       2.373  12.123   7.111  1.00  0.00      B    H  
ATOM   1346  H2  HOH B 442       3.426  10.859   7.614  1.00  0.00      B    H  
ATOM   1347  O   HOH B 443      21.626  -0.194  35.828  1.00  0.00      B    O  
ATOM   1348  H1  HOH B 443      21.168   0.707  35.842  1.00  0.00      B    H  
ATOM   1349  H2  HOH B 443      22.636  -0.147  35.730  1.00  0.00      B    H  
ATOM   1350  O   HOH B 444      23.741  26.903   6.990  1.00  0.00      B    O  
ATOM   1351  H1  HOH B 444      24.669  27.215   6.925  1.00  0.00      B    H  
ATOM   1352  H2  HOH B 444      23.630  26.453   7.899  1.00  0.00      B    H  
ATOM   1353  O   HOH B 445      32.915  16.868  34.366  1.00  0.00      B    O  
ATOM   1354  H1  HOH B 445      31.907  16.783  34.175  1.00  0.00      B    H  
ATOM   1355  H2  HOH B 445      32.884  17.129  35.373  1.00  0.00      B    H  
ATOM   1356  O   HOH B 446      18.942  38.683  21.509  1.00  0.00      B    O  
ATOM   1357  H1  HOH B 446      18.002  38.322  21.628  1.00  0.00      B    H  
ATOM   1358  H2  HOH B 446      19.368  38.806  22.396  1.00  0.00      B    H  
ATOM   1359  O   HOH B 447      26.930  17.784   0.568  1.00  0.00      B    O  
ATOM   1360  H1  HOH B 447      26.676  18.170   1.456  1.00  0.00      B    H  
ATOM   1361  H2  HOH B 447      27.407  18.545   0.063  1.00  0.00      B    H  
ATOM   1362  O   HOH B 448      27.151  15.502   4.671  1.00  0.00      B    O  
ATOM   1363  H1  HOH B 448      27.895  15.590   4.024  1.00  0.00      B    H  
ATOM   1364  H2  HOH B 448      26.877  14.504   4.675  1.00  0.00      B    H  
ATOM   1365  O   HOH B 449      11.779  17.104  14.787  1.00  0.00      B    O  
ATOM   1366  H1  HOH B 449      12.143  16.106  14.920  1.00  0.00      B    H  
ATOM   1367  H2  HOH B 449      11.901  17.646  15.641  1.00  0.00      B    H  
ATOM   1368  O   HOH B 450      11.678  34.147  15.249  1.00  0.00      B    O  
ATOM   1369  H1  HOH B 450      10.947  33.483  15.082  1.00  0.00      B    H  
ATOM   1370  H2  HOH B 450      11.568  34.925  14.633  1.00  0.00      B    H  
ATOM   1371  O   HOH B 451       7.104  37.252   2.699  1.00  0.00      B    O  
ATOM   1372  H1  HOH B 451       7.541  36.772   1.925  1.00  0.00      B    H  
ATOM   1373  H2  HOH B 451       6.109  37.186   2.580  1.00  0.00      B    H  
ATOM   1374  O   HOH B 452      21.062  35.819  21.323  1.00  0.00      B    O  
ATOM   1375  H1  HOH B 452      20.961  36.814  21.012  1.00  0.00      B    H  
ATOM   1376  H2  HOH B 452      21.821  35.363  20.804  1.00  0.00      B    H  
ATOM   1377  O   HOH B 453      24.568   1.220   7.442  1.00  0.00      B    O  
ATOM   1378  H1  HOH B 453      24.969   2.045   6.941  1.00  0.00      B    H  
ATOM   1379  H2  HOH B 453      23.524   1.343   7.499  1.00  0.00      B    H  
ATOM   1380  O   HOH B 454      29.809   1.018  25.621  1.00  0.00      B    O  
ATOM   1381  H1  HOH B 454      30.716   0.805  25.168  1.00  0.00      B    H  
ATOM   1382  H2  HOH B 454      29.838   1.970  25.884  1.00  0.00      B    H  
ATOM   1383  O   HOH B 455       4.159   6.974  14.324  1.00  0.00      B    O  
ATOM   1384  H1  HOH B 455       3.248   7.432  14.479  1.00  0.00      B    H  
ATOM   1385  H2  HOH B 455       4.179   6.645  13.309  1.00  0.00      B    H  
ATOM   1386  O   HOH B 456      34.418   6.192  24.209  1.00  0.00      B    O  
ATOM   1387  H1  HOH B 456      34.159   7.158  24.156  1.00  0.00      B    H  
ATOM   1388  H2  HOH B 456      33.977   5.847  25.036  1.00  0.00      B    H  
ATOM   1389  O   HOH B 457       7.757  22.812   9.489  1.00  0.00      B    O  
ATOM   1390  H1  HOH B 457       7.289  22.906  10.303  1.00  0.00      B    H  
ATOM   1391  H2  HOH B 457       7.621  23.679   8.944  1.00  0.00      B    H  
ATOM   1392  O   HOH B 458       5.866  22.514  36.560  1.00  0.00      B    O  
ATOM   1393  H1  HOH B 458       5.994  21.740  37.198  1.00  0.00      B    H  
ATOM   1394  H2  HOH B 458       5.078  22.260  35.969  1.00  0.00      B    H  
ATOM   1395  O   HOH B 459      38.370   3.657  13.993  1.00  0.00      B    O  
ATOM   1396  H1  HOH B 459      38.519   3.421  15.011  1.00  0.00      B    H  
ATOM   1397  H2  HOH B 459      39.156   4.192  13.723  1.00  0.00      B    H  
ATOM   1398  O   HOH B 460      24.536  18.994   2.898  1.00  0.00      B    O  
ATOM   1399  H1  HOH B 460      24.984  19.761   3.418  1.00  0.00      B    H  
ATOM   1400  H2  HOH B 460      23.647  19.390   2.515  1.00  0.00      B    H  
ATOM   1401  O   HOH B 461       9.707   8.194  28.876  1.00  0.00      B    O  
ATOM   1402  H1  HOH B 461       8.754   8.068  29.130  1.00  0.00      B    H  
ATOM   1403  H2  HOH B 461      10.065   9.159  29.122  1.00  0.00      B    H  
ATOM   1404  O   HOH B 462      27.376  27.837  33.091  1.00  0.00      B    O  
ATOM   1405  H1  HOH B 462      27.640  27.075  32.455  1.00  0.00      B    H  
ATOM   1406  H2  HOH B 462      26.332  27.814  33.102  1.00  0.00      B    H  
ATOM   1407  O   HOH B 463       3.695  16.459  31.123  1.00  0.00      B    O  
ATOM   1408  H1  HOH B 463       3.182  16.824  30.321  1.00  0.00      B    H  
ATOM   1409  H2  HOH B 463       4.297  17.168  31.451  1.00  0.00      B    H  
ATOM   1410  O   HOH B 464      19.964  13.935  33.266  1.00  0.00      B    O  
ATOM   1411  H1  HOH B 464      19.393  14.575  32.681  1.00  0.00      B    H  
ATOM   1412  H2  HOH B 464      20.653  14.543  33.692  1.00  0.00      B    H  
ATOM   1413  O   HOH B 465       1.150  14.877  37.540  1.00  0.00      B    O  
ATOM   1414  H1  HOH B 465       0.786  15.171  36.668  1.00  0.00      B    H  
ATOM   1415  H2  HOH B 465       1.967  14.279  37.341  1.00  0.00      B    H  
ATOM   1416  O   HOH B 466      15.801   9.102  10.398  1.00  0.00      B    O  
ATOM   1417  H1  HOH B 466      15.476   8.980  11.348  1.00  0.00      B    H  
ATOM   1418  H2  HOH B 466      15.621   8.265   9.898  1.00  0.00      B    H  
ATOM   1419  O   HOH B 467      38.106  26.691  19.142  1.00  0.00      B    O  
ATOM   1420  H1  HOH B 467      37.994  26.377  20.080  1.00  0.00      B    H  
ATOM   1421  H2  HOH B 467      37.285  27.209  18.917  1.00  0.00      B    H  
ATOM   1422  O   HOH B 468       0.162  33.707  24.655  1.00  0.00      B    O  
ATOM   1423  H1  HOH B 468       0.478  34.047  25.582  1.00  0.00      B    H  
ATOM   1424  H2  HOH B 468       0.961  33.320  24.198  1.00  0.00      B    H  
ATOM   1425  O   HOH B 469      30.561  22.753   0.906  1.00  0.00      B    O  
ATOM   1426  H1  HOH B 469      31.017  23.417   0.211  1.00  0.00      B    H  
ATOM   1427  H2  HOH B 469      31.335  22.506   1.458  1.00  0.00      B    H  
ATOM   1428  O   HOH B 470      28.732  21.042  20.788  1.00  0.00      B    O  
ATOM   1429  H1  HOH B 470      28.744  21.846  20.211  1.00  0.00      B    H  
ATOM   1430  H2  HOH B 470      29.524  21.062  21.411  1.00  0.00      B    H  
ATOM   1431  O   HOH B 471      25.161  38.892  37.811  1.00  0.00      B    O  
ATOM   1432  H1  HOH B 471      26.111  39.241  38.141  1.00  0.00      B    H  
ATOM   1433  H2  HOH B 471      25.131  39.022  36.856  1.00  0.00      B    H  
ATOM   1434  O   HOH B 472       9.772  31.722   9.506  1.00  0.00      B    O  
ATOM   1435  H1  HOH B 472      10.165  32.056  10.415  1.00  0.00      B    H  
ATOM   1436  H2  HOH B 472       9.210  32.418   9.092  1.00  0.00      B    H  
ATOM   1437  O   HOH B 473      13.251  37.702  28.413  1.00  0.00      B    O  
ATOM   1438  H1  HOH B 473      12.612  37.299  29.129  1.00  0.00      B    H  
ATOM   1439  H2  HOH B 473      13.795  36.947  27.985  1.00  0.00      B    H  
ATOM   1440  O   HOH B 474      30.116  29.759  23.314  1.00  0.00      B    O  
ATOM   1441  H1  HOH B 474      30.729  28.982  23.188  1.00  0.00      B    H  
ATOM   1442  H2  HOH B 474      30.688  30.545  23.661  1.00  0.00      B    H  
ATOM   1443  O   HOH B 475      10.906  34.081   1.940  1.00  0.00      B    O  
ATOM   1444  H1  HOH B 475      10.331  33.412   1.429  1.00  0.00      B    H  
ATOM   1445  H2  HOH B 475      10.687  33.889   2.902  1.00  0.00      B    H  
ATOM   1446  O   HOH B 476      14.840  30.369  17.251  1.00  0.00      B    O  
ATOM   1447  H1  HOH B 476      14.991  29.568  16.688  1.00  0.00      B    H  
ATOM   1448  H2  HOH B 476      15.145  30.106  18.216  1.00  0.00      B    H  
ATOM   1449  O   HOH B 477      12.635  20.911   0.810  1.00  0.00      B    O  
ATOM   1450  H1  HOH B 477      11.790  21.042   1.321  1.00  0.00      B    H  
ATOM   1451  H2  HOH B 477      12.600  21.497  -0.049  1.00  0.00      B    H  
ATOM   1452  O   HOH B 478      20.139  11.169  36.156  1.00  0.00      B    O  
ATOM   1453  H1  HOH B 478      21.073  11.502  35.932  1.00  0.00      B    H  
ATOM   1454  H2  HOH B 478      20.242  10.198  36.326  1.00  0.00      B    H  
ATOM   1455  O   HOH B 479      20.449  10.093  22.865  1.00  0.00      B    O  
ATOM   1456  H1  HOH B 479      20.107  10.963  23.318  1.00  0.00      B    H  
ATOM   1457  H2  HOH B 479      19.672   9.458  22.722  1.00  0.00      B    H  
ATOM   1458  O   HOH B 480       9.497  36.178  32.769  1.00  0.00      B    O  
ATOM   1459  H1  HOH B 480       9.638  37.048  32.314  1.00  0.00      B    H  
ATOM   1460  H2  HOH B 480      10.403  35.699  32.830  1.00  0.00      B    H  
ATOM   1461  O   HOH B 481      12.851   9.611  16.236  1.00  0.00      B    O  
ATOM   1462  H1  HOH B 481      12.212   9.996  15.512  1.00  0.00      B    H  
ATOM   1463  H2  HOH B 481      12.715   8.613  16.253  1.00  0.00      B    H  
ATOM   1464  O   HOH B 482      36.554  24.690  38.692  1.00  0.00      B    O  
ATOM   1465  H1  HOH B 482      36.606  25.229  37.840  1.00  0.00      B    H  
ATOM   1466  H2  HOH B 482      35.880  25.168  39.260  1.00  0.00      B    H  
ATOM   1467  O   HOH B 483      16.438  25.209   8.157  1.00  0.00      B    O  
ATOM   1468  H1  HOH B 483      17.288  25.675   8.393  1.00  0.00      B    H  
ATOM   1469  H2  HOH B 483      16.557  24.264   8.460  1.00  0.00      B    H  
ATOM   1470  O   HOH B 484      15.419   1.364  13.887  1.00  0.00      B    O  
ATOM   1471  H1  HOH B 484      15.247   2.376  13.932  1.00  0.00      B    H  
ATOM   1472  H2  HOH B 484      15.597   1.070  12.934  1.00  0.00      B    H  
ATOM   1473  O   HOH B 485      14.807  18.958  11.504  1.00  0.00      B    O  
ATOM   1474  H1  HOH B 485      15.641  19.032  10.976  1.00  0.00      B    H  
ATOM   1475  H2  HOH B 485      14.987  18.349  12.259  1.00  0.00      B    H  
ATOM   1476  O   HOH B 486      32.424  16.056  39.115  1.00  0.00      B    O  
ATOM   1477  H1  HOH B 486      31.911  15.170  38.801  1.00  0.00      B    H  
ATOM   1478  H2  HOH B 486      32.893  16.456  38.295  1.00  0.00      B    H  
ATOM   1479  O   HOH B 487      19.348  32.309  35.159  1.00  0.00      B    O  
ATOM   1480  H1  HOH B 487      19.366  31.622  35.935  1.00  0.00      B    H  
ATOM   1481  H2  HOH B 487      19.934  31.861  34.402  1.00  0.00      B    H  
ATOM   1482  O   HOH B 488      28.255  36.328  30.696  1.00  0.00      B    O  
ATOM   1483  H1  HOH B 488      28.160  35.686  29.936  1.00  0.00      B    H  
ATOM   1484  H2  HOH B 488      27.869  37.187  30.319  1.00  0.00      B    H  
ATOM   1485  O   HOH B 489       1.355   9.248  10.721  1.00  0.00      B    O  
ATOM   1486  H1  HOH B 489       0.797   9.883  11.293  1.00  0.00      B    H  
ATOM   1487  H2  HOH B 489       0.912   8.358  10.569  1.00  0.00      B    H  
ATOM   1488  O   HOH B 490      21.909  37.165   9.828  1.00  0.00      B    O  
ATOM   1489  H1  HOH B 490      22.139  36.632   8.958  1.00  0.00      B    H  
ATOM   1490  H2  HOH B 490      21.278  36.585  10.348  1.00  0.00      B    H  
ATOM   1491  O   HOH B 491       0.922  18.121  21.716  1.00  0.00      B    O  
ATOM   1492  H1  HOH B 491       1.789  17.965  21.194  1.00  0.00      B    H  
ATOM   1493  H2  HOH B 491       0.989  18.850  22.313  1.00  0.00      B    H  
ATOM   1494  O   HOH B 492       6.366  21.753  24.361  1.00  0.00      B    O  
ATOM   1495  H1  HOH B 492       7.356  21.452  24.529  1.00  0.00      B    H  
ATOM   1496  H2  HOH B 492       6.304  21.957  23.346  1.00  0.00      B    H  
ATOM   1497  O   HOH B 493      12.212  34.189  21.620  1.00  0.00      B    O  
ATOM   1498  H1  HOH B 493      11.730  33.750  20.876  1.00  0.00      B    H  
ATOM   1499  H2  HOH B 493      11.878  33.864  22.497  1.00  0.00      B    H  
ATOM   1500  O   HOH B 494      25.815  20.677  20.656  1.00  0.00      B    O  
ATOM   1501  H1  HOH B 494      26.784  20.868  20.577  1.00  0.00      B    H  
ATOM   1502  H2  HOH B 494      25.592  19.929  19.958  1.00  0.00      B    H  
ATOM   1503  O   HOH B 495      25.393  34.712   1.406  1.00  0.00      B    O  
ATOM   1504  H1  HOH B 495      25.076  35.668   1.721  1.00  0.00      B    H  
ATOM   1505  H2  HOH B 495      24.754  34.013   1.827  1.00  0.00      B    H  
ATOM   1506  O   HOH B 496      11.835  37.650  10.687  1.00  0.00      B    O  
ATOM   1507  H1  HOH B 496      12.256  36.946  10.152  1.00  0.00      B    H  
ATOM   1508  H2  HOH B 496      12.617  38.131  11.157  1.00  0.00      B    H  
ATOM   1509  O   HOH B 497      37.429  23.508  26.502  1.00  0.00      B    O  
ATOM   1510  H1  HOH B 497      38.030  23.403  27.366  1.00  0.00      B    H  
ATOM   1511  H2  HOH B 497      36.550  23.112  26.664  1.00  0.00      B    H  
ATOM   1512  O   HOH B 498      33.423   2.921  17.055  1.00  0.00      B    O  
ATOM   1513  H1  HOH B 498      32.583   2.576  16.778  1.00  0.00      B    H  
ATOM   1514  H2  HOH B 498      34.148   2.451  16.432  1.00  0.00      B    H  
ATOM   1515  O   HOH B 499       5.363   8.990  18.250  1.00  0.00      B    O  
ATOM   1516  H1  HOH B 499       5.669   9.097  17.272  1.00  0.00      B    H  
ATOM   1517  H2  HOH B 499       4.501   8.444  18.258  1.00  0.00      B    H  
ATOM   1518  O   HOH B 500      22.017   1.369  14.094  1.00  0.00      B    O  
ATOM   1519  H1  HOH B 500      22.419   2.156  14.579  1.00  0.00      B    H  
ATOM   1520  H2  HOH B 500      21.461   1.869  13.437  1.00  0.00      B    H  
ATOM   1521  O   HOH B 501      16.703  22.248  35.883  1.00  0.00      B    O  
ATOM   1522  H1  HOH B 501      16.206  22.703  36.638  1.00  0.00      B    H  
ATOM   1523  H2  HOH B 501      17.092  23.030  35.442  1.00  0.00      B    H  
ATOM   1524  O   HOH B 502      38.437  19.818  13.563  1.00  0.00      B    O  
ATOM   1525  H1  HOH B 502      38.318  18.866  13.895  1.00  0.00      B    H  
ATOM   1526  H2  HOH B 502      37.729  20.000  12.895  1.00  0.00      B    H  
ATOM   1527  O   HOH B 503       1.972   4.125  20.197  1.00  0.00      B    O  
ATOM   1528  H1  HOH B 503       2.511   4.924  19.923  1.00  0.00      B    H  
ATOM   1529  H2  HOH B 503       2.286   3.288  19.622  1.00  0.00      B    H  
ATOM   1530  O   HOH B 504      31.301  20.056   6.352  1.00  0.00      B    O  
ATOM   1531  H1  HOH B 504      31.923  19.366   6.825  1.00  0.00      B    H  
ATOM   1532  H2  HOH B 504      31.366  19.802   5.357  1.00  0.00      B    H  
ATOM   1533  O   HOH B 505      24.806  10.849  28.209  1.00  0.00      B    O  
ATOM   1534  H1  HOH B 505      25.043  11.696  28.694  1.00  0.00      B    H  
ATOM   1535  H2  HOH B 505      23.920  10.525  28.600  1.00  0.00      B    H  
ATOM   1536  O   HOH B 506      37.347  21.122  21.073  1.00  0.00      B    O  
ATOM   1537  H1  HOH B 506      37.082  21.878  20.466  1.00  0.00      B    H  
ATOM   1538  H2  HOH B 506      37.089  20.246  20.614  1.00  0.00      B    H  
ATOM   1539  O   HOH B 507      11.606  38.800  35.632  1.00  0.00      B    O  
ATOM   1540  H1  HOH B 507      11.147  39.361  34.992  1.00  0.00      B    H  
ATOM   1541  H2  HOH B 507      12.503  38.661  35.180  1.00  0.00      B    H  
ATOM   1542  O   HOH B 508      23.231  15.853   4.771  1.00  0.00      B    O  
ATOM   1543  H1  HOH B 508      23.261  14.879   4.458  1.00  0.00      B    H  
ATOM   1544  H2  HOH B 508      23.526  15.939   5.734  1.00  0.00      B    H  
ATOM   1545  O   HOH B 509      18.029  31.491  25.878  1.00  0.00      B    O  
ATOM   1546  H1  HOH B 509      17.593  32.196  25.277  1.00  0.00      B    H  
ATOM   1547  H2  HOH B 509      17.771  30.603  25.435  1.00  0.00      B    H  
ATOM   1548  O   HOH B 510      16.521  31.886  28.419  1.00  0.00      B    O  
ATOM   1549  H1  HOH B 510      15.669  32.461  28.473  1.00  0.00      B    H  
ATOM   1550  H2  HOH B 510      16.690  31.695  27.413  1.00  0.00      B    H  
ATOM   1551  O   HOH B 511      23.030  26.722   0.396  1.00  0.00      B    O  
ATOM   1552  H1  HOH B 511      22.236  26.132   0.240  1.00  0.00      B    H  
ATOM   1553  H2  HOH B 511      22.766  27.473   0.945  1.00  0.00      B    H  
ATOM   1554  O   HOH B 512      38.121  17.120  14.258  1.00  0.00      B    O  
ATOM   1555  H1  HOH B 512      37.220  16.705  14.436  1.00  0.00      B    H  
ATOM   1556  H2  HOH B 512      38.843  16.510  14.656  1.00  0.00      B    H  
ATOM   1557  O   HOH B 513      17.606  35.984  15.649  1.00  0.00      B    O  
ATOM   1558  H1  HOH B 513      18.070  35.360  16.295  1.00  0.00      B    H  
ATOM   1559  H2  HOH B 513      17.788  36.963  15.948  1.00  0.00      B    H  
ATOM   1560  O   HOH B 514       1.638   7.942  32.995  1.00  0.00      B    O  
ATOM   1561  H1  HOH B 514       0.935   7.180  32.822  1.00  0.00      B    H  
ATOM   1562  H2  HOH B 514       2.030   7.731  33.918  1.00  0.00      B    H  
ATOM   1563  O   HOH B 515      31.698  25.246   3.880  1.00  0.00      B    O  
ATOM   1564  H1  HOH B 515      32.428  24.543   3.908  1.00  0.00      B    H  
ATOM   1565  H2  HOH B 515      30.942  24.958   4.414  1.00  0.00      B    H  
ATOM   1566  O   HOH B 516      13.948  10.272   8.877  1.00  0.00      B    O  
ATOM   1567  H1  HOH B 516      14.637   9.880   9.512  1.00  0.00      B    H  
ATOM   1568  H2  HOH B 516      13.754  11.176   9.276  1.00  0.00      B    H  
ATOM   1569  O   HOH B 517       6.661   4.226   4.377  1.00  0.00      B    O  
ATOM   1570  H1  HOH B 517       6.531   3.232   4.380  1.00  0.00      B    H  
ATOM   1571  H2  HOH B 517       7.442   4.469   4.926  1.00  0.00      B    H  
ATOM   1572  O   HOH B 518      36.749  29.277  29.408  1.00  0.00      B    O  
ATOM   1573  H1  HOH B 518      37.427  28.641  29.857  1.00  0.00      B    H  
ATOM   1574  H2  HOH B 518      37.201  29.984  28.803  1.00  0.00      B    H  
ATOM   1575  O   HOH B 519       1.229  15.767  15.777  1.00  0.00      B    O  
ATOM   1576  H1  HOH B 519       1.824  15.011  16.059  1.00  0.00      B    H  
ATOM   1577  H2  HOH B 519       0.667  16.088  16.552  1.00  0.00      B    H  
ATOM   1578  O   HOH B 520      37.688  32.831   7.773  1.00  0.00      B    O  
ATOM   1579  H1  HOH B 520      37.765  31.906   7.329  1.00  0.00      B    H  
ATOM   1580  H2  HOH B 520      38.619  33.236   7.811  1.00  0.00      B    H  
ATOM   1581  O   HOH B 521       1.748   0.650  20.287  1.00  0.00      B    O  
ATOM   1582  H1  HOH B 521       1.139   0.023  19.753  1.00  0.00      B    H  
ATOM   1583  H2  HOH B 521       2.234   1.315  19.670  1.00  0.00      B    H  
ATOM   1584  O   HOH B 522       4.912  17.172  11.683  1.00  0.00      B    O  
ATOM   1585  H1  HOH B 522       5.798  16.680  11.579  1.00  0.00      B    H  
ATOM   1586  H2  HOH B 522       4.926  18.068  11.167  1.00  0.00      B    H  
ATOM   1587  O   HOH B 523      14.308  36.451  12.651  1.00  0.00      B    O  
ATOM   1588  H1  HOH B 523      14.917  37.025  12.042  1.00  0.00      B    H  
ATOM   1589  H2  HOH B 523      14.862  35.947  13.347  1.00  0.00      B    H  
ATOM   1590  O   HOH B 524      34.319  35.001  32.011  1.00  0.00      B    O  
ATOM   1591  H1  HOH B 524      33.760  35.136  32.871  1.00  0.00      B    H  
ATOM   1592  H2  HOH B 524      34.485  34.002  31.939  1.00  0.00      B    H  
ATOM   1593  O   HOH B 525       7.190   6.604  16.842  1.00  0.00      B    O  
ATOM   1594  H1  HOH B 525       7.650   7.413  16.393  1.00  0.00      B    H  
ATOM   1595  H2  HOH B 525       7.970   5.972  16.976  1.00  0.00      B    H  
ATOM   1596  O   HOH B 526      28.769  23.555  19.119  1.00  0.00      B    O  
ATOM   1597  H1  HOH B 526      28.913  23.837  18.181  1.00  0.00      B    H  
ATOM   1598  H2  HOH B 526      29.511  23.927  19.719  1.00  0.00      B    H  
ATOM   1599  O   HOH B 527       8.869  18.624   0.452  1.00  0.00      B    O  
ATOM   1600  H1  HOH B 527       9.627  18.081   0.052  1.00  0.00      B    H  
ATOM   1601  H2  HOH B 527       9.022  18.813   1.442  1.00  0.00      B    H  
ATOM   1602  O   HOH B 528      10.140  14.175   8.239  1.00  0.00      B    O  
ATOM   1603  H1  HOH B 528      10.361  14.186   9.195  1.00  0.00      B    H  
ATOM   1604  H2  HOH B 528      10.901  13.624   7.850  1.00  0.00      B    H  
ATOM   1605  O   HOH B 529       6.741  20.588   7.817  1.00  0.00      B    O  
ATOM   1606  H1  HOH B 529       7.322  19.792   7.582  1.00  0.00      B    H  
ATOM   1607  H2  HOH B 529       7.229  21.300   8.321  1.00  0.00      B    H  
ATOM   1608  O   HOH B 530      13.603  25.393   5.198  1.00  0.00      B    O  
ATOM   1609  H1  HOH B 530      14.593  25.344   5.237  1.00  0.00      B    H  
ATOM   1610  H2  HOH B 530      13.286  24.494   5.602  1.00  0.00      B    H  
ATOM   1611  O   HOH B 531       0.973  36.521  29.241  1.00  0.00      B    O  
ATOM   1612  H1  HOH B 531       1.918  36.685  29.628  1.00  0.00      B    H  
ATOM   1613  H2  HOH B 531       0.291  37.228  29.487  1.00  0.00      B    H  
ATOM   1614  O   HOH B 532      15.092   0.642  24.555  1.00  0.00      B    O  
ATOM   1615  H1  HOH B 532      14.165   0.943  24.833  1.00  0.00      B    H  
ATOM   1616  H2  HOH B 532      15.118   0.613  23.590  1.00  0.00      B    H  
ATOM   1617  O   HOH B 533      27.862  36.713  36.546  1.00  0.00      B    O  
ATOM   1618  H1  HOH B 533      27.819  35.688  36.426  1.00  0.00      B    H  
ATOM   1619  H2  HOH B 533      27.279  37.055  35.789  1.00  0.00      B    H  
ATOM   1620  O   HOH B 534      24.762  33.024  35.853  1.00  0.00      B    O  
ATOM   1621  H1  HOH B 534      24.820  32.091  35.457  1.00  0.00      B    H  
ATOM   1622  H2  HOH B 534      24.911  33.590  35.107  1.00  0.00      B    H  
ATOM   1623  O   HOH B 535      13.977   5.754   7.551  1.00  0.00      B    O  
ATOM   1624  H1  HOH B 535      14.696   6.249   7.081  1.00  0.00      B    H  
ATOM   1625  H2  HOH B 535      13.175   6.383   7.594  1.00  0.00      B    H  
ATOM   1626  O   HOH B 536       5.874  14.779  20.125  1.00  0.00      B    O  
ATOM   1627  H1  HOH B 536       5.340  14.309  20.890  1.00  0.00      B    H  
ATOM   1628  H2  HOH B 536       5.905  14.070  19.318  1.00  0.00      B    H  
ATOM   1629  O   HOH B 537      19.473  24.018   1.562  1.00  0.00      B    O  
ATOM   1630  H1  HOH B 537      18.834  23.320   1.277  1.00  0.00      B    H  
ATOM   1631  H2  HOH B 537      19.869  24.409   0.658  1.00  0.00      B    H  
ATOM   1632  O   HOH B 538       2.593  13.441  21.050  1.00  0.00      B    O  
ATOM   1633  H1  HOH B 538       3.298  13.912  21.628  1.00  0.00      B    H  
ATOM   1634  H2  HOH B 538       1.665  13.744  21.220  1.00  0.00      B    H  
ATOM   1635  O   HOH B 539      32.778   2.683  33.863  1.00  0.00      B    O  
ATOM   1636  H1  HOH B 539      33.743   2.793  34.177  1.00  0.00      B    H  
ATOM   1637  H2  HOH B 539      32.204   2.451  34.629  1.00  0.00      B    H  
ATOM   1638  O   HOH B 540      38.694  38.453  19.177  1.00  0.00      B    O  
ATOM   1639  H1  HOH B 540      37.794  38.663  18.814  1.00  0.00      B    H  
ATOM   1640  H2  HOH B 540      38.585  37.528  19.670  1.00  0.00      B    H  
ATOM   1641  O   HOH B 541      18.215  34.949  20.924  1.00  0.00      B    O  
ATOM   1642  H1  HOH B 541      18.160  33.963  21.233  1.00  0.00      B    H  
ATOM   1643  H2  HOH B 541      19.151  35.271  21.181  1.00  0.00      B    H  
ATOM   1644  O   HOH B 542      38.682  13.024  24.060  1.00  0.00      B    O  
ATOM   1645  H1  HOH B 542      39.603  13.396  24.386  1.00  0.00      B    H  
ATOM   1646  H2  HOH B 542      37.972  13.420  24.681  1.00  0.00      B    H  
ATOM   1647  O   HOH B 543      26.531  22.090  17.406  1.00  0.00      B    O  
ATOM   1648  H1  HOH B 543      25.808  22.789  17.267  1.00  0.00      B    H  
ATOM   1649  H2  HOH B 543      27.117  22.512  18.185  1.00  0.00      B    H  
ATOM   1650  O   HOH B 544      12.238  37.653   5.949  1.00  0.00      B    O  
ATOM   1651  H1  HOH B 544      12.049  36.712   6.316  1.00  0.00      B    H  
ATOM   1652  H2  HOH B 544      11.655  37.729   5.112  1.00  0.00      B    H  
ATOM   1653  O   HOH B 545      35.341  32.472   0.455  1.00  0.00      B    O  
ATOM   1654  H1  HOH B 545      35.548  31.978   1.256  1.00  0.00      B    H  
ATOM   1655  H2  HOH B 545      35.072  31.789  -0.263  1.00  0.00      B    H  
ATOM   1656  O   HOH B 546       3.366  16.924   4.589  1.00  0.00      B    O  
ATOM   1657  H1  HOH B 546       3.525  16.707   5.590  1.00  0.00      B    H  
ATOM   1658  H2  HOH B 546       4.300  17.001   4.096  1.00  0.00      B    H  
ATOM   1659  O   HOH B 547      29.182   4.401  29.199  1.00  0.00      B    O  
ATOM   1660  H1  HOH B 547      28.509   4.987  28.752  1.00  0.00      B    H  
ATOM   1661  H2  HOH B 547      28.640   3.562  29.335  1.00  0.00      B    H  
ATOM   1662  O   HOH B 548       9.361  12.411  27.220  1.00  0.00      B    O  
ATOM   1663  H1  HOH B 548       9.983  11.951  26.566  1.00  0.00      B    H  
ATOM   1664  H2  HOH B 548       8.701  11.707  27.495  1.00  0.00      B    H  
ATOM   1665  O   HOH B 549      17.818  31.276   6.045  1.00  0.00      B    O  
ATOM   1666  H1  HOH B 549      18.093  30.382   6.411  1.00  0.00      B    H  
ATOM   1667  H2  HOH B 549      18.339  31.372   5.202  1.00  0.00      B    H  
ATOM   1668  O   HOH B 550      22.827  15.028  27.684  1.00  0.00      B    O  
ATOM   1669  H1  HOH B 550      23.828  14.867  27.744  1.00  0.00      B    H  
ATOM   1670  H2  HOH B 550      22.462  14.658  28.529  1.00  0.00      B    H  
ATOM   1671  O   HOH B 551       2.651  28.076  21.754  1.00  0.00      B    O  
ATOM   1672  H1  HOH B 551       2.704  27.121  21.869  1.00  0.00      B    H  
ATOM   1673  H2  HOH B 551       2.369  28.208  20.767  1.00  0.00      B    H  
ATOM   1674  O   HOH B 552      30.776   6.802  25.223  1.00  0.00      B    O  
ATOM   1675  H1  HOH B 552      31.024   5.832  25.090  1.00  0.00      B    H  
ATOM   1676  H2  HOH B 552      29.971   6.868  25.909  1.00  0.00      B    H  
ATOM   1677  O   HOH B 553      31.709  12.262   6.662  1.00  0.00      B    O  
ATOM   1678  H1  HOH B 553      30.870  11.861   7.084  1.00  0.00      B    H  
ATOM   1679  H2  HOH B 553      31.719  13.285   6.835  1.00  0.00      B    H  
ATOM   1680  O   HOH B 554      21.428  36.154  37.332  1.00  0.00      B    O  
ATOM   1681  H1  HOH B 554      21.432  37.099  36.970  1.00  0.00      B    H  
ATOM   1682  H2  HOH B 554      20.885  35.572  36.685  1.00  0.00      B    H  
ATOM   1683  O   HOH B 555       7.430  16.548  34.528  1.00  0.00      B    O  
ATOM   1684  H1  HOH B 555       7.023  15.616  34.288  1.00  0.00      B    H  
ATOM   1685  H2  HOH B 555       8.286  16.700  34.048  1.00  0.00      B    H  
ATOM   1686  O   HOH B 556      26.682  38.207  22.307  1.00  0.00      B    O  
ATOM   1687  H1  HOH B 556      26.791  37.244  22.656  1.00  0.00      B    H  
ATOM   1688  H2  HOH B 556      25.730  38.402  22.151  1.00  0.00      B    H  
ATOM   1689  O   HOH B 557      15.064   2.846  38.325  1.00  0.00      B    O  
ATOM   1690  H1  HOH B 557      15.209   3.587  38.925  1.00  0.00      B    H  
ATOM   1691  H2  HOH B 557      14.148   2.920  37.952  1.00  0.00      B    H  
ATOM   1692  O   HOH B 558      23.356   5.752  22.912  1.00  0.00      B    O  
ATOM   1693  H1  HOH B 558      23.955   6.535  23.044  1.00  0.00      B    H  
ATOM   1694  H2  HOH B 558      23.863   5.075  22.381  1.00  0.00      B    H  
ATOM   1695  O   HOH B 559      20.016   8.585  37.041  1.00  0.00      B    O  
ATOM   1696  H1  HOH B 559      20.031   7.800  36.357  1.00  0.00      B    H  
ATOM   1697  H2  HOH B 559      20.646   8.338  37.823  1.00  0.00      B    H  
ATOM   1698  O   HOH B 560      14.393  20.826  28.614  1.00  0.00      B    O  
ATOM   1699  H1  HOH B 560      14.265  21.013  29.566  1.00  0.00      B    H  
ATOM   1700  H2  HOH B 560      14.980  20.002  28.641  1.00  0.00      B    H  
ATOM   1701  O   HOH B 561       7.802  20.744  37.983  1.00  0.00      B    O  
ATOM   1702  H1  HOH B 561       7.499  20.481  37.028  1.00  0.00      B    H  
ATOM   1703  H2  HOH B 561       8.430  20.049  38.330  1.00  0.00      B    H  
ATOM   1704  O   HOH B 562      35.381   9.400  17.117  1.00  0.00      B    O  
ATOM   1705  H1  HOH B 562      36.208   9.332  17.708  1.00  0.00      B    H  
ATOM   1706  H2  HOH B 562      35.336  10.386  16.720  1.00  0.00      B    H  
ATOM   1707  O   HOH B 563      30.781   2.138  36.314  1.00  0.00      B    O  
ATOM   1708  H1  HOH B 563      30.129   2.459  35.624  1.00  0.00      B    H  
ATOM   1709  H2  HOH B 563      30.579   1.146  36.403  1.00  0.00      B    H  
ATOM   1710  O   HOH B 564       5.089  36.048  39.293  1.00  0.00      B    O  
ATOM   1711  H1  HOH B 564       4.262  35.579  39.046  1.00  0.00      B    H  
ATOM   1712  H2  HOH B 564       5.814  35.629  38.737  1.00  0.00      B    H  
ATOM   1713  O   HOH B 565      17.623  22.595   8.859  1.00  0.00      B    O  
ATOM   1714  H1  HOH B 565      16.872  21.891   9.090  1.00  0.00      B    H  
ATOM   1715  H2  HOH B 565      18.440  22.597   9.500  1.00  0.00      B    H  
ATOM   1716  O   HOH B 566      18.868  39.064  10.756  1.00  0.00      B    O  
ATOM   1717  H1  HOH B 566      19.847  39.274  10.965  1.00  0.00      B    H  
ATOM   1718  H2  HOH B 566      18.801  38.284  10.102  1.00  0.00      B    H  
ATOM   1719  O   HOH B 567      27.504  29.875  23.749  1.00  0.00      B    O  
ATOM   1720  H1  HOH B 567      28.492  29.730  23.471  1.00  0.00      B    H  
ATOM   1721  H2  HOH B 567      27.441  29.299  24.580  1.00  0.00      B    H  
ATOM   1722  O   HOH B 568      10.494  35.850  17.621  1.00  0.00      B    O  
ATOM   1723  H1  HOH B 568      11.339  36.043  17.021  1.00  0.00      B    H  
ATOM   1724  H2  HOH B 568      10.468  34.926  17.839  1.00  0.00      B    H  
ATOM   1725  O   HOH B 569       4.269  27.428  36.459  1.00  0.00      B    O  
ATOM   1726  H1  HOH B 569       5.209  27.310  36.808  1.00  0.00      B    H  
ATOM   1727  H2  HOH B 569       3.949  26.517  36.294  1.00  0.00      B    H  
ATOM   1728  O   HOH B 570       2.398  34.988  19.880  1.00  0.00      B    O  
ATOM   1729  H1  HOH B 570       2.781  34.279  19.296  1.00  0.00      B    H  
ATOM   1730  H2  HOH B 570       3.154  35.488  20.276  1.00  0.00      B    H  
ATOM   1731  O   HOH B 571      36.610   0.704  36.830  1.00  0.00      B    O  
ATOM   1732  H1  HOH B 571      36.547   0.359  37.779  1.00  0.00      B    H  
ATOM   1733  H2  HOH B 571      37.357   1.350  36.844  1.00  0.00      B    H  
ATOM   1734  O   HOH B 572      22.168  13.486  15.919  1.00  0.00      B    O  
ATOM   1735  H1  HOH B 572      21.973  14.484  15.823  1.00  0.00      B    H  
ATOM   1736  H2  HOH B 572      21.317  13.034  15.838  1.00  0.00      B    H  
ATOM   1737  O   HOH B 573      22.770   4.094  14.853  1.00  0.00      B    O  
ATOM   1738  H1  HOH B 573      22.122   4.841  15.067  1.00  0.00      B    H  
ATOM   1739  H2  HOH B 573      23.322   4.392  14.037  1.00  0.00      B    H  
ATOM   1740  O   HOH B 574      23.199  32.989   2.399  1.00  0.00      B    O  
ATOM   1741  H1  HOH B 574      23.349  33.193   3.379  1.00  0.00      B    H  
ATOM   1742  H2  HOH B 574      22.254  33.305   2.006  1.00  0.00      B    H  
ATOM   1743  O   HOH B 575      15.469  16.089   7.356  1.00  0.00      B    O  
ATOM   1744  H1  HOH B 575      15.943  15.251   7.711  1.00  0.00      B    H  
ATOM   1745  H2  HOH B 575      15.833  16.202   6.424  1.00  0.00      B    H  
ATOM   1746  O   HOH B 576       5.632  23.903  29.055  1.00  0.00      B    O  
ATOM   1747  H1  HOH B 576       6.397  24.516  29.325  1.00  0.00      B    H  
ATOM   1748  H2  HOH B 576       5.995  22.962  28.992  1.00  0.00      B    H  
ATOM   1749  O   HOH B 577       8.460  32.216  26.079  1.00  0.00      B    O  
ATOM   1750  H1  HOH B 577       8.990  31.289  26.046  1.00  0.00      B    H  
ATOM   1751  H2  HOH B 577       7.607  31.923  25.671  1.00  0.00      B    H  
ATOM   1752  O   HOH B 578      11.800  38.337  22.340  1.00  0.00      B    O  
ATOM   1753  H1  HOH B 578      12.769  38.033  22.164  1.00  0.00      B    H  
ATOM   1754  H2  HOH B 578      11.261  37.882  21.616  1.00  0.00      B    H  
ATOM   1755  O   HOH B 579       0.002  36.001  20.077  1.00  0.00      B    O  
ATOM   1756  H1  HOH B 579      -0.741  35.385  20.216  1.00  0.00      B    H  
ATOM   1757  H2  HOH B 579       0.890  35.433  20.018  1.00  0.00      B    H  
ATOM   1758  O   HOH B 580      13.474  13.034  18.762  1.00  0.00      B    O  
ATOM   1759  H1  HOH B 580      13.016  12.116  18.733  1.00  0.00      B    H  
ATOM   1760  H2  HOH B 580      14.350  12.858  18.329  1.00  0.00      B    H  
ATOM   1761  O   HOH B 581       6.501  21.472  28.137  1.00  0.00      B    O  
ATOM   1762  H1  HOH B 581       6.340  20.606  28.601  1.00  0.00      B    H  
ATOM   1763  H2  HOH B 581       6.954  21.214  27.258  1.00  0.00      B    H  
ATOM   1764  O   HOH B 582      12.469   2.184  18.951  1.00  0.00      B    O  
ATOM   1765  H1  HOH B 582      12.843   2.353  19.870  1.00  0.00      B    H  
ATOM   1766  H2  HOH B 582      11.468   1.923  18.994  1.00  0.00      B    H  
ATOM   1767  O   HOH B 583       5.985  36.052  10.653  1.00  0.00      B    O  
ATOM   1768  H1  HOH B 583       6.806  36.224  11.192  1.00  0.00      B    H  
ATOM   1769  H2  HOH B 583       5.376  36.879  10.782  1.00  0.00      B    H  
ATOM   1770  O   HOH B 584      12.114  19.067  33.307  1.00  0.00      B    O  
ATOM   1771  H1  HOH B 584      12.881  18.877  33.926  1.00  0.00      B    H  
ATOM   1772  H2  HOH B 584      12.417  18.750  32.417  1.00  0.00      B    H  
ATOM   1773  O   HOH B 585       3.984  31.553  19.995  1.00  0.00      B    O  
ATOM   1774  H1  HOH B 585       2.945  31.497  20.144  1.00  0.00      B    H  
ATOM   1775  H2  HOH B 585       4.047  31.794  19.010  1.00  0.00      B    H  
ATOM   1776  O   HOH B 586      24.590  15.826   7.572  1.00  0.00      B    O  
ATOM   1777  H1  HOH B 586      25.260  16.478   7.136  1.00  0.00      B    H  
ATOM   1778  H2  HOH B 586      24.993  14.895   7.414  1.00  0.00      B    H  
ATOM   1779  O   HOH B 587      22.917  29.314  15.376  1.00  0.00      B    O  
ATOM   1780  H1  HOH B 587      22.864  29.139  14.392  1.00  0.00      B    H  
ATOM   1781  H2  HOH B 587      22.825  28.448  15.888  1.00  0.00      B    H  
ATOM   1782  O   HOH B 588       3.443  37.006  14.519  1.00  0.00      B    O  
ATOM   1783  H1  HOH B 588       4.227  36.436  14.654  1.00  0.00      B    H  
ATOM   1784  H2  HOH B 588       3.481  37.702  15.212  1.00  0.00      B    H  
ATOM   1785  O   HOH B 589       3.628  13.595  31.435  1.00  0.00      B    O  
ATOM   1786  H1  HOH B 589       3.701  14.576  31.182  1.00  0.00      B    H  
ATOM   1787  H2  HOH B 589       3.126  13.572  32.284  1.00  0.00      B    H  
ATOM   1788  O   HOH B 590      10.779   8.389  37.751  1.00  0.00      B    O  
ATOM   1789  H1  HOH B 590      10.504   7.478  37.377  1.00  0.00      B    H  
ATOM   1790  H2  HOH B 590      10.029   8.733  38.356  1.00  0.00      B    H  
ATOM   1791  O   HOH B 591      15.923  26.018  14.185  1.00  0.00      B    O  
ATOM   1792  H1  HOH B 591      15.726  25.070  13.917  1.00  0.00      B    H  
ATOM   1793  H2  HOH B 591      16.883  26.268  13.840  1.00  0.00      B    H  
ATOM   1794  O   HOH B 592      21.785  14.209   1.778  1.00  0.00      B    O  
ATOM   1795  H1  HOH B 592      22.185  13.603   2.504  1.00  0.00      B    H  
ATOM   1796  H2  HOH B 592      21.361  13.637   1.062  1.00  0.00      B    H  
ATOM   1797  O   HOH B 593      13.609  20.393  24.346  1.00  0.00      B    O  
ATOM   1798  H1  HOH B 593      14.621  20.168  24.296  1.00  0.00      B    H  
ATOM   1799  H2  HOH B 593      13.423  20.952  23.534  1.00  0.00      B    H  
ATOM   1800  O   HOH B 594       5.504  33.969  20.724  1.00  0.00      B    O  
ATOM   1801  H1  HOH B 594       6.345  34.128  20.299  1.00  0.00      B    H  
ATOM   1802  H2  HOH B 594       5.151  33.065  20.517  1.00  0.00      B    H  
ATOM   1803  O   HOH B 595      31.923  16.802   9.386  1.00  0.00      B    O  
ATOM   1804  H1  HOH B 595      32.548  17.539   9.111  1.00  0.00      B    H  
ATOM   1805  H2  HOH B 595      31.905  16.777  10.377  1.00  0.00      B    H  
ATOM   1806  O   HOH B 596      21.531  35.410  33.653  1.00  0.00      B    O  
ATOM   1807  H1  HOH B 596      21.045  35.810  32.868  1.00  0.00      B    H  
ATOM   1808  H2  HOH B 596      20.886  35.316  34.433  1.00  0.00      B    H  
ATOM   1809  O   HOH B 597      37.050  34.550  12.679  1.00  0.00      B    O  
ATOM   1810  H1  HOH B 597      36.085  34.524  13.037  1.00  0.00      B    H  
ATOM   1811  H2  HOH B 597      37.477  33.623  12.675  1.00  0.00      B    H  
ATOM   1812  O   HOH B 598      16.214  34.670   1.619  1.00  0.00      B    O  
ATOM   1813  H1  HOH B 598      16.225  34.964   0.655  1.00  0.00      B    H  
ATOM   1814  H2  HOH B 598      15.247  34.555   1.774  1.00  0.00      B    H  
ATOM   1815  O   HOH B 599       9.625  32.266  15.385  1.00  0.00      B    O  
ATOM   1816  H1  HOH B 599       9.974  31.598  16.037  1.00  0.00      B    H  
ATOM   1817  H2  HOH B 599       9.479  31.762  14.480  1.00  0.00      B    H  
ATOM   1818  O   HOH B 600       4.476  37.617   2.287  1.00  0.00      B    O  
ATOM   1819  H1  HOH B 600       4.489  37.109   1.367  1.00  0.00      B    H  
ATOM   1820  H2  HOH B 600       4.350  38.662   2.146  1.00  0.00      B    H  
ATOM   1821  O   HOH B 601      19.245  12.330  24.220  1.00  0.00      B    O  
ATOM   1822  H1  HOH B 601      20.122  12.734  24.532  1.00  0.00      B    H  
ATOM   1823  H2  HOH B 601      18.764  11.908  25.031  1.00  0.00      B    H  
ATOM   1824  O   HOH B 602       6.776   1.153  12.672  1.00  0.00      B    O  
ATOM   1825  H1  HOH B 602       7.053   2.013  13.148  1.00  0.00      B    H  
ATOM   1826  H2  HOH B 602       5.826   0.957  13.011  1.00  0.00      B    H  
ATOM   1827  O   HOH B 603       8.355  13.274  10.760  1.00  0.00      B    O  
ATOM   1828  H1  HOH B 603       7.604  13.938  10.714  1.00  0.00      B    H  
ATOM   1829  H2  HOH B 603       9.241  13.793  10.792  1.00  0.00      B    H  
ATOM   1830  O   HOH B 604       4.489  22.071   3.745  1.00  0.00      B    O  
ATOM   1831  H1  HOH B 604       4.249  21.392   3.048  1.00  0.00      B    H  
ATOM   1832  H2  HOH B 604       5.127  21.573   4.415  1.00  0.00      B    H  
ATOM   1833  O   HOH B 605      36.072  35.167  27.681  1.00  0.00      B    O  
ATOM   1834  H1  HOH B 605      36.346  35.609  26.826  1.00  0.00      B    H  
ATOM   1835  H2  HOH B 605      35.060  35.337  27.771  1.00  0.00      B    H  
ATOM   1836  O   HOH B 606      16.326  36.148  19.367  1.00  0.00      B    O  
ATOM   1837  H1  HOH B 606      17.042  35.564  19.809  1.00  0.00      B    H  
ATOM   1838  H2  HOH B 606      15.966  35.581  18.636  1.00  0.00      B    H  
ATOM   1839  O   HOH B 607       5.721   4.219  39.213  1.00  0.00      B    O  
ATOM   1840  H1  HOH B 607       5.830   4.541  38.274  1.00  0.00      B    H  
ATOM   1841  H2  HOH B 607       5.229   3.327  39.214  1.00  0.00      B    H  
ATOM   1842  O   HOH B 608      10.430   1.242   3.198  1.00  0.00      B    O  
ATOM   1843  H1  HOH B 608      10.135   1.300   4.195  1.00  0.00      B    H  
ATOM   1844  H2  HOH B 608      10.846   0.328   3.056  1.00  0.00      B    H  
ATOM   1845  O   HOH B 609      22.146  34.412  15.246  1.00  0.00      B    O  
ATOM   1846  H1  HOH B 609      21.566  33.858  14.625  1.00  0.00      B    H  
ATOM   1847  H2  HOH B 609      21.565  34.813  16.009  1.00  0.00      B    H  
ATOM   1848  O   HOH B 610      37.128   3.119  27.983  1.00  0.00      B    O  
ATOM   1849  H1  HOH B 610      37.021   3.419  27.019  1.00  0.00      B    H  
ATOM   1850  H2  HOH B 610      37.307   3.933  28.662  1.00  0.00      B    H  
ATOM   1851  O   HOH B 611      32.569  37.732   5.219  1.00  0.00      B    O  
ATOM   1852  H1  HOH B 611      32.183  36.872   5.481  1.00  0.00      B    H  
ATOM   1853  H2  HOH B 611      33.534  37.437   5.075  1.00  0.00      B    H  
ATOM   1854  O   HOH B 612      14.633  16.436  32.076  1.00  0.00      B    O  
ATOM   1855  H1  HOH B 612      15.059  16.825  32.914  1.00  0.00      B    H  
ATOM   1856  H2  HOH B 612      14.511  15.459  32.234  1.00  0.00      B    H  
ATOM   1857  O   HOH B 613      35.771  17.686  31.886  1.00  0.00      B    O  
ATOM   1858  H1  HOH B 613      35.845  18.443  31.210  1.00  0.00      B    H  
ATOM   1859  H2  HOH B 613      35.012  17.125  31.642  1.00  0.00      B    H  
ATOM   1860  O   HOH B 614      14.990   7.998  36.633  1.00  0.00      B    O  
ATOM   1861  H1  HOH B 614      15.512   7.324  37.107  1.00  0.00      B    H  
ATOM   1862  H2  HOH B 614      15.616   8.797  36.383  1.00  0.00      B    H  
ATOM   1863  O   HOH B 615      10.057  30.431   7.011  1.00  0.00      B    O  
ATOM   1864  H1  HOH B 615       9.782  30.380   7.991  1.00  0.00      B    H  
ATOM   1865  H2  HOH B 615       9.256  30.409   6.432  1.00  0.00      B    H  
ATOM   1866  O   HOH B 616      36.997  21.796  32.490  1.00  0.00      B    O  
ATOM   1867  H1  HOH B 616      37.501  22.514  33.001  1.00  0.00      B    H  
ATOM   1868  H2  HOH B 616      37.492  20.964  32.689  1.00  0.00      B    H  
ATOM   1869  O   HOH B 617       3.584   4.096   2.287  1.00  0.00      B    O  
ATOM   1870  H1  HOH B 617       3.534   4.811   3.014  1.00  0.00      B    H  
ATOM   1871  H2  HOH B 617       4.322   4.343   1.668  1.00  0.00      B    H  
ATOM   1872  O   HOH B 618      15.687   6.475  23.868  1.00  0.00      B    O  
ATOM   1873  H1  HOH B 618      16.715   6.553  23.918  1.00  0.00      B    H  
ATOM   1874  H2  HOH B 618      15.417   6.494  24.841  1.00  0.00      B    H  
ATOM   1875  O   HOH B 619       9.658   1.095   5.973  1.00  0.00      B    O  
ATOM   1876  H1  HOH B 619       8.867   1.365   6.539  1.00  0.00      B    H  
ATOM   1877  H2  HOH B 619       9.779   0.104   6.010  1.00  0.00      B    H  
ATOM   1878  O   HOH B 620      20.534  21.704  34.031  1.00  0.00      B    O  
ATOM   1879  H1  HOH B 620      20.086  20.863  34.243  1.00  0.00      B    H  
ATOM   1880  H2  HOH B 620      19.810  22.379  34.115  1.00  0.00      B    H  
ATOM   1881  O   HOH B 621      19.486  27.510  22.442  1.00  0.00      B    O  
ATOM   1882  H1  HOH B 621      20.273  26.885  22.292  1.00  0.00      B    H  
ATOM   1883  H2  HOH B 621      18.848  26.948  23.020  1.00  0.00      B    H  
ATOM   1884  O   HOH B 622      15.366  23.787  37.910  1.00  0.00      B    O  
ATOM   1885  H1  HOH B 622      14.821  24.033  38.726  1.00  0.00      B    H  
ATOM   1886  H2  HOH B 622      15.869  24.561  37.668  1.00  0.00      B    H  
ATOM   1887  O   HOH B 623       9.694   5.823  21.685  1.00  0.00      B    O  
ATOM   1888  H1  HOH B 623       9.388   5.398  22.581  1.00  0.00      B    H  
ATOM   1889  H2  HOH B 623       9.059   5.541  20.919  1.00  0.00      B    H  
ATOM   1890  O   HOH B 624      33.448  20.104  35.231  1.00  0.00      B    O  
ATOM   1891  H1  HOH B 624      33.255  19.491  34.515  1.00  0.00      B    H  
ATOM   1892  H2  HOH B 624      32.577  20.421  35.609  1.00  0.00      B    H  
ATOM   1893  O   HOH B 625      12.802  10.894  31.597  1.00  0.00      B    O  
ATOM   1894  H1  HOH B 625      13.002  10.627  32.550  1.00  0.00      B    H  
ATOM   1895  H2  HOH B 625      13.154  10.148  30.989  1.00  0.00      B    H  
ATOM   1896  O   HOH B 626      28.700  13.234   2.977  1.00  0.00      B    O  
ATOM   1897  H1  HOH B 626      28.888  14.207   2.834  1.00  0.00      B    H  
ATOM   1898  H2  HOH B 626      29.556  12.636   3.048  1.00  0.00      B    H  
ATOM   1899  O   HOH B 627      26.682  28.228  12.804  1.00  0.00      B    O  
ATOM   1900  H1  HOH B 627      26.241  29.121  12.662  1.00  0.00      B    H  
ATOM   1901  H2  HOH B 627      27.164  27.902  11.978  1.00  0.00      B    H  
ATOM   1902  O   HOH B 628      23.039   8.378  31.901  1.00  0.00      B    O  
ATOM   1903  H1  HOH B 628      23.324   8.922  32.700  1.00  0.00      B    H  
ATOM   1904  H2  HOH B 628      23.462   7.493  31.944  1.00  0.00      B    H  
ATOM   1905  O   HOH B 629       6.550   2.617  21.169  1.00  0.00      B    O  
ATOM   1906  H1  HOH B 629       6.523   3.498  20.589  1.00  0.00      B    H  
ATOM   1907  H2  HOH B 629       6.110   2.854  22.061  1.00  0.00      B    H  
ATOM   1908  O   HOH B 630      21.601  29.583  36.571  1.00  0.00      B    O  
ATOM   1909  H1  HOH B 630      20.643  29.578  36.639  1.00  0.00      B    H  
ATOM   1910  H2  HOH B 630      21.957  30.238  37.248  1.00  0.00      B    H  
ATOM   1911  O   HOH B 631      28.069  20.068  33.342  1.00  0.00      B    O  
ATOM   1912  H1  HOH B 631      27.227  19.626  33.603  1.00  0.00      B    H  
ATOM   1913  H2  HOH B 631      28.057  21.025  33.694  1.00  0.00      B    H  
ATOM   1914  O   HOH B 632      35.977  15.854   5.179  1.00  0.00      B    O  
ATOM   1915  H1  HOH B 632      35.630  16.815   5.190  1.00  0.00      B    H  
ATOM   1916  H2  HOH B 632      35.330  15.335   5.762  1.00  0.00      B    H  
ATOM   1917  O   HOH B 633      10.608  16.340  29.269  1.00  0.00      B    O  
ATOM   1918  H1  HOH B 633      11.175  15.583  29.094  1.00  0.00      B    H  
ATOM   1919  H2  HOH B 633       9.719  15.879  29.222  1.00  0.00      B    H  
ATOM   1920  O   HOH B 634       9.056  21.734  20.471  1.00  0.00      B    O  
ATOM   1921  H1  HOH B 634       9.668  22.216  21.143  1.00  0.00      B    H  
ATOM   1922  H2  HOH B 634       8.122  21.986  20.765  1.00  0.00      B    H  
ATOM   1923  O   HOH B 635      26.778  10.059  33.155  1.00  0.00      B    O  
ATOM   1924  H1  HOH B 635      27.444  10.788  33.479  1.00  0.00      B    H  
ATOM   1925  H2  HOH B 635      27.053   9.705  32.191  1.00  0.00      B    H  
ATOM   1926  O   HOH B 636      18.798   6.323   9.292  1.00  0.00      B    O  
ATOM   1927  H1  HOH B 636      18.424   7.164   8.841  1.00  0.00      B    H  
ATOM   1928  H2  HOH B 636      18.571   5.527   8.690  1.00  0.00      B    H  
ATOM   1929  O   HOH B 637      11.396   5.326  25.604  1.00  0.00      B    O  
ATOM   1930  H1  HOH B 637      11.668   4.871  26.445  1.00  0.00      B    H  
ATOM   1931  H2  HOH B 637      12.129   5.177  24.938  1.00  0.00      B    H  
ATOM   1932  O   HOH B 638      19.449   9.990   3.006  1.00  0.00      B    O  
ATOM   1933  H1  HOH B 638      18.432  10.142   2.834  1.00  0.00      B    H  
ATOM   1934  H2  HOH B 638      19.639   8.936   2.936  1.00  0.00      B    H  
ATOM   1935  O   HOH B 639       2.263  26.426  32.928  1.00  0.00      B    O  
ATOM   1936  H1  HOH B 639       1.657  27.230  33.160  1.00  0.00      B    H  
ATOM   1937  H2  HOH B 639       2.719  26.640  32.079  1.00  0.00      B    H  
ATOM   1938  O   HOH B 640       1.416  11.178  14.686  1.00  0.00      B    O  
ATOM   1939  H1  HOH B 640       1.174  11.491  13.792  1.00  0.00      B    H  
ATOM   1940  H2  HOH B 640       0.629  11.270  15.340  1.00  0.00      B    H  
ATOM   1941  O   HOH B 641      15.466  36.973  35.951  1.00  0.00      B    O  
ATOM   1942  H1  HOH B 641      14.981  37.862  35.817  1.00  0.00      B    H  
ATOM   1943  H2  HOH B 641      15.577  36.578  34.990  1.00  0.00      B    H  
ATOM   1944  O   HOH B 642       4.606   6.992   8.043  1.00  0.00      B    O  
ATOM   1945  H1  HOH B 642       5.595   7.038   7.826  1.00  0.00      B    H  
ATOM   1946  H2  HOH B 642       4.419   5.954   8.013  1.00  0.00      B    H  
ATOM   1947  O   HOH B 643      26.042  21.581   3.662  1.00  0.00      B    O  
ATOM   1948  H1  HOH B 643      26.877  21.429   3.077  1.00  0.00      B    H  
ATOM   1949  H2  HOH B 643      26.207  22.486   4.028  1.00  0.00      B    H  
ATOM   1950  O   HOH B 644       3.456  17.485  15.680  1.00  0.00      B    O  
ATOM   1951  H1  HOH B 644       2.537  17.071  15.722  1.00  0.00      B    H  
ATOM   1952  H2  HOH B 644       3.984  17.073  14.883  1.00  0.00      B    H  
ATOM   1953  O   HOH B 645       8.209  38.986  26.594  1.00  0.00      B    O  
ATOM   1954  H1  HOH B 645       9.143  38.633  26.478  1.00  0.00      B    H  
ATOM   1955  H2  HOH B 645       8.143  39.622  25.814  1.00  0.00      B    H  
ATOM   1956  O   HOH B 646       9.371  25.516  11.995  1.00  0.00      B    O  
ATOM   1957  H1  HOH B 646      10.044  26.147  12.407  1.00  0.00      B    H  
ATOM   1958  H2  HOH B 646       9.860  24.647  12.028  1.00  0.00      B    H  
ATOM   1959  O   HOH B 647      37.766  29.040  24.101  1.00  0.00      B    O  
ATOM   1960  H1  HOH B 647      38.147  28.495  24.864  1.00  0.00      B    H  
ATOM   1961  H2  HOH B 647      38.545  29.382  23.564  1.00  0.00      B    H  
ATOM   1962  O   HOH B 648      26.734  24.442  26.765  1.00  0.00      B    O  
ATOM   1963  H1  HOH B 648      27.363  24.819  27.459  1.00  0.00      B    H  
ATOM   1964  H2  HOH B 648      25.813  24.766  26.952  1.00  0.00      B    H  
ATOM   1965  O   HOH B 649       8.072  11.022   1.818  1.00  0.00      B    O  
ATOM   1966  H1  HOH B 649       7.794  11.769   1.188  1.00  0.00      B    H  
ATOM   1967  H2  HOH B 649       8.386  11.466   2.656  1.00  0.00      B    H  
ATOM   1968  O   HOH B 650      35.421  33.952   6.264  1.00  0.00      B    O  
ATOM   1969  H1  HOH B 650      35.834  34.438   7.031  1.00  0.00      B    H  
ATOM   1970  H2  HOH B 650      36.122  33.360   5.846  1.00  0.00      B    H  
ATOM   1971  O   HOH B 651      14.702  19.073   0.418  1.00  0.00      B    O  
ATOM   1972  H1  HOH B 651      14.036  19.850   0.445  1.00  0.00      B    H  
ATOM   1973  H2  HOH B 651      14.977  18.947   1.387  1.00  0.00      B    H  
ATOM   1974  O   HOH B 652      27.712  15.052  -0.061  1.00  0.00      B    O  
ATOM   1975  H1  HOH B 652      27.416  14.711   0.783  1.00  0.00      B    H  
ATOM   1976  H2  HOH B 652      27.510  16.022  -0.092  1.00  0.00      B    H  
ATOM   1977  O   HOH B 653      28.420  25.577  31.887  1.00  0.00      B    O  
ATOM   1978  H1  HOH B 653      28.926  25.253  31.096  1.00  0.00      B    H  
ATOM   1979  H2  HOH B 653      28.801  25.001  32.685  1.00  0.00      B    H  
ATOM   1980  O   HOH B 654       8.996   4.865  24.125  1.00  0.00      B    O  
ATOM   1981  H1  HOH B 654       9.774   4.940  24.767  1.00  0.00      B    H  
ATOM   1982  H2  HOH B 654       8.798   3.884  24.031  1.00  0.00      B    H  
ATOM   1983  O   HOH B 655      36.563  37.074  38.774  1.00  0.00      B    O  
ATOM   1984  H1  HOH B 655      35.743  37.388  39.287  1.00  0.00      B    H  
ATOM   1985  H2  HOH B 655      36.783  36.045  38.917  1.00  0.00      B    H  
ATOM   1986  O   HOH B 656      27.332   9.386  30.759  1.00  0.00      B    O  
ATOM   1987  H1  HOH B 656      27.979   9.747  30.042  1.00  0.00      B    H  
ATOM   1988  H2  HOH B 656      26.626   8.894  30.201  1.00  0.00      B    H  
ATOM   1989  O   HOH B 657      17.360  38.126  24.782  1.00  0.00      B    O  
ATOM   1990  H1  HOH B 657      16.398  38.552  24.755  1.00  0.00      B    H  
ATOM   1991  H2  HOH B 657      17.483  37.594  23.938  1.00  0.00      B    H  
ATOM   1992  O   HOH B 658      28.387  16.716  10.228  1.00  0.00      B    O  
ATOM   1993  H1  HOH B 658      28.729  16.161   9.452  1.00  0.00      B    H  
ATOM   1994  H2  HOH B 658      28.728  17.699  10.065  1.00  0.00      B    H  
ATOM   1995  O   HOH B 659      19.189  22.076  22.613  1.00  0.00      B    O  
ATOM   1996  H1  HOH B 659      19.234  21.158  22.982  1.00  0.00      B    H  
ATOM   1997  H2  HOH B 659      19.213  22.716  23.359  1.00  0.00      B    H  
ATOM   1998  O   HOH B 660       7.129  34.760  37.803  1.00  0.00      B    O  
ATOM   1999  H1  HOH B 660       6.574  34.868  36.983  1.00  0.00      B    H  
ATOM   2000  H2  HOH B 660       7.242  33.726  37.872  1.00  0.00      B    H  
ATOM   2001  O   HOH B 661      23.321  30.611  27.296  1.00  0.00      B    O  
ATOM   2002  H1  HOH B 661      24.030  30.787  26.571  1.00  0.00      B    H  
ATOM   2003  H2  HOH B 661      23.744  30.911  28.217  1.00  0.00      B    H  
ATOM   2004  O   HOH B 662       4.449  33.176   2.666  1.00  0.00      B    O  
ATOM   2005  H1  HOH B 662       5.465  33.265   2.669  1.00  0.00      B    H  
ATOM   2006  H2  HOH B 662       4.223  32.804   1.775  1.00  0.00      B    H  
ATOM   2007  O   HOH B 663      39.177  32.536  32.738  1.00  0.00      B    O  
ATOM   2008  H1  HOH B 663      39.286  33.392  32.154  1.00  0.00      B    H  
ATOM   2009  H2  HOH B 663      38.642  32.897  33.532  1.00  0.00      B    H  
ATOM   2010  O   HOH B 664      34.522  37.064  24.896  1.00  0.00      B    O  
ATOM   2011  H1  HOH B 664      34.408  37.066  23.882  1.00  0.00      B    H  
ATOM   2012  H2  HOH B 664      34.042  37.860  25.278  1.00  0.00      B    H  
ATOM   2013  O   HOH B 665      10.852   3.266  32.574  1.00  0.00      B    O  
ATOM   2014  H1  HOH B 665      10.216   3.873  32.046  1.00  0.00      B    H  
ATOM   2015  H2  HOH B 665      10.434   2.335  32.648  1.00  0.00      B    H  
ATOM   2016  O   HOH B 666       9.252  29.334  22.272  1.00  0.00      B    O  
ATOM   2017  H1  HOH B 666       9.772  28.475  22.515  1.00  0.00      B    H  
ATOM   2018  H2  HOH B 666       9.750  30.061  22.712  1.00  0.00      B    H  
ATOM   2019  O   HOH B 667      17.808  15.934  32.512  1.00  0.00      B    O  
ATOM   2020  H1  HOH B 667      17.249  15.682  33.324  1.00  0.00      B    H  
ATOM   2021  H2  HOH B 667      17.906  16.944  32.508  1.00  0.00      B    H  
ATOM   2022  O   HOH B 668      36.460  25.431  12.134  1.00  0.00      B    O  
ATOM   2023  H1  HOH B 668      36.312  24.497  11.699  1.00  0.00      B    H  
ATOM   2024  H2  HOH B 668      37.408  25.288  12.556  1.00  0.00      B    H  
ATOM   2025  O   HOH B 669       2.290  38.652  24.231  1.00  0.00      B    O  
ATOM   2026  H1  HOH B 669       2.420  38.313  25.152  1.00  0.00      B    H  
ATOM   2027  H2  HOH B 669       1.642  38.016  23.805  1.00  0.00      B    H  
ATOM   2028  O   HOH B 670      28.279   2.913  12.490  1.00  0.00      B    O  
ATOM   2029  H1  HOH B 670      27.602   2.470  13.101  1.00  0.00      B    H  
ATOM   2030  H2  HOH B 670      29.135   2.408  12.583  1.00  0.00      B    H  
ATOM   2031  O   HOH B 671       3.062  20.236  27.834  1.00  0.00      B    O  
ATOM   2032  H1  HOH B 671       2.524  19.616  27.272  1.00  0.00      B    H  
ATOM   2033  H2  HOH B 671       3.794  19.743  28.307  1.00  0.00      B    H  
ATOM   2034  O   HOH B 672      30.255  19.618  28.164  1.00  0.00      B    O  
ATOM   2035  H1  HOH B 672      30.667  18.843  28.673  1.00  0.00      B    H  
ATOM   2036  H2  HOH B 672      29.691  19.309  27.412  1.00  0.00      B    H  
ATOM   2037  O   HOH B 673      33.795  19.087  11.560  1.00  0.00      B    O  
ATOM   2038  H1  HOH B 673      33.326  18.210  11.857  1.00  0.00      B    H  
ATOM   2039  H2  HOH B 673      34.133  18.878  10.600  1.00  0.00      B    H  
ATOM   2040  O   HOH B 674      31.910  35.555   6.942  1.00  0.00      B    O  
ATOM   2041  H1  HOH B 674      30.906  35.589   6.954  1.00  0.00      B    H  
ATOM   2042  H2  HOH B 674      32.195  34.566   7.183  1.00  0.00      B    H  
ATOM   2043  O   HOH B 675      16.470   5.050  19.550  1.00  0.00      B    O  
ATOM   2044  H1  HOH B 675      16.352   6.008  19.253  1.00  0.00      B    H  
ATOM   2045  H2  HOH B 675      17.434   4.731  19.291  1.00  0.00      B    H  
ATOM   2046  O   HOH B 676      34.599  23.687  35.737  1.00  0.00      B    O  
ATOM   2047  H1  HOH B 676      33.715  24.119  35.976  1.00  0.00      B    H  
ATOM   2048  H2  HOH B 676      35.306  24.386  35.907  1.00  0.00      B    H  
ATOM   2049  O   HOH B 677      30.604  25.664  19.929  1.00  0.00      B    O  
ATOM   2050  H1  HOH B 677      30.639  26.414  20.600  1.00  0.00      B    H  
ATOM   2051  H2  HOH B 677      30.382  26.094  19.040  1.00  0.00      B    H  
ATOM   2052  O   HOH B 678      23.236  22.640  28.498  1.00  0.00      B    O  
ATOM   2053  H1  HOH B 678      24.042  21.990  28.302  1.00  0.00      B    H  
ATOM   2054  H2  HOH B 678      23.363  23.117  29.375  1.00  0.00      B    H  
ATOM   2055  O   HOH B 679      33.737  23.451   4.403  1.00  0.00      B    O  
ATOM   2056  H1  HOH B 679      34.201  22.671   4.066  1.00  0.00      B    H  
ATOM   2057  H2  HOH B 679      33.831  23.460   5.420  1.00  0.00      B    H  
ATOM   2058  O   HOH B 680       6.217  15.017  37.545  1.00  0.00      B    O  
ATOM   2059  H1  HOH B 680       5.678  15.855  37.484  1.00  0.00      B    H  
ATOM   2060  H2  HOH B 680       5.527  14.312  37.880  1.00  0.00      B    H  
ATOM   2061  O   HOH B 681      34.568   7.300  30.721  1.00  0.00      B    O  
ATOM   2062  H1  HOH B 681      35.544   7.263  31.087  1.00  0.00      B    H  
ATOM   2063  H2  HOH B 681      34.373   6.299  30.721  1.00  0.00      B    H  
ATOM   2064  O   HOH B 682      34.412   2.561   8.760  1.00  0.00      B    O  
ATOM   2065  H1  HOH B 682      35.054   2.247   9.487  1.00  0.00      B    H  
ATOM   2066  H2  HOH B 682      33.976   3.366   9.164  1.00  0.00      B    H  
ATOM   2067  O   HOH B 683      16.190  12.147  18.033  1.00  0.00      B    O  
ATOM   2068  H1  HOH B 683      16.681  11.948  18.957  1.00  0.00      B    H  
ATOM   2069  H2  HOH B 683      16.574  11.560  17.321  1.00  0.00      B    H  
ATOM   2070  O   HOH B 684      33.856  21.644  17.554  1.00  0.00      B    O  
ATOM   2071  H1  HOH B 684      32.864  21.413  17.816  1.00  0.00      B    H  
ATOM   2072  H2  HOH B 684      34.408  22.076  18.294  1.00  0.00      B    H  
ATOM   2073  O   HOH B 685      20.916  12.319   7.286  1.00  0.00      B    O  
ATOM   2074  H1  HOH B 685      20.364  12.222   6.374  1.00  0.00      B    H  
ATOM   2075  H2  HOH B 685      21.794  11.898   7.294  1.00  0.00      B    H  
ATOM   2076  O   HOH B 686       8.886  23.135  25.766  1.00  0.00      B    O  
ATOM   2077  H1  HOH B 686       9.017  23.304  26.768  1.00  0.00      B    H  
ATOM   2078  H2  HOH B 686       8.023  23.551  25.523  1.00  0.00      B    H  
ATOM   2079  O   HOH B 687       6.411   6.408   3.043  1.00  0.00      B    O  
ATOM   2080  H1  HOH B 687       7.329   6.785   3.381  1.00  0.00      B    H  
ATOM   2081  H2  HOH B 687       6.213   5.543   3.577  1.00  0.00      B    H  
ATOM   2082  O   HOH B 688      18.868  17.936   2.876  1.00  0.00      B    O  
ATOM   2083  H1  HOH B 688      19.595  17.725   3.554  1.00  0.00      B    H  
ATOM   2084  H2  HOH B 688      19.116  17.432   1.981  1.00  0.00      B    H  
ATOM   2085  O   HOH B 689      24.605  23.974  17.080  1.00  0.00      B    O  
ATOM   2086  H1  HOH B 689      24.047  23.887  16.223  1.00  0.00      B    H  
ATOM   2087  H2  HOH B 689      24.015  23.718  17.832  1.00  0.00      B    H  
ATOM   2088  O   HOH B 690       4.235  32.170   5.096  1.00  0.00      B    O  
ATOM   2089  H1  HOH B 690       4.379  32.592   4.177  1.00  0.00      B    H  
ATOM   2090  H2  HOH B 690       3.216  32.338   5.244  1.00  0.00      B    H  
ATOM   2091  O   HOH B 691      32.024  31.330   2.936  1.00  0.00      B    O  
ATOM   2092  H1  HOH B 691      32.406  32.006   2.284  1.00  0.00      B    H  
ATOM   2093  H2  HOH B 691      32.197  31.793   3.798  1.00  0.00      B    H  
ATOM   2094  O   HOH B 692      18.978  26.405   8.503  1.00  0.00      B    O  
ATOM   2095  H1  HOH B 692      19.182  25.560   7.988  1.00  0.00      B    H  
ATOM   2096  H2  HOH B 692      19.709  27.105   8.423  1.00  0.00      B    H  
ATOM   2097  O   HOH B 693      32.813   7.519  19.626  1.00  0.00      B    O  
ATOM   2098  H1  HOH B 693      33.363   7.286  18.782  1.00  0.00      B    H  
ATOM   2099  H2  HOH B 693      32.439   6.707  20.050  1.00  0.00      B    H  
ATOM   2100  O   HOH B 694      31.527  17.316  30.355  1.00  0.00      B    O  
ATOM   2101  H1  HOH B 694      32.209  16.808  30.869  1.00  0.00      B    H  
ATOM   2102  H2  HOH B 694      31.151  18.073  30.994  1.00  0.00      B    H  
ATOM   2103  O   HOH B 695      23.304  11.336  37.515  1.00  0.00      B    O  
ATOM   2104  H1  HOH B 695      24.226  10.991  37.787  1.00  0.00      B    H  
ATOM   2105  H2  HOH B 695      22.729  11.242  38.382  1.00  0.00      B    H  
ATOM   2106  O   HOH B 696      17.191  11.566   6.939  1.00  0.00      B    O  
ATOM   2107  H1  HOH B 696      16.444  11.609   6.208  1.00  0.00      B    H  
ATOM   2108  H2  HOH B 696      18.074  11.793   6.428  1.00  0.00      B    H  
ATOM   2109  O   HOH B 697      31.445   0.785   6.390  1.00  0.00      B    O  
ATOM   2110  H1  HOH B 697      31.525   0.943   7.395  1.00  0.00      B    H  
ATOM   2111  H2  HOH B 697      31.970  -0.051   6.205  1.00  0.00      B    H  
ATOM   2112  O   HOH B 698      37.540   3.028  39.114  1.00  0.00      B    O  
ATOM   2113  H1  HOH B 698      37.968   2.737  38.236  1.00  0.00      B    H  
ATOM   2114  H2  HOH B 698      37.422   4.080  39.078  1.00  0.00      B    H  
ATOM   2115  O   HOH B 699      31.375  20.111  36.925  1.00  0.00      B    O  
ATOM   2116  H1  HOH B 699      32.140  20.064  37.539  1.00  0.00      B    H  
ATOM   2117  H2  HOH B 699      30.540  19.773  37.344  1.00  0.00      B    H  
ATOM   2118  O   HOH B 700      31.871  21.707  11.659  1.00  0.00      B    O  
ATOM   2119  H1  HOH B 700      32.606  21.142  11.162  1.00  0.00      B    H  
ATOM   2120  H2  HOH B 700      32.303  22.039  12.494  1.00  0.00      B    H  
ATOM   2121  O   HOH B 701      35.499  23.860  18.667  1.00  0.00      B    O  
ATOM   2122  H1  HOH B 701      35.585  24.057  19.616  1.00  0.00      B    H  
ATOM   2123  H2  HOH B 701      34.970  24.662  18.287  1.00  0.00      B    H  
ATOM   2124  O   HOH B 702      38.710  29.894   1.567  1.00  0.00      B    O  
ATOM   2125  H1  HOH B 702      38.940  29.997   2.556  1.00  0.00      B    H  
ATOM   2126  H2  HOH B 702      39.299  30.612   1.072  1.00  0.00      B    H  
ATOM   2127  O   HOH B 703      21.558   6.061   3.234  1.00  0.00      B    O  
ATOM   2128  H1  HOH B 703      21.874   5.786   2.293  1.00  0.00      B    H  
ATOM   2129  H2  HOH B 703      21.364   5.170   3.647  1.00  0.00      B    H  
ATOM   2130  O   HOH B 704      36.139  28.721  20.116  1.00  0.00      B    O  
ATOM   2131  H1  HOH B 704      35.634  29.531  20.474  1.00  0.00      B    H  
ATOM   2132  H2  HOH B 704      35.424  28.041  19.875  1.00  0.00      B    H  
ATOM   2133  O   HOH B 705      23.385   5.871  26.637  1.00  0.00      B    O  
ATOM   2134  H1  HOH B 705      24.204   6.066  26.149  1.00  0.00      B    H  
ATOM   2135  H2  HOH B 705      22.860   6.747  26.620  1.00  0.00      B    H  
ATOM   2136  O   HOH B 706      27.044  22.146  30.437  1.00  0.00      B    O  
ATOM   2137  H1  HOH B 706      28.064  22.170  30.607  1.00  0.00      B    H  
ATOM   2138  H2  HOH B 706      26.611  22.708  31.180  1.00  0.00      B    H  
ATOM   2139  O   HOH B 707      10.436  21.664   2.168  1.00  0.00      B    O  
ATOM   2140  H1  HOH B 707       9.592  21.994   1.720  1.00  0.00      B    H  
ATOM   2141  H2  HOH B 707      10.189  21.452   3.138  1.00  0.00      B    H  
ATOM   2142  O   HOH B 708      26.207  31.604   6.983  1.00  0.00      B    O  
ATOM   2143  H1  HOH B 708      26.146  32.508   6.561  1.00  0.00      B    H  
ATOM   2144  H2  HOH B 708      27.043  31.127   6.584  1.00  0.00      B    H  
ATOM   2145  O   HOH B 709      11.962  15.283  20.572  1.00  0.00      B    O  
ATOM   2146  H1  HOH B 709      10.966  15.291  20.849  1.00  0.00      B    H  
ATOM   2147  H2  HOH B 709      12.106  15.139  19.567  1.00  0.00      B    H  
ATOM   2148  O   HOH B 710      24.059  15.691  14.191  1.00  0.00      B    O  
ATOM   2149  H1  HOH B 710      24.032  15.600  15.200  1.00  0.00      B    H  
ATOM   2150  H2  HOH B 710      24.703  14.966  13.883  1.00  0.00      B    H  
ATOM   2151  O   HOH B 711      17.977  18.558  26.172  1.00  0.00      B    O  
ATOM   2152  H1  HOH B 711      17.644  19.499  26.420  1.00  0.00      B    H  
ATOM   2153  H2  HOH B 711      17.892  17.938  26.930  1.00  0.00      B    H  
ATOM   2154  O   HOH B 712      27.804  27.846   3.261  1.00  0.00      B    O  
ATOM   2155  H1  HOH B 712      28.415  28.587   2.926  1.00  0.00      B    H  
ATOM   2156  H2  HOH B 712      28.329  27.430   3.993  1.00  0.00      B    H  
ATOM   2157  O   HOH B 713      35.519  27.841  38.137  1.00  0.00      B    O  
ATOM   2158  H1  HOH B 713      35.938  28.292  38.986  1.00  0.00      B    H  
ATOM   2159  H2  HOH B 713      35.896  28.290  37.302  1.00  0.00      B    H  
ATOM   2160  O   HOH B 714       3.208  35.206  34.821  1.00  0.00      B    O  
ATOM   2161  H1  HOH B 714       2.866  34.252  34.618  1.00  0.00      B    H  
ATOM   2162  H2  HOH B 714       2.396  35.785  35.152  1.00  0.00      B    H  
ATOM   2163  O   HOH B 715       7.343   1.120  28.912  1.00  0.00      B    O  
ATOM   2164  H1  HOH B 715       6.846   1.929  28.555  1.00  0.00      B    H  
ATOM   2165  H2  HOH B 715       7.818   0.630  28.151  1.00  0.00      B    H  
ATOM   2166  O   HOH B 716      20.254  18.383  33.995  1.00  0.00      B    O  
ATOM   2167  H1  HOH B 716      19.898  17.975  34.855  1.00  0.00      B    H  
ATOM   2168  H2  HOH B 716      21.272  18.203  33.969  1.00  0.00      B    H  
ATOM   2169  O   HOH B 717      17.258  38.397   5.894  1.00  0.00      B    O  
ATOM   2170  H1  HOH B 717      17.054  37.443   5.551  1.00  0.00      B    H  
ATOM   2171  H2  HOH B 717      18.080  38.353   6.548  1.00  0.00      B    H  
ATOM   2172  O   HOH B 718      20.355   9.474  16.878  1.00  0.00      B    O  
ATOM   2173  H1  HOH B 718      21.205  10.058  17.055  1.00  0.00      B    H  
ATOM   2174  H2  HOH B 718      20.442   9.013  15.989  1.00  0.00      B    H  
ATOM   2175  O   HOH B 719      37.196   3.579  22.918  1.00  0.00      B    O  
ATOM   2176  H1  HOH B 719      37.890   4.078  22.369  1.00  0.00      B    H  
ATOM   2177  H2  HOH B 719      37.329   2.577  22.759  1.00  0.00      B    H  
ATOM   2178  O   HOH B 720      22.745  11.124  34.893  1.00  0.00      B    O  
ATOM   2179  H1  HOH B 720      23.166  10.317  34.534  1.00  0.00      B    H  
ATOM   2180  H2  HOH B 720      22.945  11.204  35.894  1.00  0.00      B    H  
ATOM   2181  O   HOH B 721      25.949  10.367   5.736  1.00  0.00      B    O  
ATOM   2182  H1  HOH B 721      25.925   9.769   6.564  1.00  0.00      B    H  
ATOM   2183  H2  HOH B 721      26.672  10.167   5.107  1.00  0.00      B    H  
ATOM   2184  O   HOH B 722       3.766  25.288  30.377  1.00  0.00      B    O  
ATOM   2185  H1  HOH B 722       4.467  24.591  30.133  1.00  0.00      B    H  
ATOM   2186  H2  HOH B 722       3.445  25.731  29.510  1.00  0.00      B    H  
ATOM   2187  O   HOH B 723       3.411  38.819   6.139  1.00  0.00      B    O  
ATOM   2188  H1  HOH B 723       2.801  38.675   6.942  1.00  0.00      B    H  
ATOM   2189  H2  HOH B 723       4.227  39.384   6.408  1.00  0.00      B    H  
ATOM   2190  O   HOH B 724      28.265  19.114  37.793  1.00  0.00      B    O  
ATOM   2191  H1  HOH B 724      28.045  20.099  37.614  1.00  0.00      B    H  
ATOM   2192  H2  HOH B 724      28.700  18.778  36.959  1.00  0.00      B    H  
ATOM   2193  O   HOH B 725      31.221  24.078  26.375  1.00  0.00      B    O  
ATOM   2194  H1  HOH B 725      31.888  23.995  25.570  1.00  0.00      B    H  
ATOM   2195  H2  HOH B 725      31.424  23.289  26.984  1.00  0.00      B    H  
ATOM   2196  O   HOH B 726       9.694   1.932  36.553  1.00  0.00      B    O  
ATOM   2197  H1  HOH B 726       9.772   2.737  37.078  1.00  0.00      B    H  
ATOM   2198  H2  HOH B 726       9.469   1.106  37.146  1.00  0.00      B    H  
ATOM   2199  O   HOH B 727      36.387  25.733  36.204  1.00  0.00      B    O  
ATOM   2200  H1  HOH B 727      36.403  26.778  36.276  1.00  0.00      B    H  
ATOM   2201  H2  HOH B 727      37.124  25.484  35.511  1.00  0.00      B    H  
ATOM   2202  O   HOH B 728       7.123  31.962  37.875  1.00  0.00      B    O  
ATOM   2203  H1  HOH B 728       6.154  31.916  37.926  1.00  0.00      B    H  
ATOM   2204  H2  HOH B 728       7.491  31.322  37.130  1.00  0.00      B    H  
ATOM   2205  O   HOH B 729      14.365  21.010  31.329  1.00  0.00      B    O  
ATOM   2206  H1  HOH B 729      14.276  21.908  31.820  1.00  0.00      B    H  
ATOM   2207  H2  HOH B 729      14.713  20.311  31.936  1.00  0.00      B    H  
ATOM   2208  O   HOH B 730      30.992  11.132  32.925  1.00  0.00      B    O  
ATOM   2209  H1  HOH B 730      30.438  10.794  33.661  1.00  0.00      B    H  
ATOM   2210  H2  HOH B 730      31.891  10.671  33.035  1.00  0.00      B    H  
ATOM   2211  O   HOH B 731      34.613  24.717  28.767  1.00  0.00      B    O  
ATOM   2212  H1  HOH B 731      34.826  25.174  27.849  1.00  0.00      B    H  
ATOM   2213  H2  HOH B 731      33.727  25.110  29.095  1.00  0.00      B    H  
ATOM   2214  O   HOH B 732      11.147  17.338  38.676  1.00  0.00      B    O  
ATOM   2215  H1  HOH B 732      11.514  16.805  39.429  1.00  0.00      B    H  
ATOM   2216  H2  HOH B 732      11.316  16.793  37.798  1.00  0.00      B    H  
ATOM   2217  O   HOH B 733      14.140  31.420  25.819  1.00  0.00      B    O  
ATOM   2218  H1  HOH B 733      13.677  30.528  25.887  1.00  0.00      B    H  
ATOM   2219  H2  HOH B 733      13.864  31.909  26.607  1.00  0.00      B    H  
ATOM   2220  O   HOH B 734       8.274  26.345  19.451  1.00  0.00      B    O  
ATOM   2221  H1  HOH B 734       9.139  25.909  19.697  1.00  0.00      B    H  
ATOM   2222  H2  HOH B 734       7.678  25.696  18.976  1.00  0.00      B    H  
ATOM   2223  O   HOH B 735      23.297   5.595  18.548  1.00  0.00      B    O  
ATOM   2224  H1  HOH B 735      22.418   6.123  18.349  1.00  0.00      B    H  
ATOM   2225  H2  HOH B 735      23.107   5.071  19.391  1.00  0.00      B    H  
ATOM   2226  O   HOH B 736      21.969  19.908   1.936  1.00  0.00      B    O  
ATOM   2227  H1  HOH B 736      21.826  19.341   2.792  1.00  0.00      B    H  
ATOM   2228  H2  HOH B 736      21.771  19.294   1.098  1.00  0.00      B    H  
ATOM   2229  O   HOH B 737       6.212   8.256  12.274  1.00  0.00      B    O  
ATOM   2230  H1  HOH B 737       5.516   9.099  12.179  1.00  0.00      B    H  
ATOM   2231  H2  HOH B 737       5.627   7.420  12.330  1.00  0.00      B    H  
ATOM   2232  O   HOH B 738       4.945  17.895  17.884  1.00  0.00      B    O  
ATOM   2233  H1  HOH B 738       4.289  18.130  18.621  1.00  0.00      B    H  
ATOM   2234  H2  HOH B 738       4.382  17.880  17.093  1.00  0.00      B    H  
ATOM   2235  O   HOH B 739       4.512  25.778   8.899  1.00  0.00      B    O  
ATOM   2236  H1  HOH B 739       3.883  25.889   8.091  1.00  0.00      B    H  
ATOM   2237  H2  HOH B 739       4.202  24.935   9.385  1.00  0.00      B    H  
ATOM   2238  O   HOH B 740       8.920  20.763  24.633  1.00  0.00      B    O  
ATOM   2239  H1  HOH B 740       9.369  20.143  25.318  1.00  0.00      B    H  
ATOM   2240  H2  HOH B 740       9.202  21.719  24.899  1.00  0.00      B    H  
ATOM   2241  O   HOH B 741      32.551  26.932  31.977  1.00  0.00      B    O  
ATOM   2242  H1  HOH B 741      32.013  27.281  32.766  1.00  0.00      B    H  
ATOM   2243  H2  HOH B 741      33.516  26.864  32.268  1.00  0.00      B    H  
ATOM   2244  O   HOH B 742      19.814   9.756   9.259  1.00  0.00      B    O  
ATOM   2245  H1  HOH B 742      19.923  10.504   8.613  1.00  0.00      B    H  
ATOM   2246  H2  HOH B 742      19.116   9.118   8.896  1.00  0.00      B    H  
ATOM   2247  O   HOH B 743      10.794  23.250  11.407  1.00  0.00      B    O  
ATOM   2248  H1  HOH B 743      11.719  23.636  11.602  1.00  0.00      B    H  
ATOM   2249  H2  HOH B 743      10.933  22.771  10.536  1.00  0.00      B    H  
ATOM   2250  O   HOH B 744      14.458  31.632   1.111  1.00  0.00      B    O  
ATOM   2251  H1  HOH B 744      13.688  30.897   1.189  1.00  0.00      B    H  
ATOM   2252  H2  HOH B 744      14.129  32.572   1.204  1.00  0.00      B    H  
ATOM   2253  O   HOH B 745       1.006   0.401  30.669  1.00  0.00      B    O  
ATOM   2254  H1  HOH B 745       0.529   1.227  30.458  1.00  0.00      B    H  
ATOM   2255  H2  HOH B 745       0.624   0.106  31.570  1.00  0.00      B    H  
ATOM   2256  O   HOH B 746      31.954  31.987  15.385  1.00  0.00      B    O  
ATOM   2257  H1  HOH B 746      32.350  31.781  16.311  1.00  0.00      B    H  
ATOM   2258  H2  HOH B 746      32.432  31.529  14.638  1.00  0.00      B    H  
ATOM   2259  O   HOH B 747      29.690  28.736  31.737  1.00  0.00      B    O  
ATOM   2260  H1  HOH B 747      30.420  28.018  31.814  1.00  0.00      B    H  
ATOM   2261  H2  HOH B 747      28.862  28.322  32.129  1.00  0.00      B    H  
ATOM   2262  O   HOH B 748       5.100   4.152  30.334  1.00  0.00      B    O  
ATOM   2263  H1  HOH B 748       4.426   3.670  29.764  1.00  0.00      B    H  
ATOM   2264  H2  HOH B 748       5.007   5.177  30.311  1.00  0.00      B    H  
ATOM   2265  O   HOH B 749      37.366  10.993  29.913  1.00  0.00      B    O  
ATOM   2266  H1  HOH B 749      37.383  10.533  30.820  1.00  0.00      B    H  
ATOM   2267  H2  HOH B 749      38.356  11.099  29.595  1.00  0.00      B    H  
ATOM   2268  O   HOH B 750      23.316   6.391  29.621  1.00  0.00      B    O  
ATOM   2269  H1  HOH B 750      23.352   6.157  28.659  1.00  0.00      B    H  
ATOM   2270  H2  HOH B 750      22.317   6.308  29.878  1.00  0.00      B    H  
ATOM   2271  O   HOH B 751      28.481   8.203   2.928  1.00  0.00      B    O  
ATOM   2272  H1  HOH B 751      29.166   7.467   3.089  1.00  0.00      B    H  
ATOM   2273  H2  HOH B 751      27.990   7.970   2.112  1.00  0.00      B    H  
ATOM   2274  O   HOH B 752       9.751  26.826   8.981  1.00  0.00      B    O  
ATOM   2275  H1  HOH B 752       8.934  27.058   8.451  1.00  0.00      B    H  
ATOM   2276  H2  HOH B 752       9.504  26.417   9.920  1.00  0.00      B    H  
ATOM   2277  O   HOH B 753       3.826  11.417  15.771  1.00  0.00      B    O  
ATOM   2278  H1  HOH B 753       4.427  10.557  15.856  1.00  0.00      B    H  
ATOM   2279  H2  HOH B 753       2.930  11.165  15.437  1.00  0.00      B    H  
ATOM   2280  O   HOH B 754       0.480   3.040  33.153  1.00  0.00      B    O  
ATOM   2281  H1  HOH B 754       0.062   2.084  33.064  1.00  0.00      B    H  
ATOM   2282  H2  HOH B 754       1.459   2.963  33.124  1.00  0.00      B    H  
ATOM   2283  O   HOH B 755      35.375   2.204  18.775  1.00  0.00      B    O  
ATOM   2284  H1  HOH B 755      34.637   2.603  18.214  1.00  0.00      B    H  
ATOM   2285  H2  HOH B 755      35.913   1.569  18.153  1.00  0.00      B    H  
ATOM   2286  O   HOH B 756      32.782   2.931  37.843  1.00  0.00      B    O  
ATOM   2287  H1  HOH B 756      31.895   2.530  37.411  1.00  0.00      B    H  
ATOM   2288  H2  HOH B 756      32.675   3.117  38.831  1.00  0.00      B    H  
ATOM   2289  O   HOH B 757      35.572  10.553  27.687  1.00  0.00      B    O  
ATOM   2290  H1  HOH B 757      36.293  10.685  28.319  1.00  0.00      B    H  
ATOM   2291  H2  HOH B 757      34.928   9.950  28.196  1.00  0.00      B    H  
ATOM   2292  O   HOH B 758       4.149  27.784  12.957  1.00  0.00      B    O  
ATOM   2293  H1  HOH B 758       4.485  26.858  13.328  1.00  0.00      B    H  
ATOM   2294  H2  HOH B 758       4.790  28.559  13.296  1.00  0.00      B    H  
ATOM   2295  O   HOH B 759      37.069  11.119   4.268  1.00  0.00      B    O  
ATOM   2296  H1  HOH B 759      36.892  11.679   5.079  1.00  0.00      B    H  
ATOM   2297  H2  HOH B 759      37.255  11.780   3.551  1.00  0.00      B    H  
ATOM   2298  O   HOH B 760      26.053  21.598  27.827  1.00  0.00      B    O  
ATOM   2299  H1  HOH B 760      26.435  21.682  28.760  1.00  0.00      B    H  
ATOM   2300  H2  HOH B 760      26.211  22.441  27.327  1.00  0.00      B    H  
ATOM   2301  O   HOH B 761      12.525   2.916  37.244  1.00  0.00      B    O  
ATOM   2302  H1  HOH B 761      11.764   2.207  37.134  1.00  0.00      B    H  
ATOM   2303  H2  HOH B 761      12.479   3.479  36.410  1.00  0.00      B    H  
ATOM   2304  O   HOH B 762      29.163   2.981  34.451  1.00  0.00      B    O  
ATOM   2305  H1  HOH B 762      28.395   2.527  33.952  1.00  0.00      B    H  
ATOM   2306  H2  HOH B 762      29.751   3.460  33.744  1.00  0.00      B    H  
ATOM   2307  O   HOH B 763       8.214  33.998  11.508  1.00  0.00      B    O  
ATOM   2308  H1  HOH B 763       9.218  33.909  11.658  1.00  0.00      B    H  
ATOM   2309  H2  HOH B 763       8.069  33.810  10.523  1.00  0.00      B    H  
ATOM   2310  O   HOH B 764       9.829  23.576  22.496  1.00  0.00      B    O  
ATOM   2311  H1  HOH B 764      10.403  23.707  23.353  1.00  0.00      B    H  
ATOM   2312  H2  HOH B 764       8.889  23.902  22.626  1.00  0.00      B    H  
ATOM   2313  O   HOH B 765      26.685   7.070  32.956  1.00  0.00      B    O  
ATOM   2314  H1  HOH B 765      27.343   6.683  32.261  1.00  0.00      B    H  
ATOM   2315  H2  HOH B 765      26.780   8.087  32.940  1.00  0.00      B    H  
ATOM   2316  O   HOH B 766      34.571   9.523  13.965  1.00  0.00      B    O  
ATOM   2317  H1  HOH B 766      33.670   9.280  13.556  1.00  0.00      B    H  
ATOM   2318  H2  HOH B 766      34.473   9.723  14.933  1.00  0.00      B    H  
ATOM   2319  O   HOH B 767      22.600   2.065  20.192  1.00  0.00      B    O  
ATOM   2320  H1  HOH B 767      22.797   2.190  19.190  1.00  0.00      B    H  
ATOM   2321  H2  HOH B 767      22.139   2.902  20.490  1.00  0.00      B    H  
ATOM   2322  O   HOH B 768       6.617   8.108  27.343  1.00  0.00      B    O  
ATOM   2323  H1  HOH B 768       6.487   8.507  26.456  1.00  0.00      B    H  
ATOM   2324  H2  HOH B 768       6.130   7.243  27.369  1.00  0.00      B    H  
ATOM   2325  O   HOH B 769      26.024  24.391  34.964  1.00  0.00      B    O  
ATOM   2326  H1  HOH B 769      24.993  24.403  35.007  1.00  0.00      B    H  
ATOM   2327  H2  HOH B 769      26.356  24.826  35.847  1.00  0.00      B    H  
ATOM   2328  O   HOH B 770      22.959  35.667   7.973  1.00  0.00      B    O  
ATOM   2329  H1  HOH B 770      22.705  35.533   7.000  1.00  0.00      B    H  
ATOM   2330  H2  HOH B 770      23.966  35.795   7.979  1.00  0.00      B    H  
ATOM   2331  O   HOH B 771       8.051   0.956  10.340  1.00  0.00      B    O  
ATOM   2332  H1  HOH B 771       7.521   0.911  11.229  1.00  0.00      B    H  
ATOM   2333  H2  HOH B 771       7.860   1.829   9.900  1.00  0.00      B    H  
ATOM   2334  O   HOH B 772      17.080   8.326   0.835  1.00  0.00      B    O  
ATOM   2335  H1  HOH B 772      16.814   7.530   0.312  1.00  0.00      B    H  
ATOM   2336  H2  HOH B 772      17.554   8.976   0.157  1.00  0.00      B    H  
ATOM   2337  O   HOH B 773      27.866  22.080  37.460  1.00  0.00      B    O  
ATOM   2338  H1  HOH B 773      28.594  22.621  37.883  1.00  0.00      B    H  
ATOM   2339  H2  HOH B 773      27.061  22.115  38.070  1.00  0.00      B    H  
ATOM   2340  O   HOH B 774      33.476  32.380   5.143  1.00  0.00      B    O  
ATOM   2341  H1  HOH B 774      33.207  32.097   6.041  1.00  0.00      B    H  
ATOM   2342  H2  HOH B 774      34.129  33.131   5.225  1.00  0.00      B    H  
ATOM   2343  O   HOH B 775      24.266  35.582  18.189  1.00  0.00      B    O  
ATOM   2344  H1  HOH B 775      24.801  35.044  17.481  1.00  0.00      B    H  
ATOM   2345  H2  HOH B 775      23.509  35.987  17.736  1.00  0.00      B    H  
ATOM   2346  O   HOH B 776      29.090  11.419   7.094  1.00  0.00      B    O  
ATOM   2347  H1  HOH B 776      28.439  11.342   6.303  1.00  0.00      B    H  
ATOM   2348  H2  HOH B 776      28.527  11.269   7.929  1.00  0.00      B    H  
ATOM   2349  O   HOH B 777      17.954   1.422   0.792  1.00  0.00      B    O  
ATOM   2350  H1  HOH B 777      17.834   1.328   1.745  1.00  0.00      B    H  
ATOM   2351  H2  HOH B 777      17.149   0.990   0.350  1.00  0.00      B    H  
ATOM   2352  O   HOH B 778      36.522   9.400   1.286  1.00  0.00      B    O  
ATOM   2353  H1  HOH B 778      35.509   9.442   1.233  1.00  0.00      B    H  
ATOM   2354  H2  HOH B 778      36.780   8.776   2.048  1.00  0.00      B    H  
ATOM   2355  O   HOH B 779      24.280  37.196   2.020  1.00  0.00      B    O  
ATOM   2356  H1  HOH B 779      23.892  37.510   1.114  1.00  0.00      B    H  
ATOM   2357  H2  HOH B 779      23.863  37.759   2.723  1.00  0.00      B    H  
ATOM   2358  O   HOH B 780      14.691  26.132  29.842  1.00  0.00      B    O  
ATOM   2359  H1  HOH B 780      14.821  27.120  29.507  1.00  0.00      B    H  
ATOM   2360  H2  HOH B 780      14.139  26.177  30.688  1.00  0.00      B    H  
ATOM   2361  O   HOH B 781      18.181  26.338  38.883  1.00  0.00      B    O  
ATOM   2362  H1  HOH B 781      17.549  25.797  39.487  1.00  0.00      B    H  
ATOM   2363  H2  HOH B 781      17.829  26.296  37.936  1.00  0.00      B    H  
ATOM   2364  O   HOH B 782      37.340  34.570   0.435  1.00  0.00      B    O  
ATOM   2365  H1  HOH B 782      36.921  33.683   0.637  1.00  0.00      B    H  
ATOM   2366  H2  HOH B 782      38.360  34.431   0.529  1.00  0.00      B    H  
ATOM   2367  O   HOH B 783      28.917   6.408  31.718  1.00  0.00      B    O  
ATOM   2368  H1  HOH B 783      29.576   7.119  31.338  1.00  0.00      B    H  
ATOM   2369  H2  HOH B 783      29.439   5.541  31.812  1.00  0.00      B    H  
ATOM   2370  O   HOH B 784      22.142   8.342  27.134  1.00  0.00      B    O  
ATOM   2371  H1  HOH B 784      22.091   9.135  27.714  1.00  0.00      B    H  
ATOM   2372  H2  HOH B 784      22.480   8.612  26.236  1.00  0.00      B    H  
ATOM   2373  O   HOH B 785      22.419   3.433  26.790  1.00  0.00      B    O  
ATOM   2374  H1  HOH B 785      23.098   2.878  26.302  1.00  0.00      B    H  
ATOM   2375  H2  HOH B 785      22.626   4.421  26.707  1.00  0.00      B    H  
ATOM   2376  O   HOH B 786      13.464  26.641  22.047  1.00  0.00      B    O  
ATOM   2377  H1  HOH B 786      14.229  27.239  22.193  1.00  0.00      B    H  
ATOM   2378  H2  HOH B 786      13.741  25.771  22.435  1.00  0.00      B    H  
ATOM   2379  O   HOH B 787       6.982   3.123  17.047  1.00  0.00      B    O  
ATOM   2380  H1  HOH B 787       7.130   3.153  16.051  1.00  0.00      B    H  
ATOM   2381  H2  HOH B 787       6.549   2.194  17.205  1.00  0.00      B    H  
ATOM   2382  O   HOH B 788       3.376  22.682   6.396  1.00  0.00      B    O  
ATOM   2383  H1  HOH B 788       3.487  21.872   5.752  1.00  0.00      B    H  
ATOM   2384  H2  HOH B 788       3.317  23.556   5.889  1.00  0.00      B    H  
ATOM   2385  O   HOH B 789      20.513  24.796  28.110  1.00  0.00      B    O  
ATOM   2386  H1  HOH B 789      20.529  24.898  29.091  1.00  0.00      B    H  
ATOM   2387  H2  HOH B 789      20.750  23.773  27.917  1.00  0.00      B    H  
ATOM   2388  O   HOH B 790      28.731  19.928  24.182  1.00  0.00      B    O  
ATOM   2389  H1  HOH B 790      28.617  20.824  24.668  1.00  0.00      B    H  
ATOM   2390  H2  HOH B 790      28.709  19.210  24.902  1.00  0.00      B    H  
ATOM   2391  O   HOH B 791       5.974  32.400   7.057  1.00  0.00      B    O  
ATOM   2392  H1  HOH B 791       5.667  33.381   7.191  1.00  0.00      B    H  
ATOM   2393  H2  HOH B 791       5.380  32.020   6.346  1.00  0.00      B    H  
ATOM   2394  O   HOH B 792      27.111  38.257   2.511  1.00  0.00      B    O  
ATOM   2395  H1  HOH B 792      26.146  38.241   2.750  1.00  0.00      B    H  
ATOM   2396  H2  HOH B 792      27.405  37.332   2.254  1.00  0.00      B    H  
ATOM   2397  O   HOH B 793      13.428  14.713  22.646  1.00  0.00      B    O  
ATOM   2398  H1  HOH B 793      12.949  14.918  21.758  1.00  0.00      B    H  
ATOM   2399  H2  HOH B 793      13.841  15.607  22.975  1.00  0.00      B    H  
ATOM   2400  O   HOH B 794       0.833  22.007  13.054  1.00  0.00      B    O  
ATOM   2401  H1  HOH B 794       0.376  21.117  13.332  1.00  0.00      B    H  
ATOM   2402  H2  HOH B 794       1.791  21.829  13.168  1.00  0.00      B    H  
ATOM   2403  O   HOH B 795      25.971  15.358  11.208  1.00  0.00      B    O  
ATOM   2404  H1  HOH B 795      26.795  15.776  10.834  1.00  0.00      B    H  
ATOM   2405  H2  HOH B 795      25.244  16.018  11.058  1.00  0.00      B    H  
ATOM   2406  O   HOH B 796      38.523  25.414  31.575  1.00  0.00      B    O  
ATOM   2407  H1  HOH B 796      37.556  25.047  31.349  1.00  0.00      B    H  
ATOM   2408  H2  HOH B 796      38.466  26.485  31.599  1.00  0.00      B    H  
ATOM   2409  O   HOH B 797      18.559  34.322  10.420  1.00  0.00      B    O  
ATOM   2410  H1  HOH B 797      18.656  33.991   9.465  1.00  0.00      B    H  
ATOM   2411  H2  HOH B 797      17.679  34.802  10.501  1.00  0.00      B    H  
ATOM   2412  O   HOH B 798      33.257  26.646   7.425  1.00  0.00      B    O  
ATOM   2413  H1  HOH B 798      32.379  26.444   7.926  1.00  0.00      B    H  
ATOM   2414  H2  HOH B 798      33.915  26.549   8.147  1.00  0.00      B    H  
ATOM   2415  O   HOH B 799       1.228  23.773  30.829  1.00  0.00      B    O  
ATOM   2416  H1  HOH B 799       2.028  24.272  31.166  1.00  0.00      B    H  
ATOM   2417  H2  HOH B 799       0.391  24.266  31.179  1.00  0.00      B    H  
ATOM   2418  O   HOH B 800      28.071  30.981  36.883  1.00  0.00      B    O  
ATOM   2419  H1  HOH B 800      28.282  30.314  37.580  1.00  0.00      B    H  
ATOM   2420  H2  HOH B 800      28.581  30.730  36.042  1.00  0.00      B    H  
ATOM   2421  O   HOH B 801      26.387  17.430   6.656  1.00  0.00      B    O  
ATOM   2422  H1  HOH B 801      26.344  16.691   5.996  1.00  0.00      B    H  
ATOM   2423  H2  HOH B 801      26.662  18.236   6.030  1.00  0.00      B    H  
ATOM   2424  O   HOH B 802      21.324  32.647   7.464  1.00  0.00      B    O  
ATOM   2425  H1  HOH B 802      22.269  32.781   7.849  1.00  0.00      B    H  
ATOM   2426  H2  HOH B 802      21.264  31.716   6.998  1.00  0.00      B    H  
ATOM   2427  O   HOH B 803      25.292  20.251  31.029  1.00  0.00      B    O  
ATOM   2428  H1  HOH B 803      24.503  20.741  30.834  1.00  0.00      B    H  
ATOM   2429  H2  HOH B 803      26.080  20.834  30.803  1.00  0.00      B    H  
ATOM   2430  O   HOH B 804      11.574  27.877  16.787  1.00  0.00      B    O  
ATOM   2431  H1  HOH B 804      12.037  27.366  16.067  1.00  0.00      B    H  
ATOM   2432  H2  HOH B 804      12.039  27.744  17.641  1.00  0.00      B    H  
ATOM   2433  O   HOH B 805      11.649   5.822   2.616  1.00  0.00      B    O  
ATOM   2434  H1  HOH B 805      11.610   5.459   1.652  1.00  0.00      B    H  
ATOM   2435  H2  HOH B 805      12.184   6.704   2.572  1.00  0.00      B    H  
ATOM   2436  O   HOH B 806      24.831  18.896  18.903  1.00  0.00      B    O  
ATOM   2437  H1  HOH B 806      24.325  18.052  19.099  1.00  0.00      B    H  
ATOM   2438  H2  HOH B 806      24.479  19.170  17.961  1.00  0.00      B    H  
ATOM   2439  O   HOH B 807      21.379  15.992  16.547  1.00  0.00      B    O  
ATOM   2440  H1  HOH B 807      20.581  16.598  16.443  1.00  0.00      B    H  
ATOM   2441  H2  HOH B 807      21.243  15.382  17.363  1.00  0.00      B    H  
ATOM   2442  O   HOH B 808      36.813  22.791  10.820  1.00  0.00      B    O  
ATOM   2443  H1  HOH B 808      36.172  22.257  11.449  1.00  0.00      B    H  
ATOM   2444  H2  HOH B 808      37.647  22.244  10.722  1.00  0.00      B    H  
ATOM   2445  O   HOH B 809      33.607  18.382   1.343  1.00  0.00      B    O  
ATOM   2446  H1  HOH B 809      33.336  17.490   0.941  1.00  0.00      B    H  
ATOM   2447  H2  HOH B 809      32.940  19.048   1.132  1.00  0.00      B    H  
ATOM   2448  O   HOH B 810      29.137   9.271  26.104  1.00  0.00      B    O  
ATOM   2449  H1  HOH B 810      29.491   9.281  25.167  1.00  0.00      B    H  
ATOM   2450  H2  HOH B 810      28.294   9.835  26.106  1.00  0.00      B    H  
ATOM   2451  O   HOH B 811      31.292  21.159  18.367  1.00  0.00      B    O  
ATOM   2452  H1  HOH B 811      31.397  21.122  19.361  1.00  0.00      B    H  
ATOM   2453  H2  HOH B 811      30.321  21.012  18.125  1.00  0.00      B    H  
ATOM   2454  O   HOH B 812      33.451  29.429  24.496  1.00  0.00      B    O  
ATOM   2455  H1  HOH B 812      32.990  28.666  23.899  1.00  0.00      B    H  
ATOM   2456  H2  HOH B 812      34.233  29.778  23.949  1.00  0.00      B    H  
ATOM   2457  O   HOH B 813      18.907  25.054   4.170  1.00  0.00      B    O  
ATOM   2458  H1  HOH B 813      19.714  24.892   4.706  1.00  0.00      B    H  
ATOM   2459  H2  HOH B 813      19.152  24.729   3.246  1.00  0.00      B    H  
ATOM   2460  O   HOH B 814      34.396   5.997  14.677  1.00  0.00      B    O  
ATOM   2461  H1  HOH B 814      35.321   6.224  14.283  1.00  0.00      B    H  
ATOM   2462  H2  HOH B 814      34.106   5.088  14.338  1.00  0.00      B    H  
ATOM   2463  O   HOH B 815      27.213   6.674   4.699  1.00  0.00      B    O  
ATOM   2464  H1  HOH B 815      27.568   7.514   4.232  1.00  0.00      B    H  
ATOM   2465  H2  HOH B 815      27.262   5.961   3.976  1.00  0.00      B    H  
ATOM   2466  O   HOH B 816      16.817   6.252  37.966  1.00  0.00      B    O  
ATOM   2467  H1  HOH B 816      16.338   5.493  38.425  1.00  0.00      B    H  
ATOM   2468  H2  HOH B 816      17.326   5.888  37.164  1.00  0.00      B    H  
ATOM   2469  O   HOH B 817      31.128  33.893  10.268  1.00  0.00      B    O  
ATOM   2470  H1  HOH B 817      30.248  34.392  10.403  1.00  0.00      B    H  
ATOM   2471  H2  HOH B 817      31.141  33.217  11.027  1.00  0.00      B    H  
ATOM   2472  O   HOH B 818      15.681  14.798  15.041  1.00  0.00      B    O  
ATOM   2473  H1  HOH B 818      15.585  14.044  14.329  1.00  0.00      B    H  
ATOM   2474  H2  HOH B 818      16.622  14.735  15.371  1.00  0.00      B    H  
ATOM   2475  O   HOH B 819       3.275  24.492   4.350  1.00  0.00      B    O  
ATOM   2476  H1  HOH B 819       3.735  23.648   4.045  1.00  0.00      B    H  
ATOM   2477  H2  HOH B 819       2.703  24.809   3.532  1.00  0.00      B    H  
ATOM   2478  O   HOH B 820      37.090  32.644   4.747  1.00  0.00      B    O  
ATOM   2479  H1  HOH B 820      37.944  32.202   4.899  1.00  0.00      B    H  
ATOM   2480  H2  HOH B 820      36.570  32.030   4.129  1.00  0.00      B    H  
ATOM   2481  O   HOH B 821      25.913   9.607  13.259  1.00  0.00      B    O  
ATOM   2482  H1  HOH B 821      26.460   8.811  12.937  1.00  0.00      B    H  
ATOM   2483  H2  HOH B 821      25.317   9.809  12.422  1.00  0.00      B    H  
ATOM   2484  O   HOH B 822       7.048   1.728   7.001  1.00  0.00      B    O  
ATOM   2485  H1  HOH B 822       6.722   0.739   7.204  1.00  0.00      B    H  
ATOM   2486  H2  HOH B 822       6.815   1.989   6.082  1.00  0.00      B    H  
ATOM   2487  O   HOH B 823      22.689   7.034  12.898  1.00  0.00      B    O  
ATOM   2488  H1  HOH B 823      23.354   7.048  12.191  1.00  0.00      B    H  
ATOM   2489  H2  HOH B 823      23.153   7.103  13.783  1.00  0.00      B    H  
ATOM   2490  O   HOH B 824      16.187  21.015   4.046  1.00  0.00      B    O  
ATOM   2491  H1  HOH B 824      16.655  21.722   4.642  1.00  0.00      B    H  
ATOM   2492  H2  HOH B 824      16.173  20.094   4.504  1.00  0.00      B    H  
ATOM   2493  O   HOH B 825      22.958   2.289  17.405  1.00  0.00      B    O  
ATOM   2494  H1  HOH B 825      23.075   3.060  16.760  1.00  0.00      B    H  
ATOM   2495  H2  HOH B 825      23.732   1.692  17.312  1.00  0.00      B    H  
ATOM   2496  O   HOH B 826      17.793  28.907   0.166  1.00  0.00      B    O  
ATOM   2497  H1  HOH B 826      17.397  28.677   1.079  1.00  0.00      B    H  
ATOM   2498  H2  HOH B 826      17.857  27.983  -0.326  1.00  0.00      B    H  
ATOM   2499  O   HOH B 827       2.091  28.610  29.848  1.00  0.00      B    O  
ATOM   2500  H1  HOH B 827       1.613  29.493  30.002  1.00  0.00      B    H  
ATOM   2501  H2  HOH B 827       3.049  28.836  29.657  1.00  0.00      B    H  
ATOM   2502  O   HOH B 828       6.492  28.152   9.595  1.00  0.00      B    O  
ATOM   2503  H1  HOH B 828       5.530  28.411   9.763  1.00  0.00      B    H  
ATOM   2504  H2  HOH B 828       6.730  27.340  10.119  1.00  0.00      B    H  
ATOM   2505  O   HOH B 829      27.399  32.708  13.519  1.00  0.00      B    O  
ATOM   2506  H1  HOH B 829      27.378  33.363  14.242  1.00  0.00      B    H  
ATOM   2507  H2  HOH B 829      28.007  31.937  13.842  1.00  0.00      B    H  
ATOM   2508  O   HOH B 830       6.162  23.681   2.272  1.00  0.00      B    O  
ATOM   2509  H1  HOH B 830       5.478  23.182   2.767  1.00  0.00      B    H  
ATOM   2510  H2  HOH B 830       5.849  23.838   1.275  1.00  0.00      B    H  
ATOM   2511  O   HOH B 831       4.074  14.571  26.656  1.00  0.00      B    O  
ATOM   2512  H1  HOH B 831       4.687  13.781  26.796  1.00  0.00      B    H  
ATOM   2513  H2  HOH B 831       4.713  15.396  26.628  1.00  0.00      B    H  
ATOM   2514  O   HOH B 832       5.784  16.761  25.989  1.00  0.00      B    O  
ATOM   2515  H1  HOH B 832       6.313  17.011  25.109  1.00  0.00      B    H  
ATOM   2516  H2  HOH B 832       6.282  17.156  26.730  1.00  0.00      B    H  
ATOM   2517  O   HOH B 833       7.400  28.905   2.102  1.00  0.00      B    O  
ATOM   2518  H1  HOH B 833       7.699  29.135   1.163  1.00  0.00      B    H  
ATOM   2519  H2  HOH B 833       6.434  28.476   1.949  1.00  0.00      B    H  
ATOM   2520  O   HOH B 834      24.577  10.984  24.141  1.00  0.00      B    O  
ATOM   2521  H1  HOH B 834      25.586  10.900  23.946  1.00  0.00      B    H  
ATOM   2522  H2  HOH B 834      24.178  10.036  24.356  1.00  0.00      B    H  
ATOM   2523  O   HOH B 835       3.762   6.817  30.834  1.00  0.00      B    O  
ATOM   2524  H1  HOH B 835       3.150   6.110  30.413  1.00  0.00      B    H  
ATOM   2525  H2  HOH B 835       3.420   6.895  31.785  1.00  0.00      B    H  
ATOM   2526  O   HOH B 836      32.542  16.647  12.659  1.00  0.00      B    O  
ATOM   2527  H1  HOH B 836      33.194  15.957  12.325  1.00  0.00      B    H  
ATOM   2528  H2  HOH B 836      31.666  16.225  12.929  1.00  0.00      B    H  
ATOM   2529  O   HOH B 837      36.960   4.427  25.487  1.00  0.00      B    O  
ATOM   2530  H1  HOH B 837      37.137   4.444  24.505  1.00  0.00      B    H  
ATOM   2531  H2  HOH B 837      36.548   5.338  25.705  1.00  0.00      B    H  
ATOM   2532  O   HOH B 838      17.458  22.293  -0.195  1.00  0.00      B    O  
ATOM   2533  H1  HOH B 838      17.425  21.452   0.353  1.00  0.00      B    H  
ATOM   2534  H2  HOH B 838      16.581  22.743  -0.068  1.00  0.00      B    H  
ATOM   2535  O   HOH B 839      38.175  24.872  34.363  1.00  0.00      B    O  
ATOM   2536  H1  HOH B 839      38.395  23.862  34.402  1.00  0.00      B    H  
ATOM   2537  H2  HOH B 839      38.387  25.199  33.416  1.00  0.00      B    H  
ATOM   2538  O   HOH B 840      12.073  30.383  12.942  1.00  0.00      B    O  
ATOM   2539  H1  HOH B 840      12.482  30.526  13.880  1.00  0.00      B    H  
ATOM   2540  H2  HOH B 840      12.730  30.042  12.276  1.00  0.00      B    H  
ATOM   2541  O   HOH B 841      28.328   7.037  20.033  1.00  0.00      B    O  
ATOM   2542  H1  HOH B 841      27.593   6.513  19.518  1.00  0.00      B    H  
ATOM   2543  H2  HOH B 841      29.060   7.186  19.371  1.00  0.00      B    H  
ATOM   2544  O   HOH B 842       7.587  10.787  28.522  1.00  0.00      B    O  
ATOM   2545  H1  HOH B 842       7.151   9.898  28.333  1.00  0.00      B    H  
ATOM   2546  H2  HOH B 842       7.516  10.904  29.516  1.00  0.00      B    H  
ATOM   2547  O   HOH B 843      28.877  34.844  32.813  1.00  0.00      B    O  
ATOM   2548  H1  HOH B 843      28.658  35.509  32.090  1.00  0.00      B    H  
ATOM   2549  H2  HOH B 843      29.123  33.978  32.353  1.00  0.00      B    H  
ATOM   2550  O   HOH B 844      18.570  36.914  33.746  1.00  0.00      B    O  
ATOM   2551  H1  HOH B 844      19.031  36.208  34.291  1.00  0.00      B    H  
ATOM   2552  H2  HOH B 844      19.171  37.264  33.083  1.00  0.00      B    H  
ATOM   2553  O   HOH B 845      38.182   2.086  11.936  1.00  0.00      B    O  
ATOM   2554  H1  HOH B 845      38.868   1.295  12.084  1.00  0.00      B    H  
ATOM   2555  H2  HOH B 845      38.074   2.720  12.750  1.00  0.00      B    H  
ATOM   2556  O   HOH B 846      21.127  18.266   0.066  1.00  0.00      B    O  
ATOM   2557  H1  HOH B 846      20.632  17.430   0.325  1.00  0.00      B    H  
ATOM   2558  H2  HOH B 846      20.507  18.992  -0.320  1.00  0.00      B    H  
ATOM   2559  O   HOH B 847      37.006   6.392   8.180  1.00  0.00      B    O  
ATOM   2560  H1  HOH B 847      36.135   6.539   7.664  1.00  0.00      B    H  
ATOM   2561  H2  HOH B 847      37.777   6.197   7.519  1.00  0.00      B    H  
ATOM   2562  O   HOH B 848      25.586  16.827  37.575  1.00  0.00      B    O  
ATOM   2563  H1  HOH B 848      24.932  17.575  37.483  1.00  0.00      B    H  
ATOM   2564  H2  HOH B 848      26.219  17.131  38.350  1.00  0.00      B    H  
ATOM   2565  O   HOH B 849      13.988   9.338   6.484  1.00  0.00      B    O  
ATOM   2566  H1  HOH B 849      13.933   9.840   7.371  1.00  0.00      B    H  
ATOM   2567  H2  HOH B 849      13.086   8.880   6.372  1.00  0.00      B    H  
ATOM   2568  O   HOH B 850      10.892   5.048   7.148  1.00  0.00      B    O  
ATOM   2569  H1  HOH B 850      11.293   4.520   6.351  1.00  0.00      B    H  
ATOM   2570  H2  HOH B 850      11.123   4.485   7.984  1.00  0.00      B    H  
ATOM   2571  O   HOH B 851      17.232   0.972   3.225  1.00  0.00      B    O  
ATOM   2572  H1  HOH B 851      16.240   1.073   3.148  1.00  0.00      B    H  
ATOM   2573  H2  HOH B 851      17.366   0.183   3.873  1.00  0.00      B    H  
ATOM   2574  O   HOH B 852      33.700  12.777  20.963  1.00  0.00      B    O  
ATOM   2575  H1  HOH B 852      34.629  12.975  20.557  1.00  0.00      B    H  
ATOM   2576  H2  HOH B 852      33.090  12.369  20.249  1.00  0.00      B    H  
ATOM   2577  O   HOH B 853       6.413   0.669  17.584  1.00  0.00      B    O  
ATOM   2578  H1  HOH B 853       6.984  -0.140  17.512  1.00  0.00      B    H  
ATOM   2579  H2  HOH B 853       5.956   0.611  18.463  1.00  0.00      B    H  
ATOM   2580  O   HOH B 854       4.824   7.427   0.529  1.00  0.00      B    O  
ATOM   2581  H1  HOH B 854       4.663   8.385   0.790  1.00  0.00      B    H  
ATOM   2582  H2  HOH B 854       5.295   6.973   1.286  1.00  0.00      B    H  
ATOM   2583  O   HOH B 855       4.213  10.025  11.706  1.00  0.00      B    O  
ATOM   2584  H1  HOH B 855       4.548  10.908  11.269  1.00  0.00      B    H  
ATOM   2585  H2  HOH B 855       3.324   9.798  11.272  1.00  0.00      B    H  
ATOM   2586  O   HOH B 856      35.990   9.978  36.397  1.00  0.00      B    O  
ATOM   2587  H1  HOH B 856      35.326   9.389  35.950  1.00  0.00      B    H  
ATOM   2588  H2  HOH B 856      35.505  10.404  37.140  1.00  0.00      B    H  
ATOM   2589  O   HOH B 857      34.121  13.558  31.066  1.00  0.00      B    O  
ATOM   2590  H1  HOH B 857      33.519  13.088  30.397  1.00  0.00      B    H  
ATOM   2591  H2  HOH B 857      35.011  13.794  30.640  1.00  0.00      B    H  
ATOM   2592  O   HOH B 858      16.451  13.812   8.485  1.00  0.00      B    O  
ATOM   2593  H1  HOH B 858      16.681  12.967   7.942  1.00  0.00      B    H  
ATOM   2594  H2  HOH B 858      16.940  13.769   9.335  1.00  0.00      B    H  
ATOM   2595  O   HOH B 859      39.015  29.000  20.856  1.00  0.00      B    O  
ATOM   2596  H1  HOH B 859      39.278  28.609  19.894  1.00  0.00      B    H  
ATOM   2597  H2  HOH B 859      38.030  29.165  20.798  1.00  0.00      B    H  
ATOM   2598  O   HOH B 860      27.937  32.283   1.956  1.00  0.00      B    O  
ATOM   2599  H1  HOH B 860      28.229  32.888   1.179  1.00  0.00      B    H  
ATOM   2600  H2  HOH B 860      27.008  31.941   1.772  1.00  0.00      B    H  
ATOM   2601  O   HOH B 861      18.410  32.448  30.185  1.00  0.00      B    O  
ATOM   2602  H1  HOH B 861      17.691  32.172  29.558  1.00  0.00      B    H  
ATOM   2603  H2  HOH B 861      18.131  33.408  30.468  1.00  0.00      B    H  
ATOM   2604  O   HOH B 862      30.138  32.591  28.332  1.00  0.00      B    O  
ATOM   2605  H1  HOH B 862      30.216  31.668  28.728  1.00  0.00      B    H  
ATOM   2606  H2  HOH B 862      30.996  32.992  28.336  1.00  0.00      B    H  
ATOM   2607  O   HOH B 863      29.953   0.359   0.884  1.00  0.00      B    O  
ATOM   2608  H1  HOH B 863      30.640   0.435   1.612  1.00  0.00      B    H  
ATOM   2609  H2  HOH B 863      29.877  -0.555   0.555  1.00  0.00      B    H  
ATOM   2610  O   HOH B 864      10.896   5.334  14.901  1.00  0.00      B    O  
ATOM   2611  H1  HOH B 864      11.354   4.447  14.758  1.00  0.00      B    H  
ATOM   2612  H2  HOH B 864      10.042   5.082  15.450  1.00  0.00      B    H  
ATOM   2613  O   HOH B 865      38.830  28.136  12.730  1.00  0.00      B    O  
ATOM   2614  H1  HOH B 865      38.129  27.977  13.413  1.00  0.00      B    H  
ATOM   2615  H2  HOH B 865      39.636  28.496  13.211  1.00  0.00      B    H  
ATOM   2616  O   HOH B 866       2.372  10.645   0.451  1.00  0.00      B    O  
ATOM   2617  H1  HOH B 866       2.501  10.542  -0.603  1.00  0.00      B    H  
ATOM   2618  H2  HOH B 866       3.320  10.537   0.865  1.00  0.00      B    H  
ATOM   2619  O   HOH B 867      20.947  35.592  17.248  1.00  0.00      B    O  
ATOM   2620  H1  HOH B 867      20.130  35.283  17.760  1.00  0.00      B    H  
ATOM   2621  H2  HOH B 867      21.112  36.600  17.503  1.00  0.00      B    H  
ATOM   2622  O   HOH B 868      35.364  10.176   7.914  1.00  0.00      B    O  
ATOM   2623  H1  HOH B 868      35.875  11.006   7.555  1.00  0.00      B    H  
ATOM   2624  H2  HOH B 868      35.930   9.736   8.610  1.00  0.00      B    H  
ATOM   2625  O   HOH B 869      37.753  15.144  38.591  1.00  0.00      B    O  
ATOM   2626  H1  HOH B 869      38.769  15.169  38.359  1.00  0.00      B    H  
ATOM   2627  H2  HOH B 869      37.672  14.783  39.503  1.00  0.00      B    H  
ATOM   2628  O   HOH B 870      23.476  25.135  34.815  1.00  0.00      B    O  
ATOM   2629  H1  HOH B 870      23.680  25.737  34.021  1.00  0.00      B    H  
ATOM   2630  H2  HOH B 870      22.878  25.635  35.524  1.00  0.00      B    H  
ATOM   2631  O   HOH B 871      37.841  19.302  27.179  1.00  0.00      B    O  
ATOM   2632  H1  HOH B 871      37.239  19.631  26.395  1.00  0.00      B    H  
ATOM   2633  H2  HOH B 871      37.239  18.612  27.658  1.00  0.00      B    H  
ATOM   2634  O   HOH B 872       2.149  31.089   7.740  1.00  0.00      B    O  
ATOM   2635  H1  HOH B 872       1.753  31.965   7.880  1.00  0.00      B    H  
ATOM   2636  H2  HOH B 872       2.919  31.051   8.357  1.00  0.00      B    H  
ATOM   2637  O   HOH B 873      24.814   3.566  21.479  1.00  0.00      B    O  
ATOM   2638  H1  HOH B 873      24.059   3.001  21.201  1.00  0.00      B    H  
ATOM   2639  H2  HOH B 873      25.688   3.328  20.976  1.00  0.00      B    H  
ATOM   2640  O   HOH B 874       7.814  11.806  16.705  1.00  0.00      B    O  
ATOM   2641  H1  HOH B 874       8.377  10.981  16.652  1.00  0.00      B    H  
ATOM   2642  H2  HOH B 874       7.948  12.241  15.824  1.00  0.00      B    H  
ATOM   2643  O   HOH B 875      18.777   3.942  18.462  1.00  0.00      B    O  
ATOM   2644  H1  HOH B 875      18.236   3.967  17.576  1.00  0.00      B    H  
ATOM   2645  H2  HOH B 875      19.708   4.285  18.199  1.00  0.00      B    H  
ATOM   2646  O   HOH B 876      14.204   5.161  11.894  1.00  0.00      B    O  
ATOM   2647  H1  HOH B 876      14.309   4.821  12.851  1.00  0.00      B    H  
ATOM   2648  H2  HOH B 876      13.369   5.770  11.842  1.00  0.00      B    H  
ATOM   2649  O   HOH B 877      15.948   1.252   7.150  1.00  0.00      B    O  
ATOM   2650  H1  HOH B 877      16.448   1.743   7.920  1.00  0.00      B    H  
ATOM   2651  H2  HOH B 877      16.555   0.466   6.919  1.00  0.00      B    H  
ATOM   2652  O   HOH B 878      38.643  24.685  13.429  1.00  0.00      B    O  
ATOM   2653  H1  HOH B 878      39.032  23.799  13.275  1.00  0.00      B    H  
ATOM   2654  H2  HOH B 878      39.428  25.309  13.775  1.00  0.00      B    H  
ATOM   2655  O   HOH B 879      38.191  27.958  31.327  1.00  0.00      B    O  
ATOM   2656  H1  HOH B 879      37.519  28.319  32.005  1.00  0.00      B    H  
ATOM   2657  H2  HOH B 879      39.020  28.580  31.337  1.00  0.00      B    H  
ATOM   2658  O   HOH B 880      33.302  17.469  28.363  1.00  0.00      B    O  
ATOM   2659  H1  HOH B 880      33.607  16.543  28.242  1.00  0.00      B    H  
ATOM   2660  H2  HOH B 880      32.502  17.457  29.041  1.00  0.00      B    H  
ATOM   2661  O   HOH B 881      29.035  36.317  10.575  1.00  0.00      B    O  
ATOM   2662  H1  HOH B 881      28.644  35.338  10.701  1.00  0.00      B    H  
ATOM   2663  H2  HOH B 881      28.433  36.888  11.156  1.00  0.00      B    H  
ATOM   2664  O   HOH B 882      22.022  27.085  27.522  1.00  0.00      B    O  
ATOM   2665  H1  HOH B 882      21.904  27.791  28.191  1.00  0.00      B    H  
ATOM   2666  H2  HOH B 882      21.465  26.261  27.766  1.00  0.00      B    H  
ATOM   2667  O   HOH B 883      35.895  20.154  30.856  1.00  0.00      B    O  
ATOM   2668  H1  HOH B 883      36.150  20.517  29.895  1.00  0.00      B    H  
ATOM   2669  H2  HOH B 883      36.359  20.739  31.524  1.00  0.00      B    H  
ATOM   2670  O   HOH B 884       8.604  36.488  12.313  1.00  0.00      B    O  
ATOM   2671  H1  HOH B 884       8.454  35.539  11.937  1.00  0.00      B    H  
ATOM   2672  H2  HOH B 884       8.870  37.008  11.527  1.00  0.00      B    H  
ATOM   2673  O   HOH B 885      17.084  17.832   4.922  1.00  0.00      B    O  
ATOM   2674  H1  HOH B 885      17.605  17.801   5.837  1.00  0.00      B    H  
ATOM   2675  H2  HOH B 885      17.803  17.836   4.218  1.00  0.00      B    H  
ATOM   2676  O   HOH B 886      33.661  24.442  10.961  1.00  0.00      B    O  
ATOM   2677  H1  HOH B 886      33.235  24.302  11.862  1.00  0.00      B    H  
ATOM   2678  H2  HOH B 886      33.719  23.607  10.437  1.00  0.00      B    H  
ATOM   2679  O   HOH B 887      22.321  30.172   9.600  1.00  0.00      B    O  
ATOM   2680  H1  HOH B 887      23.129  29.614   9.989  1.00  0.00      B    H  
ATOM   2681  H2  HOH B 887      22.829  31.071   9.282  1.00  0.00      B    H  
ATOM   2682  O   HOH B 888      31.819   9.314  13.195  1.00  0.00      B    O  
ATOM   2683  H1  HOH B 888      31.873   8.373  13.551  1.00  0.00      B    H  
ATOM   2684  H2  HOH B 888      30.796   9.469  13.071  1.00  0.00      B    H  
ATOM   2685  O   HOH B 889      14.073  29.516  10.952  1.00  0.00      B    O  
ATOM   2686  H1  HOH B 889      14.935  29.030  11.122  1.00  0.00      B    H  
ATOM   2687  H2  HOH B 889      13.563  28.884  10.386  1.00  0.00      B    H  
ATOM   2688  O   HOH B 890       1.589   8.035  27.330  1.00  0.00      B    O  
ATOM   2689  H1  HOH B 890       0.977   7.182  27.422  1.00  0.00      B    H  
ATOM   2690  H2  HOH B 890       1.703   8.152  26.280  1.00  0.00      B    H  
ATOM   2691  O   HOH B 891       8.818  14.229  37.000  1.00  0.00      B    O  
ATOM   2692  H1  HOH B 891       7.996  14.819  37.173  1.00  0.00      B    H  
ATOM   2693  H2  HOH B 891       9.578  14.873  36.723  1.00  0.00      B    H  
ATOM   2694  O   HOH B 892       9.438  20.472  31.814  1.00  0.00      B    O  
ATOM   2695  H1  HOH B 892       9.421  21.439  31.597  1.00  0.00      B    H  
ATOM   2696  H2  HOH B 892       8.557  20.219  32.286  1.00  0.00      B    H  
ATOM   2697  O   HOH B 893      33.876   8.882  23.840  1.00  0.00      B    O  
ATOM   2698  H1  HOH B 893      34.678   9.347  24.030  1.00  0.00      B    H  
ATOM   2699  H2  HOH B 893      33.465   9.166  22.972  1.00  0.00      B    H  
ATOM   2700  O   HOH B 894      25.804   4.351  35.232  1.00  0.00      B    O  
ATOM   2701  H1  HOH B 894      26.198   3.889  34.367  1.00  0.00      B    H  
ATOM   2702  H2  HOH B 894      25.231   3.677  35.673  1.00  0.00      B    H  
ATOM   2703  O   HOH B 895      31.880  34.609  16.157  1.00  0.00      B    O  
ATOM   2704  H1  HOH B 895      31.944  33.726  15.596  1.00  0.00      B    H  
ATOM   2705  H2  HOH B 895      32.763  34.645  16.628  1.00  0.00      B    H  
ATOM   2706  O   HOH B 896      36.961  27.256  14.916  1.00  0.00      B    O  
ATOM   2707  H1  HOH B 896      35.963  26.953  15.006  1.00  0.00      B    H  
ATOM   2708  H2  HOH B 896      37.558  26.409  14.680  1.00  0.00      B    H  
ATOM   2709  O   HOH B 897      36.206  32.515  25.813  1.00  0.00      B    O  
ATOM   2710  H1  HOH B 897      36.402  33.507  25.967  1.00  0.00      B    H  
ATOM   2711  H2  HOH B 897      37.020  32.012  25.940  1.00  0.00      B    H  
ATOM   2712  O   HOH B 898       3.263  14.548  35.118  1.00  0.00      B    O  
ATOM   2713  H1  HOH B 898       2.620  13.760  34.977  1.00  0.00      B    H  
ATOM   2714  H2  HOH B 898       2.968  15.316  34.566  1.00  0.00      B    H  
ATOM   2715  O   HOH B 899       1.522  29.580  23.709  1.00  0.00      B    O  
ATOM   2716  H1  HOH B 899       1.734  30.573  23.524  1.00  0.00      B    H  
ATOM   2717  H2  HOH B 899       1.951  29.038  22.990  1.00  0.00      B    H  
ATOM   2718  O   HOH B 900       7.425  10.043  13.990  1.00  0.00      B    O  
ATOM   2719  H1  HOH B 900       7.285   9.339  13.259  1.00  0.00      B    H  
ATOM   2720  H2  HOH B 900       8.042  10.795  13.645  1.00  0.00      B    H  
ATOM   2721  O   HOH B 901      27.340  30.107  16.289  1.00  0.00      B    O  
ATOM   2722  H1  HOH B 901      27.989  29.439  15.960  1.00  0.00      B    H  
ATOM   2723  H2  HOH B 901      27.793  31.003  16.331  1.00  0.00      B    H  
ATOM   2724  O   HOH B 902      28.289  32.495  17.686  1.00  0.00      B    O  
ATOM   2725  H1  HOH B 902      27.690  32.373  18.492  1.00  0.00      B    H  
ATOM   2726  H2  HOH B 902      28.966  33.245  17.969  1.00  0.00      B    H  
ATOM   2727  O   HOH B 903      37.875   8.074  35.050  1.00  0.00      B    O  
ATOM   2728  H1  HOH B 903      37.549   7.173  34.764  1.00  0.00      B    H  
ATOM   2729  H2  HOH B 903      37.108   8.677  35.282  1.00  0.00      B    H  
ATOM   2730  O   HOH B 904      15.498   2.806  35.052  1.00  0.00      B    O  
ATOM   2731  H1  HOH B 904      16.200   2.721  34.331  1.00  0.00      B    H  
ATOM   2732  H2  HOH B 904      15.858   3.110  35.912  1.00  0.00      B    H  
ATOM   2733  O   HOH B 905      14.921  11.734  36.737  1.00  0.00      B    O  
ATOM   2734  H1  HOH B 905      15.223  11.417  35.782  1.00  0.00      B    H  
ATOM   2735  H2  HOH B 905      15.353  11.201  37.458  1.00  0.00      B    H  
ATOM   2736  O   HOH B 906      13.198   2.756  31.207  1.00  0.00      B    O  
ATOM   2737  H1  HOH B 906      13.353   2.302  30.261  1.00  0.00      B    H  
ATOM   2738  H2  HOH B 906      12.195   2.606  31.516  1.00  0.00      B    H  
ATOM   2739  O   HOH B 907       9.134   8.979  24.071  1.00  0.00      B    O  
ATOM   2740  H1  HOH B 907       9.923   8.984  23.370  1.00  0.00      B    H  
ATOM   2741  H2  HOH B 907       9.511   8.552  24.885  1.00  0.00      B    H  
ATOM   2742  O   HOH B 908      33.006   4.061   1.336  1.00  0.00      B    O  
ATOM   2743  H1  HOH B 908      33.319   4.960   1.013  1.00  0.00      B    H  
ATOM   2744  H2  HOH B 908      33.700   3.672   1.963  1.00  0.00      B    H  
ATOM   2745  O   HOH B 909      27.120  26.066  19.739  1.00  0.00      B    O  
ATOM   2746  H1  HOH B 909      26.818  26.912  19.320  1.00  0.00      B    H  
ATOM   2747  H2  HOH B 909      27.760  25.610  19.097  1.00  0.00      B    H  
ATOM   2748  O   HOH B 910      37.042   7.021  31.712  1.00  0.00      B    O  
ATOM   2749  H1  HOH B 910      37.659   6.200  31.976  1.00  0.00      B    H  
ATOM   2750  H2  HOH B 910      37.568   7.843  31.941  1.00  0.00      B    H  
ATOM   2751  O   HOH B 911       7.939  29.324   4.692  1.00  0.00      B    O  
ATOM   2752  H1  HOH B 911       7.612  29.042   3.733  1.00  0.00      B    H  
ATOM   2753  H2  HOH B 911       7.870  30.327   4.609  1.00  0.00      B    H  
ATOM   2754  O   HOH B 912      36.391  10.981  23.276  1.00  0.00      B    O  
ATOM   2755  H1  HOH B 912      36.327  11.435  24.199  1.00  0.00      B    H  
ATOM   2756  H2  HOH B 912      37.326  10.696  23.162  1.00  0.00      B    H  
ATOM   2757  O   HOH B 913      29.460  23.762  22.795  1.00  0.00      B    O  
ATOM   2758  H1  HOH B 913      28.852  23.281  23.488  1.00  0.00      B    H  
ATOM   2759  H2  HOH B 913      29.594  24.730  23.033  1.00  0.00      B    H  
ATOM   2760  O   HOH B 914       5.295  21.809  17.571  1.00  0.00      B    O  
ATOM   2761  H1  HOH B 914       4.370  21.962  17.293  1.00  0.00      B    H  
ATOM   2762  H2  HOH B 914       5.195  21.714  18.596  1.00  0.00      B    H  
ATOM   2763  O   HOH B 915      27.053  10.730  23.112  1.00  0.00      B    O  
ATOM   2764  H1  HOH B 915      27.889  11.271  23.018  1.00  0.00      B    H  
ATOM   2765  H2  HOH B 915      27.282   9.847  22.675  1.00  0.00      B    H  
ATOM   2766  O   HOH B 916      21.208   6.109  16.072  1.00  0.00      B    O  
ATOM   2767  H1  HOH B 916      21.056   6.539  17.013  1.00  0.00      B    H  
ATOM   2768  H2  HOH B 916      21.215   6.875  15.389  1.00  0.00      B    H  
ATOM   2769  O   HOH B 917      23.553  19.469  16.331  1.00  0.00      B    O  
ATOM   2770  H1  HOH B 917      24.222  20.148  15.936  1.00  0.00      B    H  
ATOM   2771  H2  HOH B 917      23.545  18.604  15.785  1.00  0.00      B    H  
ATOM   2772  O   HOH B 918      10.945  19.002  28.043  1.00  0.00      B    O  
ATOM   2773  H1  HOH B 918      11.279  19.643  28.719  1.00  0.00      B    H  
ATOM   2774  H2  HOH B 918      11.032  18.146  28.587  1.00  0.00      B    H  
ATOM   2775  O   HOH B 919       3.760  35.981  21.990  1.00  0.00      B    O  
ATOM   2776  H1  HOH B 919       4.482  35.261  21.812  1.00  0.00      B    H  
ATOM   2777  H2  HOH B 919       4.359  36.769  22.253  1.00  0.00      B    H  
ATOM   2778  O   HOH B 920      33.377   7.658  26.595  1.00  0.00      B    O  
ATOM   2779  H1  HOH B 920      33.106   8.182  25.794  1.00  0.00      B    H  
ATOM   2780  H2  HOH B 920      32.833   6.822  26.583  1.00  0.00      B    H  
ATOM   2781  O   HOH B 921      15.506   0.751  16.437  1.00  0.00      B    O  
ATOM   2782  H1  HOH B 921      15.364   0.868  15.391  1.00  0.00      B    H  
ATOM   2783  H2  HOH B 921      15.154   1.563  16.899  1.00  0.00      B    H  
ATOM   2784  O   HOH B 922      11.656  32.694  37.568  1.00  0.00      B    O  
ATOM   2785  H1  HOH B 922      11.959  32.718  38.525  1.00  0.00      B    H  
ATOM   2786  H2  HOH B 922      12.458  32.124  37.034  1.00  0.00      B    H  
ATOM   2787  O   HOH B 923      17.959   3.245  11.776  1.00  0.00      B    O  
ATOM   2788  H1  HOH B 923      17.890   4.050  12.348  1.00  0.00      B    H  
ATOM   2789  H2  HOH B 923      18.903   2.833  11.899  1.00  0.00      B    H  
ATOM   2790  O   HOH B 924      11.904  34.824  32.157  1.00  0.00      B    O  
ATOM   2791  H1  HOH B 924      12.308  34.970  33.056  1.00  0.00      B    H  
ATOM   2792  H2  HOH B 924      11.850  33.813  32.068  1.00  0.00      B    H  
ATOM   2793  O   HOH B 925      18.991   2.723  14.682  1.00  0.00      B    O  
ATOM   2794  H1  HOH B 925      18.655   1.940  14.123  1.00  0.00      B    H  
ATOM   2795  H2  HOH B 925      19.615   3.220  14.062  1.00  0.00      B    H  
ATOM   2796  O   HOH B 926      12.353  27.648   9.399  1.00  0.00      B    O  
ATOM   2797  H1  HOH B 926      12.802  26.639   9.381  1.00  0.00      B    H  
ATOM   2798  H2  HOH B 926      11.356  27.485   9.280  1.00  0.00      B    H  
ATOM   2799  O   HOH B 927      25.616  10.428  38.499  1.00  0.00      B    O  
ATOM   2800  H1  HOH B 927      25.877  10.837  39.405  1.00  0.00      B    H  
ATOM   2801  H2  HOH B 927      25.228   9.454  38.831  1.00  0.00      B    H  
ATOM   2802  O   HOH B 928      31.531  37.799  15.802  1.00  0.00      B    O  
ATOM   2803  H1  HOH B 928      32.308  37.197  16.047  1.00  0.00      B    H  
ATOM   2804  H2  HOH B 928      31.579  37.884  14.802  1.00  0.00      B    H  
ATOM   2805  O   HOH B 929      12.001  15.084  33.042  1.00  0.00      B    O  
ATOM   2806  H1  HOH B 929      12.973  14.735  33.230  1.00  0.00      B    H  
ATOM   2807  H2  HOH B 929      11.464  14.270  32.656  1.00  0.00      B    H  
ATOM   2808  O   HOH B 930      27.819  21.067   1.489  1.00  0.00      B    O  
ATOM   2809  H1  HOH B 930      28.326  21.927   1.268  1.00  0.00      B    H  
ATOM   2810  H2  HOH B 930      26.884  21.181   1.108  1.00  0.00      B    H  
ATOM   2811  O   HOH B 931      18.604   3.470  28.898  1.00  0.00      B    O  
ATOM   2812  H1  HOH B 931      18.539   2.464  29.138  1.00  0.00      B    H  
ATOM   2813  H2  HOH B 931      17.819   3.716  28.355  1.00  0.00      B    H  
ATOM   2814  O   HOH B 932      12.363   3.124  16.139  1.00  0.00      B    O  
ATOM   2815  H1  HOH B 932      11.460   2.722  15.927  1.00  0.00      B    H  
ATOM   2816  H2  HOH B 932      12.522   3.044  17.107  1.00  0.00      B    H  
ATOM   2817  O   HOH B 933      21.295   4.299  29.214  1.00  0.00      B    O  
ATOM   2818  H1  HOH B 933      20.385   3.873  29.414  1.00  0.00      B    H  
ATOM   2819  H2  HOH B 933      21.546   4.167  28.205  1.00  0.00      B    H  
ATOM   2820  O   HOH B 934       2.539   8.850   7.847  1.00  0.00      B    O  
ATOM   2821  H1  HOH B 934       3.296   8.160   7.769  1.00  0.00      B    H  
ATOM   2822  H2  HOH B 934       2.277   9.008   8.831  1.00  0.00      B    H  
ATOM   2823  O   HOH B 935       8.392  10.911   6.245  1.00  0.00      B    O  
ATOM   2824  H1  HOH B 935       8.347  11.063   7.264  1.00  0.00      B    H  
ATOM   2825  H2  HOH B 935       7.475  10.736   5.961  1.00  0.00      B    H  
ATOM   2826  O   HOH B 936      26.624  16.135  17.110  1.00  0.00      B    O  
ATOM   2827  H1  HOH B 936      25.634  16.307  17.188  1.00  0.00      B    H  
ATOM   2828  H2  HOH B 936      26.759  15.136  17.021  1.00  0.00      B    H  
ATOM   2829  O   HOH B 937      25.919  20.328  15.355  1.00  0.00      B    O  
ATOM   2830  H1  HOH B 937      26.592  19.616  15.575  1.00  0.00      B    H  
ATOM   2831  H2  HOH B 937      26.009  20.961  16.140  1.00  0.00      B    H  
ATOM   2832  O   HOH B 938      32.893  12.083  36.094  1.00  0.00      B    O  
ATOM   2833  H1  HOH B 938      33.324  12.624  35.281  1.00  0.00      B    H  
ATOM   2834  H2  HOH B 938      32.503  11.244  35.706  1.00  0.00      B    H  
ATOM   2835  O   HOH B 939       0.683  12.202   6.477  1.00  0.00      B    O  
ATOM   2836  H1  HOH B 939      -0.083  12.043   5.852  1.00  0.00      B    H  
ATOM   2837  H2  HOH B 939       0.423  12.841   7.208  1.00  0.00      B    H  
ATOM   2838  O   HOH B 940      29.129  27.301   5.552  1.00  0.00      B    O  
ATOM   2839  H1  HOH B 940      30.084  27.690   5.719  1.00  0.00      B    H  
ATOM   2840  H2  HOH B 940      29.119  26.305   5.669  1.00  0.00      B    H  
ATOM   2841  O   HOH B 941      35.236  36.527   5.329  1.00  0.00      B    O  
ATOM   2842  H1  HOH B 941      35.940  36.692   4.600  1.00  0.00      B    H  
ATOM   2843  H2  HOH B 941      35.237  35.534   5.597  1.00  0.00      B    H  
ATOM   2844  O   HOH B 942       5.823   1.506   4.513  1.00  0.00      B    O  
ATOM   2845  H1  HOH B 942       6.162   1.160   3.587  1.00  0.00      B    H  
ATOM   2846  H2  HOH B 942       4.805   1.603   4.491  1.00  0.00      B    H  
ATOM   2847  O   HOH B 943      25.363  20.009  23.209  1.00  0.00      B    O  
ATOM   2848  H1  HOH B 943      26.164  19.908  23.833  1.00  0.00      B    H  
ATOM   2849  H2  HOH B 943      25.798  20.140  22.296  1.00  0.00      B    H  
ATOM   2850  O   HOH B 944      31.391  22.871  21.008  1.00  0.00      B    O  
ATOM   2851  H1  HOH B 944      31.517  23.651  20.367  1.00  0.00      B    H  
ATOM   2852  H2  HOH B 944      30.785  23.163  21.818  1.00  0.00      B    H  
ATOM   2853  O   HOH B 945      38.975   6.113  27.068  1.00  0.00      B    O  
ATOM   2854  H1  HOH B 945      39.178   5.583  26.205  1.00  0.00      B    H  
ATOM   2855  H2  HOH B 945      37.996   6.225  27.041  1.00  0.00      B    H  
ATOM   2856  O   HOH B 946       2.054  15.809  27.888  1.00  0.00      B    O  
ATOM   2857  H1  HOH B 946       2.630  15.604  27.023  1.00  0.00      B    H  
ATOM   2858  H2  HOH B 946       1.890  14.968  28.377  1.00  0.00      B    H  
ATOM   2859  O   HOH B 947       5.309   9.195  15.621  1.00  0.00      B    O  
ATOM   2860  H1  HOH B 947       5.983   9.552  14.991  1.00  0.00      B    H  
ATOM   2861  H2  HOH B 947       4.726   8.547  15.105  1.00  0.00      B    H  
ATOM   2862  O   HOH B 948      12.050  35.434  25.131  1.00  0.00      B    O  
ATOM   2863  H1  HOH B 948      11.478  36.039  24.653  1.00  0.00      B    H  
ATOM   2864  H2  HOH B 948      11.497  34.789  25.727  1.00  0.00      B    H  
ATOM   2865  O   HOH B 949      11.535  35.377   7.026  1.00  0.00      B    O  
ATOM   2866  H1  HOH B 949      12.151  35.146   7.839  1.00  0.00      B    H  
ATOM   2867  H2  HOH B 949      11.668  34.554   6.433  1.00  0.00      B    H  
ATOM   2868  O   HOH B 950       5.012  37.985  23.754  1.00  0.00      B    O  
ATOM   2869  H1  HOH B 950       4.088  38.406  23.796  1.00  0.00      B    H  
ATOM   2870  H2  HOH B 950       5.644  38.582  23.243  1.00  0.00      B    H  
ATOM   2871  O   HOH B 951      12.006  15.655   6.127  1.00  0.00      B    O  
ATOM   2872  H1  HOH B 951      12.378  15.934   7.048  1.00  0.00      B    H  
ATOM   2873  H2  HOH B 951      12.080  14.639   6.080  1.00  0.00      B    H  
ATOM   2874  O   HOH B 952      19.534  27.157  35.344  1.00  0.00      B    O  
ATOM   2875  H1  HOH B 952      19.525  27.146  34.342  1.00  0.00      B    H  
ATOM   2876  H2  HOH B 952      18.542  27.194  35.667  1.00  0.00      B    H  
ATOM   2877  O   HOH B 953      13.072  16.736  11.119  1.00  0.00      B    O  
ATOM   2878  H1  HOH B 953      12.764  17.667  10.844  1.00  0.00      B    H  
ATOM   2879  H2  HOH B 953      13.755  16.875  11.839  1.00  0.00      B    H  
ATOM   2880  O   HOH B 954      18.941  21.977  15.033  1.00  0.00      B    O  
ATOM   2881  H1  HOH B 954      18.416  22.315  15.804  1.00  0.00      B    H  
ATOM   2882  H2  HOH B 954      19.727  21.568  15.458  1.00  0.00      B    H  
ATOM   2883  O   HOH B 955      15.953   3.978  28.410  1.00  0.00      B    O  
ATOM   2884  H1  HOH B 955      15.655   3.016  28.479  1.00  0.00      B    H  
ATOM   2885  H2  HOH B 955      16.263   4.262  29.347  1.00  0.00      B    H  
ATOM   2886  O   HOH B 956      17.151  35.891  26.781  1.00  0.00      B    O  
ATOM   2887  H1  HOH B 956      17.057  36.395  25.853  1.00  0.00      B    H  
ATOM   2888  H2  HOH B 956      18.114  36.114  27.117  1.00  0.00      B    H  
ATOM   2889  O   HOH B 957      17.959  15.237  29.712  1.00  0.00      B    O  
ATOM   2890  H1  HOH B 957      17.915  15.426  30.752  1.00  0.00      B    H  
ATOM   2891  H2  HOH B 957      17.223  15.771  29.192  1.00  0.00      B    H  
ATOM   2892  O   HOH B 958      30.092   4.449  15.723  1.00  0.00      B    O  
ATOM   2893  H1  HOH B 958      30.602   3.946  15.050  1.00  0.00      B    H  
ATOM   2894  H2  HOH B 958      30.800   4.873  16.313  1.00  0.00      B    H  
ATOM   2895  O   HOH B 959      12.054  26.287  37.517  1.00  0.00      B    O  
ATOM   2896  H1  HOH B 959      12.092  25.281  37.668  1.00  0.00      B    H  
ATOM   2897  H2  HOH B 959      12.817  26.780  37.891  1.00  0.00      B    H  
ATOM   2898  O   HOH B 960      29.209  15.909   2.749  1.00  0.00      B    O  
ATOM   2899  H1  HOH B 960      28.791  16.834   2.601  1.00  0.00      B    H  
ATOM   2900  H2  HOH B 960      30.174  16.042   3.040  1.00  0.00      B    H  
ATOM   2901  O   HOH B 961      14.552  11.626  15.645  1.00  0.00      B    O  
ATOM   2902  H1  HOH B 961      14.034  10.766  15.919  1.00  0.00      B    H  
ATOM   2903  H2  HOH B 961      14.784  12.064  16.505  1.00  0.00      B    H  
ATOM   2904  O   HOH B 962      16.211  19.991   7.842  1.00  0.00      B    O  
ATOM   2905  H1  HOH B 962      16.112  19.149   8.456  1.00  0.00      B    H  
ATOM   2906  H2  HOH B 962      17.219  19.988   7.594  1.00  0.00      B    H  
ATOM   2907  O   HOH B 963      12.602  19.327  10.437  1.00  0.00      B    O  
ATOM   2908  H1  HOH B 963      11.915  19.499  11.129  1.00  0.00      B    H  
ATOM   2909  H2  HOH B 963      13.540  19.263  10.875  1.00  0.00      B    H  
ATOM   2910  O   HOH B 964      34.479  30.625  37.603  1.00  0.00      B    O  
ATOM   2911  H1  HOH B 964      34.580  30.649  36.608  1.00  0.00      B    H  
ATOM   2912  H2  HOH B 964      33.498  30.646  37.929  1.00  0.00      B    H  
ATOM   2913  O   HOH B 965      37.448  31.169  12.508  1.00  0.00      B    O  
ATOM   2914  H1  HOH B 965      37.715  30.532  13.251  1.00  0.00      B    H  
ATOM   2915  H2  HOH B 965      38.234  31.157  11.851  1.00  0.00      B    H  
ATOM   2916  O   HOH B 966      20.813  30.496   5.899  1.00  0.00      B    O  
ATOM   2917  H1  HOH B 966      21.537  29.758   5.719  1.00  0.00      B    H  
ATOM   2918  H2  HOH B 966      20.584  30.939   5.044  1.00  0.00      B    H  
ATOM   2919  O   HOH B 967      14.385  -0.061  34.722  1.00  0.00      B    O  
ATOM   2920  H1  HOH B 967      14.606   0.898  34.950  1.00  0.00      B    H  
ATOM   2921  H2  HOH B 967      14.798  -0.204  33.845  1.00  0.00      B    H  
ATOM   2922  O   HOH B 968      14.086   8.529  19.862  1.00  0.00      B    O  
ATOM   2923  H1  HOH B 968      14.919   8.303  19.253  1.00  0.00      B    H  
ATOM   2924  H2  HOH B 968      13.531   9.316  19.449  1.00  0.00      B    H  
ATOM   2925  O   HOH B 969       5.303  19.285  29.371  1.00  0.00      B    O  
ATOM   2926  H1  HOH B 969       5.176  19.456  30.348  1.00  0.00      B    H  
ATOM   2927  H2  HOH B 969       6.101  18.637  29.292  1.00  0.00      B    H  
ATOM   2928  O   HOH B 970      24.780   5.723   6.547  1.00  0.00      B    O  
ATOM   2929  H1  HOH B 970      25.688   6.006   6.717  1.00  0.00      B    H  
ATOM   2930  H2  HOH B 970      24.237   6.595   6.399  1.00  0.00      B    H  
ATOM   2931  O   HOH B 971      23.263  18.005   8.583  1.00  0.00      B    O  
ATOM   2932  H1  HOH B 971      22.601  17.596   9.172  1.00  0.00      B    H  
ATOM   2933  H2  HOH B 971      23.561  17.286   7.979  1.00  0.00      B    H  
ATOM   2934  O   HOH B 972      11.767   7.847   6.844  1.00  0.00      B    O  
ATOM   2935  H1  HOH B 972      11.468   6.947   7.228  1.00  0.00      B    H  
ATOM   2936  H2  HOH B 972      10.998   8.249   6.253  1.00  0.00      B    H  
ATOM   2937  O   HOH B 973      15.419  16.578  13.123  1.00  0.00      B    O  
ATOM   2938  H1  HOH B 973      15.506  15.997  13.928  1.00  0.00      B    H  
ATOM   2939  H2  HOH B 973      16.185  16.283  12.551  1.00  0.00      B    H  
ATOM   2940  O   HOH B 974      13.689  15.997   3.711  1.00  0.00      B    O  
ATOM   2941  H1  HOH B 974      14.518  15.512   4.161  1.00  0.00      B    H  
ATOM   2942  H2  HOH B 974      13.258  16.570   4.374  1.00  0.00      B    H  
ATOM   2943  O   HOH B 975       4.414  30.238  35.495  1.00  0.00      B    O  
ATOM   2944  H1  HOH B 975       4.275  29.258  35.845  1.00  0.00      B    H  
ATOM   2945  H2  HOH B 975       3.503  30.719  35.457  1.00  0.00      B    H  
ATOM   2946  O   HOH B 976      15.101  29.342  23.865  1.00  0.00      B    O  
ATOM   2947  H1  HOH B 976      15.987  29.455  23.380  1.00  0.00      B    H  
ATOM   2948  H2  HOH B 976      14.497  29.988  23.410  1.00  0.00      B    H  
ATOM   2949  O   HOH B 977      17.055   2.570   9.428  1.00  0.00      B    O  
ATOM   2950  H1  HOH B 977      16.101   2.931   9.715  1.00  0.00      B    H  
ATOM   2951  H2  HOH B 977      17.623   2.702  10.210  1.00  0.00      B    H  
ATOM   2952  O   HOH B 978      16.425  16.746  27.972  1.00  0.00      B    O  
ATOM   2953  H1  HOH B 978      16.572  16.014  27.318  1.00  0.00      B    H  
ATOM   2954  H2  HOH B 978      15.448  16.732  28.232  1.00  0.00      B    H  
ATOM   2955  O   HOH B 979      29.182  12.619  23.107  1.00  0.00      B    O  
ATOM   2956  H1  HOH B 979      28.529  12.839  23.855  1.00  0.00      B    H  
ATOM   2957  H2  HOH B 979      30.123  12.757  23.365  1.00  0.00      B    H  
ATOM   2958  O   HOH B 980      10.731  16.021  24.981  1.00  0.00      B    O  
ATOM   2959  H1  HOH B 980      10.895  16.988  24.936  1.00  0.00      B    H  
ATOM   2960  H2  HOH B 980      11.433  15.673  25.626  1.00  0.00      B    H  
ATOM   2961  O   HOH B 981      15.394  26.815  25.282  1.00  0.00      B    O  
ATOM   2962  H1  HOH B 981      15.308  27.785  25.069  1.00  0.00      B    H  
ATOM   2963  H2  HOH B 981      14.741  26.491  26.064  1.00  0.00      B    H  
ATOM   2964  O   HOH B 982       4.325  21.646   8.634  1.00  0.00      B    O  
ATOM   2965  H1  HOH B 982       5.200  21.176   8.271  1.00  0.00      B    H  
ATOM   2966  H2  HOH B 982       3.939  22.315   7.972  1.00  0.00      B    H  
ATOM   2967  O   HOH B 983       6.321  14.210  33.890  1.00  0.00      B    O  
ATOM   2968  H1  HOH B 983       7.003  13.539  34.278  1.00  0.00      B    H  
ATOM   2969  H2  HOH B 983       5.444  14.069  34.293  1.00  0.00      B    H  
ATOM   2970  O   HOH B 984       3.357  33.994  14.451  1.00  0.00      B    O  
ATOM   2971  H1  HOH B 984       3.069  34.341  13.463  1.00  0.00      B    H  
ATOM   2972  H2  HOH B 984       4.336  34.401  14.524  1.00  0.00      B    H  
ATOM   2973  O   HOH B 985       9.180  32.186   0.893  1.00  0.00      B    O  
ATOM   2974  H1  HOH B 985       9.521  31.317   1.326  1.00  0.00      B    H  
ATOM   2975  H2  HOH B 985       8.462  31.992   0.191  1.00  0.00      B    H  
ATOM   2976  O   HOH B 986      13.719  36.282  21.500  1.00  0.00      B    O  
ATOM   2977  H1  HOH B 986      13.829  36.786  20.604  1.00  0.00      B    H  
ATOM   2978  H2  HOH B 986      13.129  35.411  21.387  1.00  0.00      B    H  
ATOM   2979  O   HOH B 987       0.848  25.272  36.513  1.00  0.00      B    O  
ATOM   2980  H1  HOH B 987       1.698  25.117  35.923  1.00  0.00      B    H  
ATOM   2981  H2  HOH B 987       0.062  24.845  35.984  1.00  0.00      B    H  
ATOM   2982  O   HOH B 988      38.630  13.600   8.466  1.00  0.00      B    O  
ATOM   2983  H1  HOH B 988      37.783  13.574   9.050  1.00  0.00      B    H  
ATOM   2984  H2  HOH B 988      39.400  13.971   9.025  1.00  0.00      B    H  
ATOM   2985  O   HOH B 989       4.079  19.489  24.246  1.00  0.00      B    O  
ATOM   2986  H1  HOH B 989       5.027  19.699  24.399  1.00  0.00      B    H  
ATOM   2987  H2  HOH B 989       3.998  18.539  24.566  1.00  0.00      B    H  
ATOM   2988  O   HOH B 990      13.535   2.739  21.278  1.00  0.00      B    O  
ATOM   2989  H1  HOH B 990      14.347   3.397  21.336  1.00  0.00      B    H  
ATOM   2990  H2  HOH B 990      12.841   3.010  21.985  1.00  0.00      B    H  
ATOM   2991  O   HOH B 991      18.354  26.437  13.236  1.00  0.00      B    O  
ATOM   2992  H1  HOH B 991      18.571  25.461  12.853  1.00  0.00      B    H  
ATOM   2993  H2  HOH B 991      18.774  26.516  14.139  1.00  0.00      B    H  
ATOM   2994  O   HOH B 992      24.195   6.571  15.766  1.00  0.00      B    O  
ATOM   2995  H1  HOH B 992      24.855   6.059  15.134  1.00  0.00      B    H  
ATOM   2996  H2  HOH B 992      23.923   6.030  16.578  1.00  0.00      B    H  
ATOM   2997  O   HOH B 993      23.471  36.833  15.397  1.00  0.00      B    O  
ATOM   2998  H1  HOH B 993      23.235  35.861  15.283  1.00  0.00      B    H  
ATOM   2999  H2  HOH B 993      22.553  37.300  15.438  1.00  0.00      B    H  
ATOM   3000  O   HOH B 994      38.968  10.936  12.229  1.00  0.00      B    O  
ATOM   3001  H1  HOH B 994      38.698  11.805  11.815  1.00  0.00      B    H  
ATOM   3002  H2  HOH B 994      38.108  10.368  12.297  1.00  0.00      B    H  
ATOM   3003  O   HOH B 995      23.190   5.820  36.188  1.00  0.00      B    O  
ATOM   3004  H1  HOH B 995      24.084   6.293  36.350  1.00  0.00      B    H  
ATOM   3005  H2  HOH B 995      23.291   4.895  36.567  1.00  0.00      B    H  
ATOM   3006  O   HOH B 996      36.117   4.357  20.099  1.00  0.00      B    O  
ATOM   3007  H1  HOH B 996      36.131   3.390  19.881  1.00  0.00      B    H  
ATOM   3008  H2  HOH B 996      37.009   4.802  20.331  1.00  0.00      B    H  
ATOM   3009  O   HOH B 997      19.987  16.089  25.757  1.00  0.00      B    O  
ATOM   3010  H1  HOH B 997      20.229  16.880  25.160  1.00  0.00      B    H  
ATOM   3011  H2  HOH B 997      20.620  15.300  25.604  1.00  0.00      B    H  
ATOM   3012  O   HOH B 998       0.483  33.194  36.828  1.00  0.00      B    O  
ATOM   3013  H1  HOH B 998      -0.278  33.276  36.118  1.00  0.00      B    H  
ATOM   3014  H2  HOH B 998       0.954  34.055  36.833  1.00  0.00      B    H  
ATOM   3015  O   HOH B 999      29.077  28.482  14.348  1.00  0.00      B    O  
ATOM   3016  H1  HOH B 999      28.235  28.390  13.772  1.00  0.00      B    H  
ATOM   3017  H2  HOH B 999      29.300  29.489  14.449  1.00  0.00      B    H  
ATOM   3018  O   HOH B1000      18.708  37.335   8.654  1.00  0.00      B    O  
ATOM   3019  H1  HOH B1000      17.692  37.164   8.642  1.00  0.00      B    H  
ATOM   3020  H2  HOH B1000      19.153  36.505   8.513  1.00  0.00      B    H  
ATOM   3021  O   HOH B1001      22.521  24.987   5.396  1.00  0.00      B    O  
ATOM   3022  H1  HOH B1001      22.958  24.774   4.487  1.00  0.00      B    H  
ATOM   3023  H2  HOH B1001      23.109  25.661   5.915  1.00  0.00      B    H  
ATOM   3024  O   HOH B1002      38.400  21.638  23.462  1.00  0.00      B    O  
ATOM   3025  H1  HOH B1002      38.829  22.392  23.147  1.00  0.00      B    H  
ATOM   3026  H2  HOH B1002      38.177  21.095  22.607  1.00  0.00      B    H  
ATOM   3027  O   HOH B1003       4.655  29.311  29.453  1.00  0.00      B    O  
ATOM   3028  H1  HOH B1003       5.320  29.988  29.676  1.00  0.00      B    H  
ATOM   3029  H2  HOH B1003       4.829  29.022  28.494  1.00  0.00      B    H  
ATOM   3030  O   HOH B1004      34.637  14.900   7.248  1.00  0.00      B    O  
ATOM   3031  H1  HOH B1004      33.605  14.952   7.311  1.00  0.00      B    H  
ATOM   3032  H2  HOH B1004      35.075  15.140   8.138  1.00  0.00      B    H  
ATOM   3033  O   HOH B1005      34.468  34.471  13.157  1.00  0.00      B    O  
ATOM   3034  H1  HOH B1005      34.525  33.665  12.563  1.00  0.00      B    H  
ATOM   3035  H2  HOH B1005      33.489  34.750  13.211  1.00  0.00      B    H  
ATOM   3036  O   HOH B1006      12.672   4.996  28.116  1.00  0.00      B    O  
ATOM   3037  H1  HOH B1006      12.345   5.846  28.600  1.00  0.00      B    H  
ATOM   3038  H2  HOH B1006      13.602   5.234  27.914  1.00  0.00      B    H  
ATOM   3039  O   HOH B1007      20.906  38.919  23.591  1.00  0.00      B    O  
ATOM   3040  H1  HOH B1007      20.491  38.124  24.073  1.00  0.00      B    H  
ATOM   3041  H2  HOH B1007      21.827  38.786  23.302  1.00  0.00      B    H  
ATOM   3042  O   HOH B1008      15.166   0.607  21.780  1.00  0.00      B    O  
ATOM   3043  H1  HOH B1008      14.548   1.344  21.593  1.00  0.00      B    H  
ATOM   3044  H2  HOH B1008      15.504   0.303  20.873  1.00  0.00      B    H  
ATOM   3045  O   HOH B1009      13.081   9.177  25.896  1.00  0.00      B    O  
ATOM   3046  H1  HOH B1009      12.349   8.502  25.688  1.00  0.00      B    H  
ATOM   3047  H2  HOH B1009      13.735   8.717  26.519  1.00  0.00      B    H  
ATOM   3048  O   HOH B1010       1.330  31.253  20.790  1.00  0.00      B    O  
ATOM   3049  H1  HOH B1010       0.773  31.661  20.064  1.00  0.00      B    H  
ATOM   3050  H2  HOH B1010       0.926  30.381  21.020  1.00  0.00      B    H  
ATOM   3051  O   HOH B1011      24.564  22.897  21.292  1.00  0.00      B    O  
ATOM   3052  H1  HOH B1011      24.871  21.931  21.262  1.00  0.00      B    H  
ATOM   3053  H2  HOH B1011      25.443  23.355  21.352  1.00  0.00      B    H  
ATOM   3054  O   HOH B1012      30.336  25.270  13.521  1.00  0.00      B    O  
ATOM   3055  H1  HOH B1012      30.199  26.216  13.671  1.00  0.00      B    H  
ATOM   3056  H2  HOH B1012      29.542  24.827  13.878  1.00  0.00      B    H  
ATOM   3057  O   HOH B1013       8.771  14.700  14.590  1.00  0.00      B    O  
ATOM   3058  H1  HOH B1013       9.253  14.903  15.522  1.00  0.00      B    H  
ATOM   3059  H2  HOH B1013       7.787  14.851  14.837  1.00  0.00      B    H  
ATOM   3060  O   HOH B1014      -0.031   8.619  19.807  1.00  0.00      B    O  
ATOM   3061  H1  HOH B1014       0.666   9.166  20.240  1.00  0.00      B    H  
ATOM   3062  H2  HOH B1014      -0.127   7.857  20.426  1.00  0.00      B    H  
ATOM   3063  O   HOH B1015      19.444  19.752  37.594  1.00  0.00      B    O  
ATOM   3064  H1  HOH B1015      19.821  20.743  37.691  1.00  0.00      B    H  
ATOM   3065  H2  HOH B1015      18.423  19.804  37.408  1.00  0.00      B    H  
ATOM   3066  O   HOH B1016       9.512  37.103  36.470  1.00  0.00      B    O  
ATOM   3067  H1  HOH B1016      10.341  37.626  36.121  1.00  0.00      B    H  
ATOM   3068  H2  HOH B1016       8.736  37.198  35.765  1.00  0.00      B    H  
ATOM   3069  O   HOH B1017       2.615  25.170  21.885  1.00  0.00      B    O  
ATOM   3070  H1  HOH B1017       3.096  24.584  22.619  1.00  0.00      B    H  
ATOM   3071  H2  HOH B1017       2.846  24.705  20.996  1.00  0.00      B    H  
ATOM   3072  O   HOH B1018       0.505  10.828  25.865  1.00  0.00      B    O  
ATOM   3073  H1  HOH B1018       0.830  10.019  25.362  1.00  0.00      B    H  
ATOM   3074  H2  HOH B1018       0.008  11.467  25.338  1.00  0.00      B    H  
ATOM   3075  O   HOH B1019      38.357  17.072   9.521  1.00  0.00      B    O  
ATOM   3076  H1  HOH B1019      38.913  17.025  10.359  1.00  0.00      B    H  
ATOM   3077  H2  HOH B1019      38.921  16.973   8.690  1.00  0.00      B    H  
ATOM   3078  O   HOH B1020      32.166   9.530  21.515  1.00  0.00      B    O  
ATOM   3079  H1  HOH B1020      32.420   8.775  20.910  1.00  0.00      B    H  
ATOM   3080  H2  HOH B1020      32.181  10.405  21.011  1.00  0.00      B    H  
ATOM   3081  O   HOH B1021      13.264   8.023   2.155  1.00  0.00      B    O  
ATOM   3082  H1  HOH B1021      14.190   8.014   2.630  1.00  0.00      B    H  
ATOM   3083  H2  HOH B1021      13.452   8.390   1.203  1.00  0.00      B    H  
ATOM   3084  O   HOH B1022      33.487  16.125  31.764  1.00  0.00      B    O  
ATOM   3085  H1  HOH B1022      33.955  15.220  31.705  1.00  0.00      B    H  
ATOM   3086  H2  HOH B1022      33.361  16.353  32.787  1.00  0.00      B    H  
ATOM   3087  O   HOH B1023      34.894  22.722   6.957  1.00  0.00      B    O  
ATOM   3088  H1  HOH B1023      35.505  22.074   6.471  1.00  0.00      B    H  
ATOM   3089  H2  HOH B1023      35.512  23.375   7.397  1.00  0.00      B    H  
ATOM   3090  O   HOH B1024      23.970  17.658  23.337  1.00  0.00      B    O  
ATOM   3091  H1  HOH B1024      24.260  17.415  24.289  1.00  0.00      B    H  
ATOM   3092  H2  HOH B1024      24.282  18.633  23.149  1.00  0.00      B    H  
ATOM   3093  O   HOH B1025      35.113  15.195  34.711  1.00  0.00      B    O  
ATOM   3094  H1  HOH B1025      34.878  14.280  34.304  1.00  0.00      B    H  
ATOM   3095  H2  HOH B1025      34.224  15.697  34.885  1.00  0.00      B    H  
ATOM   3096  O   HOH B1026      13.370  14.158  25.956  1.00  0.00      B    O  
ATOM   3097  H1  HOH B1026      12.859  13.855  25.200  1.00  0.00      B    H  
ATOM   3098  H2  HOH B1026      14.236  13.651  25.908  1.00  0.00      B    H  
ATOM   3099  O   HOH B1027      34.363  22.800  32.964  1.00  0.00      B    O  
ATOM   3100  H1  HOH B1027      35.190  22.180  32.927  1.00  0.00      B    H  
ATOM   3101  H2  HOH B1027      34.372  23.215  33.862  1.00  0.00      B    H  
ATOM   3102  O   HOH B1028      15.836  34.792  14.033  1.00  0.00      B    O  
ATOM   3103  H1  HOH B1028      15.851  33.747  13.983  1.00  0.00      B    H  
ATOM   3104  H2  HOH B1028      16.535  35.115  14.647  1.00  0.00      B    H  
ATOM   3105  O   HOH B1029       7.578  13.171   0.383  1.00  0.00      B    O  
ATOM   3106  H1  HOH B1029       7.287  14.094   0.666  1.00  0.00      B    H  
ATOM   3107  H2  HOH B1029       7.864  13.249  -0.527  1.00  0.00      B    H  
ATOM   3108  O   HOH B1030      21.632  10.404  11.232  1.00  0.00      B    O  
ATOM   3109  H1  HOH B1030      21.088  10.000  11.993  1.00  0.00      B    H  
ATOM   3110  H2  HOH B1030      21.270  10.107  10.413  1.00  0.00      B    H  
ATOM   3111  O   HOH B1031      32.946   8.998  31.897  1.00  0.00      B    O  
ATOM   3112  H1  HOH B1031      32.130   9.009  31.291  1.00  0.00      B    H  
ATOM   3113  H2  HOH B1031      33.467   8.210  31.540  1.00  0.00      B    H  
ATOM   3114  O   HOH B1032      21.337  24.828  17.611  1.00  0.00      B    O  
ATOM   3115  H1  HOH B1032      20.552  24.885  18.224  1.00  0.00      B    H  
ATOM   3116  H2  HOH B1032      21.948  24.161  18.023  1.00  0.00      B    H  
ATOM   3117  O   HOH B1033      18.434  12.572  28.950  1.00  0.00      B    O  
ATOM   3118  H1  HOH B1033      18.313  13.533  29.223  1.00  0.00      B    H  
ATOM   3119  H2  HOH B1033      17.739  12.001  29.430  1.00  0.00      B    H  
ATOM   3120  O   HOH B1034       0.568   8.617   1.342  1.00  0.00      B    O  
ATOM   3121  H1  HOH B1034       1.307   9.303   1.131  1.00  0.00      B    H  
ATOM   3122  H2  HOH B1034      -0.168   8.724   0.640  1.00  0.00      B    H  
ATOM   3123  O   HOH B1035      36.815   9.173  12.776  1.00  0.00      B    O  
ATOM   3124  H1  HOH B1035      35.965   9.413  13.249  1.00  0.00      B    H  
ATOM   3125  H2  HOH B1035      37.128   8.299  13.276  1.00  0.00      B    H  
ATOM   3126  O   HOH B1036      10.219  16.298   4.321  1.00  0.00      B    O  
ATOM   3127  H1  HOH B1036      10.106  15.502   3.678  1.00  0.00      B    H  
ATOM   3128  H2  HOH B1036      11.012  16.120   4.931  1.00  0.00      B    H  
ATOM   3129  O   HOH B1037      12.378  14.608  14.747  1.00  0.00      B    O  
ATOM   3130  H1  HOH B1037      12.365  13.806  15.327  1.00  0.00      B    H  
ATOM   3131  H2  HOH B1037      12.678  14.354  13.782  1.00  0.00      B    H  
ATOM   3132  O   HOH B1038      38.794   0.344  33.217  1.00  0.00      B    O  
ATOM   3133  H1  HOH B1038      37.765   0.325  33.052  1.00  0.00      B    H  
ATOM   3134  H2  HOH B1038      38.903   0.191  34.253  1.00  0.00      B    H  
ATOM   3135  O   HOH B1039      28.793   0.281  19.956  1.00  0.00      B    O  
ATOM   3136  H1  HOH B1039      27.918   0.732  20.073  1.00  0.00      B    H  
ATOM   3137  H2  HOH B1039      28.965  -0.277  20.786  1.00  0.00      B    H  
ATOM   3138  O   HOH B1040      29.887  34.503  18.288  1.00  0.00      B    O  
ATOM   3139  H1  HOH B1040      29.643  35.396  18.692  1.00  0.00      B    H  
ATOM   3140  H2  HOH B1040      30.379  34.731  17.428  1.00  0.00      B    H  
ATOM   3141  O   HOH B1041      37.364  36.405   3.343  1.00  0.00      B    O  
ATOM   3142  H1  HOH B1041      37.076  37.304   2.983  1.00  0.00      B    H  
ATOM   3143  H2  HOH B1041      37.386  35.803   2.512  1.00  0.00      B    H  
ATOM   3144  O   HOH B1042      11.160  32.000  28.929  1.00  0.00      B    O  
ATOM   3145  H1  HOH B1042      11.151  32.667  28.147  1.00  0.00      B    H  
ATOM   3146  H2  HOH B1042      10.230  31.738  29.183  1.00  0.00      B    H  
ATOM   3147  O   HOH B1043       7.457  33.598   2.411  1.00  0.00      B    O  
ATOM   3148  H1  HOH B1043       8.268  32.976   2.111  1.00  0.00      B    H  
ATOM   3149  H2  HOH B1043       7.500  34.388   1.776  1.00  0.00      B    H  
ATOM   3150  O   HOH B1044      27.592  13.766  36.385  1.00  0.00      B    O  
ATOM   3151  H1  HOH B1044      27.436  13.726  37.412  1.00  0.00      B    H  
ATOM   3152  H2  HOH B1044      27.265  14.626  35.998  1.00  0.00      B    H  
ATOM   3153  O   HOH B1045      37.831  -0.098   5.299  1.00  0.00      B    O  
ATOM   3154  H1  HOH B1045      37.679   0.786   5.651  1.00  0.00      B    H  
ATOM   3155  H2  HOH B1045      37.814  -0.076   4.277  1.00  0.00      B    H  
ATOM   3156  O   HOH B1046      20.598  32.705  26.652  1.00  0.00      B    O  
ATOM   3157  H1  HOH B1046      21.048  32.823  25.783  1.00  0.00      B    H  
ATOM   3158  H2  HOH B1046      19.696  32.227  26.489  1.00  0.00      B    H  
ATOM   3159  O   HOH B1047       9.193  26.607  35.203  1.00  0.00      B    O  
ATOM   3160  H1  HOH B1047       8.754  25.668  35.445  1.00  0.00      B    H  
ATOM   3161  H2  HOH B1047       9.642  26.890  36.033  1.00  0.00      B    H  
ATOM   3162  O   HOH B1048       8.320   7.814  35.159  1.00  0.00      B    O  
ATOM   3163  H1  HOH B1048       9.120   7.223  35.323  1.00  0.00      B    H  
ATOM   3164  H2  HOH B1048       7.753   7.509  34.371  1.00  0.00      B    H  
ATOM   3165  O   HOH B1049       0.792  28.645  37.327  1.00  0.00      B    O  
ATOM   3166  H1  HOH B1049       0.336  28.642  38.264  1.00  0.00      B    H  
ATOM   3167  H2  HOH B1049       0.640  27.746  36.990  1.00  0.00      B    H  
ATOM   3168  O   HOH B1050      39.333  14.923  21.195  1.00  0.00      B    O  
ATOM   3169  H1  HOH B1050      39.284  15.796  20.713  1.00  0.00      B    H  
ATOM   3170  H2  HOH B1050      38.487  14.895  21.781  1.00  0.00      B    H  
ATOM   3171  O   HOH B1051       8.408  28.906  33.829  1.00  0.00      B    O  
ATOM   3172  H1  HOH B1051       7.509  28.642  33.515  1.00  0.00      B    H  
ATOM   3173  H2  HOH B1051       8.637  28.051  34.310  1.00  0.00      B    H  
ATOM   3174  O   HOH B1052       7.869   8.315  19.403  1.00  0.00      B    O  
ATOM   3175  H1  HOH B1052       6.900   8.643  19.280  1.00  0.00      B    H  
ATOM   3176  H2  HOH B1052       7.963   7.530  19.986  1.00  0.00      B    H  
ATOM   3177  O   HOH B1053      10.991  13.398  38.643  1.00  0.00      B    O  
ATOM   3178  H1  HOH B1053      10.125  13.363  38.120  1.00  0.00      B    H  
ATOM   3179  H2  HOH B1053      11.605  14.041  38.188  1.00  0.00      B    H  
ATOM   3180  O   HOH B1054      37.194   9.308  26.026  1.00  0.00      B    O  
ATOM   3181  H1  HOH B1054      38.115   9.668  26.290  1.00  0.00      B    H  
ATOM   3182  H2  HOH B1054      36.444   9.726  26.618  1.00  0.00      B    H  
ATOM   3183  O   HOH B1055       5.300  13.405   4.107  1.00  0.00      B    O  
ATOM   3184  H1  HOH B1055       4.529  13.786   4.671  1.00  0.00      B    H  
ATOM   3185  H2  HOH B1055       4.983  13.092   3.213  1.00  0.00      B    H  
ATOM   3186  O   HOH B1056       1.480   7.981  14.766  1.00  0.00      B    O  
ATOM   3187  H1  HOH B1056       1.000   7.675  15.579  1.00  0.00      B    H  
ATOM   3188  H2  HOH B1056       1.227   8.954  14.595  1.00  0.00      B    H  
ATOM   3189  O   HOH B1057      18.837  18.543   7.165  1.00  0.00      B    O  
ATOM   3190  H1  HOH B1057      18.984  17.704   7.629  1.00  0.00      B    H  
ATOM   3191  H2  HOH B1057      19.719  19.023   7.223  1.00  0.00      B    H  
ATOM   3192  O   HOH B1058       9.591   2.298  20.406  1.00  0.00      B    O  
ATOM   3193  H1  HOH B1058       8.633   2.552  20.391  1.00  0.00      B    H  
ATOM   3194  H2  HOH B1058       9.590   1.350  19.964  1.00  0.00      B    H  
ATOM   3195  O   HOH B1059      18.062   8.939  27.934  1.00  0.00      B    O  
ATOM   3196  H1  HOH B1059      18.485   9.091  28.862  1.00  0.00      B    H  
ATOM   3197  H2  HOH B1059      18.427   8.089  27.427  1.00  0.00      B    H  
ATOM   3198  O   HOH B1060      14.114  12.707   2.551  1.00  0.00      B    O  
ATOM   3199  H1  HOH B1060      13.752  12.657   3.489  1.00  0.00      B    H  
ATOM   3200  H2  HOH B1060      13.437  12.228   1.986  1.00  0.00      B    H  
ATOM   3201  O   HOH B1061       0.500   3.078   1.541  1.00  0.00      B    O  
ATOM   3202  H1  HOH B1061       0.682   4.033   1.822  1.00  0.00      B    H  
ATOM   3203  H2  HOH B1061      -0.183   3.199   0.801  1.00  0.00      B    H  
ATOM   3204  O   HOH B1062       0.655   7.270  17.383  1.00  0.00      B    O  
ATOM   3205  H1  HOH B1062      -0.349   7.143  17.199  1.00  0.00      B    H  
ATOM   3206  H2  HOH B1062       0.739   7.970  18.140  1.00  0.00      B    H  
ATOM   3207  O   HOH B1063      10.767   4.733  19.024  1.00  0.00      B    O  
ATOM   3208  H1  HOH B1063      11.618   5.228  18.801  1.00  0.00      B    H  
ATOM   3209  H2  HOH B1063      10.976   3.943  19.682  1.00  0.00      B    H  
ATOM   3210  O   HOH B1064      11.197  25.592  33.593  1.00  0.00      B    O  
ATOM   3211  H1  HOH B1064      11.277  24.649  34.096  1.00  0.00      B    H  
ATOM   3212  H2  HOH B1064      10.500  26.093  34.103  1.00  0.00      B    H  
ATOM   3213  O   HOH B1065      22.615  29.728  22.059  1.00  0.00      B    O  
ATOM   3214  H1  HOH B1065      23.111  29.195  22.771  1.00  0.00      B    H  
ATOM   3215  H2  HOH B1065      21.808  30.198  22.501  1.00  0.00      B    H  
ATOM   3216  O   HOH B1066      30.640  13.925  35.492  1.00  0.00      B    O  
ATOM   3217  H1  HOH B1066      30.715  14.344  36.413  1.00  0.00      B    H  
ATOM   3218  H2  HOH B1066      31.160  13.049  35.477  1.00  0.00      B    H  
ATOM   3219  O   HOH B1067       1.774  14.594  13.178  1.00  0.00      B    O  
ATOM   3220  H1  HOH B1067       1.479  14.849  14.121  1.00  0.00      B    H  
ATOM   3221  H2  HOH B1067       2.606  14.066  13.303  1.00  0.00      B    H  
ATOM   3222  O   HOH B1068      27.654   2.301  29.978  1.00  0.00      B    O  
ATOM   3223  H1  HOH B1068      26.923   3.016  30.024  1.00  0.00      B    H  
ATOM   3224  H2  HOH B1068      27.240   1.435  29.675  1.00  0.00      B    H  
ATOM   3225  O   HOH B1069       9.387   4.234  38.338  1.00  0.00      B    O  
ATOM   3226  H1  HOH B1069       8.699   4.893  38.770  1.00  0.00      B    H  
ATOM   3227  H2  HOH B1069       9.436   3.441  38.978  1.00  0.00      B    H  
ATOM   3228  O   HOH B1070      14.059  32.773   8.352  1.00  0.00      B    O  
ATOM   3229  H1  HOH B1070      14.602  32.541   9.238  1.00  0.00      B    H  
ATOM   3230  H2  HOH B1070      14.776  32.905   7.579  1.00  0.00      B    H  
ATOM   3231  O   HOH B1071      27.249  32.286   9.588  1.00  0.00      B    O  
ATOM   3232  H1  HOH B1071      26.512  33.005   9.798  1.00  0.00      B    H  
ATOM   3233  H2  HOH B1071      26.915  31.726   8.769  1.00  0.00      B    H  
ATOM   3234  O   HOH B1072      38.151  21.908  15.529  1.00  0.00      B    O  
ATOM   3235  H1  HOH B1072      37.764  21.045  15.203  1.00  0.00      B    H  
ATOM   3236  H2  HOH B1072      38.671  22.324  14.779  1.00  0.00      B    H  
ATOM   3237  O   HOH B1073      10.215  30.556  17.276  1.00  0.00      B    O  
ATOM   3238  H1  HOH B1073      10.009  30.005  18.105  1.00  0.00      B    H  
ATOM   3239  H2  HOH B1073      10.845  29.965  16.755  1.00  0.00      B    H  
ATOM   3240  O   HOH B1074      15.855  29.948  13.753  1.00  0.00      B    O  
ATOM   3241  H1  HOH B1074      16.282  29.292  13.080  1.00  0.00      B    H  
ATOM   3242  H2  HOH B1074      15.946  29.476  14.667  1.00  0.00      B    H  
ATOM   3243  O   HOH B1075       0.752  20.116   6.496  1.00  0.00      B    O  
ATOM   3244  H1  HOH B1075       1.514  20.178   5.866  1.00  0.00      B    H  
ATOM   3245  H2  HOH B1075       0.581  19.145   6.736  1.00  0.00      B    H  
ATOM   3246  O   HOH B1076      10.959  37.744   3.353  1.00  0.00      B    O  
ATOM   3247  H1  HOH B1076      10.085  37.322   3.587  1.00  0.00      B    H  
ATOM   3248  H2  HOH B1076      11.318  37.337   2.475  1.00  0.00      B    H  
ATOM   3249  O   HOH B1077      23.417  20.503  25.832  1.00  0.00      B    O  
ATOM   3250  H1  HOH B1077      23.973  19.714  26.157  1.00  0.00      B    H  
ATOM   3251  H2  HOH B1077      24.103  21.206  25.522  1.00  0.00      B    H  
ATOM   3252  O   HOH B1078      26.266  13.384  17.517  1.00  0.00      B    O  
ATOM   3253  H1  HOH B1078      26.350  12.609  16.836  1.00  0.00      B    H  
ATOM   3254  H2  HOH B1078      26.536  13.060  18.398  1.00  0.00      B    H  
ATOM   3255  O   HOH B1079      30.053  10.047  35.491  1.00  0.00      B    O  
ATOM   3256  H1  HOH B1079      29.524  10.457  36.228  1.00  0.00      B    H  
ATOM   3257  H2  HOH B1079      29.708   9.150  35.321  1.00  0.00      B    H  
ATOM   3258  O   HOH B1080       9.844  23.702  37.813  1.00  0.00      B    O  
ATOM   3259  H1  HOH B1080      10.760  23.297  37.740  1.00  0.00      B    H  
ATOM   3260  H2  HOH B1080       9.645  23.824  38.810  1.00  0.00      B    H  
ATOM   3261  O   HOH B1081       8.527  31.293  30.087  1.00  0.00      B    O  
ATOM   3262  H1  HOH B1081       7.662  31.714  30.209  1.00  0.00      B    H  
ATOM   3263  H2  HOH B1081       8.349  30.616  29.358  1.00  0.00      B    H  
ATOM   3264  O   HOH B1082      26.760  35.476  19.623  1.00  0.00      B    O  
ATOM   3265  H1  HOH B1082      25.989  35.670  19.017  1.00  0.00      B    H  
ATOM   3266  H2  HOH B1082      27.113  34.561  19.547  1.00  0.00      B    H  
ATOM   3267  O   HOH B1083      38.797  26.601   4.677  1.00  0.00      B    O  
ATOM   3268  H1  HOH B1083      38.525  26.814   5.661  1.00  0.00      B    H  
ATOM   3269  H2  HOH B1083      39.165  27.442   4.283  1.00  0.00      B    H  
ATOM   3270  O   HOH B1084      28.940  28.254  35.619  1.00  0.00      B    O  
ATOM   3271  H1  HOH B1084      28.218  28.202  34.843  1.00  0.00      B    H  
ATOM   3272  H2  HOH B1084      28.819  27.447  36.254  1.00  0.00      B    H  
ATOM   3273  O   HOH B1085      18.327  26.045  27.089  1.00  0.00      B    O  
ATOM   3274  H1  HOH B1085      17.470  25.615  27.340  1.00  0.00      B    H  
ATOM   3275  H2  HOH B1085      19.079  25.567  27.547  1.00  0.00      B    H  
ATOM   3276  O   HOH B1086       9.592  26.938  38.316  1.00  0.00      B    O  
ATOM   3277  H1  HOH B1086       9.250  26.285  39.022  1.00  0.00      B    H  
ATOM   3278  H2  HOH B1086      10.507  26.604  38.025  1.00  0.00      B    H  
ATOM   3279  O   HOH B1087       3.487   9.867   3.844  1.00  0.00      B    O  
ATOM   3280  H1  HOH B1087       2.985   8.976   3.971  1.00  0.00      B    H  
ATOM   3281  H2  HOH B1087       2.869  10.659   4.172  1.00  0.00      B    H  
ATOM   3282  O   HOH B1088      23.313  29.535  34.320  1.00  0.00      B    O  
ATOM   3283  H1  HOH B1088      24.234  29.741  34.751  1.00  0.00      B    H  
ATOM   3284  H2  HOH B1088      22.577  29.570  35.098  1.00  0.00      B    H  
ATOM   3285  O   HOH B1089      34.113  37.098   1.670  1.00  0.00      B    O  
ATOM   3286  H1  HOH B1089      33.121  36.967   1.550  1.00  0.00      B    H  
ATOM   3287  H2  HOH B1089      34.165  38.015   2.055  1.00  0.00      B    H  
ATOM   3288  O   HOH B1090      37.588  29.951  16.138  1.00  0.00      B    O  
ATOM   3289  H1  HOH B1090      38.473  30.136  16.564  1.00  0.00      B    H  
ATOM   3290  H2  HOH B1090      37.545  28.972  15.966  1.00  0.00      B    H  
ATOM   3291  O   HOH B1091       3.028   3.267  16.251  1.00  0.00      B    O  
ATOM   3292  H1  HOH B1091       3.637   4.097  16.497  1.00  0.00      B    H  
ATOM   3293  H2  HOH B1091       2.981   3.193  15.217  1.00  0.00      B    H  
ATOM   3294  O   HOH B1092      25.701  25.675  13.244  1.00  0.00      B    O  
ATOM   3295  H1  HOH B1092      25.971  26.621  13.596  1.00  0.00      B    H  
ATOM   3296  H2  HOH B1092      24.838  25.442  13.684  1.00  0.00      B    H  
ATOM   3297  O   HOH B1093      18.164   3.659  33.534  1.00  0.00      B    O  
ATOM   3298  H1  HOH B1093      18.136   2.655  33.596  1.00  0.00      B    H  
ATOM   3299  H2  HOH B1093      18.380   3.886  32.578  1.00  0.00      B    H  
ATOM   3300  O   HOH B1094      15.697  29.341  19.467  1.00  0.00      B    O  
ATOM   3301  H1  HOH B1094      16.519  28.683  19.365  1.00  0.00      B    H  
ATOM   3302  H2  HOH B1094      15.859  30.036  20.260  1.00  0.00      B    H  
ATOM   3303  O   HOH B1095      32.795  31.800  18.168  1.00  0.00      B    O  
ATOM   3304  H1  HOH B1095      32.252  32.200  18.938  1.00  0.00      B    H  
ATOM   3305  H2  HOH B1095      32.799  30.775  18.252  1.00  0.00      B    H  
ATOM   3306  O   HOH B1096      16.485  31.428  34.265  1.00  0.00      B    O  
ATOM   3307  H1  HOH B1096      16.320  31.959  35.121  1.00  0.00      B    H  
ATOM   3308  H2  HOH B1096      17.513  31.506  34.103  1.00  0.00      B    H  
ATOM   3309  O   HOH B1097      17.022  26.405  36.549  1.00  0.00      B    O  
ATOM   3310  H1  HOH B1097      16.260  27.178  36.486  1.00  0.00      B    H  
ATOM   3311  H2  HOH B1097      17.022  25.833  35.709  1.00  0.00      B    H  
ATOM   3312  O   HOH B1098      18.964  22.958  25.267  1.00  0.00      B    O  
ATOM   3313  H1  HOH B1098      18.164  22.349  25.364  1.00  0.00      B    H  
ATOM   3314  H2  HOH B1098      19.641  22.668  25.955  1.00  0.00      B    H  
ATOM   3315  O   HOH B1099       8.376  11.755  23.489  1.00  0.00      B    O  
ATOM   3316  H1  HOH B1099       9.252  11.699  22.904  1.00  0.00      B    H  
ATOM   3317  H2  HOH B1099       8.436  10.962  24.163  1.00  0.00      B    H  
ATOM   3318  O   HOH B1100      15.913  13.034  26.361  1.00  0.00      B    O  
ATOM   3319  H1  HOH B1100      16.466  13.899  26.457  1.00  0.00      B    H  
ATOM   3320  H2  HOH B1100      16.589  12.242  26.405  1.00  0.00      B    H  
ATOM   3321  O   HOH B1101      17.995  13.014  35.383  1.00  0.00      B    O  
ATOM   3322  H1  HOH B1101      18.622  12.325  35.779  1.00  0.00      B    H  
ATOM   3323  H2  HOH B1101      18.551  13.489  34.658  1.00  0.00      B    H  
ATOM   3324  O   HOH B1102      38.921  26.232  39.084  1.00  0.00      B    O  
ATOM   3325  H1  HOH B1102      39.371  25.778  38.319  1.00  0.00      B    H  
ATOM   3326  H2  HOH B1102      38.048  25.800  39.220  1.00  0.00      B    H  
ATOM   3327  O   HOH B1103      16.375  32.928  36.459  1.00  0.00      B    O  
ATOM   3328  H1  HOH B1103      16.461  32.384  37.335  1.00  0.00      B    H  
ATOM   3329  H2  HOH B1103      16.920  33.753  36.541  1.00  0.00      B    H  
ATOM   3330  O   HOH B1104      16.511  32.260  12.930  1.00  0.00      B    O  
ATOM   3331  H1  HOH B1104      17.212  32.118  12.224  1.00  0.00      B    H  
ATOM   3332  H2  HOH B1104      16.188  31.295  13.134  1.00  0.00      B    H  
ATOM   3333  O   HOH B1105      27.231  11.813  11.813  1.00  0.00      B    O  
ATOM   3334  H1  HOH B1105      26.809  11.361  12.622  1.00  0.00      B    H  
ATOM   3335  H2  HOH B1105      27.233  12.770  12.089  1.00  0.00      B    H  
ATOM   3336  O   HOH B1106      22.269  13.907  30.122  1.00  0.00      B    O  
ATOM   3337  H1  HOH B1106      22.148  14.824  30.576  1.00  0.00      B    H  
ATOM   3338  H2  HOH B1106      22.679  13.301  30.838  1.00  0.00      B    H  
ATOM   3339  O   HOH B1107      23.857   9.199  15.060  1.00  0.00      B    O  
ATOM   3340  H1  HOH B1107      24.635   9.404  14.411  1.00  0.00      B    H  
ATOM   3341  H2  HOH B1107      23.996   8.272  15.454  1.00  0.00      B    H  
ATOM   3342  O   HOH B1108      23.463  32.414  32.422  1.00  0.00      B    O  
ATOM   3343  H1  HOH B1108      23.058  33.100  33.086  1.00  0.00      B    H  
ATOM   3344  H2  HOH B1108      22.922  31.609  32.564  1.00  0.00      B    H  
ATOM   3345  O   HOH B1109      10.527   7.312  32.798  1.00  0.00      B    O  
ATOM   3346  H1  HOH B1109      10.432   7.995  33.590  1.00  0.00      B    H  
ATOM   3347  H2  HOH B1109      11.503   7.131  32.666  1.00  0.00      B    H  
ATOM   3348  O   HOH B1110       4.093  12.723  28.745  1.00  0.00      B    O  
ATOM   3349  H1  HOH B1110       3.996  13.066  29.684  1.00  0.00      B    H  
ATOM   3350  H2  HOH B1110       3.468  13.245  28.173  1.00  0.00      B    H  
ATOM   3351  O   HOH B1111      35.314  30.655   3.724  1.00  0.00      B    O  
ATOM   3352  H1  HOH B1111      34.610  31.174   4.318  1.00  0.00      B    H  
ATOM   3353  H2  HOH B1111      35.599  29.828   4.223  1.00  0.00      B    H  
ATOM   3354  O   HOH B1112      28.256   3.714  17.644  1.00  0.00      B    O  
ATOM   3355  H1  HOH B1112      28.813   4.125  16.912  1.00  0.00      B    H  
ATOM   3356  H2  HOH B1112      27.841   2.848  17.372  1.00  0.00      B    H  
ATOM   3357  O   HOH B1113      38.565  15.722   5.421  1.00  0.00      B    O  
ATOM   3358  H1  HOH B1113      37.600  16.051   5.309  1.00  0.00      B    H  
ATOM   3359  H2  HOH B1113      38.514  14.763   5.095  1.00  0.00      B    H  
ATOM   3360  O   HOH B1114       2.059   4.680   5.508  1.00  0.00      B    O  
ATOM   3361  H1  HOH B1114       2.517   5.330   4.927  1.00  0.00      B    H  
ATOM   3362  H2  HOH B1114       2.177   3.777   5.050  1.00  0.00      B    H  
ATOM   3363  O   HOH B1115      20.750   2.231  35.525  1.00  0.00      B    O  
ATOM   3364  H1  HOH B1115      20.370   2.515  34.625  1.00  0.00      B    H  
ATOM   3365  H2  HOH B1115      20.096   2.367  36.301  1.00  0.00      B    H  
ATOM   3366  O   HOH B1116       6.083  20.269  15.583  1.00  0.00      B    O  
ATOM   3367  H1  HOH B1116       5.553  20.757  16.285  1.00  0.00      B    H  
ATOM   3368  H2  HOH B1116       6.632  19.566  16.093  1.00  0.00      B    H  
ATOM   3369  O   HOH B1117       0.231   5.866  32.169  1.00  0.00      B    O  
ATOM   3370  H1  HOH B1117       0.182   5.021  32.748  1.00  0.00      B    H  
ATOM   3371  H2  HOH B1117       0.596   5.615  31.295  1.00  0.00      B    H  
ATOM   3372  O   HOH B1118      33.663  22.095   9.567  1.00  0.00      B    O  
ATOM   3373  H1  HOH B1118      33.018  21.423   9.215  1.00  0.00      B    H  
ATOM   3374  H2  HOH B1118      34.300  22.428   8.879  1.00  0.00      B    H  
ATOM   3375  O   HOH B1119      25.583  27.229  38.844  1.00  0.00      B    O  
ATOM   3376  H1  HOH B1119      24.555  27.056  38.917  1.00  0.00      B    H  
ATOM   3377  H2  HOH B1119      25.765  28.085  39.360  1.00  0.00      B    H  
ATOM   3378  O   HOH B1120       2.347  15.741  19.299  1.00  0.00      B    O  
ATOM   3379  H1  HOH B1120       2.676  14.903  19.872  1.00  0.00      B    H  
ATOM   3380  H2  HOH B1120       1.714  15.353  18.632  1.00  0.00      B    H  
ATOM   3381  O   HOH B1121      36.575  24.987  21.593  1.00  0.00      B    O  
ATOM   3382  H1  HOH B1121      37.525  25.281  21.582  1.00  0.00      B    H  
ATOM   3383  H2  HOH B1121      36.527  24.065  22.111  1.00  0.00      B    H  
ATOM   3384  O   HOH B1122       5.825   2.310  26.907  1.00  0.00      B    O  
ATOM   3385  H1  HOH B1122       6.457   1.837  26.303  1.00  0.00      B    H  
ATOM   3386  H2  HOH B1122       4.852   2.037  26.682  1.00  0.00      B    H  
ATOM   3387  O   HOH B1123      36.696  36.916  35.418  1.00  0.00      B    O  
ATOM   3388  H1  HOH B1123      36.846  37.772  35.934  1.00  0.00      B    H  
ATOM   3389  H2  HOH B1123      36.483  36.232  36.128  1.00  0.00      B    H  
ATOM   3390  O   HOH B1124      36.188  12.772   9.335  1.00  0.00      B    O  
ATOM   3391  H1  HOH B1124      35.153  12.762   9.451  1.00  0.00      B    H  
ATOM   3392  H2  HOH B1124      36.609  12.718  10.301  1.00  0.00      B    H  
ATOM   3393  O   HOH B1125      34.858  32.034  11.777  1.00  0.00      B    O  
ATOM   3394  H1  HOH B1125      35.734  31.598  12.064  1.00  0.00      B    H  
ATOM   3395  H2  HOH B1125      34.935  32.121  10.735  1.00  0.00      B    H  
ATOM   3396  O   HOH B1126      17.198   4.068  16.268  1.00  0.00      B    O  
ATOM   3397  H1  HOH B1126      16.307   3.718  16.633  1.00  0.00      B    H  
ATOM   3398  H2  HOH B1126      17.640   3.285  15.839  1.00  0.00      B    H  
ATOM   3399  O   HOH B1127      -0.047  22.358  34.769  1.00  0.00      B    O  
ATOM   3400  H1  HOH B1127      -0.346  21.443  34.957  1.00  0.00      B    H  
ATOM   3401  H2  HOH B1127       0.847  22.266  34.322  1.00  0.00      B    H  
ATOM   3402  O   HOH B1128      24.295  26.640  20.683  1.00  0.00      B    O  
ATOM   3403  H1  HOH B1128      24.853  26.544  21.570  1.00  0.00      B    H  
ATOM   3404  H2  HOH B1128      24.782  26.048  19.985  1.00  0.00      B    H  
ATOM   3405  O   HOH B1129       1.350  18.651  26.613  1.00  0.00      B    O  
ATOM   3406  H1  HOH B1129       0.453  18.956  26.896  1.00  0.00      B    H  
ATOM   3407  H2  HOH B1129       1.382  17.907  25.910  1.00  0.00      B    H  
ATOM   3408  O   HOH B1130       8.861  23.103  31.261  1.00  0.00      B    O  
ATOM   3409  H1  HOH B1130       9.254  24.031  31.236  1.00  0.00      B    H  
ATOM   3410  H2  HOH B1130       8.152  23.127  31.944  1.00  0.00      B    H  
ATOM   3411  O   HOH B1131      30.255  24.024  10.777  1.00  0.00      B    O  
ATOM   3412  H1  HOH B1131      30.357  24.303  11.765  1.00  0.00      B    H  
ATOM   3413  H2  HOH B1131      30.719  23.103  10.636  1.00  0.00      B    H  
ATOM   3414  O   HOH B1132      37.724  38.095  22.902  1.00  0.00      B    O  
ATOM   3415  H1  HOH B1132      37.297  38.778  23.533  1.00  0.00      B    H  
ATOM   3416  H2  HOH B1132      38.105  37.408  23.448  1.00  0.00      B    H  
ATOM   3417  O   HOH B1133      25.345  13.612   0.927  1.00  0.00      B    O  
ATOM   3418  H1  HOH B1133      24.665  13.650   0.217  1.00  0.00      B    H  
ATOM   3419  H2  HOH B1133      25.005  14.087   1.778  1.00  0.00      B    H  
ATOM   3420  O   HOH B1134       0.668  20.793  18.532  1.00  0.00      B    O  
ATOM   3421  H1  HOH B1134      -0.030  21.549  18.520  1.00  0.00      B    H  
ATOM   3422  H2  HOH B1134       1.464  21.135  19.120  1.00  0.00      B    H  
ATOM   3423  O   HOH B1135      10.943  27.069  22.927  1.00  0.00      B    O  
ATOM   3424  H1  HOH B1135      11.913  26.931  22.651  1.00  0.00      B    H  
ATOM   3425  H2  HOH B1135      10.818  26.496  23.770  1.00  0.00      B    H  
ATOM   3426  O   HOH B1136      25.808  13.399   7.187  1.00  0.00      B    O  
ATOM   3427  H1  HOH B1136      26.067  12.605   7.749  1.00  0.00      B    H  
ATOM   3428  H2  HOH B1136      26.022  13.163   6.239  1.00  0.00      B    H  
ATOM   3429  O   HOH B1137      13.908  16.420  28.920  1.00  0.00      B    O  
ATOM   3430  H1  HOH B1137      13.500  17.213  29.462  1.00  0.00      B    H  
ATOM   3431  H2  HOH B1137      13.898  15.580  29.445  1.00  0.00      B    H  
ATOM   3432  O   HOH B1138      22.567  23.183  23.140  1.00  0.00      B    O  
ATOM   3433  H1  HOH B1138      23.161  22.997  22.340  1.00  0.00      B    H  
ATOM   3434  H2  HOH B1138      22.227  22.225  23.402  1.00  0.00      B    H  
ATOM   3435  O   HOH B1139       6.492  15.386  10.030  1.00  0.00      B    O  
ATOM   3436  H1  HOH B1139       6.741  15.108   9.093  1.00  0.00      B    H  
ATOM   3437  H2  HOH B1139       7.119  16.203  10.157  1.00  0.00      B    H  
ATOM   3438  O   HOH B1140      25.648  15.428  28.324  1.00  0.00      B    O  
ATOM   3439  H1  HOH B1140      25.702  16.108  29.095  1.00  0.00      B    H  
ATOM   3440  H2  HOH B1140      26.034  15.879  27.562  1.00  0.00      B    H  
ATOM   3441  O   HOH B1141      14.529  29.899  33.507  1.00  0.00      B    O  
ATOM   3442  H1  HOH B1141      15.224  30.454  34.061  1.00  0.00      B    H  
ATOM   3443  H2  HOH B1141      14.837  30.096  32.544  1.00  0.00      B    H  
ATOM   3444  O   HOH B1142      23.489  17.699  27.541  1.00  0.00      B    O  
ATOM   3445  H1  HOH B1142      22.967  16.837  27.430  1.00  0.00      B    H  
ATOM   3446  H2  HOH B1142      24.390  17.515  27.047  1.00  0.00      B    H  
ATOM   3447  O   HOH B1143      15.014   3.165  17.919  1.00  0.00      B    O  
ATOM   3448  H1  HOH B1143      15.562   3.670  18.617  1.00  0.00      B    H  
ATOM   3449  H2  HOH B1143      14.108   2.925  18.239  1.00  0.00      B    H  
ATOM   3450  O   HOH B1144      32.408  19.499  15.679  1.00  0.00      B    O  
ATOM   3451  H1  HOH B1144      32.379  19.199  16.699  1.00  0.00      B    H  
ATOM   3452  H2  HOH B1144      32.923  20.421  15.604  1.00  0.00      B    H  
ATOM   3453  O   HOH B1145      15.235  30.835  31.123  1.00  0.00      B    O  
ATOM   3454  H1  HOH B1145      14.644  30.780  30.275  1.00  0.00      B    H  
ATOM   3455  H2  HOH B1145      15.611  31.764  31.250  1.00  0.00      B    H  
ATOM   3456  O   HOH B1146      11.707  35.825  13.148  1.00  0.00      B    O  
ATOM   3457  H1  HOH B1146      12.703  36.069  12.988  1.00  0.00      B    H  
ATOM   3458  H2  HOH B1146      11.200  36.483  12.544  1.00  0.00      B    H  
ATOM   3459  O   HOH B1147      35.318  32.027   9.239  1.00  0.00      B    O  
ATOM   3460  H1  HOH B1147      35.347  31.013   9.159  1.00  0.00      B    H  
ATOM   3461  H2  HOH B1147      35.942  32.449   8.557  1.00  0.00      B    H  
ATOM   3462  O   HOH B1148      32.726  14.591  26.336  1.00  0.00      B    O  
ATOM   3463  H1  HOH B1148      33.534  14.441  26.917  1.00  0.00      B    H  
ATOM   3464  H2  HOH B1148      31.964  14.004  26.732  1.00  0.00      B    H  
ATOM   3465  O   HOH B1149      29.611  33.053   6.154  1.00  0.00      B    O  
ATOM   3466  H1  HOH B1149      30.333  33.073   6.873  1.00  0.00      B    H  
ATOM   3467  H2  HOH B1149      28.718  33.291   6.622  1.00  0.00      B    H  
ATOM   3468  O   HOH B1150      21.996   4.533   7.101  1.00  0.00      B    O  
ATOM   3469  H1  HOH B1150      22.890   5.038   6.947  1.00  0.00      B    H  
ATOM   3470  H2  HOH B1150      21.617   4.904   7.980  1.00  0.00      B    H  
ATOM   3471  O   HOH B1151       3.573  16.743   7.893  1.00  0.00      B    O  
ATOM   3472  H1  HOH B1151       3.451  17.141   8.797  1.00  0.00      B    H  
ATOM   3473  H2  HOH B1151       3.910  15.776   7.900  1.00  0.00      B    H  
ATOM   3474  O   HOH B1152      33.624   8.356  34.335  1.00  0.00      B    O  
ATOM   3475  H1  HOH B1152      33.370   8.648  33.392  1.00  0.00      B    H  
ATOM   3476  H2  HOH B1152      34.177   7.491  34.274  1.00  0.00      B    H  
ATOM   3477  O   HOH B1153      19.909  16.006   0.717  1.00  0.00      B    O  
ATOM   3478  H1  HOH B1153      19.513  15.438  -0.011  1.00  0.00      B    H  
ATOM   3479  H2  HOH B1153      20.674  15.447   1.150  1.00  0.00      B    H  
ATOM   3480  O   HOH B1154      26.552  20.111  12.714  1.00  0.00      B    O  
ATOM   3481  H1  HOH B1154      26.664  19.290  12.168  1.00  0.00      B    H  
ATOM   3482  H2  HOH B1154      26.344  20.001  13.677  1.00  0.00      B    H  
ATOM   3483  O   HOH B1155      -0.294  21.268  10.696  1.00  0.00      B    O  
ATOM   3484  H1  HOH B1155       0.236  20.732  10.020  1.00  0.00      B    H  
ATOM   3485  H2  HOH B1155       0.330  21.706  11.399  1.00  0.00      B    H  
ATOM   3486  O   HOH B1156      10.476  25.565  20.741  1.00  0.00      B    O  
ATOM   3487  H1  HOH B1156      10.845  26.303  21.301  1.00  0.00      B    H  
ATOM   3488  H2  HOH B1156      10.334  24.757  21.364  1.00  0.00      B    H  
ATOM   3489  O   HOH B1157      14.535  35.060  24.092  1.00  0.00      B    O  
ATOM   3490  H1  HOH B1157      13.643  35.272  24.471  1.00  0.00      B    H  
ATOM   3491  H2  HOH B1157      14.387  35.216  23.073  1.00  0.00      B    H  
ATOM   3492  O   HOH B1158      33.367  18.566  25.796  1.00  0.00      B    O  
ATOM   3493  H1  HOH B1158      33.414  17.988  26.669  1.00  0.00      B    H  
ATOM   3494  H2  HOH B1158      33.766  19.488  26.053  1.00  0.00      B    H  
ATOM   3495  O   HOH B1159      28.061  36.037  26.089  1.00  0.00      B    O  
ATOM   3496  H1  HOH B1159      27.927  35.814  27.078  1.00  0.00      B    H  
ATOM   3497  H2  HOH B1159      29.029  36.354  25.953  1.00  0.00      B    H  
ATOM   3498  O   HOH B1160      15.538   4.386  22.159  1.00  0.00      B    O  
ATOM   3499  H1  HOH B1160      15.470   5.171  22.793  1.00  0.00      B    H  
ATOM   3500  H2  HOH B1160      16.046   4.767  21.334  1.00  0.00      B    H  
ATOM   3501  O   HOH B1161      11.924  33.678  18.545  1.00  0.00      B    O  
ATOM   3502  H1  HOH B1161      12.933  33.751  18.517  1.00  0.00      B    H  
ATOM   3503  H2  HOH B1161      11.675  32.708  18.852  1.00  0.00      B    H  
ATOM   3504  O   HOH B1162      20.509   5.058  12.743  1.00  0.00      B    O  
ATOM   3505  H1  HOH B1162      19.736   5.605  12.522  1.00  0.00      B    H  
ATOM   3506  H2  HOH B1162      21.326   5.697  12.854  1.00  0.00      B    H  
ATOM   3507  O   HOH B1163       8.059  12.967   3.992  1.00  0.00      B    O  
ATOM   3508  H1  HOH B1163       7.077  13.140   4.211  1.00  0.00      B    H  
ATOM   3509  H2  HOH B1163       8.362  12.452   4.824  1.00  0.00      B    H  
ATOM   3510  O   HOH B1164      15.792  20.430  34.116  1.00  0.00      B    O  
ATOM   3511  H1  HOH B1164      16.151  21.285  34.579  1.00  0.00      B    H  
ATOM   3512  H2  HOH B1164      16.537  19.978  33.570  1.00  0.00      B    H  
ATOM   3513  O   HOH B1165      10.878  10.975  15.099  1.00  0.00      B    O  
ATOM   3514  H1  HOH B1165      10.910  11.602  15.905  1.00  0.00      B    H  
ATOM   3515  H2  HOH B1165      10.079  11.241  14.490  1.00  0.00      B    H  
ATOM   3516  O   HOH B1166      16.437  19.837  23.849  1.00  0.00      B    O  
ATOM   3517  H1  HOH B1166      17.102  19.788  23.058  1.00  0.00      B    H  
ATOM   3518  H2  HOH B1166      16.532  18.963  24.293  1.00  0.00      B    H  
ATOM   3519  O   HOH B1167      30.745  12.906  26.803  1.00  0.00      B    O  
ATOM   3520  H1  HOH B1167      29.886  13.385  27.012  1.00  0.00      B    H  
ATOM   3521  H2  HOH B1167      30.680  11.998  27.221  1.00  0.00      B    H  
ATOM   3522  O   HOH B1168       9.063  27.113  16.175  1.00  0.00      B    O  
ATOM   3523  H1  HOH B1168       9.995  27.476  16.386  1.00  0.00      B    H  
ATOM   3524  H2  HOH B1168       8.754  27.492  15.251  1.00  0.00      B    H  
ATOM   3525  O   HOH B1169      36.937  19.340   4.058  1.00  0.00      B    O  
ATOM   3526  H1  HOH B1169      37.872  19.393   3.762  1.00  0.00      B    H  
ATOM   3527  H2  HOH B1169      36.975  19.837   4.904  1.00  0.00      B    H  
ATOM   3528  O   HOH B1170      32.877  32.814  28.970  1.00  0.00      B    O  
ATOM   3529  H1  HOH B1170      33.352  32.331  28.210  1.00  0.00      B    H  
ATOM   3530  H2  HOH B1170      33.413  32.688  29.820  1.00  0.00      B    H  
ATOM   3531  O   HOH B1171      12.358   6.982  16.564  1.00  0.00      B    O  
ATOM   3532  H1  HOH B1171      12.666   6.472  17.372  1.00  0.00      B    H  
ATOM   3533  H2  HOH B1171      11.683   6.404  16.011  1.00  0.00      B    H  
ATOM   3534  O   HOH B1172      13.479  27.648  19.229  1.00  0.00      B    O  
ATOM   3535  H1  HOH B1172      13.394  27.402  20.205  1.00  0.00      B    H  
ATOM   3536  H2  HOH B1172      14.135  28.362  19.149  1.00  0.00      B    H  
ATOM   3537  O   HOH B1173      30.616  33.535  34.607  1.00  0.00      B    O  
ATOM   3538  H1  HOH B1173      30.332  32.708  35.012  1.00  0.00      B    H  
ATOM   3539  H2  HOH B1173      29.857  34.157  34.302  1.00  0.00      B    H  
ATOM   3540  O   HOH B1174       4.438  36.466   5.043  1.00  0.00      B    O  
ATOM   3541  H1  HOH B1174       4.566  37.395   5.315  1.00  0.00      B    H  
ATOM   3542  H2  HOH B1174       4.335  36.391   4.035  1.00  0.00      B    H  
ATOM   3543  O   HOH B1175      28.139  22.379  12.461  1.00  0.00      B    O  
ATOM   3544  H1  HOH B1175      27.442  21.626  12.362  1.00  0.00      B    H  
ATOM   3545  H2  HOH B1175      29.010  21.936  12.619  1.00  0.00      B    H  
ATOM   3546  O   HOH B1176      29.171  35.578  14.370  1.00  0.00      B    O  
ATOM   3547  H1  HOH B1176      30.069  35.078  14.557  1.00  0.00      B    H  
ATOM   3548  H2  HOH B1176      28.427  35.121  14.914  1.00  0.00      B    H  
ATOM   3549  O   HOH B1177      24.100  28.038  30.190  1.00  0.00      B    O  
ATOM   3550  H1  HOH B1177      24.870  27.829  29.568  1.00  0.00      B    H  
ATOM   3551  H2  HOH B1177      23.343  28.316  29.570  1.00  0.00      B    H  
ATOM   3552  O   HOH B1178      31.956  28.492  28.538  1.00  0.00      B    O  
ATOM   3553  H1  HOH B1178      31.123  28.975  28.787  1.00  0.00      B    H  
ATOM   3554  H2  HOH B1178      32.461  29.132  27.932  1.00  0.00      B    H  
ATOM   3555  O   HOH B1179      15.966  36.071  33.293  1.00  0.00      B    O  
ATOM   3556  H1  HOH B1179      16.975  36.278  33.269  1.00  0.00      B    H  
ATOM   3557  H2  HOH B1179      15.581  36.708  32.585  1.00  0.00      B    H  
ATOM   3558  O   HOH B1180      18.565  15.517   6.040  1.00  0.00      B    O  
ATOM   3559  H1  HOH B1180      19.274  15.154   5.416  1.00  0.00      B    H  
ATOM   3560  H2  HOH B1180      17.688  15.151   5.737  1.00  0.00      B    H  
ATOM   3561  O   HOH B1181      16.908  37.016  21.996  1.00  0.00      B    O  
ATOM   3562  H1  HOH B1181      17.250  36.141  21.555  1.00  0.00      B    H  
ATOM   3563  H2  HOH B1181      15.941  37.125  21.763  1.00  0.00      B    H  
ATOM   3564  O   HOH B1182       1.443  28.979  33.292  1.00  0.00      B    O  
ATOM   3565  H1  HOH B1182       1.582  29.295  34.278  1.00  0.00      B    H  
ATOM   3566  H2  HOH B1182       1.635  29.717  32.639  1.00  0.00      B    H  
ATOM   3567  O   HOH B1183       7.012  21.029  33.406  1.00  0.00      B    O  
ATOM   3568  H1  HOH B1183       7.207  22.012  33.482  1.00  0.00      B    H  
ATOM   3569  H2  HOH B1183       7.294  20.553  34.235  1.00  0.00      B    H  
ATOM   3570  O   HOH B1184      31.969  28.273   5.795  1.00  0.00      B    O  
ATOM   3571  H1  HOH B1184      32.148  27.925   4.890  1.00  0.00      B    H  
ATOM   3572  H2  HOH B1184      32.584  27.788   6.401  1.00  0.00      B    H  
ATOM   3573  O   HOH B1185      38.471  10.837  16.358  1.00  0.00      B    O  
ATOM   3574  H1  HOH B1185      38.245  11.840  16.245  1.00  0.00      B    H  
ATOM   3575  H2  HOH B1185      38.019  10.596  17.220  1.00  0.00      B    H  
ATOM   3576  O   HOH B1186       1.999  10.720  20.883  1.00  0.00      B    O  
ATOM   3577  H1  HOH B1186       2.463  11.662  20.806  1.00  0.00      B    H  
ATOM   3578  H2  HOH B1186       2.708  10.088  21.142  1.00  0.00      B    H  
ATOM   3579  O   HOH B1187      25.983  30.256  39.401  1.00  0.00      B    O  
ATOM   3580  H1  HOH B1187      25.879  31.194  39.026  1.00  0.00      B    H  
ATOM   3581  H2  HOH B1187      26.717  29.867  38.864  1.00  0.00      B    H  
ATOM   3582  O   HOH B1188      10.295  11.800  21.462  1.00  0.00      B    O  
ATOM   3583  H1  HOH B1188      10.480  10.994  20.892  1.00  0.00      B    H  
ATOM   3584  H2  HOH B1188       9.695  12.357  20.987  1.00  0.00      B    H  
ATOM   3585  O   HOH B1189      35.190  34.090  18.194  1.00  0.00      B    O  
ATOM   3586  H1  HOH B1189      35.956  33.703  17.761  1.00  0.00      B    H  
ATOM   3587  H2  HOH B1189      34.429  33.409  18.242  1.00  0.00      B    H  
ATOM   3588  O   HOH B1190      15.807   1.302  27.422  1.00  0.00      B    O  
ATOM   3589  H1  HOH B1190      15.315   1.063  26.556  1.00  0.00      B    H  
ATOM   3590  H2  HOH B1190      16.809   1.313  27.159  1.00  0.00      B    H  
ATOM   3591  O   HOH B1191      36.075   2.099   6.428  1.00  0.00      B    O  
ATOM   3592  H1  HOH B1191      35.756   2.552   5.547  1.00  0.00      B    H  
ATOM   3593  H2  HOH B1191      35.468   2.386   7.195  1.00  0.00      B    H  
ATOM   3594  O   HOH B1192       1.878  21.311  33.015  1.00  0.00      B    O  
ATOM   3595  H1  HOH B1192       1.889  20.371  33.394  1.00  0.00      B    H  
ATOM   3596  H2  HOH B1192       1.799  21.282  32.024  1.00  0.00      B    H  
ATOM   3597  O   HOH B1193      33.946   0.474  37.366  1.00  0.00      B    O  
ATOM   3598  H1  HOH B1193      34.743   0.415  36.766  1.00  0.00      B    H  
ATOM   3599  H2  HOH B1193      33.627   1.422  37.307  1.00  0.00      B    H  
ATOM   3600  O   HOH B1194       2.822   9.327  29.727  1.00  0.00      B    O  
ATOM   3601  H1  HOH B1194       3.266   8.684  30.340  1.00  0.00      B    H  
ATOM   3602  H2  HOH B1194       2.712   8.788  28.944  1.00  0.00      B    H  
ATOM   3603  O   HOH B1195      19.467  35.973  13.717  1.00  0.00      B    O  
ATOM   3604  H1  HOH B1195      18.742  35.904  14.408  1.00  0.00      B    H  
ATOM   3605  H2  HOH B1195      19.982  36.764  14.077  1.00  0.00      B    H  
ATOM   3606  O   HOH B1196       7.966   6.019   8.669  1.00  0.00      B    O  
ATOM   3607  H1  HOH B1196       8.213   6.923   9.062  1.00  0.00      B    H  
ATOM   3608  H2  HOH B1196       8.064   6.102   7.650  1.00  0.00      B    H  
ATOM   3609  O   HOH B1197      20.153  19.495  28.389  1.00  0.00      B    O  
ATOM   3610  H1  HOH B1197      20.916  19.226  28.995  1.00  0.00      B    H  
ATOM   3611  H2  HOH B1197      19.746  18.597  28.116  1.00  0.00      B    H  
ATOM   3612  O   HOH B1198      20.725  38.184  14.677  1.00  0.00      B    O  
ATOM   3613  H1  HOH B1198      19.867  38.581  14.251  1.00  0.00      B    H  
ATOM   3614  H2  HOH B1198      21.384  38.928  14.521  1.00  0.00      B    H  
ATOM   3615  O   HOH B1199      38.712  37.274  26.533  1.00  0.00      B    O  
ATOM   3616  H1  HOH B1199      38.178  36.814  25.790  1.00  0.00      B    H  
ATOM   3617  H2  HOH B1199      38.248  38.145  26.872  1.00  0.00      B    H  
ATOM   3618  O   HOH B1200      11.553  17.337  22.293  1.00  0.00      B    O  
ATOM   3619  H1  HOH B1200      11.839  16.904  21.427  1.00  0.00      B    H  
ATOM   3620  H2  HOH B1200      11.096  16.599  22.820  1.00  0.00      B    H  
ATOM   3621  O   HOH B1201       1.325  14.739  10.183  1.00  0.00      B    O  
ATOM   3622  H1  HOH B1201       1.184  14.682  11.184  1.00  0.00      B    H  
ATOM   3623  H2  HOH B1201       1.898  15.519   9.985  1.00  0.00      B    H  
ATOM   3624  O   HOH B1202      24.283  17.520  11.327  1.00  0.00      B    O  
ATOM   3625  H1  HOH B1202      24.257  18.444  11.063  1.00  0.00      B    H  
ATOM   3626  H2  HOH B1202      23.463  17.246  11.812  1.00  0.00      B    H  
ATOM   3627  O   HOH B1203      30.761   8.906   7.950  1.00  0.00      B    O  
ATOM   3628  H1  HOH B1203      31.729   9.083   8.139  1.00  0.00      B    H  
ATOM   3629  H2  HOH B1203      30.381   9.683   7.436  1.00  0.00      B    H  
ATOM   3630  O   HOH B1204      18.025   4.536  36.189  1.00  0.00      B    O  
ATOM   3631  H1  HOH B1204      18.288   4.424  35.206  1.00  0.00      B    H  
ATOM   3632  H2  HOH B1204      18.276   3.701  36.685  1.00  0.00      B    H  
ATOM   3633  O   HOH B1205      21.442  25.035  24.793  1.00  0.00      B    O  
ATOM   3634  H1  HOH B1205      20.708  24.667  25.338  1.00  0.00      B    H  
ATOM   3635  H2  HOH B1205      21.779  24.292  24.113  1.00  0.00      B    H  
ATOM   3636  O   HOH B1206      12.705   0.444   0.963  1.00  0.00      B    O  
ATOM   3637  H1  HOH B1206      12.241  -0.447   0.897  1.00  0.00      B    H  
ATOM   3638  H2  HOH B1206      11.999   1.105   0.652  1.00  0.00      B    H  
ATOM   3639  O   HOH B1207      30.367  19.256  32.087  1.00  0.00      B    O  
ATOM   3640  H1  HOH B1207      29.569  19.789  32.392  1.00  0.00      B    H  
ATOM   3641  H2  HOH B1207      31.207  19.880  32.335  1.00  0.00      B    H  
ATOM   3642  O   HOH B1208      26.135   5.102  14.506  1.00  0.00      B    O  
ATOM   3643  H1  HOH B1208      26.227   4.075  14.735  1.00  0.00      B    H  
ATOM   3644  H2  HOH B1208      26.930   5.414  13.949  1.00  0.00      B    H  
ATOM   3645  O   HOH B1209      23.003  16.121  31.669  1.00  0.00      B    O  
ATOM   3646  H1  HOH B1209      23.716  15.420  31.871  1.00  0.00      B    H  
ATOM   3647  H2  HOH B1209      22.594  16.404  32.596  1.00  0.00      B    H  
ATOM   3648  O   HOH B1210       7.391  14.400   7.533  1.00  0.00      B    O  
ATOM   3649  H1  HOH B1210       8.335  14.055   7.654  1.00  0.00      B    H  
ATOM   3650  H2  HOH B1210       7.399  15.000   6.706  1.00  0.00      B    H  
ATOM   3651  O   HOH B1211      13.814  13.226   9.436  1.00  0.00      B    O  
ATOM   3652  H1  HOH B1211      14.707  13.546   9.162  1.00  0.00      B    H  
ATOM   3653  H2  HOH B1211      13.154  13.467   8.708  1.00  0.00      B    H  
ATOM   3654  O   HOH B1212      10.077  39.112  19.089  1.00  0.00      B    O  
ATOM   3655  H1  HOH B1212       9.625  38.638  18.303  1.00  0.00      B    H  
ATOM   3656  H2  HOH B1212      10.327  38.359  19.776  1.00  0.00      B    H  
ATOM   3657  O   HOH B1213       9.177  20.726  14.109  1.00  0.00      B    O  
ATOM   3658  H1  HOH B1213       8.682  19.880  14.339  1.00  0.00      B    H  
ATOM   3659  H2  HOH B1213       9.897  20.439  13.448  1.00  0.00      B    H  
ATOM   3660  O   HOH B1214       6.576  20.976   5.066  1.00  0.00      B    O  
ATOM   3661  H1  HOH B1214       7.552  21.180   4.996  1.00  0.00      B    H  
ATOM   3662  H2  HOH B1214       6.359  20.782   6.044  1.00  0.00      B    H  
ATOM   3663  O   HOH B1215       4.382  21.904  20.089  1.00  0.00      B    O  
ATOM   3664  H1  HOH B1215       3.825  21.421  20.792  1.00  0.00      B    H  
ATOM   3665  H2  HOH B1215       4.121  22.859  19.931  1.00  0.00      B    H  
ATOM   3666  O   HOH B1216      15.327  28.301  28.443  1.00  0.00      B    O  
ATOM   3667  H1  HOH B1216      16.330  28.425  28.512  1.00  0.00      B    H  
ATOM   3668  H2  HOH B1216      14.942  29.237  28.491  1.00  0.00      B    H  
ATOM   3669  O   HOH B1217      17.463   5.464   2.727  1.00  0.00      B    O  
ATOM   3670  H1  HOH B1217      16.805   4.727   3.132  1.00  0.00      B    H  
ATOM   3671  H2  HOH B1217      17.780   5.234   1.793  1.00  0.00      B    H  
ATOM   3672  O   HOH B1218      21.116  33.477   0.977  1.00  0.00      B    O  
ATOM   3673  H1  HOH B1218      20.219  33.083   0.675  1.00  0.00      B    H  
ATOM   3674  H2  HOH B1218      21.665  33.531   0.119  1.00  0.00      B    H  
ATOM   3675  O   HOH B1219      29.452  29.733   2.336  1.00  0.00      B    O  
ATOM   3676  H1  HOH B1219      29.020  30.626   2.223  1.00  0.00      B    H  
ATOM   3677  H2  HOH B1219      30.369  29.863   2.818  1.00  0.00      B    H  
ATOM   3678  O   HOH B1220       1.219  24.990   2.802  1.00  0.00      B    O  
ATOM   3679  H1  HOH B1220       1.194  25.995   2.474  1.00  0.00      B    H  
ATOM   3680  H2  HOH B1220       0.983  24.961   3.837  1.00  0.00      B    H  
ATOM   3681  O   HOH B1221       4.759  20.600   1.203  1.00  0.00      B    O  
ATOM   3682  H1  HOH B1221       3.853  20.248   1.606  1.00  0.00      B    H  
ATOM   3683  H2  HOH B1221       5.161  19.850   0.704  1.00  0.00      B    H  
ATOM   3684  O   HOH B1222       9.110   6.879   3.389  1.00  0.00      B    O  
ATOM   3685  H1  HOH B1222       9.993   6.512   2.989  1.00  0.00      B    H  
ATOM   3686  H2  HOH B1222       9.427   7.509   4.219  1.00  0.00      B    H  
ATOM   3687  O   HOH B1223      31.939  12.356  24.194  1.00  0.00      B    O  
ATOM   3688  H1  HOH B1223      31.632  12.632  25.136  1.00  0.00      B    H  
ATOM   3689  H2  HOH B1223      32.844  12.866  24.046  1.00  0.00      B    H  
ATOM   3690  O   HOH B1224      33.256  23.841  24.756  1.00  0.00      B    O  
ATOM   3691  H1  HOH B1224      33.570  22.865  25.049  1.00  0.00      B    H  
ATOM   3692  H2  HOH B1224      34.050  24.105  24.166  1.00  0.00      B    H  
ATOM   3693  O   HOH B1225       2.916  25.639  27.777  1.00  0.00      B    O  
ATOM   3694  H1  HOH B1225       2.827  24.727  27.340  1.00  0.00      B    H  
ATOM   3695  H2  HOH B1225       2.064  25.826  28.262  1.00  0.00      B    H  
ATOM   3696  O   HOH B1226       6.195   4.165  10.884  1.00  0.00      B    O  
ATOM   3697  H1  HOH B1226       6.694   4.429  11.732  1.00  0.00      B    H  
ATOM   3698  H2  HOH B1226       6.894   3.983  10.212  1.00  0.00      B    H  
ATOM   3699  O   HOH B1227      19.189   7.231   3.479  1.00  0.00      B    O  
ATOM   3700  H1  HOH B1227      20.050   6.714   3.312  1.00  0.00      B    H  
ATOM   3701  H2  HOH B1227      18.388   6.627   3.216  1.00  0.00      B    H  
ATOM   3702  O   HOH B1228      18.081  13.667  10.787  1.00  0.00      B    O  
ATOM   3703  H1  HOH B1228      19.109  13.653  10.855  1.00  0.00      B    H  
ATOM   3704  H2  HOH B1228      17.844  12.993  11.564  1.00  0.00      B    H  
ATOM   3705  O   HOH B1229      12.933  15.608  17.699  1.00  0.00      B    O  
ATOM   3706  H1  HOH B1229      13.389  14.799  18.083  1.00  0.00      B    H  
ATOM   3707  H2  HOH B1229      12.423  15.243  16.888  1.00  0.00      B    H  
ATOM   3708  O   HOH B1230       7.578   2.047  24.769  1.00  0.00      B    O  
ATOM   3709  H1  HOH B1230       6.705   2.506  24.577  1.00  0.00      B    H  
ATOM   3710  H2  HOH B1230       8.056   2.428  25.608  1.00  0.00      B    H  
ATOM   3711  O   HOH B1231      20.524  28.439   8.252  1.00  0.00      B    O  
ATOM   3712  H1  HOH B1231      21.249  28.880   8.827  1.00  0.00      B    H  
ATOM   3713  H2  HOH B1231      20.257  29.007   7.420  1.00  0.00      B    H  
ATOM   3714  O   HOH B1232       0.287  23.171  28.338  1.00  0.00      B    O  
ATOM   3715  H1  HOH B1232       0.643  23.618  29.193  1.00  0.00      B    H  
ATOM   3716  H2  HOH B1232       1.038  23.190  27.642  1.00  0.00      B    H  
ATOM   3717  O   HOH B1233      16.710  19.509  37.735  1.00  0.00      B    O  
ATOM   3718  H1  HOH B1233      16.066  19.318  38.533  1.00  0.00      B    H  
ATOM   3719  H2  HOH B1233      16.381  20.316  37.247  1.00  0.00      B    H  
ATOM   3720  O   HOH B1234       5.717  33.625  27.094  1.00  0.00      B    O  
ATOM   3721  H1  HOH B1234       5.316  34.200  26.403  1.00  0.00      B    H  
ATOM   3722  H2  HOH B1234       6.676  33.479  26.922  1.00  0.00      B    H  
ATOM   3723  O   HOH B1235      26.894  31.794  32.787  1.00  0.00      B    O  
ATOM   3724  H1  HOH B1235      26.244  31.147  32.332  1.00  0.00      B    H  
ATOM   3725  H2  HOH B1235      27.707  31.977  32.195  1.00  0.00      B    H  
ATOM   3726  O   HOH B1236      21.176  25.104  21.411  1.00  0.00      B    O  
ATOM   3727  H1  HOH B1236      21.509  25.994  21.122  1.00  0.00      B    H  
ATOM   3728  H2  HOH B1236      21.818  24.832  22.099  1.00  0.00      B    H  
ATOM   3729  O   HOH B1237      28.208  22.291  34.734  1.00  0.00      B    O  
ATOM   3730  H1  HOH B1237      27.374  22.731  34.300  1.00  0.00      B    H  
ATOM   3731  H2  HOH B1237      28.013  22.105  35.741  1.00  0.00      B    H  
ATOM   3732  O   HOH B1238      22.084   7.962  38.920  1.00  0.00      B    O  
ATOM   3733  H1  HOH B1238      23.106   7.976  38.844  1.00  0.00      B    H  
ATOM   3734  H2  HOH B1238      21.834   7.018  39.003  1.00  0.00      B    H  
ATOM   3735  O   HOH B1239       4.786   5.357  16.408  1.00  0.00      B    O  
ATOM   3736  H1  HOH B1239       4.515   5.975  15.635  1.00  0.00      B    H  
ATOM   3737  H2  HOH B1239       5.743   5.523  16.561  1.00  0.00      B    H  
ATOM   3738  O   HOH B1240      33.275   9.391   9.316  1.00  0.00      B    O  
ATOM   3739  H1  HOH B1240      34.075   9.701   8.824  1.00  0.00      B    H  
ATOM   3740  H2  HOH B1240      32.843  10.093   9.897  1.00  0.00      B    H  
ATOM   3741  O   HOH B1241      38.887  15.640  18.177  1.00  0.00      B    O  
ATOM   3742  H1  HOH B1241      38.927  16.667  18.151  1.00  0.00      B    H  
ATOM   3743  H2  HOH B1241      37.896  15.360  18.291  1.00  0.00      B    H  
ATOM   3744  O   HOH B1242      36.727  11.846  34.595  1.00  0.00      B    O  
ATOM   3745  H1  HOH B1242      36.319  11.349  35.376  1.00  0.00      B    H  
ATOM   3746  H2  HOH B1242      37.600  12.163  34.945  1.00  0.00      B    H  
ATOM   3747  O   HOH B1243      20.314  18.676  18.152  1.00  0.00      B    O  
ATOM   3748  H1  HOH B1243      20.129  19.412  18.840  1.00  0.00      B    H  
ATOM   3749  H2  HOH B1243      21.204  18.307  18.433  1.00  0.00      B    H  
ATOM   3750  O   HOH B1244      22.465  18.663  29.956  1.00  0.00      B    O  
ATOM   3751  H1  HOH B1244      22.633  17.789  30.481  1.00  0.00      B    H  
ATOM   3752  H2  HOH B1244      23.005  18.653  29.090  1.00  0.00      B    H  
ATOM   3753  O   HOH B1245      38.693  16.990  31.640  1.00  0.00      B    O  
ATOM   3754  H1  HOH B1245      37.890  17.547  31.504  1.00  0.00      B    H  
ATOM   3755  H2  HOH B1245      39.431  17.396  30.981  1.00  0.00      B    H  
ATOM   3756  O   HOH B1246       2.799   6.944  35.477  1.00  0.00      B    O  
ATOM   3757  H1  HOH B1246       2.772   5.934  35.392  1.00  0.00      B    H  
ATOM   3758  H2  HOH B1246       3.698   7.140  35.990  1.00  0.00      B    H  
ATOM   3759  O   HOH B1247      22.018  17.000  13.066  1.00  0.00      B    O  
ATOM   3760  H1  HOH B1247      21.221  16.573  13.561  1.00  0.00      B    H  
ATOM   3761  H2  HOH B1247      22.861  16.579  13.521  1.00  0.00      B    H  
ATOM   3762  O   HOH B1248      18.288  28.141  19.985  1.00  0.00      B    O  
ATOM   3763  H1  HOH B1248      18.727  27.943  20.919  1.00  0.00      B    H  
ATOM   3764  H2  HOH B1248      19.034  27.921  19.336  1.00  0.00      B    H  
ATOM   3765  O   HOH B1249       0.730  34.915  27.099  1.00  0.00      B    O  
ATOM   3766  H1  HOH B1249       0.924  35.055  28.086  1.00  0.00      B    H  
ATOM   3767  H2  HOH B1249       0.312  35.812  26.689  1.00  0.00      B    H  
ATOM   3768  O   HOH B1250      22.537  19.296  21.006  1.00  0.00      B    O  
ATOM   3769  H1  HOH B1250      22.978  19.368  21.872  1.00  0.00      B    H  
ATOM   3770  H2  HOH B1250      22.864  18.405  20.601  1.00  0.00      B    H  
ATOM   3771  O   HOH B1251       3.295  27.012  39.197  1.00  0.00      B    O  
ATOM   3772  H1  HOH B1251       3.435  27.111  38.190  1.00  0.00      B    H  
ATOM   3773  H2  HOH B1251       2.437  26.533  39.427  1.00  0.00      B    H  
ATOM   3774  O   HOH B1252      17.552  20.395  13.349  1.00  0.00      B    O  
ATOM   3775  H1  HOH B1252      16.788  19.950  13.898  1.00  0.00      B    H  
ATOM   3776  H2  HOH B1252      18.195  20.878  13.996  1.00  0.00      B    H  
ATOM   3777  O   HOH B1253      23.464  11.639   7.532  1.00  0.00      B    O  
ATOM   3778  H1  HOH B1253      24.115  11.798   6.771  1.00  0.00      B    H  
ATOM   3779  H2  HOH B1253      23.972  11.817   8.354  1.00  0.00      B    H  
ATOM   3780  O   HOH B1254      28.343  17.185  31.524  1.00  0.00      B    O  
ATOM   3781  H1  HOH B1254      28.536  16.377  30.915  1.00  0.00      B    H  
ATOM   3782  H2  HOH B1254      29.093  17.897  31.558  1.00  0.00      B    H  
ATOM   3783  O   HOH B1255      12.324   4.274  34.673  1.00  0.00      B    O  
ATOM   3784  H1  HOH B1255      13.249   4.067  34.182  1.00  0.00      B    H  
ATOM   3785  H2  HOH B1255      11.615   3.930  33.988  1.00  0.00      B    H  
ATOM   3786  O   HOH B1256      16.834  23.966  22.001  1.00  0.00      B    O  
ATOM   3787  H1  HOH B1256      17.038  24.644  22.726  1.00  0.00      B    H  
ATOM   3788  H2  HOH B1256      17.294  23.093  22.260  1.00  0.00      B    H  
ATOM   3789  O   HOH B1257       3.536  17.953  20.155  1.00  0.00      B    O  
ATOM   3790  H1  HOH B1257       4.473  17.679  20.496  1.00  0.00      B    H  
ATOM   3791  H2  HOH B1257       3.116  17.071  19.783  1.00  0.00      B    H  
ATOM   3792  O   HOH B1258      25.044  31.188  15.590  1.00  0.00      B    O  
ATOM   3793  H1  HOH B1258      25.902  30.614  15.764  1.00  0.00      B    H  
ATOM   3794  H2  HOH B1258      24.240  30.615  15.398  1.00  0.00      B    H  
ATOM   3795  O   HOH B1259      29.011  37.389  38.909  1.00  0.00      B    O  
ATOM   3796  H1  HOH B1259      28.573  37.392  37.961  1.00  0.00      B    H  
ATOM   3797  H2  HOH B1259      28.476  36.780  39.464  1.00  0.00      B    H  
ATOM   3798  O   HOH B1260      16.022  26.723  33.161  1.00  0.00      B    O  
ATOM   3799  H1  HOH B1260      16.493  27.517  32.738  1.00  0.00      B    H  
ATOM   3800  H2  HOH B1260      15.067  26.879  32.900  1.00  0.00      B    H  
ATOM   3801  O   HOH B1261      35.905   1.408  10.680  1.00  0.00      B    O  
ATOM   3802  H1  HOH B1261      36.174   0.541  10.198  1.00  0.00      B    H  
ATOM   3803  H2  HOH B1261      36.692   1.810  11.163  1.00  0.00      B    H  
ATOM   3804  O   HOH B1262       3.379  38.857  35.356  1.00  0.00      B    O  
ATOM   3805  H1  HOH B1262       4.377  38.844  35.069  1.00  0.00      B    H  
ATOM   3806  H2  HOH B1262       3.372  39.145  36.313  1.00  0.00      B    H  
ATOM   3807  O   HOH B1263      18.074  14.265  22.314  1.00  0.00      B    O  
ATOM   3808  H1  HOH B1263      18.265  13.633  23.073  1.00  0.00      B    H  
ATOM   3809  H2  HOH B1263      17.490  15.104  22.600  1.00  0.00      B    H  
ATOM   3810  O   HOH B1264      19.583  11.944   5.042  1.00  0.00      B    O  
ATOM   3811  H1  HOH B1264      19.441  11.291   4.345  1.00  0.00      B    H  
ATOM   3812  H2  HOH B1264      19.624  12.899   4.669  1.00  0.00      B    H  
ATOM   3813  O   HOH B1265      11.171  18.989  25.278  1.00  0.00      B    O  
ATOM   3814  H1  HOH B1265      11.192  18.849  26.285  1.00  0.00      B    H  
ATOM   3815  H2  HOH B1265      12.097  19.314  24.968  1.00  0.00      B    H  
ATOM   3816  O   HOH B1266      31.524  15.182  21.999  1.00  0.00      B    O  
ATOM   3817  H1  HOH B1266      31.322  15.660  22.866  1.00  0.00      B    H  
ATOM   3818  H2  HOH B1266      32.171  14.450  22.245  1.00  0.00      B    H  
ATOM   3819  O   HOH B1267      16.964  24.348  33.762  1.00  0.00      B    O  
ATOM   3820  H1  HOH B1267      17.615  24.210  33.007  1.00  0.00      B    H  
ATOM   3821  H2  HOH B1267      16.505  25.255  33.467  1.00  0.00      B    H  
ATOM   3822  O   HOH B1268      22.874  12.539  12.179  1.00  0.00      B    O  
ATOM   3823  H1  HOH B1268      22.343  11.675  11.941  1.00  0.00      B    H  
ATOM   3824  H2  HOH B1268      23.295  12.955  11.357  1.00  0.00      B    H  
ATOM   3825  O   HOH B1269       4.959   9.999   1.701  1.00  0.00      B    O  
ATOM   3826  H1  HOH B1269       5.750  10.636   1.680  1.00  0.00      B    H  
ATOM   3827  H2  HOH B1269       4.580  10.059   2.640  1.00  0.00      B    H  
ATOM   3828  O   HOH B1270      27.089  16.887  23.618  1.00  0.00      B    O  
ATOM   3829  H1  HOH B1270      27.143  15.968  23.259  1.00  0.00      B    H  
ATOM   3830  H2  HOH B1270      27.366  17.531  22.892  1.00  0.00      B    H  
ATOM   3831  O   HOH B1271      30.522  37.724  31.032  1.00  0.00      B    O  
ATOM   3832  H1  HOH B1271      31.061  37.882  30.153  1.00  0.00      B    H  
ATOM   3833  H2  HOH B1271      29.845  36.927  30.877  1.00  0.00      B    H  
ATOM   3834  O   HOH B1272      23.947  14.033   9.995  1.00  0.00      B    O  
ATOM   3835  H1  HOH B1272      24.640  14.260  10.738  1.00  0.00      B    H  
ATOM   3836  H2  HOH B1272      24.165  14.557   9.209  1.00  0.00      B    H  
ATOM   3837  O   HOH B1273      24.372  20.924  10.134  1.00  0.00      B    O  
ATOM   3838  H1  HOH B1273      24.751  21.755  10.473  1.00  0.00      B    H  
ATOM   3839  H2  HOH B1273      23.351  20.997  10.221  1.00  0.00      B    H  
ATOM   3840  O   HOH B1274       2.274  16.653  33.517  1.00  0.00      B    O  
ATOM   3841  H1  HOH B1274       2.921  16.449  32.692  1.00  0.00      B    H  
ATOM   3842  H2  HOH B1274       2.507  17.549  33.931  1.00  0.00      B    H  
ATOM   3843  O   HOH B1275      32.449  12.065  13.168  1.00  0.00      B    O  
ATOM   3844  H1  HOH B1275      31.842  12.831  13.466  1.00  0.00      B    H  
ATOM   3845  H2  HOH B1275      32.017  11.220  13.553  1.00  0.00      B    H  
ATOM   3846  O   HOH B1276      16.332   7.563  18.709  1.00  0.00      B    O  
ATOM   3847  H1  HOH B1276      17.147   7.998  19.217  1.00  0.00      B    H  
ATOM   3848  H2  HOH B1276      16.682   7.433  17.736  1.00  0.00      B    H  
ATOM   3849  O   HOH B1277       5.149   2.958  23.608  1.00  0.00      B    O  
ATOM   3850  H1  HOH B1277       4.744   3.873  23.430  1.00  0.00      B    H  
ATOM   3851  H2  HOH B1277       4.451   2.269  23.203  1.00  0.00      B    H  
ATOM   3852  O   HOH B1278      28.150  18.318  21.446  1.00  0.00      B    O  
ATOM   3853  H1  HOH B1278      28.482  19.151  21.887  1.00  0.00      B    H  
ATOM   3854  H2  HOH B1278      28.453  18.340  20.459  1.00  0.00      B    H  
ATOM   3855  O   HOH B1279      36.231  17.730   0.909  1.00  0.00      B    O  
ATOM   3856  H1  HOH B1279      36.160  17.693  -0.098  1.00  0.00      B    H  
ATOM   3857  H2  HOH B1279      35.303  17.897   1.261  1.00  0.00      B    H  
ATOM   3858  O   HOH B1280      22.907  18.101  34.980  1.00  0.00      B    O  
ATOM   3859  H1  HOH B1280      23.814  18.139  34.401  1.00  0.00      B    H  
ATOM   3860  H2  HOH B1280      23.066  18.531  35.877  1.00  0.00      B    H  
ATOM   3861  O   HOH B1281      23.142  38.787   4.126  1.00  0.00      B    O  
ATOM   3862  H1  HOH B1281      23.110  39.723   3.654  1.00  0.00      B    H  
ATOM   3863  H2  HOH B1281      22.250  38.360   3.989  1.00  0.00      B    H  
ATOM   3864  O   HOH B1282      29.197  24.696  16.519  1.00  0.00      B    O  
ATOM   3865  H1  HOH B1282      28.588  24.648  15.660  1.00  0.00      B    H  
ATOM   3866  H2  HOH B1282      29.156  25.672  16.800  1.00  0.00      B    H  
ATOM   3867  O   HOH B1283      29.194   2.040   5.692  1.00  0.00      B    O  
ATOM   3868  H1  HOH B1283      30.072   1.631   6.022  1.00  0.00      B    H  
ATOM   3869  H2  HOH B1283      28.785   1.474   4.966  1.00  0.00      B    H  
ATOM   3870  O   HOH B1284      32.048  27.562  23.265  1.00  0.00      B    O  
ATOM   3871  H1  HOH B1284      32.781  27.137  22.679  1.00  0.00      B    H  
ATOM   3872  H2  HOH B1284      31.284  26.961  23.450  1.00  0.00      B    H  
ATOM   3873  O   HOH B1285      29.166  18.046  26.069  1.00  0.00      B    O  
ATOM   3874  H1  HOH B1285      28.302  18.106  26.575  1.00  0.00      B    H  
ATOM   3875  H2  HOH B1285      29.079  17.258  25.413  1.00  0.00      B    H  
ATOM   3876  O   HOH B1286      32.804  37.469  19.114  1.00  0.00      B    O  
ATOM   3877  H1  HOH B1286      32.031  38.029  18.789  1.00  0.00      B    H  
ATOM   3878  H2  HOH B1286      33.409  38.099  19.681  1.00  0.00      B    H  
ATOM   3879  O   HOH B1287      35.463  12.307   1.780  1.00  0.00      B    O  
ATOM   3880  H1  HOH B1287      35.042  12.201   0.858  1.00  0.00      B    H  
ATOM   3881  H2  HOH B1287      36.055  11.530   1.865  1.00  0.00      B    H  
ATOM   3882  O   HOH B1288      24.487  29.090  10.768  1.00  0.00      B    O  
ATOM   3883  H1  HOH B1288      25.036  29.738  11.350  1.00  0.00      B    H  
ATOM   3884  H2  HOH B1288      24.998  28.855   9.943  1.00  0.00      B    H  
ATOM   3885  O   HOH B1289      10.696   7.858  25.981  1.00  0.00      B    O  
ATOM   3886  H1  HOH B1289      10.713   8.180  26.965  1.00  0.00      B    H  
ATOM   3887  H2  HOH B1289      10.877   6.811  25.907  1.00  0.00      B    H  
ATOM   3888  O   HOH B1290      31.794  35.264  23.807  1.00  0.00      B    O  
ATOM   3889  H1  HOH B1290      32.686  34.773  23.748  1.00  0.00      B    H  
ATOM   3890  H2  HOH B1290      31.448  35.520  22.837  1.00  0.00      B    H  
ATOM   3891  O   HOH B1291      30.452  38.358  36.279  1.00  0.00      B    O  
ATOM   3892  H1  HOH B1291      29.776  37.636  36.459  1.00  0.00      B    H  
ATOM   3893  H2  HOH B1291      30.962  38.002  35.464  1.00  0.00      B    H  
ATOM   3894  O   HOH B1292      36.171   5.650  10.548  1.00  0.00      B    O  
ATOM   3895  H1  HOH B1292      35.142   5.746  10.554  1.00  0.00      B    H  
ATOM   3896  H2  HOH B1292      36.479   6.021   9.646  1.00  0.00      B    H  
ATOM   3897  O   HOH B1293       5.882  29.040  33.081  1.00  0.00      B    O  
ATOM   3898  H1  HOH B1293       5.395  28.906  33.957  1.00  0.00      B    H  
ATOM   3899  H2  HOH B1293       5.751  29.932  32.757  1.00  0.00      B    H  
ATOM   3900  O   HOH B1294      37.018  35.834  25.027  1.00  0.00      B    O  
ATOM   3901  H1  HOH B1294      36.140  36.338  24.906  1.00  0.00      B    H  
ATOM   3902  H2  HOH B1294      37.061  35.136  24.317  1.00  0.00      B    H  
ATOM   3903  O   HOH B1295      11.583  13.901  27.900  1.00  0.00      B    O  
ATOM   3904  H1  HOH B1295      12.478  13.973  27.405  1.00  0.00      B    H  
ATOM   3905  H2  HOH B1295      11.099  13.280  27.294  1.00  0.00      B    H  
ATOM   3906  O   HOH B1296      33.535   6.993  10.405  1.00  0.00      B    O  
ATOM   3907  H1  HOH B1296      33.438   7.909   9.955  1.00  0.00      B    H  
ATOM   3908  H2  HOH B1296      33.072   7.122  11.247  1.00  0.00      B    H  
ATOM   3909  O   HOH B1297      21.911  22.777   1.565  1.00  0.00      B    O  
ATOM   3910  H1  HOH B1297      20.944  23.047   1.718  1.00  0.00      B    H  
ATOM   3911  H2  HOH B1297      21.905  21.763   1.834  1.00  0.00      B    H  
ATOM   3912  O   HOH B1298       1.044   8.828  35.910  1.00  0.00      B    O  
ATOM   3913  H1  HOH B1298       0.218   8.578  35.367  1.00  0.00      B    H  
ATOM   3914  H2  HOH B1298       1.683   8.010  35.786  1.00  0.00      B    H  
ATOM   3915  O   HOH B1299       2.913   2.946  38.622  1.00  0.00      B    O  
ATOM   3916  H1  HOH B1299       2.627   2.604  39.549  1.00  0.00      B    H  
ATOM   3917  H2  HOH B1299       2.890   3.963  38.669  1.00  0.00      B    H  
ATOM   3918  O   HOH B1300      23.951  32.041   8.420  1.00  0.00      B    O  
ATOM   3919  H1  HOH B1300      24.478  32.621   9.067  1.00  0.00      B    H  
ATOM   3920  H2  HOH B1300      24.653  31.638   7.758  1.00  0.00      B    H  
ATOM   3921  O   HOH B1301       3.268  24.184  19.614  1.00  0.00      B    O  
ATOM   3922  H1  HOH B1301       3.856  24.907  19.147  1.00  0.00      B    H  
ATOM   3923  H2  HOH B1301       2.431  24.067  19.003  1.00  0.00      B    H  
ATOM   3924  O   HOH B1302      10.457  19.880  22.398  1.00  0.00      B    O  
ATOM   3925  H1  HOH B1302      11.129  19.236  22.671  1.00  0.00      B    H  
ATOM   3926  H2  HOH B1302       9.990  20.246  23.205  1.00  0.00      B    H  
ATOM   3927  O   HOH B1303      30.456  34.211  25.798  1.00  0.00      B    O  
ATOM   3928  H1  HOH B1303      30.784  34.735  26.607  1.00  0.00      B    H  
ATOM   3929  H2  HOH B1303      30.693  34.637  24.945  1.00  0.00      B    H  
ATOM   3930  O   HOH B1304      17.236  12.461  32.512  1.00  0.00      B    O  
ATOM   3931  H1  HOH B1304      17.012  12.177  31.589  1.00  0.00      B    H  
ATOM   3932  H2  HOH B1304      18.245  12.530  32.643  1.00  0.00      B    H  
ATOM   3933  O   HOH B1305      16.683  10.198   2.709  1.00  0.00      B    O  
ATOM   3934  H1  HOH B1305      16.567  11.066   2.276  1.00  0.00      B    H  
ATOM   3935  H2  HOH B1305      16.772   9.461   1.990  1.00  0.00      B    H  
ATOM   3936  O   HOH B1306      33.720   3.703  13.219  1.00  0.00      B    O  
ATOM   3937  H1  HOH B1306      32.851   3.241  13.172  1.00  0.00      B    H  
ATOM   3938  H2  HOH B1306      33.919   3.796  12.244  1.00  0.00      B    H  
ATOM   3939  O   HOH B1307       0.170  11.669  38.577  1.00  0.00      B    O  
ATOM   3940  H1  HOH B1307      -0.302  10.834  38.412  1.00  0.00      B    H  
ATOM   3941  H2  HOH B1307       0.987  11.404  39.124  1.00  0.00      B    H  
ATOM   3942  O   HOH B1308      36.385   6.870  26.622  1.00  0.00      B    O  
ATOM   3943  H1  HOH B1308      35.395   6.919  26.679  1.00  0.00      B    H  
ATOM   3944  H2  HOH B1308      36.766   7.731  26.323  1.00  0.00      B    H  
ATOM   3945  O   HOH B1309       3.208   7.197  17.808  1.00  0.00      B    O  
ATOM   3946  H1  HOH B1309       2.164   7.141  17.570  1.00  0.00      B    H  
ATOM   3947  H2  HOH B1309       3.744   6.478  17.252  1.00  0.00      B    H  
ATOM   3948  O   HOH B1310      15.982   0.107  11.363  1.00  0.00      B    O  
ATOM   3949  H1  HOH B1310      16.959   0.331  11.266  1.00  0.00      B    H  
ATOM   3950  H2  HOH B1310      15.540   0.410  10.513  1.00  0.00      B    H  
ATOM   3951  O   HOH B1311      21.034  17.282  10.441  1.00  0.00      B    O  
ATOM   3952  H1  HOH B1311      20.483  16.680   9.805  1.00  0.00      B    H  
ATOM   3953  H2  HOH B1311      21.198  16.794  11.331  1.00  0.00      B    H  
ATOM   3954  O   HOH B1312       2.450  19.491   2.153  1.00  0.00      B    O  
ATOM   3955  H1  HOH B1312       1.598  20.009   2.047  1.00  0.00      B    H  
ATOM   3956  H2  HOH B1312       2.461  18.642   1.596  1.00  0.00      B    H  
ATOM   3957  O   HOH B1313      24.208  21.791  13.522  1.00  0.00      B    O  
ATOM   3958  H1  HOH B1313      24.942  21.407  14.086  1.00  0.00      B    H  
ATOM   3959  H2  HOH B1313      23.514  21.067  13.322  1.00  0.00      B    H  
ATOM   3960  O   HOH B1314       9.572   5.500  31.052  1.00  0.00      B    O  
ATOM   3961  H1  HOH B1314       9.911   6.222  31.681  1.00  0.00      B    H  
ATOM   3962  H2  HOH B1314       9.477   6.004  30.179  1.00  0.00      B    H  
ATOM   3963  O   HOH B1315       2.216  21.562  24.575  1.00  0.00      B    O  
ATOM   3964  H1  HOH B1315       1.396  21.181  24.097  1.00  0.00      B    H  
ATOM   3965  H2  HOH B1315       2.865  20.752  24.722  1.00  0.00      B    H  
ATOM   3966  O   HOH B1316       0.087  11.835  35.927  1.00  0.00      B    O  
ATOM   3967  H1  HOH B1316       0.030  11.874  36.927  1.00  0.00      B    H  
ATOM   3968  H2  HOH B1316       0.431  10.933  35.725  1.00  0.00      B    H  
ATOM   3969  O   HOH B1317      25.759  38.747   8.868  1.00  0.00      B    O  
ATOM   3970  H1  HOH B1317      25.275  38.724   9.732  1.00  0.00      B    H  
ATOM   3971  H2  HOH B1317      25.300  39.347   8.209  1.00  0.00      B    H  
ATOM   3972  O   HOH B1318      38.751  26.869   7.391  1.00  0.00      B    O  
ATOM   3973  H1  HOH B1318      38.592  26.664   8.349  1.00  0.00      B    H  
ATOM   3974  H2  HOH B1318      39.723  26.918   7.232  1.00  0.00      B    H  
ATOM   3975  O   HOH B1319      28.305  14.275  27.582  1.00  0.00      B    O  
ATOM   3976  H1  HOH B1319      28.756  14.898  28.220  1.00  0.00      B    H  
ATOM   3977  H2  HOH B1319      27.746  13.608  28.155  1.00  0.00      B    H  
ATOM   3978  O   HOH B1320       3.458   1.216  22.479  1.00  0.00      B    O  
ATOM   3979  H1  HOH B1320       2.920   0.688  23.186  1.00  0.00      B    H  
ATOM   3980  H2  HOH B1320       2.999   1.026  21.615  1.00  0.00      B    H  
ATOM   3981  O   HOH B1321       1.460  33.606   5.080  1.00  0.00      B    O  
ATOM   3982  H1  HOH B1321       2.063  34.193   5.664  1.00  0.00      B    H  
ATOM   3983  H2  HOH B1321       0.600  34.164   4.925  1.00  0.00      B    H  
ATOM   3984  O   HOH B1322       7.124  31.052  16.014  1.00  0.00      B    O  
ATOM   3985  H1  HOH B1322       7.322  30.293  16.691  1.00  0.00      B    H  
ATOM   3986  H2  HOH B1322       7.790  31.788  16.000  1.00  0.00      B    H  
ATOM   3987  O   HOH B1323      13.250  21.386   3.719  1.00  0.00      B    O  
ATOM   3988  H1  HOH B1323      13.930  20.725   3.955  1.00  0.00      B    H  
ATOM   3989  H2  HOH B1323      13.084  21.270   2.719  1.00  0.00      B    H  
ATOM   3990  O   HOH B1324      31.537   0.498   3.067  1.00  0.00      B    O  
ATOM   3991  H1  HOH B1324      32.291   0.745   2.401  1.00  0.00      B    H  
ATOM   3992  H2  HOH B1324      32.031   0.301   3.945  1.00  0.00      B    H  
ATOM   3993  O   HOH B1325      11.726  38.754  26.302  1.00  0.00      B    O  
ATOM   3994  H1  HOH B1325      12.384  38.331  26.963  1.00  0.00      B    H  
ATOM   3995  H2  HOH B1325      11.276  37.983  25.787  1.00  0.00      B    H  
ATOM   3996  O   HOH B1326      14.404  12.300  21.459  1.00  0.00      B    O  
ATOM   3997  H1  HOH B1326      14.341  13.137  22.073  1.00  0.00      B    H  
ATOM   3998  H2  HOH B1326      14.068  12.635  20.560  1.00  0.00      B    H  
ATOM   3999  O   HOH B1327      13.945  18.771  35.082  1.00  0.00      B    O  
ATOM   4000  H1  HOH B1327      14.635  18.208  35.539  1.00  0.00      B    H  
ATOM   4001  H2  HOH B1327      14.484  19.495  34.637  1.00  0.00      B    H  
ATOM   4002  O   HOH B1328      34.258  27.116  15.232  1.00  0.00      B    O  
ATOM   4003  H1  HOH B1328      34.435  28.056  15.573  1.00  0.00      B    H  
ATOM   4004  H2  HOH B1328      33.741  27.122  14.363  1.00  0.00      B    H  
ATOM   4005  O   HOH B1329       4.317   6.001  11.585  1.00  0.00      B    O  
ATOM   4006  H1  HOH B1329       3.619   6.237  10.898  1.00  0.00      B    H  
ATOM   4007  H2  HOH B1329       4.971   5.379  11.143  1.00  0.00      B    H  
ATOM   4008  O   HOH B1330      32.468  32.632  21.876  1.00  0.00      B    O  
ATOM   4009  H1  HOH B1330      32.177  32.198  22.759  1.00  0.00      B    H  
ATOM   4010  H2  HOH B1330      33.253  33.272  22.144  1.00  0.00      B    H  
ATOM   4011  O   HOH B1331      28.540  33.716  11.208  1.00  0.00      B    O  
ATOM   4012  H1  HOH B1331      28.171  33.625  12.156  1.00  0.00      B    H  
ATOM   4013  H2  HOH B1331      28.030  33.092  10.590  1.00  0.00      B    H  
ATOM   4014  O   HOH B1332      15.067  18.374   2.942  1.00  0.00      B    O  
ATOM   4015  H1  HOH B1332      14.374  17.697   3.268  1.00  0.00      B    H  
ATOM   4016  H2  HOH B1332      15.862  18.156   3.492  1.00  0.00      B    H  
ATOM   4017  O   HOH B1333      33.035   1.894  28.479  1.00  0.00      B    O  
ATOM   4018  H1  HOH B1333      33.974   1.668  28.347  1.00  0.00      B    H  
ATOM   4019  H2  HOH B1333      32.975   2.381  29.367  1.00  0.00      B    H  
ATOM   4020  O   HOH B1334      13.586  22.080  26.493  1.00  0.00      B    O  
ATOM   4021  H1  HOH B1334      13.734  21.569  27.368  1.00  0.00      B    H  
ATOM   4022  H2  HOH B1334      13.482  21.302  25.775  1.00  0.00      B    H  
ATOM   4023  O   HOH B1335       1.398   7.725   3.826  1.00  0.00      B    O  
ATOM   4024  H1  HOH B1335       1.076   8.154   2.974  1.00  0.00      B    H  
ATOM   4025  H2  HOH B1335       0.756   8.038   4.547  1.00  0.00      B    H  
ATOM   4026  O   HOH B1336       7.496  33.524  14.194  1.00  0.00      B    O  
ATOM   4027  H1  HOH B1336       8.247  33.159  14.788  1.00  0.00      B    H  
ATOM   4028  H2  HOH B1336       7.765  33.352  13.205  1.00  0.00      B    H  
ATOM   4029  O   HOH B1337      34.342  18.820   9.017  1.00  0.00      B    O  
ATOM   4030  H1  HOH B1337      35.191  19.376   8.963  1.00  0.00      B    H  
ATOM   4031  H2  HOH B1337      33.954  18.707   8.070  1.00  0.00      B    H  
ATOM   4032  O   HOH B1338      29.726  24.377  29.700  1.00  0.00      B    O  
ATOM   4033  H1  HOH B1338      29.818  23.360  29.869  1.00  0.00      B    H  
ATOM   4034  H2  HOH B1338      30.497  24.725  29.204  1.00  0.00      B    H  
ATOM   4035  O   HOH B1339       4.382  22.193  34.243  1.00  0.00      B    O  
ATOM   4036  H1  HOH B1339       3.613  21.873  33.758  1.00  0.00      B    H  
ATOM   4037  H2  HOH B1339       5.240  21.619  34.062  1.00  0.00      B    H  
ATOM   4038  O   HOH B1340      11.381  24.539   2.134  1.00  0.00      B    O  
ATOM   4039  H1  HOH B1340      11.302  25.339   2.708  1.00  0.00      B    H  
ATOM   4040  H2  HOH B1340      11.491  23.747   2.708  1.00  0.00      B    H  
ATOM   4041  O   HOH B1341      20.631   6.363  35.788  1.00  0.00      B    O  
ATOM   4042  H1  HOH B1341      21.591   6.150  35.952  1.00  0.00      B    H  
ATOM   4043  H2  HOH B1341      20.046   5.639  36.129  1.00  0.00      B    H  
ATOM   4044  O   HOH B1342      29.701  26.389  24.027  1.00  0.00      B    O  
ATOM   4045  H1  HOH B1342      30.214  26.214  24.855  1.00  0.00      B    H  
ATOM   4046  H2  HOH B1342      29.174  27.205  24.243  1.00  0.00      B    H  
ATOM   4047  O   HOH B1343       8.102  17.400  10.251  1.00  0.00      B    O  
ATOM   4048  H1  HOH B1343       8.221  18.324  10.670  1.00  0.00      B    H  
ATOM   4049  H2  HOH B1343       9.005  17.243   9.768  1.00  0.00      B    H  
ATOM   4050  O   HOH B1344      32.009   5.334  17.292  1.00  0.00      B    O  
ATOM   4051  H1  HOH B1344      32.397   4.419  17.589  1.00  0.00      B    H  
ATOM   4052  H2  HOH B1344      32.791   6.001  17.110  1.00  0.00      B    H  
ATOM   4053  O   HOH B1345      14.918   4.987   0.954  1.00  0.00      B    O  
ATOM   4054  H1  HOH B1345      13.913   5.067   1.053  1.00  0.00      B    H  
ATOM   4055  H2  HOH B1345      15.320   4.704   1.877  1.00  0.00      B    H  
ATOM   4056  O   HOH B1346      21.199   6.530  24.349  1.00  0.00      B    O  
ATOM   4057  H1  HOH B1346      21.788   6.185  23.574  1.00  0.00      B    H  
ATOM   4058  H2  HOH B1346      20.677   5.784  24.778  1.00  0.00      B    H  
ATOM   4059  O   HOH B1347      35.558  28.705   5.901  1.00  0.00      B    O  
ATOM   4060  H1  HOH B1347      35.208  29.088   6.754  1.00  0.00      B    H  
ATOM   4061  H2  HOH B1347      35.404  27.682   5.848  1.00  0.00      B    H  
ATOM   4062  O   HOH B1348      34.393  21.861  21.155  1.00  0.00      B    O  
ATOM   4063  H1  HOH B1348      34.432  21.021  20.565  1.00  0.00      B    H  
ATOM   4064  H2  HOH B1348      33.538  22.301  21.059  1.00  0.00      B    H  
ATOM   4065  O   HOH B1349      18.230   7.299  24.731  1.00  0.00      B    O  
ATOM   4066  H1  HOH B1349      18.604   6.441  24.434  1.00  0.00      B    H  
ATOM   4067  H2  HOH B1349      18.834   7.470  25.534  1.00  0.00      B    H  
ATOM   4068  O   HOH B1350      27.197   1.035  17.138  1.00  0.00      B    O  
ATOM   4069  H1  HOH B1350      26.276   0.623  16.964  1.00  0.00      B    H  
ATOM   4070  H2  HOH B1350      27.917   0.316  17.078  1.00  0.00      B    H  
ATOM   4071  O   HOH B1351       3.231  20.193  21.815  1.00  0.00      B    O  
ATOM   4072  H1  HOH B1351       3.614  19.872  22.687  1.00  0.00      B    H  
ATOM   4073  H2  HOH B1351       3.481  19.492  21.095  1.00  0.00      B    H  
ATOM   4074  O   HOH B1352      16.214  15.089  34.750  1.00  0.00      B    O  
ATOM   4075  H1  HOH B1352      16.620  14.277  35.214  1.00  0.00      B    H  
ATOM   4076  H2  HOH B1352      16.107  15.889  35.441  1.00  0.00      B    H  
ATOM   4077  O   HOH B1353      14.914  32.150  10.820  1.00  0.00      B    O  
ATOM   4078  H1  HOH B1353      15.513  32.313  11.631  1.00  0.00      B    H  
ATOM   4079  H2  HOH B1353      14.420  31.228  10.952  1.00  0.00      B    H  
ATOM   4080  O   HOH B1354       0.628  36.246  33.815  1.00  0.00      B    O  
ATOM   4081  H1  HOH B1354      -0.194  36.266  33.246  1.00  0.00      B    H  
ATOM   4082  H2  HOH B1354       1.267  36.966  33.521  1.00  0.00      B    H  
ATOM   4083  O   HOH B1355      31.680   6.931  14.483  1.00  0.00      B    O  
ATOM   4084  H1  HOH B1355      31.322   7.111  15.402  1.00  0.00      B    H  
ATOM   4085  H2  HOH B1355      32.672   6.683  14.608  1.00  0.00      B    H  
ATOM   4086  O   HOH B1356      25.529   8.111   2.505  1.00  0.00      B    O  
ATOM   4087  H1  HOH B1356      25.484   7.114   2.335  1.00  0.00      B    H  
ATOM   4088  H2  HOH B1356      24.743   8.350   3.116  1.00  0.00      B    H  
ATOM   4089  O   HOH B1357      24.309   9.825  11.118  1.00  0.00      B    O  
ATOM   4090  H1  HOH B1357      24.233   8.860  10.810  1.00  0.00      B    H  
ATOM   4091  H2  HOH B1357      23.322  10.110  11.223  1.00  0.00      B    H  
ATOM   4092  O   HOH B1358      14.623   3.605  24.695  1.00  0.00      B    O  
ATOM   4093  H1  HOH B1358      13.733   3.179  24.629  1.00  0.00      B    H  
ATOM   4094  H2  HOH B1358      14.983   3.756  23.791  1.00  0.00      B    H  
ATOM   4095  O   HOH B1359      28.589   7.914   9.234  1.00  0.00      B    O  
ATOM   4096  H1  HOH B1359      28.190   7.173   8.650  1.00  0.00      B    H  
ATOM   4097  H2  HOH B1359      29.421   8.291   8.806  1.00  0.00      B    H  
ATOM   4098  O   HOH B1360      23.651  38.307  22.928  1.00  0.00      B    O  
ATOM   4099  H1  HOH B1360      23.903  38.300  23.909  1.00  0.00      B    H  
ATOM   4100  H2  HOH B1360      23.777  37.331  22.539  1.00  0.00      B    H  
ATOM   4101  O   HOH B1361      29.222  16.990   7.370  1.00  0.00      B    O  
ATOM   4102  H1  HOH B1361      29.301  16.814   6.362  1.00  0.00      B    H  
ATOM   4103  H2  HOH B1361      28.256  17.142   7.530  1.00  0.00      B    H  
ATOM   4104  O   HOH B1362      18.803  23.788  12.694  1.00  0.00      B    O  
ATOM   4105  H1  HOH B1362      18.912  23.187  13.505  1.00  0.00      B    H  
ATOM   4106  H2  HOH B1362      19.048  23.194  11.881  1.00  0.00      B    H  
ATOM   4107  O   HOH B1363      26.913  23.940  21.471  1.00  0.00      B    O  
ATOM   4108  H1  HOH B1363      26.932  24.875  21.120  1.00  0.00      B    H  
ATOM   4109  H2  HOH B1363      27.848  23.757  21.813  1.00  0.00      B    H  
ATOM   4110  O   HOH B1364      13.216  27.465  27.063  1.00  0.00      B    O  
ATOM   4111  H1  HOH B1364      14.036  27.909  27.499  1.00  0.00      B    H  
ATOM   4112  H2  HOH B1364      12.915  26.606  27.516  1.00  0.00      B    H  
ATOM   4113  O   HOH B1365      17.948  38.923  35.812  1.00  0.00      B    O  
ATOM   4114  H1  HOH B1365      18.186  38.289  35.015  1.00  0.00      B    H  
ATOM   4115  H2  HOH B1365      17.934  38.369  36.670  1.00  0.00      B    H  
ATOM   4116  O   HOH B1366      11.885  32.390   6.712  1.00  0.00      B    O  
ATOM   4117  H1  HOH B1366      12.492  32.392   7.483  1.00  0.00      B    H  
ATOM   4118  H2  HOH B1366      11.270  31.552   6.724  1.00  0.00      B    H  
ATOM   4119  O   HOH B1367      32.050  37.188  38.474  1.00  0.00      B    O  
ATOM   4120  H1  HOH B1367      32.353  38.101  38.223  1.00  0.00      B    H  
ATOM   4121  H2  HOH B1367      31.060  37.271  38.513  1.00  0.00      B    H  
ATOM   4122  O   HOH B1368      16.569  16.320  23.477  1.00  0.00      B    O  
ATOM   4123  H1  HOH B1368      17.085  17.125  23.179  1.00  0.00      B    H  
ATOM   4124  H2  HOH B1368      15.649  16.681  23.719  1.00  0.00      B    H  
ATOM   4125  O   HOH B1369       6.813  26.927  37.789  1.00  0.00      B    O  
ATOM   4126  H1  HOH B1369       7.775  27.160  37.990  1.00  0.00      B    H  
ATOM   4127  H2  HOH B1369       6.747  25.969  38.127  1.00  0.00      B    H  
ATOM   4128  O   HOH B1370      11.013  12.893  31.551  1.00  0.00      B    O  
ATOM   4129  H1  HOH B1370      11.496  12.043  31.959  1.00  0.00      B    H  
ATOM   4130  H2  HOH B1370      10.012  12.720  31.492  1.00  0.00      B    H  
ATOM   4131  O   HOH B1371      28.865  20.241  17.259  1.00  0.00      B    O  
ATOM   4132  H1  HOH B1371      29.186  19.989  16.326  1.00  0.00      B    H  
ATOM   4133  H2  HOH B1371      28.152  20.940  17.153  1.00  0.00      B    H  
ATOM   4134  O   HOH B1372       8.593  29.385  38.791  1.00  0.00      B    O  
ATOM   4135  H1  HOH B1372       9.140  28.494  38.617  1.00  0.00      B    H  
ATOM   4136  H2  HOH B1372       8.435  29.863  37.948  1.00  0.00      B    H  
ATOM   4137  O   HOH B1373      19.778  16.679  28.460  1.00  0.00      B    O  
ATOM   4138  H1  HOH B1373      19.261  15.920  28.857  1.00  0.00      B    H  
ATOM   4139  H2  HOH B1373      19.896  16.324  27.485  1.00  0.00      B    H  
ATOM   4140  O   HOH B1374      30.711   3.391  27.210  1.00  0.00      B    O  
ATOM   4141  H1  HOH B1374      31.480   2.900  27.710  1.00  0.00      B    H  
ATOM   4142  H2  HOH B1374      30.177   3.836  27.971  1.00  0.00      B    H  
ATOM   4143  O   HOH B1375      16.277  10.574  34.099  1.00  0.00      B    O  
ATOM   4144  H1  HOH B1375      16.406   9.859  33.399  1.00  0.00      B    H  
ATOM   4145  H2  HOH B1375      16.695  11.416  33.680  1.00  0.00      B    H  
ATOM   4146  O   HOH B1376       0.846  33.120  15.293  1.00  0.00      B    O  
ATOM   4147  H1  HOH B1376       1.771  33.406  15.016  1.00  0.00      B    H  
ATOM   4148  H2  HOH B1376       0.951  32.120  15.527  1.00  0.00      B    H  
ATOM   4149  O   HOH B1377       1.259  20.639  29.871  1.00  0.00      B    O  
ATOM   4150  H1  HOH B1377       1.959  20.592  29.142  1.00  0.00      B    H  
ATOM   4151  H2  HOH B1377       0.934  21.569  29.864  1.00  0.00      B    H  
ATOM   4152  O   HOH B1378       4.968   7.093  37.125  1.00  0.00      B    O  
ATOM   4153  H1  HOH B1378       5.412   6.228  36.932  1.00  0.00      B    H  
ATOM   4154  H2  HOH B1378       4.983   7.236  38.150  1.00  0.00      B    H  
ATOM   4155  O   HOH B1379      21.497  13.675  25.595  1.00  0.00      B    O  
ATOM   4156  H1  HOH B1379      22.384  13.526  25.045  1.00  0.00      B    H  
ATOM   4157  H2  HOH B1379      21.833  14.068  26.433  1.00  0.00      B    H  
ATOM   4158  O   HOH B1380      33.136  33.619   1.650  1.00  0.00      B    O  
ATOM   4159  H1  HOH B1380      33.950  33.423   1.084  1.00  0.00      B    H  
ATOM   4160  H2  HOH B1380      32.958  34.605   1.565  1.00  0.00      B    H  
ATOM   4161  O   HOH B1381      25.913  30.241  30.606  1.00  0.00      B    O  
ATOM   4162  H1  HOH B1381      25.565  29.250  30.706  1.00  0.00      B    H  
ATOM   4163  H2  HOH B1381      26.716  30.162  30.011  1.00  0.00      B    H  
ATOM   4164  O   HOH B1382      37.163   5.995   3.852  1.00  0.00      B    O  
ATOM   4165  H1  HOH B1382      37.856   5.667   4.611  1.00  0.00      B    H  
ATOM   4166  H2  HOH B1382      36.893   6.948   4.027  1.00  0.00      B    H  
ATOM   4167  O   HOH B1383       5.531  11.276  20.124  1.00  0.00      B    O  
ATOM   4168  H1  HOH B1383       5.441  11.971  19.382  1.00  0.00      B    H  
ATOM   4169  H2  HOH B1383       5.532  10.374  19.588  1.00  0.00      B    H  
ATOM   4170  O   HOH B1384       8.753  16.197  26.814  1.00  0.00      B    O  
ATOM   4171  H1  HOH B1384       9.446  15.962  26.118  1.00  0.00      B    H  
ATOM   4172  H2  HOH B1384       8.802  15.477  27.559  1.00  0.00      B    H  
ATOM   4173  O   HOH B1385      25.064   7.920  22.902  1.00  0.00      B    O  
ATOM   4174  H1  HOH B1385      25.046   7.991  21.863  1.00  0.00      B    H  
ATOM   4175  H2  HOH B1385      25.977   8.204  23.262  1.00  0.00      B    H  
ATOM   4176  O   HOH B1386       8.685  18.927   7.034  1.00  0.00      B    O  
ATOM   4177  H1  HOH B1386       9.258  18.809   6.213  1.00  0.00      B    H  
ATOM   4178  H2  HOH B1386       9.085  18.376   7.779  1.00  0.00      B    H  
ATOM   4179  O   HOH B1387       2.840   4.156  35.384  1.00  0.00      B    O  
ATOM   4180  H1  HOH B1387       3.065   3.711  34.420  1.00  0.00      B    H  
ATOM   4181  H2  HOH B1387       3.077   3.515  36.128  1.00  0.00      B    H  
ATOM   4182  O   HOH B1388      38.659   5.067  20.543  1.00  0.00      B    O  
ATOM   4183  H1  HOH B1388      39.629   4.653  20.440  1.00  0.00      B    H  
ATOM   4184  H2  HOH B1388      38.793   6.029  20.886  1.00  0.00      B    H  
ATOM   4185  O   HOH B1389      17.263   7.511  15.956  1.00  0.00      B    O  
ATOM   4186  H1  HOH B1389      16.285   7.295  15.627  1.00  0.00      B    H  
ATOM   4187  H2  HOH B1389      17.890   6.709  15.704  1.00  0.00      B    H  
ATOM   4188  O   HOH B1390      27.198  19.609   5.205  1.00  0.00      B    O  
ATOM   4189  H1  HOH B1390      27.211  20.193   6.086  1.00  0.00      B    H  
ATOM   4190  H2  HOH B1390      26.680  20.178   4.504  1.00  0.00      B    H  
ATOM   4191  O   HOH B1391      34.002  27.269  19.298  1.00  0.00      B    O  
ATOM   4192  H1  HOH B1391      33.783  26.606  18.493  1.00  0.00      B    H  
ATOM   4193  H2  HOH B1391      33.305  28.043  19.294  1.00  0.00      B    H  
ATOM   4194  O   HOH B1392       2.831   3.397  13.264  1.00  0.00      B    O  
ATOM   4195  H1  HOH B1392       2.170   4.146  13.222  1.00  0.00      B    H  
ATOM   4196  H2  HOH B1392       3.146   3.230  12.350  1.00  0.00      B    H  
ATOM   4197  O   HOH B1393      25.600  17.363  25.757  1.00  0.00      B    O  
ATOM   4198  H1  HOH B1393      26.152  17.143  24.903  1.00  0.00      B    H  
ATOM   4199  H2  HOH B1393      26.036  18.148  26.257  1.00  0.00      B    H  
ATOM   4200  O   HOH B1394      14.362  29.642   4.341  1.00  0.00      B    O  
ATOM   4201  H1  HOH B1394      13.978  29.646   5.260  1.00  0.00      B    H  
ATOM   4202  H2  HOH B1394      14.234  30.555   4.016  1.00  0.00      B    H  
ATOM   4203  O   HOH B1395      12.178  12.632   7.093  1.00  0.00      B    O  
ATOM   4204  H1  HOH B1395      12.852  12.000   7.493  1.00  0.00      B    H  
ATOM   4205  H2  HOH B1395      11.929  12.333   6.125  1.00  0.00      B    H  
ATOM   4206  O   HOH B1396      14.958   6.914  14.937  1.00  0.00      B    O  
ATOM   4207  H1  HOH B1396      14.017   6.789  15.245  1.00  0.00      B    H  
ATOM   4208  H2  HOH B1396      14.988   7.475  14.116  1.00  0.00      B    H  
ATOM   4209  O   HOH B1397      22.644  10.680  16.873  1.00  0.00      B    O  
ATOM   4210  H1  HOH B1397      23.087   9.981  16.241  1.00  0.00      B    H  
ATOM   4211  H2  HOH B1397      22.610  11.564  16.404  1.00  0.00      B    H  
ATOM   4212  O   HOH B1398      16.346  18.495  29.931  1.00  0.00      B    O  
ATOM   4213  H1  HOH B1398      15.914  17.952  30.627  1.00  0.00      B    H  
ATOM   4214  H2  HOH B1398      16.701  17.916  29.176  1.00  0.00      B    H  
ATOM   4215  O   HOH B1399      24.559   0.358  19.506  1.00  0.00      B    O  
ATOM   4216  H1  HOH B1399      25.043  -0.237  20.134  1.00  0.00      B    H  
ATOM   4217  H2  HOH B1399      23.864   0.879  20.034  1.00  0.00      B    H  
ATOM   4218  O   HOH B1400       6.265  37.429  21.097  1.00  0.00      B    O  
ATOM   4219  H1  HOH B1400       6.594  36.491  20.997  1.00  0.00      B    H  
ATOM   4220  H2  HOH B1400       7.021  37.938  21.560  1.00  0.00      B    H  
ATOM   4221  O   HOH B1401      23.786  13.194   3.678  1.00  0.00      B    O  
ATOM   4222  H1  HOH B1401      24.749  13.032   3.701  1.00  0.00      B    H  
ATOM   4223  H2  HOH B1401      23.295  12.307   3.706  1.00  0.00      B    H  
ATOM   4224  O   HOH B1402      12.487  19.691  37.388  1.00  0.00      B    O  
ATOM   4225  H1  HOH B1402      13.075  19.176  36.736  1.00  0.00      B    H  
ATOM   4226  H2  HOH B1402      12.579  19.232  38.272  1.00  0.00      B    H  
ATOM   4227  O   HOH B1403      12.165  32.731  24.032  1.00  0.00      B    O  
ATOM   4228  H1  HOH B1403      12.918  32.540  24.660  1.00  0.00      B    H  
ATOM   4229  H2  HOH B1403      11.510  33.305  24.490  1.00  0.00      B    H  
ATOM   4230  O   HOH B1404      34.316   5.604  33.744  1.00  0.00      B    O  
ATOM   4231  H1  HOH B1404      35.274   5.393  33.670  1.00  0.00      B    H  
ATOM   4232  H2  HOH B1404      33.893   5.243  32.914  1.00  0.00      B    H  
ATOM   4233  O   HOH B1405      35.083  28.736  26.595  1.00  0.00      B    O  
ATOM   4234  H1  HOH B1405      35.090  27.829  27.114  1.00  0.00      B    H  
ATOM   4235  H2  HOH B1405      34.367  28.769  25.856  1.00  0.00      B    H  
ATOM   4236  O   HOH B1406      15.909  17.690   9.322  1.00  0.00      B    O  
ATOM   4237  H1  HOH B1406      15.411  17.348  10.183  1.00  0.00      B    H  
ATOM   4238  H2  HOH B1406      15.673  17.081   8.539  1.00  0.00      B    H  
ATOM   4239  O   HOH B1407      29.297   7.528  38.301  1.00  0.00      B    O  
ATOM   4240  H1  HOH B1407      29.402   6.964  37.505  1.00  0.00      B    H  
ATOM   4241  H2  HOH B1407      29.034   6.873  39.016  1.00  0.00      B    H  
ATOM   4242  O   HOH B1408      33.979  25.621  17.325  1.00  0.00      B    O  
ATOM   4243  H1  HOH B1408      33.066  25.105  17.093  1.00  0.00      B    H  
ATOM   4244  H2  HOH B1408      34.086  26.277  16.529  1.00  0.00      B    H  
ATOM   4245  O   HOH B1409      18.697   1.225  32.617  1.00  0.00      B    O  
ATOM   4246  H1  HOH B1409      19.645   0.784  32.797  1.00  0.00      B    H  
ATOM   4247  H2  HOH B1409      18.473   0.831  31.667  1.00  0.00      B    H  
ATOM   4248  O   HOH B1410       9.284  17.222  19.212  1.00  0.00      B    O  
ATOM   4249  H1  HOH B1410       9.026  18.058  19.651  1.00  0.00      B    H  
ATOM   4250  H2  HOH B1410       9.138  16.493  19.895  1.00  0.00      B    H  
ATOM   4251  O   HOH B1411       7.608  37.255  34.451  1.00  0.00      B    O  
ATOM   4252  H1  HOH B1411       8.320  36.652  34.006  1.00  0.00      B    H  
ATOM   4253  H2  HOH B1411       6.765  37.294  33.863  1.00  0.00      B    H  
ATOM   4254  O   HOH B1412      32.162  28.361  17.035  1.00  0.00      B    O  
ATOM   4255  H1  HOH B1412      31.657  28.426  16.177  1.00  0.00      B    H  
ATOM   4256  H2  HOH B1412      33.086  28.848  16.831  1.00  0.00      B    H  
ATOM   4257  O   HOH B1413      34.099  26.232  25.997  1.00  0.00      B    O  
ATOM   4258  H1  HOH B1413      33.642  25.454  25.573  1.00  0.00      B    H  
ATOM   4259  H2  HOH B1413      34.859  26.499  25.354  1.00  0.00      B    H  
ATOM   4260  O   HOH B1414      17.942  19.097  32.811  1.00  0.00      B    O  
ATOM   4261  H1  HOH B1414      18.729  18.639  33.177  1.00  0.00      B    H  
ATOM   4262  H2  HOH B1414      18.254  19.631  31.986  1.00  0.00      B    H  
ATOM   4263  O   HOH B1415       1.791   0.076   8.340  1.00  0.00      B    O  
ATOM   4264  H1  HOH B1415       1.313   0.946   7.944  1.00  0.00      B    H  
ATOM   4265  H2  HOH B1415       1.015  -0.506   8.763  1.00  0.00      B    H  
ATOM   4266  O   HOH B1416      28.020  29.678  21.083  1.00  0.00      B    O  
ATOM   4267  H1  HOH B1416      27.704  30.162  21.928  1.00  0.00      B    H  
ATOM   4268  H2  HOH B1416      27.930  28.699  21.273  1.00  0.00      B    H  
ATOM   4269  O   HOH B1417      24.539  11.854  21.503  1.00  0.00      B    O  
ATOM   4270  H1  HOH B1417      25.302  11.700  20.862  1.00  0.00      B    H  
ATOM   4271  H2  HOH B1417      24.623  11.117  22.245  1.00  0.00      B    H  
ATOM   4272  O   HOH B1418      16.116  14.336   4.979  1.00  0.00      B    O  
ATOM   4273  H1  HOH B1418      15.769  13.390   5.223  1.00  0.00      B    H  
ATOM   4274  H2  HOH B1418      16.649  14.296   4.127  1.00  0.00      B    H  
ATOM   4275  O   HOH B1419      37.998   9.537  38.191  1.00  0.00      B    O  
ATOM   4276  H1  HOH B1419      37.385   9.617  39.028  1.00  0.00      B    H  
ATOM   4277  H2  HOH B1419      37.371   9.546  37.415  1.00  0.00      B    H  
ATOM   4278  O   HOH B1420      14.823   3.574   6.049  1.00  0.00      B    O  
ATOM   4279  H1  HOH B1420      15.304   2.757   6.411  1.00  0.00      B    H  
ATOM   4280  H2  HOH B1420      14.583   4.204   6.755  1.00  0.00      B    H  
ATOM   4281  O   HOH B1421      24.129  25.013   9.195  1.00  0.00      B    O  
ATOM   4282  H1  HOH B1421      24.293  24.435   8.412  1.00  0.00      B    H  
ATOM   4283  H2  HOH B1421      24.794  24.731   9.933  1.00  0.00      B    H  
ATOM   4284  O   HOH B1422      14.631   4.094  14.528  1.00  0.00      B    O  
ATOM   4285  H1  HOH B1422      13.776   3.828  14.910  1.00  0.00      B    H  
ATOM   4286  H2  HOH B1422      14.981   4.955  15.022  1.00  0.00      B    H  
ATOM   4287  O   HOH B1423       7.549   0.836   2.543  1.00  0.00      B    O  
ATOM   4288  H1  HOH B1423       7.565  -0.141   2.757  1.00  0.00      B    H  
ATOM   4289  H2  HOH B1423       8.357   1.265   2.987  1.00  0.00      B    H  
ATOM   4290  O   HOH B1424      38.998  32.241  18.486  1.00  0.00      B    O  
ATOM   4291  H1  HOH B1424      38.292  32.579  17.827  1.00  0.00      B    H  
ATOM   4292  H2  HOH B1424      39.925  32.458  18.130  1.00  0.00      B    H  
ATOM   4293  O   HOH B1425      29.328  16.685  12.858  1.00  0.00      B    O  
ATOM   4294  H1  HOH B1425      28.667  16.686  12.132  1.00  0.00      B    H  
ATOM   4295  H2  HOH B1425      29.769  17.572  12.878  1.00  0.00      B    H  
ATOM   4296  O   HOH B1426      12.709  29.466   1.189  1.00  0.00      B    O  
ATOM   4297  H1  HOH B1426      13.154  28.739   1.763  1.00  0.00      B    H  
ATOM   4298  H2  HOH B1426      11.780  29.636   1.566  1.00  0.00      B    H  
ATOM   4299  O   HOH B1427      11.594   3.854   4.706  1.00  0.00      B    O  
ATOM   4300  H1  HOH B1427      11.855   4.606   4.013  1.00  0.00      B    H  
ATOM   4301  H2  HOH B1427      11.089   3.139   4.211  1.00  0.00      B    H  
ATOM   4302  O   HOH B1428      24.990  26.587  16.170  1.00  0.00      B    O  
ATOM   4303  H1  HOH B1428      24.831  25.590  16.333  1.00  0.00      B    H  
ATOM   4304  H2  HOH B1428      24.114  27.044  16.432  1.00  0.00      B    H  
ATOM   4305  O   HOH B1429      36.400  33.088  29.520  1.00  0.00      B    O  
ATOM   4306  H1  HOH B1429      36.315  33.854  28.916  1.00  0.00      B    H  
ATOM   4307  H2  HOH B1429      37.274  32.592  29.227  1.00  0.00      B    H  
ATOM   4308  O   HOH B1430      11.346  31.508  20.230  1.00  0.00      B    O  
ATOM   4309  H1  HOH B1430      10.948  30.726  19.753  1.00  0.00      B    H  
ATOM   4310  H2  HOH B1430      11.993  31.052  20.844  1.00  0.00      B    H  
ATOM   4311  O   HOH B1431      10.828   8.202  21.883  1.00  0.00      B    O  
ATOM   4312  H1  HOH B1431      10.200   7.473  21.631  1.00  0.00      B    H  
ATOM   4313  H2  HOH B1431      11.743   7.784  22.146  1.00  0.00      B    H  
ATOM   4314  O   HOH B1432      24.638  27.510  32.917  1.00  0.00      B    O  
ATOM   4315  H1  HOH B1432      24.240  28.414  33.292  1.00  0.00      B    H  
ATOM   4316  H2  HOH B1432      24.368  27.487  31.902  1.00  0.00      B    H  
ATOM   4317  O   HOH B1433      24.323   5.863  32.815  1.00  0.00      B    O  
ATOM   4318  H1  HOH B1433      25.202   6.366  32.866  1.00  0.00      B    H  
ATOM   4319  H2  HOH B1433      23.948   5.809  33.781  1.00  0.00      B    H  
ATOM   4320  O   HOH B1434      29.012  14.763  19.135  1.00  0.00      B    O  
ATOM   4321  H1  HOH B1434      28.656  15.372  19.818  1.00  0.00      B    H  
ATOM   4322  H2  HOH B1434      29.229  13.904  19.602  1.00  0.00      B    H  
ATOM   4323  O   HOH B1435      37.614   5.388  29.252  1.00  0.00      B    O  
ATOM   4324  H1  HOH B1435      37.168   6.221  29.614  1.00  0.00      B    H  
ATOM   4325  H2  HOH B1435      38.428   5.720  28.741  1.00  0.00      B    H  
ATOM   4326  O   HOH B1436      37.793  30.206   6.305  1.00  0.00      B    O  
ATOM   4327  H1  HOH B1436      37.058  29.534   6.109  1.00  0.00      B    H  
ATOM   4328  H2  HOH B1436      38.480  30.008   5.601  1.00  0.00      B    H  
ATOM   4329  O   HOH B1437      13.565  14.187  37.365  1.00  0.00      B    O  
ATOM   4330  H1  HOH B1437      14.070  13.334  37.080  1.00  0.00      B    H  
ATOM   4331  H2  HOH B1437      14.174  14.753  37.943  1.00  0.00      B    H  
ATOM   4332  O   HOH B1438       1.804  28.893   5.968  1.00  0.00      B    O  
ATOM   4333  H1  HOH B1438       2.302  28.073   6.254  1.00  0.00      B    H  
ATOM   4334  H2  HOH B1438       2.003  29.558   6.718  1.00  0.00      B    H  
ATOM   4335  O   HOH B1439      24.617  38.957  16.697  1.00  0.00      B    O  
ATOM   4336  H1  HOH B1439      24.779  38.982  17.661  1.00  0.00      B    H  
ATOM   4337  H2  HOH B1439      24.222  38.092  16.461  1.00  0.00      B    H  
ATOM   4338  O   HOH B1440       0.983  17.409   7.274  1.00  0.00      B    O  
ATOM   4339  H1  HOH B1440       0.599  16.698   6.748  1.00  0.00      B    H  
ATOM   4340  H2  HOH B1440       2.001  17.118   7.424  1.00  0.00      B    H  
ATOM   4341  O   HOH B1441       1.773  37.070   2.267  1.00  0.00      B    O  
ATOM   4342  H1  HOH B1441       1.274  37.667   2.970  1.00  0.00      B    H  
ATOM   4343  H2  HOH B1441       2.791  37.329   2.315  1.00  0.00      B    H  
ATOM   4344  O   HOH B1442      34.957  26.799  33.073  1.00  0.00      B    O  
ATOM   4345  H1  HOH B1442      35.375  26.219  32.340  1.00  0.00      B    H  
ATOM   4346  H2  HOH B1442      35.742  27.307  33.470  1.00  0.00      B    H  
ATOM   4347  O   HOH B1443      11.114   9.743  35.341  1.00  0.00      B    O  
ATOM   4348  H1  HOH B1443      11.086   9.256  36.248  1.00  0.00      B    H  
ATOM   4349  H2  HOH B1443      11.967   9.455  34.824  1.00  0.00      B    H  
ATOM   4350  O   HOH B1444       0.088   5.290  35.662  1.00  0.00      B    O  
ATOM   4351  H1  HOH B1444       0.066   6.017  36.352  1.00  0.00      B    H  
ATOM   4352  H2  HOH B1444       1.026   4.951  35.621  1.00  0.00      B    H  
ATOM   4353  O   HOH B1445       7.391  23.976  33.338  1.00  0.00      B    O  
ATOM   4354  H1  HOH B1445       7.747  24.212  34.241  1.00  0.00      B    H  
ATOM   4355  H2  HOH B1445       6.718  24.701  33.120  1.00  0.00      B    H  
ATOM   4356  O   HOH B1446      36.565   8.502   3.928  1.00  0.00      B    O  
ATOM   4357  H1  HOH B1446      35.672   8.602   4.384  1.00  0.00      B    H  
ATOM   4358  H2  HOH B1446      37.120   9.399   4.093  1.00  0.00      B    H  
ATOM   4359  O   HOH B1447      12.197  30.550  22.697  1.00  0.00      B    O  
ATOM   4360  H1  HOH B1447      12.254  31.514  23.046  1.00  0.00      B    H  
ATOM   4361  H2  HOH B1447      12.109  29.990  23.479  1.00  0.00      B    H  
ATOM   4362  O   HOH B1448      -0.226   6.013   6.018  1.00  0.00      B    O  
ATOM   4363  H1  HOH B1448       0.637   5.486   5.886  1.00  0.00      B    H  
ATOM   4364  H2  HOH B1448       0.017   6.921   6.414  1.00  0.00      B    H  
ATOM   4365  O   HOH B1449       5.254  29.049  20.212  1.00  0.00      B    O  
ATOM   4366  H1  HOH B1449       4.468  29.670  20.144  1.00  0.00      B    H  
ATOM   4367  H2  HOH B1449       5.529  28.848  21.156  1.00  0.00      B    H  
ATOM   4368  O   HOH B1450       3.538  29.767   0.585  1.00  0.00      B    O  
ATOM   4369  H1  HOH B1450       3.539  28.795   0.559  1.00  0.00      B    H  
ATOM   4370  H2  HOH B1450       3.503  30.090   1.555  1.00  0.00      B    H  
ATOM   4371  O   HOH B1451      11.126  16.021  36.157  1.00  0.00      B    O  
ATOM   4372  H1  HOH B1451      10.606  16.572  35.485  1.00  0.00      B    H  
ATOM   4373  H2  HOH B1451      12.010  15.836  35.700  1.00  0.00      B    H  
ATOM   4374  O   HOH B1452      12.581  28.922  31.527  1.00  0.00      B    O  
ATOM   4375  H1  HOH B1452      13.123  29.359  32.248  1.00  0.00      B    H  
ATOM   4376  H2  HOH B1452      11.602  29.158  31.693  1.00  0.00      B    H  
ATOM   4377  O   HOH B1453      20.321  39.117   6.679  1.00  0.00      B    O  
ATOM   4378  H1  HOH B1453      20.464  38.309   7.299  1.00  0.00      B    H  
ATOM   4379  H2  HOH B1453      20.419  38.837   5.694  1.00  0.00      B    H  
ATOM   4380  O   HOH B1454      10.103  16.424  12.741  1.00  0.00      B    O  
ATOM   4381  H1  HOH B1454       9.346  16.189  13.350  1.00  0.00      B    H  
ATOM   4382  H2  HOH B1454      10.905  16.665  13.365  1.00  0.00      B    H  
ATOM   4383  O   HOH B1455       7.877  26.572  29.995  1.00  0.00      B    O  
ATOM   4384  H1  HOH B1455       7.271  26.597  30.784  1.00  0.00      B    H  
ATOM   4385  H2  HOH B1455       8.711  26.031  30.209  1.00  0.00      B    H  
ATOM   4386  O   HOH B1456       1.406   3.355  23.467  1.00  0.00      B    O  
ATOM   4387  H1  HOH B1456       0.650   2.695  23.391  1.00  0.00      B    H  
ATOM   4388  H2  HOH B1456       1.585   3.510  22.498  1.00  0.00      B    H  
ATOM   4389  O   HOH B1457      33.606  30.603  13.748  1.00  0.00      B    O  
ATOM   4390  H1  HOH B1457      33.948  31.241  13.040  1.00  0.00      B    H  
ATOM   4391  H2  HOH B1457      32.811  30.021  13.451  1.00  0.00      B    H  
ATOM   4392  O   HOH B1458       1.874  30.786  36.166  1.00  0.00      B    O  
ATOM   4393  H1  HOH B1458       1.522  29.956  36.701  1.00  0.00      B    H  
ATOM   4394  H2  HOH B1458       1.286  31.601  36.299  1.00  0.00      B    H  
ATOM   4395  O   HOH B1459      22.879  32.888  24.786  1.00  0.00      B    O  
ATOM   4396  H1  HOH B1459      23.593  32.289  25.251  1.00  0.00      B    H  
ATOM   4397  H2  HOH B1459      23.065  32.874  23.776  1.00  0.00      B    H  
ATOM   4398  O   HOH B1460      27.100  27.530  24.988  1.00  0.00      B    O  
ATOM   4399  H1  HOH B1460      26.419  27.130  24.287  1.00  0.00      B    H  
ATOM   4400  H2  HOH B1460      27.209  26.865  25.729  1.00  0.00      B    H  
ATOM   4401  O   HOH B1461      25.848  36.008   8.170  1.00  0.00      B    O  
ATOM   4402  H1  HOH B1461      26.047  36.947   8.483  1.00  0.00      B    H  
ATOM   4403  H2  HOH B1461      26.170  35.954   7.217  1.00  0.00      B    H  
ATOM   4404  O   HOH B1462      27.557   8.006  11.856  1.00  0.00      B    O  
ATOM   4405  H1  HOH B1462      27.850   8.045  10.923  1.00  0.00      B    H  
ATOM   4406  H2  HOH B1462      27.754   7.055  12.211  1.00  0.00      B    H  
ATOM   4407  O   HOH B1463      32.347   2.203  31.218  1.00  0.00      B    O  
ATOM   4408  H1  HOH B1463      32.545   2.480  32.196  1.00  0.00      B    H  
ATOM   4409  H2  HOH B1463      31.338   2.133  31.118  1.00  0.00      B    H  
ATOM   4410  O   HOH B1464      37.120  33.014  20.550  1.00  0.00      B    O  
ATOM   4411  H1  HOH B1464      37.723  32.534  19.905  1.00  0.00      B    H  
ATOM   4412  H2  HOH B1464      36.150  32.989  20.183  1.00  0.00      B    H  
ATOM   4413  O   HOH B1465      18.973  21.501  18.095  1.00  0.00      B    O  
ATOM   4414  H1  HOH B1465      18.223  22.115  18.296  1.00  0.00      B    H  
ATOM   4415  H2  HOH B1465      19.474  21.335  19.002  1.00  0.00      B    H  
ATOM   4416  O   HOH B1466       8.866  14.787  23.324  1.00  0.00      B    O  
ATOM   4417  H1  HOH B1466       9.648  15.214  23.789  1.00  0.00      B    H  
ATOM   4418  H2  HOH B1466       8.873  13.782  23.628  1.00  0.00      B    H  
ATOM   4419  O   HOH B1467      17.905   8.587   7.607  1.00  0.00      B    O  
ATOM   4420  H1  HOH B1467      17.288   9.372   7.813  1.00  0.00      B    H  
ATOM   4421  H2  HOH B1467      17.377   8.014   6.931  1.00  0.00      B    H  
ATOM   4422  O   HOH B1468      19.235  34.486   2.878  1.00  0.00      B    O  
ATOM   4423  H1  HOH B1468      19.918  34.534   2.122  1.00  0.00      B    H  
ATOM   4424  H2  HOH B1468      18.306  34.478   2.520  1.00  0.00      B    H  
ATOM   4425  O   HOH B1469      29.387  19.115   9.380  1.00  0.00      B    O  
ATOM   4426  H1  HOH B1469      29.707  18.464   8.687  1.00  0.00      B    H  
ATOM   4427  H2  HOH B1469      28.426  19.191   9.164  1.00  0.00      B    H  
ATOM   4428  O   HOH B1470      34.582  32.508  31.346  1.00  0.00      B    O  
ATOM   4429  H1  HOH B1470      35.213  32.838  30.585  1.00  0.00      B    H  
ATOM   4430  H2  HOH B1470      35.094  31.739  31.758  1.00  0.00      B    H  
ATOM   4431  O   HOH B1471      21.120  17.813   4.422  1.00  0.00      B    O  
ATOM   4432  H1  HOH B1471      21.286  18.446   5.137  1.00  0.00      B    H  
ATOM   4433  H2  HOH B1471      21.864  17.094   4.495  1.00  0.00      B    H  
ATOM   4434  O   HOH B1472       7.841  19.509  35.501  1.00  0.00      B    O  
ATOM   4435  H1  HOH B1472       8.811  19.644  35.238  1.00  0.00      B    H  
ATOM   4436  H2  HOH B1472       7.671  18.549  35.529  1.00  0.00      B    H  
ATOM   4437  O   HOH B1473      28.000   3.261   7.654  1.00  0.00      B    O  
ATOM   4438  H1  HOH B1473      28.533   2.777   6.892  1.00  0.00      B    H  
ATOM   4439  H2  HOH B1473      27.831   2.596   8.388  1.00  0.00      B    H  
ATOM   4440  O   HOH B1474      21.400   0.651  26.565  1.00  0.00      B    O  
ATOM   4441  H1  HOH B1474      21.709   1.589  26.855  1.00  0.00      B    H  
ATOM   4442  H2  HOH B1474      21.158   0.634  25.588  1.00  0.00      B    H  
ATOM   4443  O   HOH B1475       3.236   1.683  26.615  1.00  0.00      B    O  
ATOM   4444  H1  HOH B1475       2.822   0.785  26.612  1.00  0.00      B    H  
ATOM   4445  H2  HOH B1475       2.756   2.273  25.907  1.00  0.00      B    H  
ATOM   4446  O   HOH B1476      37.259  10.423  19.126  1.00  0.00      B    O  
ATOM   4447  H1  HOH B1476      36.927  10.697  20.046  1.00  0.00      B    H  
ATOM   4448  H2  HOH B1476      38.095   9.852  19.321  1.00  0.00      B    H  
ATOM   4449  O   HOH B1477      13.721   1.285   9.096  1.00  0.00      B    O  
ATOM   4450  H1  HOH B1477      13.165   1.329   8.224  1.00  0.00      B    H  
ATOM   4451  H2  HOH B1477      14.217   2.184   9.195  1.00  0.00      B    H  
ATOM   4452  O   HOH B1478      27.367  14.188  14.057  1.00  0.00      B    O  
ATOM   4453  H1  HOH B1478      27.175  15.102  13.596  1.00  0.00      B    H  
ATOM   4454  H2  HOH B1478      26.509  13.665  14.267  1.00  0.00      B    H  
ATOM   4455  O   HOH B1479       2.135  14.784   1.752  1.00  0.00      B    O  
ATOM   4456  H1  HOH B1479       1.380  14.336   1.236  1.00  0.00      B    H  
ATOM   4457  H2  HOH B1479       1.706  15.456   2.363  1.00  0.00      B    H  
ATOM   4458  O   HOH B1480      12.240   4.912  22.818  1.00  0.00      B    O  
ATOM   4459  H1  HOH B1480      11.343   4.826  22.283  1.00  0.00      B    H  
ATOM   4460  H2  HOH B1480      12.715   5.762  22.588  1.00  0.00      B    H  
ATOM   4461  O   HOH B1481       3.599  34.327  25.367  1.00  0.00      B    O  
ATOM   4462  H1  HOH B1481       3.422  34.218  24.370  1.00  0.00      B    H  
ATOM   4463  H2  HOH B1481       2.744  34.654  25.749  1.00  0.00      B    H  
ATOM   4464  O   HOH B1482       0.307   8.819   6.419  1.00  0.00      B    O  
ATOM   4465  H1  HOH B1482      -0.012   9.760   6.267  1.00  0.00      B    H  
ATOM   4466  H2  HOH B1482       1.077   8.903   7.075  1.00  0.00      B    H  
ATOM   4467  O   HOH B1483      30.220  19.315  11.927  1.00  0.00      B    O  
ATOM   4468  H1  HOH B1483      29.914  19.173  10.974  1.00  0.00      B    H  
ATOM   4469  H2  HOH B1483      30.698  20.225  11.920  1.00  0.00      B    H  
ATOM   4470  O   HOH B1484      35.419  21.018  12.491  1.00  0.00      B    O  
ATOM   4471  H1  HOH B1484      34.750  20.239  12.179  1.00  0.00      B    H  
ATOM   4472  H2  HOH B1484      35.172  21.166  13.451  1.00  0.00      B    H  
ATOM   4473  O   HOH B1485      25.123   5.525   1.847  1.00  0.00      B    O  
ATOM   4474  H1  HOH B1485      25.530   5.340   0.941  1.00  0.00      B    H  
ATOM   4475  H2  HOH B1485      25.171   4.659   2.324  1.00  0.00      B    H  
ATOM   4476  O   HOH B1486       2.644  31.845  32.144  1.00  0.00      B    O  
ATOM   4477  H1  HOH B1486       1.816  32.137  32.599  1.00  0.00      B    H  
ATOM   4478  H2  HOH B1486       2.717  32.392  31.244  1.00  0.00      B    H  
ATOM   4479  O   HOH B1487       4.048   6.887  20.295  1.00  0.00      B    O  
ATOM   4480  H1  HOH B1487       3.727   7.008  19.317  1.00  0.00      B    H  
ATOM   4481  H2  HOH B1487       3.957   7.734  20.850  1.00  0.00      B    H  
ATOM   4482  O   HOH B1488       4.213  13.132  13.429  1.00  0.00      B    O  
ATOM   4483  H1  HOH B1488       4.294  12.489  14.234  1.00  0.00      B    H  
ATOM   4484  H2  HOH B1488       4.501  12.629  12.600  1.00  0.00      B    H  
ATOM   4485  O   HOH B1489      22.080  38.153  17.639  1.00  0.00      B    O  
ATOM   4486  H1  HOH B1489      21.588  38.885  17.192  1.00  0.00      B    H  
ATOM   4487  H2  HOH B1489      21.987  38.339  18.659  1.00  0.00      B    H  
ATOM   4488  O   HOH B1490      14.437  35.546  27.044  1.00  0.00      B    O  
ATOM   4489  H1  HOH B1490      13.945  35.754  26.173  1.00  0.00      B    H  
ATOM   4490  H2  HOH B1490      15.442  35.505  26.832  1.00  0.00      B    H  
ATOM   4491  O   HOH B1491      23.198  38.114  31.535  1.00  0.00      B    O  
ATOM   4492  H1  HOH B1491      23.604  38.031  30.554  1.00  0.00      B    H  
ATOM   4493  H2  HOH B1491      23.560  37.322  32.119  1.00  0.00      B    H  
ATOM   4494  O   HOH B1492      16.698  32.142  16.159  1.00  0.00      B    O  
ATOM   4495  H1  HOH B1492      15.923  31.595  16.563  1.00  0.00      B    H  
ATOM   4496  H2  HOH B1492      16.889  31.753  15.247  1.00  0.00      B    H  
ATOM   4497  O   HOH B1493      26.968  38.239  28.969  1.00  0.00      B    O  
ATOM   4498  H1  HOH B1493      27.198  38.866  28.210  1.00  0.00      B    H  
ATOM   4499  H2  HOH B1493      26.023  38.340  29.220  1.00  0.00      B    H  
ATOM   4500  O   HOH B1494      26.415  30.751  11.826  1.00  0.00      B    O  
ATOM   4501  H1  HOH B1494      26.708  31.512  12.359  1.00  0.00      B    H  
ATOM   4502  H2  HOH B1494      26.605  30.925  10.879  1.00  0.00      B    H  
ATOM   4503  O   HOH B1495       2.323   6.191  -0.035  1.00  0.00      B    O  
ATOM   4504  H1  HOH B1495       1.684   6.044   0.736  1.00  0.00      B    H  
ATOM   4505  H2  HOH B1495       3.094   6.763   0.257  1.00  0.00      B    H  
ATOM   4506  O   HOH B1496       2.115  32.033  23.245  1.00  0.00      B    O  
ATOM   4507  H1  HOH B1496       1.872  31.818  22.234  1.00  0.00      B    H  
ATOM   4508  H2  HOH B1496       3.117  31.912  23.281  1.00  0.00      B    H  
ATOM   4509  O   HOH B1497      20.343  36.173  31.216  1.00  0.00      B    O  
ATOM   4510  H1  HOH B1497      20.487  37.044  30.616  1.00  0.00      B    H  
ATOM   4511  H2  HOH B1497      21.055  35.536  30.946  1.00  0.00      B    H  
ATOM   4512  O   HOH B1498      37.952  33.779  34.891  1.00  0.00      B    O  
ATOM   4513  H1  HOH B1498      37.177  34.079  35.567  1.00  0.00      B    H  
ATOM   4514  H2  HOH B1498      38.003  34.434  34.178  1.00  0.00      B    H  
ATOM   4515  O   HOH B1499      25.009  34.496  28.516  1.00  0.00      B    O  
ATOM   4516  H1  HOH B1499      24.753  33.566  28.923  1.00  0.00      B    H  
ATOM   4517  H2  HOH B1499      24.777  34.563  27.532  1.00  0.00      B    H  
ATOM   4518  O   HOH B1500       0.958  13.363  29.110  1.00  0.00      B    O  
ATOM   4519  H1  HOH B1500       0.733  13.709  30.035  1.00  0.00      B    H  
ATOM   4520  H2  HOH B1500       0.764  12.347  29.060  1.00  0.00      B    H  
ATOM   4521  O   HOH B1501      19.867  22.355  37.922  1.00  0.00      B    O  
ATOM   4522  H1  HOH B1501      20.033  23.300  37.659  1.00  0.00      B    H  
ATOM   4523  H2  HOH B1501      18.858  22.364  38.182  1.00  0.00      B    H  
ATOM   4524  O   HOH B1502      23.569   2.791  35.878  1.00  0.00      B    O  
ATOM   4525  H1  HOH B1502      23.963   1.952  35.572  1.00  0.00      B    H  
ATOM   4526  H2  HOH B1502      22.608   2.855  35.434  1.00  0.00      B    H  
ATOM   4527  O   HOH B1503      10.011  14.186   2.495  1.00  0.00      B    O  
ATOM   4528  H1  HOH B1503       9.944  13.799   1.529  1.00  0.00      B    H  
ATOM   4529  H2  HOH B1503       9.206  13.866   3.075  1.00  0.00      B    H  
ATOM   4530  O   HOH B1504      36.753  37.831   9.329  1.00  0.00      B    O  
ATOM   4531  H1  HOH B1504      36.589  38.222   8.390  1.00  0.00      B    H  
ATOM   4532  H2  HOH B1504      36.624  36.821   9.264  1.00  0.00      B    H  
ATOM   4533  O   HOH B1505       5.619   9.596  33.304  1.00  0.00      B    O  
ATOM   4534  H1  HOH B1505       4.918  10.164  32.836  1.00  0.00      B    H  
ATOM   4535  H2  HOH B1505       5.540   9.732  34.266  1.00  0.00      B    H  
ATOM   4536  O   HOH B1506       1.255  30.420  16.224  1.00  0.00      B    O  
ATOM   4537  H1  HOH B1506       1.538  30.039  15.309  1.00  0.00      B    H  
ATOM   4538  H2  HOH B1506       2.037  30.464  16.818  1.00  0.00      B    H  
ATOM   4539  O   HOH B1507      34.395  18.369   4.502  1.00  0.00      B    O  
ATOM   4540  H1  HOH B1507      33.910  18.419   3.613  1.00  0.00      B    H  
ATOM   4541  H2  HOH B1507      35.377  18.526   4.313  1.00  0.00      B    H  
ATOM   4542  O   HOH B1508      17.171  12.204  20.683  1.00  0.00      B    O  
ATOM   4543  H1  HOH B1508      17.601  12.938  21.248  1.00  0.00      B    H  
ATOM   4544  H2  HOH B1508      16.259  12.012  21.105  1.00  0.00      B    H  
ATOM   4545  O   HOH B1509       9.678  38.494  31.299  1.00  0.00      B    O  
ATOM   4546  H1  HOH B1509       8.667  38.390  31.438  1.00  0.00      B    H  
ATOM   4547  H2  HOH B1509       9.815  39.472  30.870  1.00  0.00      B    H  
ATOM   4548  O   HOH B1510      38.757  22.892   1.693  1.00  0.00      B    O  
ATOM   4549  H1  HOH B1510      39.421  23.594   2.005  1.00  0.00      B    H  
ATOM   4550  H2  HOH B1510      38.329  23.206   0.842  1.00  0.00      B    H  
ATOM   4551  O   HOH B1511       0.468  10.759  28.718  1.00  0.00      B    O  
ATOM   4552  H1  HOH B1511       0.452  10.921  27.692  1.00  0.00      B    H  
ATOM   4553  H2  HOH B1511       1.364  10.332  28.945  1.00  0.00      B    H  
ATOM   4554  O   HOH B1512      17.177   9.687  36.423  1.00  0.00      B    O  
ATOM   4555  H1  HOH B1512      16.791   9.965  35.519  1.00  0.00      B    H  
ATOM   4556  H2  HOH B1512      18.161   9.513  36.195  1.00  0.00      B    H  
ATOM   4557  O   HOH B1513      26.182  27.653  28.143  1.00  0.00      B    O  
ATOM   4558  H1  HOH B1513      27.119  27.167  28.166  1.00  0.00      B    H  
ATOM   4559  H2  HOH B1513      25.494  27.010  27.813  1.00  0.00      B    H  
ATOM   4560  O   HOH B1514      31.195  24.297   7.979  1.00  0.00      B    O  
ATOM   4561  H1  HOH B1514      31.780  23.632   7.510  1.00  0.00      B    H  
ATOM   4562  H2  HOH B1514      30.951  23.934   8.920  1.00  0.00      B    H  
ATOM   4563  O   HOH B1515      33.879   0.646  25.423  1.00  0.00      B    O  
ATOM   4564  H1  HOH B1515      34.342   1.550  25.529  1.00  0.00      B    H  
ATOM   4565  H2  HOH B1515      32.978   0.868  25.094  1.00  0.00      B    H  
ATOM   4566  O   HOH B1516      31.736  28.522  13.818  1.00  0.00      B    O  
ATOM   4567  H1  HOH B1516      30.741  28.509  13.879  1.00  0.00      B    H  
ATOM   4568  H2  HOH B1516      32.061  27.995  12.978  1.00  0.00      B    H  
ATOM   4569  O   HOH B1517       5.296   0.673  19.959  1.00  0.00      B    O  
ATOM   4570  H1  HOH B1517       5.627  -0.158  20.370  1.00  0.00      B    H  
ATOM   4571  H2  HOH B1517       5.445   1.445  20.616  1.00  0.00      B    H  
ATOM   4572  O   HOH B1518      31.995  11.449  19.012  1.00  0.00      B    O  
ATOM   4573  H1  HOH B1518      31.403  10.794  18.443  1.00  0.00      B    H  
ATOM   4574  H2  HOH B1518      32.617  11.919  18.323  1.00  0.00      B    H  
ATOM   4575  O   HOH B1519       5.804  24.118  38.655  1.00  0.00      B    O  
ATOM   4576  H1  HOH B1519       5.855  23.517  37.768  1.00  0.00      B    H  
ATOM   4577  H2  HOH B1519       4.835  24.107  38.918  1.00  0.00      B    H  
ATOM   4578  O   HOH B1520      38.369   3.558   9.800  1.00  0.00      B    O  
ATOM   4579  H1  HOH B1520      38.219   2.960  10.581  1.00  0.00      B    H  
ATOM   4580  H2  HOH B1520      37.676   4.277   9.917  1.00  0.00      B    H  
ATOM   4581  O   HOH B1521       3.767  27.359  25.735  1.00  0.00      B    O  
ATOM   4582  H1  HOH B1521       3.291  28.247  25.831  1.00  0.00      B    H  
ATOM   4583  H2  HOH B1521       3.334  26.786  26.470  1.00  0.00      B    H  
ATOM   4584  O   HOH B1522      19.428   2.210  20.383  1.00  0.00      B    O  
ATOM   4585  H1  HOH B1522      19.096   2.804  19.628  1.00  0.00      B    H  
ATOM   4586  H2  HOH B1522      19.193   1.264  20.182  1.00  0.00      B    H  
ATOM   4587  O   HOH B1523      19.457  27.547  32.236  1.00  0.00      B    O  
ATOM   4588  H1  HOH B1523      18.706  28.070  31.712  1.00  0.00      B    H  
ATOM   4589  H2  HOH B1523      19.782  26.786  31.716  1.00  0.00      B    H  
ATOM   4590  O   HOH B1524      33.790  26.979  12.338  1.00  0.00      B    O  
ATOM   4591  H1  HOH B1524      34.414  27.683  11.971  1.00  0.00      B    H  
ATOM   4592  H2  HOH B1524      34.029  26.125  11.848  1.00  0.00      B    H  
ATOM   4593  O   HOH B1525      35.073  26.055   9.633  1.00  0.00      B    O  
ATOM   4594  H1  HOH B1525      34.401  25.455  10.244  1.00  0.00      B    H  
ATOM   4595  H2  HOH B1525      35.734  25.422   9.130  1.00  0.00      B    H  
ATOM   4596  O   HOH B1526       5.835  35.588  14.277  1.00  0.00      B    O  
ATOM   4597  H1  HOH B1526       6.223  36.540  14.313  1.00  0.00      B    H  
ATOM   4598  H2  HOH B1526       6.567  34.923  14.316  1.00  0.00      B    H  
ATOM   4599  O   HOH B1527       7.286   0.378  22.646  1.00  0.00      B    O  
ATOM   4600  H1  HOH B1527       7.750   0.917  23.305  1.00  0.00      B    H  
ATOM   4601  H2  HOH B1527       7.043   1.084  21.901  1.00  0.00      B    H  
ATOM   4602  O   HOH B1528      23.362  34.566  12.093  1.00  0.00      B    O  
ATOM   4603  H1  HOH B1528      23.158  33.901  12.862  1.00  0.00      B    H  
ATOM   4604  H2  HOH B1528      22.456  34.831  11.657  1.00  0.00      B    H  
ATOM   4605  O   HOH B1529      33.026   7.715   3.125  1.00  0.00      B    O  
ATOM   4606  H1  HOH B1529      33.426   7.892   4.036  1.00  0.00      B    H  
ATOM   4607  H2  HOH B1529      32.187   7.100   3.276  1.00  0.00      B    H  
ATOM   4608  O   HOH B1530      26.518  37.524  34.353  1.00  0.00      B    O  
ATOM   4609  H1  HOH B1530      25.931  36.881  33.857  1.00  0.00      B    H  
ATOM   4610  H2  HOH B1530      27.043  38.095  33.726  1.00  0.00      B    H  
ATOM   4611  O   HOH B1531       7.675   3.255   9.090  1.00  0.00      B    O  
ATOM   4612  H1  HOH B1531       7.259   2.796   8.243  1.00  0.00      B    H  
ATOM   4613  H2  HOH B1531       7.673   4.315   8.952  1.00  0.00      B    H  
ATOM   4614  O   HOH B1532       4.350  14.541  22.711  1.00  0.00      B    O  
ATOM   4615  H1  HOH B1532       4.704  15.509  22.719  1.00  0.00      B    H  
ATOM   4616  H2  HOH B1532       4.597  14.113  23.553  1.00  0.00      B    H  
ATOM   4617  O   HOH B1533      31.017  16.956   5.246  1.00  0.00      B    O  
ATOM   4618  H1  HOH B1533      31.359  16.298   4.606  1.00  0.00      B    H  
ATOM   4619  H2  HOH B1533      30.832  17.828   4.772  1.00  0.00      B    H  
ATOM   4620  O   HOH B1534       5.592  13.053  17.982  1.00  0.00      B    O  
ATOM   4621  H1  HOH B1534       4.823  13.107  17.377  1.00  0.00      B    H  
ATOM   4622  H2  HOH B1534       6.402  12.928  17.419  1.00  0.00      B    H  
ATOM   4623  O   HOH B1535       8.406  30.682  35.776  1.00  0.00      B    O  
ATOM   4624  H1  HOH B1535       8.405  30.238  34.844  1.00  0.00      B    H  
ATOM   4625  H2  HOH B1535       9.202  31.322  35.925  1.00  0.00      B    H  
ATOM   4626  O   HOH B1536      16.338  24.001  30.419  1.00  0.00      B    O  
ATOM   4627  H1  HOH B1536      15.774  24.637  29.997  1.00  0.00      B    H  
ATOM   4628  H2  HOH B1536      15.688  23.346  30.821  1.00  0.00      B    H  
ATOM   4629  O   HOH B1537      19.203  35.915   5.022  1.00  0.00      B    O  
ATOM   4630  H1  HOH B1537      19.232  35.322   4.171  1.00  0.00      B    H  
ATOM   4631  H2  HOH B1537      18.289  35.804   5.383  1.00  0.00      B    H  
ATOM   4632  O   HOH B1538      32.042   1.207   8.932  1.00  0.00      B    O  
ATOM   4633  H1  HOH B1538      32.948   1.619   9.042  1.00  0.00      B    H  
ATOM   4634  H2  HOH B1538      32.196   0.249   9.036  1.00  0.00      B    H  
ATOM   4635  O   HOH B1539       0.178   7.019  22.118  1.00  0.00      B    O  
ATOM   4636  H1  HOH B1539      -0.657   7.134  22.734  1.00  0.00      B    H  
ATOM   4637  H2  HOH B1539       0.907   6.508  22.589  1.00  0.00      B    H  
ATOM   4638  O   HOH B1540      23.828  18.744  37.890  1.00  0.00      B    O  
ATOM   4639  H1  HOH B1540      22.974  18.433  38.370  1.00  0.00      B    H  
ATOM   4640  H2  HOH B1540      23.645  19.560  37.321  1.00  0.00      B    H  
ATOM   4641  O   HOH B1541      27.915   4.454   3.451  1.00  0.00      B    O  
ATOM   4642  H1  HOH B1541      27.988   3.497   3.084  1.00  0.00      B    H  
ATOM   4643  H2  HOH B1541      28.502   4.472   4.226  1.00  0.00      B    H  
ATOM   4644  O   HOH B1542      -0.084  10.696  22.845  1.00  0.00      B    O  
ATOM   4645  H1  HOH B1542       0.613  10.822  22.121  1.00  0.00      B    H  
ATOM   4646  H2  HOH B1542      -0.159  11.616  23.357  1.00  0.00      B    H  
ATOM   4647  O   HOH B1543       1.274  31.938  39.287  1.00  0.00      B    O  
ATOM   4648  H1  HOH B1543       1.043  32.506  38.450  1.00  0.00      B    H  
ATOM   4649  H2  HOH B1543       2.217  31.547  39.167  1.00  0.00      B    H  
ATOM   4650  O   HOH B1544      15.615  18.815  14.803  1.00  0.00      B    O  
ATOM   4651  H1  HOH B1544      15.382  18.330  15.678  1.00  0.00      B    H  
ATOM   4652  H2  HOH B1544      15.502  18.139  14.066  1.00  0.00      B    H  
ATOM   4653  O   HOH B1545      32.056  30.205   7.960  1.00  0.00      B    O  
ATOM   4654  H1  HOH B1545      31.951  29.893   8.967  1.00  0.00      B    H  
ATOM   4655  H2  HOH B1545      32.072  29.407   7.370  1.00  0.00      B    H  
ATOM   4656  O   HOH B1546      28.745   8.043  28.501  1.00  0.00      B    O  
ATOM   4657  H1  HOH B1546      28.099   7.223  28.300  1.00  0.00      B    H  
ATOM   4658  H2  HOH B1546      28.941   8.535  27.610  1.00  0.00      B    H  
ATOM   4659  O   HOH B1547      20.604  21.933  27.333  1.00  0.00      B    O  
ATOM   4660  H1  HOH B1547      20.384  21.048  27.690  1.00  0.00      B    H  
ATOM   4661  H2  HOH B1547      21.568  22.072  27.513  1.00  0.00      B    H  
ATOM   4662  O   HOH B1548      27.419   3.112  20.439  1.00  0.00      B    O  
ATOM   4663  H1  HOH B1548      27.870   3.212  19.532  1.00  0.00      B    H  
ATOM   4664  H2  HOH B1548      28.072   3.464  21.117  1.00  0.00      B    H  
ATOM   4665  O   HOH B1549       8.516   5.496   5.935  1.00  0.00      B    O  
ATOM   4666  H1  HOH B1549       9.385   5.283   6.363  1.00  0.00      B    H  
ATOM   4667  H2  HOH B1549       8.658   5.947   5.069  1.00  0.00      B    H  
ATOM   4668  O   HOH B1550      32.193  24.957  35.850  1.00  0.00      B    O  
ATOM   4669  H1  HOH B1550      32.664  25.651  35.197  1.00  0.00      B    H  
ATOM   4670  H2  HOH B1550      31.318  25.350  36.188  1.00  0.00      B    H  
ATOM   4671  O   HOH B1551      28.210   5.610  12.819  1.00  0.00      B    O  
ATOM   4672  H1  HOH B1551      28.122   4.638  12.550  1.00  0.00      B    H  
ATOM   4673  H2  HOH B1551      29.073   5.716  13.263  1.00  0.00      B    H  
ATOM   4674  O   HOH B1552      20.431  31.476  32.522  1.00  0.00      B    O  
ATOM   4675  H1  HOH B1552      20.595  30.670  31.967  1.00  0.00      B    H  
ATOM   4676  H2  HOH B1552      19.736  32.001  32.113  1.00  0.00      B    H  
ATOM   4677  O   HOH B1553      34.319   0.138  20.313  1.00  0.00      B    O  
ATOM   4678  H1  HOH B1553      33.613   0.668  20.805  1.00  0.00      B    H  
ATOM   4679  H2  HOH B1553      34.732   0.838  19.759  1.00  0.00      B    H  
ATOM   4680  O   HOH B1554      18.178  29.148  24.394  1.00  0.00      B    O  
ATOM   4681  H1  HOH B1554      18.969  28.907  23.846  1.00  0.00      B    H  
ATOM   4682  H2  HOH B1554      17.781  28.289  24.706  1.00  0.00      B    H  
ATOM   4683  O   HOH B1555      29.136  36.811  19.545  1.00  0.00      B    O  
ATOM   4684  H1  HOH B1555      29.002  37.764  19.217  1.00  0.00      B    H  
ATOM   4685  H2  HOH B1555      28.175  36.404  19.482  1.00  0.00      B    H  
ATOM   4686  O   HOH B1556      16.900  28.392  11.945  1.00  0.00      B    O  
ATOM   4687  H1  HOH B1556      17.512  27.690  12.316  1.00  0.00      B    H  
ATOM   4688  H2  HOH B1556      17.380  28.704  11.078  1.00  0.00      B    H  
ATOM   4689  O   HOH B1557      33.121  19.985  29.772  1.00  0.00      B    O  
ATOM   4690  H1  HOH B1557      33.333  19.286  29.091  1.00  0.00      B    H  
ATOM   4691  H2  HOH B1557      33.977  20.189  30.303  1.00  0.00      B    H  
ATOM   4692  O   HOH B1558      27.011  11.596   1.560  1.00  0.00      B    O  
ATOM   4693  H1  HOH B1558      26.517  12.409   1.372  1.00  0.00      B    H  
ATOM   4694  H2  HOH B1558      27.750  11.865   2.250  1.00  0.00      B    H  
ATOM   4695  O   HOH B1559      34.467  36.570  17.258  1.00  0.00      B    O  
ATOM   4696  H1  HOH B1559      34.722  35.689  17.710  1.00  0.00      B    H  
ATOM   4697  H2  HOH B1559      33.865  37.078  17.877  1.00  0.00      B    H  
ATOM   4698  O   HOH B1560      28.667   5.088  22.307  1.00  0.00      B    O  
ATOM   4699  H1  HOH B1560      28.548   5.829  21.624  1.00  0.00      B    H  
ATOM   4700  H2  HOH B1560      27.721   4.787  22.587  1.00  0.00      B    H  
ATOM   4701  O   HOH B1561      23.154  32.611  22.032  1.00  0.00      B    O  
ATOM   4702  H1  HOH B1561      23.047  33.237  21.234  1.00  0.00      B    H  
ATOM   4703  H2  HOH B1561      22.989  31.623  21.709  1.00  0.00      B    H  
ATOM   4704  O   HOH B1562       5.046  31.721  33.244  1.00  0.00      B    O  
ATOM   4705  H1  HOH B1562       5.123  31.267  34.082  1.00  0.00      B    H  
ATOM   4706  H2  HOH B1562       4.114  31.654  32.871  1.00  0.00      B    H  
ATOM   4707  O   HOH B1563      26.618  32.214  19.925  1.00  0.00      B    O  
ATOM   4708  H1  HOH B1563      26.987  32.460  20.816  1.00  0.00      B    H  
ATOM   4709  H2  HOH B1563      25.873  31.545  20.143  1.00  0.00      B    H  
ATOM   4710  O   HOH B1564      27.099  35.724  23.356  1.00  0.00      B    O  
ATOM   4711  H1  HOH B1564      27.569  35.598  24.205  1.00  0.00      B    H  
ATOM   4712  H2  HOH B1564      27.083  34.816  22.972  1.00  0.00      B    H  
ATOM   4713  O   HOH B1565      30.266   8.768  23.406  1.00  0.00      B    O  
ATOM   4714  H1  HOH B1565      31.052   9.123  22.856  1.00  0.00      B    H  
ATOM   4715  H2  HOH B1565      30.617   7.994  23.980  1.00  0.00      B    H  
ATOM   4716  O   HOH B1566      21.663  20.851  23.832  1.00  0.00      B    O  
ATOM   4717  H1  HOH B1566      22.275  20.744  24.707  1.00  0.00      B    H  
ATOM   4718  H2  HOH B1566      20.713  20.568  24.134  1.00  0.00      B    H  
ATOM   4719  O   HOH B1567      25.367  15.236  33.178  1.00  0.00      B    O  
ATOM   4720  H1  HOH B1567      25.713  14.332  32.816  1.00  0.00      B    H  
ATOM   4721  H2  HOH B1567      26.137  15.653  33.740  1.00  0.00      B    H  
ATOM   4722  O   HOH B1568      10.102   1.903   0.621  1.00  0.00      B    O  
ATOM   4723  H1  HOH B1568      10.064   1.765   1.634  1.00  0.00      B    H  
ATOM   4724  H2  HOH B1568       9.874   1.051   0.128  1.00  0.00      B    H  
ATOM   4725  O   HOH B1569      33.006  19.665  23.184  1.00  0.00      B    O  
ATOM   4726  H1  HOH B1569      33.168  20.636  23.411  1.00  0.00      B    H  
ATOM   4727  H2  HOH B1569      32.981  19.140  24.065  1.00  0.00      B    H  
ATOM   4728  O   HOH B1570      33.065  28.716   2.596  1.00  0.00      B    O  
ATOM   4729  H1  HOH B1570      34.051  28.838   2.411  1.00  0.00      B    H  
ATOM   4730  H2  HOH B1570      32.670  29.651   2.783  1.00  0.00      B    H  
ATOM   4731  O   HOH B1571      27.265  29.086   8.815  1.00  0.00      B    O  
ATOM   4732  H1  HOH B1571      27.804  29.827   8.338  1.00  0.00      B    H  
ATOM   4733  H2  HOH B1571      26.784  28.563   8.059  1.00  0.00      B    H  
ATOM   4734  O   HOH B1572      16.858  35.564   6.113  1.00  0.00      B    O  
ATOM   4735  H1  HOH B1572      16.531  35.922   7.024  1.00  0.00      B    H  
ATOM   4736  H2  HOH B1572      16.351  34.681   5.987  1.00  0.00      B    H  
ATOM   4737  O   HOH B1573      27.447   9.047  17.659  1.00  0.00      B    O  
ATOM   4738  H1  HOH B1573      28.430   8.801  17.660  1.00  0.00      B    H  
ATOM   4739  H2  HOH B1573      26.948   8.200  18.046  1.00  0.00      B    H  
ATOM   4740  O   HOH B1574      18.380  11.353  26.541  1.00  0.00      B    O  
ATOM   4741  H1  HOH B1574      18.276  10.354  26.695  1.00  0.00      B    H  
ATOM   4742  H2  HOH B1574      18.500  11.814  27.446  1.00  0.00      B    H  
ATOM   4743  O   HOH B1575      19.937  30.908  19.191  1.00  0.00      B    O  
ATOM   4744  H1  HOH B1575      19.513  30.225  18.623  1.00  0.00      B    H  
ATOM   4745  H2  HOH B1575      20.946  30.983  18.969  1.00  0.00      B    H  
ATOM   4746  O   HOH B1576      27.820  37.513   6.068  1.00  0.00      B    O  
ATOM   4747  H1  HOH B1576      26.821  37.586   5.904  1.00  0.00      B    H  
ATOM   4748  H2  HOH B1576      28.326  38.095   5.393  1.00  0.00      B    H  
ATOM   4749  O   HOH B1577      31.748  16.333  24.619  1.00  0.00      B    O  
ATOM   4750  H1  HOH B1577      31.464  17.154  25.188  1.00  0.00      B    H  
ATOM   4751  H2  HOH B1577      32.134  15.649  25.274  1.00  0.00      B    H  
ATOM   4752  O   HOH B1578      31.171  21.308   8.779  1.00  0.00      B    O  
ATOM   4753  H1  HOH B1578      31.222  20.885   7.858  1.00  0.00      B    H  
ATOM   4754  H2  HOH B1578      30.354  20.830   9.291  1.00  0.00      B    H  
ATOM   4755  O   HOH B1579      10.400  36.719  20.764  1.00  0.00      B    O  
ATOM   4756  H1  HOH B1579       9.756  36.253  21.398  1.00  0.00      B    H  
ATOM   4757  H2  HOH B1579      10.547  36.147  19.992  1.00  0.00      B    H  
ATOM   4758  O   HOH B1580      37.672  17.740  20.191  1.00  0.00      B    O  
ATOM   4759  H1  HOH B1580      37.856  18.045  19.215  1.00  0.00      B    H  
ATOM   4760  H2  HOH B1580      38.442  17.756  20.759  1.00  0.00      B    H  
ATOM   4761  O   HOH B1581      15.731  17.235  36.486  1.00  0.00      B    O  
ATOM   4762  H1  HOH B1581      16.370  17.970  36.829  1.00  0.00      B    H  
ATOM   4763  H2  HOH B1581      15.167  16.889  37.226  1.00  0.00      B    H  
ATOM   4764  O   HOH B1582      21.751  23.078   6.947  1.00  0.00      B    O  
ATOM   4765  H1  HOH B1582      22.356  22.965   7.675  1.00  0.00      B    H  
ATOM   4766  H2  HOH B1582      22.155  23.735   6.254  1.00  0.00      B    H  
ATOM   4767  O   HOH B1583      32.684   1.881  21.459  1.00  0.00      B    O  
ATOM   4768  H1  HOH B1583      32.006   2.299  20.866  1.00  0.00      B    H  
ATOM   4769  H2  HOH B1583      33.405   2.583  21.720  1.00  0.00      B    H  
ATOM   4770  O   HOH B1584      38.379  18.363  17.718  1.00  0.00      B    O  
ATOM   4771  H1  HOH B1584      37.513  18.681  17.304  1.00  0.00      B    H  
ATOM   4772  H2  HOH B1584      39.004  19.168  17.926  1.00  0.00      B    H  
ATOM   4773  O   HOH B1585      29.330  38.566   4.118  1.00  0.00      B    O  
ATOM   4774  H1  HOH B1585      28.750  38.311   3.347  1.00  0.00      B    H  
ATOM   4775  H2  HOH B1585      30.141  38.931   3.711  1.00  0.00      B    H  
ATOM   4776  O   HOH B1586      25.795  32.699  38.365  1.00  0.00      B    O  
ATOM   4777  H1  HOH B1586      25.878  33.588  38.808  1.00  0.00      B    H  
ATOM   4778  H2  HOH B1586      25.183  32.808  37.593  1.00  0.00      B    H  
ATOM   4779  O   HOH B1587       2.580  22.832  26.988  1.00  0.00      B    O  
ATOM   4780  H1  HOH B1587       2.323  22.401  26.114  1.00  0.00      B    H  
ATOM   4781  H2  HOH B1587       3.061  22.093  27.479  1.00  0.00      B    H  
ATOM   4782  O   HOH B1588      33.716  17.013  15.598  1.00  0.00      B    O  
ATOM   4783  H1  HOH B1588      33.349  16.594  14.738  1.00  0.00      B    H  
ATOM   4784  H2  HOH B1588      33.132  17.814  15.810  1.00  0.00      B    H  
ATOM   4785  O   HOH B1589      10.908  24.631   7.551  1.00  0.00      B    O  
ATOM   4786  H1  HOH B1589      10.807  23.745   8.031  1.00  0.00      B    H  
ATOM   4787  H2  HOH B1589      10.376  25.371   8.025  1.00  0.00      B    H  
ATOM   4788  O   HOH B1590       8.950  23.003  28.491  1.00  0.00      B    O  
ATOM   4789  H1  HOH B1590       9.308  22.889  29.431  1.00  0.00      B    H  
ATOM   4790  H2  HOH B1590       8.216  22.276  28.399  1.00  0.00      B    H  
ATOM   4791  O   HOH B1591      13.029  16.970   8.373  1.00  0.00      B    O  
ATOM   4792  H1  HOH B1591      13.926  16.759   7.992  1.00  0.00      B    H  
ATOM   4793  H2  HOH B1591      13.039  16.626   9.304  1.00  0.00      B    H  
ATOM   4794  O   HOH B1592      22.719  23.141  19.345  1.00  0.00      B    O  
ATOM   4795  H1  HOH B1592      23.411  23.101  20.096  1.00  0.00      B    H  
ATOM   4796  H2  HOH B1592      22.085  22.347  19.528  1.00  0.00      B    H  
ATOM   4797  O   HOH B1593      27.385  30.316  27.892  1.00  0.00      B    O  
ATOM   4798  H1  HOH B1593      28.140  30.661  27.261  1.00  0.00      B    H  
ATOM   4799  H2  HOH B1593      27.257  29.331  27.684  1.00  0.00      B    H  
ATOM   4800  O   HOH B1594       2.968  19.744   5.117  1.00  0.00      B    O  
ATOM   4801  H1  HOH B1594       3.394  18.917   5.533  1.00  0.00      B    H  
ATOM   4802  H2  HOH B1594       2.815  19.592   4.180  1.00  0.00      B    H  
ATOM   4803  O   HOH B1595      16.835  28.604  31.385  1.00  0.00      B    O  
ATOM   4804  H1  HOH B1595      17.357  28.658  30.534  1.00  0.00      B    H  
ATOM   4805  H2  HOH B1595      16.307  29.481  31.372  1.00  0.00      B    H  
ATOM   4806  O   HOH B1596      30.520   8.723  30.538  1.00  0.00      B    O  
ATOM   4807  H1  HOH B1596      29.883   8.651  29.723  1.00  0.00      B    H  
ATOM   4808  H2  HOH B1596      30.103   9.342  31.222  1.00  0.00      B    H  
ATOM   4809  O   HOH B1597      28.279   0.141  33.216  1.00  0.00      B    O  
ATOM   4810  H1  HOH B1597      29.229  -0.075  33.438  1.00  0.00      B    H  
ATOM   4811  H2  HOH B1597      28.129   0.387  32.225  1.00  0.00      B    H  
ATOM   4812  O   HOH B1598      18.905  33.795  23.577  1.00  0.00      B    O  
ATOM   4813  H1  HOH B1598      18.045  33.432  24.002  1.00  0.00      B    H  
ATOM   4814  H2  HOH B1598      19.389  33.001  23.123  1.00  0.00      B    H  
ATOM   4815  O   HOH B1599      19.543  12.468   1.208  1.00  0.00      B    O  
ATOM   4816  H1  HOH B1599      18.564  12.313   1.071  1.00  0.00      B    H  
ATOM   4817  H2  HOH B1599      20.001  11.707   0.851  1.00  0.00      B    H  
ATOM   4818  O   HOH B1600       4.632  32.122  16.141  1.00  0.00      B    O  
ATOM   4819  H1  HOH B1600       4.255  32.550  15.287  1.00  0.00      B    H  
ATOM   4820  H2  HOH B1600       5.624  32.027  16.005  1.00  0.00      B    H  
ATOM   4821  O   HOH B1601      26.348  27.535   6.688  1.00  0.00      B    O  
ATOM   4822  H1  HOH B1601      27.325  27.396   6.539  1.00  0.00      B    H  
ATOM   4823  H2  HOH B1601      25.985  28.085   5.916  1.00  0.00      B    H  
ATOM   4824  O   HOH B1602      37.644  29.806   9.197  1.00  0.00      B    O  
ATOM   4825  H1  HOH B1602      38.011  29.754   8.254  1.00  0.00      B    H  
ATOM   4826  H2  HOH B1602      38.258  30.368   9.785  1.00  0.00      B    H  
ATOM   4827  O   HOH B1603      11.160  19.262  12.639  1.00  0.00      B    O  
ATOM   4828  H1  HOH B1603      11.724  19.124  13.459  1.00  0.00      B    H  
ATOM   4829  H2  HOH B1603      10.717  18.361  12.358  1.00  0.00      B    H  
ATOM   4830  O   HOH B1604      26.867  11.239   8.783  1.00  0.00      B    O  
ATOM   4831  H1  HOH B1604      26.857  11.257   9.783  1.00  0.00      B    H  
ATOM   4832  H2  HOH B1604      26.542  10.334   8.422  1.00  0.00      B    H  
ATOM   4833  O   HOH B1605       1.576  17.449  38.651  1.00  0.00      B    O  
ATOM   4834  H1  HOH B1605       0.896  17.575  39.380  1.00  0.00      B    H  
ATOM   4835  H2  HOH B1605       1.535  16.498  38.390  1.00  0.00      B    H  
ATOM   4836  O   HOH B1606       1.724  23.052  38.069  1.00  0.00      B    O  
ATOM   4837  H1  HOH B1606       1.683  23.838  37.443  1.00  0.00      B    H  
ATOM   4838  H2  HOH B1606       1.850  22.251  37.570  1.00  0.00      B    H  
ATOM   4839  O   HOH B1607      30.477   3.470   9.237  1.00  0.00      B    O  
ATOM   4840  H1  HOH B1607      29.603   3.088   8.983  1.00  0.00      B    H  
ATOM   4841  H2  HOH B1607      31.155   2.682   9.140  1.00  0.00      B    H  
ATOM   4842  O   HOH B1608      26.744  10.958  15.802  1.00  0.00      B    O  
ATOM   4843  H1  HOH B1608      26.816  10.310  16.584  1.00  0.00      B    H  
ATOM   4844  H2  HOH B1608      26.741  10.522  14.889  1.00  0.00      B    H  
ATOM   4845  O   HOH B1609      20.180   8.215   5.831  1.00  0.00      B    O  
ATOM   4846  H1  HOH B1609      19.343   8.679   6.118  1.00  0.00      B    H  
ATOM   4847  H2  HOH B1609      20.058   7.828   4.869  1.00  0.00      B    H  
ATOM   4848  O   HOH B1610      26.548  33.987   5.562  1.00  0.00      B    O  
ATOM   4849  H1  HOH B1610      27.302  34.541   5.096  1.00  0.00      B    H  
ATOM   4850  H2  HOH B1610      25.645  34.388   5.172  1.00  0.00      B    H  
ATOM   4851  O   HOH B1611      31.687  37.554  33.652  1.00  0.00      B    O  
ATOM   4852  H1  HOH B1611      32.133  36.705  33.998  1.00  0.00      B    H  
ATOM   4853  H2  HOH B1611      31.163  37.354  32.862  1.00  0.00      B    H  
ATOM   4854  O   HOH B1612      10.072  26.334   3.977  1.00  0.00      B    O  
ATOM   4855  H1  HOH B1612       9.139  26.568   3.688  1.00  0.00      B    H  
ATOM   4856  H2  HOH B1612      10.444  27.165   4.431  1.00  0.00      B    H  
ATOM   4857  O   HOH B1613       0.164  15.928  35.098  1.00  0.00      B    O  
ATOM   4858  H1  HOH B1613      -0.709  16.201  34.649  1.00  0.00      B    H  
ATOM   4859  H2  HOH B1613       0.937  16.189  34.536  1.00  0.00      B    H  
ATOM   4860  O   HOH B1614      25.617   8.345  28.916  1.00  0.00      B    O  
ATOM   4861  H1  HOH B1614      24.768   7.995  29.298  1.00  0.00      B    H  
ATOM   4862  H2  HOH B1614      25.454   9.227  28.411  1.00  0.00      B    H  
ATOM   4863  O   HOH B1615      10.223  17.057   8.776  1.00  0.00      B    O  
ATOM   4864  H1  HOH B1615      11.149  17.408   8.532  1.00  0.00      B    H  
ATOM   4865  H2  HOH B1615      10.062  16.151   8.321  1.00  0.00      B    H  
ATOM   4866  O   HOH B1616      22.372  35.790  25.217  1.00  0.00      B    O  
ATOM   4867  H1  HOH B1616      21.636  35.864  24.484  1.00  0.00      B    H  
ATOM   4868  H2  HOH B1616      22.661  34.856  25.228  1.00  0.00      B    H  
ATOM   4869  O   HOH B1617      36.719  17.381  28.797  1.00  0.00      B    O  
ATOM   4870  H1  HOH B1617      37.125  16.599  28.326  1.00  0.00      B    H  
ATOM   4871  H2  HOH B1617      35.724  17.175  28.825  1.00  0.00      B    H  
ATOM   4872  O   HOH B1618       1.778  12.276   3.826  1.00  0.00      B    O  
ATOM   4873  H1  HOH B1618       1.191  12.799   4.433  1.00  0.00      B    H  
ATOM   4874  H2  HOH B1618       1.618  12.597   2.864  1.00  0.00      B    H  
ATOM   4875  O   HOH B1619       8.582  36.030   0.636  1.00  0.00      B    O  
ATOM   4876  H1  HOH B1619       7.996  35.757  -0.191  1.00  0.00      B    H  
ATOM   4877  H2  HOH B1619       9.545  35.790   0.442  1.00  0.00      B    H  
ATOM   4878  O   HOH B1620      12.044   2.089   7.129  1.00  0.00      B    O  
ATOM   4879  H1  HOH B1620      11.091   1.886   6.810  1.00  0.00      B    H  
ATOM   4880  H2  HOH B1620      12.604   2.431   6.331  1.00  0.00      B    H  
ATOM   4881  O   HOH B1621      27.676  33.215  22.081  1.00  0.00      B    O  
ATOM   4882  H1  HOH B1621      27.871  33.109  23.000  1.00  0.00      B    H  
ATOM   4883  H2  HOH B1621      28.619  33.385  21.610  1.00  0.00      B    H  
ATOM   4884  O   HOH B1622      19.212  24.008   7.171  1.00  0.00      B    O  
ATOM   4885  H1  HOH B1622      20.149  23.504   7.113  1.00  0.00      B    H  
ATOM   4886  H2  HOH B1622      18.648  23.375   7.709  1.00  0.00      B    H  
ATOM   4887  O   HOH B1623       0.637  31.172  10.776  1.00  0.00      B    O  
ATOM   4888  H1  HOH B1623       1.611  31.073  11.125  1.00  0.00      B    H  
ATOM   4889  H2  HOH B1623       0.723  31.899  10.023  1.00  0.00      B    H  
ATOM   4890  O   HOH B1624       8.598  27.521   6.393  1.00  0.00      B    O  
ATOM   4891  H1  HOH B1624       8.557  26.611   5.976  1.00  0.00      B    H  
ATOM   4892  H2  HOH B1624       8.252  28.130   5.662  1.00  0.00      B    H  
ATOM   4893  O   HOH B1625      38.703  32.077  28.522  1.00  0.00      B    O  
ATOM   4894  H1  HOH B1625      39.179  32.790  28.015  1.00  0.00      B    H  
ATOM   4895  H2  HOH B1625      38.341  31.386  27.857  1.00  0.00      B    H  
ATOM   4896  O   HOH B1626       9.309  37.657   9.800  1.00  0.00      B    O  
ATOM   4897  H1  HOH B1626       8.844  38.571   9.943  1.00  0.00      B    H  
ATOM   4898  H2  HOH B1626      10.266  37.924   9.992  1.00  0.00      B    H  
ATOM   4899  O   HOH B1627      21.906   1.728   7.646  1.00  0.00      B    O  
ATOM   4900  H1  HOH B1627      22.032   2.665   7.199  1.00  0.00      B    H  
ATOM   4901  H2  HOH B1627      21.217   1.222   7.123  1.00  0.00      B    H  
ATOM   4902  O   HOH B1628      10.777  23.213  34.831  1.00  0.00      B    O  
ATOM   4903  H1  HOH B1628       9.968  23.675  35.237  1.00  0.00      B    H  
ATOM   4904  H2  HOH B1628      10.473  22.308  34.512  1.00  0.00      B    H  
ATOM   4905  O   HOH B1629      20.323  38.417  29.269  1.00  0.00      B    O  
ATOM   4906  H1  HOH B1629      20.283  37.605  28.643  1.00  0.00      B    H  
ATOM   4907  H2  HOH B1629      21.245  38.835  29.257  1.00  0.00      B    H  
ATOM   4908  O   HOH B1630      32.510  13.195  16.818  1.00  0.00      B    O  
ATOM   4909  H1  HOH B1630      32.587  13.868  17.607  1.00  0.00      B    H  
ATOM   4910  H2  HOH B1630      31.574  13.175  16.503  1.00  0.00      B    H  
ATOM   4911  O   HOH B1631      27.848   1.797   2.569  1.00  0.00      B    O  
ATOM   4912  H1  HOH B1631      27.443   0.832   2.675  1.00  0.00      B    H  
ATOM   4913  H2  HOH B1631      28.149   1.854   1.623  1.00  0.00      B    H  
ATOM   4914  O   HOH B1632       1.358  12.859  33.717  1.00  0.00      B    O  
ATOM   4915  H1  HOH B1632       1.428  11.940  33.236  1.00  0.00      B    H  
ATOM   4916  H2  HOH B1632       0.891  12.753  34.622  1.00  0.00      B    H  
ATOM   4917  O   HOH B1633      15.759  34.754  10.878  1.00  0.00      B    O  
ATOM   4918  H1  HOH B1633      15.376  33.865  10.575  1.00  0.00      B    H  
ATOM   4919  H2  HOH B1633      15.361  34.974  11.783  1.00  0.00      B    H  
ATOM   4920  O   HOH B1634       7.823  10.034  36.661  1.00  0.00      B    O  
ATOM   4921  H1  HOH B1634       8.111   9.755  37.556  1.00  0.00      B    H  
ATOM   4922  H2  HOH B1634       8.020   9.211  36.070  1.00  0.00      B    H  
ATOM   4923  O   HOH B1635      15.290   9.047  13.351  1.00  0.00      B    O  
ATOM   4924  H1  HOH B1635      15.950   9.586  13.920  1.00  0.00      B    H  
ATOM   4925  H2  HOH B1635      14.355   9.509  13.384  1.00  0.00      B    H  
ATOM   4926  O   HOH B1636       5.837   5.436  26.970  1.00  0.00      B    O  
ATOM   4927  H1  HOH B1636       5.431   4.521  27.180  1.00  0.00      B    H  
ATOM   4928  H2  HOH B1636       6.202   5.371  26.073  1.00  0.00      B    H  
ATOM   4929  O   HOH B1637      15.536   7.705   3.298  1.00  0.00      B    O  
ATOM   4930  H1  HOH B1637      15.921   8.641   3.402  1.00  0.00      B    H  
ATOM   4931  H2  HOH B1637      16.308   7.157   3.022  1.00  0.00      B    H  
ATOM   4932  O   HOH B1638       2.577  17.162  10.344  1.00  0.00      B    O  
ATOM   4933  H1  HOH B1638       2.160  18.042  10.489  1.00  0.00      B    H  
ATOM   4934  H2  HOH B1638       3.417  17.080  10.944  1.00  0.00      B    H  
ATOM   4935  O   HOH B1639      15.153   3.888   3.422  1.00  0.00      B    O  
ATOM   4936  H1  HOH B1639      15.089   3.981   4.448  1.00  0.00      B    H
[truncated: 87,809 more chars]
