# Supplementary material for: ECE vs DISP Mechanisms in Anodic Electrolysis of Benzyl Alcohols: Computational Prediction of Microscopic Rate Constants
Source: J Phys Chem C Nanomater Interfaces. 2025 Aug 28;129(36):16076–96. doi: 10.1021/acs.jpcc.5c04347 (PMC12434723; doi:10.1021/acs.jpcc.5c04347)
Supplement: Supplementary file 2 [file jp5c04347_si_002.zip › example_simulation_inputs/QMMM_simulation_bulk_H2O_base_H2O/start_27_1.176_coords.pdb]

TITLE     MDANALYSIS FRAME 0: Created by PDBWriter
CRYST1   39.149   39.149   39.149  90.00  90.00  90.00 P 1           1
ATOM      1  C00 2ag A   1      13.458  16.069  21.631  1.00  0.00      A    C  
ATOM      2  O01 2ag A   1      14.883  16.214  21.430  1.00  0.00      A    O  
ATOM      3  C02 2ag A   1      15.210  17.262  20.640  1.00  0.00      A    C  
ATOM      4  C03 2ag A   1      16.126  17.070  19.589  1.00  0.00      A    C  
ATOM      5  C04 2ag A   1      16.461  18.108  18.745  1.00  0.00      A    C  
ATOM      6  C05 2ag A   1      15.855  19.380  18.872  1.00  0.00      A    C  
ATOM      7  C06 2ag A   1      16.126  20.436  18.009  1.00  0.00      A    C  
ATOM      8  O07 2ag A   1      15.495  21.642  18.127  1.00  0.00      A    O  
ATOM      9  C08 2ag A   1      15.068  19.582  19.991  1.00  0.00      A    C  
ATOM     10  C09 2ag A   1      14.726  18.573  20.870  1.00  0.00      A    C  
ATOM     11  H0A 2ag A   1      12.868  16.973  21.382  1.00  0.00      A    H  
ATOM     12  H0B 2ag A   1      13.089  15.180  21.078  1.00  0.00      A    H  
ATOM     13  H0C 2ag A   1      13.446  15.959  22.735  1.00  0.00      A    H  
ATOM     14  H0D 2ag A   1      16.342  16.007  19.474  1.00  0.00      A    H  
ATOM     15  H0E 2ag A   1      17.381  18.029  18.087  1.00  0.00      A    H  
ATOM     16  H0F 2ag A   1      14.033  20.734  17.160  1.00  0.00      A    H  
ATOM     17  H0G 2ag A   1      16.667  20.309  17.097  1.00  0.00      A    H  
ATOM     18  H0H 2ag A   1      15.843  22.280  17.364  1.00  0.00      A    H  
ATOM     19  H0I 2ag A   1      14.610  20.494  20.258  1.00  0.00      A    H  
ATOM     20  H0J 2ag A   1      14.199  18.750  21.763  1.00  0.00      A    H  
ATOM     21  O   HOH B   1      13.606  19.984  16.661  1.00  0.00      B    O  
ATOM     22  H1  HOH B   1      13.968  19.974  15.595  1.00  0.00      B    H  
ATOM     23  H2  HOH B   1      12.560  19.733  16.799  1.00  0.00      B    H  
ATOM     24  O   HOH B   2      13.851  22.796  14.859  1.00  0.00      B    O  
ATOM     25  H1  HOH B   2      13.035  22.632  15.389  1.00  0.00      B    H  
ATOM     26  H2  HOH B   2      13.766  23.529  14.063  1.00  0.00      B    H  
ATOM     27  O   HOH B   3      16.303  22.624  15.803  1.00  0.00      B    O  
ATOM     28  H1  HOH B   3      16.946  23.380  15.729  1.00  0.00      B    H  
ATOM     29  H2  HOH B   3      15.386  22.832  15.425  1.00  0.00      B    H  
ATOM     30  O   HOH B   4      11.112  19.572  16.621  1.00  0.00      B    O  
ATOM     31  H1  HOH B   4      10.551  19.047  15.985  1.00  0.00      B    H  
ATOM     32  H2  HOH B   4      10.947  20.508  16.223  1.00  0.00      B    H  
ATOM     33  O   HOH B   5      13.989  22.617  20.369  1.00  0.00      B    O  
ATOM     34  H1  HOH B   5      13.317  23.052  19.714  1.00  0.00      B    H  
ATOM     35  H2  HOH B   5      14.636  22.274  19.702  1.00  0.00      B    H  
ATOM     36  O   HOH B   6      12.949  23.278  17.950  1.00  0.00      B    O  
ATOM     37  H1  HOH B   6      12.007  23.255  18.273  1.00  0.00      B    H  
ATOM     38  H2  HOH B   6      12.937  24.138  17.479  1.00  0.00      B    H  
ATOM     39  O   HOH B   7      17.013  20.327  14.891  1.00  0.00      B    O  
ATOM     40  H1  HOH B   7      17.704  20.069  14.207  1.00  0.00      B    H  
ATOM     41  H2  HOH B   7      17.215  21.219  15.181  1.00  0.00      B    H  
ATOM     42  O   HOH B   8      12.011  20.474  20.908  1.00  0.00      B    O  
ATOM     43  H1  HOH B   8      11.368  20.927  21.476  1.00  0.00      B    H  
ATOM     44  H2  HOH B   8      12.555  21.252  20.538  1.00  0.00      B    H  
ATOM     45  O   HOH B   9      11.222  21.945  15.664  1.00  0.00      B    O  
ATOM     46  H1  HOH B   9      10.996  21.666  14.784  1.00  0.00      B    H  
ATOM     47  H2  HOH B   9      10.357  22.428  15.967  1.00  0.00      B    H  
ATOM     48  O   HOH B  10      13.102  16.897  18.151  1.00  0.00      B    O  
ATOM     49  H1  HOH B  10      12.473  17.456  18.750  1.00  0.00      B    H  
ATOM     50  H2  HOH B  10      13.768  17.619  18.050  1.00  0.00      B    H  
ATOM     51  O   HOH B  11      11.406  18.452  19.263  1.00  0.00      B    O  
ATOM     52  H1  HOH B  11      11.152  18.964  18.403  1.00  0.00      B    H  
ATOM     53  H2  HOH B  11      11.701  19.236  19.850  1.00  0.00      B    H  
ATOM     54  O   HOH B  12      14.477  20.107  14.443  1.00  0.00      B    O  
ATOM     55  H1  HOH B  12      15.466  20.147  14.593  1.00  0.00      B    H  
ATOM     56  H2  HOH B  12      14.162  21.053  14.348  1.00  0.00      B    H  
ATOM     57  O   HOH B  13       2.465  15.491  31.805  1.00  0.00      B    O  
ATOM     58  H1  HOH B  13       2.959  16.256  31.321  1.00  0.00      B    H  
ATOM     59  H2  HOH B  13       2.525  15.688  32.778  1.00  0.00      B    H  
ATOM     60  O   HOH B  14      23.658   2.819  21.728  1.00  0.00      B    O  
ATOM     61  H1  HOH B  14      24.455   2.284  21.442  1.00  0.00      B    H  
ATOM     62  H2  HOH B  14      23.066   2.976  20.869  1.00  0.00      B    H  
ATOM     63  O   HOH B  15      18.904  14.091  16.836  1.00  0.00      B    O  
ATOM     64  H1  HOH B  15      18.886  14.059  17.840  1.00  0.00      B    H  
ATOM     65  H2  HOH B  15      18.149  14.747  16.567  1.00  0.00      B    H  
ATOM     66  O   HOH B  16      37.542  13.695  13.710  1.00  0.00      B    O  
ATOM     67  H1  HOH B  16      36.578  13.454  13.414  1.00  0.00      B    H  
ATOM     68  H2  HOH B  16      38.021  12.798  13.698  1.00  0.00      B    H  
ATOM     69  O   HOH B  17       8.359  22.310  20.753  1.00  0.00      B    O  
ATOM     70  H1  HOH B  17       7.779  21.634  20.229  1.00  0.00      B    H  
ATOM     71  H2  HOH B  17       7.778  22.895  21.344  1.00  0.00      B    H  
ATOM     72  O   HOH B  18      12.455   6.266  15.373  1.00  0.00      B    O  
ATOM     73  H1  HOH B  18      12.707   6.084  14.393  1.00  0.00      B    H  
ATOM     74  H2  HOH B  18      12.304   5.453  15.833  1.00  0.00      B    H  
ATOM     75  O   HOH B  19      16.507   1.708  31.382  1.00  0.00      B    O  
ATOM     76  H1  HOH B  19      16.788   1.196  32.278  1.00  0.00      B    H  
ATOM     77  H2  HOH B  19      15.701   2.275  31.687  1.00  0.00      B    H  
ATOM     78  O   HOH B  20       0.603  31.886  23.741  1.00  0.00      B    O  
ATOM     79  H1  HOH B  20       0.515  32.745  24.367  1.00  0.00      B    H  
ATOM     80  H2  HOH B  20       0.870  31.041  24.279  1.00  0.00      B    H  
ATOM     81  O   HOH B  21       7.556  28.116  29.262  1.00  0.00      B    O  
ATOM     82  H1  HOH B  21       8.047  27.893  28.399  1.00  0.00      B    H  
ATOM     83  H2  HOH B  21       6.577  28.227  29.009  1.00  0.00      B    H  
ATOM     84  O   HOH B  22      21.544  39.257   4.288  1.00  0.00      B    O  
ATOM     85  H1  HOH B  22      21.223  39.614   3.411  1.00  0.00      B    H  
ATOM     86  H2  HOH B  22      21.310  38.299   4.258  1.00  0.00      B    H  
ATOM     87  O   HOH B  23      24.612  18.203  38.544  1.00  0.00      B    O  
ATOM     88  H1  HOH B  23      23.774  17.642  38.346  1.00  0.00      B    H  
ATOM     89  H2  HOH B  23      25.272  17.598  39.023  1.00  0.00      B    H  
ATOM     90  O   HOH B  24      32.533  22.162  22.382  1.00  0.00      B    O  
ATOM     91  H1  HOH B  24      33.063  22.978  22.720  1.00  0.00      B    H  
ATOM     92  H2  HOH B  24      32.498  22.117  21.357  1.00  0.00      B    H  
ATOM     93  O   HOH B  25      14.509   8.315  24.119  1.00  0.00      B    O  
ATOM     94  H1  HOH B  25      14.623   8.120  25.124  1.00  0.00      B    H  
ATOM     95  H2  HOH B  25      13.951   7.522  23.772  1.00  0.00      B    H  
ATOM     96  O   HOH B  26      10.648   4.498  17.629  1.00  0.00      B    O  
ATOM     97  H1  HOH B  26       9.942   5.256  17.484  1.00  0.00      B    H  
ATOM     98  H2  HOH B  26      10.240   3.634  17.399  1.00  0.00      B    H  
ATOM     99  O   HOH B  27       6.025  12.164   9.651  1.00  0.00      B    O  
ATOM    100  H1  HOH B  27       6.661  12.509  10.290  1.00  0.00      B    H  
ATOM    101  H2  HOH B  27       6.322  12.471   8.712  1.00  0.00      B    H  
ATOM    102  O   HOH B  28      35.012  22.563  30.422  1.00  0.00      B    O  
ATOM    103  H1  HOH B  28      34.591  23.415  30.023  1.00  0.00      B    H  
ATOM    104  H2  HOH B  28      34.321  21.782  30.432  1.00  0.00      B    H  
ATOM    105  O   HOH B  29      24.957  34.643  32.190  1.00  0.00      B    O  
ATOM    106  H1  HOH B  29      24.462  34.284  31.433  1.00  0.00      B    H  
ATOM    107  H2  HOH B  29      25.247  33.921  32.830  1.00  0.00      B    H  
ATOM    108  O   HOH B  30      36.554  29.748   2.640  1.00  0.00      B    O  
ATOM    109  H1  HOH B  30      36.002  28.976   2.960  1.00  0.00      B    H  
ATOM    110  H2  HOH B  30      37.299  29.757   3.253  1.00  0.00      B    H  
ATOM    111  O   HOH B  31      35.118  20.847  -0.321  1.00  0.00      B    O  
ATOM    112  H1  HOH B  31      36.123  20.901   0.021  1.00  0.00      B    H  
ATOM    113  H2  HOH B  31      34.476  20.651   0.487  1.00  0.00      B    H  
ATOM    114  O   HOH B  32       2.554  36.142   5.868  1.00  0.00      B    O  
ATOM    115  H1  HOH B  32       1.564  36.233   6.129  1.00  0.00      B    H  
ATOM    116  H2  HOH B  32       3.039  37.032   5.977  1.00  0.00      B    H  
ATOM    117  O   HOH B  33      10.054  17.731   8.691  1.00  0.00      B    O  
ATOM    118  H1  HOH B  33       9.696  16.877   8.245  1.00  0.00      B    H  
ATOM    119  H2  HOH B  33      10.441  17.472   9.578  1.00  0.00      B    H  
ATOM    120  O   HOH B  34      23.477  35.007   4.879  1.00  0.00      B    O  
ATOM    121  H1  HOH B  34      23.845  35.778   5.460  1.00  0.00      B    H  
ATOM    122  H2  HOH B  34      23.256  35.416   3.928  1.00  0.00      B    H  
ATOM    123  O   HOH B  35      20.297  12.456  36.327  1.00  0.00      B    O  
ATOM    124  H1  HOH B  35      19.376  12.604  35.969  1.00  0.00      B    H  
ATOM    125  H2  HOH B  35      20.212  11.528  36.760  1.00  0.00      B    H  
ATOM    126  O   HOH B  36      20.090  19.049  20.039  1.00  0.00      B    O  
ATOM    127  H1  HOH B  36      21.003  18.864  20.512  1.00  0.00      B    H  
ATOM    128  H2  HOH B  36      19.768  18.138  19.889  1.00  0.00      B    H  
ATOM    129  O   HOH B  37      30.699  23.777  13.516  1.00  0.00      B    O  
ATOM    130  H1  HOH B  37      30.186  22.917  13.797  1.00  0.00      B    H  
ATOM    131  H2  HOH B  37      30.937  24.225  14.341  1.00  0.00      B    H  
ATOM    132  O   HOH B  38       9.748  23.450  35.314  1.00  0.00      B    O  
ATOM    133  H1  HOH B  38       9.078  24.237  35.297  1.00  0.00      B    H  
ATOM    134  H2  HOH B  38      10.053  23.341  36.321  1.00  0.00      B    H  
ATOM    135  O   HOH B  39      21.019  31.879  31.335  1.00  0.00      B    O  
ATOM    136  H1  HOH B  39      20.338  32.623  31.183  1.00  0.00      B    H  
ATOM    137  H2  HOH B  39      21.708  32.337  31.914  1.00  0.00      B    H  
ATOM    138  O   HOH B  40      36.154   1.827  22.192  1.00  0.00      B    O  
ATOM    139  H1  HOH B  40      35.654   1.647  23.038  1.00  0.00      B    H  
ATOM    140  H2  HOH B  40      35.471   1.911  21.413  1.00  0.00      B    H  
ATOM    141  O   HOH B  41      18.611  25.413  20.636  1.00  0.00      B    O  
ATOM    142  H1  HOH B  41      17.916  24.750  20.473  1.00  0.00      B    H  
ATOM    143  H2  HOH B  41      19.514  25.051  21.040  1.00  0.00      B    H  
ATOM    144  O   HOH B  42      35.310  30.400  21.890  1.00  0.00      B    O  
ATOM    145  H1  HOH B  42      36.197  30.364  22.383  1.00  0.00      B    H  
ATOM    146  H2  HOH B  42      35.527  30.806  20.965  1.00  0.00      B    H  
ATOM    147  O   HOH B  43      27.618  36.535  23.737  1.00  0.00      B    O  
ATOM    148  H1  HOH B  43      26.942  36.944  23.065  1.00  0.00      B    H  
ATOM    149  H2  HOH B  43      28.352  36.215  23.167  1.00  0.00      B    H  
ATOM    150  O   HOH B  44      31.809  30.090   0.162  1.00  0.00      B    O  
ATOM    151  H1  HOH B  44      30.924  30.510   0.502  1.00  0.00      B    H  
ATOM    152  H2  HOH B  44      32.451  30.803  -0.158  1.00  0.00      B    H  
ATOM    153  O   HOH B  45      33.709  24.227  23.506  1.00  0.00      B    O  
ATOM    154  H1  HOH B  45      33.779  25.093  22.986  1.00  0.00      B    H  
ATOM    155  H2  HOH B  45      33.803  24.465  24.446  1.00  0.00      B    H  
ATOM    156  O   HOH B  46      27.850  32.085  36.801  1.00  0.00      B    O  
ATOM    157  H1  HOH B  46      27.441  32.930  36.318  1.00  0.00      B    H  
ATOM    158  H2  HOH B  46      28.336  32.374  37.645  1.00  0.00      B    H  
ATOM    159  O   HOH B  47       2.188   7.504  35.671  1.00  0.00      B    O  
ATOM    160  H1  HOH B  47       1.736   7.857  34.871  1.00  0.00      B    H  
ATOM    161  H2  HOH B  47       2.208   6.520  35.717  1.00  0.00      B    H  
ATOM    162  O   HOH B  48      18.541  27.314  15.931  1.00  0.00      B    O  
ATOM    163  H1  HOH B  48      19.520  27.549  15.674  1.00  0.00      B    H  
ATOM    164  H2  HOH B  48      18.484  27.186  16.988  1.00  0.00      B    H  
ATOM    165  O   HOH B  49      30.155  24.696  18.801  1.00  0.00      B    O  
ATOM    166  H1  HOH B  49      30.586  25.516  19.237  1.00  0.00      B    H  
ATOM    167  H2  HOH B  49      30.429  24.656  17.786  1.00  0.00      B    H  
ATOM    168  O   HOH B  50      31.536  38.001  15.508  1.00  0.00      B    O  
ATOM    169  H1  HOH B  50      32.150  38.193  16.306  1.00  0.00      B    H  
ATOM    170  H2  HOH B  50      32.110  37.548  14.849  1.00  0.00      B    H  
ATOM    171  O   HOH B  51      11.699  36.382  32.574  1.00  0.00      B    O  
ATOM    172  H1  HOH B  51      11.137  35.511  32.311  1.00  0.00      B    H  
ATOM    173  H2  HOH B  51      12.279  36.647  31.719  1.00  0.00      B    H  
ATOM    174  O   HOH B  52      15.451  32.700   5.781  1.00  0.00      B    O  
ATOM    175  H1  HOH B  52      15.214  33.105   4.915  1.00  0.00      B    H  
ATOM    176  H2  HOH B  52      16.488  32.706   5.874  1.00  0.00      B    H  
ATOM    177  O   HOH B  53      15.127   3.636   8.011  1.00  0.00      B    O  
ATOM    178  H1  HOH B  53      14.367   3.443   7.333  1.00  0.00      B    H  
ATOM    179  H2  HOH B  53      15.899   4.103   7.505  1.00  0.00      B    H  
ATOM    180  O   HOH B  54      27.412  31.541  27.020  1.00  0.00      B    O  
ATOM    181  H1  HOH B  54      27.708  31.879  26.158  1.00  0.00      B    H  
ATOM    182  H2  HOH B  54      27.903  30.643  27.063  1.00  0.00      B    H  
ATOM    183  O   HOH B  55       8.441  34.019  24.071  1.00  0.00      B    O  
ATOM    184  H1  HOH B  55       8.859  34.075  23.161  1.00  0.00      B    H  
ATOM    185  H2  HOH B  55       8.070  33.069  24.199  1.00  0.00      B    H  
ATOM    186  O   HOH B  56      32.706  31.979  12.186  1.00  0.00      B    O  
ATOM    187  H1  HOH B  56      33.546  32.425  11.850  1.00  0.00      B    H  
ATOM    188  H2  HOH B  56      32.770  30.913  12.007  1.00  0.00      B    H  
ATOM    189  O   HOH B  57      25.961  25.332  35.648  1.00  0.00      B    O  
ATOM    190  H1  HOH B  57      26.331  25.483  34.757  1.00  0.00      B    H  
ATOM    191  H2  HOH B  57      25.081  25.780  35.643  1.00  0.00      B    H  
ATOM    192  O   HOH B  58      30.170  33.940  35.773  1.00  0.00      B    O  
ATOM    193  H1  HOH B  58      29.543  34.126  35.006  1.00  0.00      B    H  
ATOM    194  H2  HOH B  58      30.119  32.929  35.807  1.00  0.00      B    H  
ATOM    195  O   HOH B  59       4.739  34.646  20.193  1.00  0.00      B    O  
ATOM    196  H1  HOH B  59       3.847  34.793  19.708  1.00  0.00      B    H  
ATOM    197  H2  HOH B  59       5.425  34.547  19.464  1.00  0.00      B    H  
ATOM    198  O   HOH B  60      36.507   5.439  31.053  1.00  0.00      B    O  
ATOM    199  H1  HOH B  60      36.726   5.510  30.046  1.00  0.00      B    H  
ATOM    200  H2  HOH B  60      36.087   4.462  31.150  1.00  0.00      B    H  
ATOM    201  O   HOH B  61      26.963  11.534  19.191  1.00  0.00      B    O  
ATOM    202  H1  HOH B  61      26.443  10.735  18.810  1.00  0.00      B    H  
ATOM    203  H2  HOH B  61      27.803  11.423  18.615  1.00  0.00      B    H  
ATOM    204  O   HOH B  62      33.765   3.360  27.209  1.00  0.00      B    O  
ATOM    205  H1  HOH B  62      33.879   2.333  27.225  1.00  0.00      B    H  
ATOM    206  H2  HOH B  62      34.598   3.748  26.595  1.00  0.00      B    H  
ATOM    207  O   HOH B  63      28.346  34.461  18.982  1.00  0.00      B    O  
ATOM    208  H1  HOH B  63      28.375  34.996  18.113  1.00  0.00      B    H  
ATOM    209  H2  HOH B  63      28.753  35.050  19.684  1.00  0.00      B    H  
ATOM    210  O   HOH B  64       0.759  13.821  24.231  1.00  0.00      B    O  
ATOM    211  H1  HOH B  64       0.154  13.892  23.396  1.00  0.00      B    H  
ATOM    212  H2  HOH B  64       0.522  14.607  24.914  1.00  0.00      B    H  
ATOM    213  O   HOH B  65      16.649  12.521  27.361  1.00  0.00      B    O  
ATOM    214  H1  HOH B  65      16.778  12.931  28.319  1.00  0.00      B    H  
ATOM    215  H2  HOH B  65      15.958  11.744  27.405  1.00  0.00      B    H  
ATOM    216  O   HOH B  66      13.612   5.234   9.730  1.00  0.00      B    O  
ATOM    217  H1  HOH B  66      12.658   4.889   9.913  1.00  0.00      B    H  
ATOM    218  H2  HOH B  66      14.103   4.552   9.177  1.00  0.00      B    H  
ATOM    219  O   HOH B  67      32.323  31.032  34.971  1.00  0.00      B    O  
ATOM    220  H1  HOH B  67      32.062  31.514  34.097  1.00  0.00      B    H  
ATOM    221  H2  HOH B  67      33.137  30.435  34.796  1.00  0.00      B    H  
ATOM    222  O   HOH B  68      16.959   7.255  28.367  1.00  0.00      B    O  
ATOM    223  H1  HOH B  68      17.251   8.110  28.788  1.00  0.00      B    H  
ATOM    224  H2  HOH B  68      17.698   6.978  27.738  1.00  0.00      B    H  
ATOM    225  O   HOH B  69      29.105  12.903  15.955  1.00  0.00      B    O  
ATOM    226  H1  HOH B  69      29.393  12.385  16.806  1.00  0.00      B    H  
ATOM    227  H2  HOH B  69      28.809  12.258  15.243  1.00  0.00      B    H  
ATOM    228  O   HOH B  70       4.714  32.131  29.788  1.00  0.00      B    O  
ATOM    229  H1  HOH B  70       4.674  32.806  30.525  1.00  0.00      B    H  
ATOM    230  H2  HOH B  70       4.400  31.239  30.253  1.00  0.00      B    H  
ATOM    231  O   HOH B  71      28.546  21.488  17.548  1.00  0.00      B    O  
ATOM    232  H1  HOH B  71      29.306  21.308  18.130  1.00  0.00      B    H  
ATOM    233  H2  HOH B  71      28.900  21.746  16.658  1.00  0.00      B    H  
ATOM    234  O   HOH B  72      24.922  30.663   3.661  1.00  0.00      B    O  
ATOM    235  H1  HOH B  72      25.907  30.704   3.935  1.00  0.00      B    H  
ATOM    236  H2  HOH B  72      24.908  30.049   2.863  1.00  0.00      B    H  
ATOM    237  O   HOH B  73       7.697  34.323  33.519  1.00  0.00      B    O  
ATOM    238  H1  HOH B  73       7.078  34.661  32.792  1.00  0.00      B    H  
ATOM    239  H2  HOH B  73       7.423  33.324  33.703  1.00  0.00      B    H  
ATOM    240  O   HOH B  74      27.978  11.571  21.764  1.00  0.00      B    O  
ATOM    241  H1  HOH B  74      28.780  11.112  22.106  1.00  0.00      B    H  
ATOM    242  H2  HOH B  74      27.922  11.339  20.759  1.00  0.00      B    H  
ATOM    243  O   HOH B  75      37.172   8.993  11.530  1.00  0.00      B    O  
ATOM    244  H1  HOH B  75      36.273   8.685  11.101  1.00  0.00      B    H  
ATOM    245  H2  HOH B  75      37.943   9.039  10.876  1.00  0.00      B    H  
ATOM    246  O   HOH B  76      28.002  12.334   8.308  1.00  0.00      B    O  
ATOM    247  H1  HOH B  76      28.885  11.758   8.369  1.00  0.00      B    H  
ATOM    248  H2  HOH B  76      27.992  12.878   9.156  1.00  0.00      B    H  
ATOM    249  O   HOH B  77      31.061  38.486  10.697  1.00  0.00      B    O  
ATOM    250  H1  HOH B  77      31.313  37.622  11.010  1.00  0.00      B    H  
ATOM    251  H2  HOH B  77      30.845  38.324   9.728  1.00  0.00      B    H  
ATOM    252  O   HOH B  78       0.076  18.258   3.399  1.00  0.00      B    O  
ATOM    253  H1  HOH B  78       0.725  17.512   2.925  1.00  0.00      B    H  
ATOM    254  H2  HOH B  78      -0.783  18.230   2.921  1.00  0.00      B    H  
ATOM    255  O   HOH B  79      23.390  21.702   8.592  1.00  0.00      B    O  
ATOM    256  H1  HOH B  79      23.949  22.233   9.252  1.00  0.00      B    H  
ATOM    257  H2  HOH B  79      23.890  20.859   8.362  1.00  0.00      B    H  
ATOM    258  O   HOH B  80      23.419  16.180  26.049  1.00  0.00      B    O  
ATOM    259  H1  HOH B  80      23.858  15.308  26.168  1.00  0.00      B    H  
ATOM    260  H2  HOH B  80      23.878  16.678  25.362  1.00  0.00      B    H  
ATOM    261  O   HOH B  81      29.804   1.398  12.145  1.00  0.00      B    O  
ATOM    262  H1  HOH B  81      30.111   2.353  11.864  1.00  0.00      B    H  
ATOM    263  H2  HOH B  81      30.296   0.695  11.557  1.00  0.00      B    H  
ATOM    264  O   HOH B  82      25.471  18.373  15.890  1.00  0.00      B    O  
ATOM    265  H1  HOH B  82      24.608  17.901  16.006  1.00  0.00      B    H  
ATOM    266  H2  HOH B  82      25.350  19.375  16.132  1.00  0.00      B    H  
ATOM    267  O   HOH B  83      27.103  29.675  23.095  1.00  0.00      B    O  
ATOM    268  H1  HOH B  83      26.577  29.982  22.321  1.00  0.00      B    H  
ATOM    269  H2  HOH B  83      27.442  30.485  23.617  1.00  0.00      B    H  
ATOM    270  O   HOH B  84       6.270   5.138   8.893  1.00  0.00      B    O  
ATOM    271  H1  HOH B  84       5.483   5.573   8.467  1.00  0.00      B    H  
ATOM    272  H2  HOH B  84       7.114   5.299   8.366  1.00  0.00      B    H  
ATOM    273  O   HOH B  85      26.819  37.414  26.166  1.00  0.00      B    O  
ATOM    274  H1  HOH B  85      26.575  38.420  26.318  1.00  0.00      B    H  
ATOM    275  H2  HOH B  85      26.739  37.198  25.157  1.00  0.00      B    H  
ATOM    276  O   HOH B  86      32.296  16.990  20.908  1.00  0.00      B    O  
ATOM    277  H1  HOH B  86      32.553  16.561  20.069  1.00  0.00      B    H  
ATOM    278  H2  HOH B  86      32.583  17.964  20.818  1.00  0.00      B    H  
ATOM    279  O   HOH B  87      36.131   5.324  28.419  1.00  0.00      B    O  
ATOM    280  H1  HOH B  87      36.143   4.851  27.521  1.00  0.00      B    H  
ATOM    281  H2  HOH B  87      35.161   5.313  28.730  1.00  0.00      B    H  
ATOM    282  O   HOH B  88      29.558  32.015  14.305  1.00  0.00      B    O  
ATOM    283  H1  HOH B  88      29.778  32.797  14.955  1.00  0.00      B    H  
ATOM    284  H2  HOH B  88      29.350  32.451  13.405  1.00  0.00      B    H  
ATOM    285  O   HOH B  89      34.186  35.884   7.936  1.00  0.00      B    O  
ATOM    286  H1  HOH B  89      34.736  36.518   8.465  1.00  0.00      B    H  
ATOM    287  H2  HOH B  89      34.374  34.915   8.303  1.00  0.00      B    H  
ATOM    288  O   HOH B  90      39.131  25.245  39.161  1.00  0.00      B    O  
ATOM    289  H1  HOH B  90      39.737  25.003  38.368  1.00  0.00      B    H  
ATOM    290  H2  HOH B  90      38.249  24.709  39.040  1.00  0.00      B    H  
ATOM    291  O   HOH B  91      27.023   5.740  26.330  1.00  0.00      B    O  
ATOM    292  H1  HOH B  91      26.921   6.091  27.338  1.00  0.00      B    H  
ATOM    293  H2  HOH B  91      27.719   4.972  26.340  1.00  0.00      B    H  
ATOM    294  O   HOH B  92       1.402   5.066  36.072  1.00  0.00      B    O  
ATOM    295  H1  HOH B  92       0.522   5.083  36.476  1.00  0.00      B    H  
ATOM    296  H2  HOH B  92       1.516   4.180  35.561  1.00  0.00      B    H  
ATOM    297  O   HOH B  93      22.357  31.598   2.722  1.00  0.00      B    O  
ATOM    298  H1  HOH B  93      23.223  31.103   2.590  1.00  0.00      B    H  
ATOM    299  H2  HOH B  93      22.002  31.773   1.812  1.00  0.00      B    H  
ATOM    300  O   HOH B  94      37.869  14.441  19.402  1.00  0.00      B    O  
ATOM    301  H1  HOH B  94      38.388  15.249  19.752  1.00  0.00      B    H  
ATOM    302  H2  HOH B  94      36.903  14.618  19.634  1.00  0.00      B    H  
ATOM    303  O   HOH B  95      22.589   2.117  30.810  1.00  0.00      B    O  
ATOM    304  H1  HOH B  95      22.921   2.969  30.284  1.00  0.00      B    H  
ATOM    305  H2  HOH B  95      21.832   1.682  30.300  1.00  0.00      B    H  
ATOM    306  O   HOH B  96      23.392  23.066  21.097  1.00  0.00      B    O  
ATOM    307  H1  HOH B  96      24.049  23.613  21.602  1.00  0.00      B    H  
ATOM    308  H2  HOH B  96      23.575  22.109  21.330  1.00  0.00      B    H  
ATOM    309  O   HOH B  97      21.173  16.358  15.829  1.00  0.00      B    O  
ATOM    310  H1  HOH B  97      21.674  15.504  15.977  1.00  0.00      B    H  
ATOM    311  H2  HOH B  97      20.168  16.135  15.992  1.00  0.00      B    H  
ATOM    312  O   HOH B  98       7.237   0.407  29.137  1.00  0.00      B    O  
ATOM    313  H1  HOH B  98       6.397   0.865  28.717  1.00  0.00      B    H  
ATOM    314  H2  HOH B  98       6.948   0.174  30.016  1.00  0.00      B    H  
ATOM    315  O   HOH B  99       3.357  28.298  15.568  1.00  0.00      B    O  
ATOM    316  H1  HOH B  99       2.380  28.559  15.403  1.00  0.00      B    H  
ATOM    317  H2  HOH B  99       3.646  27.777  14.777  1.00  0.00      B    H  
ATOM    318  O   HOH B 100      11.755   6.851   0.159  1.00  0.00      B    O  
ATOM    319  H1  HOH B 100      12.200   7.714  -0.122  1.00  0.00      B    H  
ATOM    320  H2  HOH B 100      11.736   6.829   1.141  1.00  0.00      B    H  
ATOM    321  O   HOH B 101      18.368  29.046  11.902  1.00  0.00      B    O  
ATOM    322  H1  HOH B 101      18.679  29.969  12.015  1.00  0.00      B    H  
ATOM    323  H2  HOH B 101      19.128  28.414  11.631  1.00  0.00      B    H  
ATOM    324  O   HOH B 102      12.060  35.980   1.922  1.00  0.00      B    O  
ATOM    325  H1  HOH B 102      12.110  36.911   1.537  1.00  0.00      B    H  
ATOM    326  H2  HOH B 102      11.184  35.885   2.467  1.00  0.00      B    H  
ATOM    327  O   HOH B 103      19.500  23.291   6.023  1.00  0.00      B    O  
ATOM    328  H1  HOH B 103      18.902  22.504   6.225  1.00  0.00      B    H  
ATOM    329  H2  HOH B 103      20.326  22.873   5.572  1.00  0.00      B    H  
ATOM    330  O   HOH B 104      28.815   1.421  18.201  1.00  0.00      B    O  
ATOM    331  H1  HOH B 104      29.691   1.625  17.702  1.00  0.00      B    H  
ATOM    332  H2  HOH B 104      29.016   0.781  18.958  1.00  0.00      B    H  
ATOM    333  O   HOH B 105      19.184   6.827  26.076  1.00  0.00      B    O  
ATOM    334  H1  HOH B 105      18.641   6.101  25.679  1.00  0.00      B    H  
ATOM    335  H2  HOH B 105      20.067   6.415  26.272  1.00  0.00      B    H  
ATOM    336  O   HOH B 106      24.322  30.149  26.145  1.00  0.00      B    O  
ATOM    337  H1  HOH B 106      23.951  30.432  25.278  1.00  0.00      B    H  
ATOM    338  H2  HOH B 106      25.099  29.519  25.952  1.00  0.00      B    H  
ATOM    339  O   HOH B 107      16.789  37.279  24.895  1.00  0.00      B    O  
ATOM    340  H1  HOH B 107      17.516  37.841  25.147  1.00  0.00      B    H  
ATOM    341  H2  HOH B 107      16.095  37.364  25.687  1.00  0.00      B    H  
ATOM    342  O   HOH B 108      10.198  22.066   5.051  1.00  0.00      B    O  
ATOM    343  H1  HOH B 108      10.436  21.186   5.515  1.00  0.00      B    H  
ATOM    344  H2  HOH B 108      10.425  22.798   5.738  1.00  0.00      B    H  
ATOM    345  O   HOH B 109      15.416  32.691  21.509  1.00  0.00      B    O  
ATOM    346  H1  HOH B 109      15.439  33.606  21.986  1.00  0.00      B    H  
ATOM    347  H2  HOH B 109      14.638  32.609  20.884  1.00  0.00      B    H  
ATOM    348  O   HOH B 110      35.940  27.828   6.453  1.00  0.00      B    O  
ATOM    349  H1  HOH B 110      36.316  28.422   7.183  1.00  0.00      B    H  
ATOM    350  H2  HOH B 110      36.636  27.230   6.049  1.00  0.00      B    H  
ATOM    351  O   HOH B 111      21.121  29.942  29.136  1.00  0.00      B    O  
ATOM    352  H1  HOH B 111      21.091  30.549  29.930  1.00  0.00      B    H  
ATOM    353  H2  HOH B 111      22.086  29.768  28.851  1.00  0.00      B    H  
ATOM    354  O   HOH B 112      15.750  18.543  34.302  1.00  0.00      B    O  
ATOM    355  H1  HOH B 112      16.149  17.663  34.004  1.00  0.00      B    H  
ATOM    356  H2  HOH B 112      15.814  19.226  33.572  1.00  0.00      B    H  
ATOM    357  O   HOH B 113      31.956  24.608   3.800  1.00  0.00      B    O  
ATOM    358  H1  HOH B 113      31.510  25.479   3.930  1.00  0.00      B    H  
ATOM    359  H2  HOH B 113      32.818  24.521   4.273  1.00  0.00      B    H  
ATOM    360  O   HOH B 114      13.122  30.250   4.708  1.00  0.00      B    O  
ATOM    361  H1  HOH B 114      12.478  30.158   5.486  1.00  0.00      B    H  
ATOM    362  H2  HOH B 114      14.043  30.022   5.068  1.00  0.00      B    H  
ATOM    363  O   HOH B 115      12.823  12.162   3.812  1.00  0.00      B    O  
ATOM    364  H1  HOH B 115      12.187  12.962   3.649  1.00  0.00      B    H  
ATOM    365  H2  HOH B 115      13.740  12.518   3.756  1.00  0.00      B    H  
ATOM    366  O   HOH B 116       3.175  30.848   1.966  1.00  0.00      B    O  
ATOM    367  H1  HOH B 116       2.755  29.960   2.188  1.00  0.00      B    H  
ATOM    368  H2  HOH B 116       3.863  30.996   2.696  1.00  0.00      B    H  
ATOM    369  O   HOH B 117      21.081  13.039  26.760  1.00  0.00      B    O  
ATOM    370  H1  HOH B 117      21.218  12.622  27.687  1.00  0.00      B    H  
ATOM    371  H2  HOH B 117      21.994  13.295  26.409  1.00  0.00      B    H  
ATOM    372  O   HOH B 118      23.408   7.798  21.507  1.00  0.00      B    O  
ATOM    373  H1  HOH B 118      24.354   7.749  21.698  1.00  0.00      B    H  
ATOM    374  H2  HOH B 118      22.865   7.829  22.412  1.00  0.00      B    H  
ATOM    375  O   HOH B 119      28.572   3.554  26.200  1.00  0.00      B    O  
ATOM    376  H1  HOH B 119      29.588   3.709  26.332  1.00  0.00      B    H  
ATOM    377  H2  HOH B 119      28.347   2.713  26.682  1.00  0.00      B    H  
ATOM    378  O   HOH B 120      18.182  36.078  36.627  1.00  0.00      B    O  
ATOM    379  H1  HOH B 120      17.448  35.404  36.302  1.00  0.00      B    H  
ATOM    380  H2  HOH B 120      17.943  36.387  37.527  1.00  0.00      B    H  
ATOM    381  O   HOH B 121      24.641  22.607  29.926  1.00  0.00      B    O  
ATOM    382  H1  HOH B 121      24.964  23.372  30.555  1.00  0.00      B    H  
ATOM    383  H2  HOH B 121      23.877  22.118  30.332  1.00  0.00      B    H  
ATOM    384  O   HOH B 122      35.732  18.922  32.493  1.00  0.00      B    O  
ATOM    385  H1  HOH B 122      35.285  19.649  33.053  1.00  0.00      B    H  
ATOM    386  H2  HOH B 122      35.593  18.070  32.998  1.00  0.00      B    H  
ATOM    387  O   HOH B 123       3.060  12.592  22.563  1.00  0.00      B    O  
ATOM    388  H1  HOH B 123       2.330  12.907  23.307  1.00  0.00      B    H  
ATOM    389  H2  HOH B 123       2.587  12.720  21.664  1.00  0.00      B    H  
ATOM    390  O   HOH B 124       1.279   8.010  22.388  1.00  0.00      B    O  
ATOM    391  H1  HOH B 124       0.326   8.285  22.416  1.00  0.00      B    H  
ATOM    392  H2  HOH B 124       1.853   8.838  22.272  1.00  0.00      B    H  
ATOM    393  O   HOH B 125      21.255   2.346  26.866  1.00  0.00      B    O  
ATOM    394  H1  HOH B 125      20.663   1.742  27.365  1.00  0.00      B    H  
ATOM    395  H2  HOH B 125      21.882   1.726  26.363  1.00  0.00      B    H  
ATOM    396  O   HOH B 126      17.783   7.960  31.170  1.00  0.00      B    O  
ATOM    397  H1  HOH B 126      16.739   8.115  31.142  1.00  0.00      B    H  
ATOM    398  H2  HOH B 126      18.207   8.434  30.371  1.00  0.00      B    H  
ATOM    399  O   HOH B 127      12.756   8.699  34.139  1.00  0.00      B    O  
ATOM    400  H1  HOH B 127      11.954   8.090  34.278  1.00  0.00      B    H  
ATOM    401  H2  HOH B 127      13.551   8.268  34.608  1.00  0.00      B    H  
ATOM    402  O   HOH B 128      28.080  14.348  20.797  1.00  0.00      B    O  
ATOM    403  H1  HOH B 128      27.662  13.504  20.966  1.00  0.00      B    H  
ATOM    404  H2  HOH B 128      29.030  14.179  20.347  1.00  0.00      B    H  
ATOM    405  O   HOH B 129      34.069  33.410   9.089  1.00  0.00      B    O  
ATOM    406  H1  HOH B 129      34.265  32.393   8.908  1.00  0.00      B    H  
ATOM    407  H2  HOH B 129      34.485  33.557   9.953  1.00  0.00      B    H  
ATOM    408  O   HOH B 130       7.804  28.160   7.615  1.00  0.00      B    O  
ATOM    409  H1  HOH B 130       7.362  28.442   6.722  1.00  0.00      B    H  
ATOM    410  H2  HOH B 130       8.671  27.674   7.362  1.00  0.00      B    H  
ATOM    411  O   HOH B 131       9.868   1.877  16.369  1.00  0.00      B    O  
ATOM    412  H1  HOH B 131       9.707   1.764  15.406  1.00  0.00      B    H  
ATOM    413  H2  HOH B 131       9.882   0.958  16.833  1.00  0.00      B    H  
ATOM    414  O   HOH B 132      13.074  14.907  25.919  1.00  0.00      B    O  
ATOM    415  H1  HOH B 132      13.140  14.046  25.377  1.00  0.00      B    H  
ATOM    416  H2  HOH B 132      13.141  14.605  26.834  1.00  0.00      B    H  
ATOM    417  O   HOH B 133       9.318  21.026  24.834  1.00  0.00      B    O  
ATOM    418  H1  HOH B 133       9.837  20.433  25.453  1.00  0.00      B    H  
ATOM    419  H2  HOH B 133       9.019  20.493  24.050  1.00  0.00      B    H  
ATOM    420  O   HOH B 134      14.114   9.808   7.597  1.00  0.00      B    O  
ATOM    421  H1  HOH B 134      13.904   9.974   6.626  1.00  0.00      B    H  
ATOM    422  H2  HOH B 134      13.952   8.859   7.819  1.00  0.00      B    H  
ATOM    423  O   HOH B 135      20.048   8.466  18.969  1.00  0.00      B    O  
ATOM    424  H1  HOH B 135      19.717   9.269  19.487  1.00  0.00      B    H  
ATOM    425  H2  HOH B 135      19.251   7.820  18.787  1.00  0.00      B    H  
ATOM    426  O   HOH B 136       3.496  22.874   7.768  1.00  0.00      B    O  
ATOM    427  H1  HOH B 136       3.571  22.872   6.748  1.00  0.00      B    H  
ATOM    428  H2  HOH B 136       4.447  22.775   8.179  1.00  0.00      B    H  
ATOM    429  O   HOH B 137       6.474  16.443  26.738  1.00  0.00      B    O  
ATOM    430  H1  HOH B 137       6.497  16.128  27.637  1.00  0.00      B    H  
ATOM    431  H2  HOH B 137       6.164  17.418  26.809  1.00  0.00      B    H  
ATOM    432  O   HOH B 138      11.716   4.411  20.057  1.00  0.00      B    O  
ATOM    433  H1  HOH B 138      10.979   4.013  20.602  1.00  0.00      B    H  
ATOM    434  H2  HOH B 138      11.288   4.557  19.113  1.00  0.00      B    H  
ATOM    435  O   HOH B 139      39.272   3.865  12.512  1.00  0.00      B    O  
ATOM    436  H1  HOH B 139      39.370   4.782  12.088  1.00  0.00      B    H  
ATOM    437  H2  HOH B 139      38.342   3.783  12.921  1.00  0.00      B    H  
ATOM    438  O   HOH B 140      32.666  13.870  33.366  1.00  0.00      B    O  
ATOM    439  H1  HOH B 140      31.720  13.563  33.351  1.00  0.00      B    H  
ATOM    440  H2  HOH B 140      32.724  14.767  33.893  1.00  0.00      B    H  
ATOM    441  O   HOH B 141       0.311   0.145  25.231  1.00  0.00      B    O  
ATOM    442  H1  HOH B 141      -0.475   0.799  25.189  1.00  0.00      B    H  
ATOM    443  H2  HOH B 141       1.049   0.541  25.800  1.00  0.00      B    H  
ATOM    444  O   HOH B 142      35.112  36.223   5.432  1.00  0.00      B    O  
ATOM    445  H1  HOH B 142      34.921  36.162   6.438  1.00  0.00      B    H  
ATOM    446  H2  HOH B 142      35.160  37.214   5.184  1.00  0.00      B    H  
ATOM    447  O   HOH B 143      12.003  13.787  31.482  1.00  0.00      B    O  
ATOM    448  H1  HOH B 143      11.684  13.763  32.394  1.00  0.00      B    H  
ATOM    449  H2  HOH B 143      12.479  12.909  31.374  1.00  0.00      B    H  
ATOM    450  O   HOH B 144      13.958  33.601  19.056  1.00  0.00      B    O  
ATOM    451  H1  HOH B 144      14.891  34.023  19.124  1.00  0.00      B    H  
ATOM    452  H2  HOH B 144      13.634  33.535  18.092  1.00  0.00      B    H  
ATOM    453  O   HOH B 145      33.603  29.460  24.088  1.00  0.00      B    O  
ATOM    454  H1  HOH B 145      33.059  28.718  23.696  1.00  0.00      B    H  
ATOM    455  H2  HOH B 145      34.545  29.444  23.658  1.00  0.00      B    H  
ATOM    456  O   HOH B 146      35.966  19.200  16.312  1.00  0.00      B    O  
ATOM    457  H1  HOH B 146      36.224  18.210  16.538  1.00  0.00      B    H  
ATOM    458  H2  HOH B 146      36.748  19.760  16.601  1.00  0.00      B    H  
ATOM    459  O   HOH B 147       8.938  34.002   9.709  1.00  0.00      B    O  
ATOM    460  H1  HOH B 147       9.615  33.214   9.789  1.00  0.00      B    H  
ATOM    461  H2  HOH B 147       9.386  34.835   9.993  1.00  0.00      B    H  
ATOM    462  O   HOH B 148      25.820  21.633   3.358  1.00  0.00      B    O  
ATOM    463  H1  HOH B 148      26.703  21.175   3.322  1.00  0.00      B    H  
ATOM    464  H2  HOH B 148      25.136  21.000   3.042  1.00  0.00      B    H  
ATOM    465  O   HOH B 149      32.212  23.365  26.259  1.00  0.00      B    O  
ATOM    466  H1  HOH B 149      32.034  22.363  26.490  1.00  0.00      B    H  
ATOM    467  H2  HOH B 149      33.236  23.537  26.514  1.00  0.00      B    H  
ATOM    468  O   HOH B 150       7.517  25.168  14.369  1.00  0.00      B    O  
ATOM    469  H1  HOH B 150       6.973  24.396  14.674  1.00  0.00      B    H  
ATOM    470  H2  HOH B 150       7.906  24.878  13.521  1.00  0.00      B    H  
ATOM    471  O   HOH B 151      21.697  10.839  24.659  1.00  0.00      B    O  
ATOM    472  H1  HOH B 151      22.530  10.721  25.206  1.00  0.00      B    H  
ATOM    473  H2  HOH B 151      21.172  11.566  25.033  1.00  0.00      B    H  
ATOM    474  O   HOH B 152       5.770  15.193  12.629  1.00  0.00      B    O  
ATOM    475  H1  HOH B 152       6.540  15.403  12.052  1.00  0.00      B    H  
ATOM    476  H2  HOH B 152       5.724  14.189  12.756  1.00  0.00      B    H  
ATOM    477  O   HOH B 153      18.850  12.468  14.539  1.00  0.00      B    O  
ATOM    478  H1  HOH B 153      18.828  13.097  15.346  1.00  0.00      B    H  
ATOM    479  H2  HOH B 153      19.108  11.562  14.912  1.00  0.00      B    H  
ATOM    480  O   HOH B 154      34.350  33.794  20.049  1.00  0.00      B    O  
ATOM    481  H1  HOH B 154      34.801  33.984  20.957  1.00  0.00      B    H  
ATOM    482  H2  HOH B 154      33.334  33.751  20.247  1.00  0.00      B    H  
ATOM    483  O   HOH B 155      17.380  15.729  34.761  1.00  0.00      B    O  
ATOM    484  H1  HOH B 155      17.880  16.465  34.267  1.00  0.00      B    H  
ATOM    485  H2  HOH B 155      17.015  16.149  35.568  1.00  0.00      B    H  
ATOM    486  O   HOH B 156       0.232   9.490  37.567  1.00  0.00      B    O  
ATOM    487  H1  HOH B 156       0.901   9.029  38.158  1.00  0.00      B    H  
ATOM    488  H2  HOH B 156       0.669  10.260  37.124  1.00  0.00      B    H  
ATOM    489  O   HOH B 157      34.207  24.887  29.235  1.00  0.00      B    O  
ATOM    490  H1  HOH B 157      33.195  24.687  29.310  1.00  0.00      B    H  
ATOM    491  H2  HOH B 157      34.408  25.797  29.709  1.00  0.00      B    H  
ATOM    492  O   HOH B 158      13.576   0.828   1.936  1.00  0.00      B    O  
ATOM    493  H1  HOH B 158      13.909   1.562   1.314  1.00  0.00      B    H  
ATOM    494  H2  HOH B 158      13.174   0.081   1.359  1.00  0.00      B    H  
ATOM    495  O   HOH B 159      35.772  19.182  25.989  1.00  0.00      B    O  
ATOM    496  H1  HOH B 159      35.464  19.866  25.351  1.00  0.00      B    H  
ATOM    497  H2  HOH B 159      36.783  19.288  26.118  1.00  0.00      B    H  
ATOM    498  O   HOH B 160      20.566   4.574  15.530  1.00  0.00      B    O  
ATOM    499  H1  HOH B 160      19.862   5.305  15.778  1.00  0.00      B    H  
ATOM    500  H2  HOH B 160      20.234   3.628  15.707  1.00  0.00      B    H  
ATOM    501  O   HOH B 161      18.090  12.643  10.143  1.00  0.00      B    O  
ATOM    502  H1  HOH B 161      18.442  13.432  10.688  1.00  0.00      B    H  
ATOM    503  H2  HOH B 161      17.072  12.633  10.109  1.00  0.00      B    H  
ATOM    504  O   HOH B 162      37.879  30.283  22.866  1.00  0.00      B    O  
ATOM    505  H1  HOH B 162      38.310  29.667  22.224  1.00  0.00      B    H  
ATOM    506  H2  HOH B 162      38.548  31.081  23.056  1.00  0.00      B    H  
ATOM    507  O   HOH B 163      18.019  24.662  15.184  1.00  0.00      B    O  
ATOM    508  H1  HOH B 163      17.986  25.662  15.308  1.00  0.00      B    H  
ATOM    509  H2  HOH B 163      18.903  24.470  15.547  1.00  0.00      B    H  
ATOM    510  O   HOH B 164       9.396  -0.002  31.522  1.00  0.00      B    O  
ATOM    511  H1  HOH B 164       9.846  -0.046  32.466  1.00  0.00      B    H  
ATOM    512  H2  HOH B 164       9.366   0.983  31.354  1.00  0.00      B    H  
ATOM    513  O   HOH B 165      38.254  19.718  32.430  1.00  0.00      B    O  
ATOM    514  H1  HOH B 165      37.265  19.444  32.282  1.00  0.00      B    H  
ATOM    515  H2  HOH B 165      38.590  19.089  33.135  1.00  0.00      B    H  
ATOM    516  O   HOH B 166      29.410  37.459   4.658  1.00  0.00      B    O  
ATOM    517  H1  HOH B 166      30.351  37.474   5.001  1.00  0.00      B    H  
ATOM    518  H2  HOH B 166      29.212  36.421   4.426  1.00  0.00      B    H  
ATOM    519  O   HOH B 167      19.585  26.475   2.528  1.00  0.00      B    O  
ATOM    520  H1  HOH B 167      18.854  25.828   2.216  1.00  0.00      B    H  
ATOM    521  H2  HOH B 167      19.880  27.025   1.731  1.00  0.00      B    H  
ATOM    522  O   HOH B 168      38.555   6.069  38.214  1.00  0.00      B    O  
ATOM    523  H1  HOH B 168      37.678   6.508  38.221  1.00  0.00      B    H  
ATOM    524  H2  HOH B 168      39.221   6.710  37.849  1.00  0.00      B    H  
ATOM    525  O   HOH B 169      37.317  37.631  31.933  1.00  0.00      B    O  
ATOM    526  H1  HOH B 169      37.448  37.952  30.973  1.00  0.00      B    H  
ATOM    527  H2  HOH B 169      37.088  36.615  31.860  1.00  0.00      B    H  
ATOM    528  O   HOH B 170       2.139  20.843   8.621  1.00  0.00      B    O  
ATOM    529  H1  HOH B 170       2.774  21.591   8.293  1.00  0.00      B    H  
ATOM    530  H2  HOH B 170       1.327  20.882   7.974  1.00  0.00      B    H  
ATOM    531  O   HOH B 171       7.333  31.023  10.481  1.00  0.00      B    O  
ATOM    532  H1  HOH B 171       6.875  31.010  11.439  1.00  0.00      B    H  
ATOM    533  H2  HOH B 171       7.589  30.046  10.292  1.00  0.00      B    H  
ATOM    534  O   HOH B 172      35.180  10.419   1.759  1.00  0.00      B    O  
ATOM    535  H1  HOH B 172      35.354   9.495   2.075  1.00  0.00      B    H  
ATOM    536  H2  HOH B 172      36.126  10.922   1.903  1.00  0.00      B    H  
ATOM    537  O   HOH B 173       7.619   6.886   2.626  1.00  0.00      B    O  
ATOM    538  H1  HOH B 173       7.297   6.421   1.754  1.00  0.00      B    H  
ATOM    539  H2  HOH B 173       7.116   6.377   3.335  1.00  0.00      B    H  
ATOM    540  O   HOH B 174       4.461  16.461   1.797  1.00  0.00      B    O  
ATOM    541  H1  HOH B 174       4.453  16.999   0.955  1.00  0.00      B    H  
ATOM    542  H2  HOH B 174       5.287  15.870   1.700  1.00  0.00      B    H  
ATOM    543  O   HOH B 175      36.734  21.340   9.685  1.00  0.00      B    O  
ATOM    544  H1  HOH B 175      37.607  21.716   9.409  1.00  0.00      B    H  
ATOM    545  H2  HOH B 175      36.373  22.094  10.282  1.00  0.00      B    H  
ATOM    546  O   HOH B 176       6.632  38.451  13.688  1.00  0.00      B    O  
ATOM    547  H1  HOH B 176       6.268  39.293  14.104  1.00  0.00      B    H  
ATOM    548  H2  HOH B 176       6.183  38.224  12.853  1.00  0.00      B    H  
ATOM    549  O   HOH B 177      21.445  35.948  21.489  1.00  0.00      B    O  
ATOM    550  H1  HOH B 177      22.452  35.984  21.571  1.00  0.00      B    H  
ATOM    551  H2  HOH B 177      21.088  35.111  22.004  1.00  0.00      B    H  
ATOM    552  O   HOH B 178      33.179  19.492  20.604  1.00  0.00      B    O  
ATOM    553  H1  HOH B 178      33.243  19.322  19.639  1.00  0.00      B    H  
ATOM    554  H2  HOH B 178      33.991  20.059  20.880  1.00  0.00      B    H  
ATOM    555  O   HOH B 179      32.155  27.360  14.771  1.00  0.00      B    O  
ATOM    556  H1  HOH B 179      31.603  28.213  14.616  1.00  0.00      B    H  
ATOM    557  H2  HOH B 179      33.157  27.504  14.582  1.00  0.00      B    H  
ATOM    558  O   HOH B 180      26.396  28.405  25.270  1.00  0.00      B    O  
ATOM    559  H1  HOH B 180      26.702  28.918  24.385  1.00  0.00      B    H  
ATOM    560  H2  HOH B 180      27.225  27.960  25.572  1.00  0.00      B    H  
ATOM    561  O   HOH B 181       8.243  14.072  23.397  1.00  0.00      B    O  
ATOM    562  H1  HOH B 181       8.627  13.652  24.246  1.00  0.00      B    H  
ATOM    563  H2  HOH B 181       9.027  14.290  22.820  1.00  0.00      B    H  
ATOM    564  O   HOH B 182      27.631  25.978   4.887  1.00  0.00      B    O  
ATOM    565  H1  HOH B 182      28.011  26.846   5.378  1.00  0.00      B    H  
ATOM    566  H2  HOH B 182      27.027  26.238   4.105  1.00  0.00      B    H  
ATOM    567  O   HOH B 183       2.155   3.949  19.219  1.00  0.00      B    O  
ATOM    568  H1  HOH B 183       1.909   3.078  19.677  1.00  0.00      B    H  
ATOM    569  H2  HOH B 183       2.979   4.328  19.697  1.00  0.00      B    H  
ATOM    570  O   HOH B 184      36.225  16.545  16.702  1.00  0.00      B    O  
ATOM    571  H1  HOH B 184      36.314  16.725  17.685  1.00  0.00      B    H  
ATOM    572  H2  HOH B 184      35.670  15.722  16.624  1.00  0.00      B    H  
ATOM    573  O   HOH B 185      11.183  10.843  34.757  1.00  0.00      B    O  
ATOM    574  H1  HOH B 185      10.374  10.280  34.916  1.00  0.00      B    H  
ATOM    575  H2  HOH B 185      11.986  10.233  34.526  1.00  0.00      B    H  
ATOM    576  O   HOH B 186      23.315  36.883  31.508  1.00  0.00      B    O  
ATOM    577  H1  HOH B 186      24.036  36.229  31.623  1.00  0.00      B    H  
ATOM    578  H2  HOH B 186      22.625  36.783  32.265  1.00  0.00      B    H  
ATOM    579  O   HOH B 187      15.789   9.901  16.400  1.00  0.00      B    O  
ATOM    580  H1  HOH B 187      15.185   9.106  16.607  1.00  0.00      B    H  
ATOM    581  H2  HOH B 187      16.275  10.115  17.255  1.00  0.00      B    H  
ATOM    582  O   HOH B 188      32.798   1.420  20.546  1.00  0.00      B    O  
ATOM    583  H1  HOH B 188      33.537   2.191  20.585  1.00  0.00      B    H  
ATOM    584  H2  HOH B 188      32.001   1.609  21.095  1.00  0.00      B    H  
ATOM    585  O   HOH B 189       7.197   4.263  27.246  1.00  0.00      B    O  
ATOM    586  H1  HOH B 189       7.675   3.701  27.970  1.00  0.00      B    H  
ATOM    587  H2  HOH B 189       7.265   3.814  26.370  1.00  0.00      B    H  
ATOM    588  O   HOH B 190      21.364  38.542  21.850  1.00  0.00      B    O  
ATOM    589  H1  HOH B 190      21.055  39.088  21.048  1.00  0.00      B    H  
ATOM    590  H2  HOH B 190      21.634  37.646  21.536  1.00  0.00      B    H  
ATOM    591  O   HOH B 191      38.116  34.868  20.745  1.00  0.00      B    O  
ATOM    592  H1  HOH B 191      37.353  34.807  21.408  1.00  0.00      B    H  
ATOM    593  H2  HOH B 191      37.699  34.583  19.848  1.00  0.00      B    H  
ATOM    594  O   HOH B 192      21.880  16.456  12.852  1.00  0.00      B    O  
ATOM    595  H1  HOH B 192      22.722  15.859  12.889  1.00  0.00      B    H  
ATOM    596  H2  HOH B 192      21.448  16.443  13.743  1.00  0.00      B    H  
ATOM    597  O   HOH B 193       4.712  24.916  12.639  1.00  0.00      B    O  
ATOM    598  H1  HOH B 193       4.713  24.702  13.612  1.00  0.00      B    H  
ATOM    599  H2  HOH B 193       5.159  24.073  12.233  1.00  0.00      B    H  
ATOM    600  O   HOH B 194      26.659   1.076  29.324  1.00  0.00      B    O  
ATOM    601  H1  HOH B 194      26.079   0.760  30.135  1.00  0.00      B    H  
ATOM    602  H2  HOH B 194      26.263   1.981  28.987  1.00  0.00      B    H  
ATOM    603  O   HOH B 195       7.122  28.153  14.309  1.00  0.00      B    O  
ATOM    604  H1  HOH B 195       7.779  28.372  15.063  1.00  0.00      B    H  
ATOM    605  H2  HOH B 195       7.187  27.143  14.171  1.00  0.00      B    H  
ATOM    606  O   HOH B 196      32.080  31.432   4.566  1.00  0.00      B    O  
ATOM    607  H1  HOH B 196      31.259  31.987   4.750  1.00  0.00      B    H  
ATOM    608  H2  HOH B 196      32.662  31.504   5.336  1.00  0.00      B    H  
ATOM    609  O   HOH B 197      16.421  31.795  35.723  1.00  0.00      B    O  
ATOM    610  H1  HOH B 197      17.001  30.970  35.715  1.00  0.00      B    H  
ATOM    611  H2  HOH B 197      16.377  32.038  36.743  1.00  0.00      B    H  
ATOM    612  O   HOH B 198       6.322  12.152   1.213  1.00  0.00      B    O  
ATOM    613  H1  HOH B 198       6.334  12.406   0.223  1.00  0.00      B    H  
ATOM    614  H2  HOH B 198       7.106  12.567   1.627  1.00  0.00      B    H  
ATOM    615  O   HOH B 199      28.679  20.585  31.746  1.00  0.00      B    O  
ATOM    616  H1  HOH B 199      28.859  19.955  32.505  1.00  0.00      B    H  
ATOM    617  H2  HOH B 199      29.409  21.269  31.855  1.00  0.00      B    H  
ATOM    618  O   HOH B 200      18.215   9.996  25.535  1.00  0.00      B    O  
ATOM    619  H1  HOH B 200      18.841   9.209  25.546  1.00  0.00      B    H  
ATOM    620  H2  HOH B 200      17.691   9.870  26.423  1.00  0.00      B    H  
ATOM    621  O   HOH B 201       7.133  24.493   1.396  1.00  0.00      B    O  
ATOM    622  H1  HOH B 201       7.721  23.603   1.485  1.00  0.00      B    H  
ATOM    623  H2  HOH B 201       6.140  24.212   1.352  1.00  0.00      B    H  
ATOM    624  O   HOH B 202      36.525  37.407  35.283  1.00  0.00      B    O  
ATOM    625  H1  HOH B 202      35.855  36.651  35.085  1.00  0.00      B    H  
ATOM    626  H2  HOH B 202      37.068  37.558  34.448  1.00  0.00      B    H  
ATOM    627  O   HOH B 203       1.184  36.699  35.863  1.00  0.00      B    O  
ATOM    628  H1  HOH B 203       1.293  37.000  34.876  1.00  0.00      B    H  
ATOM    629  H2  HOH B 203       1.772  35.872  36.053  1.00  0.00      B    H  
ATOM    630  O   HOH B 204       1.789   1.389  20.331  1.00  0.00      B    O  
ATOM    631  H1  HOH B 204       1.864   0.436  20.537  1.00  0.00      B    H  
ATOM    632  H2  HOH B 204       0.830   1.700  20.583  1.00  0.00      B    H  
ATOM    633  O   HOH B 205      27.469  32.364   6.520  1.00  0.00      B    O  
ATOM    634  H1  HOH B 205      27.371  32.363   7.568  1.00  0.00      B    H  
ATOM    635  H2  HOH B 205      26.564  32.734   6.129  1.00  0.00      B    H  
ATOM    636  O   HOH B 206      33.573   3.270  16.300  1.00  0.00      B    O  
ATOM    637  H1  HOH B 206      33.923   3.636  15.426  1.00  0.00      B    H  
ATOM    638  H2  HOH B 206      34.018   2.379  16.477  1.00  0.00      B    H  
ATOM    639  O   HOH B 207      13.943  28.100  30.200  1.00  0.00      B    O  
ATOM    640  H1  HOH B 207      13.397  27.407  30.617  1.00  0.00      B    H  
ATOM    641  H2  HOH B 207      14.883  27.672  30.067  1.00  0.00      B    H  
ATOM    642  O   HOH B 208      16.533  13.376  13.583  1.00  0.00      B    O  
ATOM    643  H1  HOH B 208      17.326  12.859  13.946  1.00  0.00      B    H  
ATOM    644  H2  HOH B 208      15.661  13.146  14.124  1.00  0.00      B    H  
ATOM    645  O   HOH B 209      31.135  31.669  32.457  1.00  0.00      B    O  
ATOM    646  H1  HOH B 209      30.784  32.061  31.578  1.00  0.00      B    H  
ATOM    647  H2  HOH B 209      30.299  31.325  32.896  1.00  0.00      B    H  
ATOM    648  O   HOH B 210       2.665  36.181  29.444  1.00  0.00      B    O  
ATOM    649  H1  HOH B 210       3.486  36.326  28.889  1.00  0.00      B    H  
ATOM    650  H2  HOH B 210       2.973  35.727  30.316  1.00  0.00      B    H  
ATOM    651  O   HOH B 211      23.421   2.192  36.607  1.00  0.00      B    O  
ATOM    652  H1  HOH B 211      24.205   2.851  36.511  1.00  0.00      B    H  
ATOM    653  H2  HOH B 211      23.328   1.745  35.704  1.00  0.00      B    H  
ATOM    654  O   HOH B 212       3.203  22.209  14.796  1.00  0.00      B    O  
ATOM    655  H1  HOH B 212       2.842  21.824  13.955  1.00  0.00      B    H  
ATOM    656  H2  HOH B 212       3.278  21.458  15.466  1.00  0.00      B    H  
ATOM    657  O   HOH B 213      32.144  38.127  26.469  1.00  0.00      B    O  
ATOM    658  H1  HOH B 213      32.393  37.269  26.025  1.00  0.00      B    H  
ATOM    659  H2  HOH B 213      31.152  38.329  26.197  1.00  0.00      B    H  
ATOM    660  O   HOH B 214       6.085  19.554   9.387  1.00  0.00      B    O  
ATOM    661  H1  HOH B 214       5.821  19.712  10.380  1.00  0.00      B    H  
ATOM    662  H2  HOH B 214       7.110  19.479   9.339  1.00  0.00      B    H  
ATOM    663  O   HOH B 215      35.979  16.337  21.359  1.00  0.00      B    O  
ATOM    664  H1  HOH B 215      35.040  15.994  21.388  1.00  0.00      B    H  
ATOM    665  H2  HOH B 215      36.168  16.845  22.218  1.00  0.00      B    H  
ATOM    666  O   HOH B 216       1.222  34.843  32.938  1.00  0.00      B    O  
ATOM    667  H1  HOH B 216       0.397  34.411  32.616  1.00  0.00      B    H  
ATOM    668  H2  HOH B 216       0.988  35.814  33.149  1.00  0.00      B    H  
ATOM    669  O   HOH B 217      30.623   6.011  24.812  1.00  0.00      B    O  
ATOM    670  H1  HOH B 217      29.785   6.581  24.795  1.00  0.00      B    H  
ATOM    671  H2  HOH B 217      30.472   5.297  25.624  1.00  0.00      B    H  
ATOM    672  O   HOH B 218      22.752  27.525  10.283  1.00  0.00      B    O  
ATOM    673  H1  HOH B 218      23.270  27.085   9.547  1.00  0.00      B    H  
ATOM    674  H2  HOH B 218      23.260  27.386  11.148  1.00  0.00      B    H  
ATOM    675  O   HOH B 219      11.711  22.217   0.955  1.00  0.00      B    O  
ATOM    676  H1  HOH B 219      11.990  22.623   1.853  1.00  0.00      B    H  
ATOM    677  H2  HOH B 219      11.506  21.201   1.039  1.00  0.00      B    H  
ATOM    678  O   HOH B 220       9.876   0.978  36.205  1.00  0.00      B    O  
ATOM    679  H1  HOH B 220       9.695   1.984  35.969  1.00  0.00      B    H  
ATOM    680  H2  HOH B 220      10.415   1.043  37.011  1.00  0.00      B    H  
ATOM    681  O   HOH B 221      12.797   1.057  11.164  1.00  0.00      B    O  
ATOM    682  H1  HOH B 221      12.959   0.948  10.177  1.00  0.00      B    H  
ATOM    683  H2  HOH B 221      13.221   0.201  11.607  1.00  0.00      B    H  
ATOM    684  O   HOH B 222      14.346  14.049   6.545  1.00  0.00      B    O  
ATOM    685  H1  HOH B 222      15.115  13.612   6.041  1.00  0.00      B    H  
ATOM    686  H2  HOH B 222      13.829  13.244   6.987  1.00  0.00      B    H  
ATOM    687  O   HOH B 223      14.694  32.596  33.772  1.00  0.00      B    O  
ATOM    688  H1  HOH B 223      15.310  32.315  34.499  1.00  0.00      B    H  
ATOM    689  H2  HOH B 223      15.251  32.731  32.912  1.00  0.00      B    H  
ATOM    690  O   HOH B 224      30.145  32.985   5.743  1.00  0.00      B    O  
ATOM    691  H1  HOH B 224      29.142  32.845   5.890  1.00  0.00      B    H  
ATOM    692  H2  HOH B 224      30.560  32.937   6.677  1.00  0.00      B    H  
ATOM    693  O   HOH B 225       8.608  27.119  18.628  1.00  0.00      B    O  
ATOM    694  H1  HOH B 225       9.317  27.347  17.934  1.00  0.00      B    H  
ATOM    695  H2  HOH B 225       8.115  26.293  18.265  1.00  0.00      B    H  
ATOM    696  O   HOH B 226      13.365   5.131  13.145  1.00  0.00      B    O  
ATOM    697  H1  HOH B 226      13.697   4.243  12.804  1.00  0.00      B    H  
ATOM    698  H2  HOH B 226      13.133   5.689  12.274  1.00  0.00      B    H  
ATOM    699  O   HOH B 227       4.219  34.098   1.555  1.00  0.00      B    O  
ATOM    700  H1  HOH B 227       4.450  34.202   0.582  1.00  0.00      B    H  
ATOM    701  H2  HOH B 227       3.216  34.072   1.591  1.00  0.00      B    H  
ATOM    702  O   HOH B 228      21.927  32.187  11.468  1.00  0.00      B    O  
ATOM    703  H1  HOH B 228      22.062  33.089  11.991  1.00  0.00      B    H  
ATOM    704  H2  HOH B 228      21.114  32.460  10.899  1.00  0.00      B    H  
ATOM    705  O   HOH B 229      30.227   1.011  14.936  1.00  0.00      B    O  
ATOM    706  H1  HOH B 229      30.669   0.098  15.112  1.00  0.00      B    H  
ATOM    707  H2  HOH B 229      30.104   1.072  13.994  1.00  0.00      B    H  
ATOM    708  O   HOH B 230      15.983  25.553  19.054  1.00  0.00      B    O  
ATOM    709  H1  HOH B 230      16.918  26.006  18.883  1.00  0.00      B    H  
ATOM    710  H2  HOH B 230      16.005  24.527  19.172  1.00  0.00      B    H  
ATOM    711  O   HOH B 231      28.020  17.937   1.191  1.00  0.00      B    O  
ATOM    712  H1  HOH B 231      27.210  18.235   1.727  1.00  0.00      B    H  
ATOM    713  H2  HOH B 231      28.366  18.760   0.738  1.00  0.00      B    H  
ATOM    714  O   HOH B 232      35.758  25.543  17.764  1.00  0.00      B    O  
ATOM    715  H1  HOH B 232      34.918  25.165  18.185  1.00  0.00      B    H  
ATOM    716  H2  HOH B 232      36.057  26.336  18.258  1.00  0.00      B    H  
ATOM    717  O   HOH B 233      22.837  12.903  35.667  1.00  0.00      B    O  
ATOM    718  H1  HOH B 233      23.014  13.901  35.731  1.00  0.00      B    H  
ATOM    719  H2  HOH B 233      21.921  12.765  36.003  1.00  0.00      B    H  
ATOM    720  O   HOH B 234      26.777  39.248  12.020  1.00  0.00      B    O  
ATOM    721  H1  HOH B 234      27.751  39.037  11.834  1.00  0.00      B    H  
ATOM    722  H2  HOH B 234      26.597  39.012  12.993  1.00  0.00      B    H  
ATOM    723  O   HOH B 235      21.623   0.885   1.507  1.00  0.00      B    O  
ATOM    724  H1  HOH B 235      21.519   1.707   0.948  1.00  0.00      B    H  
ATOM    725  H2  HOH B 235      22.075   0.184   0.983  1.00  0.00      B    H  
ATOM    726  O   HOH B 236       8.057   1.985  25.190  1.00  0.00      B    O  
ATOM    727  H1  HOH B 236       8.996   1.745  25.551  1.00  0.00      B    H  
ATOM    728  H2  HOH B 236       7.442   1.207  25.156  1.00  0.00      B    H  
ATOM    729  O   HOH B 237       7.034  32.671  28.729  1.00  0.00      B    O  
ATOM    730  H1  HOH B 237       7.238  31.957  28.048  1.00  0.00      B    H  
ATOM    731  H2  HOH B 237       6.133  32.484  29.136  1.00  0.00      B    H  
ATOM    732  O   HOH B 238       3.032   3.443  27.722  1.00  0.00      B    O  
ATOM    733  H1  HOH B 238       3.675   4.252  27.714  1.00  0.00      B    H  
ATOM    734  H2  HOH B 238       2.504   3.496  26.874  1.00  0.00      B    H  
ATOM    735  O   HOH B 239       3.163  16.279  25.599  1.00  0.00      B    O  
ATOM    736  H1  HOH B 239       2.544  16.902  25.101  1.00  0.00      B    H  
ATOM    737  H2  HOH B 239       3.809  15.878  24.840  1.00  0.00      B    H  
ATOM    738  O   HOH B 240       2.670  39.060  26.752  1.00  0.00      B    O  
ATOM    739  H1  HOH B 240       2.665  38.228  26.118  1.00  0.00      B    H  
ATOM    740  H2  HOH B 240       3.309  39.719  26.319  1.00  0.00      B    H  
ATOM    741  O   HOH B 241       7.950  16.108  10.936  1.00  0.00      B    O  
ATOM    742  H1  HOH B 241       8.396  15.445  11.567  1.00  0.00      B    H  
ATOM    743  H2  HOH B 241       7.912  17.003  11.391  1.00  0.00      B    H  
ATOM    744  O   HOH B 242      22.264   5.967   9.772  1.00  0.00      B    O  
ATOM    745  H1  HOH B 242      21.864   6.858   9.459  1.00  0.00      B    H  
ATOM    746  H2  HOH B 242      21.471   5.311   9.826  1.00  0.00      B    H  
ATOM    747  O   HOH B 243       8.505  12.796  31.344  1.00  0.00      B    O  
ATOM    748  H1  HOH B 243       9.139  12.926  32.121  1.00  0.00      B    H  
ATOM    749  H2  HOH B 243       7.537  12.917  31.621  1.00  0.00      B    H  
ATOM    750  O   HOH B 244       2.443   4.789   4.510  1.00  0.00      B    O  
ATOM    751  H1  HOH B 244       2.672   3.886   4.837  1.00  0.00      B    H  
ATOM    752  H2  HOH B 244       1.810   5.156   5.151  1.00  0.00      B    H  
ATOM    753  O   HOH B 245       3.632   5.830  23.412  1.00  0.00      B    O  
ATOM    754  H1  HOH B 245       2.881   6.187  22.811  1.00  0.00      B    H  
ATOM    755  H2  HOH B 245       3.512   4.824  23.336  1.00  0.00      B    H  
ATOM    756  O   HOH B 246       3.783   2.882  16.388  1.00  0.00      B    O  
ATOM    757  H1  HOH B 246       4.301   3.612  16.936  1.00  0.00      B    H  
ATOM    758  H2  HOH B 246       3.339   2.291  17.131  1.00  0.00      B    H  
ATOM    759  O   HOH B 247       2.415  21.511  29.122  1.00  0.00      B    O  
ATOM    760  H1  HOH B 247       2.254  20.493  29.261  1.00  0.00      B    H  
ATOM    761  H2  HOH B 247       3.423  21.619  28.904  1.00  0.00      B    H  
ATOM    762  O   HOH B 248       0.345  14.256  39.013  1.00  0.00      B    O  
ATOM    763  H1  HOH B 248      -0.457  13.701  38.741  1.00  0.00      B    H  
ATOM    764  H2  HOH B 248       1.117  13.573  39.253  1.00  0.00      B    H  
ATOM    765  O   HOH B 249      14.252  35.799  14.211  1.00  0.00      B    O  
ATOM    766  H1  HOH B 249      15.107  35.221  14.207  1.00  0.00      B    H  
ATOM    767  H2  HOH B 249      13.471  35.239  13.814  1.00  0.00      B    H  
ATOM    768  O   HOH B 250       7.213   2.793  17.924  1.00  0.00      B    O  
ATOM    769  H1  HOH B 250       6.393   3.359  17.818  1.00  0.00      B    H  
ATOM    770  H2  HOH B 250       7.822   3.144  17.134  1.00  0.00      B    H  
ATOM    771  O   HOH B 251      16.190  15.277  11.751  1.00  0.00      B    O  
ATOM    772  H1  HOH B 251      16.205  16.053  12.436  1.00  0.00      B    H  
ATOM    773  H2  HOH B 251      16.551  14.555  12.344  1.00  0.00      B    H  
ATOM    774  O   HOH B 252       2.667  34.714  24.506  1.00  0.00      B    O  
ATOM    775  H1  HOH B 252       3.291  34.329  23.691  1.00  0.00      B    H  
ATOM    776  H2  HOH B 252       3.145  34.599  25.350  1.00  0.00      B    H  
ATOM    777  O   HOH B 253      13.171  27.289  39.030  1.00  0.00      B    O  
ATOM    778  H1  HOH B 253      13.658  27.699  38.201  1.00  0.00      B    H  
ATOM    779  H2  HOH B 253      13.451  27.927  39.815  1.00  0.00      B    H  
ATOM    780  O   HOH B 254      15.767  12.456   4.383  1.00  0.00      B    O  
ATOM    781  H1  HOH B 254      16.192  13.335   4.162  1.00  0.00      B    H  
ATOM    782  H2  HOH B 254      16.481  11.706   4.473  1.00  0.00      B    H  
ATOM    783  O   HOH B 255       7.295  21.955  37.782  1.00  0.00      B    O  
ATOM    784  H1  HOH B 255       6.796  21.100  38.033  1.00  0.00      B    H  
ATOM    785  H2  HOH B 255       8.286  21.885  37.956  1.00  0.00      B    H  
ATOM    786  O   HOH B 256      19.835  15.744  19.509  1.00  0.00      B    O  
ATOM    787  H1  HOH B 256      20.740  15.425  19.849  1.00  0.00      B    H  
ATOM    788  H2  HOH B 256      19.282  16.226  20.258  1.00  0.00      B    H  
ATOM    789  O   HOH B 257      28.137  13.497  10.884  1.00  0.00      B    O  
ATOM    790  H1  HOH B 257      28.455  14.463  10.892  1.00  0.00      B    H  
ATOM    791  H2  HOH B 257      28.671  13.016  11.570  1.00  0.00      B    H  
ATOM    792  O   HOH B 258      22.760   9.309   0.717  1.00  0.00      B    O  
ATOM    793  H1  HOH B 258      22.288   8.481   1.204  1.00  0.00      B    H  
ATOM    794  H2  HOH B 258      23.199   8.949  -0.160  1.00  0.00      B    H  
ATOM    795  O   HOH B 259      19.426  31.128  18.449  1.00  0.00      B    O  
ATOM    796  H1  HOH B 259      19.832  30.495  17.773  1.00  0.00      B    H  
ATOM    797  H2  HOH B 259      18.938  30.555  19.144  1.00  0.00      B    H  
ATOM    798  O   HOH B 260       1.526   9.697   5.058  1.00  0.00      B    O  
ATOM    799  H1  HOH B 260       1.698   9.614   6.059  1.00  0.00      B    H  
ATOM    800  H2  HOH B 260       1.180  10.640   4.874  1.00  0.00      B    H  
ATOM    801  O   HOH B 261       6.244   9.604  33.656  1.00  0.00      B    O  
ATOM    802  H1  HOH B 261       6.786   9.275  32.839  1.00  0.00      B    H  
ATOM    803  H2  HOH B 261       6.402  10.610  33.867  1.00  0.00      B    H  
ATOM    804  O   HOH B 262       5.205  10.658  24.854  1.00  0.00      B    O  
ATOM    805  H1  HOH B 262       5.821   9.875  25.040  1.00  0.00      B    H  
ATOM    806  H2  HOH B 262       4.393  10.251  24.398  1.00  0.00      B    H  
ATOM    807  O   HOH B 263      11.662  29.909   6.867  1.00  0.00      B    O  
ATOM    808  H1  HOH B 263      11.886  30.832   7.273  1.00  0.00      B    H  
ATOM    809  H2  HOH B 263      11.553  29.277   7.634  1.00  0.00      B    H  
ATOM    810  O   HOH B 264      23.277  26.474  27.795  1.00  0.00      B    O  
ATOM    811  H1  HOH B 264      23.332  27.548  27.948  1.00  0.00      B    H  
ATOM    812  H2  HOH B 264      22.477  26.297  27.211  1.00  0.00      B    H  
ATOM    813  O   HOH B 265      25.712   0.838  25.886  1.00  0.00      B    O  
ATOM    814  H1  HOH B 265      24.774   1.010  25.457  1.00  0.00      B    H  
ATOM    815  H2  HOH B 265      25.891   1.724  26.290  1.00  0.00      B    H  
ATOM    816  O   HOH B 266      22.209  37.233  35.926  1.00  0.00      B    O  
ATOM    817  H1  HOH B 266      22.534  36.909  36.814  1.00  0.00      B    H  
ATOM    818  H2  HOH B 266      21.277  37.657  36.058  1.00  0.00      B    H  
ATOM    819  O   HOH B 267       7.271   1.602  20.303  1.00  0.00      B    O  
ATOM    820  H1  HOH B 267       6.517   2.083  20.763  1.00  0.00      B    H  
ATOM    821  H2  HOH B 267       7.598   2.091  19.449  1.00  0.00      B    H  
ATOM    822  O   HOH B 268      31.210   6.622  10.606  1.00  0.00      B    O  
ATOM    823  H1  HOH B 268      31.969   5.953  10.703  1.00  0.00      B    H  
ATOM    824  H2  HOH B 268      30.796   6.755  11.481  1.00  0.00      B    H  
ATOM    825  O   HOH B 269      24.410   7.027  33.726  1.00  0.00      B    O  
ATOM    826  H1  HOH B 269      25.392   7.192  34.005  1.00  0.00      B    H  
ATOM    827  H2  HOH B 269      24.251   6.080  33.564  1.00  0.00      B    H  
ATOM    828  O   HOH B 270      15.304   8.872  31.988  1.00  0.00      B    O  
ATOM    829  H1  HOH B 270      15.565   9.004  32.934  1.00  0.00      B    H  
ATOM    830  H2  HOH B 270      14.477   9.431  31.823  1.00  0.00      B    H  
ATOM    831  O   HOH B 271      36.275   3.547   1.137  1.00  0.00      B    O  
ATOM    832  H1  HOH B 271      36.231   4.470   0.721  1.00  0.00      B    H  
ATOM    833  H2  HOH B 271      36.896   3.078   0.471  1.00  0.00      B    H  
ATOM    834  O   HOH B 272       0.609  21.771  33.167  1.00  0.00      B    O  
ATOM    835  H1  HOH B 272       1.392  21.279  33.656  1.00  0.00      B    H  
ATOM    836  H2  HOH B 272      -0.137  21.129  32.865  1.00  0.00      B    H  
ATOM    837  O   HOH B 273       4.926  36.831  17.916  1.00  0.00      B    O  
ATOM    838  H1  HOH B 273       4.899  36.568  16.917  1.00  0.00      B    H  
ATOM    839  H2  HOH B 273       5.457  37.663  18.052  1.00  0.00      B    H  
ATOM    840  O   HOH B 274      35.729  31.843  13.457  1.00  0.00      B    O  
ATOM    841  H1  HOH B 274      36.144  32.121  14.379  1.00  0.00      B    H  
ATOM    842  H2  HOH B 274      36.170  30.919  13.251  1.00  0.00      B    H  
ATOM    843  O   HOH B 275      22.638  11.685  38.601  1.00  0.00      B    O  
ATOM    844  H1  HOH B 275      22.964  11.879  37.661  1.00  0.00      B    H  
ATOM    845  H2  HOH B 275      22.842  10.718  38.815  1.00  0.00      B    H  
ATOM    846  O   HOH B 276       7.032  34.086   8.041  1.00  0.00      B    O  
ATOM    847  H1  HOH B 276       7.692  33.806   8.794  1.00  0.00      B    H  
ATOM    848  H2  HOH B 276       7.583  34.305   7.216  1.00  0.00      B    H  
ATOM    849  O   HOH B 277      21.616  29.740   4.649  1.00  0.00      B    O  
ATOM    850  H1  HOH B 277      21.728  30.423   3.859  1.00  0.00      B    H  
ATOM    851  H2  HOH B 277      21.287  30.217   5.512  1.00  0.00      B    H  
ATOM    852  O   HOH B 278      28.353  31.573  33.087  1.00  0.00      B    O  
ATOM    853  H1  HOH B 278      27.626  30.998  33.379  1.00  0.00      B    H  
ATOM    854  H2  HOH B 278      28.278  32.497  33.494  1.00  0.00      B    H  
ATOM    855  O   HOH B 279       9.174  25.662  10.168  1.00  0.00      B    O  
ATOM    856  H1  HOH B 279       8.520  26.466  10.176  1.00  0.00      B    H  
ATOM    857  H2  HOH B 279      10.103  25.954   9.908  1.00  0.00      B    H  
ATOM    858  O   HOH B 280      35.001  12.767  38.118  1.00  0.00      B    O  
ATOM    859  H1  HOH B 280      34.433  11.958  38.446  1.00  0.00      B    H  
ATOM    860  H2  HOH B 280      34.446  13.178  37.413  1.00  0.00      B    H  
ATOM    861  O   HOH B 281      23.423  27.184  37.393  1.00  0.00      B    O  
ATOM    862  H1  HOH B 281      22.996  26.280  37.248  1.00  0.00      B    H  
ATOM    863  H2  HOH B 281      24.249  26.956  37.968  1.00  0.00      B    H  
ATOM    864  O   HOH B 282       0.676  32.904  21.198  1.00  0.00      B    O  
ATOM    865  H1  HOH B 282      -0.002  33.671  21.078  1.00  0.00      B    H  
ATOM    866  H2  HOH B 282       0.577  32.520  22.113  1.00  0.00      B    H  
ATOM    867  O   HOH B 283      25.253  21.730  10.459  1.00  0.00      B    O  
ATOM    868  H1  HOH B 283      26.220  21.966  10.425  1.00  0.00      B    H  
ATOM    869  H2  HOH B 283      25.078  21.025  11.160  1.00  0.00      B    H  
ATOM    870  O   HOH B 284      15.207  17.242   2.111  1.00  0.00      B    O  
ATOM    871  H1  HOH B 284      16.085  17.598   2.429  1.00  0.00      B    H  
ATOM    872  H2  HOH B 284      14.426  17.820   2.528  1.00  0.00      B    H  
ATOM    873  O   HOH B 285      32.543   8.590   9.337  1.00  0.00      B    O  
ATOM    874  H1  HOH B 285      31.973   7.797   9.636  1.00  0.00      B    H  
ATOM    875  H2  HOH B 285      32.118   9.367   9.813  1.00  0.00      B    H  
ATOM    876  O   HOH B 286      19.847  19.192   9.103  1.00  0.00      B    O  
ATOM    877  H1  HOH B 286      19.664  18.271   9.441  1.00  0.00      B    H  
ATOM    878  H2  HOH B 286      20.690  19.577   9.630  1.00  0.00      B    H  
ATOM    879  O   HOH B 287       8.012  37.974  35.866  1.00  0.00      B    O  
ATOM    880  H1  HOH B 287       8.438  37.045  35.743  1.00  0.00      B    H  
ATOM    881  H2  HOH B 287       8.794  38.577  35.989  1.00  0.00      B    H  
ATOM    882  O   HOH B 288      37.451  29.415   7.995  1.00  0.00      B    O  
ATOM    883  H1  HOH B 288      37.471  30.377   7.608  1.00  0.00      B    H  
ATOM    884  H2  HOH B 288      38.461  29.176   7.930  1.00  0.00      B    H  
ATOM    885  O   HOH B 289       4.125  29.540  24.739  1.00  0.00      B    O  
ATOM    886  H1  HOH B 289       3.120  29.688  24.738  1.00  0.00      B    H  
ATOM    887  H2  HOH B 289       4.679  30.370  24.984  1.00  0.00      B    H  
ATOM    888  O   HOH B 290      15.958  34.522  35.857  1.00  0.00      B    O  
ATOM    889  H1  HOH B 290      15.069  34.811  35.485  1.00  0.00      B    H  
ATOM    890  H2  HOH B 290      16.101  33.518  35.537  1.00  0.00      B    H  
ATOM    891  O   HOH B 291      38.680   8.872  17.984  1.00  0.00      B    O  
ATOM    892  H1  HOH B 291      38.408   8.040  18.507  1.00  0.00      B    H  
ATOM    893  H2  HOH B 291      39.646   8.992  18.226  1.00  0.00      B    H  
ATOM    894  O   HOH B 292      29.447  23.199  10.766  1.00  0.00      B    O  
ATOM    895  H1  HOH B 292      29.906  23.570   9.932  1.00  0.00      B    H  
ATOM    896  H2  HOH B 292      30.162  22.578  11.215  1.00  0.00      B    H  
ATOM    897  O   HOH B 293      38.706  29.585  35.530  1.00  0.00      B    O  
ATOM    898  H1  HOH B 293      38.794  29.879  36.537  1.00  0.00      B    H  
ATOM    899  H2  HOH B 293      39.613  29.602  35.086  1.00  0.00      B    H  
ATOM    900  O   HOH B 294       4.882  18.498   3.927  1.00  0.00      B    O  
ATOM    901  H1  HOH B 294       4.995  19.277   3.337  1.00  0.00      B    H  
ATOM    902  H2  HOH B 294       4.779  17.738   3.242  1.00  0.00      B    H  
ATOM    903  O   HOH B 295      20.994   8.135   9.258  1.00  0.00      B    O  
ATOM    904  H1  HOH B 295      20.391   8.797   9.772  1.00  0.00      B    H  
ATOM    905  H2  HOH B 295      20.628   8.141   8.306  1.00  0.00      B    H  
ATOM    906  O   HOH B 296       7.184  19.406  31.595  1.00  0.00      B    O  
ATOM    907  H1  HOH B 296       7.280  18.387  31.827  1.00  0.00      B    H  
ATOM    908  H2  HOH B 296       8.048  19.800  31.795  1.00  0.00      B    H  
ATOM    909  O   HOH B 297      36.618  15.382  24.799  1.00  0.00      B    O  
ATOM    910  H1  HOH B 297      36.513  14.652  24.083  1.00  0.00      B    H  
ATOM    911  H2  HOH B 297      37.573  15.390  24.978  1.00  0.00      B    H  
ATOM    912  O   HOH B 298      14.810  12.857   1.050  1.00  0.00      B    O  
ATOM    913  H1  HOH B 298      15.638  12.279   1.301  1.00  0.00      B    H  
ATOM    914  H2  HOH B 298      14.012  12.157   0.970  1.00  0.00      B    H  
ATOM    915  O   HOH B 299      32.483  29.172  11.798  1.00  0.00      B    O  
ATOM    916  H1  HOH B 299      31.545  28.869  11.592  1.00  0.00      B    H  
ATOM    917  H2  HOH B 299      33.064  28.353  12.087  1.00  0.00      B    H  
ATOM    918  O   HOH B 300       2.073   9.087  19.056  1.00  0.00      B    O  
ATOM    919  H1  HOH B 300       2.456   8.276  18.595  1.00  0.00      B    H  
ATOM    920  H2  HOH B 300       2.481   9.129  19.947  1.00  0.00      B    H  
ATOM    921  O   HOH B 301      36.691  23.992  38.852  1.00  0.00      B    O  
ATOM    922  H1  HOH B 301      36.712  23.278  38.132  1.00  0.00      B    H  
ATOM    923  H2  HOH B 301      36.149  24.767  38.522  1.00  0.00      B    H  
ATOM    924  O   HOH B 302       5.087   6.984  30.133  1.00  0.00      B    O  
ATOM    925  H1  HOH B 302       4.357   6.488  30.635  1.00  0.00      B    H  
ATOM    926  H2  HOH B 302       5.999   6.635  30.488  1.00  0.00      B    H  
ATOM    927  O   HOH B 303      21.771   6.087  31.985  1.00  0.00      B    O  
ATOM    928  H1  HOH B 303      22.430   5.617  31.379  1.00  0.00      B    H  
ATOM    929  H2  HOH B 303      22.097   7.046  32.167  1.00  0.00      B    H  
ATOM    930  O   HOH B 304       9.802  11.596  25.978  1.00  0.00      B    O  
ATOM    931  H1  HOH B 304      10.013  11.634  26.967  1.00  0.00      B    H  
ATOM    932  H2  HOH B 304       9.429  12.468  25.740  1.00  0.00      B    H  
ATOM    933  O   HOH B 305       2.254  24.222  11.918  1.00  0.00      B    O  
ATOM    934  H1  HOH B 305       2.387  23.257  12.138  1.00  0.00      B    H  
ATOM    935  H2  HOH B 305       3.188  24.610  11.958  1.00  0.00      B    H  
ATOM    936  O   HOH B 306      33.221  18.687  17.979  1.00  0.00      B    O  
ATOM    937  H1  HOH B 306      32.319  18.628  17.535  1.00  0.00      B    H  
ATOM    938  H2  HOH B 306      33.840  19.206  17.408  1.00  0.00      B    H  
ATOM    939  O   HOH B 307      33.058  23.978  38.571  1.00  0.00      B    O  
ATOM    940  H1  HOH B 307      33.354  24.227  37.643  1.00  0.00      B    H  
ATOM    941  H2  HOH B 307      33.611  23.238  38.838  1.00  0.00      B    H  
ATOM    942  O   HOH B 308       6.698  12.145  13.984  1.00  0.00      B    O  
ATOM    943  H1  HOH B 308       7.482  11.762  13.476  1.00  0.00      B    H  
ATOM    944  H2  HOH B 308       7.071  12.698  14.739  1.00  0.00      B    H  
ATOM    945  O   HOH B 309      34.123   0.227  38.740  1.00  0.00      B    O  
ATOM    946  H1  HOH B 309      33.806  -0.416  37.995  1.00  0.00      B    H  
ATOM    947  H2  HOH B 309      33.618   1.080  38.589  1.00  0.00      B    H  
ATOM    948  O   HOH B 310      28.636  35.555  26.841  1.00  0.00      B    O  
ATOM    949  H1  HOH B 310      28.247  35.011  27.585  1.00  0.00      B    H  
ATOM    950  H2  HOH B 310      27.904  36.198  26.593  1.00  0.00      B    H  
ATOM    951  O   HOH B 311      20.519  36.626   0.644  1.00  0.00      B    O  
ATOM    952  H1  HOH B 311      19.997  35.797   0.986  1.00  0.00      B    H  
ATOM    953  H2  HOH B 311      19.806  37.357   0.363  1.00  0.00      B    H  
ATOM    954  O   HOH B 312       5.729   6.104   0.556  1.00  0.00      B    O  
ATOM    955  H1  HOH B 312       5.454   5.574  -0.227  1.00  0.00      B    H  
ATOM    956  H2  HOH B 312       5.127   5.858   1.310  1.00  0.00      B    H  
ATOM    957  O   HOH B 313       7.408  13.948   4.178  1.00  0.00      B    O  
ATOM    958  H1  HOH B 313       7.471  14.614   4.889  1.00  0.00      B    H  
ATOM    959  H2  HOH B 313       7.460  13.039   4.591  1.00  0.00      B    H  
ATOM    960  O   HOH B 314       6.433  20.171  14.652  1.00  0.00      B    O  
ATOM    961  H1  HOH B 314       6.062  19.274  14.965  1.00  0.00      B    H  
ATOM    962  H2  HOH B 314       7.112  20.426  15.303  1.00  0.00      B    H  
ATOM    963  O   HOH B 315      11.059  14.657  10.893  1.00  0.00      B    O  
ATOM    964  H1  HOH B 315      12.037  14.610  11.159  1.00  0.00      B    H  
ATOM    965  H2  HOH B 315      11.004  14.163  10.018  1.00  0.00      B    H  
ATOM    966  O   HOH B 316       8.985   2.370  28.544  1.00  0.00      B    O  
ATOM    967  H1  HOH B 316       8.545   1.482  28.609  1.00  0.00      B    H  
ATOM    968  H2  HOH B 316       9.618   2.373  27.733  1.00  0.00      B    H  
ATOM    969  O   HOH B 317      20.966  34.963  13.040  1.00  0.00      B    O  
ATOM    970  H1  HOH B 317      21.774  35.269  12.486  1.00  0.00      B    H  
ATOM    971  H2  HOH B 317      20.122  35.214  12.577  1.00  0.00      B    H  
ATOM    972  O   HOH B 318      36.022  34.573  22.606  1.00  0.00      B    O  
ATOM    973  H1  HOH B 318      35.984  33.644  23.023  1.00  0.00      B    H  
ATOM    974  H2  HOH B 318      35.789  35.179  23.379  1.00  0.00      B    H  
ATOM    975  O   HOH B 319      38.859  24.993  15.373  1.00  0.00      B    O  
ATOM    976  H1  HOH B 319      38.635  25.941  15.575  1.00  0.00      B    H  
ATOM    977  H2  HOH B 319      39.767  24.707  15.808  1.00  0.00      B    H  
ATOM    978  O   HOH B 320      10.586   6.622  36.384  1.00  0.00      B    O  
ATOM    979  H1  HOH B 320      10.059   7.295  36.945  1.00  0.00      B    H  
ATOM    980  H2  HOH B 320      11.370   6.334  36.944  1.00  0.00      B    H  
ATOM    981  O   HOH B 321       4.371  33.406  26.511  1.00  0.00      B    O  
ATOM    982  H1  HOH B 321       4.893  34.271  26.738  1.00  0.00      B    H  
ATOM    983  H2  HOH B 321       4.387  32.854  27.393  1.00  0.00      B    H  
ATOM    984  O   HOH B 322      11.020  28.469  27.170  1.00  0.00      B    O  
ATOM    985  H1  HOH B 322      11.089  27.809  27.939  1.00  0.00      B    H  
ATOM    986  H2  HOH B 322      11.924  28.545  26.793  1.00  0.00      B    H  
ATOM    987  O   HOH B 323      12.394  13.666  14.277  1.00  0.00      B    O  
ATOM    988  H1  HOH B 323      12.974  13.068  14.859  1.00  0.00      B    H  
ATOM    989  H2  HOH B 323      12.852  13.678  13.353  1.00  0.00      B    H  
ATOM    990  O   HOH B 324      24.778   5.235  10.490  1.00  0.00      B    O  
ATOM    991  H1  HOH B 324      24.369   4.648  11.183  1.00  0.00      B    H  
ATOM    992  H2  HOH B 324      24.052   5.872  10.189  1.00  0.00      B    H  
ATOM    993  O   HOH B 325      25.262  15.973   0.956  1.00  0.00      B    O  
ATOM    994  H1  HOH B 325      25.702  15.972   1.875  1.00  0.00      B    H  
ATOM    995  H2  HOH B 325      24.713  15.126   0.883  1.00  0.00      B    H  
ATOM    996  O   HOH B 326      30.737  14.433  22.894  1.00  0.00      B    O  
ATOM    997  H1  HOH B 326      30.629  15.185  23.600  1.00  0.00      B    H  
ATOM    998  H2  HOH B 326      30.009  14.578  22.180  1.00  0.00      B    H  
ATOM    999  O   HOH B 327      13.646  22.849  24.821  1.00  0.00      B    O  
ATOM   1000  H1  HOH B 327      14.065  23.364  25.618  1.00  0.00      B    H  
ATOM   1001  H2  HOH B 327      13.694  21.804  25.017  1.00  0.00      B    H  
ATOM   1002  O   HOH B 328       5.025  29.123  28.030  1.00  0.00      B    O  
ATOM   1003  H1  HOH B 328       4.350  29.530  28.679  1.00  0.00      B    H  
ATOM   1004  H2  HOH B 328       4.812  28.207  27.735  1.00  0.00      B    H  
ATOM   1005  O   HOH B 329      33.703   6.880   7.053  1.00  0.00      B    O  
ATOM   1006  H1  HOH B 329      33.790   7.714   6.519  1.00  0.00      B    H  
ATOM   1007  H2  HOH B 329      33.103   7.200   7.858  1.00  0.00      B    H  
ATOM   1008  O   HOH B 330      25.310   2.482   2.338  1.00  0.00      B    O  
ATOM   1009  H1  HOH B 330      24.926   1.571   1.979  1.00  0.00      B    H  
ATOM   1010  H2  HOH B 330      26.059   2.844   1.725  1.00  0.00      B    H  
ATOM   1011  O   HOH B 331       4.591  36.822  31.774  1.00  0.00      B    O  
ATOM   1012  H1  HOH B 331       4.048  37.520  32.272  1.00  0.00      B    H  
ATOM   1013  H2  HOH B 331       5.439  37.228  31.490  1.00  0.00      B    H  
ATOM   1014  O   HOH B 332      12.818  35.504   9.649  1.00  0.00      B    O  
ATOM   1015  H1  HOH B 332      13.416  36.124  10.172  1.00  0.00      B    H  
ATOM   1016  H2  HOH B 332      13.458  34.904   9.178  1.00  0.00      B    H  
ATOM   1017  O   HOH B 333       0.847   2.373   8.220  1.00  0.00      B    O  
ATOM   1018  H1  HOH B 333       0.808   2.209   7.228  1.00  0.00      B    H  
ATOM   1019  H2  HOH B 333       0.013   1.922   8.598  1.00  0.00      B    H  
ATOM   1020  O   HOH B 334       7.638  28.178  22.714  1.00  0.00      B    O  
ATOM   1021  H1  HOH B 334       6.690  27.754  22.821  1.00  0.00      B    H  
ATOM   1022  H2  HOH B 334       8.259  27.438  22.327  1.00  0.00      B    H  
ATOM   1023  O   HOH B 335      30.663   9.024  15.707  1.00  0.00      B    O  
ATOM   1024  H1  HOH B 335      30.158   8.433  16.363  1.00  0.00      B    H  
ATOM   1025  H2  HOH B 335      29.980   9.312  15.014  1.00  0.00      B    H  
ATOM   1026  O   HOH B 336       3.910  10.887  31.618  1.00  0.00      B    O  
ATOM   1027  H1  HOH B 336       3.741   9.908  31.916  1.00  0.00      B    H  
ATOM   1028  H2  HOH B 336       4.350  11.480  32.405  1.00  0.00      B    H  
ATOM   1029  O   HOH B 337      33.846  21.926   6.622  1.00  0.00      B    O  
ATOM   1030  H1  HOH B 337      33.768  22.863   6.918  1.00  0.00      B    H  
ATOM   1031  H2  HOH B 337      33.752  21.872   5.600  1.00  0.00      B    H  
ATOM   1032  O   HOH B 338      21.850  33.651   7.141  1.00  0.00      B    O  
ATOM   1033  H1  HOH B 338      21.185  34.317   7.531  1.00  0.00      B    H  
ATOM   1034  H2  HOH B 338      22.362  34.220   6.470  1.00  0.00      B    H  
ATOM   1035  O   HOH B 339      23.950  26.338   7.271  1.00  0.00      B    O  
ATOM   1036  H1  HOH B 339      24.931  26.121   7.432  1.00  0.00      B    H  
ATOM   1037  H2  HOH B 339      23.352  25.559   7.502  1.00  0.00      B    H  
ATOM   1038  O   HOH B 340      25.861  12.236  11.322  1.00  0.00      B    O  
ATOM   1039  H1  HOH B 340      26.686  12.850  11.138  1.00  0.00      B    H  
ATOM   1040  H2  HOH B 340      25.170  12.533  10.616  1.00  0.00      B    H  
ATOM   1041  O   HOH B 341       6.743  11.604  22.509  1.00  0.00      B    O  
ATOM   1042  H1  HOH B 341       6.112  11.463  23.316  1.00  0.00      B    H  
ATOM   1043  H2  HOH B 341       7.518  12.188  22.797  1.00  0.00      B    H  
ATOM   1044  O   HOH B 342      10.354   2.010  13.313  1.00  0.00      B    O  
ATOM   1045  H1  HOH B 342       9.621   1.603  12.654  1.00  0.00      B    H  
ATOM   1046  H2  HOH B 342      11.255   1.728  12.997  1.00  0.00      B    H  
ATOM   1047  O   HOH B 343      14.581  17.571  25.162  1.00  0.00      B    O  
ATOM   1048  H1  HOH B 343      15.613  17.532  25.411  1.00  0.00      B    H  
ATOM   1049  H2  HOH B 343      14.120  16.664  25.370  1.00  0.00      B    H  
ATOM   1050  O   HOH B 344       9.932  10.530  31.940  1.00  0.00      B    O  
ATOM   1051  H1  HOH B 344       9.866   9.792  32.670  1.00  0.00      B    H  
ATOM   1052  H2  HOH B 344       9.006  10.957  31.750  1.00  0.00      B    H  
ATOM   1053  O   HOH B 345      28.573  20.601   6.877  1.00  0.00      B    O  
ATOM   1054  H1  HOH B 345      29.455  21.011   6.755  1.00  0.00      B    H  
ATOM   1055  H2  HOH B 345      28.369  20.732   7.875  1.00  0.00      B    H  
ATOM   1056  O   HOH B 346      21.249  23.226  36.258  1.00  0.00      B    O  
ATOM   1057  H1  HOH B 346      20.659  23.986  36.664  1.00  0.00      B    H  
ATOM   1058  H2  HOH B 346      21.955  23.631  35.657  1.00  0.00      B    H  
ATOM   1059  O   HOH B 347       1.875  38.585  37.420  1.00  0.00      B    O  
ATOM   1060  H1  HOH B 347       1.421  37.897  36.805  1.00  0.00      B    H  
ATOM   1061  H2  HOH B 347       2.188  38.127  38.295  1.00  0.00      B    H  
ATOM   1062  O   HOH B 348      24.101  19.594  30.558  1.00  0.00      B    O  
ATOM   1063  H1  HOH B 348      24.150  19.221  31.476  1.00  0.00      B    H  
ATOM   1064  H2  HOH B 348      24.135  18.826  29.896  1.00  0.00      B    H  
ATOM   1065  O   HOH B 349       5.619  23.040  15.113  1.00  0.00      B    O  
ATOM   1066  H1  HOH B 349       6.163  22.274  14.837  1.00  0.00      B    H  
ATOM   1067  H2  HOH B 349       4.704  22.907  14.767  1.00  0.00      B    H  
ATOM   1068  O   HOH B 350       5.072  28.094  10.257  1.00  0.00      B    O  
ATOM   1069  H1  HOH B 350       6.116  28.094  10.246  1.00  0.00      B    H  
ATOM   1070  H2  HOH B 350       4.745  27.806  11.145  1.00  0.00      B    H  
ATOM   1071  O   HOH B 351       9.446   8.886  37.654  1.00  0.00      B    O  
ATOM   1072  H1  HOH B 351       9.060   8.995  38.569  1.00  0.00      B    H  
ATOM   1073  H2  HOH B 351       8.783   8.411  37.071  1.00  0.00      B    H  
ATOM   1074  O   HOH B 352       7.734   3.261   0.281  1.00  0.00      B    O  
ATOM   1075  H1  HOH B 352       7.034   2.704  -0.272  1.00  0.00      B    H  
ATOM   1076  H2  HOH B 352       7.648   2.966   1.289  1.00  0.00      B    H  
ATOM   1077  O   HOH B 353      12.592   2.938  15.092  1.00  0.00      B    O  
ATOM   1078  H1  HOH B 353      12.651   3.463  14.258  1.00  0.00      B    H  
ATOM   1079  H2  HOH B 353      11.639   2.783  15.322  1.00  0.00      B    H  
ATOM   1080  O   HOH B 354      19.263   6.044  12.181  1.00  0.00      B    O  
ATOM   1081  H1  HOH B 354      20.329   5.979  12.331  1.00  0.00      B    H  
ATOM   1082  H2  HOH B 354      18.905   7.013  12.452  1.00  0.00      B    H  
ATOM   1083  O   HOH B 355      35.149  14.979   0.863  1.00  0.00      B    O  
ATOM   1084  H1  HOH B 355      34.303  14.902   1.465  1.00  0.00      B    H  
ATOM   1085  H2  HOH B 355      35.114  14.137   0.259  1.00  0.00      B    H  
ATOM   1086  O   HOH B 356       3.506  29.739  17.948  1.00  0.00      B    O  
ATOM   1087  H1  HOH B 356       3.344  29.103  17.182  1.00  0.00      B    H  
ATOM   1088  H2  HOH B 356       4.250  30.338  17.647  1.00  0.00      B    H  
ATOM   1089  O   HOH B 357      22.518   8.723  17.533  1.00  0.00      B    O  
ATOM   1090  H1  HOH B 357      21.667   8.475  18.116  1.00  0.00      B    H  
ATOM   1091  H2  HOH B 357      23.131   9.285  18.186  1.00  0.00      B    H  
ATOM   1092  O   HOH B 358      19.511   5.819  30.618  1.00  0.00      B    O  
ATOM   1093  H1  HOH B 358      18.950   6.623  30.866  1.00  0.00      B    H  
ATOM   1094  H2  HOH B 358      20.266   5.762  31.291  1.00  0.00      B    H  
ATOM   1095  O   HOH B 359      34.844  13.802   5.568  1.00  0.00      B    O  
ATOM   1096  H1  HOH B 359      34.281  13.126   5.005  1.00  0.00      B    H  
ATOM   1097  H2  HOH B 359      35.581  14.163   4.948  1.00  0.00      B    H  
ATOM   1098  O   HOH B 360      33.703   5.609  29.406  1.00  0.00      B    O  
ATOM   1099  H1  HOH B 360      33.242   6.192  28.729  1.00  0.00      B    H  
ATOM   1100  H2  HOH B 360      33.513   4.601  29.205  1.00  0.00      B    H  
ATOM   1101  O   HOH B 361      18.211  14.773  26.836  1.00  0.00      B    O  
ATOM   1102  H1  HOH B 361      18.752  14.941  27.692  1.00  0.00      B    H  
ATOM   1103  H2  HOH B 361      17.778  13.867  27.041  1.00  0.00      B    H  
ATOM   1104  O   HOH B 362      13.770  29.203  27.605  1.00  0.00      B    O  
ATOM   1105  H1  HOH B 362      14.399  28.908  26.827  1.00  0.00      B    H  
ATOM   1106  H2  HOH B 362      13.883  28.607  28.412  1.00  0.00      B    H  
ATOM   1107  O   HOH B 363      16.243   6.030   4.058  1.00  0.00      B    O  
ATOM   1108  H1  HOH B 363      15.641   6.774   4.416  1.00  0.00      B    H  
ATOM   1109  H2  HOH B 363      15.874   5.177   4.361  1.00  0.00      B    H  
ATOM   1110  O   HOH B 364      31.597  12.003   7.127  1.00  0.00      B    O  
ATOM   1111  H1  HOH B 364      32.326  12.424   7.679  1.00  0.00      B    H  
ATOM   1112  H2  HOH B 364      31.243  12.696   6.446  1.00  0.00      B    H  
ATOM   1113  O   HOH B 365      21.072  29.491  22.026  1.00  0.00      B    O  
ATOM   1114  H1  HOH B 365      21.782  29.731  21.364  1.00  0.00      B    H  
ATOM   1115  H2  HOH B 365      21.325  28.574  22.343  1.00  0.00      B    H  
ATOM   1116  O   HOH B 366      37.016  23.412  16.902  1.00  0.00      B    O  
ATOM   1117  H1  HOH B 366      37.876  23.751  16.418  1.00  0.00      B    H  
ATOM   1118  H2  HOH B 366      36.545  24.149  17.408  1.00  0.00      B    H  
ATOM   1119  O   HOH B 367       1.467   1.863  11.445  1.00  0.00      B    O  
ATOM   1120  H1  HOH B 367       0.884   2.689  11.628  1.00  0.00      B    H  
ATOM   1121  H2  HOH B 367       1.808   1.476  12.294  1.00  0.00      B    H  
ATOM   1122  O   HOH B 368      28.529   4.130   7.358  1.00  0.00      B    O  
ATOM   1123  H1  HOH B 368      27.669   3.836   7.760  1.00  0.00      B    H  
ATOM   1124  H2  HOH B 368      28.916   4.928   7.915  1.00  0.00      B    H  
ATOM   1125  O   HOH B 369       1.462  -0.125   9.064  1.00  0.00      B    O  
ATOM   1126  H1  HOH B 369       0.522  -0.544   8.973  1.00  0.00      B    H  
ATOM   1127  H2  HOH B 369       1.327   0.852   9.214  1.00  0.00      B    H  
ATOM   1128  O   HOH B 370      34.348  15.949  11.639  1.00  0.00      B    O  
ATOM   1129  H1  HOH B 370      34.089  16.241  10.720  1.00  0.00      B    H  
ATOM   1130  H2  HOH B 370      35.024  16.555  12.005  1.00  0.00      B    H  
ATOM   1131  O   HOH B 371      30.384  34.576  10.430  1.00  0.00      B    O  
ATOM   1132  H1  HOH B 371      30.878  33.850   9.941  1.00  0.00      B    H  
ATOM   1133  H2  HOH B 371      31.019  35.087  11.028  1.00  0.00      B    H  
ATOM   1134  O   HOH B 372      27.673  26.731   9.315  1.00  0.00      B    O  
ATOM   1135  H1  HOH B 372      27.849  26.139  10.106  1.00  0.00      B    H  
ATOM   1136  H2  HOH B 372      27.163  26.250   8.588  1.00  0.00      B    H  
ATOM   1137  O   HOH B 373      29.764  12.942  33.579  1.00  0.00      B    O  
ATOM   1138  H1  HOH B 373      29.170  13.736  33.768  1.00  0.00      B    H  
ATOM   1139  H2  HOH B 373      29.311  12.385  32.880  1.00  0.00      B    H  
ATOM   1140  O   HOH B 374      17.505   5.040   7.361  1.00  0.00      B    O  
ATOM   1141  H1  HOH B 374      17.929   5.751   6.777  1.00  0.00      B    H  
ATOM   1142  H2  HOH B 374      17.390   5.517   8.283  1.00  0.00      B    H  
ATOM   1143  O   HOH B 375      28.335  26.310  29.701  1.00  0.00      B    O  
ATOM   1144  H1  HOH B 375      28.054  25.606  28.972  1.00  0.00      B    H  
ATOM   1145  H2  HOH B 375      29.141  26.798  29.271  1.00  0.00      B    H  
ATOM   1146  O   HOH B 376      22.524  20.330  32.987  1.00  0.00      B    O  
ATOM   1147  H1  HOH B 376      21.986  20.686  33.727  1.00  0.00      B    H  
ATOM   1148  H2  HOH B 376      22.029  19.601  32.590  1.00  0.00      B    H  
ATOM   1149  O   HOH B 377      12.899  21.878  30.806  1.00  0.00      B    O  
ATOM   1150  H1  HOH B 377      11.932  22.041  30.525  1.00  0.00      B    H  
ATOM   1151  H2  HOH B 377      12.854  21.306  31.651  1.00  0.00      B    H  
ATOM   1152  O   HOH B 378       1.291  11.290  30.350  1.00  0.00      B    O  
ATOM   1153  H1  HOH B 378       2.033  10.563  30.105  1.00  0.00      B    H  
ATOM   1154  H2  HOH B 378       1.320  11.433  31.369  1.00  0.00      B    H  
ATOM   1155  O   HOH B 379      15.178   7.084   0.391  1.00  0.00      B    O  
ATOM   1156  H1  HOH B 379      15.352   6.440  -0.377  1.00  0.00      B    H  
ATOM   1157  H2  HOH B 379      14.359   7.679   0.208  1.00  0.00      B    H  
ATOM   1158  O   HOH B 380      35.368  34.124  37.091  1.00  0.00      B    O  
ATOM   1159  H1  HOH B 380      35.618  33.163  36.732  1.00  0.00      B    H  
ATOM   1160  H2  HOH B 380      36.224  34.643  37.140  1.00  0.00      B    H  
ATOM   1161  O   HOH B 381      28.888  24.382   2.379  1.00  0.00      B    O  
ATOM   1162  H1  HOH B 381      27.876  24.493   2.279  1.00  0.00      B    H  
ATOM   1163  H2  HOH B 381      29.220  25.209   2.871  1.00  0.00      B    H  
ATOM   1164  O   HOH B 382      15.987  32.710  38.320  1.00  0.00      B    O  
ATOM   1165  H1  HOH B 382      15.555  32.087  39.025  1.00  0.00      B    H  
ATOM   1166  H2  HOH B 382      15.494  33.614  38.395  1.00  0.00      B    H  
ATOM   1167  O   HOH B 383      10.827   9.701  11.640  1.00  0.00      B    O  
ATOM   1168  H1  HOH B 383      10.900  10.566  11.183  1.00  0.00      B    H  
ATOM   1169  H2  HOH B 383      11.502   9.688  12.323  1.00  0.00      B    H  
ATOM   1170  O   HOH B 384       8.726  19.711   7.889  1.00  0.00      B    O  
ATOM   1171  H1  HOH B 384       9.316  20.259   7.271  1.00  0.00      B    H  
ATOM   1172  H2  HOH B 384       9.248  18.880   8.176  1.00  0.00      B    H  
ATOM   1173  O   HOH B 385      10.367  31.318  14.609  1.00  0.00      B    O  
ATOM   1174  H1  HOH B 385      11.341  31.157  14.686  1.00  0.00      B    H  
ATOM   1175  H2  HOH B 385      10.192  32.280  14.884  1.00  0.00      B    H  
ATOM   1176  O   HOH B 386       7.037  25.915  32.609  1.00  0.00      B    O  
ATOM   1177  H1  HOH B 386       6.528  25.053  32.662  1.00  0.00      B    H  
ATOM   1178  H2  HOH B 386       7.741  25.835  33.299  1.00  0.00      B    H  
ATOM   1179  O   HOH B 387      26.953  28.819  29.566  1.00  0.00      B    O  
ATOM   1180  H1  HOH B 387      27.192  27.869  29.735  1.00  0.00      B    H  
ATOM   1181  H2  HOH B 387      26.926  28.985  28.581  1.00  0.00      B    H  
ATOM   1182  O   HOH B 388      20.706  28.293   0.822  1.00  0.00      B    O  
ATOM   1183  H1  HOH B 388      20.858  28.671  -0.165  1.00  0.00      B    H  
ATOM   1184  H2  HOH B 388      21.614  27.981   1.139  1.00  0.00      B    H  
ATOM   1185  O   HOH B 389      33.706  28.760  34.476  1.00  0.00      B    O  
ATOM   1186  H1  HOH B 389      34.635  29.055  34.699  1.00  0.00      B    H  
ATOM   1187  H2  HOH B 389      33.446  28.006  35.076  1.00  0.00      B    H  
ATOM   1188  O   HOH B 390      39.212  16.500  37.676  1.00  0.00      B    O  
ATOM   1189  H1  HOH B 390      38.284  16.933  37.770  1.00  0.00      B    H  
ATOM   1190  H2  HOH B 390      39.178  15.748  38.322  1.00  0.00      B    H  
ATOM   1191  O   HOH B 391       9.347  18.503  15.030  1.00  0.00      B    O  
ATOM   1192  H1  HOH B 391       8.976  18.349  14.094  1.00  0.00      B    H  
ATOM   1193  H2  HOH B 391       8.999  17.763  15.570  1.00  0.00      B    H  
ATOM   1194  O   HOH B 392       5.557  13.360  19.999  1.00  0.00      B    O  
ATOM   1195  H1  HOH B 392       4.994  12.929  20.742  1.00  0.00      B    H  
ATOM   1196  H2  HOH B 392       5.212  12.970  19.085  1.00  0.00      B    H  
ATOM   1197  O   HOH B 393       2.871   5.913  31.375  1.00  0.00      B    O  
ATOM   1198  H1  HOH B 393       2.794   5.070  30.859  1.00  0.00      B    H  
ATOM   1199  H2  HOH B 393       2.438   5.667  32.294  1.00  0.00      B    H  
ATOM   1200  O   HOH B 394       1.362  28.804  31.180  1.00  0.00      B    O  
ATOM   1201  H1  HOH B 394       1.719  28.096  31.784  1.00  0.00      B    H  
ATOM   1202  H2  HOH B 394       1.343  28.430  30.213  1.00  0.00      B    H  
ATOM   1203  O   HOH B 395       8.132  23.909  12.158  1.00  0.00      B    O  
ATOM   1204  H1  HOH B 395       8.598  24.361  11.344  1.00  0.00      B    H  
ATOM   1205  H2  HOH B 395       7.287  23.399  11.822  1.00  0.00      B    H  
ATOM   1206  O   HOH B 396      22.697  35.602  10.986  1.00  0.00      B    O  
ATOM   1207  H1  HOH B 396      22.642  36.609  11.171  1.00  0.00      B    H  
ATOM   1208  H2  HOH B 396      23.624  35.395  10.595  1.00  0.00      B    H  
ATOM   1209  O   HOH B 397      23.000  25.740  30.539  1.00  0.00      B    O  
ATOM   1210  H1  HOH B 397      23.890  25.414  30.970  1.00  0.00      B    H  
ATOM   1211  H2  HOH B 397      23.125  25.817  29.535  1.00  0.00      B    H  
ATOM   1212  O   HOH B 398       7.960  37.987  10.468  1.00  0.00      B    O  
ATOM   1213  H1  HOH B 398       8.652  37.310  10.737  1.00  0.00      B    H  
ATOM   1214  H2  HOH B 398       6.997  37.680  10.697  1.00  0.00      B    H  
ATOM   1215  O   HOH B 399       7.039   8.174  25.316  1.00  0.00      B    O  
ATOM   1216  H1  HOH B 399       7.143   8.474  26.277  1.00  0.00      B    H  
ATOM   1217  H2  HOH B 399       7.595   7.340  25.251  1.00  0.00      B    H  
ATOM   1218  O   HOH B 400      27.974  34.917  31.065  1.00  0.00      B    O  
ATOM   1219  H1  HOH B 400      27.468  34.180  30.553  1.00  0.00      B    H  
ATOM   1220  H2  HOH B 400      27.714  35.816  30.726  1.00  0.00      B    H  
ATOM   1221  O   HOH B 401      32.372  17.041  26.716  1.00  0.00      B    O  
ATOM   1222  H1  HOH B 401      32.441  17.896  27.240  1.00  0.00      B    H  
ATOM   1223  H2  HOH B 401      33.228  17.077  26.189  1.00  0.00      B    H  
ATOM   1224  O   HOH B 402       9.724  30.698  32.606  1.00  0.00      B    O  
ATOM   1225  H1  HOH B 402       9.486  30.715  33.564  1.00  0.00      B    H  
ATOM   1226  H2  HOH B 402       9.081  30.100  32.098  1.00  0.00      B    H  
ATOM   1227  O   HOH B 403      21.318   9.022  27.600  1.00  0.00      B    O  
ATOM   1228  H1  HOH B 403      22.065   8.570  27.136  1.00  0.00      B    H  
ATOM   1229  H2  HOH B 403      21.715   9.649  28.307  1.00  0.00      B    H  
ATOM   1230  O   HOH B 404      12.063  30.260  23.756  1.00  0.00      B    O  
ATOM   1231  H1  HOH B 404      11.208  30.470  24.249  1.00  0.00      B    H  
ATOM   1232  H2  HOH B 404      12.870  30.622  24.314  1.00  0.00      B    H  
ATOM   1233  O   HOH B 405      29.839  14.367  29.838  1.00  0.00      B    O  
ATOM   1234  H1  HOH B 405      29.460  13.417  29.751  1.00  0.00      B    H  
ATOM   1235  H2  HOH B 405      29.221  14.823  30.401  1.00  0.00      B    H  
ATOM   1236  O   HOH B 406      35.946  28.970  10.102  1.00  0.00      B    O  
ATOM   1237  H1  HOH B 406      35.188  29.558   9.799  1.00  0.00      B    H  
ATOM   1238  H2  HOH B 406      36.697  29.117   9.444  1.00  0.00      B    H  
ATOM   1239  O   HOH B 407      27.207  25.086  18.935  1.00  0.00      B    O  
ATOM   1240  H1  HOH B 407      28.209  24.846  18.802  1.00  0.00      B    H  
ATOM   1241  H2  HOH B 407      27.191  25.942  19.512  1.00  0.00      B    H  
ATOM   1242  O   HOH B 408      13.710   6.610  31.762  1.00  0.00      B    O  
ATOM   1243  H1  HOH B 408      14.215   7.480  31.922  1.00  0.00      B    H  
ATOM   1244  H2  HOH B 408      12.903   6.631  32.381  1.00  0.00      B    H  
ATOM   1245  O   HOH B 409      27.085  22.365  21.489  1.00  0.00      B    O  
ATOM   1246  H1  HOH B 409      28.106  22.286  21.301  1.00  0.00      B    H  
ATOM   1247  H2  HOH B 409      26.622  21.772  20.833  1.00  0.00      B    H  
ATOM   1248  O   HOH B 410      -0.007  21.909  24.189  1.00  0.00      B    O  
ATOM   1249  H1  HOH B 410      -0.028  21.328  23.348  1.00  0.00      B    H  
ATOM   1250  H2  HOH B 410       0.702  22.550  24.134  1.00  0.00      B    H  
ATOM   1251  O   HOH B 411      29.814  34.482  22.101  1.00  0.00      B    O  
ATOM   1252  H1  HOH B 411      30.354  35.280  22.265  1.00  0.00      B    H  
ATOM   1253  H2  HOH B 411      29.966  33.912  22.919  1.00  0.00      B    H  
ATOM   1254  O   HOH B 412      26.255  10.279  32.578  1.00  0.00      B    O  
ATOM   1255  H1  HOH B 412      26.245  10.638  33.520  1.00  0.00      B    H  
ATOM   1256  H2  HOH B 412      27.097   9.765  32.403  1.00  0.00      B    H  
ATOM   1257  O   HOH B 413      35.717   9.957   8.426  1.00  0.00      B    O  
ATOM   1258  H1  HOH B 413      35.027   9.257   8.749  1.00  0.00      B    H  
ATOM   1259  H2  HOH B 413      35.571  10.867   8.930  1.00  0.00      B    H  
ATOM   1260  O   HOH B 414      16.740  10.605   1.660  1.00  0.00      B    O  
ATOM   1261  H1  HOH B 414      16.507   9.746   2.204  1.00  0.00      B    H  
ATOM   1262  H2  HOH B 414      17.658  10.906   1.921  1.00  0.00      B    H  
ATOM   1263  O   HOH B 415      31.323  32.878   8.310  1.00  0.00      B    O  
ATOM   1264  H1  HOH B 415      31.531  33.826   8.140  1.00  0.00      B    H  
ATOM   1265  H2  HOH B 415      32.141  32.467   8.678  1.00  0.00      B    H  
ATOM   1266  O   HOH B 416      32.218  11.289  16.140  1.00  0.00      B    O  
ATOM   1267  H1  HOH B 416      33.160  11.289  15.757  1.00  0.00      B    H  
ATOM   1268  H2  HOH B 416      31.742  10.471  15.743  1.00  0.00      B    H  
ATOM   1269  O   HOH B 417      12.181  29.927  11.176  1.00  0.00      B    O  
ATOM   1270  H1  HOH B 417      12.826  30.743  11.379  1.00  0.00      B    H  
ATOM   1271  H2  HOH B 417      12.810  29.125  10.940  1.00  0.00      B    H  
ATOM   1272  O   HOH B 418      33.411  28.080  26.613  1.00  0.00      B    O  
ATOM   1273  H1  HOH B 418      34.242  28.344  26.955  1.00  0.00      B    H  
ATOM   1274  H2  HOH B 418      33.204  28.705  25.834  1.00  0.00      B    H  
ATOM   1275  O   HOH B 419      14.444  27.915  36.848  1.00  0.00      B    O  
ATOM   1276  H1  HOH B 419      15.344  27.479  37.000  1.00  0.00      B    H  
ATOM   1277  H2  HOH B 419      14.472  28.421  35.995  1.00  0.00      B    H  
ATOM   1278  O   HOH B 420      30.248   3.312   3.078  1.00  0.00      B    O  
ATOM   1279  H1  HOH B 420      29.584   3.566   3.789  1.00  0.00      B    H  
ATOM   1280  H2  HOH B 420      30.876   2.636   3.571  1.00  0.00      B    H  
ATOM   1281  O   HOH B 421       7.613   8.351  22.109  1.00  0.00      B    O  
ATOM   1282  H1  HOH B 421       6.860   8.172  22.710  1.00  0.00      B    H  
ATOM   1283  H2  HOH B 421       8.330   8.903  22.631  1.00  0.00      B    H  
ATOM   1284  O   HOH B 422      38.505  18.262  17.511  1.00  0.00      B    O  
ATOM   1285  H1  HOH B 422      39.431  18.136  17.902  1.00  0.00      B    H  
ATOM   1286  H2  HOH B 422      38.235  19.213  17.680  1.00  0.00      B    H  
ATOM   1287  O   HOH B 423      37.795  27.094  36.345  1.00  0.00      B    O  
ATOM   1288  H1  HOH B 423      38.787  26.764  36.231  1.00  0.00      B    H  
ATOM   1289  H2  HOH B 423      37.807  28.086  36.174  1.00  0.00      B    H  
ATOM   1290  O   HOH B 424      36.954  35.118  31.342  1.00  0.00      B    O  
ATOM   1291  H1  HOH B 424      37.061  34.847  30.363  1.00  0.00      B    H  
ATOM   1292  H2  HOH B 424      37.278  34.447  32.002  1.00  0.00      B    H  
ATOM   1293  O   HOH B 425       8.507  26.153  21.348  1.00  0.00      B    O  
ATOM   1294  H1  HOH B 425       8.228  26.240  20.375  1.00  0.00      B    H  
ATOM   1295  H2  HOH B 425       9.467  25.929  21.409  1.00  0.00      B    H  
ATOM   1296  O   HOH B 426      14.874   7.928  27.035  1.00  0.00      B    O  
ATOM   1297  H1  HOH B 426      15.669   7.622  27.600  1.00  0.00      B    H  
ATOM   1298  H2  HOH B 426      14.086   7.399  27.343  1.00  0.00      B    H  
ATOM   1299  O   HOH B 427       4.804  18.799  22.615  1.00  0.00      B    O  
ATOM   1300  H1  HOH B 427       5.329  18.698  23.491  1.00  0.00      B    H  
ATOM   1301  H2  HOH B 427       5.403  18.705  21.821  1.00  0.00      B    H  
ATOM   1302  O   HOH B 428      38.597  38.505  16.819  1.00  0.00      B    O  
ATOM   1303  H1  HOH B 428      39.399  37.879  16.710  1.00  0.00      B    H  
ATOM   1304  H2  HOH B 428      37.919  38.170  16.099  1.00  0.00      B    H  
ATOM   1305  O   HOH B 429      28.418   8.655   1.918  1.00  0.00      B    O  
ATOM   1306  H1  HOH B 429      27.539   9.155   1.903  1.00  0.00      B    H  
ATOM   1307  H2  HOH B 429      28.220   7.664   1.970  1.00  0.00      B    H  
ATOM   1308  O   HOH B 430      36.765  37.376   9.075  1.00  0.00      B    O  
ATOM   1309  H1  HOH B 430      36.588  37.909   9.911  1.00  0.00      B    H  
ATOM   1310  H2  HOH B 430      36.609  38.044   8.343  1.00  0.00      B    H  
ATOM   1311  O   HOH B 431       9.717  30.349  25.684  1.00  0.00      B    O  
ATOM   1312  H1  HOH B 431       8.963  30.674  26.249  1.00  0.00      B    H  
ATOM   1313  H2  HOH B 431      10.234  29.693  26.318  1.00  0.00      B    H  
ATOM   1314  O   HOH B 432      31.250  21.173   6.928  1.00  0.00      B    O  
ATOM   1315  H1  HOH B 432      31.123  20.246   6.470  1.00  0.00      B    H  
ATOM   1316  H2  HOH B 432      32.249  21.417   6.783  1.00  0.00      B    H  
ATOM   1317  O   HOH B 433       4.402  23.680   1.746  1.00  0.00      B    O  
ATOM   1318  H1  HOH B 433       3.950  24.177   2.518  1.00  0.00      B    H  
ATOM   1319  H2  HOH B 433       4.417  24.297   0.933  1.00  0.00      B    H  
ATOM   1320  O   HOH B 434      10.356  10.877  28.869  1.00  0.00      B    O  
ATOM   1321  H1  HOH B 434      10.904  10.071  28.632  1.00  0.00      B    H  
ATOM   1322  H2  HOH B 434      10.330  10.953  29.889  1.00  0.00      B    H  
ATOM   1323  O   HOH B 435       3.563  14.664   6.115  1.00  0.00      B    O  
ATOM   1324  H1  HOH B 435       2.772  14.800   6.698  1.00  0.00      B    H  
ATOM   1325  H2  HOH B 435       4.139  15.523   6.144  1.00  0.00      B    H  
ATOM   1326  O   HOH B 436       6.948  24.140  22.216  1.00  0.00      B    O  
ATOM   1327  H1  HOH B 436       7.393  24.947  21.817  1.00  0.00      B    H  
ATOM   1328  H2  HOH B 436       6.322  24.433  22.880  1.00  0.00      B    H  
ATOM   1329  O   HOH B 437      28.883  30.638  30.580  1.00  0.00      B    O  
ATOM   1330  H1  HOH B 437      28.579  31.177  31.404  1.00  0.00      B    H  
ATOM   1331  H2  HOH B 437      28.173  30.010  30.283  1.00  0.00      B    H  
ATOM   1332  O   HOH B 438      37.138  22.815  28.500  1.00  0.00      B    O  
ATOM   1333  H1  HOH B 438      36.360  22.728  29.192  1.00  0.00      B    H  
ATOM   1334  H2  HOH B 438      38.030  22.695  29.041  1.00  0.00      B    H  
ATOM   1335  O   HOH B 439      36.049  23.473  32.761  1.00  0.00      B    O  
ATOM   1336  H1  HOH B 439      37.094  23.448  32.879  1.00  0.00      B    H  
ATOM   1337  H2  HOH B 439      35.792  23.054  31.848  1.00  0.00      B    H  
ATOM   1338  O   HOH B 440      23.314   1.388  24.703  1.00  0.00      B    O  
ATOM   1339  H1  HOH B 440      23.436   0.401  24.450  1.00  0.00      B    H  
ATOM   1340  H2  HOH B 440      22.824   1.846  23.950  1.00  0.00      B    H  
ATOM   1341  O   HOH B 441      26.449  16.857  12.941  1.00  0.00      B    O  
ATOM   1342  H1  HOH B 441      26.914  15.956  13.108  1.00  0.00      B    H  
ATOM   1343  H2  HOH B 441      26.331  17.199  13.868  1.00  0.00      B    H  
ATOM   1344  O   HOH B 442       0.393  15.884  10.012  1.00  0.00      B    O  
ATOM   1345  H1  HOH B 442       0.931  15.771  10.828  1.00  0.00      B    H  
ATOM   1346  H2  HOH B 442      -0.337  15.150  10.007  1.00  0.00      B    H  
ATOM   1347  O   HOH B 443      18.378  38.765  38.603  1.00  0.00      B    O  
ATOM   1348  H1  HOH B 443      18.286  39.592  39.160  1.00  0.00      B    H  
ATOM   1349  H2  HOH B 443      17.534  38.209  38.706  1.00  0.00      B    H  
ATOM   1350  O   HOH B 444      24.645  25.000   3.600  1.00  0.00      B    O  
ATOM   1351  H1  HOH B 444      24.003  25.559   4.147  1.00  0.00      B    H  
ATOM   1352  H2  HOH B 444      24.797  24.183   4.154  1.00  0.00      B    H  
ATOM   1353  O   HOH B 445      36.537  16.662  38.562  1.00  0.00      B    O  
ATOM   1354  H1  HOH B 445      36.054  16.019  39.213  1.00  0.00      B    H  
ATOM   1355  H2  HOH B 445      35.956  17.356  38.191  1.00  0.00      B    H  
ATOM   1356  O   HOH B 446      16.929  36.807  22.228  1.00  0.00      B    O  
ATOM   1357  H1  HOH B 446      16.262  36.045  22.251  1.00  0.00      B    H  
ATOM   1358  H2  HOH B 446      16.996  37.145  23.201  1.00  0.00      B    H  
ATOM   1359  O   HOH B 447      28.706  10.680  37.397  1.00  0.00      B    O  
ATOM   1360  H1  HOH B 447      28.250   9.994  37.949  1.00  0.00      B    H  
ATOM   1361  H2  HOH B 447      28.627  11.602  37.757  1.00  0.00      B    H  
ATOM   1362  O   HOH B 448      28.774  12.362   3.202  1.00  0.00      B    O  
ATOM   1363  H1  HOH B 448      28.694  13.258   2.761  1.00  0.00      B    H  
ATOM   1364  H2  HOH B 448      29.524  11.862   2.706  1.00  0.00      B    H  
ATOM   1365  O   HOH B 449      10.290  14.651  16.027  1.00  0.00      B    O  
ATOM   1366  H1  HOH B 449      10.681  14.298  16.885  1.00  0.00      B    H  
ATOM   1367  H2  HOH B 449      11.069  14.945  15.522  1.00  0.00      B    H  
ATOM   1368  O   HOH B 450       5.662  31.935  16.390  1.00  0.00      B    O  
ATOM   1369  H1  HOH B 450       6.417  31.416  16.878  1.00  0.00      B    H  
ATOM   1370  H2  HOH B 450       5.891  32.896  16.646  1.00  0.00      B    H  
ATOM   1371  O   HOH B 451       5.358  37.026   2.644  1.00  0.00      B    O  
ATOM   1372  H1  HOH B 451       5.274  37.758   1.941  1.00  0.00      B    H  
ATOM   1373  H2  HOH B 451       4.795  36.237   2.368  1.00  0.00      B    H  
ATOM   1374  O   HOH B 452      14.044  34.893  25.746  1.00  0.00      B    O  
ATOM   1375  H1  HOH B 452      14.761  35.147  26.472  1.00  0.00      B    H  
ATOM   1376  H2  HOH B 452      13.938  33.864  25.706  1.00  0.00      B    H  
ATOM   1377  O   HOH B 453      25.451   4.817   6.586  1.00  0.00      B    O  
ATOM   1378  H1  HOH B 453      25.592   4.012   5.913  1.00  0.00      B    H  
ATOM   1379  H2  HOH B 453      25.270   4.502   7.523  1.00  0.00      B    H  
ATOM   1380  O   HOH B 454      25.148   4.671  19.113  1.00  0.00      B    O  
ATOM   1381  H1  HOH B 454      25.109   3.850  18.501  1.00  0.00      B    H  
ATOM   1382  H2  HOH B 454      24.193   4.996  19.287  1.00  0.00      B    H  
ATOM   1383  O   HOH B 455       0.052   4.137  17.737  1.00  0.00      B    O  
ATOM   1384  H1  HOH B 455       0.150   3.926  16.730  1.00  0.00      B    H  
ATOM   1385  H2  HOH B 455       0.966   3.948  18.179  1.00  0.00      B    H  
ATOM   1386  O   HOH B 456      37.841  10.299  24.541  1.00  0.00      B    O  
ATOM   1387  H1  HOH B 456      38.545  10.835  25.040  1.00  0.00      B    H  
ATOM   1388  H2  HOH B 456      36.941  10.455  25.016  1.00  0.00      B    H  
ATOM   1389  O   HOH B 457       5.814  22.783  11.437  1.00  0.00      B    O  
ATOM   1390  H1  HOH B 457       5.575  22.742  10.428  1.00  0.00      B    H  
ATOM   1391  H2  HOH B 457       5.861  21.789  11.719  1.00  0.00      B    H  
ATOM   1392  O   HOH B 458       3.008  20.741  34.035  1.00  0.00      B    O  
ATOM   1393  H1  HOH B 458       3.330  20.322  33.177  1.00  0.00      B    H  
ATOM   1394  H2  HOH B 458       3.668  20.456  34.711  1.00  0.00      B    H  
ATOM   1395  O   HOH B 459      35.750   4.777  15.075  1.00  0.00      B    O  
ATOM   1396  H1  HOH B 459      36.220   5.623  14.720  1.00  0.00      B    H  
ATOM   1397  H2  HOH B 459      35.978   4.779  16.032  1.00  0.00      B    H  
ATOM   1398  O   HOH B 460      21.983  20.249   3.336  1.00  0.00      B    O  
ATOM   1399  H1  HOH B 460      22.777  20.653   2.820  1.00  0.00      B    H  
ATOM   1400  H2  HOH B 460      21.663  19.404   2.879  1.00  0.00      B    H  
ATOM   1401  O   HOH B 461       8.124   9.024  27.891  1.00  0.00      B    O  
ATOM   1402  H1  HOH B 461       7.757   9.961  27.800  1.00  0.00      B    H  
ATOM   1403  H2  HOH B 461       9.152   9.120  27.824  1.00  0.00      B    H  
ATOM   1404  O   HOH B 462      26.083  19.206  33.097  1.00  0.00      B    O  
ATOM   1405  H1  HOH B 462      25.965  19.678  33.980  1.00  0.00      B    H  
ATOM   1406  H2  HOH B 462      27.046  19.305  32.776  1.00  0.00      B    H  
ATOM   1407  O   HOH B 463       0.391  14.127  34.940  1.00  0.00      B    O  
ATOM   1408  H1  HOH B 463      -0.387  14.531  35.435  1.00  0.00      B    H  
ATOM   1409  H2  HOH B 463       0.163  14.051  33.933  1.00  0.00      B    H  
ATOM   1410  O   HOH B 464      21.694  11.365  29.460  1.00  0.00      B    O  
ATOM   1411  H1  HOH B 464      22.371  12.039  29.042  1.00  0.00      B    H  
ATOM   1412  H2  HOH B 464      21.549  11.629  30.435  1.00  0.00      B    H  
ATOM   1413  O   HOH B 465       3.598  13.749  37.688  1.00  0.00      B    O  
ATOM   1414  H1  HOH B 465       3.283  14.711  37.447  1.00  0.00      B    H  
ATOM   1415  H2  HOH B 465       2.944  13.368  38.371  1.00  0.00      B    H  
ATOM   1416  O   HOH B 466      18.861   6.767  16.047  1.00  0.00      B    O  
ATOM   1417  H1  HOH B 466      18.544   6.842  17.024  1.00  0.00      B    H  
ATOM   1418  H2  HOH B 466      18.064   6.437  15.428  1.00  0.00      B    H  
ATOM   1419  O   HOH B 467       3.804  28.703  20.439  1.00  0.00      B    O  
ATOM   1420  H1  HOH B 467       3.173  29.352  20.857  1.00  0.00      B    H  
ATOM   1421  H2  HOH B 467       3.924  28.866  19.417  1.00  0.00      B    H  
ATOM   1422  O   HOH B 468      37.581  31.207  26.603  1.00  0.00      B    O  
ATOM   1423  H1  HOH B 468      37.028  31.517  27.444  1.00  0.00      B    H  
ATOM   1424  H2  HOH B 468      38.361  30.574  26.863  1.00  0.00      B    H  
ATOM   1425  O   HOH B 469      23.918  20.402   1.423  1.00  0.00      B    O  
ATOM   1426  H1  HOH B 469      24.013  20.748   0.471  1.00  0.00      B    H  
ATOM   1427  H2  HOH B 469      24.020  19.383   1.298  1.00  0.00      B    H  
ATOM   1428  O   HOH B 470      25.822  21.200  19.531  1.00  0.00      B    O  
ATOM   1429  H1  HOH B 470      26.428  20.482  19.204  1.00  0.00      B    H  
ATOM   1430  H2  HOH B 470      25.421  21.519  18.675  1.00  0.00      B    H  
ATOM   1431  O   HOH B 471      26.730  34.572  36.248  1.00  0.00      B    O  
ATOM   1432  H1  HOH B 471      27.327  35.190  36.731  1.00  0.00      B    H  
ATOM   1433  H2  HOH B 471      25.873  35.089  36.019  1.00  0.00      B    H  
ATOM   1434  O   HOH B 472      10.147  28.312  11.528  1.00  0.00      B    O  
ATOM   1435  H1  HOH B 472      10.936  28.898  11.264  1.00  0.00      B    H  
ATOM   1436  H2  HOH B 472       9.621  28.800  12.228  1.00  0.00      B    H  
ATOM   1437  O   HOH B 473      16.898   0.415  29.274  1.00  0.00      B    O  
ATOM   1438  H1  HOH B 473      16.742   1.033  30.042  1.00  0.00      B    H  
ATOM   1439  H2  HOH B 473      17.195  -0.450  29.682  1.00  0.00      B    H  
ATOM   1440  O   HOH B 474      30.675  34.210  30.798  1.00  0.00      B    O  
ATOM   1441  H1  HOH B 474      29.739  34.193  31.093  1.00  0.00      B    H  
ATOM   1442  H2  HOH B 474      30.928  34.835  30.063  1.00  0.00      B    H  
ATOM   1443  O   HOH B 475      14.499  34.062   3.468  1.00  0.00      B    O  
ATOM   1444  H1  HOH B 475      13.597  33.648   3.246  1.00  0.00      B    H  
ATOM   1445  H2  HOH B 475      14.316  34.955   3.888  1.00  0.00      B    H  
ATOM   1446  O   HOH B 476      12.368  30.465  19.055  1.00  0.00      B    O  
ATOM   1447  H1  HOH B 476      11.397  30.878  18.871  1.00  0.00      B    H  
ATOM   1448  H2  HOH B 476      12.205  29.548  19.442  1.00  0.00      B    H  
ATOM   1449  O   HOH B 477      13.580  17.255  36.726  1.00  0.00      B    O  
ATOM   1450  H1  HOH B 477      12.645  17.281  37.155  1.00  0.00      B    H  
ATOM   1451  H2  HOH B 477      14.117  18.013  37.102  1.00  0.00      B    H  
ATOM   1452  O   HOH B 478      17.706  13.137  35.687  1.00  0.00      B    O  
ATOM   1453  H1  HOH B 478      16.809  12.826  36.021  1.00  0.00      B    H  
ATOM   1454  H2  HOH B 478      17.682  14.157  35.696  1.00  0.00      B    H  
ATOM   1455  O   HOH B 479      23.454   7.181  26.012  1.00  0.00      B    O  
ATOM   1456  H1  HOH B 479      23.231   6.267  26.241  1.00  0.00      B    H  
ATOM   1457  H2  HOH B 479      24.266   7.516  26.573  1.00  0.00      B    H  
ATOM   1458  O   HOH B 480       7.808  35.303  29.243  1.00  0.00      B    O  
ATOM   1459  H1  HOH B 480       7.385  34.377  29.174  1.00  0.00      B    H  
ATOM   1460  H2  HOH B 480       8.739  35.219  28.845  1.00  0.00      B    H  
ATOM   1461  O   HOH B 481      12.796   9.621  13.720  1.00  0.00      B    O  
ATOM   1462  H1  HOH B 481      13.451   8.835  13.759  1.00  0.00      B    H  
ATOM   1463  H2  HOH B 481      12.571   9.893  14.684  1.00  0.00      B    H  
ATOM   1464  O   HOH B 482      35.680  26.242  37.784  1.00  0.00      B    O  
ATOM   1465  H1  HOH B 482      36.438  26.522  37.169  1.00  0.00      B    H  
ATOM   1466  H2  HOH B 482      34.766  26.454  37.414  1.00  0.00      B    H  
ATOM   1467  O   HOH B 483      22.419  24.329   8.424  1.00  0.00      B    O  
ATOM   1468  H1  HOH B 483      22.816  23.442   8.257  1.00  0.00      B    H  
ATOM   1469  H2  HOH B 483      21.491  24.198   8.715  1.00  0.00      B    H  
ATOM   1470  O   HOH B 484      18.849   3.024  19.125  1.00  0.00      B    O  
ATOM   1471  H1  HOH B 484      18.886   3.811  19.762  1.00  0.00      B    H  
ATOM   1472  H2  HOH B 484      17.914   3.130  18.732  1.00  0.00      B    H  
ATOM   1473  O   HOH B 485      15.024  23.392  10.614  1.00  0.00      B    O  
ATOM   1474  H1  HOH B 485      15.051  23.994  11.416  1.00  0.00      B    H  
ATOM   1475  H2  HOH B 485      15.699  23.717   9.905  1.00  0.00      B    H  
ATOM   1476  O   HOH B 486      30.573  15.673  38.558  1.00  0.00      B    O  
ATOM   1477  H1  HOH B 486      31.285  15.034  38.235  1.00  0.00      B    H  
ATOM   1478  H2  HOH B 486      30.999  16.563  38.535  1.00  0.00      B    H  
ATOM   1479  O   HOH B 487      21.440  27.031  32.178  1.00  0.00      B    O  
ATOM   1480  H1  HOH B 487      22.186  26.471  31.770  1.00  0.00      B    H  
ATOM   1481  H2  HOH B 487      21.839  27.988  32.294  1.00  0.00      B    H  
ATOM   1482  O   HOH B 488      27.981  37.357  29.788  1.00  0.00      B    O  
ATOM   1483  H1  HOH B 488      27.430  38.117  29.389  1.00  0.00      B    H  
ATOM   1484  H2  HOH B 488      28.918  37.556  29.510  1.00  0.00      B    H  
ATOM   1485  O   HOH B 489      37.636  13.979   9.733  1.00  0.00      B    O  
ATOM   1486  H1  HOH B 489      37.283  13.192  10.272  1.00  0.00      B    H  
ATOM   1487  H2  HOH B 489      37.023  14.090   8.957  1.00  0.00      B    H  
ATOM   1488  O   HOH B 490      20.892  35.910   8.591  1.00  0.00      B    O  
ATOM   1489  H1  HOH B 490      21.492  35.763   9.336  1.00  0.00      B    H  
ATOM   1490  H2  HOH B 490      21.003  36.878   8.324  1.00  0.00      B    H  
ATOM   1491  O   HOH B 491      35.194  14.332  19.093  1.00  0.00      B    O  
ATOM   1492  H1  HOH B 491      35.268  14.127  18.112  1.00  0.00      B    H  
ATOM   1493  H2  HOH B 491      34.325  14.801  19.211  1.00  0.00      B    H  
ATOM   1494  O   HOH B 492      11.452  21.908  28.135  1.00  0.00      B    O  
ATOM   1495  H1  HOH B 492      11.469  22.918  27.875  1.00  0.00      B    H  
ATOM   1496  H2  HOH B 492      12.383  21.541  28.000  1.00  0.00      B    H  
ATOM   1497  O   HOH B 493       9.407  32.845  21.713  1.00  0.00      B    O  
ATOM   1498  H1  HOH B 493       8.982  32.118  22.237  1.00  0.00      B    H  
ATOM   1499  H2  HOH B 493      10.356  32.584  21.395  1.00  0.00      B    H  
ATOM   1500  O   HOH B 494      25.750  21.124  16.676  1.00  0.00      B    O  
ATOM   1501  H1  HOH B 494      26.684  21.301  16.932  1.00  0.00      B    H  
ATOM   1502  H2  HOH B 494      25.446  21.995  16.278  1.00  0.00      B    H  
ATOM   1503  O   HOH B 495      26.233  36.676   1.372  1.00  0.00      B    O  
ATOM   1504  H1  HOH B 495      27.024  36.809   0.722  1.00  0.00      B    H  
ATOM   1505  H2  HOH B 495      26.592  36.295   2.214  1.00  0.00      B    H  
ATOM   1506  O   HOH B 496      14.129  38.222  12.007  1.00  0.00      B    O  
ATOM   1507  H1  HOH B 496      14.502  37.309  11.732  1.00  0.00      B    H  
ATOM   1508  H2  HOH B 496      13.487  38.041  12.813  1.00  0.00      B    H  
ATOM   1509  O   HOH B 497       1.759  26.727  22.652  1.00  0.00      B    O  
ATOM   1510  H1  HOH B 497       1.104  27.190  22.046  1.00  0.00      B    H  
ATOM   1511  H2  HOH B 497       2.563  26.558  22.096  1.00  0.00      B    H  
ATOM   1512  O   HOH B 498      36.859  33.563  18.901  1.00  0.00      B    O  
ATOM   1513  H1  HOH B 498      35.868  33.646  19.187  1.00  0.00      B    H  
ATOM   1514  H2  HOH B 498      36.872  33.544  17.892  1.00  0.00      B    H  
ATOM   1515  O   HOH B 499       1.986  11.756  17.606  1.00  0.00      B    O  
ATOM   1516  H1  HOH B 499       1.186  12.102  17.053  1.00  0.00      B    H  
ATOM   1517  H2  HOH B 499       1.702  10.961  18.145  1.00  0.00      B    H  
ATOM   1518  O   HOH B 500      22.746  38.427  11.202  1.00  0.00      B    O  
ATOM   1519  H1  HOH B 500      22.711  38.764  12.131  1.00  0.00      B    H  
ATOM   1520  H2  HOH B 500      23.606  38.775  10.833  1.00  0.00      B    H  
ATOM   1521  O   HOH B 501      20.372  18.852  31.900  1.00  0.00      B    O  
ATOM   1522  H1  HOH B 501      20.590  18.219  31.112  1.00  0.00      B    H  
ATOM   1523  H2  HOH B 501      20.087  19.746  31.503  1.00  0.00      B    H  
ATOM   1524  O   HOH B 502       1.168  19.955  11.000  1.00  0.00      B    O  
ATOM   1525  H1  HOH B 502       1.471  20.004   9.992  1.00  0.00      B    H  
ATOM   1526  H2  HOH B 502       0.208  20.301  11.086  1.00  0.00      B    H  
ATOM   1527  O   HOH B 503       5.203   4.942  17.338  1.00  0.00      B    O  
ATOM   1528  H1  HOH B 503       5.550   5.853  16.939  1.00  0.00      B    H  
ATOM   1529  H2  HOH B 503       4.978   5.131  18.283  1.00  0.00      B    H  
ATOM   1530  O   HOH B 504      31.633  16.358   6.619  1.00  0.00      B    O  
ATOM   1531  H1  HOH B 504      30.642  16.599   6.561  1.00  0.00      B    H  
ATOM   1532  H2  HOH B 504      31.768  15.502   6.051  1.00  0.00      B    H  
ATOM   1533  O   HOH B 505      28.843  10.290  26.938  1.00  0.00      B    O  
ATOM   1534  H1  HOH B 505      27.920  10.403  27.378  1.00  0.00      B    H  
ATOM   1535  H2  HOH B 505      29.055  11.219  26.560  1.00  0.00      B    H  
ATOM   1536  O   HOH B 506       0.060  19.669  22.686  1.00  0.00      B    O  
ATOM   1537  H1  HOH B 506      -0.001  19.920  21.687  1.00  0.00      B    H  
ATOM   1538  H2  HOH B 506       0.713  18.915  22.833  1.00  0.00      B    H  
ATOM   1539  O   HOH B 507       9.655   2.664  31.203  1.00  0.00      B    O  
ATOM   1540  H1  HOH B 507       9.121   2.819  30.358  1.00  0.00      B    H  
ATOM   1541  H2  HOH B 507       9.654   3.493  31.848  1.00  0.00      B    H  
ATOM   1542  O   HOH B 508      28.947  14.494   1.422  1.00  0.00      B    O  
ATOM   1543  H1  HOH B 508      28.515  15.402   1.372  1.00  0.00      B    H  
ATOM   1544  H2  HOH B 508      29.729  14.475   0.785  1.00  0.00      B    H  
ATOM   1545  O   HOH B 509      19.777  33.340  27.316  1.00  0.00      B    O  
ATOM   1546  H1  HOH B 509      19.401  33.718  26.469  1.00  0.00      B    H  
ATOM   1547  H2  HOH B 509      19.879  32.359  27.214  1.00  0.00      B    H  
ATOM   1548  O   HOH B 510      15.814  24.915  31.677  1.00  0.00      B    O  
ATOM   1549  H1  HOH B 510      15.712  25.781  32.175  1.00  0.00      B    H  
ATOM   1550  H2  HOH B 510      15.461  24.129  32.313  1.00  0.00      B    H  
ATOM   1551  O   HOH B 511      24.590  29.741   0.820  1.00  0.00      B    O  
ATOM   1552  H1  HOH B 511      24.180  28.780   0.957  1.00  0.00      B    H  
ATOM   1553  H2  HOH B 511      24.961  29.809  -0.111  1.00  0.00      B    H  
ATOM   1554  O   HOH B 512      37.576  20.847  17.968  1.00  0.00      B    O  
ATOM   1555  H1  HOH B 512      36.714  20.727  18.542  1.00  0.00      B    H  
ATOM   1556  H2  HOH B 512      37.456  21.655  17.397  1.00  0.00      B    H  
ATOM   1557  O   HOH B 513      11.694  34.968  20.153  1.00  0.00      B    O  
ATOM   1558  H1  HOH B 513      12.274  34.503  19.448  1.00  0.00      B    H  
ATOM   1559  H2  HOH B 513      12.005  34.611  21.019  1.00  0.00      B    H  
ATOM   1560  O   HOH B 514       1.205   8.733  33.020  1.00  0.00      B    O  
ATOM   1561  H1  HOH B 514       1.143   9.748  33.068  1.00  0.00      B    H  
ATOM   1562  H2  HOH B 514       1.463   8.535  32.035  1.00  0.00      B    H  
ATOM   1563  O   HOH B 515      32.809  34.904   4.737  1.00  0.00      B    O  
ATOM   1564  H1  HOH B 515      32.860  34.061   4.136  1.00  0.00      B    H  
ATOM   1565  H2  HOH B 515      33.790  35.297   4.762  1.00  0.00      B    H  
ATOM   1566  O   HOH B 516      14.615  11.346  12.542  1.00  0.00      B    O  
ATOM   1567  H1  HOH B 516      13.770  10.933  13.002  1.00  0.00      B    H  
ATOM   1568  H2  HOH B 516      15.418  11.021  13.117  1.00  0.00      B    H  
ATOM   1569  O   HOH B 517       4.063   6.161   7.697  1.00  0.00      B    O  
ATOM   1570  H1  HOH B 517       3.812   6.954   8.294  1.00  0.00      B    H  
ATOM   1571  H2  HOH B 517       4.753   6.483   6.990  1.00  0.00      B    H  
ATOM   1572  O   HOH B 518      35.068  27.154  30.581  1.00  0.00      B    O  
ATOM   1573  H1  HOH B 518      35.857  26.942  31.185  1.00  0.00      B    H  
ATOM   1574  H2  HOH B 518      34.464  27.883  31.028  1.00  0.00      B    H  
ATOM   1575  O   HOH B 519       1.503  17.853  12.873  1.00  0.00      B    O  
ATOM   1576  H1  HOH B 519       1.576  18.661  12.254  1.00  0.00      B    H  
ATOM   1577  H2  HOH B 519       0.985  18.131  13.700  1.00  0.00      B    H  
ATOM   1578  O   HOH B 520       5.068  36.268   9.206  1.00  0.00      B    O  
ATOM   1579  H1  HOH B 520       4.161  35.827   9.275  1.00  0.00      B    H  
ATOM   1580  H2  HOH B 520       5.730  35.607   8.794  1.00  0.00      B    H  
ATOM   1581  O   HOH B 521      34.502   3.672  20.313  1.00  0.00      B    O  
ATOM   1582  H1  HOH B 521      35.474   3.922  20.281  1.00  0.00      B    H  
ATOM   1583  H2  HOH B 521      34.025   4.534  20.481  1.00  0.00      B    H  
ATOM   1584  O   HOH B 522       4.373  17.626  12.646  1.00  0.00      B    O  
ATOM   1585  H1  HOH B 522       3.391  17.482  12.724  1.00  0.00      B    H  
ATOM   1586  H2  HOH B 522       4.773  16.713  12.428  1.00  0.00      B    H  
ATOM   1587  O   HOH B 523      13.865   0.782  15.264  1.00  0.00      B    O  
ATOM   1588  H1  HOH B 523      13.434   1.677  15.055  1.00  0.00      B    H  
ATOM   1589  H2  HOH B 523      14.821   0.856  14.976  1.00  0.00      B    H  
ATOM   1590  O   HOH B 524      32.332  34.854  33.634  1.00  0.00      B    O  
ATOM   1591  H1  HOH B 524      31.764  35.727  33.552  1.00  0.00      B    H  
ATOM   1592  H2  HOH B 524      31.665  34.080  33.596  1.00  0.00      B    H  
ATOM   1593  O   HOH B 525       3.426   4.979  13.053  1.00  0.00      B    O  
ATOM   1594  H1  HOH B 525       4.254   5.295  13.405  1.00  0.00      B    H  
ATOM   1595  H2  HOH B 525       3.519   4.025  12.824  1.00  0.00      B    H  
ATOM   1596  O   HOH B 526      23.940  23.626  15.900  1.00  0.00      B    O  
ATOM   1597  H1  HOH B 526      24.635  24.325  16.121  1.00  0.00      B    H  
ATOM   1598  H2  HOH B 526      23.476  23.311  16.841  1.00  0.00      B    H  
ATOM   1599  O   HOH B 527       9.234  20.105   0.539  1.00  0.00      B    O  
ATOM   1600  H1  HOH B 527       9.347  19.936  -0.459  1.00  0.00      B    H  
ATOM   1601  H2  HOH B 527       9.122  19.261   1.095  1.00  0.00      B    H  
ATOM   1602  O   HOH B 528      11.160   6.889   6.852  1.00  0.00      B    O  
ATOM   1603  H1  HOH B 528      11.089   7.814   6.484  1.00  0.00      B    H  
ATOM   1604  H2  HOH B 528      10.314   6.622   7.364  1.00  0.00      B    H  
ATOM   1605  O   HOH B 529       5.337  20.171  12.049  1.00  0.00      B    O  
ATOM   1606  H1  HOH B 529       4.852  19.268  12.129  1.00  0.00      B    H  
ATOM   1607  H2  HOH B 529       5.941  20.302  12.867  1.00  0.00      B    H  
ATOM   1608  O   HOH B 530      18.000  22.125   9.339  1.00  0.00      B    O  
ATOM   1609  H1  HOH B 530      17.549  21.432   9.846  1.00  0.00      B    H  
ATOM   1610  H2  HOH B 530      18.653  21.602   8.691  1.00  0.00      B    H  
ATOM   1611  O   HOH B 531      37.273  34.013  29.001  1.00  0.00      B    O  
ATOM   1612  H1  HOH B 531      36.697  33.174  29.044  1.00  0.00      B    H  
ATOM   1613  H2  HOH B 531      37.035  34.484  28.126  1.00  0.00      B    H  
ATOM   1614  O   HOH B 532      17.694   1.461  22.513  1.00  0.00      B    O  
ATOM   1615  H1  HOH B 532      18.081   0.816  23.127  1.00  0.00      B    H  
ATOM   1616  H2  HOH B 532      18.400   2.242  22.296  1.00  0.00      B    H  
ATOM   1617  O   HOH B 533      28.370  38.215  32.382  1.00  0.00      B    O  
ATOM   1618  H1  HOH B 533      28.342  37.717  31.498  1.00  0.00      B    H  
ATOM   1619  H2  HOH B 533      27.693  37.826  32.960  1.00  0.00      B    H  
ATOM   1620  O   HOH B 534      26.219  36.736  33.525  1.00  0.00      B    O  
ATOM   1621  H1  HOH B 534      25.521  36.776  34.303  1.00  0.00      B    H  
ATOM   1622  H2  HOH B 534      25.865  35.989  32.943  1.00  0.00      B    H  
ATOM   1623  O   HOH B 535       8.293   8.705   7.987  1.00  0.00      B    O  
ATOM   1624  H1  HOH B 535       7.298   8.950   8.006  1.00  0.00      B    H  
ATOM   1625  H2  HOH B 535       8.390   7.839   7.454  1.00  0.00      B    H  
ATOM   1626  O   HOH B 536       8.108  16.451  16.682  1.00  0.00      B    O  
ATOM   1627  H1  HOH B 536       7.334  15.932  16.307  1.00  0.00      B    H  
ATOM   1628  H2  HOH B 536       8.938  15.922  16.415  1.00  0.00      B    H  
ATOM   1629  O   HOH B 537      24.967  23.159  38.227  1.00  0.00      B    O  
ATOM   1630  H1  HOH B 537      25.424  22.237  38.293  1.00  0.00      B    H  
ATOM   1631  H2  HOH B 537      25.624  23.803  37.781  1.00  0.00      B    H  
ATOM   1632  O   HOH B 538       3.839  15.192  23.088  1.00  0.00      B    O  
ATOM   1633  H1  HOH B 538       3.706  14.175  23.163  1.00  0.00      B    H  
ATOM   1634  H2  HOH B 538       4.752  15.334  23.516  1.00  0.00      B    H  
ATOM   1635  O   HOH B 539      32.711   0.136  31.715  1.00  0.00      B    O  
ATOM   1636  H1  HOH B 539      33.146   0.308  32.634  1.00  0.00      B    H  
ATOM   1637  H2  HOH B 539      33.201   0.728  31.111  1.00  0.00      B    H  
ATOM   1638  O   HOH B 540      38.192   2.117  15.751  1.00  0.00      B    O  
ATOM   1639  H1  HOH B 540      39.111   2.143  15.234  1.00  0.00      B    H  
ATOM   1640  H2  HOH B 540      38.287   1.454  16.514  1.00  0.00      B    H  
ATOM   1641  O   HOH B 541      18.116  32.698  21.714  1.00  0.00      B    O  
ATOM   1642  H1  HOH B 541      17.078  32.614  21.611  1.00  0.00      B    H  
ATOM   1643  H2  HOH B 541      18.465  32.098  22.419  1.00  0.00      B    H  
ATOM   1644  O   HOH B 542       0.307  15.740  26.005  1.00  0.00      B    O  
ATOM   1645  H1  HOH B 542       0.510  16.700  26.334  1.00  0.00      B    H  
ATOM   1646  H2  HOH B 542       0.634  15.165  26.701  1.00  0.00      B    H  
ATOM   1647  O   HOH B 543      24.958  19.893  12.381  1.00  0.00      B    O  
ATOM   1648  H1  HOH B 543      24.411  19.996  13.255  1.00  0.00      B    H  
ATOM   1649  H2  HOH B 543      24.904  18.970  12.045  1.00  0.00      B    H  
ATOM   1650  O   HOH B 544      13.286   3.167   6.000  1.00  0.00      B    O  
ATOM   1651  H1  HOH B 544      13.246   3.823   5.292  1.00  0.00      B    H  
ATOM   1652  H2  HOH B 544      12.371   2.778   6.089  1.00  0.00      B    H  
ATOM   1653  O   HOH B 545      37.798  36.105  37.229  1.00  0.00      B    O  
ATOM   1654  H1  HOH B 545      38.774  36.151  37.006  1.00  0.00      B    H  
ATOM   1655  H2  HOH B 545      37.350  36.792  36.566  1.00  0.00      B    H  
ATOM   1656  O   HOH B 546       7.708  18.371   2.122  1.00  0.00      B    O  
ATOM   1657  H1  HOH B 546       7.632  17.364   2.289  1.00  0.00      B    H  
ATOM   1658  H2  HOH B 546       7.858  18.927   2.949  1.00  0.00      B    H  
ATOM   1659  O   HOH B 547      24.668   4.388  26.247  1.00  0.00      B    O  
ATOM   1660  H1  HOH B 547      24.128   4.285  25.385  1.00  0.00      B    H  
ATOM   1661  H2  HOH B 547      25.458   5.039  26.098  1.00  0.00      B    H  
ATOM   1662  O   HOH B 548       9.898  16.652  24.327  1.00  0.00      B    O  
ATOM   1663  H1  HOH B 548      10.309  16.906  25.250  1.00  0.00      B    H  
ATOM   1664  H2  HOH B 548       9.281  15.914  24.478  1.00  0.00      B    H  
ATOM   1665  O   HOH B 549      11.974  26.141   5.288  1.00  0.00      B    O  
ATOM   1666  H1  HOH B 549      11.640  26.158   4.354  1.00  0.00      B    H  
ATOM   1667  H2  HOH B 549      12.811  25.541   5.310  1.00  0.00      B    H  
ATOM   1668  O   HOH B 550      26.521  11.016  28.121  1.00  0.00      B    O  
ATOM   1669  H1  HOH B 550      26.174  11.936  27.835  1.00  0.00      B    H  
ATOM   1670  H2  HOH B 550      26.085  10.831  29.016  1.00  0.00      B    H  
ATOM   1671  O   HOH B 551       4.298  33.755  22.670  1.00  0.00      B    O  
ATOM   1672  H1  HOH B 551       4.641  32.799  22.464  1.00  0.00      B    H  
ATOM   1673  H2  HOH B 551       4.430  34.061  21.711  1.00  0.00      B    H  
ATOM   1674  O   HOH B 552      31.944   2.017  24.183  1.00  0.00      B    O  
ATOM   1675  H1  HOH B 552      31.205   2.013  23.507  1.00  0.00      B    H  
ATOM   1676  H2  HOH B 552      31.493   1.828  25.087  1.00  0.00      B    H  
ATOM   1677  O   HOH B 553      29.168   7.164   5.788  1.00  0.00      B    O  
ATOM   1678  H1  HOH B 553      28.942   7.885   6.506  1.00  0.00      B    H  
ATOM   1679  H2  HOH B 553      29.825   7.503   5.100  1.00  0.00      B    H  
ATOM   1680  O   HOH B 554      15.747   1.810  36.037  1.00  0.00      B    O  
ATOM   1681  H1  HOH B 554      14.994   2.280  36.506  1.00  0.00      B    H  
ATOM   1682  H2  HOH B 554      15.489   0.800  35.980  1.00  0.00      B    H  
ATOM   1683  O   HOH B 555       5.863  14.430  31.749  1.00  0.00      B    O  
ATOM   1684  H1  HOH B 555       5.182  13.767  32.129  1.00  0.00      B    H  
ATOM   1685  H2  HOH B 555       5.737  15.268  32.285  1.00  0.00      B    H  
ATOM   1686  O   HOH B 556      23.276  34.814  17.087  1.00  0.00      B    O  
ATOM   1687  H1  HOH B 556      23.090  33.878  16.799  1.00  0.00      B    H  
ATOM   1688  H2  HOH B 556      23.804  34.756  17.963  1.00  0.00      B    H  
ATOM   1689  O   HOH B 557      17.232   7.427  36.598  1.00  0.00      B    O  
ATOM   1690  H1  HOH B 557      18.181   7.087  36.351  1.00  0.00      B    H  
ATOM   1691  H2  HOH B 557      17.292   8.295  37.107  1.00  0.00      B    H  
ATOM   1692  O   HOH B 558      24.070  36.222  21.141  1.00  0.00      B    O  
ATOM   1693  H1  HOH B 558      24.900  36.411  21.671  1.00  0.00      B    H  
ATOM   1694  H2  HOH B 558      24.394  35.848  20.219  1.00  0.00      B    H  
ATOM   1695  O   HOH B 559      20.609   4.604  34.121  1.00  0.00      B    O  
ATOM   1696  H1  HOH B 559      21.034   5.064  33.295  1.00  0.00      B    H  
ATOM   1697  H2  HOH B 559      21.356   4.093  34.522  1.00  0.00      B    H  
ATOM   1698  O   HOH B 560      17.660  18.821  29.202  1.00  0.00      B    O  
ATOM   1699  H1  HOH B 560      17.271  17.858  29.202  1.00  0.00      B    H  
ATOM   1700  H2  HOH B 560      16.877  19.393  29.493  1.00  0.00      B    H  
ATOM   1701  O   HOH B 561       9.586  16.616  -0.148  1.00  0.00      B    O  
ATOM   1702  H1  HOH B 561       9.802  17.217   0.634  1.00  0.00      B    H  
ATOM   1703  H2  HOH B 561       9.763  15.648   0.176  1.00  0.00      B    H  
ATOM   1704  O   HOH B 562      31.734   8.329  19.774  1.00  0.00      B    O  
ATOM   1705  H1  HOH B 562      32.124   7.471  20.070  1.00  0.00      B    H  
ATOM   1706  H2  HOH B 562      32.208   8.548  18.900  1.00  0.00      B    H  
ATOM   1707  O   HOH B 563      30.372   1.455  37.549  1.00  0.00      B    O  
ATOM   1708  H1  HOH B 563      30.372   1.652  38.488  1.00  0.00      B    H  
ATOM   1709  H2  HOH B 563      29.503   0.963  37.295  1.00  0.00      B    H  
ATOM   1710  O   HOH B 564       1.077  34.725  38.080  1.00  0.00      B    O  
ATOM   1711  H1  HOH B 564       0.262  34.890  38.664  1.00  0.00      B    H  
ATOM   1712  H2  HOH B 564       1.475  33.833  38.282  1.00  0.00      B    H  
ATOM   1713  O   HOH B 565      16.290  24.954   6.213  1.00  0.00      B    O  
ATOM   1714  H1  HOH B 565      16.622  25.836   5.912  1.00  0.00      B    H  
ATOM   1715  H2  HOH B 565      16.604  24.889   7.204  1.00  0.00      B    H  
ATOM   1716  O   HOH B 566      18.300  39.110  14.893  1.00  0.00      B    O  
ATOM   1717  H1  HOH B 566      19.152  39.625  14.690  1.00  0.00      B    H  
ATOM   1718  H2  HOH B 566      18.427  38.567  15.689  1.00  0.00      B    H  
ATOM   1719  O   HOH B 567      23.492  27.404  24.510  1.00  0.00      B    O  
ATOM   1720  H1  HOH B 567      22.717  27.878  24.897  1.00  0.00      B    H  
ATOM   1721  H2  HOH B 567      24.367  27.709  24.983  1.00  0.00      B    H  
ATOM   1722  O   HOH B 568      11.651  36.896  18.064  1.00  0.00      B    O  
ATOM   1723  H1  HOH B 568      11.780  36.174  17.404  1.00  0.00      B    H  
ATOM   1724  H2  HOH B 568      11.831  36.497  18.963  1.00  0.00      B    H  
ATOM   1725  O   HOH B 569       6.762  24.443  37.695  1.00  0.00      B    O  
ATOM   1726  H1  HOH B 569       7.189  24.832  38.451  1.00  0.00      B    H  
ATOM   1727  H2  HOH B 569       6.851  23.439  37.742  1.00  0.00      B    H  
ATOM   1728  O   HOH B 570       2.205   0.190  17.269  1.00  0.00      B    O  
ATOM   1729  H1  HOH B 570       2.476   0.264  18.237  1.00  0.00      B    H  
ATOM   1730  H2  HOH B 570       1.194  -0.038  17.349  1.00  0.00      B    H  
ATOM   1731  O   HOH B 571       1.505   1.977  37.143  1.00  0.00      B    O  
ATOM   1732  H1  HOH B 571       2.186   2.470  36.566  1.00  0.00      B    H  
ATOM   1733  H2  HOH B 571       1.681   1.018  37.143  1.00  0.00      B    H  
ATOM   1734  O   HOH B 572      19.592  14.478  12.183  1.00  0.00      B    O  
ATOM   1735  H1  HOH B 572      19.453  13.939  12.988  1.00  0.00      B    H  
ATOM   1736  H2  HOH B 572      20.531  14.465  11.970  1.00  0.00      B    H  
ATOM   1737  O   HOH B 573      23.208   3.848  12.398  1.00  0.00      B    O  
ATOM   1738  H1  HOH B 573      22.902   4.653  12.918  1.00  0.00      B    H  
ATOM   1739  H2  HOH B 573      22.341   3.454  12.060  1.00  0.00      B    H  
ATOM   1740  O   HOH B 574      22.186  35.834   2.607  1.00  0.00      B    O  
ATOM   1741  H1  HOH B 574      21.626  36.388   1.992  1.00  0.00      B    H  
ATOM   1742  H2  HOH B 574      22.859  35.290   2.020  1.00  0.00      B    H  
ATOM   1743  O   HOH B 575      15.154  18.909  11.499  1.00  0.00      B    O  
ATOM   1744  H1  HOH B 575      14.567  19.597  11.916  1.00  0.00      B    H  
ATOM   1745  H2  HOH B 575      16.114  19.214  11.383  1.00  0.00      B    H  
ATOM   1746  O   HOH B 576       6.000  23.337  33.189  1.00  0.00      B    O  
ATOM   1747  H1  HOH B 576       6.775  22.725  33.549  1.00  0.00      B    H  
ATOM   1748  H2  HOH B 576       5.495  22.816  32.443  1.00  0.00      B    H  
ATOM   1749  O   HOH B 577      12.082  34.548  22.835  1.00  0.00      B    O  
ATOM   1750  H1  HOH B 577      12.035  33.511  22.568  1.00  0.00      B    H  
ATOM   1751  H2  HOH B 577      11.322  34.785  23.532  1.00  0.00      B    H  
ATOM   1752  O   HOH B 578      13.075   0.268  20.568  1.00  0.00      B    O  
ATOM   1753  H1  HOH B 578      12.962   0.404  19.582  1.00  0.00      B    H  
ATOM   1754  H2  HOH B 578      14.095   0.310  20.796  1.00  0.00      B    H  
ATOM   1755  O   HOH B 579      38.499   2.114  21.151  1.00  0.00      B    O  
ATOM   1756  H1  HOH B 579      37.794   1.858  21.801  1.00  0.00      B    H  
ATOM   1757  H2  HOH B 579      38.044   2.605  20.391  1.00  0.00      B    H  
ATOM   1758  O   HOH B 580       7.211  10.387  20.107  1.00  0.00      B    O  
ATOM   1759  H1  HOH B 580       7.026  10.861  20.999  1.00  0.00      B    H  
ATOM   1760  H2  HOH B 580       7.810   9.634  20.283  1.00  0.00      B    H  
ATOM   1761  O   HOH B 581       5.385  21.663  27.993  1.00  0.00      B    O  
ATOM   1762  H1  HOH B 581       6.021  21.112  27.500  1.00  0.00      B    H  
ATOM   1763  H2  HOH B 581       5.860  21.977  28.786  1.00  0.00      B    H  
ATOM   1764  O   HOH B 582      13.796   5.012  21.573  1.00  0.00      B    O  
ATOM   1765  H1  HOH B 582      12.913   4.774  21.038  1.00  0.00      B    H  
ATOM   1766  H2  HOH B 582      14.334   4.120  21.565  1.00  0.00      B    H  
ATOM   1767  O   HOH B 583       2.029  35.034   3.628  1.00  0.00      B    O  
ATOM   1768  H1  HOH B 583       2.318  35.483   4.542  1.00  0.00      B    H  
ATOM   1769  H2  HOH B 583       1.643  35.709   2.966  1.00  0.00      B    H  
ATOM   1770  O   HOH B 584      10.572  15.697  36.379  1.00  0.00      B    O  
ATOM   1771  H1  HOH B 584      10.050  16.169  37.145  1.00  0.00      B    H  
ATOM   1772  H2  HOH B 584      11.328  15.196  36.813  1.00  0.00      B    H  
ATOM   1773  O   HOH B 585       2.703  30.760  21.982  1.00  0.00      B    O  
ATOM   1774  H1  HOH B 585       2.556  31.621  21.525  1.00  0.00      B    H  
ATOM   1775  H2  HOH B 585       2.113  30.643  22.807  1.00  0.00      B    H  
ATOM   1776  O   HOH B 586      24.838  15.598   6.502  1.00  0.00      B    O  
ATOM   1777  H1  HOH B 586      24.617  14.697   7.050  1.00  0.00      B    H  
ATOM   1778  H2  HOH B 586      24.059  15.766   5.908  1.00  0.00      B    H  
ATOM   1779  O   HOH B 587      18.838  31.792  12.974  1.00  0.00      B    O  
ATOM   1780  H1  HOH B 587      19.555  32.060  12.336  1.00  0.00      B    H  
ATOM   1781  H2  HOH B 587      18.885  32.452  13.786  1.00  0.00      B    H  
ATOM   1782  O   HOH B 588       5.567  37.096  11.588  1.00  0.00      B    O  
ATOM   1783  H1  HOH B 588       5.488  36.367  12.241  1.00  0.00      B    H  
ATOM   1784  H2  HOH B 588       5.120  36.924  10.697  1.00  0.00      B    H  
ATOM   1785  O   HOH B 589       4.416  19.004  31.846  1.00  0.00      B    O  
ATOM   1786  H1  HOH B 589       5.346  19.376  31.793  1.00  0.00      B    H  
ATOM   1787  H2  HOH B 589       4.029  18.897  30.921  1.00  0.00      B    H  
ATOM   1788  O   HOH B 590       8.467   6.139  38.794  1.00  0.00      B    O  
ATOM   1789  H1  HOH B 590       9.287   6.188  39.331  1.00  0.00      B    H  
ATOM   1790  H2  HOH B 590       8.058   5.247  38.913  1.00  0.00      B    H  
ATOM   1791  O   HOH B 591      14.717  26.905  14.987  1.00  0.00      B    O  
ATOM   1792  H1  HOH B 591      14.546  27.313  15.967  1.00  0.00      B    H  
ATOM   1793  H2  HOH B 591      15.574  27.422  14.614  1.00  0.00      B    H  
ATOM   1794  O   HOH B 592      18.716  16.644   3.965  1.00  0.00      B    O  
ATOM   1795  H1  HOH B 592      18.971  17.591   3.985  1.00  0.00      B    H  
ATOM   1796  H2  HOH B 592      18.686  16.276   4.910  1.00  0.00      B    H  
ATOM   1797  O   HOH B 593      11.135  22.571  23.353  1.00  0.00      B    O  
ATOM   1798  H1  HOH B 593      11.976  22.885  23.814  1.00  0.00      B    H  
ATOM   1799  H2  HOH B 593      10.600  22.009  23.998  1.00  0.00      B    H  
ATOM   1800  O   HOH B 594       6.079  36.048  15.476  1.00  0.00      B    O  
ATOM   1801  H1  HOH B 594       6.758  36.755  15.342  1.00  0.00      B    H  
ATOM   1802  H2  HOH B 594       6.022  35.513  14.629  1.00  0.00      B    H  
ATOM   1803  O   HOH B 595      34.176   9.070   5.570  1.00  0.00      B    O  
ATOM   1804  H1  HOH B 595      33.391   9.657   5.307  1.00  0.00      B    H  
ATOM   1805  H2  HOH B 595      34.990   9.483   5.190  1.00  0.00      B    H  
ATOM   1806  O   HOH B 596      19.810  38.263  36.185  1.00  0.00      B    O  
ATOM   1807  H1  HOH B 596      19.251  37.398  36.121  1.00  0.00      B    H  
ATOM   1808  H2  HOH B 596      19.483  38.687  37.079  1.00  0.00      B    H  
ATOM   1809  O   HOH B 597       2.422  34.806  18.849  1.00  0.00      B    O  
ATOM   1810  H1  HOH B 597       1.910  34.128  19.460  1.00  0.00      B    H  
ATOM   1811  H2  HOH B 597       2.439  34.479  17.923  1.00  0.00      B    H  
ATOM   1812  O   HOH B 598      18.990  32.235   1.764  1.00  0.00      B    O  
ATOM   1813  H1  HOH B 598      18.644  31.328   1.540  1.00  0.00      B    H  
ATOM   1814  H2  HOH B 598      19.289  32.157   2.713  1.00  0.00      B    H  
ATOM   1815  O   HOH B 599       9.478  34.017  14.678  1.00  0.00      B    O  
ATOM   1816  H1  HOH B 599       8.846  33.967  13.834  1.00  0.00      B    H  
ATOM   1817  H2  HOH B 599       9.389  34.910  15.142  1.00  0.00      B    H  
ATOM   1818  O   HOH B 600       2.856   2.112   4.142  1.00  0.00      B    O  
ATOM   1819  H1  HOH B 600       2.958   2.847   3.458  1.00  0.00      B    H  
ATOM   1820  H2  HOH B 600       3.482   1.371   3.880  1.00  0.00      B    H  
ATOM   1821  O   HOH B 601      26.908  12.936  24.441  1.00  0.00      B    O  
ATOM   1822  H1  HOH B 601      27.129  12.532  23.519  1.00  0.00      B    H  
ATOM   1823  H2  HOH B 601      26.321  13.738  24.286  1.00  0.00      B    H  
ATOM   1824  O   HOH B 602       5.529   1.645  14.565  1.00  0.00      B    O  
ATOM   1825  H1  HOH B 602       5.910   2.296  13.877  1.00  0.00      B    H  
ATOM   1826  H2  HOH B 602       5.074   2.243  15.270  1.00  0.00      B    H  
ATOM   1827  O   HOH B 603       8.768  12.190  11.221  1.00  0.00      B    O  
ATOM   1828  H1  HOH B 603       8.381  11.348  11.723  1.00  0.00      B    H  
ATOM   1829  H2  HOH B 603       8.977  12.990  11.877  1.00  0.00      B    H  
ATOM   1830  O   HOH B 604       5.860  22.212   8.703  1.00  0.00      B    O  
ATOM   1831  H1  HOH B 604       6.231  21.299   8.646  1.00  0.00      B    H  
ATOM   1832  H2  HOH B 604       6.599  22.879   8.474  1.00  0.00      B    H  
ATOM   1833  O   HOH B 605      33.549  35.689  28.907  1.00  0.00      B    O  
ATOM   1834  H1  HOH B 605      32.541  35.930  28.666  1.00  0.00      B    H  
ATOM   1835  H2  HOH B 605      33.545  35.219  29.787  1.00  0.00      B    H  
ATOM   1836  O   HOH B 606       8.755  34.408  19.318  1.00  0.00      B    O  
ATOM   1837  H1  HOH B 606       8.610  33.743  20.124  1.00  0.00      B    H  
ATOM   1838  H2  HOH B 606       9.714  34.729  19.348  1.00  0.00      B    H  
ATOM   1839  O   HOH B 607       7.971   9.563   0.980  1.00  0.00      B    O  
ATOM   1840  H1  HOH B 607       7.945   8.579   1.227  1.00  0.00      B    H  
ATOM   1841  H2  HOH B 607       7.085   9.980   1.126  1.00  0.00      B    H  
ATOM   1842  O   HOH B 608      11.023   5.383  10.598  1.00  0.00      B    O  
ATOM   1843  H1  HOH B 608      10.767   4.471  10.165  1.00  0.00      B    H  
ATOM   1844  H2  HOH B 608      10.327   6.082  10.403  1.00  0.00      B    H  
ATOM   1845  O   HOH B 609      19.719  32.835   9.891  1.00  0.00      B    O  
ATOM   1846  H1  HOH B 609      19.187  32.120   9.417  1.00  0.00      B    H  
ATOM   1847  H2  HOH B 609      19.244  33.680   9.581  1.00  0.00      B    H  
ATOM   1848  O   HOH B 610      38.448   3.481  27.124  1.00  0.00      B    O  
ATOM   1849  H1  HOH B 610      37.975   2.787  26.513  1.00  0.00      B    H  
ATOM   1850  H2  HOH B 610      38.369   3.085  28.021  1.00  0.00      B    H  
ATOM   1851  O   HOH B 611      35.026   0.000   7.975  1.00  0.00      B    O  
ATOM   1852  H1  HOH B 611      35.249   0.897   7.613  1.00  0.00      B    H  
ATOM   1853  H2  HOH B 611      34.168  -0.215   7.592  1.00  0.00      B    H  
ATOM   1854  O   HOH B 612      15.972  14.243  32.802  1.00  0.00      B    O  
ATOM   1855  H1  HOH B 612      16.689  14.763  33.207  1.00  0.00      B    H  
ATOM   1856  H2  HOH B 612      15.325  14.865  32.398  1.00  0.00      B    H  
ATOM   1857  O   HOH B 613      33.441  19.410  28.114  1.00  0.00      B    O  
ATOM   1858  H1  HOH B 613      33.718  18.951  28.964  1.00  0.00      B    H  
ATOM   1859  H2  HOH B 613      34.204  19.505  27.529  1.00  0.00      B    H  
ATOM   1860  O   HOH B 614      13.215   9.129  38.640  1.00  0.00      B    O  
ATOM   1861  H1  HOH B 614      12.882   9.908  39.254  1.00  0.00      B    H  
ATOM   1862  H2  HOH B 614      13.850   9.573  37.959  1.00  0.00      B    H  
ATOM   1863  O   HOH B 615      10.831  24.008   6.831  1.00  0.00      B    O  
ATOM   1864  H1  HOH B 615      10.677  24.988   6.468  1.00  0.00      B    H  
ATOM   1865  H2  HOH B 615      11.848  23.967   7.092  1.00  0.00      B    H  
ATOM   1866  O   HOH B 616       0.319  22.889  30.054  1.00  0.00      B    O  
ATOM   1867  H1  HOH B 616       1.199  22.600  29.591  1.00  0.00      B    H  
ATOM   1868  H2  HOH B 616       0.237  22.322  30.911  1.00  0.00      B    H  
ATOM   1869  O   HOH B 617       9.275   3.932   4.712  1.00  0.00      B    O  
ATOM   1870  H1  HOH B 617       9.348   3.027   4.345  1.00  0.00      B    H  
ATOM   1871  H2  HOH B 617      10.216   4.265   4.800  1.00  0.00      B    H  
ATOM   1872  O   HOH B 618      13.825   7.598  19.655  1.00  0.00      B    O  
ATOM   1873  H1  HOH B 618      14.184   6.682  19.435  1.00  0.00      B    H  
ATOM   1874  H2  HOH B 618      14.527   7.924  20.320  1.00  0.00      B    H  
ATOM   1875  O   HOH B 619       6.898   1.329   6.553  1.00  0.00      B    O  
ATOM   1876  H1  HOH B 619       6.536   0.637   7.206  1.00  0.00      B    H  
ATOM   1877  H2  HOH B 619       6.117   1.954   6.352  1.00  0.00      B    H  
ATOM   1878  O   HOH B 620      25.474  21.404  35.570  1.00  0.00      B    O  
ATOM   1879  H1  HOH B 620      26.383  21.925  35.546  1.00  0.00      B    H  
ATOM   1880  H2  HOH B 620      25.414  20.899  36.414  1.00  0.00      B    H  
ATOM   1881  O   HOH B 621      17.939  27.495  22.965  1.00  0.00      B    O  
ATOM   1882  H1  HOH B 621      18.791  26.974  22.703  1.00  0.00      B    H  
ATOM   1883  H2  HOH B 621      17.340  27.601  22.160  1.00  0.00      B    H  
ATOM   1884  O   HOH B 622      13.920  23.576  36.223  1.00  0.00      B    O  
ATOM   1885  H1  HOH B 622      13.555  22.667  36.602  1.00  0.00      B    H  
ATOM   1886  H2  HOH B 622      13.245  24.375  36.335  1.00  0.00      B    H  
ATOM   1887  O   HOH B 623       7.935   5.566  20.596  1.00  0.00      B    O  
ATOM   1888  H1  HOH B 623       8.629   5.282  21.296  1.00  0.00      B    H  
ATOM   1889  H2  HOH B 623       7.240   6.144  21.044  1.00  0.00      B    H  
ATOM   1890  O   HOH B 624      37.707  20.743   0.347  1.00  0.00      B    O  
ATOM   1891  H1  HOH B 624      37.991  19.836   0.773  1.00  0.00      B    H  
ATOM   1892  H2  HOH B 624      37.855  21.431   1.054  1.00  0.00      B    H  
ATOM   1893  O   HOH B 625      11.508   8.486  27.836  1.00  0.00      B    O  
ATOM   1894  H1  HOH B 625      11.820   7.530  28.026  1.00  0.00      B    H  
ATOM   1895  H2  HOH B 625      11.323   8.517  26.786  1.00  0.00      B    H  
ATOM   1896  O   HOH B 626      26.047  10.750   0.037  1.00  0.00      B    O  
ATOM   1897  H1  HOH B 626      25.427  10.708   0.856  1.00  0.00      B    H  
ATOM   1898  H2  HOH B 626      26.053   9.786  -0.379  1.00  0.00      B    H  
ATOM   1899  O   HOH B 627      25.770  25.899  16.661  1.00  0.00      B    O  
ATOM   1900  H1  HOH B 627      24.914  26.409  16.852  1.00  0.00      B    H  
ATOM   1901  H2  HOH B 627      26.227  25.639  17.494  1.00  0.00      B    H  
ATOM   1902  O   HOH B 628      22.301   8.791  30.388  1.00  0.00      B    O  
ATOM   1903  H1  HOH B 628      22.206   8.788  31.419  1.00  0.00      B    H  
ATOM   1904  H2  HOH B 628      21.907   9.625  30.091  1.00  0.00      B    H  
ATOM   1905  O   HOH B 629       5.643   3.468  21.898  1.00  0.00      B    O  
ATOM   1906  H1  HOH B 629       6.464   3.648  22.376  1.00  0.00      B    H  
ATOM   1907  H2  HOH B 629       4.877   3.361  22.548  1.00  0.00      B    H  
ATOM   1908  O   HOH B 630      16.804  36.444   0.046  1.00  0.00      B    O  
ATOM   1909  H1  HOH B 630      15.983  35.854  -0.004  1.00  0.00      B    H  
ATOM   1910  H2  HOH B 630      17.362  36.038   0.778  1.00  0.00      B    H  
ATOM   1911  O   HOH B 631      29.296  20.434  35.876  1.00  0.00      B    O  
ATOM   1912  H1  HOH B 631      29.424  19.872  35.042  1.00  0.00      B    H  
ATOM   1913  H2  HOH B 631      29.086  21.393  35.540  1.00  0.00      B    H  
ATOM   1914  O   HOH B 632      35.352  14.691   8.145  1.00  0.00      B    O  
ATOM   1915  H1  HOH B 632      35.352  15.698   8.435  1.00  0.00      B    H  
ATOM   1916  H2  HOH B 632      35.188  14.577   7.150  1.00  0.00      B    H  
ATOM   1917  O   HOH B 633       7.589  16.656  32.098  1.00  0.00      B    O  
ATOM   1918  H1  HOH B 633       8.273  16.450  32.827  1.00  0.00      B    H  
ATOM   1919  H2  HOH B 633       7.485  15.832  31.557  1.00  0.00      B    H  
ATOM   1920  O   HOH B 634       8.470  18.420  23.250  1.00  0.00      B    O  
ATOM   1921  H1  HOH B 634       9.327  17.928  23.630  1.00  0.00      B    H  
ATOM   1922  H2  HOH B 634       7.604  18.216  23.758  1.00  0.00      B    H  
ATOM   1923  O   HOH B 635      31.102   9.253  38.542  1.00  0.00      B    O  
ATOM   1924  H1  HOH B 635      31.380   8.666  37.730  1.00  0.00      B    H  
ATOM   1925  H2  HOH B 635      30.470   9.892  38.167  1.00  0.00      B    H  
ATOM   1926  O   HOH B 636      16.943   8.891   9.466  1.00  0.00      B    O  
ATOM   1927  H1  HOH B 636      17.827   9.292   9.730  1.00  0.00      B    H  
ATOM   1928  H2  HOH B 636      16.842   8.990   8.494  1.00  0.00      B    H  
ATOM   1929  O   HOH B 637      11.407   5.777  27.500  1.00  0.00      B    O  
ATOM   1930  H1  HOH B 637      11.742   5.508  28.488  1.00  0.00      B    H  
ATOM   1931  H2  HOH B 637      10.561   6.210  27.644  1.00  0.00      B    H  
ATOM   1932  O   HOH B 638      23.907  15.724  35.618  1.00  0.00      B    O  
ATOM   1933  H1  HOH B 638      24.869  15.384  35.653  1.00  0.00      B    H  
ATOM   1934  H2  HOH B 638      23.684  16.112  36.500  1.00  0.00      B    H  
ATOM   1935  O   HOH B 639       2.650  23.253  35.056  1.00  0.00      B    O  
ATOM   1936  H1  HOH B 639       2.092  23.681  34.303  1.00  0.00      B    H  
ATOM   1937  H2  HOH B 639       2.694  22.237  34.907  1.00  0.00      B    H  
ATOM   1938  O   HOH B 640      37.966  10.912  13.327  1.00  0.00      B    O  
ATOM   1939  H1  HOH B 640      38.945  11.059  13.461  1.00  0.00      B    H  
ATOM   1940  H2  HOH B 640      37.896   9.984  12.978  1.00  0.00      B    H  
ATOM   1941  O   HOH B 641      13.046   2.582  36.713  1.00  0.00      B    O  
ATOM   1942  H1  HOH B 641      12.807   3.219  37.466  1.00  0.00      B    H  
ATOM   1943  H2  HOH B 641      12.626   1.695  36.928  1.00  0.00      B    H  
ATOM   1944  O   HOH B 642       1.565   3.310  15.102  1.00  0.00      B    O  
ATOM   1945  H1  HOH B 642       1.724   3.808  14.241  1.00  0.00      B    H  
ATOM   1946  H2  HOH B 642       2.441   3.218  15.585  1.00  0.00      B    H  
ATOM   1947  O   HOH B 643      28.414  20.497   4.218  1.00  0.00      B    O  
ATOM   1948  H1  HOH B 643      28.331  20.425   5.211  1.00  0.00      B    H  
ATOM   1949  H2  HOH B 643      28.945  21.368   4.049  1.00  0.00      B    H  
ATOM   1950  O   HOH B 644       1.629  14.010  14.894  1.00  0.00      B    O  
ATOM   1951  H1  HOH B 644       0.761  13.943  15.391  1.00  0.00      B    H  
ATOM   1952  H2  HOH B 644       2.207  14.698  15.218  1.00  0.00      B    H  
ATOM   1953  O   HOH B 645      10.982  34.342  25.341  1.00  0.00      B    O  
ATOM   1954  H1  HOH B 645      11.328  35.120  25.918  1.00  0.00      B    H  
ATOM   1955  H2  HOH B 645       9.986  34.456  25.202  1.00  0.00      B    H  
ATOM   1956  O   HOH B 646      10.643  26.933   7.292  1.00  0.00      B    O  
ATOM   1957  H1  HOH B 646      11.119  26.652   8.179  1.00  0.00      B    H  
ATOM   1958  H2  HOH B 646      11.289  26.768   6.497  1.00  0.00      B    H  
ATOM   1959  O   HOH B 647      39.146  27.812  20.887  1.00  0.00      B    O  
ATOM   1960  H1  HOH B 647      39.091  28.804  20.595  1.00  0.00      B    H  
ATOM   1961  H2  HOH B 647      38.184  27.475  21.187  1.00  0.00      B    H  
ATOM   1962  O   HOH B 648      28.424  18.564  29.410  1.00  0.00      B    O  
ATOM   1963  H1  HOH B 648      28.541  19.100  30.308  1.00  0.00      B    H  
ATOM   1964  H2  HOH B 648      28.725  19.193  28.635  1.00  0.00      B    H  
ATOM   1965  O   HOH B 649       6.171  14.712  38.000  1.00  0.00      B    O  
ATOM   1966  H1  HOH B 649       5.201  14.681  38.111  1.00  0.00      B    H  
ATOM   1967  H2  HOH B 649       6.497  13.757  37.915  1.00  0.00      B    H  
ATOM   1968  O   HOH B 650      34.862  32.008   5.714  1.00  0.00      B    O  
ATOM   1969  H1  HOH B 650      34.829  32.248   4.697  1.00  0.00      B    H  
ATOM   1970  H2  HOH B 650      35.801  32.283   6.084  1.00  0.00      B    H  
ATOM   1971  O   HOH B 651       9.460  19.139  36.988  1.00  0.00      B    O  
ATOM   1972  H1  HOH B 651       8.910  19.657  36.324  1.00  0.00      B    H  
ATOM   1973  H2  HOH B 651       9.281  18.158  36.904  1.00  0.00      B    H  
ATOM   1974  O   HOH B 652      32.697  14.627   2.061  1.00  0.00      B    O  
ATOM   1975  H1  HOH B 652      33.042  13.830   2.661  1.00  0.00      B    H  
ATOM   1976  H2  HOH B 652      32.007  14.250   1.434  1.00  0.00      B    H  
ATOM   1977  O   HOH B 653      30.831  22.823  31.322  1.00  0.00      B    O  
ATOM   1978  H1  HOH B 653      31.054  23.571  30.591  1.00  0.00      B    H  
ATOM   1979  H2  HOH B 653      31.405  22.065  31.054  1.00  0.00      B    H  
ATOM   1980  O   HOH B 654       4.333  38.943  23.721  1.00  0.00      B    O  
ATOM   1981  H1  HOH B 654       3.596  38.320  23.887  1.00  0.00      B    H  
ATOM   1982  H2  HOH B 654       4.308  39.039  22.712  1.00  0.00      B    H  
ATOM   1983  O   HOH B 655       0.073  33.202   3.029  1.00  0.00      B    O  
ATOM   1984  H1  HOH B 655       0.921  33.622   3.404  1.00  0.00      B    H  
ATOM   1985  H2  HOH B 655      -0.747  33.797   3.359  1.00  0.00      B    H  
ATOM   1986  O   HOH B 656      29.469  10.637  31.737  1.00  0.00      B    O  
ATOM   1987  H1  HOH B 656      29.227  10.348  32.763  1.00  0.00      B    H  
ATOM   1988  H2  HOH B 656      30.390  10.290  31.513  1.00  0.00      B    H  
ATOM   1989  O   HOH B 657      15.945  37.892  27.363  1.00  0.00      B    O  
ATOM   1990  H1  HOH B 657      16.490  38.682  27.805  1.00  0.00      B    H  
ATOM   1991  H2  HOH B 657      14.977  37.965  27.653  1.00  0.00      B    H  
ATOM   1992  O   HOH B 658      25.698  16.006   3.702  1.00  0.00      B    O  
ATOM   1993  H1  HOH B 658      25.782  16.702   4.442  1.00  0.00      B    H  
ATOM   1994  H2  HOH B 658      25.668  15.079   4.175  1.00  0.00      B    H  
ATOM   1995  O   HOH B 659      19.407  22.021  21.819  1.00  0.00      B    O  
ATOM   1996  H1  HOH B 659      19.353  21.093  21.375  1.00  0.00      B    H  
ATOM   1997  H2  HOH B 659      19.719  21.766  22.792  1.00  0.00      B    H  
ATOM   1998  O   HOH B 660       4.675  34.540  38.093  1.00  0.00      B    O  
ATOM   1999  H1  HOH B 660       4.137  33.949  37.473  1.00  0.00      B    H  
ATOM   2000  H2  HOH B 660       5.000  35.310  37.498  1.00  0.00      B    H  
ATOM   2001  O   HOH B 661      23.643  29.191  28.651  1.00  0.00      B    O  
ATOM   2002  H1  HOH B 661      24.135  29.504  27.790  1.00  0.00      B    H  
ATOM   2003  H2  HOH B 661      24.215  29.403  29.473  1.00  0.00      B    H  
ATOM   2004  O   HOH B 662       2.828  36.922   0.142  1.00  0.00      B    O  
ATOM   2005  H1  HOH B 662       2.294  36.138  -0.259  1.00  0.00      B    H  
ATOM   2006  H2  HOH B 662       2.518  37.097   1.084  1.00  0.00      B    H  
ATOM   2007  O   HOH B 663       5.251  36.476  36.124  1.00  0.00      B    O  
ATOM   2008  H1  HOH B 663       4.609  37.202  35.841  1.00  0.00      B    H  
ATOM   2009  H2  HOH B 663       6.135  36.862  35.837  1.00  0.00      B    H  
ATOM   2010  O   HOH B 664      36.006  32.281  24.166  1.00  0.00      B    O  
ATOM   2011  H1  HOH B 664      36.663  32.419  24.904  1.00  0.00      B    H  
ATOM   2012  H2  HOH B 664      35.264  31.777  24.440  1.00  0.00      B    H  
ATOM   2013  O   HOH B 665      12.172   4.351  25.393  1.00  0.00      B    O  
ATOM   2014  H1  HOH B 665      12.286   5.047  24.649  1.00  0.00      B    H  
ATOM   2015  H2  HOH B 665      12.064   4.883  26.275  1.00  0.00      B    H  
ATOM   2016  O   HOH B 666      14.961  31.029  24.401  1.00  0.00      B    O  
ATOM   2017  H1  HOH B 666      15.316  31.237  23.491  1.00  0.00      B    H  
ATOM   2018  H2  HOH B 666      15.370  31.643  25.051  1.00  0.00      B    H  
ATOM   2019  O   HOH B 667      16.900  13.142  30.110  1.00  0.00      B    O  
ATOM   2020  H1  HOH B 667      17.766  12.657  30.260  1.00  0.00      B    H  
ATOM   2021  H2  HOH B 667      16.803  13.738  30.915  1.00  0.00      B    H  
ATOM   2022  O   HOH B 668      38.684  23.661  11.575  1.00  0.00      B    O  
ATOM   2023  H1  HOH B 668      38.900  23.464  10.579  1.00  0.00      B    H  
ATOM   2024  H2  HOH B 668      39.490  24.120  11.985  1.00  0.00      B    H  
ATOM   2025  O   HOH B 669      36.598  38.180  21.588  1.00  0.00      B    O  
ATOM   2026  H1  HOH B 669      36.566  39.160  21.826  1.00  0.00      B    H  
ATOM   2027  H2  HOH B 669      37.493  37.865  21.940  1.00  0.00      B    H  
ATOM   2028  O   HOH B 670      28.335   4.868  11.997  1.00  0.00      B    O  
ATOM   2029  H1  HOH B 670      27.710   4.064  12.201  1.00  0.00      B    H  
ATOM   2030  H2  HOH B 670      28.798   4.700  11.099  1.00  0.00      B    H  
ATOM   2031  O   HOH B 671       3.296  19.155  25.997  1.00  0.00      B    O  
ATOM   2032  H1  HOH B 671       2.553  18.491  26.272  1.00  0.00      B    H  
ATOM   2033  H2  HOH B 671       2.986  20.054  26.248  1.00  0.00      B    H  
ATOM   2034  O   HOH B 672      30.653  15.067  25.992  1.00  0.00      B    O  
ATOM   2035  H1  HOH B 672      31.096  15.980  25.876  1.00  0.00      B    H  
ATOM   2036  H2  HOH B 672      30.994  14.639  26.806  1.00  0.00      B    H  
ATOM   2037  O   HOH B 673       0.028  16.975  15.427  1.00  0.00      B    O  
ATOM   2038  H1  HOH B 673       0.870  16.382  15.688  1.00  0.00      B    H  
ATOM   2039  H2  HOH B 673      -0.322  17.400  16.318  1.00  0.00      B    H  
ATOM   2040  O   HOH B 674      33.008  39.128   6.310  1.00  0.00      B    O  
ATOM   2041  H1  HOH B 674      32.126  39.576   6.434  1.00  0.00      B    H  
ATOM   2042  H2  HOH B 674      32.904  38.348   5.661  1.00  0.00      B    H  
ATOM   2043  O   HOH B 675      14.977   5.293  18.705  1.00  0.00      B    O  
ATOM   2044  H1  HOH B 675      14.432   4.625  19.319  1.00  0.00      B    H  
ATOM   2045  H2  HOH B 675      14.823   4.954  17.766  1.00  0.00      B    H  
ATOM   2046  O   HOH B 676      34.702  23.631  36.044  1.00  0.00      B    O  
ATOM   2047  H1  HOH B 676      34.585  24.337  35.340  1.00  0.00      B    H  
ATOM   2048  H2  HOH B 676      35.693  23.366  36.190  1.00  0.00      B    H  
ATOM   2049  O   HOH B 677      28.033  26.346  22.501  1.00  0.00      B    O  
ATOM   2050  H1  HOH B 677      28.925  25.813  22.427  1.00  0.00      B    H  
ATOM   2051  H2  HOH B 677      27.998  26.782  23.403  1.00  0.00      B    H  
ATOM   2052  O   HOH B 678      29.427  16.341  35.393  1.00  0.00      B    O  
ATOM   2053  H1  HOH B 678      28.620  15.797  34.971  1.00  0.00      B    H  
ATOM   2054  H2  HOH B 678      29.188  16.455  36.319  1.00  0.00      B    H  
ATOM   2055  O   HOH B 679      32.493  29.285   3.035  1.00  0.00      B    O  
ATOM   2056  H1  HOH B 679      32.284  30.154   3.546  1.00  0.00      B    H  
ATOM   2057  H2  HOH B 679      32.450  29.486   2.034  1.00  0.00      B    H  
ATOM   2058  O   HOH B 680       5.755  20.965   2.297  1.00  0.00      B    O  
ATOM   2059  H1  HOH B 680       6.655  21.049   2.696  1.00  0.00      B    H  
ATOM   2060  H2  HOH B 680       5.255  21.849   2.454  1.00  0.00      B    H  
ATOM   2061  O   HOH B 681      36.672   8.095  28.269  1.00  0.00      B    O  
ATOM   2062  H1  HOH B 681      35.752   8.422  27.981  1.00  0.00      B    H  
ATOM   2063  H2  HOH B 681      36.696   7.064  28.451  1.00  0.00      B    H  
ATOM   2064  O   HOH B 682      35.568   4.948   5.200  1.00  0.00      B    O  
ATOM   2065  H1  HOH B 682      35.908   5.050   6.141  1.00  0.00      B    H  
ATOM   2066  H2  HOH B 682      35.039   5.726   4.979  1.00  0.00      B    H  
ATOM   2067  O   HOH B 683      15.653   8.567  21.747  1.00  0.00      B    O  
ATOM   2068  H1  HOH B 683      15.255   8.458  22.700  1.00  0.00      B    H  
ATOM   2069  H2  HOH B 683      16.326   9.219  21.880  1.00  0.00      B    H  
ATOM   2070  O   HOH B 684      32.959  27.581  18.690  1.00  0.00      B    O  
ATOM   2071  H1  HOH B 684      33.178  28.087  17.849  1.00  0.00      B    H  
ATOM   2072  H2  HOH B 684      33.647  27.802  19.380  1.00  0.00      B    H  
ATOM   2073  O   HOH B 685      20.090   8.230   6.779  1.00  0.00      B    O  
ATOM   2074  H1  HOH B 685      20.096   7.384   6.238  1.00  0.00      B    H  
ATOM   2075  H2  HOH B 685      19.179   8.702   6.685  1.00  0.00      B    H  
ATOM   2076  O   HOH B 686       7.809  25.115  28.891  1.00  0.00      B    O  
ATOM   2077  H1  HOH B 686       8.459  24.363  29.038  1.00  0.00      B    H  
ATOM   2078  H2  HOH B 686       7.493  25.070  27.902  1.00  0.00      B    H  
ATOM   2079  O   HOH B 687       3.886   8.504   3.545  1.00  0.00      B    O  
ATOM   2080  H1  HOH B 687       3.038   8.745   4.088  1.00  0.00      B    H  
ATOM   2081  H2  HOH B 687       4.357   9.411   3.318  1.00  0.00      B    H  
ATOM   2082  O   HOH B 688      18.336  18.502  36.376  1.00  0.00      B    O  
ATOM   2083  H1  HOH B 688      19.337  18.569  36.427  1.00  0.00      B    H  
ATOM   2084  H2  HOH B 688      18.053  18.484  37.335  1.00  0.00      B    H  
ATOM   2085  O   HOH B 689      21.447  21.204  12.934  1.00  0.00      B    O  
ATOM   2086  H1  HOH B 689      21.664  20.954  11.932  1.00  0.00      B    H  
ATOM   2087  H2  HOH B 689      22.264  21.053  13.520  1.00  0.00      B    H  
ATOM   2088  O   HOH B 690       5.305  33.622   3.985  1.00  0.00      B    O  
ATOM   2089  H1  HOH B 690       4.510  33.847   4.576  1.00  0.00      B    H  
ATOM   2090  H2  HOH B 690       5.009  33.719   2.961  1.00  0.00      B    H  
ATOM   2091  O   HOH B 691      32.910  33.417   1.865  1.00  0.00      B    O  
ATOM   2092  H1  HOH B 691      32.599  32.986   1.037  1.00  0.00      B    H  
ATOM   2093  H2  HOH B 691      32.885  34.406   1.676  1.00  0.00      B    H  
ATOM   2094  O   HOH B 692      17.231  23.713   4.177  1.00  0.00      B    O  
ATOM   2095  H1  HOH B 692      18.197  23.691   4.530  1.00  0.00      B    H  
ATOM   2096  H2  HOH B 692      16.626  24.163   4.854  1.00  0.00      B    H  
ATOM   2097  O   HOH B 693      33.657   5.572  17.754  1.00  0.00      B    O  
ATOM   2098  H1  HOH B 693      33.150   5.547  18.649  1.00  0.00      B    H  
ATOM   2099  H2  HOH B 693      33.522   4.604  17.351  1.00  0.00      B    H  
ATOM   2100  O   HOH B 694      29.862  18.856  33.612  1.00  0.00      B    O  
ATOM   2101  H1  HOH B 694      30.816  18.710  33.282  1.00  0.00      B    H  
ATOM   2102  H2  HOH B 694      29.604  18.117  34.244  1.00  0.00      B    H  
ATOM   2103  O   HOH B 695      22.358   8.718  33.238  1.00  0.00      B    O  
ATOM   2104  H1  HOH B 695      23.039   8.030  33.537  1.00  0.00      B    H  
ATOM   2105  H2  HOH B 695      21.653   8.788  34.000  1.00  0.00      B    H  
ATOM   2106  O   HOH B 696      20.107  12.546   8.289  1.00  0.00      B    O  
ATOM   2107  H1  HOH B 696      19.326  12.241   8.894  1.00  0.00      B    H  
ATOM   2108  H2  HOH B 696      20.475  13.388   8.696  1.00  0.00      B    H  
ATOM   2109  O   HOH B 697      34.773   2.715   3.350  1.00  0.00      B    O  
ATOM   2110  H1  HOH B 697      35.346   2.786   2.506  1.00  0.00      B    H  
ATOM   2111  H2  HOH B 697      35.086   3.523   3.898  1.00  0.00      B    H  
ATOM   2112  O   HOH B 698      37.194   7.051  35.120  1.00  0.00      B    O  
ATOM   2113  H1  HOH B 698      38.110   6.907  34.809  1.00  0.00      B    H  
ATOM   2114  H2  HOH B 698      36.682   7.103  34.265  1.00  0.00      B    H  
ATOM   2115  O   HOH B 699      27.983  22.701  35.489  1.00  0.00      B    O  
ATOM   2116  H1  HOH B 699      28.476  23.222  34.676  1.00  0.00      B    H  
ATOM   2117  H2  HOH B 699      27.952  23.327  36.346  1.00  0.00      B    H  
ATOM   2118  O   HOH B 700      31.312  21.516  11.741  1.00  0.00      B    O  
ATOM   2119  H1  HOH B 700      32.156  21.837  12.255  1.00  0.00      B    H  
ATOM   2120  H2  HOH B 700      31.479  20.574  11.421  1.00  0.00      B    H  
ATOM   2121  O   HOH B 701      33.478  25.317  20.148  1.00  0.00      B    O  
ATOM   2122  H1  HOH B 701      33.185  26.125  19.600  1.00  0.00      B    H  
ATOM   2123  H2  HOH B 701      33.921  25.680  20.988  1.00  0.00      B    H  
ATOM   2124  O   HOH B 702      35.228  32.510   2.849  1.00  0.00      B    O  
ATOM   2125  H1  HOH B 702      35.489  31.587   2.508  1.00  0.00      B    H  
ATOM   2126  H2  HOH B 702      34.388  32.810   2.345  1.00  0.00      B    H  
ATOM   2127  O   HOH B 703      18.614   6.408   5.290  1.00  0.00      B    O  
ATOM   2128  H1  HOH B 703      19.231   6.753   4.596  1.00  0.00      B    H  
ATOM   2129  H2  HOH B 703      17.690   6.342   4.839  1.00  0.00      B    H  
ATOM   2130  O   HOH B 704      34.264  26.721  22.345  1.00  0.00      B    O  
ATOM   2131  H1  HOH B 704      33.379  27.166  22.609  1.00  0.00      B    H  
ATOM   2132  H2  HOH B 704      34.899  26.851  23.166  1.00  0.00      B    H  
ATOM   2133  O   HOH B 705      30.407   4.519  18.907  1.00  0.00      B    O  
ATOM   2134  H1  HOH B 705      29.493   4.465  19.291  1.00  0.00      B    H  
ATOM   2135  H2  HOH B 705      30.808   3.609  18.707  1.00  0.00      B    H  
ATOM   2136  O   HOH B 706      27.858  25.486  32.186  1.00  0.00      B    O  
ATOM   2137  H1  HOH B 706      28.448  26.285  32.567  1.00  0.00      B    H  
ATOM   2138  H2  HOH B 706      28.013  25.540  31.201  1.00  0.00      B    H  
ATOM   2139  O   HOH B 707       7.967  20.677   4.397  1.00  0.00      B    O  
ATOM   2140  H1  HOH B 707       8.728  21.242   4.705  1.00  0.00      B    H  
ATOM   2141  H2  HOH B 707       7.158  21.017   4.885  1.00  0.00      B    H  
ATOM   2142  O   HOH B 708      25.028  34.526   9.940  1.00  0.00      B    O  
ATOM   2143  H1  HOH B 708      25.340  35.079   9.138  1.00  0.00      B    H  
ATOM   2144  H2  HOH B 708      24.669  33.622   9.586  1.00  0.00      B    H  
ATOM   2145  O   HOH B 709       8.756  18.042  20.419  1.00  0.00      B    O  
ATOM   2146  H1  HOH B 709       9.723  18.302  20.150  1.00  0.00      B    H  
ATOM   2147  H2  HOH B 709       8.647  18.249  21.446  1.00  0.00      B    H  
ATOM   2148  O   HOH B 710      21.211  12.469  17.115  1.00  0.00      B    O  
ATOM   2149  H1  HOH B 710      20.295  12.976  16.932  1.00  0.00      B    H  
ATOM   2150  H2  HOH B 710      21.616  12.865  17.942  1.00  0.00      B    H  
ATOM   2151  O   HOH B 711      17.276  20.039  22.423  1.00  0.00      B    O  
ATOM   2152  H1  HOH B 711      16.695  19.530  21.774  1.00  0.00      B    H  
ATOM   2153  H2  HOH B 711      17.929  19.366  22.800  1.00  0.00      B    H  
ATOM   2154  O   HOH B 712      28.838  30.691   2.122  1.00  0.00      B    O  
ATOM   2155  H1  HOH B 712      28.335  30.816   3.047  1.00  0.00      B    H  
ATOM   2156  H2  HOH B 712      28.877  29.725   1.995  1.00  0.00      B    H  
ATOM   2157  O   HOH B 713      34.817  28.016   3.466  1.00  0.00      B    O  
ATOM   2158  H1  HOH B 713      34.981  28.053   4.485  1.00  0.00      B    H  
ATOM   2159  H2  HOH B 713      34.044  28.623   3.237  1.00  0.00      B    H  
ATOM   2160  O   HOH B 714       7.867  34.148  38.198  1.00  0.00      B    O  
ATOM   2161  H1  HOH B 714       6.965  34.554  38.310  1.00  0.00      B    H  
ATOM   2162  H2  HOH B 714       8.297  34.770  37.552  1.00  0.00      B    H  
ATOM   2163  O   HOH B 715       9.642  37.602  27.886  1.00  0.00      B    O  
ATOM   2164  H1  HOH B 715       8.900  37.850  28.588  1.00  0.00      B    H  
ATOM   2165  H2  HOH B 715       9.319  37.787  26.939  1.00  0.00      B    H  
ATOM   2166  O   HOH B 716      22.692  16.605  38.043  1.00  0.00      B    O  
ATOM   2167  H1  HOH B 716      21.998  17.069  37.432  1.00  0.00      B    H  
ATOM   2168  H2  HOH B 716      22.359  15.657  38.137  1.00  0.00      B    H  
ATOM   2169  O   HOH B 717      17.951   0.281   6.800  1.00  0.00      B    O  
ATOM   2170  H1  HOH B 717      18.843   0.144   7.297  1.00  0.00      B    H  
ATOM   2171  H2  HOH B 717      17.158  -0.076   7.365  1.00  0.00      B    H  
ATOM   2172  O   HOH B 718      23.342   7.939  15.163  1.00  0.00      B    O  
ATOM   2173  H1  HOH B 718      24.281   8.211  14.920  1.00  0.00      B    H  
ATOM   2174  H2  HOH B 718      23.043   8.229  16.064  1.00  0.00      B    H  
ATOM   2175  O   HOH B 719      36.508  38.942  18.745  1.00  0.00      B    O  
ATOM   2176  H1  HOH B 719      37.300  38.507  18.273  1.00  0.00      B    H  
ATOM   2177  H2  HOH B 719      36.648  38.873  19.716  1.00  0.00      B    H  
ATOM   2178  O   HOH B 720      18.658  12.075  33.177  1.00  0.00      B    O  
ATOM   2179  H1  HOH B 720      18.141  12.461  33.981  1.00  0.00      B    H  
ATOM   2180  H2  HOH B 720      18.386  11.119  33.118  1.00  0.00      B    H  
ATOM   2181  O   HOH B 721      23.627   8.805  37.329  1.00  0.00      B    O  
ATOM   2182  H1  HOH B 721      24.021   7.903  37.017  1.00  0.00      B    H  
ATOM   2183  H2  HOH B 721      23.659   9.501  36.623  1.00  0.00      B    H  
ATOM   2184  O   HOH B 722       5.005  27.727  31.977  1.00  0.00      B    O  
ATOM   2185  H1  HOH B 722       5.803  27.139  32.149  1.00  0.00      B    H  
ATOM   2186  H2  HOH B 722       4.274  27.432  32.592  1.00  0.00      B    H  
ATOM   2187  O   HOH B 723       3.689   6.026   2.296  1.00  0.00      B    O  
ATOM   2188  H1  HOH B 723       3.265   5.565   3.130  1.00  0.00      B    H  
ATOM   2189  H2  HOH B 723       3.753   7.033   2.439  1.00  0.00      B    H  
ATOM   2190  O   HOH B 724      28.832  26.861  38.540  1.00  0.00      B    O  
ATOM   2191  H1  HOH B 724      29.683  27.298  38.168  1.00  0.00      B    H  
ATOM   2192  H2  HOH B 724      28.899  27.070  39.527  1.00  0.00      B    H  
ATOM   2193  O   HOH B 725      28.362  24.225  28.113  1.00  0.00      B    O  
ATOM   2194  H1  HOH B 725      28.081  24.085  27.133  1.00  0.00      B    H  
ATOM   2195  H2  HOH B 725      27.637  23.790  28.661  1.00  0.00      B    H  
ATOM   2196  O   HOH B 726      13.924   4.573  35.295  1.00  0.00      B    O  
ATOM   2197  H1  HOH B 726      13.547   3.668  35.629  1.00  0.00      B    H  
ATOM   2198  H2  HOH B 726      14.487   4.249  34.537  1.00  0.00      B    H  
ATOM   2199  O   HOH B 727       0.463  27.913  39.257  1.00  0.00      B    O  
ATOM   2200  H1  HOH B 727       0.304  28.293  38.328  1.00  0.00      B    H  
ATOM   2201  H2  HOH B 727       0.205  26.913  39.320  1.00  0.00      B    H  
ATOM   2202  O   HOH B 728       3.625  32.608  36.484  1.00  0.00      B    O  
ATOM   2203  H1  HOH B 728       4.216  31.949  35.972  1.00  0.00      B    H  
ATOM   2204  H2  HOH B 728       2.970  33.004  35.788  1.00  0.00      B    H  
ATOM   2205  O   HOH B 729      15.560  20.574  29.796  1.00  0.00      B    O  
ATOM   2206  H1  HOH B 729      14.853  20.769  29.070  1.00  0.00      B    H  
ATOM   2207  H2  HOH B 729      16.235  21.349  29.662  1.00  0.00      B    H  
ATOM   2208  O   HOH B 730      32.438   9.827  34.236  1.00  0.00      B    O  
ATOM   2209  H1  HOH B 730      33.241   9.981  34.804  1.00  0.00      B    H  
ATOM   2210  H2  HOH B 730      31.692  10.480  34.493  1.00  0.00      B    H  
ATOM   2211  O   HOH B 731      27.356  21.968  29.714  1.00  0.00      B    O  
ATOM   2212  H1  HOH B 731      26.315  21.836  29.793  1.00  0.00      B    H  
ATOM   2213  H2  HOH B 731      27.785  21.424  30.443  1.00  0.00      B    H  
ATOM   2214  O   HOH B 732      10.848  18.107   1.970  1.00  0.00      B    O  
ATOM   2215  H1  HOH B 732      11.692  18.594   2.249  1.00  0.00      B    H  
ATOM   2216  H2  HOH B 732      10.317  17.868   2.774  1.00  0.00      B    H  
ATOM   2217  O   HOH B 733      17.101  30.321  26.737  1.00  0.00      B    O  
ATOM   2218  H1  HOH B 733      16.581  29.452  26.438  1.00  0.00      B    H  
ATOM   2219  H2  HOH B 733      16.450  30.983  27.143  1.00  0.00      B    H  
ATOM   2220  O   HOH B 734       7.128  25.043  17.854  1.00  0.00      B    O  
ATOM   2221  H1  HOH B 734       6.382  25.607  17.512  1.00  0.00      B    H  
ATOM   2222  H2  HOH B 734       6.739  24.476  18.578  1.00  0.00      B    H  
ATOM   2223  O   HOH B 735      25.089   3.351  14.444  1.00  0.00      B    O  
ATOM   2224  H1  HOH B 735      25.187   4.320  14.647  1.00  0.00      B    H  
ATOM   2225  H2  HOH B 735      24.164   3.244  14.025  1.00  0.00      B    H  
ATOM   2226  O   HOH B 736      18.385  19.933  39.016  1.00  0.00      B    O  
ATOM   2227  H1  HOH B 736      19.417  20.026  38.966  1.00  0.00      B    H  
ATOM   2228  H2  HOH B 736      17.939  20.634  38.385  1.00  0.00      B    H  
ATOM   2229  O   HOH B 737       4.755   9.946  10.584  1.00  0.00      B    O  
ATOM   2230  H1  HOH B 737       5.203   9.851  11.480  1.00  0.00      B    H  
ATOM   2231  H2  HOH B 737       4.577  10.892  10.408  1.00  0.00      B    H  
ATOM   2232  O   HOH B 738       2.615  16.100  19.197  1.00  0.00      B    O  
ATOM   2233  H1  HOH B 738       2.345  17.067  19.214  1.00  0.00      B    H  
ATOM   2234  H2  HOH B 738       3.488  16.021  19.774  1.00  0.00      B    H  
ATOM   2235  O   HOH B 739      38.867  26.266   8.331  1.00  0.00      B    O  
ATOM   2236  H1  HOH B 739      38.185  26.034   7.711  1.00  0.00      B    H  
ATOM   2237  H2  HOH B 739      39.119  27.246   8.315  1.00  0.00      B    H  
ATOM   2238  O   HOH B 740       7.175  25.382  26.265  1.00  0.00      B    O  
ATOM   2239  H1  HOH B 740       7.670  26.291  26.260  1.00  0.00      B    H  
ATOM   2240  H2  HOH B 740       7.951  24.790  25.950  1.00  0.00      B    H  
ATOM   2241  O   HOH B 741      30.226  28.329  30.743  1.00  0.00      B    O  
ATOM   2242  H1  HOH B 741      30.069  27.948  31.674  1.00  0.00      B    H  
ATOM   2243  H2  HOH B 741      29.834  29.338  30.781  1.00  0.00      B    H  
ATOM   2244  O   HOH B 742      21.933  11.881  13.300  1.00  0.00      B    O  
ATOM   2245  H1  HOH B 742      21.615  10.894  13.249  1.00  0.00      B    H  
ATOM   2246  H2  HOH B 742      21.828  12.207  14.253  1.00  0.00      B    H  
ATOM   2247  O   HOH B 743      10.451  22.319   9.841  1.00  0.00      B    O  
ATOM   2248  H1  HOH B 743      11.306  22.547   9.350  1.00  0.00      B    H  
ATOM   2249  H2  HOH B 743       9.683  22.631   9.201  1.00  0.00      B    H  
ATOM   2250  O   HOH B 744      15.945  28.826   3.042  1.00  0.00      B    O  
ATOM   2251  H1  HOH B 744      14.978  28.794   2.741  1.00  0.00      B    H  
ATOM   2252  H2  HOH B 744      15.988  29.219   3.991  1.00  0.00      B    H  
ATOM   2253  O   HOH B 745       1.638   3.622  29.971  1.00  0.00      B    O  
ATOM   2254  H1  HOH B 745       0.966   4.418  29.716  1.00  0.00      B    H  
ATOM   2255  H2  HOH B 745       2.058   3.358  29.090  1.00  0.00      B    H  
ATOM   2256  O   HOH B 746      32.524  33.748  14.066  1.00  0.00      B    O  
ATOM   2257  H1  HOH B 746      33.378  33.430  14.463  1.00  0.00      B    H  
ATOM   2258  H2  HOH B 746      32.331  33.076  13.329  1.00  0.00      B    H  
ATOM   2259  O   HOH B 747      24.675  30.224  30.951  1.00  0.00      B    O  
ATOM   2260  H1  HOH B 747      24.251  29.613  31.649  1.00  0.00      B    H  
ATOM   2261  H2  HOH B 747      25.562  29.742  30.737  1.00  0.00      B    H  
ATOM   2262  O   HOH B 748       5.232   1.821  28.122  1.00  0.00      B    O  
ATOM   2263  H1  HOH B 748       4.295   2.246  28.120  1.00  0.00      B    H  
ATOM   2264  H2  HOH B 748       5.328   1.314  27.237  1.00  0.00      B    H  
ATOM   2265  O   HOH B 749      36.404  14.932  31.265  1.00  0.00      B    O  
ATOM   2266  H1  HOH B 749      37.046  15.560  30.792  1.00  0.00      B    H  
ATOM   2267  H2  HOH B 749      36.597  15.034  32.275  1.00  0.00      B    H  
ATOM   2268  O   HOH B 750      21.584   4.669  29.074  1.00  0.00      B    O  
ATOM   2269  H1  HOH B 750      21.512   4.822  28.092  1.00  0.00      B    H  
ATOM   2270  H2  HOH B 750      20.835   5.176  29.583  1.00  0.00      B    H  
ATOM   2271  O   HOH B 751      25.390   7.488   2.187  1.00  0.00      B    O  
ATOM   2272  H1  HOH B 751      24.547   7.212   2.737  1.00  0.00      B    H  
ATOM   2273  H2  HOH B 751      26.194   7.172   2.696  1.00  0.00      B    H  
ATOM   2274  O   HOH B 752       5.861  31.754   8.423  1.00  0.00      B    O  
ATOM   2275  H1  HOH B 752       6.212  32.655   8.133  1.00  0.00      B    H  
ATOM   2276  H2  HOH B 752       6.532  31.431   9.126  1.00  0.00      B    H  
ATOM   2277  O   HOH B 753       4.709  12.286  17.507  1.00  0.00      B    O  
ATOM   2278  H1  HOH B 753       5.282  11.441  17.476  1.00  0.00      B    H  
ATOM   2279  H2  HOH B 753       3.756  12.074  17.300  1.00  0.00      B    H  
ATOM   2280  O   HOH B 754       3.739   2.566  35.507  1.00  0.00      B    O  
ATOM   2281  H1  HOH B 754       4.490   2.573  36.161  1.00  0.00      B    H  
ATOM   2282  H2  HOH B 754       3.933   3.332  34.843  1.00  0.00      B    H  
ATOM   2283  O   HOH B 755      30.087  37.272  18.101  1.00  0.00      B    O  
ATOM   2284  H1  HOH B 755      30.980  36.810  18.087  1.00  0.00      B    H  
ATOM   2285  H2  HOH B 755      29.473  36.779  17.496  1.00  0.00      B    H  
ATOM   2286  O   HOH B 756      33.976   0.252  34.409  1.00  0.00      B    O  
ATOM   2287  H1  HOH B 756      33.685   1.100  34.811  1.00  0.00      B    H  
ATOM   2288  H2  HOH B 756      34.102  -0.413  35.149  1.00  0.00      B    H  
ATOM   2289  O   HOH B 757      32.576   7.041  27.194  1.00  0.00      B    O  
ATOM   2290  H1  HOH B 757      32.058   6.622  26.404  1.00  0.00      B    H  
ATOM   2291  H2  HOH B 757      31.899   7.685  27.567  1.00  0.00      B    H  
ATOM   2292  O   HOH B 758      36.074  23.440  11.672  1.00  0.00      B    O  
ATOM   2293  H1  HOH B 758      35.785  24.419  11.489  1.00  0.00      B    H  
ATOM   2294  H2  HOH B 758      37.089  23.380  11.743  1.00  0.00      B    H  
ATOM   2295  O   HOH B 759       0.968  12.545   5.161  1.00  0.00      B    O  
ATOM   2296  H1  HOH B 759       0.700  13.504   4.802  1.00  0.00      B    H  
ATOM   2297  H2  HOH B 759       0.293  12.165   5.817  1.00  0.00      B    H  
ATOM   2298  O   HOH B 760      25.305  24.436  27.851  1.00  0.00      B    O  
ATOM   2299  H1  HOH B 760      25.047  23.748  28.555  1.00  0.00      B    H  
ATOM   2300  H2  HOH B 760      24.505  25.022  27.708  1.00  0.00      B    H  
ATOM   2301  O   HOH B 761      11.837   6.075  34.053  1.00  0.00      B    O  
ATOM   2302  H1  HOH B 761      11.255   6.272  34.815  1.00  0.00      B    H  
ATOM   2303  H2  HOH B 761      12.629   5.565  34.466  1.00  0.00      B    H  
ATOM   2304  O   HOH B 762      30.557   2.878  31.332  1.00  0.00      B    O  
ATOM   2305  H1  HOH B 762      30.509   2.784  32.303  1.00  0.00      B    H  
ATOM   2306  H2  HOH B 762      31.531   2.820  31.062  1.00  0.00      B    H  
ATOM   2307  O   HOH B 763      11.563  37.474   7.732  1.00  0.00      B    O  
ATOM   2308  H1  HOH B 763      11.882  36.593   7.980  1.00  0.00      B    H  
ATOM   2309  H2  HOH B 763      10.507  37.304   7.602  1.00  0.00      B    H  
ATOM   2310  O   HOH B 764       8.724  23.817  24.507  1.00  0.00      B    O  
ATOM   2311  H1  HOH B 764       8.144  23.672  23.679  1.00  0.00      B    H  
ATOM   2312  H2  HOH B 764       9.056  22.894  24.826  1.00  0.00      B    H  
ATOM   2313  O   HOH B 765      30.928  11.926  35.828  1.00  0.00      B    O  
ATOM   2314  H1  HOH B 765      30.549  12.361  34.942  1.00  0.00      B    H  
ATOM   2315  H2  HOH B 765      30.140  11.488  36.337  1.00  0.00      B    H  
ATOM   2316  O   HOH B 766      32.270  11.103  10.446  1.00  0.00      B    O  
ATOM   2317  H1  HOH B 766      32.139  11.660  11.332  1.00  0.00      B    H  
ATOM   2318  H2  HOH B 766      32.857  11.779   9.928  1.00  0.00      B    H  
ATOM   2319  O   HOH B 767      23.097  38.480  14.074  1.00  0.00      B    O  
ATOM   2320  H1  HOH B 767      22.562  37.758  14.506  1.00  0.00      B    H  
ATOM   2321  H2  HOH B 767      23.899  38.727  14.676  1.00  0.00      B    H  
ATOM   2322  O   HOH B 768       1.434   8.046  30.469  1.00  0.00      B    O  
ATOM   2323  H1  HOH B 768       1.715   7.077  30.620  1.00  0.00      B    H  
ATOM   2324  H2  HOH B 768       1.545   8.136  29.459  1.00  0.00      B    H  
ATOM   2325  O   HOH B 769      24.433  22.400  33.182  1.00  0.00      B    O  
ATOM   2326  H1  HOH B 769      23.681  21.753  32.891  1.00  0.00      B    H  
ATOM   2327  H2  HOH B 769      24.995  21.947  33.975  1.00  0.00      B    H  
ATOM   2328  O   HOH B 770      24.222  36.908   6.576  1.00  0.00      B    O  
ATOM   2329  H1  HOH B 770      25.018  36.544   7.125  1.00  0.00      B    H  
ATOM   2330  H2  HOH B 770      23.652  37.641   7.018  1.00  0.00      B    H  
ATOM   2331  O   HOH B 771       8.851   1.457  10.967  1.00  0.00      B    O  
ATOM   2332  H1  HOH B 771       8.548   0.491  10.899  1.00  0.00      B    H  
ATOM   2333  H2  HOH B 771       8.105   2.087  10.693  1.00  0.00      B    H  
ATOM   2334  O   HOH B 772      17.321   9.678  38.138  1.00  0.00      B    O  
ATOM   2335  H1  HOH B 772      16.357   9.875  37.770  1.00  0.00      B    H  
ATOM   2336  H2  HOH B 772      17.366  10.076  39.097  1.00  0.00      B    H  
ATOM   2337  O   HOH B 773      28.925  22.670   0.065  1.00  0.00      B    O  
ATOM   2338  H1  HOH B 773      29.277  23.208   0.900  1.00  0.00      B    H  
ATOM   2339  H2  HOH B 773      28.329  23.328  -0.483  1.00  0.00      B    H  
ATOM   2340  O   HOH B 774      32.668  35.981   1.039  1.00  0.00      B    O  
ATOM   2341  H1  HOH B 774      33.553  36.489   1.080  1.00  0.00      B    H  
ATOM   2342  H2  HOH B 774      32.210  36.245   0.173  1.00  0.00      B    H  
ATOM   2343  O   HOH B 775      19.216  33.885  14.614  1.00  0.00      B    O  
ATOM   2344  H1  HOH B 775      19.449  33.733  15.607  1.00  0.00      B    H  
ATOM   2345  H2  HOH B 775      20.033  34.237  14.103  1.00  0.00      B    H  
ATOM   2346  O   HOH B 776      26.446   7.097   5.435  1.00  0.00      B    O  
ATOM   2347  H1  HOH B 776      27.493   7.013   5.558  1.00  0.00      B    H  
ATOM   2348  H2  HOH B 776      26.249   6.133   5.343  1.00  0.00      B    H  
ATOM   2349  O   HOH B 777      15.918  38.537   2.743  1.00  0.00      B    O  
ATOM   2350  H1  HOH B 777      14.999  38.926   2.637  1.00  0.00      B    H  
ATOM   2351  H2  HOH B 777      16.388  38.464   1.823  1.00  0.00      B    H  
ATOM   2352  O   HOH B 778      37.490  11.722   2.393  1.00  0.00      B    O  
ATOM   2353  H1  HOH B 778      37.222  12.583   2.873  1.00  0.00      B    H  
ATOM   2354  H2  HOH B 778      38.349  11.859   1.912  1.00  0.00      B    H  
ATOM   2355  O   HOH B 779      24.780   0.149  37.849  1.00  0.00      B    O  
ATOM   2356  H1  HOH B 779      24.687   0.113  38.909  1.00  0.00      B    H  
ATOM   2357  H2  HOH B 779      24.193   0.936  37.464  1.00  0.00      B    H  
ATOM   2358  O   HOH B 780      14.868  24.622  26.777  1.00  0.00      B    O  
ATOM   2359  H1  HOH B 780      14.988  24.494  27.754  1.00  0.00      B    H  
ATOM   2360  H2  HOH B 780      15.651  25.188  26.460  1.00  0.00      B    H  
ATOM   2361  O   HOH B 781      15.865  24.153  37.847  1.00  0.00      B    O  
ATOM   2362  H1  HOH B 781      16.479  23.413  37.601  1.00  0.00      B    H  
ATOM   2363  H2  HOH B 781      15.151  24.159  37.161  1.00  0.00      B    H  
ATOM   2364  O   HOH B 782      38.879   1.027   1.968  1.00  0.00      B    O  
ATOM   2365  H1  HOH B 782      38.581   1.720   2.666  1.00  0.00      B    H  
ATOM   2366  H2  HOH B 782      38.323   1.220   1.091  1.00  0.00      B    H  
ATOM   2367  O   HOH B 783      31.197   9.230  28.003  1.00  0.00      B    O  
ATOM   2368  H1  HOH B 783      31.586  10.074  28.354  1.00  0.00      B    H  
ATOM   2369  H2  HOH B 783      30.467   9.524  27.393  1.00  0.00      B    H  
ATOM   2370  O   HOH B 784      23.201   4.947  23.630  1.00  0.00      B    O  
ATOM   2371  H1  HOH B 784      23.442   4.305  22.876  1.00  0.00      B    H  
ATOM   2372  H2  HOH B 784      22.532   5.569  23.277  1.00  0.00      B    H  
ATOM   2373  O   HOH B 785      19.620  38.944  24.180  1.00  0.00      B    O  
ATOM   2374  H1  HOH B 785      19.604  38.450  25.118  1.00  0.00      B    H  
ATOM   2375  H2  HOH B 785      20.206  38.397  23.537  1.00  0.00      B    H  
ATOM   2376  O   HOH B 786      14.058  26.294  20.800  1.00  0.00      B    O  
ATOM   2377  H1  HOH B 786      13.978  25.499  21.484  1.00  0.00      B    H  
ATOM   2378  H2  HOH B 786      14.799  26.031  20.078  1.00  0.00      B    H  
ATOM   2379  O   HOH B 787       8.789   6.419  18.104  1.00  0.00      B    O  
ATOM   2380  H1  HOH B 787       8.332   6.236  18.993  1.00  0.00      B    H  
ATOM   2381  H2  HOH B 787       8.020   6.540  17.520  1.00  0.00      B    H  
ATOM   2382  O   HOH B 788       5.149  17.006   6.285  1.00  0.00      B    O  
ATOM   2383  H1  HOH B 788       4.731  17.605   7.012  1.00  0.00      B    H  
ATOM   2384  H2  HOH B 788       4.952  17.281   5.328  1.00  0.00      B    H  
ATOM   2385  O   HOH B 789      21.695  23.106  27.801  1.00  0.00      B    O  
ATOM   2386  H1  HOH B 789      21.927  22.492  28.584  1.00  0.00      B    H  
ATOM   2387  H2  HOH B 789      20.972  23.669  28.147  1.00  0.00      B    H  
ATOM   2388  O   HOH B 790      27.493  19.043  19.757  1.00  0.00      B    O  
ATOM   2389  H1  HOH B 790      28.387  19.201  20.258  1.00  0.00      B    H  
ATOM   2390  H2  HOH B 790      27.700  18.612  18.840  1.00  0.00      B    H  
ATOM   2391  O   HOH B 791       8.724  36.921   7.718  1.00  0.00      B    O  
ATOM   2392  H1  HOH B 791       8.097  37.650   8.054  1.00  0.00      B    H  
ATOM   2393  H2  HOH B 791       8.428  35.996   8.024  1.00  0.00      B    H  
ATOM   2394  O   HOH B 792      29.093  34.874   4.074  1.00  0.00      B    O  
ATOM   2395  H1  HOH B 792      28.134  34.466   4.076  1.00  0.00      B    H  
ATOM   2396  H2  HOH B 792      29.689  34.096   4.314  1.00  0.00      B    H  
ATOM   2397  O   HOH B 793      14.597  14.546  17.622  1.00  0.00      B    O  
ATOM   2398  H1  HOH B 793      14.791  13.996  18.478  1.00  0.00      B    H  
ATOM   2399  H2  HOH B 793      14.153  15.439  17.928  1.00  0.00      B    H  
ATOM   2400  O   HOH B 794       3.873  18.873   7.865  1.00  0.00      B    O  
ATOM   2401  H1  HOH B 794       4.738  19.200   8.279  1.00  0.00      B    H  
ATOM   2402  H2  HOH B 794       3.185  19.410   8.379  1.00  0.00      B    H  
ATOM   2403  O   HOH B 795      24.357  19.414   7.458  1.00  0.00      B    O  
ATOM   2404  H1  HOH B 795      23.388  19.422   7.135  1.00  0.00      B    H  
ATOM   2405  H2  HOH B 795      24.518  18.721   8.160  1.00  0.00      B    H  
ATOM   2406  O   HOH B 796      38.491  25.089  33.950  1.00  0.00      B    O  
ATOM   2407  H1  HOH B 796      39.210  25.500  34.472  1.00  0.00      B    H  
ATOM   2408  H2  HOH B 796      37.976  25.784  33.345  1.00  0.00      B    H  
ATOM   2409  O   HOH B 797      18.734  35.769  11.595  1.00  0.00      B    O  
ATOM   2410  H1  HOH B 797      18.292  35.144  10.957  1.00  0.00      B    H  
ATOM   2411  H2  HOH B 797      18.146  36.580  11.717  1.00  0.00      B    H  
ATOM   2412  O   HOH B 798      36.705  23.425   5.730  1.00  0.00      B    O  
ATOM   2413  H1  HOH B 798      36.994  22.496   5.487  1.00  0.00      B    H  
ATOM   2414  H2  HOH B 798      36.201  23.773   4.923  1.00  0.00      B    H  
ATOM   2415  O   HOH B 799       4.713  23.208  30.685  1.00  0.00      B    O  
ATOM   2416  H1  HOH B 799       5.459  22.571  30.627  1.00  0.00      B    H  
ATOM   2417  H2  HOH B 799       5.000  24.072  30.285  1.00  0.00      B    H  
ATOM   2418  O   HOH B 800      24.804  37.105  35.897  1.00  0.00      B    O  
ATOM   2419  H1  HOH B 800      23.799  37.028  35.718  1.00  0.00      B    H  
ATOM   2420  H2  HOH B 800      24.994  37.866  36.583  1.00  0.00      B    H  
ATOM   2421  O   HOH B 801      24.017  13.505   2.197  1.00  0.00      B    O  
ATOM   2422  H1  HOH B 801      24.483  13.748   3.039  1.00  0.00      B    H  
ATOM   2423  H2  HOH B 801      24.030  12.489   2.184  1.00  0.00      B    H  
ATOM   2424  O   HOH B 802      20.997  31.069   7.098  1.00  0.00      B    O  
ATOM   2425  H1  HOH B 802      21.394  32.031   7.129  1.00  0.00      B    H  
ATOM   2426  H2  HOH B 802      21.631  30.431   7.601  1.00  0.00      B    H  
ATOM   2427  O   HOH B 803      32.287  15.821  35.623  1.00  0.00      B    O  
ATOM   2428  H1  HOH B 803      31.332  15.836  35.262  1.00  0.00      B    H  
ATOM   2429  H2  HOH B 803      32.600  16.805  35.493  1.00  0.00      B    H  
ATOM   2430  O   HOH B 804      15.117  30.184  19.397  1.00  0.00      B    O  
ATOM   2431  H1  HOH B 804      14.163  30.356  19.371  1.00  0.00      B    H  
ATOM   2432  H2  HOH B 804      15.661  31.033  19.114  1.00  0.00      B    H  
ATOM   2433  O   HOH B 805      12.204   4.755   3.881  1.00  0.00      B    O  
ATOM   2434  H1  HOH B 805      11.656   5.632   3.704  1.00  0.00      B    H  
ATOM   2435  H2  HOH B 805      12.923   4.668   3.102  1.00  0.00      B    H  
ATOM   2436  O   HOH B 806      23.946   9.929  19.607  1.00  0.00      B    O  
ATOM   2437  H1  HOH B 806      23.815   9.090  20.141  1.00  0.00      B    H  
ATOM   2438  H2  HOH B 806      23.865  10.693  20.316  1.00  0.00      B    H  
ATOM   2439  O   HOH B 807      26.313   7.849  21.641  1.00  0.00      B    O  
ATOM   2440  H1  HOH B 807      26.326   7.310  22.514  1.00  0.00      B    H  
ATOM   2441  H2  HOH B 807      27.036   7.584  21.010  1.00  0.00      B    H  
ATOM   2442  O   HOH B 808      38.437  22.504  14.166  1.00  0.00      B    O  
ATOM   2443  H1  HOH B 808      38.757  23.290  14.705  1.00  0.00      B    H  
ATOM   2444  H2  HOH B 808      38.513  22.836  13.200  1.00  0.00      B    H  
ATOM   2445  O   HOH B 809      33.293  20.021   1.727  1.00  0.00      B    O  
ATOM   2446  H1  HOH B 809      32.595  19.285   1.556  1.00  0.00      B    H  
ATOM   2447  H2  HOH B 809      34.106  19.553   2.130  1.00  0.00      B    H  
ATOM   2448  O   HOH B 810      30.559   4.455  29.278  1.00  0.00      B    O  
ATOM   2449  H1  HOH B 810      30.054   5.284  29.538  1.00  0.00      B    H  
ATOM   2450  H2  HOH B 810      30.780   3.918  30.069  1.00  0.00      B    H  
ATOM   2451  O   HOH B 811      29.404  21.817  14.573  1.00  0.00      B    O  
ATOM   2452  H1  HOH B 811      29.685  20.844  14.601  1.00  0.00      B    H  
ATOM   2453  H2  HOH B 811      28.671  21.893  13.858  1.00  0.00      B    H  
ATOM   2454  O   HOH B 812      27.777  32.159  24.175  1.00  0.00      B    O  
ATOM   2455  H1  HOH B 812      27.032  32.831  24.151  1.00  0.00      B    H  
ATOM   2456  H2  HOH B 812      28.676  32.625  24.338  1.00  0.00      B    H  
ATOM   2457  O   HOH B 813      20.640  24.855   0.411  1.00  0.00      B    O  
ATOM   2458  H1  HOH B 813      21.547  24.791   0.883  1.00  0.00      B    H  
ATOM   2459  H2  HOH B 813      19.923  24.354   0.914  1.00  0.00      B    H  
ATOM   2460  O   HOH B 814      31.937   4.062  13.672  1.00  0.00      B    O  
ATOM   2461  H1  HOH B 814      32.023   3.034  13.846  1.00  0.00      B    H  
ATOM   2462  H2  HOH B 814      31.670   4.473  14.550  1.00  0.00      B    H  
ATOM   2463  O   HOH B 815      21.548   6.947   1.637  1.00  0.00      B    O  
ATOM   2464  H1  HOH B 815      20.957   6.192   1.277  1.00  0.00      B    H  
ATOM   2465  H2  HOH B 815      22.053   6.518   2.344  1.00  0.00      B    H  
ATOM   2466  O   HOH B 816      17.613   1.742   1.299  1.00  0.00      B    O  
ATOM   2467  H1  HOH B 816      18.155   2.608   1.228  1.00  0.00      B    H  
ATOM   2468  H2  HOH B 816      17.520   1.567   2.267  1.00  0.00      B    H  
ATOM   2469  O   HOH B 817      33.846  30.356   9.300  1.00  0.00      B    O  
ATOM   2470  H1  HOH B 817      32.920  29.994   9.602  1.00  0.00      B    H  
ATOM   2471  H2  HOH B 817      34.052  30.071   8.313  1.00  0.00      B    H  
ATOM   2472  O   HOH B 818      16.729  15.568  16.220  1.00  0.00      B    O  
ATOM   2473  H1  HOH B 818      15.962  15.081  16.690  1.00  0.00      B    H  
ATOM   2474  H2  HOH B 818      16.423  16.315  15.699  1.00  0.00      B    H  
ATOM   2475  O   HOH B 819       5.436  21.280   5.642  1.00  0.00      B    O  
ATOM   2476  H1  HOH B 819       4.583  21.778   5.636  1.00  0.00      B    H  
ATOM   2477  H2  HOH B 819       5.280  20.414   6.106  1.00  0.00      B    H  
ATOM   2478  O   HOH B 820      37.345  37.737   3.105  1.00  0.00      B    O  
ATOM   2479  H1  HOH B 820      36.820  38.542   3.528  1.00  0.00      B    H  
ATOM   2480  H2  HOH B 820      37.755  37.262   3.851  1.00  0.00      B    H  
ATOM   2481  O   HOH B 821      27.617   9.693  11.656  1.00  0.00      B    O  
ATOM   2482  H1  HOH B 821      26.916  10.413  11.386  1.00  0.00      B    H  
ATOM   2483  H2  HOH B 821      27.242   8.794  11.274  1.00  0.00      B    H  
ATOM   2484  O   HOH B 822       4.402   2.366  10.327  1.00  0.00      B    O  
ATOM   2485  H1  HOH B 822       4.046   2.956   9.606  1.00  0.00      B    H  
ATOM   2486  H2  HOH B 822       3.542   1.953  10.627  1.00  0.00      B    H  
ATOM   2487  O   HOH B 823      25.610   6.582  13.884  1.00  0.00      B    O  
ATOM   2488  H1  HOH B 823      25.722   6.612  12.928  1.00  0.00      B    H  
ATOM   2489  H2  HOH B 823      25.663   7.511  14.213  1.00  0.00      B    H  
ATOM   2490  O   HOH B 824      13.193  15.734   4.704  1.00  0.00      B    O  
ATOM   2491  H1  HOH B 824      13.086  16.697   5.006  1.00  0.00      B    H  
ATOM   2492  H2  HOH B 824      13.617  15.187   5.458  1.00  0.00      B    H  
ATOM   2493  O   HOH B 825      26.813   2.778  12.460  1.00  0.00      B    O  
ATOM   2494  H1  HOH B 825      26.640   1.785  12.325  1.00  0.00      B    H  
ATOM   2495  H2  HOH B 825      26.071   3.111  13.164  1.00  0.00      B    H  
ATOM   2496  O   HOH B 826      16.686  26.711  38.343  1.00  0.00      B    O  
ATOM   2497  H1  HOH B 826      16.315  26.827  39.297  1.00  0.00      B    H  
ATOM   2498  H2  HOH B 826      16.397  25.761  38.031  1.00  0.00      B    H  
ATOM   2499  O   HOH B 827       1.382  29.685  25.055  1.00  0.00      B    O  
ATOM   2500  H1  HOH B 827       1.444  28.630  24.940  1.00  0.00      B    H  
ATOM   2501  H2  HOH B 827       1.001  29.796  26.012  1.00  0.00      B    H  
ATOM   2502  O   HOH B 828      13.450  32.086  12.244  1.00  0.00      B    O  
ATOM   2503  H1  HOH B 828      14.130  31.439  12.647  1.00  0.00      B    H  
ATOM   2504  H2  HOH B 828      13.793  33.030  12.333  1.00  0.00      B    H  
ATOM   2505  O   HOH B 829      26.409  34.834  14.531  1.00  0.00      B    O  
ATOM   2506  H1  HOH B 829      26.467  34.461  13.560  1.00  0.00      B    H  
ATOM   2507  H2  HOH B 829      25.808  35.632  14.439  1.00  0.00      B    H  
ATOM   2508  O   HOH B 830       5.811  26.020   6.230  1.00  0.00      B    O  
ATOM   2509  H1  HOH B 830       6.530  26.707   5.934  1.00  0.00      B    H  
ATOM   2510  H2  HOH B 830       5.276  26.504   6.960  1.00  0.00      B    H  
ATOM   2511  O   HOH B 831       2.920  12.637  27.411  1.00  0.00      B    O  
ATOM   2512  H1  HOH B 831       3.359  11.873  27.974  1.00  0.00      B    H  
ATOM   2513  H2  HOH B 831       3.710  13.179  26.977  1.00  0.00      B    H  
ATOM   2514  O   HOH B 832       8.305  13.714  26.309  1.00  0.00      B    O  
ATOM   2515  H1  HOH B 832       7.575  13.206  26.843  1.00  0.00      B    H  
ATOM   2516  H2  HOH B 832       8.693  14.434  26.915  1.00  0.00      B    H  
ATOM   2517  O   HOH B 833      12.565  32.233   2.939  1.00  0.00      B    O  
ATOM   2518  H1  HOH B 833      11.596  32.094   2.574  1.00  0.00      B    H  
ATOM   2519  H2  HOH B 833      12.745  31.473   3.671  1.00  0.00      B    H  
ATOM   2520  O   HOH B 834      25.793   6.289  24.042  1.00  0.00      B    O  
ATOM   2521  H1  HOH B 834      24.803   6.197  24.092  1.00  0.00      B    H  
ATOM   2522  H2  HOH B 834      26.166   6.107  25.004  1.00  0.00      B    H  
ATOM   2523  O   HOH B 835      36.217   7.586  32.690  1.00  0.00      B    O  
ATOM   2524  H1  HOH B 835      36.393   6.801  32.056  1.00  0.00      B    H  
ATOM   2525  H2  HOH B 835      36.751   8.356  32.307  1.00  0.00      B    H  
ATOM   2526  O   HOH B 836      29.905  13.008  12.889  1.00  0.00      B    O  
ATOM   2527  H1  HOH B 836      30.415  12.132  13.240  1.00  0.00      B    H  
ATOM   2528  H2  HOH B 836      30.595  13.784  12.884  1.00  0.00      B    H  
ATOM   2529  O   HOH B 837      31.101   4.150  26.672  1.00  0.00      B    O  
ATOM   2530  H1  HOH B 837      32.113   3.943  26.725  1.00  0.00      B    H  
ATOM   2531  H2  HOH B 837      30.766   4.124  27.650  1.00  0.00      B    H  
ATOM   2532  O   HOH B 838      13.532  21.210  37.556  1.00  0.00      B    O  
ATOM   2533  H1  HOH B 838      14.447  20.968  37.639  1.00  0.00      B    H  
ATOM   2534  H2  HOH B 838      13.013  20.391  37.859  1.00  0.00      B    H  
ATOM   2535  O   HOH B 839       4.680  25.143  34.621  1.00  0.00      B    O  
ATOM   2536  H1  HOH B 839       5.256  24.588  33.991  1.00  0.00      B    H  
ATOM   2537  H2  HOH B 839       3.968  24.536  35.029  1.00  0.00      B    H  
ATOM   2538  O   HOH B 840      16.758  25.285  12.994  1.00  0.00      B    O  
ATOM   2539  H1  HOH B 840      17.570  25.352  12.413  1.00  0.00      B    H  
ATOM   2540  H2  HOH B 840      17.103  25.083  13.911  1.00  0.00      B    H  
ATOM   2541  O   HOH B 841      27.995   4.169  20.408  1.00  0.00      B    O  
ATOM   2542  H1  HOH B 841      27.915   4.287  21.429  1.00  0.00      B    H  
ATOM   2543  H2  HOH B 841      27.094   4.180  19.979  1.00  0.00      B    H  
ATOM   2544  O   HOH B 842       4.163  11.110  29.058  1.00  0.00      B    O  
ATOM   2545  H1  HOH B 842       4.236  10.121  28.758  1.00  0.00      B    H  
ATOM   2546  H2  HOH B 842       4.237  11.189  30.088  1.00  0.00      B    H  
ATOM   2547  O   HOH B 843      23.926  35.979  27.746  1.00  0.00      B    O  
ATOM   2548  H1  HOH B 843      24.580  35.230  27.728  1.00  0.00      B    H  
ATOM   2549  H2  HOH B 843      24.242  36.637  28.395  1.00  0.00      B    H  
ATOM   2550  O   HOH B 844      19.926   0.955  34.233  1.00  0.00      B    O  
ATOM   2551  H1  HOH B 844      20.077   0.274  35.035  1.00  0.00      B    H  
ATOM   2552  H2  HOH B 844      18.923   1.262  34.208  1.00  0.00      B    H  
ATOM   2553  O   HOH B 845      36.043   2.177  13.600  1.00  0.00      B    O  
ATOM   2554  H1  HOH B 845      35.747   3.090  13.932  1.00  0.00      B    H  
ATOM   2555  H2  HOH B 845      36.854   1.899  14.079  1.00  0.00      B    H  
ATOM   2556  O   HOH B 846      23.724  17.746   2.320  1.00  0.00      B    O  
ATOM   2557  H1  HOH B 846      24.205  17.115   1.670  1.00  0.00      B    H  
ATOM   2558  H2  HOH B 846      22.847  18.003   1.947  1.00  0.00      B    H  
ATOM   2559  O   HOH B 847      36.884   5.759   7.472  1.00  0.00      B    O  
ATOM   2560  H1  HOH B 847      37.181   6.730   7.306  1.00  0.00      B    H  
ATOM   2561  H2  HOH B 847      37.498   5.368   8.222  1.00  0.00      B    H  
ATOM   2562  O   HOH B 848      28.051  16.340  37.827  1.00  0.00      B    O  
ATOM   2563  H1  HOH B 848      28.939  15.967  38.194  1.00  0.00      B    H  
ATOM   2564  H2  HOH B 848      27.560  16.903  38.574  1.00  0.00      B    H  
ATOM   2565  O   HOH B 849      15.335  11.997   9.636  1.00  0.00      B    O  
ATOM   2566  H1  HOH B 849      15.638  11.157   9.244  1.00  0.00      B    H  
ATOM   2567  H2  HOH B 849      14.969  11.771  10.538  1.00  0.00      B    H  
ATOM   2568  O   HOH B 850      10.252   6.773   3.346  1.00  0.00      B    O  
ATOM   2569  H1  HOH B 850       9.535   6.491   2.752  1.00  0.00      B    H  
ATOM   2570  H2  HOH B 850       9.854   7.256   4.115  1.00  0.00      B    H  
ATOM   2571  O   HOH B 851      17.445   0.979   4.138  1.00  0.00      B    O  
ATOM   2572  H1  HOH B 851      17.491   0.847   5.156  1.00  0.00      B    H  
ATOM   2573  H2  HOH B 851      17.093   0.119   3.777  1.00  0.00      B    H  
ATOM   2574  O   HOH B 852      36.552  11.771  20.361  1.00  0.00      B    O  
ATOM   2575  H1  HOH B 852      35.975  12.510  20.059  1.00  0.00      B    H  
ATOM   2576  H2  HOH B 852      37.433  11.990  20.011  1.00  0.00      B    H  
ATOM   2577  O   HOH B 853       6.808   0.059  17.448  1.00  0.00      B    O  
ATOM   2578  H1  HOH B 853       7.782  -0.196  17.551  1.00  0.00      B    H  
ATOM   2579  H2  HOH B 853       6.736   1.090  17.593  1.00  0.00      B    H  
ATOM   2580  O   HOH B 854       2.172   9.620   8.284  1.00  0.00      B    O  
ATOM   2581  H1  HOH B 854       2.696   9.022   8.934  1.00  0.00      B    H  
ATOM   2582  H2  HOH B 854       2.710  10.429   7.994  1.00  0.00      B    H  
ATOM   2583  O   HOH B 855       2.607  12.981  11.108  1.00  0.00      B    O  
ATOM   2584  H1  HOH B 855       2.230  13.862  11.353  1.00  0.00      B    H  
ATOM   2585  H2  HOH B 855       3.419  12.785  11.665  1.00  0.00      B    H  
ATOM   2586  O   HOH B 856       2.047   7.620  38.359  1.00  0.00      B    O  
ATOM   2587  H1  HOH B 856       2.280   7.735  37.358  1.00  0.00      B    H  
ATOM   2588  H2  HOH B 856       2.170   6.640  38.712  1.00  0.00      B    H  
ATOM   2589  O   HOH B 857      34.705  13.309  34.948  1.00  0.00      B    O  
ATOM   2590  H1  HOH B 857      33.911  13.453  34.320  1.00  0.00      B    H  
ATOM   2591  H2  HOH B 857      34.927  12.327  34.993  1.00  0.00      B    H  
ATOM   2592  O   HOH B 858      12.965  12.178   7.972  1.00  0.00      B    O  
ATOM   2593  H1  HOH B 858      13.032  11.153   7.816  1.00  0.00      B    H  
ATOM   2594  H2  HOH B 858      13.422  12.427   8.825  1.00  0.00      B    H  
ATOM   2595  O   HOH B 859       3.461  25.982  19.775  1.00  0.00      B    O  
ATOM   2596  H1  HOH B 859       2.496  26.081  19.539  1.00  0.00      B    H  
ATOM   2597  H2  HOH B 859       3.721  26.935  19.880  1.00  0.00      B    H  
ATOM   2598  O   HOH B 860      29.980  34.737   1.106  1.00  0.00      B    O  
ATOM   2599  H1  HOH B 860      30.967  34.939   0.922  1.00  0.00      B    H  
ATOM   2600  H2  HOH B 860      29.794  34.732   2.133  1.00  0.00      B    H  
ATOM   2601  O   HOH B 861      19.011  33.631  32.068  1.00  0.00      B    O  
ATOM   2602  H1  HOH B 861      19.127  34.505  32.601  1.00  0.00      B    H  
ATOM   2603  H2  HOH B 861      19.093  32.835  32.672  1.00  0.00      B    H  
ATOM   2604  O   HOH B 862      29.871  33.784  24.889  1.00  0.00      B    O  
ATOM   2605  H1  HOH B 862      30.787  33.734  25.238  1.00  0.00      B    H  
ATOM   2606  H2  HOH B 862      29.314  34.346  25.511  1.00  0.00      B    H  
ATOM   2607  O   HOH B 863      32.116  37.412   4.591  1.00  0.00      B    O  
ATOM   2608  H1  HOH B 863      32.243  37.941   3.764  1.00  0.00      B    H  
ATOM   2609  H2  HOH B 863      32.188  36.345   4.405  1.00  0.00      B    H  
ATOM   2610  O   HOH B 864      16.453   5.720  14.525  1.00  0.00      B    O  
ATOM   2611  H1  HOH B 864      16.348   5.031  13.835  1.00  0.00      B    H  
ATOM   2612  H2  HOH B 864      15.706   6.409  14.276  1.00  0.00      B    H  
ATOM   2613  O   HOH B 865      37.125  29.537  12.847  1.00  0.00      B    O  
ATOM   2614  H1  HOH B 865      37.206  28.626  13.234  1.00  0.00      B    H  
ATOM   2615  H2  HOH B 865      36.560  29.398  12.017  1.00  0.00      B    H  
ATOM   2616  O   HOH B 866       2.285  10.039   0.735  1.00  0.00      B    O  
ATOM   2617  H1  HOH B 866       3.256  10.122   0.800  1.00  0.00      B    H  
ATOM   2618  H2  HOH B 866       1.951   9.145   1.059  1.00  0.00      B    H  
ATOM   2619  O   HOH B 867      17.934  37.329  19.675  1.00  0.00      B    O  
ATOM   2620  H1  HOH B 867      17.794  37.397  20.693  1.00  0.00      B    H  
ATOM   2621  H2  HOH B 867      17.462  38.067  19.153  1.00  0.00      B    H  
ATOM   2622  O   HOH B 868      34.193   9.678  13.158  1.00  0.00      B    O  
ATOM   2623  H1  HOH B 868      34.585   9.146  13.982  1.00  0.00      B    H  
ATOM   2624  H2  HOH B 868      33.914   9.045  12.393  1.00  0.00      B    H  
ATOM   2625  O   HOH B 869      37.147  17.840   1.868  1.00  0.00      B    O  
ATOM   2626  H1  HOH B 869      36.850  17.503   1.000  1.00  0.00      B    H  
ATOM   2627  H2  HOH B 869      36.296  17.825   2.364  1.00  0.00      B    H  
ATOM   2628  O   HOH B 870      21.756  29.531  37.809  1.00  0.00      B    O  
ATOM   2629  H1  HOH B 870      22.603  29.049  37.470  1.00  0.00      B    H  
ATOM   2630  H2  HOH B 870      22.140  30.271  38.363  1.00  0.00      B    H  
ATOM   2631  O   HOH B 871       2.159  17.641  22.875  1.00  0.00      B    O  
ATOM   2632  H1  HOH B 871       2.414  16.684  22.793  1.00  0.00      B    H  
ATOM   2633  H2  HOH B 871       3.000  18.194  22.946  1.00  0.00      B    H  
ATOM   2634  O   HOH B 872       2.362  34.955   9.388  1.00  0.00      B    O  
ATOM   2635  H1  HOH B 872       2.757  34.005   9.433  1.00  0.00      B    H  
ATOM   2636  H2  HOH B 872       1.606  35.033  10.056  1.00  0.00      B    H  
ATOM   2637  O   HOH B 873      24.676  36.965  18.266  1.00  0.00      B    O  
ATOM   2638  H1  HOH B 873      25.629  37.338  18.075  1.00  0.00      B    H  
ATOM   2639  H2  HOH B 873      24.472  36.327  17.551  1.00  0.00      B    H  
ATOM   2640  O   HOH B 874      11.113  13.502  18.348  1.00  0.00      B    O  
ATOM   2641  H1  HOH B 874      11.689  12.724  18.705  1.00  0.00      B    H  
ATOM   2642  H2  HOH B 874      10.933  14.144  19.121  1.00  0.00      B    H  
ATOM   2643  O   HOH B 875      22.101   5.836  13.766  1.00  0.00      B    O  
ATOM   2644  H1  HOH B 875      21.438   5.365  14.450  1.00  0.00      B    H  
ATOM   2645  H2  HOH B 875      22.517   6.491  14.427  1.00  0.00      B    H  
ATOM   2646  O   HOH B 876      19.144   9.705  10.739  1.00  0.00      B    O  
ATOM   2647  H1  HOH B 876      18.835  10.674  10.740  1.00  0.00      B    H  
ATOM   2648  H2  HOH B 876      19.054   9.375  11.678  1.00  0.00      B    H  
ATOM   2649  O   HOH B 877      15.835   3.333   4.536  1.00  0.00      B    O  
ATOM   2650  H1  HOH B 877      15.007   3.020   4.982  1.00  0.00      B    H  
ATOM   2651  H2  HOH B 877      16.408   2.459   4.472  1.00  0.00      B    H  
ATOM   2652  O   HOH B 878      33.793  22.364  12.837  1.00  0.00      B    O  
ATOM   2653  H1  HOH B 878      34.449  22.835  12.295  1.00  0.00      B    H  
ATOM   2654  H2  HOH B 878      33.911  22.674  13.791  1.00  0.00      B    H  
ATOM   2655  O   HOH B 879      35.439  25.827  34.348  1.00  0.00      B    O  
ATOM   2656  H1  HOH B 879      35.808  25.250  33.633  1.00  0.00      B    H  
ATOM   2657  H2  HOH B 879      36.212  26.336  34.767  1.00  0.00      B    H  
ATOM   2658  O   HOH B 880      32.114  18.295  32.466  1.00  0.00      B    O  
ATOM   2659  H1  HOH B 880      32.913  17.645  32.485  1.00  0.00      B    H  
ATOM   2660  H2  HOH B 880      31.518  18.121  31.641  1.00  0.00      B    H  
ATOM   2661  O   HOH B 881      32.142  36.093  12.521  1.00  0.00      B    O  
ATOM   2662  H1  HOH B 881      32.200  35.376  13.245  1.00  0.00      B    H  
ATOM   2663  H2  HOH B 881      33.002  36.637  12.478  1.00  0.00      B    H  
ATOM   2664  O   HOH B 882      20.223  24.977  29.651  1.00  0.00      B    O  
ATOM   2665  H1  HOH B 882      19.775  24.620  30.563  1.00  0.00      B    H  
ATOM   2666  H2  HOH B 882      21.102  25.396  29.877  1.00  0.00      B    H  
ATOM   2667  O   HOH B 883       0.310  25.590  30.557  1.00  0.00      B    O  
ATOM   2668  H1  HOH B 883       0.330  24.610  30.247  1.00  0.00      B    H  
ATOM   2669  H2  HOH B 883       1.169  25.799  31.013  1.00  0.00      B    H  
ATOM   2670  O   HOH B 884       5.884  38.853   8.521  1.00  0.00      B    O  
ATOM   2671  H1  HOH B 884       5.545  39.526   9.231  1.00  0.00      B    H  
ATOM   2672  H2  HOH B 884       5.474  38.003   8.759  1.00  0.00      B    H  
ATOM   2673  O   HOH B 885      14.311  20.723   7.478  1.00  0.00      B    O  
ATOM   2674  H1  HOH B 885      15.065  20.179   7.880  1.00  0.00      B    H  
ATOM   2675  H2  HOH B 885      13.594  20.650   8.117  1.00  0.00      B    H  
ATOM   2676  O   HOH B 886      32.744  26.384   9.471  1.00  0.00      B    O  
ATOM   2677  H1  HOH B 886      32.702  26.117  10.417  1.00  0.00      B    H  
ATOM   2678  H2  HOH B 886      32.359  27.270   9.335  1.00  0.00      B    H  
ATOM   2679  O   HOH B 887      26.155  33.638  12.356  1.00  0.00      B    O  
ATOM   2680  H1  HOH B 887      25.632  32.701  12.325  1.00  0.00      B    H  
ATOM   2681  H2  HOH B 887      25.769  34.240  11.629  1.00  0.00      B    H  
ATOM   2682  O   HOH B 888      31.579  10.930  13.372  1.00  0.00      B    O  
ATOM   2683  H1  HOH B 888      31.096  10.187  12.838  1.00  0.00      B    H  
ATOM   2684  H2  HOH B 888      32.583  10.666  13.504  1.00  0.00      B    H  
ATOM   2685  O   HOH B 889      17.201  27.364   5.597  1.00  0.00      B    O  
ATOM   2686  H1  HOH B 889      18.175  27.078   5.571  1.00  0.00      B    H  
ATOM   2687  H2  HOH B 889      17.011  27.918   4.770  1.00  0.00      B    H  
ATOM   2688  O   HOH B 890       4.758   8.201  23.370  1.00  0.00      B    O  
ATOM   2689  H1  HOH B 890       4.339   7.266  23.441  1.00  0.00      B    H  
ATOM   2690  H2  HOH B 890       5.345   8.287  24.213  1.00  0.00      B    H  
ATOM   2691  O   HOH B 891       6.081  15.622  35.156  1.00  0.00      B    O  
ATOM   2692  H1  HOH B 891       5.735  15.332  36.068  1.00  0.00      B    H  
ATOM   2693  H2  HOH B 891       5.594  16.445  34.897  1.00  0.00      B    H  
ATOM   2694  O   HOH B 892       6.980  21.680  30.540  1.00  0.00      B    O  
ATOM   2695  H1  HOH B 892       7.112  20.684  30.653  1.00  0.00      B    H  
ATOM   2696  H2  HOH B 892       7.882  22.064  30.267  1.00  0.00      B    H  
ATOM   2697  O   HOH B 893      31.725   4.874  22.764  1.00  0.00      B    O  
ATOM   2698  H1  HOH B 893      31.903   3.971  23.112  1.00  0.00      B    H  
ATOM   2699  H2  HOH B 893      31.330   5.267  23.559  1.00  0.00      B    H  
ATOM   2700  O   HOH B 894      27.136   5.380  32.059  1.00  0.00      B    O  
ATOM   2701  H1  HOH B 894      27.351   4.505  31.660  1.00  0.00      B    H  
ATOM   2702  H2  HOH B 894      27.979   5.780  32.498  1.00  0.00      B    H  
ATOM   2703  O   HOH B 895      36.354  37.708  15.076  1.00  0.00      B    O  
ATOM   2704  H1  HOH B 895      35.691  38.007  14.422  1.00  0.00      B    H  
ATOM   2705  H2  HOH B 895      35.957  36.900  15.551  1.00  0.00      B    H  
ATOM   2706  O   HOH B 896      36.037  26.069  10.369  1.00  0.00      B    O  
ATOM   2707  H1  HOH B 896      36.067  27.111  10.276  1.00  0.00      B    H  
ATOM   2708  H2  HOH B 896      36.072  25.685   9.423  1.00  0.00      B    H  
ATOM   2709  O   HOH B 897      36.678  29.100  25.083  1.00  0.00      B    O  
ATOM   2710  H1  HOH B 897      37.103  29.478  24.242  1.00  0.00      B    H  
ATOM   2711  H2  HOH B 897      36.796  29.714  25.868  1.00  0.00      B    H  
ATOM   2712  O   HOH B 898       2.772  15.456  34.680  1.00  0.00      B    O  
ATOM   2713  H1  HOH B 898       3.019  16.045  35.438  1.00  0.00      B    H  
ATOM   2714  H2  HOH B 898       1.967  14.922  34.947  1.00  0.00      B    H  
ATOM   2715  O   HOH B 899       5.674  31.498  22.155  1.00  0.00      B    O  
ATOM   2716  H1  HOH B 899       5.154  30.984  21.475  1.00  0.00      B    H  
ATOM   2717  H2  HOH B 899       6.555  31.007  22.360  1.00  0.00      B    H  
ATOM   2718  O   HOH B 900       5.331   7.026  13.769  1.00  0.00      B    O  
ATOM   2719  H1  HOH B 900       4.698   7.706  13.399  1.00  0.00      B    H  
ATOM   2720  H2  HOH B 900       6.193   7.004  13.192  1.00  0.00      B    H  
ATOM   2721  O   HOH B 901      29.768  28.215  11.680  1.00  0.00      B    O  
ATOM   2722  H1  HOH B 901      28.963  28.908  11.676  1.00  0.00      B    H  
ATOM   2723  H2  HOH B 901      29.369  27.267  11.790  1.00  0.00      B    H  
ATOM   2724  O   HOH B 902      34.994  30.639  16.288  1.00  0.00      B    O  
ATOM   2725  H1  HOH B 902      35.503  31.332  15.801  1.00  0.00      B    H  
ATOM   2726  H2  HOH B 902      35.169  29.715  15.890  1.00  0.00      B    H  
ATOM   2727  O   HOH B 903      37.077   9.308  36.372  1.00  0.00      B    O  
ATOM   2728  H1  HOH B 903      37.121   8.372  35.953  1.00  0.00      B    H  
ATOM   2729  H2  HOH B 903      37.892   9.351  36.920  1.00  0.00      B    H  
ATOM   2730  O   HOH B 904      15.326   4.107  32.737  1.00  0.00      B    O  
ATOM   2731  H1  HOH B 904      15.030   4.876  32.166  1.00  0.00      B    H  
ATOM   2732  H2  HOH B 904      16.198   4.367  33.167  1.00  0.00      B    H  
ATOM   2733  O   HOH B 905      14.965  10.413  37.035  1.00  0.00      B    O  
ATOM   2734  H1  HOH B 905      14.691  11.365  36.931  1.00  0.00      B    H  
ATOM   2735  H2  HOH B 905      14.620   9.938  36.211  1.00  0.00      B    H  
ATOM   2736  O   HOH B 906      11.693   0.633  29.522  1.00  0.00      B    O  
ATOM   2737  H1  HOH B 906      12.287   1.285  29.969  1.00  0.00      B    H  
ATOM   2738  H2  HOH B 906      10.843   0.544  30.052  1.00  0.00      B    H  
ATOM   2739  O   HOH B 907      12.188  10.296  23.357  1.00  0.00      B    O  
ATOM   2740  H1  HOH B 907      12.026  10.421  22.347  1.00  0.00      B    H  
ATOM   2741  H2  HOH B 907      13.019   9.741  23.524  1.00  0.00      B    H  
ATOM   2742  O   HOH B 908      32.535   4.164   1.013  1.00  0.00      B    O  
ATOM   2743  H1  HOH B 908      33.278   4.269   1.694  1.00  0.00      B    H  
ATOM   2744  H2  HOH B 908      31.655   4.194   1.537  1.00  0.00      B    H  
ATOM   2745  O   HOH B 909      27.734  27.560  20.126  1.00  0.00      B    O  
ATOM   2746  H1  HOH B 909      27.836  27.315  21.101  1.00  0.00      B    H  
ATOM   2747  H2  HOH B 909      28.689  27.926  19.801  1.00  0.00      B    H  
ATOM   2748  O   HOH B 910      37.531  11.386  34.201  1.00  0.00      B    O  
ATOM   2749  H1  HOH B 910      38.510  11.478  34.253  1.00  0.00      B    H  
ATOM   2750  H2  HOH B 910      37.223  10.572  34.668  1.00  0.00      B    H  
ATOM   2751  O   HOH B 911       9.573  29.912   5.300  1.00  0.00      B    O  
ATOM   2752  H1  HOH B 911      10.342  29.817   5.982  1.00  0.00      B    H  
ATOM   2753  H2  HOH B 911       9.225  29.010   5.093  1.00  0.00      B    H  
ATOM   2754  O   HOH B 912      31.586   9.849  24.629  1.00  0.00      B    O  
ATOM   2755  H1  HOH B 912      32.405   9.945  25.190  1.00  0.00      B    H  
ATOM   2756  H2  HOH B 912      30.934  10.469  25.077  1.00  0.00      B    H  
ATOM   2757  O   HOH B 913      26.469  21.929  24.287  1.00  0.00      B    O  
ATOM   2758  H1  HOH B 913      26.757  22.109  23.369  1.00  0.00      B    H  
ATOM   2759  H2  HOH B 913      27.183  21.376  24.693  1.00  0.00      B    H  
ATOM   2760  O   HOH B 914       4.866  26.344  17.281  1.00  0.00      B    O  
ATOM   2761  H1  HOH B 914       4.271  26.039  18.065  1.00  0.00      B    H  
ATOM   2762  H2  HOH B 914       4.342  27.095  16.777  1.00  0.00      B    H  
ATOM   2763  O   HOH B 915      29.394  11.196  18.089  1.00  0.00      B    O  
ATOM   2764  H1  HOH B 915      30.325  11.340  18.544  1.00  0.00      B    H  
ATOM   2765  H2  HOH B 915      29.262  10.190  17.836  1.00  0.00      B    H  
ATOM   2766  O   HOH B 916      20.912   1.184  14.306  1.00  0.00      B    O  
ATOM   2767  H1  HOH B 916      21.732   0.623  14.297  1.00  0.00      B    H  
ATOM   2768  H2  HOH B 916      20.808   1.637  15.157  1.00  0.00      B    H  
ATOM   2769  O   HOH B 917      23.140  18.088  10.964  1.00  0.00      B    O  
ATOM   2770  H1  HOH B 917      23.715  17.602  10.294  1.00  0.00      B    H  
ATOM   2771  H2  HOH B 917      22.682  17.499  11.627  1.00  0.00      B    H  
ATOM   2772  O   HOH B 918       7.411  20.375  26.639  1.00  0.00      B    O  
ATOM   2773  H1  HOH B 918       7.595  20.713  25.668  1.00  0.00      B    H  
ATOM   2774  H2  HOH B 918       8.249  20.233  27.172  1.00  0.00      B    H  
ATOM   2775  O   HOH B 919       6.164  35.615  24.018  1.00  0.00      B    O  
ATOM   2776  H1  HOH B 919       7.117  35.147  24.076  1.00  0.00      B    H  
ATOM   2777  H2  HOH B 919       5.464  34.884  23.868  1.00  0.00      B    H  
ATOM   2778  O   HOH B 920      28.899   1.098  27.312  1.00  0.00      B    O  
ATOM   2779  H1  HOH B 920      28.979   0.286  26.705  1.00  0.00      B    H  
ATOM   2780  H2  HOH B 920      28.119   0.909  27.929  1.00  0.00      B    H  
ATOM   2781  O   HOH B 921      16.446  35.023  19.137  1.00  0.00      B    O  
ATOM   2782  H1  HOH B 921      16.785  35.886  19.543  1.00  0.00      B    H  
ATOM   2783  H2  HOH B 921      16.755  34.987  18.170  1.00  0.00      B    H  
ATOM   2784  O   HOH B 922      12.753  30.747  38.479  1.00  0.00      B    O  
ATOM   2785  H1  HOH B 922      13.536  30.195  38.650  1.00  0.00      B    H  
ATOM   2786  H2  HOH B 922      12.701  31.505  39.147  1.00  0.00      B    H  
ATOM   2787  O   HOH B 923      17.196  36.237  16.466  1.00  0.00      B    O  
ATOM   2788  H1  HOH B 923      16.769  36.030  15.558  1.00  0.00      B    H  
ATOM   2789  H2  HOH B 923      16.699  37.138  16.774  1.00  0.00      B    H  
ATOM   2790  O   HOH B 924      13.258  36.541  30.379  1.00  0.00      B    O  
ATOM   2791  H1  HOH B 924      13.330  37.088  29.526  1.00  0.00      B    H  
ATOM   2792  H2  HOH B 924      12.775  35.683  30.202  1.00  0.00      B    H  
ATOM   2793  O   HOH B 925      17.709   6.315   9.676  1.00  0.00      B    O  
ATOM   2794  H1  HOH B 925      17.665   7.278   9.715  1.00  0.00      B    H  
ATOM   2795  H2  HOH B 925      18.117   5.997  10.554  1.00  0.00      B    H  
ATOM   2796  O   HOH B 926      11.851  26.089   9.584  1.00  0.00      B    O  
ATOM   2797  H1  HOH B 926      12.476  26.836   9.902  1.00  0.00      B    H  
ATOM   2798  H2  HOH B 926      12.301  25.165   9.629  1.00  0.00      B    H  
ATOM   2799  O   HOH B 927      27.491  12.883  38.388  1.00  0.00      B    O  
ATOM   2800  H1  HOH B 927      27.950  13.339  39.117  1.00  0.00      B    H  
ATOM   2801  H2  HOH B 927      26.910  12.122  38.748  1.00  0.00      B    H  
ATOM   2802  O   HOH B 928      34.925  35.505  16.205  1.00  0.00      B    O  
ATOM   2803  H1  HOH B 928      34.211  34.904  16.597  1.00  0.00      B    H  
ATOM   2804  H2  HOH B 928      34.614  36.477  16.274  1.00  0.00      B    H  
ATOM   2805  O   HOH B 929      13.184  16.051  34.111  1.00  0.00      B    O  
ATOM   2806  H1  HOH B 929      13.454  16.506  35.023  1.00  0.00      B    H  
ATOM   2807  H2  HOH B 929      12.599  15.245  34.326  1.00  0.00      B    H  
ATOM   2808  O   HOH B 930      28.311  20.060  38.610  1.00  0.00      B    O  
ATOM   2809  H1  HOH B 930      28.622  19.981  37.594  1.00  0.00      B    H  
ATOM   2810  H2  HOH B 930      28.722  20.821  39.093  1.00  0.00      B    H  
ATOM   2811  O   HOH B 931      18.236  37.101  30.377  1.00  0.00      B    O  
ATOM   2812  H1  HOH B 931      19.229  37.283  30.355  1.00  0.00      B    H  
ATOM   2813  H2  HOH B 931      18.073  36.443  29.607  1.00  0.00      B    H  
ATOM   2814  O   HOH B 932      16.391   2.826  17.434  1.00  0.00      B    O  
ATOM   2815  H1  HOH B 932      16.328   3.340  16.624  1.00  0.00      B    H  
ATOM   2816  H2  HOH B 932      15.461   2.843  17.850  1.00  0.00      B    H  
ATOM   2817  O   HOH B 933      19.374   2.460  24.486  1.00  0.00      B    O  
ATOM   2818  H1  HOH B 933      19.438   1.412  24.588  1.00  0.00      B    H  
ATOM   2819  H2  HOH B 933      19.701   2.919  25.325  1.00  0.00      B    H  
ATOM   2820  O   HOH B 934       3.654   7.696   9.666  1.00  0.00      B    O  
ATOM   2821  H1  HOH B 934       3.172   7.223  10.432  1.00  0.00      B    H  
ATOM   2822  H2  HOH B 934       4.315   8.330  10.088  1.00  0.00      B    H  
ATOM   2823  O   HOH B 935       5.850   9.612   7.067  1.00  0.00      B    O  
ATOM   2824  H1  HOH B 935       5.039  10.081   7.464  1.00  0.00      B    H  
ATOM   2825  H2  HOH B 935       5.566   9.011   6.308  1.00  0.00      B    H  
ATOM   2826  O   HOH B 936      24.555  15.024  19.113  1.00  0.00      B    O  
ATOM   2827  H1  HOH B 936      25.224  15.647  19.640  1.00  0.00      B    H  
ATOM   2828  H2  HOH B 936      25.077  14.475  18.367  1.00  0.00      B    H  
ATOM   2829  O   HOH B 937      24.336  15.057  12.635  1.00  0.00      B    O  
ATOM   2830  H1  HOH B 937      25.035  15.821  12.452  1.00  0.00      B    H  
ATOM   2831  H2  HOH B 937      24.806  14.421  13.258  1.00  0.00      B    H  
ATOM   2832  O   HOH B 938      37.577  12.415  38.161  1.00  0.00      B    O  
ATOM   2833  H1  HOH B 938      37.911  11.985  37.368  1.00  0.00      B    H  
ATOM   2834  H2  HOH B 938      36.565  12.550  38.110  1.00  0.00      B    H  
ATOM   2835  O   HOH B 939      38.597  11.111   7.083  1.00  0.00      B    O  
ATOM   2836  H1  HOH B 939      39.269  10.972   7.764  1.00  0.00      B    H  
ATOM   2837  H2  HOH B 939      37.866  10.509   7.290  1.00  0.00      B    H  
ATOM   2838  O   HOH B 940      29.019  28.475   5.693  1.00  0.00      B    O  
ATOM   2839  H1  HOH B 940      30.017  28.549   5.759  1.00  0.00      B    H  
ATOM   2840  H2  HOH B 940      28.684  28.705   6.647  1.00  0.00      B    H  
ATOM   2841  O   HOH B 941      38.202  36.475   5.649  1.00  0.00      B    O  
ATOM   2842  H1  HOH B 941      37.595  35.989   5.017  1.00  0.00      B    H  
ATOM   2843  H2  HOH B 941      38.784  35.829   6.244  1.00  0.00      B    H  
ATOM   2844  O   HOH B 942       4.797   2.949   6.217  1.00  0.00      B    O  
ATOM   2845  H1  HOH B 942       4.035   2.633   5.627  1.00  0.00      B    H  
ATOM   2846  H2  HOH B 942       4.434   3.245   7.103  1.00  0.00      B    H  
ATOM   2847  O   HOH B 943      22.322  19.140  16.600  1.00  0.00      B    O  
ATOM   2848  H1  HOH B 943      22.820  18.869  17.449  1.00  0.00      B    H  
ATOM   2849  H2  HOH B 943      21.732  18.341  16.279  1.00  0.00      B    H  
ATOM   2850  O   HOH B 944      30.220  24.578  22.500  1.00  0.00      B    O  
ATOM   2851  H1  HOH B 944      29.992  23.936  21.804  1.00  0.00      B    H  
ATOM   2852  H2  HOH B 944      31.104  24.234  22.831  1.00  0.00      B    H  
ATOM   2853  O   HOH B 945      37.635   4.454  23.604  1.00  0.00      B    O  
ATOM   2854  H1  HOH B 945      38.270   5.230  23.868  1.00  0.00      B    H  
ATOM   2855  H2  HOH B 945      37.234   4.565  22.679  1.00  0.00      B    H  
ATOM   2856  O   HOH B 946       0.176  14.141  32.438  1.00  0.00      B    O  
ATOM   2857  H1  HOH B 946       1.053  14.506  32.063  1.00  0.00      B    H  
ATOM   2858  H2  HOH B 946      -0.343  13.917  31.548  1.00  0.00      B    H  
ATOM   2859  O   HOH B 947       8.171  10.053  12.625  1.00  0.00      B    O  
ATOM   2860  H1  HOH B 947       7.972   9.568  13.518  1.00  0.00      B    H  
ATOM   2861  H2  HOH B 947       9.102   9.769  12.420  1.00  0.00      B    H  
ATOM   2862  O   HOH B 948      13.498  36.714  21.716  1.00  0.00      B    O  
ATOM   2863  H1  HOH B 948      13.298  37.696  21.568  1.00  0.00      B    H  
ATOM   2864  H2  HOH B 948      12.827  36.125  21.364  1.00  0.00      B    H  
ATOM   2865  O   HOH B 949       7.709  34.600   4.951  1.00  0.00      B    O  
ATOM   2866  H1  HOH B 949       8.158  33.713   5.257  1.00  0.00      B    H  
ATOM   2867  H2  HOH B 949       6.818  34.276   4.509  1.00  0.00      B    H  
ATOM   2868  O   HOH B 950       5.636   0.594  25.762  1.00  0.00      B    O  
ATOM   2869  H1  HOH B 950       5.218   0.405  24.857  1.00  0.00      B    H  
ATOM   2870  H2  HOH B 950       6.203  -0.224  25.913  1.00  0.00      B    H  
ATOM   2871  O   HOH B 951       9.229  11.418   8.699  1.00  0.00      B    O  
ATOM   2872  H1  HOH B 951       8.548  10.742   8.422  1.00  0.00      B    H  
ATOM   2873  H2  HOH B 951       8.898  11.708   9.640  1.00  0.00      B    H  
ATOM   2874  O   HOH B 952      18.493  23.461  31.553  1.00  0.00      B    O  
ATOM   2875  H1  HOH B 952      18.607  23.764  32.514  1.00  0.00      B    H  
ATOM   2876  H2  HOH B 952      17.642  23.960  31.136  1.00  0.00      B    H  
ATOM   2877  O   HOH B 953       9.272  14.312  13.006  1.00  0.00      B    O  
ATOM   2878  H1  HOH B 953       9.565  14.208  13.972  1.00  0.00      B    H  
ATOM   2879  H2  HOH B 953      10.040  14.229  12.354  1.00  0.00      B    H  
ATOM   2880  O   HOH B 954      20.135  26.994  10.943  1.00  0.00      B    O  
ATOM   2881  H1  HOH B 954      19.977  26.183  11.620  1.00  0.00      B    H  
ATOM   2882  H2  HOH B 954      21.122  27.179  10.769  1.00  0.00      B    H  
ATOM   2883  O   HOH B 955      18.952   2.857  30.687  1.00  0.00      B    O  
ATOM   2884  H1  HOH B 955      19.244   3.822  30.645  1.00  0.00      B    H  
ATOM   2885  H2  HOH B 955      18.096   2.881  31.219  1.00  0.00      B    H  
ATOM   2886  O   HOH B 956      17.330  37.425  33.011  1.00  0.00      B    O  
ATOM   2887  H1  HOH B 956      16.446  36.898  32.885  1.00  0.00      B    H  
ATOM   2888  H2  HOH B 956      17.807  37.300  32.082  1.00  0.00      B    H  
ATOM   2889  O   HOH B 957      16.251  16.401  29.482  1.00  0.00      B    O  
ATOM   2890  H1  HOH B 957      15.814  16.249  30.386  1.00  0.00      B    H  
ATOM   2891  H2  HOH B 957      16.523  15.510  29.068  1.00  0.00      B    H  
ATOM   2892  O   HOH B 958      33.488  38.111  17.485  1.00  0.00      B    O  
ATOM   2893  H1  HOH B 958      34.442  38.278  17.697  1.00  0.00      B    H  
ATOM   2894  H2  HOH B 958      33.103  37.533  18.249  1.00  0.00      B    H  
ATOM   2895  O   HOH B 959      12.210  25.741  36.210  1.00  0.00      B    O  
ATOM   2896  H1  HOH B 959      11.584  26.100  35.492  1.00  0.00      B    H  
ATOM   2897  H2  HOH B 959      12.461  26.487  36.851  1.00  0.00      B    H  
ATOM   2898  O   HOH B 960      31.740  25.586   1.032  1.00  0.00      B    O  
ATOM   2899  H1  HOH B 960      31.972  24.800   0.415  1.00  0.00      B    H  
ATOM   2900  H2  HOH B 960      31.913  25.265   1.987  1.00  0.00      B    H  
ATOM   2901  O   HOH B 961      15.299  12.227  19.353  1.00  0.00      B    O  
ATOM   2902  H1  HOH B 961      15.270  12.602  20.341  1.00  0.00      B    H  
ATOM   2903  H2  HOH B 961      16.219  11.844  19.064  1.00  0.00      B    H  
ATOM   2904  O   HOH B 962      18.800  17.022  13.122  1.00  0.00      B    O  
ATOM   2905  H1  HOH B 962      17.759  17.084  13.299  1.00  0.00      B    H  
ATOM   2906  H2  HOH B 962      18.956  16.070  12.807  1.00  0.00      B    H  
ATOM   2907  O   HOH B 963      13.280  21.456  11.376  1.00  0.00      B    O  
ATOM   2908  H1  HOH B 963      13.117  21.050  10.440  1.00  0.00      B    H  
ATOM   2909  H2  HOH B 963      13.960  22.196  11.232  1.00  0.00      B    H  
ATOM   2910  O   HOH B 964      38.599  30.894  30.629  1.00  0.00      B    O  
ATOM   2911  H1  HOH B 964      39.322  30.183  30.563  1.00  0.00      B    H  
ATOM   2912  H2  HOH B 964      38.980  31.636  30.097  1.00  0.00      B    H  
ATOM   2913  O   HOH B 965       0.139  30.766  13.409  1.00  0.00      B    O  
ATOM   2914  H1  HOH B 965       0.776  30.129  12.969  1.00  0.00      B    H  
ATOM   2915  H2  HOH B 965      -0.777  30.368  13.207  1.00  0.00      B    H  
ATOM   2916  O   HOH B 966      28.575  29.196   8.309  1.00  0.00      B    O  
ATOM   2917  H1  HOH B 966      28.066  28.374   8.631  1.00  0.00      B    H  
ATOM   2918  H2  HOH B 966      28.016  30.015   8.543  1.00  0.00      B    H  
ATOM   2919  O   HOH B 967      17.338   1.301  33.946  1.00  0.00      B    O  
ATOM   2920  H1  HOH B 967      16.764   1.546  34.765  1.00  0.00      B    H  
ATOM   2921  H2  HOH B 967      17.275   0.292  33.821  1.00  0.00      B    H  
ATOM   2922  O   HOH B 968      12.122  10.909  16.383  1.00  0.00      B    O  
ATOM   2923  H1  HOH B 968      12.397   9.896  16.487  1.00  0.00      B    H  
ATOM   2924  H2  HOH B 968      12.427  11.315  17.213  1.00  0.00      B    H  
ATOM   2925  O   HOH B 969       3.036  16.085  28.308  1.00  0.00      B    O  
ATOM   2926  H1  HOH B 969       3.043  16.032  27.276  1.00  0.00      B    H  
ATOM   2927  H2  HOH B 969       2.208  15.600  28.642  1.00  0.00      B    H  
ATOM   2928  O   HOH B 970      21.061   5.303   7.023  1.00  0.00      B    O  
ATOM   2929  H1  HOH B 970      20.346   5.087   6.370  1.00  0.00      B    H  
ATOM   2930  H2  HOH B 970      20.679   5.016   7.939  1.00  0.00      B    H  
ATOM   2931  O   HOH B 971      21.722  22.297   4.928  1.00  0.00      B    O  
ATOM   2932  H1  HOH B 971      22.688  22.669   5.039  1.00  0.00      B    H  
ATOM   2933  H2  HOH B 971      21.752  21.429   4.380  1.00  0.00      B    H  
ATOM   2934  O   HOH B 972       9.476   7.509  10.270  1.00  0.00      B    O  
ATOM   2935  H1  HOH B 972       9.213   7.957   9.392  1.00  0.00      B    H  
ATOM   2936  H2  HOH B 972       9.896   8.213  10.907  1.00  0.00      B    H  
ATOM   2937  O   HOH B 973      12.399  18.017  13.435  1.00  0.00      B    O  
ATOM   2938  H1  HOH B 973      13.222  18.532  13.214  1.00  0.00      B    H  
ATOM   2939  H2  HOH B 973      12.725  17.282  14.005  1.00  0.00      B    H  
ATOM   2940  O   HOH B 974      11.125  14.420   3.491  1.00  0.00      B    O  
ATOM   2941  H1  HOH B 974      11.898  15.021   3.730  1.00  0.00      B    H  
ATOM   2942  H2  HOH B 974      10.277  14.736   3.976  1.00  0.00      B    H  
ATOM   2943  O   HOH B 975       2.850  28.268  36.887  1.00  0.00      B    O  
ATOM   2944  H1  HOH B 975       3.625  27.825  36.458  1.00  0.00      B    H  
ATOM   2945  H2  HOH B 975       3.213  29.012  37.506  1.00  0.00      B    H  
ATOM   2946  O   HOH B 976      15.930  26.063  24.295  1.00  0.00      B    O  
ATOM   2947  H1  HOH B 976      15.511  25.398  23.648  1.00  0.00      B    H  
ATOM   2948  H2  HOH B 976      16.629  26.477  23.706  1.00  0.00      B    H  
ATOM   2949  O   HOH B 977      14.809   7.292  10.933  1.00  0.00      B    O  
ATOM   2950  H1  HOH B 977      15.333   7.829  10.244  1.00  0.00      B    H  
ATOM   2951  H2  HOH B 977      14.447   6.439  10.588  1.00  0.00      B    H  
ATOM   2952  O   HOH B 978      17.089  17.067  25.827  1.00  0.00      B    O  
ATOM   2953  H1  HOH B 978      17.328  16.257  26.366  1.00  0.00      B    H  
ATOM   2954  H2  HOH B 978      17.724  17.784  26.167  1.00  0.00      B    H  
ATOM   2955  O   HOH B 979      28.945   6.911  22.512  1.00  0.00      B    O  
ATOM   2956  H1  HOH B 979      28.383   7.295  23.266  1.00  0.00      B    H  
ATOM   2957  H2  HOH B 979      29.523   6.228  22.879  1.00  0.00      B    H  
ATOM   2958  O   HOH B 980       9.730  19.961  27.975  1.00  0.00      B    O  
ATOM   2959  H1  HOH B 980      10.503  20.698  27.850  1.00  0.00      B    H  
ATOM   2960  H2  HOH B 980      10.118  19.334  28.596  1.00  0.00      B    H  
ATOM   2961  O   HOH B 981      14.730  24.072  22.438  1.00  0.00      B    O  
ATOM   2962  H1  HOH B 981      14.203  23.509  23.105  1.00  0.00      B    H  
ATOM   2963  H2  HOH B 981      14.519  23.591  21.547  1.00  0.00      B    H  
ATOM   2964  O   HOH B 982       4.518  30.054   6.864  1.00  0.00      B    O  
ATOM   2965  H1  HOH B 982       4.510  29.073   7.253  1.00  0.00      B    H  
ATOM   2966  H2  HOH B 982       5.012  30.645   7.527  1.00  0.00      B    H  
ATOM   2967  O   HOH B 983       4.316  13.375  33.540  1.00  0.00      B    O  
ATOM   2968  H1  HOH B 983       4.414  12.748  34.397  1.00  0.00      B    H  
ATOM   2969  H2  HOH B 983       3.965  14.247  33.991  1.00  0.00      B    H  
ATOM   2970  O   HOH B 984       8.900  37.396  14.695  1.00  0.00      B    O  
ATOM   2971  H1  HOH B 984       8.784  37.654  15.719  1.00  0.00      B    H  
ATOM   2972  H2  HOH B 984       8.096  37.827  14.171  1.00  0.00      B    H  
ATOM   2973  O   HOH B 985       9.161  32.607   6.207  1.00  0.00      B    O  
ATOM   2974  H1  HOH B 985      10.109  32.859   6.399  1.00  0.00      B    H  
ATOM   2975  H2  HOH B 985       9.172  31.645   5.823  1.00  0.00      B    H  
ATOM   2976  O   HOH B 986      14.183   2.887  24.772  1.00  0.00      B    O  
ATOM   2977  H1  HOH B 986      13.338   3.470  24.844  1.00  0.00      B    H  
ATOM   2978  H2  HOH B 986      13.939   1.931  25.045  1.00  0.00      B    H  
ATOM   2979  O   HOH B 987       1.230  26.490  35.854  1.00  0.00      B    O  
ATOM   2980  H1  HOH B 987       1.488  25.713  36.456  1.00  0.00      B    H  
ATOM   2981  H2  HOH B 987       1.864  27.276  36.187  1.00  0.00      B    H  
ATOM   2982  O   HOH B 988      35.043  17.382   8.818  1.00  0.00      B    O  
ATOM   2983  H1  HOH B 988      34.721  18.261   8.422  1.00  0.00      B    H  
ATOM   2984  H2  HOH B 988      35.829  17.560   9.445  1.00  0.00      B    H  
ATOM   2985  O   HOH B 989       0.518  18.107  27.194  1.00  0.00      B    O  
ATOM   2986  H1  HOH B 989       0.410  18.067  28.189  1.00  0.00      B    H  
ATOM   2987  H2  HOH B 989       0.100  19.024  26.868  1.00  0.00      B    H  
ATOM   2988  O   HOH B 990       8.274  38.211  19.989  1.00  0.00      B    O  
ATOM   2989  H1  HOH B 990       7.988  39.211  20.109  1.00  0.00      B    H  
ATOM   2990  H2  HOH B 990       7.657  37.678  20.585  1.00  0.00      B    H  
ATOM   2991  O   HOH B 991      16.833  28.605  13.993  1.00  0.00      B    O  
ATOM   2992  H1  HOH B 991      17.306  28.341  14.855  1.00  0.00      B    H  
ATOM   2993  H2  HOH B 991      17.525  28.736  13.252  1.00  0.00      B    H  
ATOM   2994  O   HOH B 992      25.860   9.256  15.228  1.00  0.00      B    O  
ATOM   2995  H1  HOH B 992      25.214   9.972  14.875  1.00  0.00      B    H  
ATOM   2996  H2  HOH B 992      25.928   9.414  16.247  1.00  0.00      B    H  
ATOM   2997  O   HOH B 993      24.788  32.219  14.870  1.00  0.00      B    O  
ATOM   2998  H1  HOH B 993      24.891  33.159  15.076  1.00  0.00      B    H  
ATOM   2999  H2  HOH B 993      23.824  32.082  14.600  1.00  0.00      B    H  
ATOM   3000  O   HOH B 994      34.715  11.268  15.270  1.00  0.00      B    O  
ATOM   3001  H1  HOH B 994      35.389  10.828  15.874  1.00  0.00      B    H  
ATOM   3002  H2  HOH B 994      34.515  10.664  14.514  1.00  0.00      B    H  
ATOM   3003  O   HOH B 995      25.291   6.298  37.163  1.00  0.00      B    O  
ATOM   3004  H1  HOH B 995      25.216   5.575  36.488  1.00  0.00      B    H  
ATOM   3005  H2  HOH B 995      24.715   6.067  37.951  1.00  0.00      B    H  
ATOM   3006  O   HOH B 996      36.998   3.036  19.181  1.00  0.00      B    O  
ATOM   3007  H1  HOH B 996      37.810   3.375  18.662  1.00  0.00      B    H  
ATOM   3008  H2  HOH B 996      36.358   2.565  18.533  1.00  0.00      B    H  
ATOM   3009  O   HOH B 997      18.452  16.606  21.461  1.00  0.00      B    O  
ATOM   3010  H1  HOH B 997      18.649  17.512  21.739  1.00  0.00      B    H  
ATOM   3011  H2  HOH B 997      18.071  16.145  22.315  1.00  0.00      B    H  
ATOM   3012  O   HOH B 998      38.718  30.627   4.328  1.00  0.00      B    O  
ATOM   3013  H1  HOH B 998      39.692  30.364   4.445  1.00  0.00      B    H  
ATOM   3014  H2  HOH B 998      38.697  31.418   3.716  1.00  0.00      B    H  
ATOM   3015  O   HOH B 999      32.077  26.005  11.978  1.00  0.00      B    O  
ATOM   3016  H1  HOH B 999      31.440  26.619  12.397  1.00  0.00      B    H  
ATOM   3017  H2  HOH B 999      31.760  25.103  12.221  1.00  0.00      B    H  
ATOM   3018  O   HOH B1000      18.321  34.970   9.017  1.00  0.00      B    O  
ATOM   3019  H1  HOH B1000      17.685  35.681   8.776  1.00  0.00      B    H  
ATOM   3020  H2  HOH B1000      19.280  35.368   8.976  1.00  0.00      B    H  
ATOM   3021  O   HOH B1001      26.342  25.329   7.233  1.00  0.00      B    O  
ATOM   3022  H1  HOH B1001      26.339  24.351   7.442  1.00  0.00      B    H  
ATOM   3023  H2  HOH B1001      26.675  25.447   6.302  1.00  0.00      B    H  
ATOM   3024  O   HOH B1002      36.761  23.335  24.009  1.00  0.00      B    O  
ATOM   3025  H1  HOH B1002      37.442  22.552  23.916  1.00  0.00      B    H  
ATOM   3026  H2  HOH B1002      36.577  23.690  23.053  1.00  0.00      B    H  
ATOM   3027  O   HOH B1003       7.269  29.442  31.720  1.00  0.00      B    O  
ATOM   3028  H1  HOH B1003       6.466  28.908  31.908  1.00  0.00      B    H  
ATOM   3029  H2  HOH B1003       7.707  29.146  30.885  1.00  0.00      B    H  
ATOM   3030  O   HOH B1004      33.350  13.216   9.154  1.00  0.00      B    O  
ATOM   3031  H1  HOH B1004      34.190  13.554   8.792  1.00  0.00      B    H  
ATOM   3032  H2  HOH B1004      32.904  14.064   9.523  1.00  0.00      B    H  
ATOM   3033  O   HOH B1005      38.478  35.254  14.529  1.00  0.00      B    O  
ATOM   3034  H1  HOH B1005      38.971  35.196  13.644  1.00  0.00      B    H  
ATOM   3035  H2  HOH B1005      39.073  35.604  15.256  1.00  0.00      B    H  
ATOM   3036  O   HOH B1006      12.888   5.110  29.656  1.00  0.00      B    O  
ATOM   3037  H1  HOH B1006      13.104   5.712  30.462  1.00  0.00      B    H  
ATOM   3038  H2  HOH B1006      13.787   4.901  29.305  1.00  0.00      B    H  
ATOM   3039  O   HOH B1007      23.432  31.970  20.740  1.00  0.00      B    O  
ATOM   3040  H1  HOH B1007      22.443  31.982  20.852  1.00  0.00      B    H  
ATOM   3041  H2  HOH B1007      23.627  32.691  20.029  1.00  0.00      B    H  
ATOM   3042  O   HOH B1008       9.817  37.532  25.095  1.00  0.00      B    O  
ATOM   3043  H1  HOH B1008      10.783  37.693  24.948  1.00  0.00      B    H  
ATOM   3044  H2  HOH B1008       9.474  37.201  24.245  1.00  0.00      B    H  
ATOM   3045  O   HOH B1009      14.859  10.514  27.717  1.00  0.00      B    O  
ATOM   3046  H1  HOH B1009      14.928   9.703  27.100  1.00  0.00      B    H  
ATOM   3047  H2  HOH B1009      13.948  10.523  28.161  1.00  0.00      B    H  
ATOM   3048  O   HOH B1010       1.265  31.332  17.687  1.00  0.00      B    O  
ATOM   3049  H1  HOH B1010       1.948  32.022  17.320  1.00  0.00      B    H  
ATOM   3050  H2  HOH B1010       1.771  30.858  18.397  1.00  0.00      B    H  
ATOM   3051  O   HOH B1011      22.622  23.091  18.438  1.00  0.00      B    O  
ATOM   3052  H1  HOH B1011      21.913  22.410  18.216  1.00  0.00      B    H  
ATOM   3053  H2  HOH B1011      22.846  23.133  19.431  1.00  0.00      B    H  
ATOM   3054  O   HOH B1012      32.623  23.273  16.925  1.00  0.00      B    O  
ATOM   3055  H1  HOH B1012      32.113  24.032  16.512  1.00  0.00      B    H  
ATOM   3056  H2  HOH B1012      33.297  22.968  16.224  1.00  0.00      B    H  
ATOM   3057  O   HOH B1013       5.267  17.797  15.337  1.00  0.00      B    O  
ATOM   3058  H1  HOH B1013       5.668  16.958  15.708  1.00  0.00      B    H  
ATOM   3059  H2  HOH B1013       5.031  17.624  14.400  1.00  0.00      B    H  
ATOM   3060  O   HOH B1014       3.264   9.872  21.835  1.00  0.00      B    O  
ATOM   3061  H1  HOH B1014       4.060   9.389  22.226  1.00  0.00      B    H  
ATOM   3062  H2  HOH B1014       3.374  10.888  21.948  1.00  0.00      B    H  
ATOM   3063  O   HOH B1015      18.731  17.801  33.898  1.00  0.00      B    O  
ATOM   3064  H1  HOH B1015      18.579  18.224  34.748  1.00  0.00      B    H  
ATOM   3065  H2  HOH B1015      19.156  18.449  33.193  1.00  0.00      B    H  
ATOM   3066  O   HOH B1016       8.989  35.554  35.461  1.00  0.00      B    O  
ATOM   3067  H1  HOH B1016       8.363  35.104  34.799  1.00  0.00      B    H  
ATOM   3068  H2  HOH B1016       9.682  34.814  35.598  1.00  0.00      B    H  
ATOM   3069  O   HOH B1017       0.904  26.208  18.884  1.00  0.00      B    O  
ATOM   3070  H1  HOH B1017       0.538  26.794  19.635  1.00  0.00      B    H  
ATOM   3071  H2  HOH B1017       0.377  26.324  18.035  1.00  0.00      B    H  
ATOM   3072  O   HOH B1018      38.439  13.016  30.234  1.00  0.00      B    O  
ATOM   3073  H1  HOH B1018      37.546  12.911  29.820  1.00  0.00      B    H  
ATOM   3074  H2  HOH B1018      38.983  12.182  30.196  1.00  0.00      B    H  
ATOM   3075  O   HOH B1019      36.048  17.021   6.017  1.00  0.00      B    O  
ATOM   3076  H1  HOH B1019      35.784  16.942   6.986  1.00  0.00      B    H  
ATOM   3077  H2  HOH B1019      37.052  17.169   5.968  1.00  0.00      B    H  
ATOM   3078  O   HOH B1020      33.909   6.262  24.040  1.00  0.00      B    O  
ATOM   3079  H1  HOH B1020      33.079   5.700  23.761  1.00  0.00      B    H  
ATOM   3080  H2  HOH B1020      33.877   7.021  23.373  1.00  0.00      B    H  
ATOM   3081  O   HOH B1021       7.264  15.256   2.032  1.00  0.00      B    O  
ATOM   3082  H1  HOH B1021       7.219  14.601   2.868  1.00  0.00      B    H  
ATOM   3083  H2  HOH B1021       7.501  14.717   1.188  1.00  0.00      B    H  
ATOM   3084  O   HOH B1022      34.290  18.302  30.277  1.00  0.00      B    O  
ATOM   3085  H1  HOH B1022      34.871  18.685  31.049  1.00  0.00      B    H  
ATOM   3086  H2  HOH B1022      34.396  17.296  30.388  1.00  0.00      B    H  
ATOM   3087  O   HOH B1023      32.004  18.727  10.020  1.00  0.00      B    O  
ATOM   3088  H1  HOH B1023      32.777  19.121   9.550  1.00  0.00      B    H  
ATOM   3089  H2  HOH B1023      31.884  17.741   9.879  1.00  0.00      B    H  
ATOM   3090  O   HOH B1024      21.712  16.364  22.904  1.00  0.00      B    O  
ATOM   3091  H1  HOH B1024      21.556  15.727  22.136  1.00  0.00      B    H  
ATOM   3092  H2  HOH B1024      21.210  15.936  23.719  1.00  0.00      B    H  
ATOM   3093  O   HOH B1025      33.533  12.017  31.402  1.00  0.00      B    O  
ATOM   3094  H1  HOH B1025      33.417  12.830  31.953  1.00  0.00      B    H  
ATOM   3095  H2  HOH B1025      34.433  11.649  31.619  1.00  0.00      B    H  
ATOM   3096  O   HOH B1026      15.483  13.532  21.633  1.00  0.00      B    O  
ATOM   3097  H1  HOH B1026      15.722  13.021  22.515  1.00  0.00      B    H  
ATOM   3098  H2  HOH B1026      15.398  14.562  21.854  1.00  0.00      B    H  
ATOM   3099  O   HOH B1027      32.954  20.948  36.024  1.00  0.00      B    O  
ATOM   3100  H1  HOH B1027      32.387  20.708  36.860  1.00  0.00      B    H  
ATOM   3101  H2  HOH B1027      33.351  21.849  36.327  1.00  0.00      B    H  
ATOM   3102  O   HOH B1028      16.351  32.092   8.908  1.00  0.00      B    O  
ATOM   3103  H1  HOH B1028      17.198  31.941   8.326  1.00  0.00      B    H  
ATOM   3104  H2  HOH B1028      16.355  31.311   9.602  1.00  0.00      B    H  
ATOM   3105  O   HOH B1029       7.037  12.132  37.751  1.00  0.00      B    O  
ATOM   3106  H1  HOH B1029       6.675  11.268  37.383  1.00  0.00      B    H  
ATOM   3107  H2  HOH B1029       8.055  12.018  37.739  1.00  0.00      B    H  
ATOM   3108  O   HOH B1030      22.543  13.594  11.240  1.00  0.00      B    O  
ATOM   3109  H1  HOH B1030      23.359  14.119  11.481  1.00  0.00      B    H  
ATOM   3110  H2  HOH B1030      22.351  12.991  11.998  1.00  0.00      B    H  
ATOM   3111  O   HOH B1031      37.033  14.720  36.093  1.00  0.00      B    O  
ATOM   3112  H1  HOH B1031      37.190  14.379  37.033  1.00  0.00      B    H  
ATOM   3113  H2  HOH B1031      36.104  14.448  35.780  1.00  0.00      B    H  
ATOM   3114  O   HOH B1032      21.878  23.827  14.017  1.00  0.00      B    O  
ATOM   3115  H1  HOH B1032      21.622  22.957  13.509  1.00  0.00      B    H  
ATOM   3116  H2  HOH B1032      22.676  23.561  14.627  1.00  0.00      B    H  
ATOM   3117  O   HOH B1033      18.053  11.525  23.147  1.00  0.00      B    O  
ATOM   3118  H1  HOH B1033      18.342  10.919  23.870  1.00  0.00      B    H  
ATOM   3119  H2  HOH B1033      17.504  12.301  23.575  1.00  0.00      B    H  
ATOM   3120  O   HOH B1034      38.991   8.168   9.041  1.00  0.00      B    O  
ATOM   3121  H1  HOH B1034      38.377   8.299   8.260  1.00  0.00      B    H  
ATOM   3122  H2  HOH B1034      39.895   8.618   8.798  1.00  0.00      B    H  
ATOM   3123  O   HOH B1035      33.492  14.686  21.922  1.00  0.00      B    O  
ATOM   3124  H1  HOH B1035      32.805  13.992  22.147  1.00  0.00      B    H  
ATOM   3125  H2  HOH B1035      32.904  15.486  21.635  1.00  0.00      B    H  
ATOM   3126  O   HOH B1036       8.524  15.322   8.441  1.00  0.00      B    O  
ATOM   3127  H1  HOH B1036       9.249  14.638   8.546  1.00  0.00      B    H  
ATOM   3128  H2  HOH B1036       8.338  15.770   9.397  1.00  0.00      B    H  
ATOM   3129  O   HOH B1037      14.677  12.422  15.548  1.00  0.00      B    O  
ATOM   3130  H1  HOH B1037      14.776  13.003  16.396  1.00  0.00      B    H  
ATOM   3131  H2  HOH B1037      14.874  11.468  15.764  1.00  0.00      B    H  
ATOM   3132  O   HOH B1038      38.239   1.935  29.896  1.00  0.00      B    O  
ATOM   3133  H1  HOH B1038      39.179   2.053  30.250  1.00  0.00      B    H  
ATOM   3134  H2  HOH B1038      37.970   0.978  29.920  1.00  0.00      B    H  
ATOM   3135  O   HOH B1039      21.743  36.374  15.572  1.00  0.00      B    O  
ATOM   3136  H1  HOH B1039      21.422  35.791  14.791  1.00  0.00      B    H  
ATOM   3137  H2  HOH B1039      22.175  35.725  16.264  1.00  0.00      B    H  
ATOM   3138  O   HOH B1040      30.551  34.147  15.858  1.00  0.00      B    O  
ATOM   3139  H1  HOH B1040      31.222  34.123  15.082  1.00  0.00      B    H  
ATOM   3140  H2  HOH B1040      30.994  33.654  16.686  1.00  0.00      B    H  
ATOM   3141  O   HOH B1041      34.938  37.573   1.483  1.00  0.00      B    O  
ATOM   3142  H1  HOH B1041      35.819  37.602   1.989  1.00  0.00      B    H  
ATOM   3143  H2  HOH B1041      34.893  38.308   0.773  1.00  0.00      B    H  
ATOM   3144  O   HOH B1042      11.697  34.281  29.547  1.00  0.00      B    O  
ATOM   3145  H1  HOH B1042      11.100  33.925  30.310  1.00  0.00      B    H  
ATOM   3146  H2  HOH B1042      11.870  33.400  29.007  1.00  0.00      B    H  
ATOM   3147  O   HOH B1043       8.086  30.484   1.175  1.00  0.00      B    O  
ATOM   3148  H1  HOH B1043       8.214  31.412   1.554  1.00  0.00      B    H  
ATOM   3149  H2  HOH B1043       8.194  30.468   0.165  1.00  0.00      B    H  
ATOM   3150  O   HOH B1044      32.594  13.650  37.047  1.00  0.00      B    O  
ATOM   3151  H1  HOH B1044      32.009  12.982  36.526  1.00  0.00      B    H  
ATOM   3152  H2  HOH B1044      32.577  14.513  36.476  1.00  0.00      B    H  
ATOM   3153  O   HOH B1045      37.737   1.276   9.086  1.00  0.00      B    O  
ATOM   3154  H1  HOH B1045      37.112   1.971   9.491  1.00  0.00      B    H  
ATOM   3155  H2  HOH B1045      37.349   0.815   8.262  1.00  0.00      B    H  
ATOM   3156  O   HOH B1046      20.929  30.215  35.367  1.00  0.00      B    O  
ATOM   3157  H1  HOH B1046      20.009  30.601  35.532  1.00  0.00      B    H  
ATOM   3158  H2  HOH B1046      21.175  29.771  36.230  1.00  0.00      B    H  
ATOM   3159  O   HOH B1047       9.587  28.484  34.756  1.00  0.00      B    O  
ATOM   3160  H1  HOH B1047       8.771  28.265  35.264  1.00  0.00      B    H  
ATOM   3161  H2  HOH B1047      10.156  29.227  35.222  1.00  0.00      B    H  
ATOM   3162  O   HOH B1048      12.231   4.299  38.603  1.00  0.00      B    O  
ATOM   3163  H1  HOH B1048      13.048   4.278  39.190  1.00  0.00      B    H  
ATOM   3164  H2  HOH B1048      11.706   5.097  38.913  1.00  0.00      B    H  
ATOM   3165  O   HOH B1049      36.065  29.055  38.830  1.00  0.00      B    O  
ATOM   3166  H1  HOH B1049      35.827  28.071  38.665  1.00  0.00      B    H  
ATOM   3167  H2  HOH B1049      36.282  29.186  39.829  1.00  0.00      B    H  
ATOM   3168  O   HOH B1050      34.344   9.199  27.565  1.00  0.00      B    O  
ATOM   3169  H1  HOH B1050      33.814   8.328  27.265  1.00  0.00      B    H  
ATOM   3170  H2  HOH B1050      33.751   9.786  28.143  1.00  0.00      B    H  
ATOM   3171  O   HOH B1051       6.878  31.649  33.315  1.00  0.00      B    O  
ATOM   3172  H1  HOH B1051       6.919  30.845  32.695  1.00  0.00      B    H  
ATOM   3173  H2  HOH B1051       6.171  31.510  34.050  1.00  0.00      B    H  
ATOM   3174  O   HOH B1052       9.438  11.964  21.709  1.00  0.00      B    O  
ATOM   3175  H1  HOH B1052       8.677  11.433  21.343  1.00  0.00      B    H  
ATOM   3176  H2  HOH B1052       9.837  12.580  21.035  1.00  0.00      B    H  
ATOM   3177  O   HOH B1053      13.802  15.344   0.708  1.00  0.00      B    O  
ATOM   3178  H1  HOH B1053      14.208  14.409   1.039  1.00  0.00      B    H  
ATOM   3179  H2  HOH B1053      14.160  16.070   1.322  1.00  0.00      B    H  
ATOM   3180  O   HOH B1054      32.481   5.515  20.233  1.00  0.00      B    O  
ATOM   3181  H1  HOH B1054      32.267   5.406  21.213  1.00  0.00      B    H  
ATOM   3182  H2  HOH B1054      31.696   5.327  19.644  1.00  0.00      B    H  
ATOM   3183  O   HOH B1055       6.574  13.356   7.463  1.00  0.00      B    O  
ATOM   3184  H1  HOH B1055       5.850  13.610   6.846  1.00  0.00      B    H  
ATOM   3185  H2  HOH B1055       6.947  14.200   7.896  1.00  0.00      B    H  
ATOM   3186  O   HOH B1056      39.356   7.244  15.548  1.00  0.00      B    O  
ATOM   3187  H1  HOH B1056      39.000   7.603  16.454  1.00  0.00      B    H  
ATOM   3188  H2  HOH B1056      38.613   7.146  14.874  1.00  0.00      B    H  
ATOM   3189  O   HOH B1057      19.096  19.574   4.118  1.00  0.00      B    O  
ATOM   3190  H1  HOH B1057      19.929  19.751   3.621  1.00  0.00      B    H  
ATOM   3191  H2  HOH B1057      18.309  19.542   3.438  1.00  0.00      B    H  
ATOM   3192  O   HOH B1058      13.429  39.062  17.744  1.00  0.00      B    O  
ATOM   3193  H1  HOH B1058      13.667  39.478  16.822  1.00  0.00      B    H  
ATOM   3194  H2  HOH B1058      12.912  38.236  17.642  1.00  0.00      B    H  
ATOM   3195  O   HOH B1059      18.526   9.578  28.237  1.00  0.00      B    O  
ATOM   3196  H1  HOH B1059      19.467   9.341  27.984  1.00  0.00      B    H  
ATOM   3197  H2  HOH B1059      18.436  10.580  28.246  1.00  0.00      B    H  
ATOM   3198  O   HOH B1060      18.435   4.202   2.641  1.00  0.00      B    O  
ATOM   3199  H1  HOH B1060      17.523   4.634   2.999  1.00  0.00      B    H  
ATOM   3200  H2  HOH B1060      18.938   3.823   3.437  1.00  0.00      B    H  
ATOM   3201  O   HOH B1061      38.627   8.272   3.431  1.00  0.00      B    O  
ATOM   3202  H1  HOH B1061      39.416   8.524   4.015  1.00  0.00      B    H  
ATOM   3203  H2  HOH B1061      38.932   7.455   2.828  1.00  0.00      B    H  
ATOM   3204  O   HOH B1062      35.675   8.787  20.059  1.00  0.00      B    O  
ATOM   3205  H1  HOH B1062      35.947   8.034  19.428  1.00  0.00      B    H  
ATOM   3206  H2  HOH B1062      36.150   9.595  19.700  1.00  0.00      B    H  
ATOM   3207  O   HOH B1063      10.812   7.011  21.387  1.00  0.00      B    O  
ATOM   3208  H1  HOH B1063      10.048   7.589  21.188  1.00  0.00      B    H  
ATOM   3209  H2  HOH B1063      11.030   6.473  20.528  1.00  0.00      B    H  
ATOM   3210  O   HOH B1064       5.307  27.679  35.696  1.00  0.00      B    O  
ATOM   3211  H1  HOH B1064       6.240  27.889  36.069  1.00  0.00      B    H  
ATOM   3212  H2  HOH B1064       5.283  26.735  35.406  1.00  0.00      B    H  
ATOM   3213  O   HOH B1065      24.084  26.974  21.338  1.00  0.00      B    O  
ATOM   3214  H1  HOH B1065      23.902  27.207  22.262  1.00  0.00      B    H  
ATOM   3215  H2  HOH B1065      24.801  26.257  21.385  1.00  0.00      B    H  
ATOM   3216  O   HOH B1066      28.841  11.957  29.496  1.00  0.00      B    O  
ATOM   3217  H1  HOH B1066      29.030  11.458  30.381  1.00  0.00      B    H  
ATOM   3218  H2  HOH B1066      28.217  11.340  28.978  1.00  0.00      B    H  
ATOM   3219  O   HOH B1067       1.359  11.415  13.290  1.00  0.00      B    O  
ATOM   3220  H1  HOH B1067       2.039  11.647  12.489  1.00  0.00      B    H  
ATOM   3221  H2  HOH B1067       1.645  11.952  14.099  1.00  0.00      B    H  
ATOM   3222  O   HOH B1068      24.113   4.149  33.278  1.00  0.00      B    O  
ATOM   3223  H1  HOH B1068      24.812   4.049  32.576  1.00  0.00      B    H  
ATOM   3224  H2  HOH B1068      23.700   3.253  33.429  1.00  0.00      B    H  
ATOM   3225  O   HOH B1069      14.107   4.937   1.685  1.00  0.00      B    O  
ATOM   3226  H1  HOH B1069      14.480   4.039   1.372  1.00  0.00      B    H  
ATOM   3227  H2  HOH B1069      14.756   5.728   1.468  1.00  0.00      B    H  
ATOM   3228  O   HOH B1070      14.966  35.942   6.692  1.00  0.00      B    O  
ATOM   3229  H1  HOH B1070      14.171  36.146   6.102  1.00  0.00      B    H  
ATOM   3230  H2  HOH B1070      15.009  34.947   6.902  1.00  0.00      B    H  
ATOM   3231  O   HOH B1071      27.034  31.229   9.089  1.00  0.00      B    O  
ATOM   3232  H1  HOH B1071      27.218  31.297  10.037  1.00  0.00      B    H  
ATOM   3233  H2  HOH B1071      26.050  31.116   8.957  1.00  0.00      B    H  
ATOM   3234  O   HOH B1072       6.467  20.896  19.204  1.00  0.00      B    O  
ATOM   3235  H1  HOH B1072       6.036  19.991  19.201  1.00  0.00      B    H  
ATOM   3236  H2  HOH B1072       5.871  21.578  19.647  1.00  0.00      B    H  
ATOM   3237  O   HOH B1073      11.103  27.513  17.513  1.00  0.00      B    O  
ATOM   3238  H1  HOH B1073      11.630  26.681  17.261  1.00  0.00      B    H  
ATOM   3239  H2  HOH B1073      11.349  27.786  18.466  1.00  0.00      B    H  
ATOM   3240  O   HOH B1074      16.580  27.183  10.126  1.00  0.00      B    O  
ATOM   3241  H1  HOH B1074      16.596  26.315   9.657  1.00  0.00      B    H  
ATOM   3242  H2  HOH B1074      17.322  27.265  10.834  1.00  0.00      B    H  
ATOM   3243  O   HOH B1075       2.949  22.926   5.218  1.00  0.00      B    O  
ATOM   3244  H1  HOH B1075       1.952  22.756   5.111  1.00  0.00      B    H  
ATOM   3245  H2  HOH B1075       3.380  23.652   4.638  1.00  0.00      B    H  
ATOM   3246  O   HOH B1076      10.982   1.899   6.286  1.00  0.00      B    O  
ATOM   3247  H1  HOH B1076      10.524   2.642   6.763  1.00  0.00      B    H  
ATOM   3248  H2  HOH B1076      10.199   1.523   5.678  1.00  0.00      B    H  
ATOM   3249  O   HOH B1077      20.980  17.484  29.467  1.00  0.00      B    O  
ATOM   3250  H1  HOH B1077      21.899  17.140  29.388  1.00  0.00      B    H  
ATOM   3251  H2  HOH B1077      20.819  18.056  28.671  1.00  0.00      B    H  
ATOM   3252  O   HOH B1078      28.779  15.272  17.439  1.00  0.00      B    O  
ATOM   3253  H1  HOH B1078      28.960  14.383  16.887  1.00  0.00      B    H  
ATOM   3254  H2  HOH B1078      29.102  15.170  18.351  1.00  0.00      B    H  
ATOM   3255  O   HOH B1079      31.934  10.647   4.715  1.00  0.00      B    O  
ATOM   3256  H1  HOH B1079      31.887  11.192   5.515  1.00  0.00      B    H  
ATOM   3257  H2  HOH B1079      30.986  10.245   4.609  1.00  0.00      B    H  
ATOM   3258  O   HOH B1080      13.356  19.148   2.862  1.00  0.00      B    O  
ATOM   3259  H1  HOH B1080      13.341  19.353   3.873  1.00  0.00      B    H  
ATOM   3260  H2  HOH B1080      13.641  20.026   2.424  1.00  0.00      B    H  
ATOM   3261  O   HOH B1081      11.273  34.135  35.544  1.00  0.00      B    O  
ATOM   3262  H1  HOH B1081      11.773  33.344  35.071  1.00  0.00      B    H  
ATOM   3263  H2  HOH B1081      11.885  34.920  35.618  1.00  0.00      B    H  
ATOM   3264  O   HOH B1082      28.339  35.625  16.476  1.00  0.00      B    O  
ATOM   3265  H1  HOH B1082      27.617  35.323  15.835  1.00  0.00      B    H  
ATOM   3266  H2  HOH B1082      29.167  35.061  16.159  1.00  0.00      B    H  
ATOM   3267  O   HOH B1083       0.789  29.177   8.056  1.00  0.00      B    O  
ATOM   3268  H1  HOH B1083       1.025  29.707   8.912  1.00  0.00      B    H  
ATOM   3269  H2  HOH B1083       1.365  29.620   7.355  1.00  0.00      B    H  
ATOM   3270  O   HOH B1084      26.049  29.786  33.928  1.00  0.00      B    O  
ATOM   3271  H1  HOH B1084      25.663  28.893  33.754  1.00  0.00      B    H  
ATOM   3272  H2  HOH B1084      26.877  29.648  34.483  1.00  0.00      B    H  
ATOM   3273  O   HOH B1085      16.286  26.981  29.391  1.00  0.00      B    O  
ATOM   3274  H1  HOH B1085      17.043  27.540  29.684  1.00  0.00      B    H  
ATOM   3275  H2  HOH B1085      16.717  26.182  28.900  1.00  0.00      B    H  
ATOM   3276  O   HOH B1086      10.506  27.932   0.940  1.00  0.00      B    O  
ATOM   3277  H1  HOH B1086      10.606  28.869   1.348  1.00  0.00      B    H  
ATOM   3278  H2  HOH B1086      11.220  27.770   0.250  1.00  0.00      B    H  
ATOM   3279  O   HOH B1087       4.827  11.202   3.099  1.00  0.00      B    O  
ATOM   3280  H1  HOH B1087       4.301  12.017   3.519  1.00  0.00      B    H  
ATOM   3281  H2  HOH B1087       5.494  11.606   2.390  1.00  0.00      B    H  
ATOM   3282  O   HOH B1088      17.885  29.004  37.803  1.00  0.00      B    O  
ATOM   3283  H1  HOH B1088      18.200  29.526  38.669  1.00  0.00      B    H  
ATOM   3284  H2  HOH B1088      17.641  28.045  38.005  1.00  0.00      B    H  
ATOM   3285  O   HOH B1089      32.242  38.707   1.963  1.00  0.00      B    O  
ATOM   3286  H1  HOH B1089      31.601  38.468   1.265  1.00  0.00      B    H  
ATOM   3287  H2  HOH B1089      33.108  38.385   1.510  1.00  0.00      B    H  
ATOM   3288  O   HOH B1090       0.133  29.586  15.990  1.00  0.00      B    O  
ATOM   3289  H1  HOH B1090       0.047  30.036  15.137  1.00  0.00      B    H  
ATOM   3290  H2  HOH B1090       0.516  30.274  16.622  1.00  0.00      B    H  
ATOM   3291  O   HOH B1091      37.021  10.316  16.491  1.00  0.00      B    O  
ATOM   3292  H1  HOH B1091      37.415  10.311  15.580  1.00  0.00      B    H  
ATOM   3293  H2  HOH B1091      37.763  10.011  17.053  1.00  0.00      B    H  
ATOM   3294  O   HOH B1092      24.173  28.257  12.590  1.00  0.00      B    O  
ATOM   3295  H1  HOH B1092      24.719  28.139  13.460  1.00  0.00      B    H  
ATOM   3296  H2  HOH B1092      24.812  28.156  11.840  1.00  0.00      B    H  
ATOM   3297  O   HOH B1093      20.139   0.708  31.554  1.00  0.00      B    O  
ATOM   3298  H1  HOH B1093      19.985   0.728  32.559  1.00  0.00      B    H  
ATOM   3299  H2  HOH B1093      19.709   1.596  31.146  1.00  0.00      B    H  
ATOM   3300  O   HOH B1094      16.971  32.128  18.606  1.00  0.00      B    O  
ATOM   3301  H1  HOH B1094      17.007  33.018  19.044  1.00  0.00      B    H  
ATOM   3302  H2  HOH B1094      17.917  31.828  18.553  1.00  0.00      B    H  
ATOM   3303  O   HOH B1095      28.412  25.211  15.351  1.00  0.00      B    O  
ATOM   3304  H1  HOH B1095      27.741  25.465  16.044  1.00  0.00      B    H  
ATOM   3305  H2  HOH B1095      28.036  25.330  14.484  1.00  0.00      B    H  
ATOM   3306  O   HOH B1096      18.721  27.438  32.193  1.00  0.00      B    O  
ATOM   3307  H1  HOH B1096      19.647  27.045  31.990  1.00  0.00      B    H  
ATOM   3308  H2  HOH B1096      18.528  28.087  31.408  1.00  0.00      B    H  
ATOM   3309  O   HOH B1097      13.722  29.643  34.798  1.00  0.00      B    O  
ATOM   3310  H1  HOH B1097      13.904  30.637  35.004  1.00  0.00      B    H  
ATOM   3311  H2  HOH B1097      12.713  29.584  35.031  1.00  0.00      B    H  
ATOM   3312  O   HOH B1098      19.074  18.405  23.342  1.00  0.00      B    O  
ATOM   3313  H1  HOH B1098      19.121  17.904  24.188  1.00  0.00      B    H  
ATOM   3314  H2  HOH B1098      19.874  18.902  23.122  1.00  0.00      B    H  
ATOM   3315  O   HOH B1099      10.679  15.003  22.571  1.00  0.00      B    O  
ATOM   3316  H1  HOH B1099      10.755  15.766  23.219  1.00  0.00      B    H  
ATOM   3317  H2  HOH B1099      11.418  14.359  22.727  1.00  0.00      B    H  
ATOM   3318  O   HOH B1100      21.909  14.329  20.628  1.00  0.00      B    O  
ATOM   3319  H1  HOH B1100      22.859  14.547  20.200  1.00  0.00      B    H  
ATOM   3320  H2  HOH B1100      21.855  13.344  20.922  1.00  0.00      B    H  
ATOM   3321  O   HOH B1101      15.599  15.289  36.830  1.00  0.00      B    O  
ATOM   3322  H1  HOH B1101      14.900  15.993  36.749  1.00  0.00      B    H  
ATOM   3323  H2  HOH B1101      16.158  15.444  37.685  1.00  0.00      B    H  
ATOM   3324  O   HOH B1102       1.356  28.658   2.554  1.00  0.00      B    O  
ATOM   3325  H1  HOH B1102       0.941  28.269   1.678  1.00  0.00      B    H  
ATOM   3326  H2  HOH B1102       0.659  28.562   3.290  1.00  0.00      B    H  
ATOM   3327  O   HOH B1103      18.571  30.858  32.833  1.00  0.00      B    O  
ATOM   3328  H1  HOH B1103      18.233  30.212  33.498  1.00  0.00      B    H  
ATOM   3329  H2  HOH B1103      18.701  30.465  31.927  1.00  0.00      B    H  
ATOM   3330  O   HOH B1104      15.495  32.360  15.455  1.00  0.00      B    O  
ATOM   3331  H1  HOH B1104      15.980  32.314  16.307  1.00  0.00      B    H  
ATOM   3332  H2  HOH B1104      16.052  32.927  14.874  1.00  0.00      B    H  
ATOM   3333  O   HOH B1105      25.746   8.488   7.579  1.00  0.00      B    O  
ATOM   3334  H1  HOH B1105      24.758   8.471   7.617  1.00  0.00      B    H  
ATOM   3335  H2  HOH B1105      26.044   7.961   6.769  1.00  0.00      B    H  
ATOM   3336  O   HOH B1106      26.937  13.293  31.620  1.00  0.00      B    O  
ATOM   3337  H1  HOH B1106      26.458  14.102  31.222  1.00  0.00      B    H  
ATOM   3338  H2  HOH B1106      26.740  12.515  31.039  1.00  0.00      B    H  
ATOM   3339  O   HOH B1107      28.308  10.403  14.518  1.00  0.00      B    O  
ATOM   3340  H1  HOH B1107      28.279  10.404  13.524  1.00  0.00      B    H  
ATOM   3341  H2  HOH B1107      27.510   9.860  14.879  1.00  0.00      B    H  
ATOM   3342  O   HOH B1108      22.736  35.678  38.158  1.00  0.00      B    O  
ATOM   3343  H1  HOH B1108      23.321  35.069  38.684  1.00  0.00      B    H  
ATOM   3344  H2  HOH B1108      22.028  36.090  38.782  1.00  0.00      B    H  
ATOM   3345  O   HOH B1109       7.552   8.705  31.604  1.00  0.00      B    O  
ATOM   3346  H1  HOH B1109       7.833   7.711  31.686  1.00  0.00      B    H  
ATOM   3347  H2  HOH B1109       7.624   8.878  30.613  1.00  0.00      B    H  
ATOM   3348  O   HOH B1110       0.962  14.237  28.712  1.00  0.00      B    O  
ATOM   3349  H1  HOH B1110       0.359  13.609  29.296  1.00  0.00      B    H  
ATOM   3350  H2  HOH B1110       1.622  13.654  28.262  1.00  0.00      B    H  
ATOM   3351  O   HOH B1111      36.865  34.643   3.900  1.00  0.00      B    O  
ATOM   3352  H1  HOH B1111      36.395  33.825   3.559  1.00  0.00      B    H  
ATOM   3353  H2  HOH B1111      36.065  35.256   4.227  1.00  0.00      B    H  
ATOM   3354  O   HOH B1112      28.345   2.978  14.659  1.00  0.00      B    O  
ATOM   3355  H1  HOH B1112      28.055   2.713  13.703  1.00  0.00      B    H  
ATOM   3356  H2  HOH B1112      28.832   2.156  15.045  1.00  0.00      B    H  
ATOM   3357  O   HOH B1113      38.718  17.532   5.948  1.00  0.00      B    O  
ATOM   3358  H1  HOH B1113      39.062  17.754   5.012  1.00  0.00      B    H  
ATOM   3359  H2  HOH B1113      39.489  17.537   6.539  1.00  0.00      B    H  
ATOM   3360  O   HOH B1114      38.683   4.799   9.154  1.00  0.00      B    O  
ATOM   3361  H1  HOH B1114      39.231   5.233   9.912  1.00  0.00      B    H  
ATOM   3362  H2  HOH B1114      39.212   4.017   8.840  1.00  0.00      B    H  
ATOM   3363  O   HOH B1115      15.091  38.417  35.823  1.00  0.00      B    O  
ATOM   3364  H1  HOH B1115      14.474  38.433  35.034  1.00  0.00      B    H  
ATOM   3365  H2  HOH B1115      15.488  37.528  35.859  1.00  0.00      B    H  
ATOM   3366  O   HOH B1116      10.885  23.203  19.799  1.00  0.00      B    O  
ATOM   3367  H1  HOH B1116      10.030  22.644  20.001  1.00  0.00      B    H  
ATOM   3368  H2  HOH B1116      10.920  24.032  20.418  1.00  0.00      B    H  
ATOM   3369  O   HOH B1117       0.840   3.579  33.794  1.00  0.00      B    O  
ATOM   3370  H1  HOH B1117       0.638   4.539  33.731  1.00  0.00      B    H  
ATOM   3371  H2  HOH B1117      -0.047   3.063  33.880  1.00  0.00      B    H  
ATOM   3372  O   HOH B1118      31.090  27.175   3.748  1.00  0.00      B    O  
ATOM   3373  H1  HOH B1118      31.074  27.566   4.696  1.00  0.00      B    H  
ATOM   3374  H2  HOH B1118      31.548  27.940   3.299  1.00  0.00      B    H  
ATOM   3375  O   HOH B1119      25.743  32.188   1.235  1.00  0.00      B    O  
ATOM   3376  H1  HOH B1119      25.303  31.349   0.964  1.00  0.00      B    H  
ATOM   3377  H2  HOH B1119      26.521  32.261   0.634  1.00  0.00      B    H  
ATOM   3378  O   HOH B1120       2.241  13.544  19.742  1.00  0.00      B    O  
ATOM   3379  H1  HOH B1120       2.517  14.538  19.569  1.00  0.00      B    H  
ATOM   3380  H2  HOH B1120       2.283  13.034  18.854  1.00  0.00      B    H  
ATOM   3381  O   HOH B1121       0.509  20.956  20.096  1.00  0.00      B    O  
ATOM   3382  H1  HOH B1121       1.512  21.010  19.920  1.00  0.00      B    H  
ATOM   3383  H2  HOH B1121      -0.019  21.100  19.243  1.00  0.00      B    H  
ATOM   3384  O   HOH B1122       1.349   4.325  25.613  1.00  0.00      B    O  
ATOM   3385  H1  HOH B1122       1.073   5.113  25.001  1.00  0.00      B    H  
ATOM   3386  H2  HOH B1122       0.489   3.883  25.991  1.00  0.00      B    H  
ATOM   3387  O   HOH B1123      30.870  38.502  29.655  1.00  0.00      B    O  
ATOM   3388  H1  HOH B1123      31.381  38.892  28.891  1.00  0.00      B    H  
ATOM   3389  H2  HOH B1123      31.395  38.846  30.449  1.00  0.00      B    H  
ATOM   3390  O   HOH B1124      35.015  13.749  12.830  1.00  0.00      B    O  
ATOM   3391  H1  HOH B1124      34.400  13.310  13.514  1.00  0.00      B    H  
ATOM   3392  H2  HOH B1124      34.678  14.654  12.489  1.00  0.00      B    H  
ATOM   3393  O   HOH B1125      36.582  33.183  15.670  1.00  0.00      B    O  
ATOM   3394  H1  HOH B1125      37.356  33.708  15.284  1.00  0.00      B    H  
ATOM   3395  H2  HOH B1125      35.909  33.933  15.802  1.00  0.00      B    H  
ATOM   3396  O   HOH B1126      13.838   2.679  18.038  1.00  0.00      B    O  
ATOM   3397  H1  HOH B1126      13.718   1.665  18.247  1.00  0.00      B    H  
ATOM   3398  H2  HOH B1126      13.164   2.932  17.292  1.00  0.00      B    H  
ATOM   3399  O   HOH B1127      34.676  20.968  33.861  1.00  0.00      B    O  
ATOM   3400  H1  HOH B1127      35.058  21.829  33.532  1.00  0.00      B    H  
ATOM   3401  H2  HOH B1127      34.137  21.201  34.670  1.00  0.00      B    H  
ATOM   3402  O   HOH B1128      29.670  28.967  22.006  1.00  0.00      B    O  
ATOM   3403  H1  HOH B1128      28.711  29.284  22.193  1.00  0.00      B    H  
ATOM   3404  H2  HOH B1128      29.896  28.982  21.028  1.00  0.00      B    H  
ATOM   3405  O   HOH B1129       2.732  18.738  29.513  1.00  0.00      B    O  
ATOM   3406  H1  HOH B1129       3.052  17.882  29.123  1.00  0.00      B    H  
ATOM   3407  H2  HOH B1129       1.806  18.652  29.846  1.00  0.00      B    H  
ATOM   3408  O   HOH B1130       9.389  23.004  29.712  1.00  0.00      B    O  
ATOM   3409  H1  HOH B1130      10.153  22.655  29.148  1.00  0.00      B    H  
ATOM   3410  H2  HOH B1130       9.745  23.028  30.678  1.00  0.00      B    H  
ATOM   3411  O   HOH B1131      33.428  19.753  13.302  1.00  0.00      B    O  
ATOM   3412  H1  HOH B1131      33.744  20.694  12.987  1.00  0.00      B    H  
ATOM   3413  H2  HOH B1131      34.169  19.060  13.197  1.00  0.00      B    H  
ATOM   3414  O   HOH B1132      35.480  37.699  27.630  1.00  0.00      B    O  
ATOM   3415  H1  HOH B1132      36.171  37.542  26.904  1.00  0.00      B    H  
ATOM   3416  H2  HOH B1132      34.924  36.862  27.770  1.00  0.00      B    H  
ATOM   3417  O   HOH B1133      23.416  10.324  35.152  1.00  0.00      B    O  
ATOM   3418  H1  HOH B1133      23.166   9.816  34.285  1.00  0.00      B    H  
ATOM   3419  H2  HOH B1133      23.071  11.278  35.064  1.00  0.00      B    H  
ATOM   3420  O   HOH B1134       3.300  20.803  19.478  1.00  0.00      B    O  
ATOM   3421  H1  HOH B1134       3.178  21.546  18.867  1.00  0.00      B    H  
ATOM   3422  H2  HOH B1134       3.580  21.203  20.390  1.00  0.00      B    H  
ATOM   3423  O   HOH B1135      11.353  25.196  21.590  1.00  0.00      B    O  
ATOM   3424  H1  HOH B1135      11.694  26.041  22.015  1.00  0.00      B    H  
ATOM   3425  H2  HOH B1135      11.571  24.428  22.191  1.00  0.00      B    H  
ATOM   3426  O   HOH B1136      27.801  14.243   6.346  1.00  0.00      B    O  
ATOM   3427  H1  HOH B1136      27.131  13.809   5.708  1.00  0.00      B    H  
ATOM   3428  H2  HOH B1136      27.986  13.660   7.124  1.00  0.00      B    H  
ATOM   3429  O   HOH B1137      13.863  17.921  28.782  1.00  0.00      B    O  
ATOM   3430  H1  HOH B1137      13.903  17.051  28.293  1.00  0.00      B    H  
ATOM   3431  H2  HOH B1137      14.667  17.999  29.353  1.00  0.00      B    H  
ATOM   3432  O   HOH B1138      24.446  20.545  21.742  1.00  0.00      B    O  
ATOM   3433  H1  HOH B1138      25.184  20.507  22.405  1.00  0.00      B    H  
ATOM   3434  H2  HOH B1138      24.920  20.857  20.873  1.00  0.00      B    H  
ATOM   3435  O   HOH B1139       1.755  15.205  12.379  1.00  0.00      B    O  
ATOM   3436  H1  HOH B1139       1.638  16.208  12.569  1.00  0.00      B    H  
ATOM   3437  H2  HOH B1139       1.459  14.672  13.229  1.00  0.00      B    H  
ATOM   3438  O   HOH B1140      28.381  16.803  25.650  1.00  0.00      B    O  
ATOM   3439  H1  HOH B1140      28.432  17.586  24.927  1.00  0.00      B    H  
ATOM   3440  H2  HOH B1140      29.236  16.261  25.653  1.00  0.00      B    H  
ATOM   3441  O   HOH B1141      12.878  25.780  31.431  1.00  0.00      B    O  
ATOM   3442  H1  HOH B1141      13.584  25.149  31.700  1.00  0.00      B    H  
ATOM   3443  H2  HOH B1141      12.499  26.218  32.289  1.00  0.00      B    H  
ATOM   3444  O   HOH B1142      23.868  17.498  28.915  1.00  0.00      B    O  
ATOM   3445  H1  HOH B1142      23.999  17.273  27.931  1.00  0.00      B    H  
ATOM   3446  H2  HOH B1142      24.322  16.691  29.423  1.00  0.00      B    H  
ATOM   3447  O   HOH B1143      16.532  38.762  17.775  1.00  0.00      B    O  
ATOM   3448  H1  HOH B1143      16.740  39.599  17.254  1.00  0.00      B    H  
ATOM   3449  H2  HOH B1143      15.597  38.887  18.140  1.00  0.00      B    H  
ATOM   3450  O   HOH B1144      30.820  19.563  14.336  1.00  0.00      B    O  
ATOM   3451  H1  HOH B1144      31.626  19.920  13.845  1.00  0.00      B    H  
ATOM   3452  H2  HOH B1144      31.122  18.941  15.035  1.00  0.00      B    H  
ATOM   3453  O   HOH B1145      18.458  28.902  30.052  1.00  0.00      B    O  
ATOM   3454  H1  HOH B1145      19.231  29.287  29.491  1.00  0.00      B    H  
ATOM   3455  H2  HOH B1145      17.724  29.595  30.063  1.00  0.00      B    H  
ATOM   3456  O   HOH B1146      12.230  34.353  13.517  1.00  0.00      B    O  
ATOM   3457  H1  HOH B1146      11.329  34.659  13.258  1.00  0.00      B    H  
ATOM   3458  H2  HOH B1146      12.302  33.394  13.323  1.00  0.00      B    H  
ATOM   3459  O   HOH B1147      38.136  38.901   6.655  1.00  0.00      B    O  
ATOM   3460  H1  HOH B1147      38.263  38.015   6.162  1.00  0.00      B    H  
ATOM   3461  H2  HOH B1147      38.916  39.510   6.393  1.00  0.00      B    H  
ATOM   3462  O   HOH B1148      31.962  14.034  28.205  1.00  0.00      B    O  
ATOM   3463  H1  HOH B1148      32.740  14.391  28.719  1.00  0.00      B    H  
ATOM   3464  H2  HOH B1148      31.137  14.068  28.812  1.00  0.00      B    H  
ATOM   3465  O   HOH B1149      27.753  30.480   4.551  1.00  0.00      B    O  
ATOM   3466  H1  HOH B1149      27.736  31.137   5.348  1.00  0.00      B    H  
ATOM   3467  H2  HOH B1149      28.023  29.602   4.992  1.00  0.00      B    H  
ATOM   3468  O   HOH B1150      23.358   3.628   8.001  1.00  0.00      B    O  
ATOM   3469  H1  HOH B1150      22.548   3.742   7.400  1.00  0.00      B    H  
ATOM   3470  H2  HOH B1150      23.270   4.240   8.780  1.00  0.00      B    H  
ATOM   3471  O   HOH B1151      37.357  17.511  10.584  1.00  0.00      B    O  
ATOM   3472  H1  HOH B1151      37.483  17.289  11.518  1.00  0.00      B    H  
ATOM   3473  H2  HOH B1151      38.071  17.051  10.011  1.00  0.00      B    H  
ATOM   3474  O   HOH B1152      31.629   7.761  36.148  1.00  0.00      B    O  
ATOM   3475  H1  HOH B1152      31.891   8.358  35.380  1.00  0.00      B    H  
ATOM   3476  H2  HOH B1152      32.324   7.053  36.218  1.00  0.00      B    H  
ATOM   3477  O   HOH B1153      22.749  16.441   4.573  1.00  0.00      B    O  
ATOM   3478  H1  HOH B1153      23.343  16.958   3.933  1.00  0.00      B    H  
ATOM   3479  H2  HOH B1153      22.216  15.845   3.953  1.00  0.00      B    H  
ATOM   3480  O   HOH B1154      27.946  19.231  11.039  1.00  0.00      B    O  
ATOM   3481  H1  HOH B1154      28.726  19.066  11.636  1.00  0.00      B    H  
ATOM   3482  H2  HOH B1154      27.073  19.329  11.545  1.00  0.00      B    H  
ATOM   3483  O   HOH B1155      37.892  20.260  12.117  1.00  0.00      B    O  
ATOM   3484  H1  HOH B1155      37.244  20.839  12.614  1.00  0.00      B    H  
ATOM   3485  H2  HOH B1155      37.422  19.907  11.283  1.00  0.00      B    H  
ATOM   3486  O   HOH B1156      12.781  25.394  16.188  1.00  0.00      B    O  
ATOM   3487  H1  HOH B1156      11.983  25.075  15.689  1.00  0.00      B    H  
ATOM   3488  H2  HOH B1156      13.272  25.933  15.473  1.00  0.00      B    H  
ATOM   3489  O   HOH B1157      12.565  37.178  24.326  1.00  0.00      B    O  
ATOM   3490  H1  HOH B1157      12.958  36.804  23.484  1.00  0.00      B    H  
ATOM   3491  H2  HOH B1157      12.808  36.440  24.976  1.00  0.00      B    H  
ATOM   3492  O   HOH B1158      34.814  21.257  24.703  1.00  0.00      B    O  
ATOM   3493  H1  HOH B1158      33.834  21.364  24.412  1.00  0.00      B    H  
ATOM   3494  H2  HOH B1158      35.247  22.181  24.708  1.00  0.00      B    H  
ATOM   3495  O   HOH B1159      30.460  37.402  22.612  1.00  0.00      B    O  
ATOM   3496  H1  HOH B1159      30.535  37.676  23.587  1.00  0.00      B    H  
ATOM   3497  H2  HOH B1159      31.367  37.639  22.193  1.00  0.00      B    H  
ATOM   3498  O   HOH B1160      16.574   5.870  22.808  1.00  0.00      B    O  
ATOM   3499  H1  HOH B1160      16.219   5.006  22.334  1.00  0.00      B    H  
ATOM   3500  H2  HOH B1160      16.490   6.594  22.149  1.00  0.00      B    H  
ATOM   3501  O   HOH B1161       9.370  28.965  15.968  1.00  0.00      B    O  
ATOM   3502  H1  HOH B1161       9.889  29.786  15.587  1.00  0.00      B    H  
ATOM   3503  H2  HOH B1161      10.055  28.467  16.535  1.00  0.00      B    H  
ATOM   3504  O   HOH B1162      20.378   2.454  11.975  1.00  0.00      B    O  
ATOM   3505  H1  HOH B1162      20.085   1.656  11.376  1.00  0.00      B    H  
ATOM   3506  H2  HOH B1162      20.634   2.003  12.883  1.00  0.00      B    H  
ATOM   3507  O   HOH B1163       7.488  15.824   5.975  1.00  0.00      B    O  
ATOM   3508  H1  HOH B1163       8.036  15.616   6.809  1.00  0.00      B    H  
ATOM   3509  H2  HOH B1163       6.611  16.393   6.179  1.00  0.00      B    H  
ATOM   3510  O   HOH B1164      22.072  21.193  30.009  1.00  0.00      B    O  
ATOM   3511  H1  HOH B1164      22.645  20.402  30.278  1.00  0.00      B    H  
ATOM   3512  H2  HOH B1164      21.156  21.112  30.458  1.00  0.00      B    H  
ATOM   3513  O   HOH B1165       9.488  10.901  17.707  1.00  0.00      B    O  
ATOM   3514  H1  HOH B1165       9.160  11.827  18.093  1.00  0.00      B    H  
ATOM   3515  H2  HOH B1165      10.416  10.970  17.192  1.00  0.00      B    H  
ATOM   3516  O   HOH B1166      14.761  20.297  24.743  1.00  0.00      B    O  
ATOM   3517  H1  HOH B1166      14.717  19.290  24.526  1.00  0.00      B    H  
ATOM   3518  H2  HOH B1166      15.344  20.714  24.022  1.00  0.00      B    H  
ATOM   3519  O   HOH B1167      31.791  17.963  23.400  1.00  0.00      B    O  
ATOM   3520  H1  HOH B1167      32.554  17.654  23.973  1.00  0.00      B    H  
ATOM   3521  H2  HOH B1167      31.857  17.486  22.471  1.00  0.00      B    H  
ATOM   3522  O   HOH B1168      14.589  30.119  13.571  1.00  0.00      B    O  
ATOM   3523  H1  HOH B1168      15.369  29.533  13.832  1.00  0.00      B    H  
ATOM   3524  H2  HOH B1168      13.764  29.794  14.181  1.00  0.00      B    H  
ATOM   3525  O   HOH B1169      35.148  25.223   4.048  1.00  0.00      B    O  
ATOM   3526  H1  HOH B1169      34.980  26.176   3.797  1.00  0.00      B    H  
ATOM   3527  H2  HOH B1169      34.911  24.645   3.220  1.00  0.00      B    H  
ATOM   3528  O   HOH B1170      30.911  36.018  28.533  1.00  0.00      B    O  
ATOM   3529  H1  HOH B1170      30.771  36.942  28.893  1.00  0.00      B    H  
ATOM   3530  H2  HOH B1170      30.122  35.814  27.894  1.00  0.00      B    H  
ATOM   3531  O   HOH B1171      14.970   7.914  13.590  1.00  0.00      B    O  
ATOM   3532  H1  HOH B1171      14.973   7.591  12.629  1.00  0.00      B    H  
ATOM   3533  H2  HOH B1171      15.723   8.627  13.613  1.00  0.00      B    H  
ATOM   3534  O   HOH B1172      16.092  28.332  21.103  1.00  0.00      B    O  
ATOM   3535  H1  HOH B1172      15.419  27.571  21.380  1.00  0.00      B    H  
ATOM   3536  H2  HOH B1172      15.583  29.086  20.644  1.00  0.00      B    H  
ATOM   3537  O   HOH B1173      33.578  37.911  36.726  1.00  0.00      B    O  
ATOM   3538  H1  HOH B1173      33.823  36.976  36.930  1.00  0.00      B    H  
ATOM   3539  H2  HOH B1173      32.611  37.903  36.436  1.00  0.00      B    H  
ATOM   3540  O   HOH B1174       7.937  33.015   1.782  1.00  0.00      B    O  
ATOM   3541  H1  HOH B1174       7.840  33.690   2.446  1.00  0.00      B    H  
ATOM   3542  H2  HOH B1174       8.060  33.462   0.888  1.00  0.00      B    H  
ATOM   3543  O   HOH B1175      27.473  22.658  12.410  1.00  0.00      B    O  
ATOM   3544  H1  HOH B1175      28.175  22.851  11.734  1.00  0.00      B    H  
ATOM   3545  H2  HOH B1175      26.878  23.458  12.569  1.00  0.00      B    H  
ATOM   3546  O   HOH B1176      33.289  33.678  17.286  1.00  0.00      B    O  
ATOM   3547  H1  HOH B1176      32.844  32.768  17.119  1.00  0.00      B    H  
ATOM   3548  H2  HOH B1176      33.449  33.724  18.210  1.00  0.00      B    H  
ATOM   3549  O   HOH B1177      22.826  27.426  34.723  1.00  0.00      B    O  
ATOM   3550  H1  HOH B1177      21.871  27.393  34.503  1.00  0.00      B    H  
ATOM   3551  H2  HOH B1177      22.939  27.311  35.766  1.00  0.00      B    H  
ATOM   3552  O   HOH B1178      28.571  28.736  27.014  1.00  0.00      B    O  
ATOM   3553  H1  HOH B1178      28.783  27.910  26.492  1.00  0.00      B    H  
ATOM   3554  H2  HOH B1178      29.344  29.114  27.440  1.00  0.00      B    H  
ATOM   3555  O   HOH B1179      13.932  35.756  34.384  1.00  0.00      B    O  
ATOM   3556  H1  HOH B1179      14.453  35.516  33.561  1.00  0.00      B    H  
ATOM   3557  H2  HOH B1179      13.071  36.051  34.002  1.00  0.00      B    H  
ATOM   3558  O   HOH B1180      17.206  16.421   8.962  1.00  0.00      B    O  
ATOM   3559  H1  HOH B1180      16.245  16.132   9.043  1.00  0.00      B    H  
ATOM   3560  H2  HOH B1180      17.606  16.306   9.856  1.00  0.00      B    H  
ATOM   3561  O   HOH B1181      19.010  35.062  24.896  1.00  0.00      B    O  
ATOM   3562  H1  HOH B1181      19.239  36.000  25.192  1.00  0.00      B    H  
ATOM   3563  H2  HOH B1181      18.026  35.102  24.707  1.00  0.00      B    H  
ATOM   3564  O   HOH B1182       3.731  29.892  30.843  1.00  0.00      B    O  
ATOM   3565  H1  HOH B1182       4.175  29.020  31.169  1.00  0.00      B    H  
ATOM   3566  H2  HOH B1182       2.742  29.784  30.984  1.00  0.00      B    H  
ATOM   3567  O   HOH B1183       7.831  19.094  34.785  1.00  0.00      B    O  
ATOM   3568  H1  HOH B1183       7.082  18.479  34.473  1.00  0.00      B    H  
ATOM   3569  H2  HOH B1183       8.685  18.587  34.536  1.00  0.00      B    H  
ATOM   3570  O   HOH B1184      31.556  28.101   6.403  1.00  0.00      B    O  
ATOM   3571  H1  HOH B1184      32.336  28.753   6.305  1.00  0.00      B    H  
ATOM   3572  H2  HOH B1184      31.762  27.460   7.136  1.00  0.00      B    H  
ATOM   3573  O   HOH B1185      35.308  11.070  25.836  1.00  0.00      B    O  
ATOM   3574  H1  HOH B1185      34.958  10.266  26.346  1.00  0.00      B    H  
ATOM   3575  H2  HOH B1185      34.514  11.639  25.547  1.00  0.00      B    H  
ATOM   3576  O   HOH B1186       0.688  11.672  26.006  1.00  0.00      B    O  
ATOM   3577  H1  HOH B1186       0.512  12.488  25.485  1.00  0.00      B    H  
ATOM   3578  H2  HOH B1186       1.529  11.795  26.553  1.00  0.00      B    H  
ATOM   3579  O   HOH B1187      28.131  29.627  35.485  1.00  0.00      B    O  
ATOM   3580  H1  HOH B1187      28.198  30.595  35.824  1.00  0.00      B    H  
ATOM   3581  H2  HOH B1187      28.965  29.084  35.584  1.00  0.00      B    H  
ATOM   3582  O   HOH B1188       9.898   8.888  19.338  1.00  0.00      B    O  
ATOM   3583  H1  HOH B1188       9.909   9.739  18.843  1.00  0.00      B    H  
ATOM   3584  H2  HOH B1188       9.605   8.129  18.698  1.00  0.00      B    H  
ATOM   3585  O   HOH B1189      35.039  30.604  19.077  1.00  0.00      B    O  
ATOM   3586  H1  HOH B1189      34.349  31.371  19.214  1.00  0.00      B    H  
ATOM   3587  H2  HOH B1189      35.153  30.588  18.083  1.00  0.00      B    H  
ATOM   3588  O   HOH B1190      12.713   0.411  25.468  1.00  0.00      B    O  
ATOM   3589  H1  HOH B1190      13.023   0.290  26.485  1.00  0.00      B    H  
ATOM   3590  H2  HOH B1190      12.687  -0.458  24.962  1.00  0.00      B    H  
ATOM   3591  O   HOH B1191      37.994   4.039   3.301  1.00  0.00      B    O  
ATOM   3592  H1  HOH B1191      38.386   4.895   2.988  1.00  0.00      B    H  
ATOM   3593  H2  HOH B1191      37.209   3.896   2.655  1.00  0.00      B    H  
ATOM   3594  O   HOH B1192       2.160  26.893  32.981  1.00  0.00      B    O  
ATOM   3595  H1  HOH B1192       2.290  25.984  32.605  1.00  0.00      B    H  
ATOM   3596  H2  HOH B1192       2.009  26.785  33.965  1.00  0.00      B    H  
ATOM   3597  O   HOH B1193      36.395   0.825  32.741  1.00  0.00      B    O  
ATOM   3598  H1  HOH B1193      36.635  -0.113  32.400  1.00  0.00      B    H  
ATOM   3599  H2  HOH B1193      35.527   0.646  33.268  1.00  0.00      B    H  
ATOM   3600  O   HOH B1194       1.592   7.522  27.480  1.00  0.00      B    O  
ATOM   3601  H1  HOH B1194       2.300   7.142  26.865  1.00  0.00      B    H  
ATOM   3602  H2  HOH B1194       0.855   7.893  26.915  1.00  0.00      B    H  
ATOM   3603  O   HOH B1195      19.889  35.599  19.027  1.00  0.00      B    O  
ATOM   3604  H1  HOH B1195      20.559  35.777  19.741  1.00  0.00      B    H  
ATOM   3605  H2  HOH B1195      19.125  36.176  19.217  1.00  0.00      B    H  
ATOM   3606  O   HOH B1196       6.911   3.021  10.335  1.00  0.00      B    O  
ATOM   3607  H1  HOH B1196       5.948   2.593  10.392  1.00  0.00      B    H  
ATOM   3608  H2  HOH B1196       6.783   3.873   9.823  1.00  0.00      B    H  
ATOM   3609  O   HOH B1197      23.433  13.355  28.711  1.00  0.00      B    O  
ATOM   3610  H1  HOH B1197      23.814  14.109  29.223  1.00  0.00      B    H  
ATOM   3611  H2  HOH B1197      24.186  12.898  28.261  1.00  0.00      B    H  
ATOM   3612  O   HOH B1198      19.845  38.189  17.061  1.00  0.00      B    O  
ATOM   3613  H1  HOH B1198      19.136  37.618  17.614  1.00  0.00      B    H  
ATOM   3614  H2  HOH B1198      20.584  37.548  16.694  1.00  0.00      B    H  
ATOM   3615  O   HOH B1199      34.459  34.448  26.033  1.00  0.00      B    O  
ATOM   3616  H1  HOH B1199      34.259  34.861  26.932  1.00  0.00      B    H  
ATOM   3617  H2  HOH B1199      34.074  33.519  26.073  1.00  0.00      B    H  
ATOM   3618  O   HOH B1200       9.134  15.027  20.264  1.00  0.00      B    O  
ATOM   3619  H1  HOH B1200       8.595  15.890  20.334  1.00  0.00      B    H  
ATOM   3620  H2  HOH B1200       9.740  14.978  21.045  1.00  0.00      B    H  
ATOM   3621  O   HOH B1201      35.716  18.189  13.600  1.00  0.00      B    O  
ATOM   3622  H1  HOH B1201      35.990  18.659  14.441  1.00  0.00      B    H  
ATOM   3623  H2  HOH B1201      36.230  17.357  13.561  1.00  0.00      B    H  
ATOM   3624  O   HOH B1202      21.926  19.676   6.159  1.00  0.00      B    O  
ATOM   3625  H1  HOH B1202      22.187  19.409   5.237  1.00  0.00      B    H  
ATOM   3626  H2  HOH B1202      21.530  20.602   6.112  1.00  0.00      B    H  
ATOM   3627  O   HOH B1203      23.684   6.886   6.283  1.00  0.00      B    O  
ATOM   3628  H1  HOH B1203      24.274   6.088   6.485  1.00  0.00      B    H  
ATOM   3629  H2  HOH B1203      22.782   6.650   6.669  1.00  0.00      B    H  
ATOM   3630  O   HOH B1204      15.265   7.720  34.683  1.00  0.00      B    O  
ATOM   3631  H1  HOH B1204      15.436   6.867  34.192  1.00  0.00      B    H  
ATOM   3632  H2  HOH B1204      16.035   7.749  35.378  1.00  0.00      B    H  
ATOM   3633  O   HOH B1205      18.624  23.008  17.951  1.00  0.00      B    O  
ATOM   3634  H1  HOH B1205      19.048  22.142  17.732  1.00  0.00      B    H  
ATOM   3635  H2  HOH B1205      19.174  23.651  17.421  1.00  0.00      B    H  
ATOM   3636  O   HOH B1206       8.866   0.672   4.980  1.00  0.00      B    O  
ATOM   3637  H1  HOH B1206       8.062   1.024   5.579  1.00  0.00      B    H  
ATOM   3638  H2  HOH B1206       8.687  -0.307   4.780  1.00  0.00      B    H  
ATOM   3639  O   HOH B1207      29.583  23.729  33.632  1.00  0.00      B    O  
ATOM   3640  H1  HOH B1207      28.941  24.334  33.162  1.00  0.00      B    H  
ATOM   3641  H2  HOH B1207      30.270  23.384  32.948  1.00  0.00      B    H  
ATOM   3642  O   HOH B1208      26.839   7.185  11.367  1.00  0.00      B    O  
ATOM   3643  H1  HOH B1208      27.693   6.591  11.416  1.00  0.00      B    H  
ATOM   3644  H2  HOH B1208      26.190   6.813  10.709  1.00  0.00      B    H  
ATOM   3645  O   HOH B1209      21.616  12.412  32.409  1.00  0.00      B    O  
ATOM   3646  H1  HOH B1209      20.741  12.026  32.747  1.00  0.00      B    H  
ATOM   3647  H2  HOH B1209      22.048  12.974  33.185  1.00  0.00      B    H  
ATOM   3648  O   HOH B1210       4.025  11.490   7.820  1.00  0.00      B    O  
ATOM   3649  H1  HOH B1210       3.448  12.345   7.773  1.00  0.00      B    H  
ATOM   3650  H2  HOH B1210       4.722  11.633   8.543  1.00  0.00      B    H  
ATOM   3651  O   HOH B1211      13.373  13.541  11.832  1.00  0.00      B    O  
ATOM   3652  H1  HOH B1211      14.194  14.085  11.866  1.00  0.00      B    H  
ATOM   3653  H2  HOH B1211      13.653  12.566  12.007  1.00  0.00      B    H  
ATOM   3654  O   HOH B1212       9.252  38.092  17.731  1.00  0.00      B    O  
ATOM   3655  H1  HOH B1212      10.101  37.541  17.675  1.00  0.00      B    H  
ATOM   3656  H2  HOH B1212       8.907  38.102  18.751  1.00  0.00      B    H  
ATOM   3657  O   HOH B1213      13.400  16.388  15.357  1.00  0.00      B    O  
ATOM   3658  H1  HOH B1213      13.196  16.694  16.283  1.00  0.00      B    H  
ATOM   3659  H2  HOH B1213      13.390  15.370  15.382  1.00  0.00      B    H  
ATOM   3660  O   HOH B1214       7.069  23.516   5.764  1.00  0.00      B    O  
ATOM   3661  H1  HOH B1214       6.553  24.350   6.050  1.00  0.00      B    H  
ATOM   3662  H2  HOH B1214       6.495  22.717   5.818  1.00  0.00      B    H  
ATOM   3663  O   HOH B1215       5.106  25.545  24.011  1.00  0.00      B    O  
ATOM   3664  H1  HOH B1215       5.198  26.429  23.509  1.00  0.00      B    H  
ATOM   3665  H2  HOH B1215       5.516  25.697  24.939  1.00  0.00      B    H  
ATOM   3666  O   HOH B1216      12.115  31.320  28.220  1.00  0.00      B    O  
ATOM   3667  H1  HOH B1216      11.385  31.256  28.958  1.00  0.00      B    H  
ATOM   3668  H2  HOH B1216      12.861  30.627  28.319  1.00  0.00      B    H  
ATOM   3669  O   HOH B1217      17.053   7.880   1.967  1.00  0.00      B    O  
ATOM   3670  H1  HOH B1217      16.377   7.763   1.208  1.00  0.00      B    H  
ATOM   3671  H2  HOH B1217      16.730   7.151   2.664  1.00  0.00      B    H  
ATOM   3672  O   HOH B1218      19.383  32.883  35.122  1.00  0.00      B    O  
ATOM   3673  H1  HOH B1218      19.494  32.637  36.116  1.00  0.00      B    H  
ATOM   3674  H2  HOH B1218      18.595  32.378  34.769  1.00  0.00      B    H  
ATOM   3675  O   HOH B1219      30.756  28.775  35.874  1.00  0.00      B    O  
ATOM   3676  H1  HOH B1219      31.335  29.540  35.804  1.00  0.00      B    H  
ATOM   3677  H2  HOH B1219      31.013  28.231  36.702  1.00  0.00      B    H  
ATOM   3678  O   HOH B1220       4.170  25.207   4.304  1.00  0.00      B    O  
ATOM   3679  H1  HOH B1220       4.114  25.879   3.497  1.00  0.00      B    H  
ATOM   3680  H2  HOH B1220       4.719  25.668   5.053  1.00  0.00      B    H  
ATOM   3681  O   HOH B1221       5.088  20.304  36.221  1.00  0.00      B    O  
ATOM   3682  H1  HOH B1221       5.647  20.992  35.759  1.00  0.00      B    H  
ATOM   3683  H2  HOH B1221       5.379  20.363  37.203  1.00  0.00      B    H  
ATOM   3684  O   HOH B1222      10.723  13.512   8.505  1.00  0.00      B    O  
ATOM   3685  H1  HOH B1222      11.609  13.442   8.037  1.00  0.00      B    H  
ATOM   3686  H2  HOH B1222      10.152  12.698   8.200  1.00  0.00      B    H  
ATOM   3687  O   HOH B1223      33.766   7.881  21.909  1.00  0.00      B    O  
ATOM   3688  H1  HOH B1223      32.879   8.341  21.730  1.00  0.00      B    H  
ATOM   3689  H2  HOH B1223      34.513   8.410  21.357  1.00  0.00      B    H  
ATOM   3690  O   HOH B1224      31.012  23.889  28.578  1.00  0.00      B    O  
ATOM   3691  H1  HOH B1224      31.503  23.601  27.728  1.00  0.00      B    H  
ATOM   3692  H2  HOH B1224      30.034  23.973  28.445  1.00  0.00      B    H  
ATOM   3693  O   HOH B1225       3.964  26.473  27.574  1.00  0.00      B    O  
ATOM   3694  H1  HOH B1225       4.427  26.200  28.452  1.00  0.00      B    H  
ATOM   3695  H2  HOH B1225       3.995  25.562  27.075  1.00  0.00      B    H  
ATOM   3696  O   HOH B1226       8.058   3.883  15.475  1.00  0.00      B    O  
ATOM   3697  H1  HOH B1226       7.331   3.953  14.794  1.00  0.00      B    H  
ATOM   3698  H2  HOH B1226       8.864   4.212  14.989  1.00  0.00      B    H  
ATOM   3699  O   HOH B1227      19.424   8.827   2.899  1.00  0.00      B    O  
ATOM   3700  H1  HOH B1227      20.038   9.357   2.268  1.00  0.00      B    H  
ATOM   3701  H2  HOH B1227      18.767   8.298   2.382  1.00  0.00      B    H  
ATOM   3702  O   HOH B1228      19.894  16.872  10.246  1.00  0.00      B    O  
ATOM   3703  H1  HOH B1228      19.945  17.177  11.257  1.00  0.00      B    H  
ATOM   3704  H2  HOH B1228      20.159  15.876  10.192  1.00  0.00      B    H  
ATOM   3705  O   HOH B1229       8.027  13.029  18.827  1.00  0.00      B    O  
ATOM   3706  H1  HOH B1229       7.139  13.028  19.308  1.00  0.00      B    H  
ATOM   3707  H2  HOH B1229       8.535  13.803  19.210  1.00  0.00      B    H  
ATOM   3708  O   HOH B1230       8.164   3.969  23.381  1.00  0.00      B    O  
ATOM   3709  H1  HOH B1230       8.065   3.146  23.974  1.00  0.00      B    H  
ATOM   3710  H2  HOH B1230       8.820   3.701  22.626  1.00  0.00      B    H  
ATOM   3711  O   HOH B1231      22.072  29.948  12.951  1.00  0.00      B    O  
ATOM   3712  H1  HOH B1231      22.722  29.402  12.403  1.00  0.00      B    H  
ATOM   3713  H2  HOH B1231      22.061  30.871  12.501  1.00  0.00      B    H  
ATOM   3714  O   HOH B1232      38.116  27.127  27.541  1.00  0.00      B    O  
ATOM   3715  H1  HOH B1232      38.596  27.541  26.793  1.00  0.00      B    H  
ATOM   3716  H2  HOH B1232      37.825  26.194  27.286  1.00  0.00      B    H  
ATOM   3717  O   HOH B1233      16.819  17.069  38.720  1.00  0.00      B    O  
ATOM   3718  H1  HOH B1233      17.677  16.697  39.115  1.00  0.00      B    H  
ATOM   3719  H2  HOH B1233      16.183  17.158  39.463  1.00  0.00      B    H  
ATOM   3720  O   HOH B1234       3.460  34.311  31.301  1.00  0.00      B    O  
ATOM   3721  H1  HOH B1234       2.567  34.381  31.712  1.00  0.00      B    H  
ATOM   3722  H2  HOH B1234       4.012  35.124  31.521  1.00  0.00      B    H  
ATOM   3723  O   HOH B1235      26.764  33.912  28.545  1.00  0.00      B    O  
ATOM   3724  H1  HOH B1235      27.127  33.007  28.219  1.00  0.00      B    H  
ATOM   3725  H2  HOH B1235      25.875  33.751  28.983  1.00  0.00      B    H  
ATOM   3726  O   HOH B1236      17.981  24.503  25.290  1.00  0.00      B    O  
ATOM   3727  H1  HOH B1236      17.816  23.623  24.812  1.00  0.00      B    H  
ATOM   3728  H2  HOH B1236      17.211  25.095  25.017  1.00  0.00      B    H  
ATOM   3729  O   HOH B1237      32.250  18.132  38.846  1.00  0.00      B    O  
ATOM   3730  H1  HOH B1237      33.196  18.284  38.451  1.00  0.00      B    H  
ATOM   3731  H2  HOH B1237      31.681  18.969  38.650  1.00  0.00      B    H  
ATOM   3732  O   HOH B1238      19.723   6.031  36.177  1.00  0.00      B    O  
ATOM   3733  H1  HOH B1238      20.262   5.731  37.036  1.00  0.00      B    H  
ATOM   3734  H2  HOH B1238      20.222   5.617  35.381  1.00  0.00      B    H  
ATOM   3735  O   HOH B1239       4.315  11.943  13.041  1.00  0.00      B    O  
ATOM   3736  H1  HOH B1239       4.045  11.022  12.758  1.00  0.00      B    H  
ATOM   3737  H2  HOH B1239       5.274  11.945  13.470  1.00  0.00      B    H  
ATOM   3738  O   HOH B1240      26.117  11.056   6.983  1.00  0.00      B    O  
ATOM   3739  H1  HOH B1240      26.015  10.101   7.383  1.00  0.00      B    H  
ATOM   3740  H2  HOH B1240      26.911  11.497   7.434  1.00  0.00      B    H  
ATOM   3741  O   HOH B1241       2.802  15.935  16.436  1.00  0.00      B    O  
ATOM   3742  H1  HOH B1241       3.793  15.993  16.295  1.00  0.00      B    H  
ATOM   3743  H2  HOH B1241       2.676  15.699  17.389  1.00  0.00      B    H  
ATOM   3744  O   HOH B1242       1.270  11.443  33.438  1.00  0.00      B    O  
ATOM   3745  H1  HOH B1242       1.590  11.635  34.389  1.00  0.00      B    H  
ATOM   3746  H2  HOH B1242       0.722  12.250  33.142  1.00  0.00      B    H  
ATOM   3747  O   HOH B1243      23.755  17.853  18.613  1.00  0.00      B    O  
ATOM   3748  H1  HOH B1243      24.029  16.880  18.642  1.00  0.00      B    H  
ATOM   3749  H2  HOH B1243      23.798  18.221  19.556  1.00  0.00      B    H  
ATOM   3750  O   HOH B1244      19.101  14.381  31.720  1.00  0.00      B    O  
ATOM   3751  H1  HOH B1244      18.848  13.506  32.161  1.00  0.00      B    H  
ATOM   3752  H2  HOH B1244      20.015  14.610  32.130  1.00  0.00      B    H  
ATOM   3753  O   HOH B1245      33.102  18.515  35.306  1.00  0.00      B    O  
ATOM   3754  H1  HOH B1245      32.722  19.423  35.653  1.00  0.00      B    H  
ATOM   3755  H2  HOH B1245      33.234  18.511  34.288  1.00  0.00      B    H  
ATOM   3756  O   HOH B1246       0.245   6.177  32.776  1.00  0.00      B    O  
ATOM   3757  H1  HOH B1246       0.472   7.142  32.719  1.00  0.00      B    H  
ATOM   3758  H2  HOH B1246      -0.324   5.880  31.981  1.00  0.00      B    H  
ATOM   3759  O   HOH B1247      18.707  15.760   6.567  1.00  0.00      B    O  
ATOM   3760  H1  HOH B1247      19.602  16.106   6.902  1.00  0.00      B    H  
ATOM   3761  H2  HOH B1247      18.118  15.619   7.407  1.00  0.00      B    H  
ATOM   3762  O   HOH B1248      18.067  27.045  18.604  1.00  0.00      B    O  
ATOM   3763  H1  HOH B1248      18.234  27.980  18.955  1.00  0.00      B    H  
ATOM   3764  H2  HOH B1248      18.415  26.364  19.290  1.00  0.00      B    H  
ATOM   3765  O   HOH B1249       0.809  37.514  27.865  1.00  0.00      B    O  
ATOM   3766  H1  HOH B1249       1.356  38.225  27.369  1.00  0.00      B    H  
ATOM   3767  H2  HOH B1249       1.470  37.113  28.527  1.00  0.00      B    H  
ATOM   3768  O   HOH B1250      22.516  18.439  21.504  1.00  0.00      B    O  
ATOM   3769  H1  HOH B1250      23.298  18.982  21.942  1.00  0.00      B    H  
ATOM   3770  H2  HOH B1250      22.375  17.716  22.224  1.00  0.00      B    H  
ATOM   3771  O   HOH B1251       3.631  30.374  38.296  1.00  0.00      B    O  
ATOM   3772  H1  HOH B1251       3.314  31.106  37.708  1.00  0.00      B    H  
ATOM   3773  H2  HOH B1251       3.644  30.792  39.234  1.00  0.00      B    H  
ATOM   3774  O   HOH B1252      19.210  19.792  13.461  1.00  0.00      B    O  
ATOM   3775  H1  HOH B1252      20.017  20.369  13.413  1.00  0.00      B    H  
ATOM   3776  H2  HOH B1252      19.468  18.824  13.429  1.00  0.00      B    H  
ATOM   3777  O   HOH B1253      23.041   9.471  10.390  1.00  0.00      B    O  
ATOM   3778  H1  HOH B1253      23.121  10.228   9.748  1.00  0.00      B    H  
ATOM   3779  H2  HOH B1253      22.395   8.831   9.982  1.00  0.00      B    H  
ATOM   3780  O   HOH B1254      26.934  16.523  27.998  1.00  0.00      B    O  
ATOM   3781  H1  HOH B1254      27.487  16.414  27.201  1.00  0.00      B    H  
ATOM   3782  H2  HOH B1254      27.200  17.403  28.418  1.00  0.00      B    H  
ATOM   3783  O   HOH B1255      11.966   1.729  32.635  1.00  0.00      B    O  
ATOM   3784  H1  HOH B1255      12.802   2.099  32.263  1.00  0.00      B    H  
ATOM   3785  H2  HOH B1255      11.221   2.200  32.135  1.00  0.00      B    H  
ATOM   3786  O   HOH B1256      17.233  22.957  20.335  1.00  0.00      B    O  
ATOM   3787  H1  HOH B1256      17.837  22.872  19.498  1.00  0.00      B    H  
ATOM   3788  H2  HOH B1256      17.765  22.468  21.075  1.00  0.00      B    H  
ATOM   3789  O   HOH B1257       0.451  16.051  20.699  1.00  0.00      B    O  
ATOM   3790  H1  HOH B1257       0.559  16.488  21.584  1.00  0.00      B    H  
ATOM   3791  H2  HOH B1257       1.328  15.975  20.239  1.00  0.00      B    H  
ATOM   3792  O   HOH B1258      24.819  30.412  17.226  1.00  0.00      B    O  
ATOM   3793  H1  HOH B1258      25.745  30.818  17.488  1.00  0.00      B    H  
ATOM   3794  H2  HOH B1258      24.626  30.817  16.306  1.00  0.00      B    H  
ATOM   3795  O   HOH B1259      31.460  35.410  37.659  1.00  0.00      B    O  
ATOM   3796  H1  HOH B1259      31.577  36.322  37.169  1.00  0.00      B    H  
ATOM   3797  H2  HOH B1259      30.931  34.827  37.023  1.00  0.00      B    H  
ATOM   3798  O   HOH B1260      16.842  27.010  33.979  1.00  0.00      B    O  
ATOM   3799  H1  HOH B1260      16.014  27.513  33.615  1.00  0.00      B    H  
ATOM   3800  H2  HOH B1260      17.591  27.319  33.392  1.00  0.00      B    H  
ATOM   3801  O   HOH B1261      35.660   1.253  16.865  1.00  0.00      B    O  
ATOM   3802  H1  HOH B1261      36.286   0.840  16.167  1.00  0.00      B    H  
ATOM   3803  H2  HOH B1261      35.824   0.755  17.772  1.00  0.00      B    H  
ATOM   3804  O   HOH B1262       3.781  38.836  35.407  1.00  0.00      B    O  
ATOM   3805  H1  HOH B1262       3.992  39.788  35.228  1.00  0.00      B    H  
ATOM   3806  H2  HOH B1262       3.280  38.766  36.281  1.00  0.00      B    H  
ATOM   3807  O   HOH B1263      25.590  10.388  22.555  1.00  0.00      B    O  
ATOM   3808  H1  HOH B1263      25.728   9.419  22.244  1.00  0.00      B    H  
ATOM   3809  H2  HOH B1263      26.457  10.838  22.378  1.00  0.00      B    H  
ATOM   3810  O   HOH B1264      21.039  12.173   3.715  1.00  0.00      B    O  
ATOM   3811  H1  HOH B1264      21.789  11.599   3.996  1.00  0.00      B    H  
ATOM   3812  H2  HOH B1264      20.550  12.585   4.522  1.00  0.00      B    H  
ATOM   3813  O   HOH B1265      13.758  20.506  27.339  1.00  0.00      B    O  
ATOM   3814  H1  HOH B1265      14.423  20.638  26.603  1.00  0.00      B    H  
ATOM   3815  H2  HOH B1265      13.912  19.553  27.731  1.00  0.00      B    H  
ATOM   3816  O   HOH B1266      28.934  20.709  27.636  1.00  0.00      B    O  
ATOM   3817  H1  HOH B1266      28.410  21.160  28.378  1.00  0.00      B    H  
ATOM   3818  H2  HOH B1266      29.905  21.093  27.642  1.00  0.00      B    H  
ATOM   3819  O   HOH B1267      20.438  20.761  35.213  1.00  0.00      B    O  
ATOM   3820  H1  HOH B1267      19.532  20.943  34.779  1.00  0.00      B    H  
ATOM   3821  H2  HOH B1267      20.755  21.591  35.699  1.00  0.00      B    H  
ATOM   3822  O   HOH B1268      24.429  11.116  13.641  1.00  0.00      B    O  
ATOM   3823  H1  HOH B1268      24.948  11.218  12.736  1.00  0.00      B    H  
ATOM   3824  H2  HOH B1268      23.440  11.159  13.411  1.00  0.00      B    H  
ATOM   3825  O   HOH B1269       5.733   9.825  36.752  1.00  0.00      B    O  
ATOM   3826  H1  HOH B1269       6.357   9.218  36.283  1.00  0.00      B    H  
ATOM   3827  H2  HOH B1269       5.297   9.381  37.563  1.00  0.00      B    H  
ATOM   3828  O   HOH B1270      26.933  18.816  22.520  1.00  0.00      B    O  
ATOM   3829  H1  HOH B1270      27.009  19.215  21.585  1.00  0.00      B    H  
ATOM   3830  H2  HOH B1270      27.630  19.260  23.116  1.00  0.00      B    H  
ATOM   3831  O   HOH B1271      30.980  37.400  33.324  1.00  0.00      B    O  
ATOM   3832  H1  HOH B1271      31.843  37.852  32.984  1.00  0.00      B    H  
ATOM   3833  H2  HOH B1271      30.206  37.708  32.792  1.00  0.00      B    H  
ATOM   3834  O   HOH B1272      24.797  16.851   9.155  1.00  0.00      B    O  
ATOM   3835  H1  HOH B1272      25.849  17.002   9.039  1.00  0.00      B    H  
ATOM   3836  H2  HOH B1272      24.518  16.257   8.393  1.00  0.00      B    H  
ATOM   3837  O   HOH B1273      21.939  20.416  10.498  1.00  0.00      B    O  
ATOM   3838  H1  HOH B1273      22.423  19.503  10.660  1.00  0.00      B    H  
ATOM   3839  H2  HOH B1273      22.403  20.894   9.758  1.00  0.00      B    H  
ATOM   3840  O   HOH B1274       4.959  17.845  34.471  1.00  0.00      B    O  
ATOM   3841  H1  HOH B1274       4.776  18.544  35.223  1.00  0.00      B    H  
ATOM   3842  H2  HOH B1274       4.490  18.194  33.625  1.00  0.00      B    H  
ATOM   3843  O   HOH B1275      30.054  10.706   8.892  1.00  0.00      B    O  
ATOM   3844  H1  HOH B1275      30.620  10.664   9.726  1.00  0.00      B    H  
ATOM   3845  H2  HOH B1275      30.667  10.985   8.134  1.00  0.00      B    H  
ATOM   3846  O   HOH B1276      13.443   8.396  17.051  1.00  0.00      B    O  
ATOM   3847  H1  HOH B1276      13.176   7.631  16.414  1.00  0.00      B    H  
ATOM   3848  H2  HOH B1276      13.411   8.100  18.044  1.00  0.00      B    H  
ATOM   3849  O   HOH B1277       0.433   6.201  24.154  1.00  0.00      B    O  
ATOM   3850  H1  HOH B1277       0.850   6.830  23.480  1.00  0.00      B    H  
ATOM   3851  H2  HOH B1277       0.056   6.824  24.875  1.00  0.00      B    H  
ATOM   3852  O   HOH B1278      28.064  17.861  16.955  1.00  0.00      B    O  
ATOM   3853  H1  HOH B1278      28.268  16.967  17.290  1.00  0.00      B    H  
ATOM   3854  H2  HOH B1278      27.041  17.944  16.722  1.00  0.00      B    H  
ATOM   3855  O   HOH B1279       1.509  16.352   2.371  1.00  0.00      B    O  
ATOM   3856  H1  HOH B1279       1.088  15.760   1.685  1.00  0.00      B    H  
ATOM   3857  H2  HOH B1279       2.501  16.361   2.243  1.00  0.00      B    H  
ATOM   3858  O   HOH B1280      26.141  14.618  36.623  1.00  0.00      B    O  
ATOM   3859  H1  HOH B1280      26.794  15.356  36.925  1.00  0.00      B    H  
ATOM   3860  H2  HOH B1280      26.383  13.884  37.262  1.00  0.00      B    H  
ATOM   3861  O   HOH B1281      25.337  38.600   4.249  1.00  0.00      B    O  
ATOM   3862  H1  HOH B1281      24.917  38.175   5.061  1.00  0.00      B    H  
ATOM   3863  H2  HOH B1281      26.309  38.819   4.527  1.00  0.00      B    H  
ATOM   3864  O   HOH B1282      20.673  26.426  22.581  1.00  0.00      B    O  
ATOM   3865  H1  HOH B1282      20.686  25.467  22.177  1.00  0.00      B    H  
ATOM   3866  H2  HOH B1282      20.830  26.355  23.599  1.00  0.00      B    H  
ATOM   3867  O   HOH B1283      32.189   1.695   3.718  1.00  0.00      B    O  
ATOM   3868  H1  HOH B1283      33.169   1.929   3.757  1.00  0.00      B    H  
ATOM   3869  H2  HOH B1283      32.168   0.894   3.092  1.00  0.00      B    H  
ATOM   3870  O   HOH B1284      29.661  29.641  17.008  1.00  0.00      B    O  
ATOM   3871  H1  HOH B1284      28.658  29.389  17.145  1.00  0.00      B    H  
ATOM   3872  H2  HOH B1284      29.940  29.375  16.080  1.00  0.00      B    H  
ATOM   3873  O   HOH B1285      30.041  22.714  20.414  1.00  0.00      B    O  
ATOM   3874  H1  HOH B1285      31.068  22.781  20.283  1.00  0.00      B    H  
ATOM   3875  H2  HOH B1285      29.695  23.275  19.672  1.00  0.00      B    H  
ATOM   3876  O   HOH B1286      34.802  37.313  23.329  1.00  0.00      B    O  
ATOM   3877  H1  HOH B1286      35.238  37.566  24.193  1.00  0.00      B    H  
ATOM   3878  H2  HOH B1286      35.539  37.520  22.577  1.00  0.00      B    H  
ATOM   3879  O   HOH B1287      36.638  10.197   4.871  1.00  0.00      B    O  
ATOM   3880  H1  HOH B1287      37.358  10.651   5.353  1.00  0.00      B    H  
ATOM   3881  H2  HOH B1287      36.988  10.156   3.965  1.00  0.00      B    H  
ATOM   3882  O   HOH B1288      31.204  28.846   9.250  1.00  0.00      B    O  
ATOM   3883  H1  HOH B1288      30.523  29.148   8.589  1.00  0.00      B    H  
ATOM   3884  H2  HOH B1288      30.609  28.646  10.045  1.00  0.00      B    H  
ATOM   3885  O   HOH B1289       8.520   6.390  28.546  1.00  0.00      B    O  
ATOM   3886  H1  HOH B1289       8.111   5.680  27.942  1.00  0.00      B    H  
ATOM   3887  H2  HOH B1289       8.340   7.311  28.084  1.00  0.00      B    H  
ATOM   3888  O   HOH B1290      32.456  35.992  24.671  1.00  0.00      B    O  
ATOM   3889  H1  HOH B1290      33.136  36.509  24.103  1.00  0.00      B    H  
ATOM   3890  H2  HOH B1290      33.016  35.266  25.162  1.00  0.00      B    H  
ATOM   3891  O   HOH B1291      30.875  37.741  36.107  1.00  0.00      B    O  
ATOM   3892  H1  HOH B1291      30.978  37.690  35.095  1.00  0.00      B    H  
ATOM   3893  H2  HOH B1291      30.660  38.749  36.255  1.00  0.00      B    H  
ATOM   3894  O   HOH B1292      34.732   7.760  10.851  1.00  0.00      B    O  
ATOM   3895  H1  HOH B1292      34.104   8.085  10.142  1.00  0.00      B    H  
ATOM   3896  H2  HOH B1292      34.788   6.783  10.777  1.00  0.00      B    H  
ATOM   3897  O   HOH B1293       4.698  30.571  34.923  1.00  0.00      B    O  
ATOM   3898  H1  HOH B1293       3.710  30.545  34.709  1.00  0.00      B    H  
ATOM   3899  H2  HOH B1293       4.879  29.595  35.221  1.00  0.00      B    H  
ATOM   3900  O   HOH B1294      30.357  28.290  19.319  1.00  0.00      B    O  
ATOM   3901  H1  HOH B1294      31.346  28.000  19.301  1.00  0.00      B    H  
ATOM   3902  H2  HOH B1294      30.219  28.683  18.454  1.00  0.00      B    H  
ATOM   3903  O   HOH B1295      11.267  18.218  29.528  1.00  0.00      B    O  
ATOM   3904  H1  HOH B1295      10.955  17.196  29.744  1.00  0.00      B    H  
ATOM   3905  H2  HOH B1295      12.267  18.129  29.406  1.00  0.00      B    H  
ATOM   3906  O   HOH B1296      29.094   6.031   9.091  1.00  0.00      B    O  
ATOM   3907  H1  HOH B1296      28.737   6.826   8.553  1.00  0.00      B    H  
ATOM   3908  H2  HOH B1296      29.753   6.323   9.759  1.00  0.00      B    H  
ATOM   3909  O   HOH B1297      17.799  24.448   1.461  1.00  0.00      B    O  
ATOM   3910  H1  HOH B1297      17.396  23.996   2.194  1.00  0.00      B    H  
ATOM   3911  H2  HOH B1297      17.492  24.030   0.592  1.00  0.00      B    H  
ATOM   3912  O   HOH B1298       9.299   8.501  34.095  1.00  0.00      B    O  
ATOM   3913  H1  HOH B1298       8.462   9.001  34.077  1.00  0.00      B    H  
ATOM   3914  H2  HOH B1298       9.255   7.718  34.738  1.00  0.00      B    H  
ATOM   3915  O   HOH B1299       4.410   2.661   1.780  1.00  0.00      B    O  
ATOM   3916  H1  HOH B1299       3.576   2.205   1.391  1.00  0.00      B    H  
ATOM   3917  H2  HOH B1299       4.885   3.243   1.075  1.00  0.00      B    H  
ATOM   3918  O   HOH B1300      24.338  32.088   8.517  1.00  0.00      B    O  
ATOM   3919  H1  HOH B1300      24.428  32.031   7.507  1.00  0.00      B    H  
ATOM   3920  H2  HOH B1300      23.557  31.491   8.770  1.00  0.00      B    H  
ATOM   3921  O   HOH B1301       3.686  21.216  22.014  1.00  0.00      B    O  
ATOM   3922  H1  HOH B1301       4.142  20.419  22.381  1.00  0.00      B    H  
ATOM   3923  H2  HOH B1301       3.807  21.908  22.635  1.00  0.00      B    H  
ATOM   3924  O   HOH B1302      11.513  19.316  25.784  1.00  0.00      B    O  
ATOM   3925  H1  HOH B1302      11.014  18.861  26.523  1.00  0.00      B    H  
ATOM   3926  H2  HOH B1302      12.417  19.530  26.100  1.00  0.00      B    H  
ATOM   3927  O   HOH B1303      31.705  33.383  26.785  1.00  0.00      B    O  
ATOM   3928  H1  HOH B1303      31.443  34.266  27.258  1.00  0.00      B    H  
ATOM   3929  H2  HOH B1303      31.176  32.654  27.316  1.00  0.00      B    H  
ATOM   3930  O   HOH B1304      16.588  15.654  23.598  1.00  0.00      B    O  
ATOM   3931  H1  HOH B1304      17.029  16.232  24.265  1.00  0.00      B    H  
ATOM   3932  H2  HOH B1304      16.010  16.173  22.889  1.00  0.00      B    H  
ATOM   3933  O   HOH B1305      19.962   9.959  37.669  1.00  0.00      B    O  
ATOM   3934  H1  HOH B1305      20.417  10.002  38.596  1.00  0.00      B    H  
ATOM   3935  H2  HOH B1305      18.951   9.879  37.834  1.00  0.00      B    H  
ATOM   3936  O   HOH B1306      28.207   1.352   9.796  1.00  0.00      B    O  
ATOM   3937  H1  HOH B1306      28.532   1.486  10.737  1.00  0.00      B    H  
ATOM   3938  H2  HOH B1306      27.587   2.147   9.595  1.00  0.00      B    H  
ATOM   3939  O   HOH B1307       0.299  15.093   4.692  1.00  0.00      B    O  
ATOM   3940  H1  HOH B1307       0.754  15.539   3.887  1.00  0.00      B    H  
ATOM   3941  H2  HOH B1307       0.159  15.795   5.380  1.00  0.00      B    H  
ATOM   3942  O   HOH B1308      38.176   7.805  25.917  1.00  0.00      B    O  
ATOM   3943  H1  HOH B1308      37.933   8.708  25.423  1.00  0.00      B    H  
ATOM   3944  H2  HOH B1308      37.603   7.733  26.731  1.00  0.00      B    H  
ATOM   3945  O   HOH B1309       3.533   9.275  13.279  1.00  0.00      B    O  
ATOM   3946  H1  HOH B1309       2.821   8.577  13.191  1.00  0.00      B    H  
ATOM   3947  H2  HOH B1309       3.337   9.686  14.112  1.00  0.00      B    H  
ATOM   3948  O   HOH B1310      16.902   2.778  10.177  1.00  0.00      B    O  
ATOM   3949  H1  HOH B1310      16.549   2.967  11.104  1.00  0.00      B    H  
ATOM   3950  H2  HOH B1310      16.248   3.215   9.545  1.00  0.00      B    H  
ATOM   3951  O   HOH B1311      19.246  13.247   5.698  1.00  0.00      B    O  
ATOM   3952  H1  HOH B1311      18.933  14.242   5.807  1.00  0.00      B    H  
ATOM   3953  H2  HOH B1311      19.364  12.905   6.720  1.00  0.00      B    H  
ATOM   3954  O   HOH B1312       1.958  24.373  37.509  1.00  0.00      B    O  
ATOM   3955  H1  HOH B1312       2.872  24.415  37.963  1.00  0.00      B    H  
ATOM   3956  H2  HOH B1312       2.087  23.794  36.734  1.00  0.00      B    H  
ATOM   3957  O   HOH B1313      24.018  24.802  11.017  1.00  0.00      B    O  
ATOM   3958  H1  HOH B1313      23.865  23.808  11.228  1.00  0.00      B    H  
ATOM   3959  H2  HOH B1313      23.468  25.010  10.236  1.00  0.00      B    H  
ATOM   3960  O   HOH B1314       4.970   5.279  27.893  1.00  0.00      B    O  
ATOM   3961  H1  HOH B1314       5.198   5.794  28.738  1.00  0.00      B    H  
ATOM   3962  H2  HOH B1314       5.873   4.993  27.463  1.00  0.00      B    H  
ATOM   3963  O   HOH B1315      37.430  24.589  26.447  1.00  0.00      B    O  
ATOM   3964  H1  HOH B1315      37.427  23.954  25.658  1.00  0.00      B    H  
ATOM   3965  H2  HOH B1315      37.209  24.033  27.287  1.00  0.00      B    H  
ATOM   3966  O   HOH B1316       1.380  11.866  36.514  1.00  0.00      B    O  
ATOM   3967  H1  HOH B1316       0.984  12.788  36.333  1.00  0.00      B    H  
ATOM   3968  H2  HOH B1316       2.354  11.878  36.255  1.00  0.00      B    H  
ATOM   3969  O   HOH B1317      26.143  35.913   7.996  1.00  0.00      B    O  
ATOM   3970  H1  HOH B1317      26.901  35.221   8.091  1.00  0.00      B    H  
ATOM   3971  H2  HOH B1317      26.707  36.791   8.017  1.00  0.00      B    H  
ATOM   3972  O   HOH B1318       2.012  30.465   6.013  1.00  0.00      B    O  
ATOM   3973  H1  HOH B1318       1.791  31.458   5.954  1.00  0.00      B    H  
ATOM   3974  H2  HOH B1318       3.056  30.455   6.325  1.00  0.00      B    H  
ATOM   3975  O   HOH B1319      26.403  16.392  20.287  1.00  0.00      B    O  
ATOM   3976  H1  HOH B1319      26.805  17.312  20.353  1.00  0.00      B    H  
ATOM   3977  H2  HOH B1319      27.150  15.682  20.454  1.00  0.00      B    H  
ATOM   3978  O   HOH B1320       3.075   3.276  22.839  1.00  0.00      B    O  
ATOM   3979  H1  HOH B1320       2.348   3.205  22.131  1.00  0.00      B    H  
ATOM   3980  H2  HOH B1320       2.626   2.819  23.590  1.00  0.00      B    H  
ATOM   3981  O   HOH B1321      37.561  31.885   6.760  1.00  0.00      B    O  
ATOM   3982  H1  HOH B1321      37.940  31.186   6.089  1.00  0.00      B    H  
ATOM   3983  H2  HOH B1321      37.982  32.765   6.628  1.00  0.00      B    H  
ATOM   3984  O   HOH B1322       7.056  28.965  19.735  1.00  0.00      B    O  
ATOM   3985  H1  HOH B1322       7.686  28.271  19.303  1.00  0.00      B    H  
ATOM   3986  H2  HOH B1322       7.306  29.020  20.734  1.00  0.00      B    H  
ATOM   3987  O   HOH B1323      17.226  19.503   2.382  1.00  0.00      B    O  
ATOM   3988  H1  HOH B1323      17.488  19.700   1.393  1.00  0.00      B    H  
ATOM   3989  H2  HOH B1323      16.528  20.201   2.610  1.00  0.00      B    H  
ATOM   3990  O   HOH B1324      29.178   1.866   0.983  1.00  0.00      B    O  
ATOM   3991  H1  HOH B1324      29.558   2.541   1.683  1.00  0.00      B    H  
ATOM   3992  H2  HOH B1324      29.204   0.898   1.391  1.00  0.00      B    H  
ATOM   3993  O   HOH B1325       7.176  37.323  26.019  1.00  0.00      B    O  
ATOM   3994  H1  HOH B1325       8.182  37.525  25.988  1.00  0.00      B    H  
ATOM   3995  H2  HOH B1325       7.081  36.646  25.303  1.00  0.00      B    H  
ATOM   3996  O   HOH B1326      12.630  11.521  18.959  1.00  0.00      B    O  
ATOM   3997  H1  HOH B1326      12.661  10.750  19.587  1.00  0.00      B    H  
ATOM   3998  H2  HOH B1326      13.532  11.979  19.058  1.00  0.00      B    H  
ATOM   3999  O   HOH B1327      15.590  18.977  37.071  1.00  0.00      B    O  
ATOM   4000  H1  HOH B1327      15.554  18.630  36.103  1.00  0.00      B    H  
ATOM   4001  H2  HOH B1327      16.147  18.361  37.629  1.00  0.00      B    H  
ATOM   4002  O   HOH B1328      36.334  27.945  19.330  1.00  0.00      B    O  
ATOM   4003  H1  HOH B1328      36.464  27.541  20.253  1.00  0.00      B    H  
ATOM   4004  H2  HOH B1328      36.025  28.953  19.451  1.00  0.00      B    H  
ATOM   4005  O   HOH B1329       3.114   0.379  14.782  1.00  0.00      B    O  
ATOM   4006  H1  HOH B1329       2.861   0.302  15.809  1.00  0.00      B    H  
ATOM   4007  H2  HOH B1329       4.089   0.716  14.735  1.00  0.00      B    H  
ATOM   4008  O   HOH B1330      31.054  32.072  17.692  1.00  0.00      B    O  
ATOM   4009  H1  HOH B1330      30.433  31.242  17.527  1.00  0.00      B    H  
ATOM   4010  H2  HOH B1330      31.087  32.277  18.684  1.00  0.00      B    H  
ATOM   4011  O   HOH B1331      28.773  35.047   8.316  1.00  0.00      B    O  
ATOM   4012  H1  HOH B1331      29.076  34.673   9.209  1.00  0.00      B    H  
ATOM   4013  H2  HOH B1331      29.554  35.281   7.749  1.00  0.00      B    H  
ATOM   4014  O   HOH B1332      11.804  19.422  38.394  1.00  0.00      B    O  
ATOM   4015  H1  HOH B1332      10.935  19.394  37.796  1.00  0.00      B    H  
ATOM   4016  H2  HOH B1332      11.573  18.960  39.282  1.00  0.00      B    H  
ATOM   4017  O   HOH B1333      33.243   5.534  35.416  1.00  0.00      B    O  
ATOM   4018  H1  HOH B1333      33.470   5.895  34.510  1.00  0.00      B    H  
ATOM   4019  H2  HOH B1333      34.131   5.201  35.861  1.00  0.00      B    H  
ATOM   4020  O   HOH B1334      11.916  24.666  27.371  1.00  0.00      B    O  
ATOM   4021  H1  HOH B1334      12.896  24.696  27.320  1.00  0.00      B    H  
ATOM   4022  H2  HOH B1334      11.550  25.560  27.713  1.00  0.00      B    H  
ATOM   4023  O   HOH B1335       0.437   6.276  11.027  1.00  0.00      B    O  
ATOM   4024  H1  HOH B1335       0.068   6.892  10.245  1.00  0.00      B    H  
ATOM   4025  H2  HOH B1335       0.741   6.761  11.855  1.00  0.00      B    H  
ATOM   4026  O   HOH B1336       2.352  34.971  14.886  1.00  0.00      B    O  
ATOM   4027  H1  HOH B1336       1.919  34.264  14.393  1.00  0.00      B    H  
ATOM   4028  H2  HOH B1336       2.455  35.754  14.238  1.00  0.00      B    H  
ATOM   4029  O   HOH B1337      31.770  14.954  12.364  1.00  0.00      B    O  
ATOM   4030  H1  HOH B1337      32.658  15.372  12.316  1.00  0.00      B    H  
ATOM   4031  H2  HOH B1337      31.373  15.139  11.461  1.00  0.00      B    H  
ATOM   4032  O   HOH B1338      25.125  16.878  32.243  1.00  0.00      B    O  
ATOM   4033  H1  HOH B1338      24.697  16.466  33.018  1.00  0.00      B    H  
ATOM   4034  H2  HOH B1338      25.534  17.842  32.438  1.00  0.00      B    H  
ATOM   4035  O   HOH B1339       7.499  21.748  34.532  1.00  0.00      B    O  
ATOM   4036  H1  HOH B1339       7.637  20.722  34.662  1.00  0.00      B    H  
ATOM   4037  H2  HOH B1339       8.153  22.252  35.074  1.00  0.00      B    H  
ATOM   4038  O   HOH B1340       8.013  26.924   0.315  1.00  0.00      B    O  
ATOM   4039  H1  HOH B1340       7.778  26.152   0.861  1.00  0.00      B    H  
ATOM   4040  H2  HOH B1340       8.929  27.259   0.641  1.00  0.00      B    H  
ATOM   4041  O   HOH B1341      15.369   5.578  37.518  1.00  0.00      B    O  
ATOM   4042  H1  HOH B1341      14.999   5.193  36.631  1.00  0.00      B    H  
ATOM   4043  H2  HOH B1341      16.196   6.068  37.235  1.00  0.00      B    H  
ATOM   4044  O   HOH B1342      26.991  24.077  25.868  1.00  0.00      B    O  
ATOM   4045  H1  HOH B1342      26.306  24.378  26.591  1.00  0.00      B    H  
ATOM   4046  H2  HOH B1342      26.712  23.189  25.436  1.00  0.00      B    H  
ATOM   4047  O   HOH B1343       1.594  17.002   7.579  1.00  0.00      B    O  
ATOM   4048  H1  HOH B1343       2.545  17.381   7.712  1.00  0.00      B    H  
ATOM   4049  H2  HOH B1343       1.220  16.748   8.475  1.00  0.00      B    H  
ATOM   4050  O   HOH B1344      36.247   6.602  17.720  1.00  0.00      B    O  
ATOM   4051  H1  HOH B1344      35.443   6.082  18.053  1.00  0.00      B    H  
ATOM   4052  H2  HOH B1344      37.059   6.389  18.261  1.00  0.00      B    H  
ATOM   4053  O   HOH B1345      15.121   2.758   0.328  1.00  0.00      B    O  
ATOM   4054  H1  HOH B1345      15.271   2.646  -0.626  1.00  0.00      B    H  
ATOM   4055  H2  HOH B1345      16.035   2.669   0.720  1.00  0.00      B    H  
ATOM   4056  O   HOH B1346      19.491   2.166  16.672  1.00  0.00      B    O  
ATOM   4057  H1  HOH B1346      19.823   1.267  16.790  1.00  0.00      B    H  
ATOM   4058  H2  HOH B1346      19.019   2.483  17.519  1.00  0.00      B    H  
ATOM   4059  O   HOH B1347       1.577  25.983   4.848  1.00  0.00      B    O  
ATOM   4060  H1  HOH B1347       2.473  25.997   4.353  1.00  0.00      B    H  
ATOM   4061  H2  HOH B1347       1.758  25.746   5.829  1.00  0.00      B    H  
ATOM   4062  O   HOH B1348      36.325  18.089  19.243  1.00  0.00      B    O  
ATOM   4063  H1  HOH B1348      37.242  18.141  18.845  1.00  0.00      B    H  
ATOM   4064  H2  HOH B1348      36.240  17.338  19.981  1.00  0.00      B    H  
ATOM   4065  O   HOH B1349      19.790   3.356  22.109  1.00  0.00      B    O  
ATOM   4066  H1  HOH B1349      19.819   2.881  22.973  1.00  0.00      B    H  
ATOM   4067  H2  HOH B1349      20.494   3.032  21.410  1.00  0.00      B    H  
ATOM   4068  O   HOH B1350      23.200  39.291  18.839  1.00  0.00      B    O  
ATOM   4069  H1  HOH B1350      22.286  39.525  19.090  1.00  0.00      B    H  
ATOM   4070  H2  HOH B1350      23.325  38.270  18.761  1.00  0.00      B    H  
ATOM   4071  O   HOH B1351       3.896  23.429  23.405  1.00  0.00      B    O  
ATOM   4072  H1  HOH B1351       3.040  23.738  22.902  1.00  0.00      B    H  
ATOM   4073  H2  HOH B1351       4.389  24.248  23.808  1.00  0.00      B    H  
ATOM   4074  O   HOH B1352      14.195  15.918  31.459  1.00  0.00      B    O  
ATOM   4075  H1  HOH B1352      13.707  15.966  32.375  1.00  0.00      B    H  
ATOM   4076  H2  HOH B1352      13.552  15.530  30.812  1.00  0.00      B    H  
ATOM   4077  O   HOH B1353      11.594  27.462  13.681  1.00  0.00      B    O  
ATOM   4078  H1  HOH B1353      11.160  27.422  12.725  1.00  0.00      B    H  
ATOM   4079  H2  HOH B1353      11.203  26.696  14.237  1.00  0.00      B    H  
ATOM   4080  O   HOH B1354      37.710  33.343  33.144  1.00  0.00      B    O  
ATOM   4081  H1  HOH B1354      37.222  32.522  32.730  1.00  0.00      B    H  
ATOM   4082  H2  HOH B1354      37.788  33.208  34.214  1.00  0.00      B    H  
ATOM   4083  O   HOH B1355      29.637   7.399  17.512  1.00  0.00      B    O  
ATOM   4084  H1  HOH B1355      29.246   7.549  18.396  1.00  0.00      B    H  
ATOM   4085  H2  HOH B1355      29.631   6.446  17.317  1.00  0.00      B    H  
ATOM   4086  O   HOH B1356      23.095   5.115  38.300  1.00  0.00      B    O  
ATOM   4087  H1  HOH B1356      22.611   4.987  39.135  1.00  0.00      B    H  
ATOM   4088  H2  HOH B1356      22.482   4.671  37.641  1.00  0.00      B    H  
ATOM   4089  O   HOH B1357      22.692  11.289   8.291  1.00  0.00      B    O  
ATOM   4090  H1  HOH B1357      21.811  11.517   8.668  1.00  0.00      B    H  
ATOM   4091  H2  HOH B1357      22.525  10.787   7.407  1.00  0.00      B    H  
ATOM   4092  O   HOH B1358      15.917   3.764  26.958  1.00  0.00      B    O  
ATOM   4093  H1  HOH B1358      15.321   3.329  26.256  1.00  0.00      B    H  
ATOM   4094  H2  HOH B1358      16.679   4.266  26.560  1.00  0.00      B    H  
ATOM   4095  O   HOH B1359      26.396   3.482   9.133  1.00  0.00      B    O  
ATOM   4096  H1  HOH B1359      25.597   3.119   8.701  1.00  0.00      B    H  
ATOM   4097  H2  HOH B1359      26.097   4.241   9.748  1.00  0.00      B    H  
ATOM   4098  O   HOH B1360      26.101  37.929  22.174  1.00  0.00      B    O  
ATOM   4099  H1  HOH B1360      25.233  38.044  22.727  1.00  0.00      B    H  
ATOM   4100  H2  HOH B1360      26.113  38.740  21.546  1.00  0.00      B    H  
ATOM   4101  O   HOH B1361      30.042  18.551   3.125  1.00  0.00      B    O  
ATOM   4102  H1  HOH B1361      29.358  17.964   2.665  1.00  0.00      B    H  
ATOM   4103  H2  HOH B1361      29.448  19.277   3.578  1.00  0.00      B    H  
ATOM   4104  O   HOH B1362      21.136  28.536  15.089  1.00  0.00      B    O  
ATOM   4105  H1  HOH B1362      21.272  29.326  14.463  1.00  0.00      B    H  
ATOM   4106  H2  HOH B1362      21.780  27.816  14.772  1.00  0.00      B    H  
ATOM   4107  O   HOH B1363      23.652  24.609  23.998  1.00  0.00      B    O  
ATOM   4108  H1  HOH B1363      23.522  25.551  24.373  1.00  0.00      B    H  
ATOM   4109  H2  HOH B1363      24.540  24.708  23.470  1.00  0.00      B    H  
ATOM   4110  O   HOH B1364       5.269  25.716  29.839  1.00  0.00      B    O  
ATOM   4111  H1  HOH B1364       5.286  26.334  30.633  1.00  0.00      B    H  
ATOM   4112  H2  HOH B1364       6.243  25.553  29.570  1.00  0.00      B    H  
ATOM   4113  O   HOH B1365      17.645   4.552  33.924  1.00  0.00      B    O  
ATOM   4114  H1  HOH B1365      17.717   3.556  33.879  1.00  0.00      B    H  
ATOM   4115  H2  HOH B1365      18.593   4.760  34.226  1.00  0.00      B    H  
ATOM   4116  O   HOH B1366      15.653  29.866   5.641  1.00  0.00      B    O  
ATOM   4117  H1  HOH B1366      15.496  30.819   5.841  1.00  0.00      B    H  
ATOM   4118  H2  HOH B1366      16.403  29.488   6.233  1.00  0.00      B    H  
ATOM   4119  O   HOH B1367      36.606   0.468  36.713  1.00  0.00      B    O  
ATOM   4120  H1  HOH B1367      35.622   0.591  37.023  1.00  0.00      B    H  
ATOM   4121  H2  HOH B1367      36.537  -0.308  36.077  1.00  0.00      B    H  
ATOM   4122  O   HOH B1368      20.288  16.347  25.445  1.00  0.00      B    O  
ATOM   4123  H1  HOH B1368      21.193  16.462  25.863  1.00  0.00      B    H  
ATOM   4124  H2  HOH B1368      19.850  15.544  25.786  1.00  0.00      B    H  
ATOM   4125  O   HOH B1369       7.722  28.119  36.915  1.00  0.00      B    O  
ATOM   4126  H1  HOH B1369       7.929  29.085  37.124  1.00  0.00      B    H  
ATOM   4127  H2  HOH B1369       7.756  27.619  37.804  1.00  0.00      B    H  
ATOM   4128  O   HOH B1370      10.287  22.658  32.511  1.00  0.00      B    O  
ATOM   4129  H1  HOH B1370      10.352  21.643  32.676  1.00  0.00      B    H  
ATOM   4130  H2  HOH B1370       9.953  23.036  33.403  1.00  0.00      B    H  
ATOM   4131  O   HOH B1371      30.469  15.891  14.726  1.00  0.00      B    O  
ATOM   4132  H1  HOH B1371      29.521  15.546  14.762  1.00  0.00      B    H  
ATOM   4133  H2  HOH B1371      30.695  16.152  13.766  1.00  0.00      B    H  
ATOM   4134  O   HOH B1372      11.241  30.290  36.125  1.00  0.00      B    O  
ATOM   4135  H1  HOH B1372      11.289  31.226  35.709  1.00  0.00      B    H  
ATOM   4136  H2  HOH B1372      11.695  30.263  37.012  1.00  0.00      B    H  
ATOM   4137  O   HOH B1373      23.755  13.265  25.385  1.00  0.00      B    O  
ATOM   4138  H1  HOH B1373      24.162  12.312  25.582  1.00  0.00      B    H  
ATOM   4139  H2  HOH B1373      24.144  13.652  24.536  1.00  0.00      B    H  
ATOM   4140  O   HOH B1374      33.175   2.175  29.909  1.00  0.00      B    O  
ATOM   4141  H1  HOH B1374      34.043   2.556  30.406  1.00  0.00      B    H  
ATOM   4142  H2  HOH B1374      33.230   2.372  28.927  1.00  0.00      B    H  
ATOM   4143  O   HOH B1375      13.985  12.084  33.813  1.00  0.00      B    O  
ATOM   4144  H1  HOH B1375      14.554  12.766  33.313  1.00  0.00      B    H  
ATOM   4145  H2  HOH B1375      14.126  12.204  34.817  1.00  0.00      B    H  
ATOM   4146  O   HOH B1376       1.144  36.512  16.731  1.00  0.00      B    O  
ATOM   4147  H1  HOH B1376       1.736  36.119  16.003  1.00  0.00      B    H  
ATOM   4148  H2  HOH B1376       1.718  36.659  17.587  1.00  0.00      B    H  
ATOM   4149  O   HOH B1377       2.408  24.055  32.559  1.00  0.00      B    O  
ATOM   4150  H1  HOH B1377       1.735  23.325  32.489  1.00  0.00      B    H  
ATOM   4151  H2  HOH B1377       3.251  23.606  32.330  1.00  0.00      B    H  
ATOM   4152  O   HOH B1378       9.255   3.723  35.617  1.00  0.00      B    O  
ATOM   4153  H1  HOH B1378       9.312   4.618  36.035  1.00  0.00      B    H  
ATOM   4154  H2  HOH B1378       9.471   3.794  34.620  1.00  0.00      B    H  
ATOM   4155  O   HOH B1379      24.530  10.655  25.241  1.00  0.00      B    O  
ATOM   4156  H1  HOH B1379      24.953  10.350  24.371  1.00  0.00      B    H  
ATOM   4157  H2  HOH B1379      24.731   9.986  25.924  1.00  0.00      B    H  
ATOM   4158  O   HOH B1380      28.373  36.786  38.596  1.00  0.00      B    O  
ATOM   4159  H1  HOH B1380      28.894  35.993  38.383  1.00  0.00      B    H  
ATOM   4160  H2  HOH B1380      28.409  37.461  37.801  1.00  0.00      B    H  
ATOM   4161  O   HOH B1381      22.532  33.169  32.885  1.00  0.00      B    O  
ATOM   4162  H1  HOH B1381      22.419  34.120  33.162  1.00  0.00      B    H  
ATOM   4163  H2  HOH B1381      23.245  32.787  33.435  1.00  0.00      B    H  
ATOM   4164  O   HOH B1382      36.088   7.579   2.338  1.00  0.00      B    O  
ATOM   4165  H1  HOH B1382      35.379   7.235   2.936  1.00  0.00      B    H  
ATOM   4166  H2  HOH B1382      36.987   7.634   2.807  1.00  0.00      B    H  
ATOM   4167  O   HOH B1383       9.174  10.122  23.655  1.00  0.00      B    O  
ATOM   4168  H1  HOH B1383       9.282  10.659  24.497  1.00  0.00      B    H  
ATOM   4169  H2  HOH B1383       9.584  10.760  22.939  1.00  0.00      B    H  
ATOM   4170  O   HOH B1384      10.538  16.357  26.858  1.00  0.00      B    O  
ATOM   4171  H1  HOH B1384      11.545  16.162  26.928  1.00  0.00      B    H  
ATOM   4172  H2  HOH B1384      10.141  15.987  27.733  1.00  0.00      B    H  
ATOM   4173  O   HOH B1385      27.480   4.260  23.158  1.00  0.00      B    O  
ATOM   4174  H1  HOH B1385      26.907   5.101  23.271  1.00  0.00      B    H  
ATOM   4175  H2  HOH B1385      27.392   3.753  24.004  1.00  0.00      B    H  
ATOM   4176  O   HOH B1386       8.509  18.512  12.404  1.00  0.00      B    O  
ATOM   4177  H1  HOH B1386       9.371  18.184  11.955  1.00  0.00      B    H  
ATOM   4178  H2  HOH B1386       8.320  19.519  12.166  1.00  0.00      B    H  
ATOM   4179  O   HOH B1387       4.750   4.733  37.523  1.00  0.00      B    O  
ATOM   4180  H1  HOH B1387       4.887   5.320  36.737  1.00  0.00      B    H  
ATOM   4181  H2  HOH B1387       5.304   3.870  37.362  1.00  0.00      B    H  
ATOM   4182  O   HOH B1388       2.525   6.733  17.070  1.00  0.00      B    O  
ATOM   4183  H1  HOH B1388       3.331   6.220  16.719  1.00  0.00      B    H  
ATOM   4184  H2  HOH B1388       1.797   6.765  16.382  1.00  0.00      B    H  
ATOM   4185  O   HOH B1389      18.009   3.813  12.891  1.00  0.00      B    O  
ATOM   4186  H1  HOH B1389      18.618   3.134  12.480  1.00  0.00      B    H  
ATOM   4187  H2  HOH B1389      18.425   4.715  12.639  1.00  0.00      B    H  
ATOM   4188  O   HOH B1390      25.718  18.011   5.623  1.00  0.00      B    O  
ATOM   4189  H1  HOH B1390      25.282  18.716   6.158  1.00  0.00      B    H  
ATOM   4190  H2  HOH B1390      25.449  17.140   6.150  1.00  0.00      B    H  
ATOM   4191  O   HOH B1391      26.049  28.393  14.608  1.00  0.00      B    O  
ATOM   4192  H1  HOH B1391      26.536  29.302  14.779  1.00  0.00      B    H  
ATOM   4193  H2  HOH B1391      26.081  27.788  15.421  1.00  0.00      B    H  
ATOM   4194  O   HOH B1392       4.560   5.169  20.076  1.00  0.00      B    O  
ATOM   4195  H1  HOH B1392       4.900   6.139  20.326  1.00  0.00      B    H  
ATOM   4196  H2  HOH B1392       4.878   4.503  20.775  1.00  0.00      B    H  
ATOM   4197  O   HOH B1393      25.036  17.356  24.206  1.00  0.00      B    O  
ATOM   4198  H1  HOH B1393      25.094  18.212  24.811  1.00  0.00      B    H  
ATOM   4199  H2  HOH B1393      25.551  17.637  23.362  1.00  0.00      B    H  
ATOM   4200  O   HOH B1394      19.868  27.502   5.235  1.00  0.00      B    O  
ATOM   4201  H1  HOH B1394      20.331  28.411   5.039  1.00  0.00      B    H  
ATOM   4202  H2  HOH B1394      19.946  26.897   4.422  1.00  0.00      B    H  
ATOM   4203  O   HOH B1395      12.893  10.029   5.271  1.00  0.00      B    O  
ATOM   4204  H1  HOH B1395      12.807  10.996   4.826  1.00  0.00      B    H  
ATOM   4205  H2  HOH B1395      11.919   9.768   5.442  1.00  0.00      B    H  
ATOM   4206  O   HOH B1396      17.716  11.342  18.645  1.00  0.00      B    O  
ATOM   4207  H1  HOH B1396      17.936  12.325  18.886  1.00  0.00      B    H  
ATOM   4208  H2  HOH B1396      17.857  10.815  19.457  1.00  0.00      B    H  
ATOM   4209  O   HOH B1397      21.796   9.250  13.193  1.00  0.00      B    O  
ATOM   4210  H1  HOH B1397      22.368   9.219  12.328  1.00  0.00      B    H  
ATOM   4211  H2  HOH B1397      22.375   8.663  13.845  1.00  0.00      B    H  
ATOM   4212  O   HOH B1398      10.126  19.790  31.768  1.00  0.00      B    O  
ATOM   4213  H1  HOH B1398      10.802  19.142  32.184  1.00  0.00      B    H  
ATOM   4214  H2  HOH B1398      10.144  19.510  30.816  1.00  0.00      B    H  
ATOM   4215  O   HOH B1399      23.749  28.011  16.880  1.00  0.00      B    O  
ATOM   4216  H1  HOH B1399      23.230  27.769  17.763  1.00  0.00      B    H  
ATOM   4217  H2  HOH B1399      23.949  29.008  16.903  1.00  0.00      B    H  
ATOM   4218  O   HOH B1400       6.104  36.755  21.413  1.00  0.00      B    O  
ATOM   4219  H1  HOH B1400       6.035  36.642  22.419  1.00  0.00      B    H  
ATOM   4220  H2  HOH B1400       5.841  35.843  21.009  1.00  0.00      B    H  
ATOM   4221  O   HOH B1401      24.528  13.125   7.850  1.00  0.00      B    O  
ATOM   4222  H1  HOH B1401      23.742  12.552   8.239  1.00  0.00      B    H  
ATOM   4223  H2  HOH B1401      25.212  12.456   7.490  1.00  0.00      B    H  
ATOM   4224  O   HOH B1402      17.000  21.388  37.195  1.00  0.00      B    O  
ATOM   4225  H1  HOH B1402      16.744  20.431  37.143  1.00  0.00      B    H  
ATOM   4226  H2  HOH B1402      17.354  21.693  36.306  1.00  0.00      B    H  
ATOM   4227  O   HOH B1403      15.194  32.107  27.819  1.00  0.00      B    O  
ATOM   4228  H1  HOH B1403      14.162  32.140  27.797  1.00  0.00      B    H  
ATOM   4229  H2  HOH B1403      15.533  33.103  27.753  1.00  0.00      B    H  
ATOM   4230  O   HOH B1404      33.167   2.620  35.409  1.00  0.00      B    O  
ATOM   4231  H1  HOH B1404      33.022   2.438  36.367  1.00  0.00      B    H  
ATOM   4232  H2  HOH B1404      33.176   3.583  35.241  1.00  0.00      B    H  
ATOM   4233  O   HOH B1405      35.749  31.461  28.974  1.00  0.00      B    O  
ATOM   4234  H1  HOH B1405      35.573  30.559  28.707  1.00  0.00      B    H  
ATOM   4235  H2  HOH B1405      34.980  31.775  29.519  1.00  0.00      B    H  
ATOM   4236  O   HOH B1406      17.674  19.611  11.288  1.00  0.00      B    O  
ATOM   4237  H1  HOH B1406      18.211  19.816  12.144  1.00  0.00      B    H  
ATOM   4238  H2  HOH B1406      18.286  19.412  10.562  1.00  0.00      B    H  
ATOM   4239  O   HOH B1407      33.366  10.875  -0.028  1.00  0.00      B    O  
ATOM   4240  H1  HOH B1407      32.761  10.076  -0.274  1.00  0.00      B    H  
ATOM   4241  H2  HOH B1407      34.030  10.675   0.718  1.00  0.00      B    H  
ATOM   4242  O   HOH B1408      37.441  26.914  13.694  1.00  0.00      B    O  
ATOM   4243  H1  HOH B1408      36.917  26.117  14.054  1.00  0.00      B    H  
ATOM   4244  H2  HOH B1408      38.272  26.448  13.338  1.00  0.00      B    H  
ATOM   4245  O   HOH B1409      19.746   0.462  28.330  1.00  0.00      B    O  
ATOM   4246  H1  HOH B1409      20.143  -0.271  28.906  1.00  0.00      B    H  
ATOM   4247  H2  HOH B1409      18.926   0.954  28.748  1.00  0.00      B    H  
ATOM   4248  O   HOH B1410       7.936  20.258  17.083  1.00  0.00      B    O  
ATOM   4249  H1  HOH B1410       8.199  19.296  17.210  1.00  0.00      B    H  
ATOM   4250  H2  HOH B1410       7.419  20.530  17.873  1.00  0.00      B    H  
ATOM   4251  O   HOH B1411      12.893  38.907  34.101  1.00  0.00      B    O  
ATOM   4252  H1  HOH B1411      12.705  39.838  33.683  1.00  0.00      B    H  
ATOM   4253  H2  HOH B1411      12.585  38.201  33.468  1.00  0.00      B    H  
ATOM   4254  O   HOH B1412      30.339  29.450  14.266  1.00  0.00      B    O  
ATOM   4255  H1  HOH B1412      30.224  29.212  13.306  1.00  0.00      B    H  
ATOM   4256  H2  HOH B1412      29.983  30.400  14.404  1.00  0.00      B    H  
ATOM   4257  O   HOH B1413      31.770  27.532  23.274  1.00  0.00      B    O  
ATOM   4258  H1  HOH B1413      31.336  26.889  23.865  1.00  0.00      B    H  
ATOM   4259  H2  HOH B1413      30.966  27.961  22.802  1.00  0.00      B    H  
ATOM   4260  O   HOH B1414      19.539  15.349  28.989  1.00  0.00      B    O  
ATOM   4261  H1  HOH B1414      19.446  15.036  29.905  1.00  0.00      B    H  
ATOM   4262  H2  HOH B1414      20.005  16.228  29.040  1.00  0.00      B    H  
ATOM   4263  O   HOH B1415       3.342  38.848   6.909  1.00  0.00      B    O  
ATOM   4264  H1  HOH B1415       2.615  39.156   7.583  1.00  0.00      B    H  
ATOM   4265  H2  HOH B1415       4.175  39.115   7.355  1.00  0.00      B    H  
ATOM   4266  O   HOH B1416      27.178  28.835  17.749  1.00  0.00      B    O  
ATOM   4267  H1  HOH B1416      27.295  28.289  18.618  1.00  0.00      B    H  
ATOM   4268  H2  HOH B1416      26.226  29.235  17.715  1.00  0.00      B    H  
ATOM   4269  O   HOH B1417      22.904   6.247  19.480  1.00  0.00      B    O  
ATOM   4270  H1  HOH B1417      23.038   6.875  20.275  1.00  0.00      B    H  
ATOM   4271  H2  HOH B1417      22.831   6.662  18.566  1.00  0.00      B    H  
ATOM   4272  O   HOH B1418      21.480  14.752   2.624  1.00  0.00      B    O  
ATOM   4273  H1  HOH B1418      22.129  14.397   1.977  1.00  0.00      B    H  
ATOM   4274  H2  HOH B1418      21.014  13.992   3.001  1.00  0.00      B    H  
ATOM   4275  O   HOH B1419       4.677   8.645  39.125  1.00  0.00      B    O  
ATOM   4276  H1  HOH B1419       3.710   8.450  38.837  1.00  0.00      B    H  
ATOM   4277  H2  HOH B1419       4.991   7.763  39.476  1.00  0.00      B    H  
ATOM   4278  O   HOH B1420      18.765   3.493   5.337  1.00  0.00      B    O  
ATOM   4279  H1  HOH B1420      18.343   3.825   6.223  1.00  0.00      B    H  
ATOM   4280  H2  HOH B1420      18.461   2.567   5.197  1.00  0.00      B    H  
ATOM   4281  O   HOH B1421      26.326  25.139  13.030  1.00  0.00      B    O  
ATOM   4282  H1  HOH B1421      25.543  25.209  12.311  1.00  0.00      B    H  
ATOM   4283  H2  HOH B1421      26.299  25.927  13.631  1.00  0.00      B    H  
ATOM   4284  O   HOH B1422      14.536   2.746  12.458  1.00  0.00      B    O  
ATOM   4285  H1  HOH B1422      15.087   2.220  13.159  1.00  0.00      B    H  
ATOM   4286  H2  HOH B1422      13.877   2.135  12.061  1.00  0.00      B    H  
ATOM   4287  O   HOH B1423       7.376   1.994   2.758  1.00  0.00      B    O  
ATOM   4288  H1  HOH B1423       6.374   1.904   2.839  1.00  0.00      B    H  
ATOM   4289  H2  HOH B1423       7.828   1.328   3.258  1.00  0.00      B    H  
ATOM   4290  O   HOH B1424      38.264  27.339  17.336  1.00  0.00      B    O  
ATOM   4291  H1  HOH B1424      37.660  27.608  18.092  1.00  0.00      B    H  
ATOM   4292  H2  HOH B1424      38.630  28.204  16.910  1.00  0.00      B    H  
ATOM   4293  O   HOH B1425      31.726  15.960   9.364  1.00  0.00      B    O  
ATOM   4294  H1  HOH B1425      31.933  16.241   8.390  1.00  0.00      B    H  
ATOM   4295  H2  HOH B1425      30.720  15.816   9.523  1.00  0.00      B    H  
ATOM   4296  O   HOH B1426      14.579  23.250   0.946  1.00  0.00      B    O  
ATOM   4297  H1  HOH B1426      13.720  22.768   0.708  1.00  0.00      B    H  
ATOM   4298  H2  HOH B1426      14.944  23.740   0.101  1.00  0.00      B    H  
ATOM   4299  O   HOH B1427       9.789  11.506   1.827  1.00  0.00      B    O  
ATOM   4300  H1  HOH B1427       9.085  10.996   1.298  1.00  0.00      B    H  
ATOM   4301  H2  HOH B1427       9.574  11.169   2.757  1.00  0.00      B    H  
ATOM   4302  O   HOH B1428      20.756  24.411  16.406  1.00  0.00      B    O  
ATOM   4303  H1  HOH B1428      21.270  24.330  15.508  1.00  0.00      B    H  
ATOM   4304  H2  HOH B1428      21.466  24.300  17.085  1.00  0.00      B    H  
ATOM   4305  O   HOH B1429      34.112  34.645  31.517  1.00  0.00      B    O  
ATOM   4306  H1  HOH B1429      35.014  35.139  31.628  1.00  0.00      B    H  
ATOM   4307  H2  HOH B1429      33.468  34.886  32.231  1.00  0.00      B    H  
ATOM   4308  O   HOH B1430      12.024  27.818  20.074  1.00  0.00      B    O  
ATOM   4309  H1  HOH B1430      11.766  28.122  21.015  1.00  0.00      B    H  
ATOM   4310  H2  HOH B1430      12.759  27.154  20.291  1.00  0.00      B    H  
ATOM   4311  O   HOH B1431      10.687   8.530  25.223  1.00  0.00      B    O  
ATOM   4312  H1  HOH B1431      11.402   8.879  24.585  1.00  0.00      B    H  
ATOM   4313  H2  HOH B1431       9.860   8.796  24.770  1.00  0.00      B    H  
ATOM   4314  O   HOH B1432      24.902  27.221  33.234  1.00  0.00      B    O  
ATOM   4315  H1  HOH B1432      24.719  26.869  32.275  1.00  0.00      B    H  
ATOM   4316  H2  HOH B1432      24.055  27.350  33.798  1.00  0.00      B    H  
ATOM   4317  O   HOH B1433      25.317   7.044  30.975  1.00  0.00      B    O  
ATOM   4318  H1  HOH B1433      24.926   7.648  31.632  1.00  0.00      B    H  
ATOM   4319  H2  HOH B1433      25.883   6.341  31.487  1.00  0.00      B    H  
ATOM   4320  O   HOH B1434      30.916  17.933  16.507  1.00  0.00      B    O  
ATOM   4321  H1  HOH B1434      30.944  17.126  15.865  1.00  0.00      B    H  
ATOM   4322  H2  HOH B1434      29.939  18.237  16.614  1.00  0.00      B    H  
ATOM   4323  O   HOH B1435      33.751   6.432  32.409  1.00  0.00      B    O  
ATOM   4324  H1  HOH B1435      34.648   6.925  32.669  1.00  0.00      B    H  
ATOM   4325  H2  HOH B1435      33.752   6.247  31.411  1.00  0.00      B    H  
ATOM   4326  O   HOH B1436       3.251  32.233   9.250  1.00  0.00      B    O  
ATOM   4327  H1  HOH B1436       4.220  31.926   9.182  1.00  0.00      B    H  
ATOM   4328  H2  HOH B1436       2.717  31.577   9.818  1.00  0.00      B    H  
ATOM   4329  O   HOH B1437      12.270  14.315  37.898  1.00  0.00      B    O  
ATOM   4330  H1  HOH B1437      12.984  14.738  38.447  1.00  0.00      B    H  
ATOM   4331  H2  HOH B1437      11.681  13.824  38.549  1.00  0.00      B    H  
ATOM   4332  O   HOH B1438       4.852  30.701   4.340  1.00  0.00      B    O  
ATOM   4333  H1  HOH B1438       4.773  30.326   5.257  1.00  0.00      B    H  
ATOM   4334  H2  HOH B1438       4.940  31.702   4.303  1.00  0.00      B    H  
ATOM   4335  O   HOH B1439      25.903  38.766  14.588  1.00  0.00      B    O  
ATOM   4336  H1  HOH B1439      25.422  39.580  14.944  1.00  0.00      B    H  
ATOM   4337  H2  HOH B1439      26.500  38.429  15.313  1.00  0.00      B    H  
ATOM   4338  O   HOH B1440      39.152  20.808   6.913  1.00  0.00      B    O  
ATOM   4339  H1  HOH B1440      38.177  20.751   6.794  1.00  0.00      B    H  
ATOM   4340  H2  HOH B1440      39.487  20.360   6.119  1.00  0.00      B    H  
ATOM   4341  O   HOH B1441       0.887  37.040   1.965  1.00  0.00      B    O  
ATOM   4342  H1  HOH B1441       0.370  37.578   2.631  1.00  0.00      B    H  
ATOM   4343  H2  HOH B1441       0.179  36.633   1.337  1.00  0.00      B    H  
ATOM   4344  O   HOH B1442      35.657  28.700  28.342  1.00  0.00      B    O  
ATOM   4345  H1  HOH B1442      36.568  28.391  27.982  1.00  0.00      B    H  
ATOM   4346  H2  HOH B1442      35.409  27.942  29.053  1.00  0.00      B    H  
ATOM   4347  O   HOH B1443       9.752   4.706  33.010  1.00  0.00      B    O  
ATOM   4348  H1  HOH B1443       9.044   5.269  32.509  1.00  0.00      B    H  
ATOM   4349  H2  HOH B1443      10.534   5.315  33.268  1.00  0.00      B    H  
ATOM   4350  O   HOH B1444       5.390   2.622  32.436  1.00  0.00      B    O  
ATOM   4351  H1  HOH B1444       4.356   2.686  32.506  1.00  0.00      B    H  
ATOM   4352  H2  HOH B1444       5.645   1.654  32.717  1.00  0.00      B    H  
ATOM   4353  O   HOH B1445      11.307  26.734  29.237  1.00  0.00      B    O  
ATOM   4354  H1  HOH B1445      10.510  26.806  29.881  1.00  0.00      B    H  
ATOM   4355  H2  HOH B1445      11.987  26.212  29.747  1.00  0.00      B    H  
ATOM   4356  O   HOH B1446      37.332   8.388   6.909  1.00  0.00      B    O  
ATOM   4357  H1  HOH B1446      36.588   8.775   7.428  1.00  0.00      B    H  
ATOM   4358  H2  HOH B1446      37.200   8.733   5.940  1.00  0.00      B    H  
ATOM   4359  O   HOH B1447      11.284  27.703  22.895  1.00  0.00      B    O  
ATOM   4360  H1  HOH B1447      11.028  27.110  23.707  1.00  0.00      B    H  
ATOM   4361  H2  HOH B1447      11.584  28.589  23.285  1.00  0.00      B    H  
ATOM   4362  O   HOH B1448      39.201   5.054   5.721  1.00  0.00      B    O  
ATOM   4363  H1  HOH B1448      38.646   5.545   6.443  1.00  0.00      B    H  
ATOM   4364  H2  HOH B1448      38.550   4.670   5.014  1.00  0.00      B    H  
ATOM   4365  O   HOH B1449       7.568  30.487  17.519  1.00  0.00      B    O  
ATOM   4366  H1  HOH B1449       7.304  30.034  18.384  1.00  0.00      B    H  
ATOM   4367  H2  HOH B1449       8.209  29.877  16.956  1.00  0.00      B    H  
ATOM   4368  O   HOH B1450       7.344  31.028  37.474  1.00  0.00      B    O  
ATOM   4369  H1  HOH B1450       6.351  31.168  37.407  1.00  0.00      B    H  
ATOM   4370  H2  HOH B1450       7.678  31.966  37.638  1.00  0.00      B    H  
ATOM   4371  O   HOH B1451       5.706  15.456  29.239  1.00  0.00      B    O  
ATOM   4372  H1  HOH B1451       5.535  14.901  30.055  1.00  0.00      B    H  
ATOM   4373  H2  HOH B1451       4.793  15.540  28.799  1.00  0.00      B    H  
ATOM   4374  O   HOH B1452      14.973  28.378  32.889  1.00  0.00      B    O  
ATOM   4375  H1  HOH B1452      14.350  28.589  32.078  1.00  0.00      B    H  
ATOM   4376  H2  HOH B1452      14.558  28.863  33.714  1.00  0.00      B    H  
ATOM   4377  O   HOH B1453      20.319  38.735   8.196  1.00  0.00      B    O  
ATOM   4378  H1  HOH B1453      19.902  39.159   9.044  1.00  0.00      B    H  
ATOM   4379  H2  HOH B1453      21.227  39.126   8.066  1.00  0.00      B    H  
ATOM   4380  O   HOH B1454       8.060  13.274  16.173  1.00  0.00      B    O  
ATOM   4381  H1  HOH B1454       8.937  13.740  15.960  1.00  0.00      B    H  
ATOM   4382  H2  HOH B1454       8.010  13.197  17.217  1.00  0.00      B    H  
ATOM   4383  O   HOH B1455       9.188  26.936  30.993  1.00  0.00      B    O  
ATOM   4384  H1  HOH B1455       8.507  27.336  30.347  1.00  0.00      B    H  
ATOM   4385  H2  HOH B1455       8.701  26.172  31.517  1.00  0.00      B    H  
ATOM   4386  O   HOH B1456      34.726   1.335  24.493  1.00  0.00      B    O  
ATOM   4387  H1  HOH B1456      33.773   1.634  24.323  1.00  0.00      B    H  
ATOM   4388  H2  HOH B1456      34.662   0.935  25.421  1.00  0.00      B    H  
ATOM   4389  O   HOH B1457      35.443  33.582  11.327  1.00  0.00      B    O  
ATOM   4390  H1  HOH B1457      35.612  32.733  11.875  1.00  0.00      B    H  
ATOM   4391  H2  HOH B1457      35.662  34.401  11.937  1.00  0.00      B    H  
ATOM   4392  O   HOH B1458       1.867  30.244  34.262  1.00  0.00      B    O  
ATOM   4393  H1  HOH B1458       1.676  31.212  34.405  1.00  0.00      B    H  
ATOM   4394  H2  HOH B1458       1.549  29.892  33.405  1.00  0.00      B    H  
ATOM   4395  O   HOH B1459      21.320  35.882  27.139  1.00  0.00      B    O  
ATOM   4396  H1  HOH B1459      21.009  35.072  27.556  1.00  0.00      B    H  
ATOM   4397  H2  HOH B1459      22.350  35.964  27.429  1.00  0.00      B    H  
ATOM   4398  O   HOH B1460      23.464  20.535  27.467  1.00  0.00      B    O  
ATOM   4399  H1  HOH B1460      23.680  20.550  28.444  1.00  0.00      B    H  
ATOM   4400  H2  HOH B1460      23.226  21.490  27.207  1.00  0.00      B    H  
ATOM   4401  O   HOH B1461      26.226   2.632   4.937  1.00  0.00      B    O  
ATOM   4402  H1  HOH B1461      25.880   2.399   3.968  1.00  0.00      B    H  
ATOM   4403  H2  HOH B1461      26.875   1.854   5.218  1.00  0.00      B    H  
ATOM   4404  O   HOH B1462      30.203   9.107  12.208  1.00  0.00      B    O  
ATOM   4405  H1  HOH B1462      30.180   8.193  12.753  1.00  0.00      B    H  
ATOM   4406  H2  HOH B1462      29.254   9.260  11.835  1.00  0.00      B    H  
ATOM   4407  O   HOH B1463      30.116   3.060  34.069  1.00  0.00      B    O  
ATOM   4408  H1  HOH B1463      29.791   2.084  33.998  1.00  0.00      B    H  
ATOM   4409  H2  HOH B1463      30.502   3.225  35.016  1.00  0.00      B    H  
ATOM   4410  O   HOH B1464       0.203  37.091  21.895  1.00  0.00      B    O  
ATOM   4411  H1  HOH B1464       0.006  36.171  21.474  1.00  0.00      B    H  
ATOM   4412  H2  HOH B1464       0.766  37.653  21.268  1.00  0.00      B    H  
ATOM   4413  O   HOH B1465      20.807  21.009  18.088  1.00  0.00      B    O  
ATOM   4414  H1  HOH B1465      20.635  20.472  18.903  1.00  0.00      B    H  
ATOM   4415  H2  HOH B1465      21.344  20.376  17.508  1.00  0.00      B    H  
ATOM   4416  O   HOH B1466       8.383  14.853  29.180  1.00  0.00      B    O  
ATOM   4417  H1  HOH B1466       8.733  14.020  29.768  1.00  0.00      B    H  
ATOM   4418  H2  HOH B1466       7.439  14.755  29.096  1.00  0.00      B    H  
ATOM   4419  O   HOH B1467      17.198   9.254   6.464  1.00  0.00      B    O  
ATOM   4420  H1  HOH B1467      16.351   8.807   6.012  1.00  0.00      B    H  
ATOM   4421  H2  HOH B1467      17.662   9.777   5.702  1.00  0.00      B    H  
ATOM   4422  O   HOH B1468      18.164  35.081   2.010  1.00  0.00      B    O  
ATOM   4423  H1  HOH B1468      18.400  35.155   2.985  1.00  0.00      B    H  
ATOM   4424  H2  HOH B1468      18.295  34.123   1.772  1.00  0.00      B    H  
ATOM   4425  O   HOH B1469      30.194  18.079  12.251  1.00  0.00      B    O  
ATOM   4426  H1  HOH B1469      30.694  18.178  11.403  1.00  0.00      B    H  
ATOM   4427  H2  HOH B1469      30.596  18.791  12.887  1.00  0.00      B    H  
ATOM   4428  O   HOH B1470      31.145  28.899  28.202  1.00  0.00      B    O  
ATOM   4429  H1  HOH B1470      30.777  28.477  29.058  1.00  0.00      B    H  
ATOM   4430  H2  HOH B1470      32.045  28.611  27.903  1.00  0.00      B    H  
ATOM   4431  O   HOH B1471      23.381  24.635   0.985  1.00  0.00      B    O  
ATOM   4432  H1  HOH B1471      23.914  24.123   0.332  1.00  0.00      B    H  
ATOM   4433  H2  HOH B1471      23.813  24.593   1.884  1.00  0.00      B    H  
ATOM   4434  O   HOH B1472       7.878  25.347  35.350  1.00  0.00      B    O  
ATOM   4435  H1  HOH B1472       8.161  26.107  35.862  1.00  0.00      B    H  
ATOM   4436  H2  HOH B1472       7.149  24.867  35.887  1.00  0.00      B    H  
ATOM   4437  O   HOH B1473      28.190   4.626   4.734  1.00  0.00      B    O  
ATOM   4438  H1  HOH B1473      27.494   3.840   4.776  1.00  0.00      B    H  
ATOM   4439  H2  HOH B1473      28.582   4.738   5.723  1.00  0.00      B    H  
ATOM   4440  O   HOH B1474      19.513  37.512  26.287  1.00  0.00      B    O  
ATOM   4441  H1  HOH B1474      19.358  38.161  27.060  1.00  0.00      B    H  
ATOM   4442  H2  HOH B1474      20.304  36.928  26.625  1.00  0.00      B    H  
ATOM   4443  O   HOH B1475      37.389   2.055  25.033  1.00  0.00      B    O  
ATOM   4444  H1  HOH B1475      37.523   2.836  24.353  1.00  0.00      B    H  
ATOM   4445  H2  HOH B1475      36.450   1.714  24.855  1.00  0.00      B    H  
ATOM   4446  O   HOH B1476      -0.229   6.541  19.200  1.00  0.00      B    O  
ATOM   4447  H1  HOH B1476      -0.088   5.681  18.630  1.00  0.00      B    H  
ATOM   4448  H2  HOH B1476       0.519   6.499  19.889  1.00  0.00      B    H  
ATOM   4449  O   HOH B1477      13.793   7.152   7.746  1.00  0.00      B    O  
ATOM   4450  H1  HOH B1477      13.866   6.632   8.603  1.00  0.00      B    H  
ATOM   4451  H2  HOH B1477      12.825   6.868   7.524  1.00  0.00      B    H  
ATOM   4452  O   HOH B1478      29.163  10.196   4.973  1.00  0.00      B    O  
ATOM   4453  H1  HOH B1478      28.995  11.169   4.708  1.00  0.00      B    H  
ATOM   4454  H2  HOH B1478      28.275   9.685   4.787  1.00  0.00      B    H  
ATOM   4455  O   HOH B1479       2.205  12.749   1.026  1.00  0.00      B    O  
ATOM   4456  H1  HOH B1479       2.644  12.797   1.922  1.00  0.00      B    H  
ATOM   4457  H2  HOH B1479       2.157  11.801   0.768  1.00  0.00      B    H  
ATOM   4458  O   HOH B1480      12.620   6.398  23.504  1.00  0.00      B    O  
ATOM   4459  H1  HOH B1480      13.030   5.738  22.839  1.00  0.00      B    H  
ATOM   4460  H2  HOH B1480      11.878   6.866  22.966  1.00  0.00      B    H  
ATOM   4461  O   HOH B1481       5.547  35.575  27.797  1.00  0.00      B    O  
ATOM   4462  H1  HOH B1481       6.130  36.057  27.154  1.00  0.00      B    H  
ATOM   4463  H2  HOH B1481       6.087  35.563  28.621  1.00  0.00      B    H  
ATOM   4464  O   HOH B1482       1.902  13.396   8.437  1.00  0.00      B    O  
ATOM   4465  H1  HOH B1482       1.003  13.825   8.491  1.00  0.00      B    H  
ATOM   4466  H2  HOH B1482       2.180  13.180   9.384  1.00  0.00      B    H  
ATOM   4467  O   HOH B1483      34.419  20.095   8.505  1.00  0.00      B    O  
ATOM   4468  H1  HOH B1483      35.252  20.383   9.017  1.00  0.00      B    H  
ATOM   4469  H2  HOH B1483      34.323  20.700   7.723  1.00  0.00      B    H  
ATOM   4470  O   HOH B1484      34.990  22.430  15.330  1.00  0.00      B    O  
ATOM   4471  H1  HOH B1484      35.726  22.851  15.920  1.00  0.00      B    H  
ATOM   4472  H2  HOH B1484      35.185  21.415  15.326  1.00  0.00      B    H  
ATOM   4473  O   HOH B1485      27.464   4.057   0.647  1.00  0.00      B    O  
ATOM   4474  H1  HOH B1485      28.072   3.249   0.614  1.00  0.00      B    H  
ATOM   4475  H2  HOH B1485      27.327   4.335  -0.316  1.00  0.00      B    H  
ATOM   4476  O   HOH B1486       0.908  34.407  28.117  1.00  0.00      B    O  
ATOM   4477  H1  HOH B1486      -0.007  34.528  28.634  1.00  0.00      B    H  
ATOM   4478  H2  HOH B1486       1.403  35.234  28.266  1.00  0.00      B    H  
ATOM   4479  O   HOH B1487       5.770   7.539  20.170  1.00  0.00      B    O  
ATOM   4480  H1  HOH B1487       5.265   8.378  19.987  1.00  0.00      B    H  
ATOM   4481  H2  HOH B1487       6.687   7.826  20.559  1.00  0.00      B    H  
ATOM   4482  O   HOH B1488       6.561  10.248  17.390  1.00  0.00      B    O  
ATOM   4483  H1  HOH B1488       6.933  10.188  18.323  1.00  0.00      B    H  
ATOM   4484  H2  HOH B1488       7.241  10.444  16.728  1.00  0.00      B    H  
ATOM   4485  O   HOH B1489      25.038  34.086  19.447  1.00  0.00      B    O  
ATOM   4486  H1  HOH B1489      25.731  33.585  18.881  1.00  0.00      B    H  
ATOM   4487  H2  HOH B1489      25.348  33.973  20.425  1.00  0.00      B    H  
ATOM   4488  O   HOH B1490      16.051  35.154  27.676  1.00  0.00      B    O  
ATOM   4489  H1  HOH B1490      16.286  36.133  27.701  1.00  0.00      B    H  
ATOM   4490  H2  HOH B1490      16.714  34.817  28.352  1.00  0.00      B    H  
ATOM   4491  O   HOH B1491      24.584   0.132  30.954  1.00  0.00      B    O  
ATOM   4492  H1  HOH B1491      23.848   0.791  30.824  1.00  0.00      B    H  
ATOM   4493  H2  HOH B1491      24.120  -0.779  31.251  1.00  0.00      B    H  
ATOM   4494  O   HOH B1492      16.527  33.532  11.029  1.00  0.00      B    O  
ATOM   4495  H1  HOH B1492      16.972  33.175  11.869  1.00  0.00      B    H  
ATOM   4496  H2  HOH B1492      16.360  32.789  10.381  1.00  0.00      B    H  
ATOM   4497  O   HOH B1493      25.585   3.291  28.351  1.00  0.00      B    O  
ATOM   4498  H1  HOH B1493      25.236   3.797  27.546  1.00  0.00      B    H  
ATOM   4499  H2  HOH B1493      25.196   3.819  29.122  1.00  0.00      B    H  
ATOM   4500  O   HOH B1494      26.065  28.478  10.816  1.00  0.00      B    O  
ATOM   4501  H1  HOH B1494      26.647  27.816  10.349  1.00  0.00      B    H  
ATOM   4502  H2  HOH B1494      26.658  29.137  11.257  1.00  0.00      B    H  
ATOM   4503  O   HOH B1495       7.608   7.426  36.343  1.00  0.00      B    O  
ATOM   4504  H1  HOH B1495       7.752   6.724  37.081  1.00  0.00      B    H  
ATOM   4505  H2  HOH B1495       6.728   7.256  35.819  1.00  0.00      B    H  
ATOM   4506  O   HOH B1496       7.190  30.778  27.062  1.00  0.00      B    O  
ATOM   4507  H1  HOH B1496       6.855  31.099  26.142  1.00  0.00      B    H  
ATOM   4508  H2  HOH B1496       6.556  30.050  27.307  1.00  0.00      B    H  
ATOM   4509  O   HOH B1497      19.127  35.506  33.897  1.00  0.00      B    O  
ATOM   4510  H1  HOH B1497      18.840  34.968  34.665  1.00  0.00      B    H  
ATOM   4511  H2  HOH B1497      18.449  36.314  33.758  1.00  0.00      B    H  
ATOM   4512  O   HOH B1498      38.172  32.882  36.133  1.00  0.00      B    O  
ATOM   4513  H1  HOH B1498      37.674  31.987  36.092  1.00  0.00      B    H  
ATOM   4514  H2  HOH B1498      38.497  33.080  37.025  1.00  0.00      B    H  
ATOM   4515  O   HOH B1499      23.116  32.506  27.603  1.00  0.00      B    O  
ATOM   4516  H1  HOH B1499      22.427  32.946  26.972  1.00  0.00      B    H  
ATOM   4517  H2  HOH B1499      23.518  31.749  27.113  1.00  0.00      B    H  
ATOM   4518  O   HOH B1500      39.271  18.308  30.163  1.00  0.00      B    O  
ATOM   4519  H1  HOH B1500      38.898  18.578  31.039  1.00  0.00      B    H  
ATOM   4520  H2  HOH B1500      38.845  17.428  29.883  1.00  0.00      B    H  
ATOM   4521  O   HOH B1501      22.723  21.624  38.176  1.00  0.00      B    O  
ATOM   4522  H1  HOH B1501      22.151  22.159  37.527  1.00  0.00      B    H  
ATOM   4523  H2  HOH B1501      23.554  22.171  38.367  1.00  0.00      B    H  
ATOM   4524  O   HOH B1502      28.847   7.251  36.720  1.00  0.00      B    O  
ATOM   4525  H1  HOH B1502      29.568   7.814  36.352  1.00  0.00      B    H  
ATOM   4526  H2  HOH B1502      29.072   7.334  37.710  1.00  0.00      B    H  
ATOM   4527  O   HOH B1503      10.231  14.132   0.753  1.00  0.00      B    O  
ATOM   4528  H1  HOH B1503      10.634  14.278   1.716  1.00  0.00      B    H  
ATOM   4529  H2  HOH B1503      10.099  13.127   0.673  1.00  0.00      B    H  
ATOM   4530  O   HOH B1504       1.107  37.427  11.599  1.00  0.00      B    O  
ATOM   4531  H1  HOH B1504       1.647  37.138  12.397  1.00  0.00      B    H  
ATOM   4532  H2  HOH B1504       1.727  37.816  10.906  1.00  0.00      B    H  
ATOM   4533  O   HOH B1505       8.534  14.427  34.914  1.00  0.00      B    O  
ATOM   4534  H1  HOH B1505       9.324  14.973  35.242  1.00  0.00      B    H  
ATOM   4535  H2  HOH B1505       7.700  15.009  34.893  1.00  0.00      B    H  
ATOM   4536  O   HOH B1506       0.840  27.032  11.419  1.00  0.00      B    O  
ATOM   4537  H1  HOH B1506       1.508  26.232  11.289  1.00  0.00      B    H  
ATOM   4538  H2  HOH B1506      -0.029  26.696  11.063  1.00  0.00      B    H  
ATOM   4539  O   HOH B1507      33.627  21.959   3.693  1.00  0.00      B    O  
ATOM   4540  H1  HOH B1507      33.143  21.350   3.059  1.00  0.00      B    H  
ATOM   4541  H2  HOH B1507      34.591  22.188   3.298  1.00  0.00      B    H  
ATOM   4542  O   HOH B1508      18.050  13.741  19.791  1.00  0.00      B    O  
ATOM   4543  H1  HOH B1508      17.232  13.811  20.323  1.00  0.00      B    H  
ATOM   4544  H2  HOH B1508      18.691  14.538  20.054  1.00  0.00      B    H  
ATOM   4545  O   HOH B1509      11.692  36.163  27.423  1.00  0.00      B    O  
ATOM   4546  H1  HOH B1509      11.746  35.488  28.177  1.00  0.00      B    H  
ATOM   4547  H2  HOH B1509      10.850  36.836  27.644  1.00  0.00      B    H  
ATOM   4548  O   HOH B1510       0.613  24.412   2.712  1.00  0.00      B    O  
ATOM   4549  H1  HOH B1510       0.568  24.779   1.802  1.00  0.00      B    H  
ATOM   4550  H2  HOH B1510       0.983  25.171   3.189  1.00  0.00      B    H  
ATOM   4551  O   HOH B1511      38.132  16.001  29.654  1.00  0.00      B    O  
ATOM   4552  H1  HOH B1511      38.738  15.262  29.424  1.00  0.00      B    H  
ATOM   4553  H2  HOH B1511      37.357  15.932  28.997  1.00  0.00      B    H  
ATOM   4554  O   HOH B1512      18.110   9.533  33.538  1.00  0.00      B    O  
ATOM   4555  H1  HOH B1512      17.975   8.851  32.844  1.00  0.00      B    H  
ATOM   4556  H2  HOH B1512      18.914   9.253  34.108  1.00  0.00      B    H  
ATOM   4557  O   HOH B1513      22.019  29.690  32.584  1.00  0.00      B    O  
ATOM   4558  H1  HOH B1513      21.649  30.488  32.039  1.00  0.00      B    H  
ATOM   4559  H2  HOH B1513      21.769  29.813  33.572  1.00  0.00      B    H  
ATOM   4560  O   HOH B1514      30.447  23.497   8.362  1.00  0.00      B    O  
ATOM   4561  H1  HOH B1514      29.825  23.944   7.731  1.00  0.00      B    H  
ATOM   4562  H2  HOH B1514      30.711  22.615   7.979  1.00  0.00      B    H  
ATOM   4563  O   HOH B1515      33.988   0.615  26.991  1.00  0.00      B    O  
ATOM   4564  H1  HOH B1515      34.781  -0.005  27.233  1.00  0.00      B    H  
ATOM   4565  H2  HOH B1515      33.278  -0.010  26.619  1.00  0.00      B    H  
ATOM   4566  O   HOH B1516      34.458  27.230  12.446  1.00  0.00      B    O  
ATOM   4567  H1  HOH B1516      33.675  26.567  12.392  1.00  0.00      B    H  
ATOM   4568  H2  HOH B1516      35.186  26.984  11.800  1.00  0.00      B    H  
ATOM   4569  O   HOH B1517       4.691  38.875  20.419  1.00  0.00      B    O  
ATOM   4570  H1  HOH B1517       5.378  39.134  19.667  1.00  0.00      B    H  
ATOM   4571  H2  HOH B1517       5.183  38.110  20.889  1.00  0.00      B    H  
ATOM   4572  O   HOH B1518      30.431  14.233  19.580  1.00  0.00      B    O  
ATOM   4573  H1  HOH B1518      31.198  14.833  19.275  1.00  0.00      B    H  
ATOM   4574  H2  HOH B1518      30.783  13.309  19.425  1.00  0.00      B    H  
ATOM   4575  O   HOH B1519       5.181  27.649   0.353  1.00  0.00      B    O  
ATOM   4576  H1  HOH B1519       6.120  27.476   0.732  1.00  0.00      B    H  
ATOM   4577  H2  HOH B1519       5.147  28.585   0.102  1.00  0.00      B    H  
ATOM   4578  O   HOH B1520      35.344   4.840   9.929  1.00  0.00      B    O  
ATOM   4579  H1  HOH B1520      35.821   4.009  10.229  1.00  0.00      B    H  
ATOM   4580  H2  HOH B1520      35.857   5.294   9.178  1.00  0.00      B    H  
ATOM   4581  O   HOH B1521       1.530  26.994  25.593  1.00  0.00      B    O  
ATOM   4582  H1  HOH B1521       1.641  26.605  24.647  1.00  0.00      B    H  
ATOM   4583  H2  HOH B1521       1.932  26.375  26.212  1.00  0.00      B    H  
ATOM   4584  O   HOH B1522      15.130  35.046  22.926  1.00  0.00      B    O  
ATOM   4585  H1  HOH B1522      15.173  35.363  23.890  1.00  0.00      B    H  
ATOM   4586  H2  HOH B1522      14.505  35.671  22.399  1.00  0.00      B    H  
ATOM   4587  O   HOH B1523      19.518  25.403  37.003  1.00  0.00      B    O  
ATOM   4588  H1  HOH B1523      19.892  25.295  37.942  1.00  0.00      B    H  
ATOM   4589  H2  HOH B1523      18.833  26.151  36.997  1.00  0.00      B    H  
ATOM   4590  O   HOH B1524      35.174  28.012  14.972  1.00  0.00      B    O  
ATOM   4591  H1  HOH B1524      35.115  27.925  13.982  1.00  0.00      B    H  
ATOM   4592  H2  HOH B1524      35.605  27.196  15.278  1.00  0.00      B    H  
ATOM   4593  O   HOH B1525      36.192  24.995   7.726  1.00  0.00      B    O  
ATOM   4594  H1  HOH B1525      35.459  25.603   7.395  1.00  0.00      B    H  
ATOM   4595  H2  HOH B1525      36.275  24.230   7.049  1.00  0.00      B    H  
ATOM   4596  O   HOH B1526       3.029  33.323  16.797  1.00  0.00      B    O  
ATOM   4597  H1  HOH B1526       3.913  32.866  16.775  1.00  0.00      B    H  
ATOM   4598  H2  HOH B1526       3.089  34.085  16.127  1.00  0.00      B    H  
ATOM   4599  O   HOH B1527      11.305   1.137  22.480  1.00  0.00      B    O  
ATOM   4600  H1  HOH B1527      11.981   0.578  22.018  1.00  0.00      B    H  
ATOM   4601  H2  HOH B1527      11.675   1.411  23.348  1.00  0.00      B    H  
ATOM   4602  O   HOH B1528      24.554  31.346  11.733  1.00  0.00      B    O  
ATOM   4603  H1  HOH B1528      23.714  31.819  11.441  1.00  0.00      B    H  
ATOM   4604  H2  HOH B1528      24.325  30.407  11.932  1.00  0.00      B    H  
ATOM   4605  O   HOH B1529      33.554   6.947   3.869  1.00  0.00      B    O  
ATOM   4606  H1  HOH B1529      33.738   7.777   4.439  1.00  0.00      B    H  
ATOM   4607  H2  HOH B1529      32.498   6.862   3.689  1.00  0.00      B    H  
ATOM   4608  O   HOH B1530      26.564   2.056  33.080  1.00  0.00      B    O  
ATOM   4609  H1  HOH B1530      25.761   1.582  32.645  1.00  0.00      B    H  
ATOM   4610  H2  HOH B1530      27.164   2.448  32.327  1.00  0.00      B    H  
ATOM   4611  O   HOH B1531       6.596   3.939  13.042  1.00  0.00      B    O  
ATOM   4612  H1  HOH B1531       6.719   3.586  12.104  1.00  0.00      B    H  
ATOM   4613  H2  HOH B1531       6.669   4.965  13.023  1.00  0.00      B    H  
ATOM   4614  O   HOH B1532       4.821  15.953  20.670  1.00  0.00      B    O  
ATOM   4615  H1  HOH B1532       4.387  15.864  21.576  1.00  0.00      B    H  
ATOM   4616  H2  HOH B1532       5.475  15.241  20.513  1.00  0.00      B    H  
ATOM   4617  O   HOH B1533      26.050  18.739   3.066  1.00  0.00      B    O  
ATOM   4618  H1  HOH B1533      26.157  18.448   4.039  1.00  0.00      B    H  
ATOM   4619  H2  HOH B1533      25.111  18.407   2.761  1.00  0.00      B    H  
ATOM   4620  O   HOH B1534      38.939  13.189  16.709  1.00  0.00      B    O  
ATOM   4621  H1  HOH B1534      38.149  13.672  16.269  1.00  0.00      B    H  
ATOM   4622  H2  HOH B1534      38.738  13.269  17.702  1.00  0.00      B    H  
ATOM   4623  O   HOH B1535      12.017  31.980  34.027  1.00  0.00      B    O  
ATOM   4624  H1  HOH B1535      12.972  32.229  33.738  1.00  0.00      B    H  
ATOM   4625  H2  HOH B1535      11.639  31.332  33.386  1.00  0.00      B    H  
ATOM   4626  O   HOH B1536      17.293  22.475  28.838  1.00  0.00      B    O  
ATOM   4627  H1  HOH B1536      17.542  23.453  28.788  1.00  0.00      B    H  
ATOM   4628  H2  HOH B1536      17.395  22.154  27.873  1.00  0.00      B    H  
ATOM   4629  O   HOH B1537      17.041  36.526   4.517  1.00  0.00      B    O  
ATOM   4630  H1  HOH B1537      16.366  36.485   5.285  1.00  0.00      B    H  
ATOM   4631  H2  HOH B1537      16.603  36.959   3.719  1.00  0.00      B    H  
ATOM   4632  O   HOH B1538      31.007   3.796  11.149  1.00  0.00      B    O  
ATOM   4633  H1  HOH B1538      31.547   3.869  12.013  1.00  0.00      B    H  
ATOM   4634  H2  HOH B1538      31.678   3.897  10.385  1.00  0.00      B    H  
ATOM   4635  O   HOH B1539      36.150   5.818  21.534  1.00  0.00      B    O  
ATOM   4636  H1  HOH B1539      36.877   6.451  21.873  1.00  0.00      B    H  
ATOM   4637  H2  HOH B1539      35.222   6.117  21.840  1.00  0.00      B    H  
ATOM   4638  O   HOH B1540      21.161  19.599  38.663  1.00  0.00      B    O  
ATOM   4639  H1  HOH B1540      21.398  18.879  37.984  1.00  0.00      B    H  
ATOM   4640  H2  HOH B1540      21.898  20.252  38.575  1.00  0.00      B    H  
ATOM   4641  O   HOH B1541      27.930   5.967   2.452  1.00  0.00      B    O  
ATOM   4642  H1  HOH B1541      27.988   5.612   3.438  1.00  0.00      B    H  
ATOM   4643  H2  HOH B1541      27.698   5.212   1.786  1.00  0.00      B    H  
ATOM   4644  O   HOH B1542      36.342  15.505  27.695  1.00  0.00      B    O  
ATOM   4645  H1  HOH B1542      36.676  15.941  26.891  1.00  0.00      B    H  
ATOM   4646  H2  HOH B1542      36.654  14.522  27.605  1.00  0.00      B    H  
ATOM   4647  O   HOH B1543       3.514  27.023   2.567  1.00  0.00      B    O  
ATOM   4648  H1  HOH B1543       2.790  27.723   2.838  1.00  0.00      B    H  
ATOM   4649  H2  HOH B1543       4.032  27.444   1.839  1.00  0.00      B    H  
ATOM   4650  O   HOH B1544      16.027  17.348  13.497  1.00  0.00      B    O  
ATOM   4651  H1  HOH B1544      15.574  17.792  12.650  1.00  0.00      B    H  
ATOM   4652  H2  HOH B1544      15.441  17.510  14.291  1.00  0.00      B    H  
ATOM   4653  O   HOH B1545      31.544  35.643   7.208  1.00  0.00      B    O  
ATOM   4654  H1  HOH B1545      32.318  35.895   7.776  1.00  0.00      B    H  
ATOM   4655  H2  HOH B1545      31.861  35.318   6.303  1.00  0.00      B    H  
ATOM   4656  O   HOH B1546      29.358  12.484  25.682  1.00  0.00      B    O  
ATOM   4657  H1  HOH B1546      28.474  12.869  25.325  1.00  0.00      B    H  
ATOM   4658  H2  HOH B1546      30.096  13.145  25.391  1.00  0.00      B    H  
ATOM   4659  O   HOH B1547      21.488  18.637  27.091  1.00  0.00      B    O  
ATOM   4660  H1  HOH B1547      22.063  19.504  27.195  1.00  0.00      B    H  
ATOM   4661  H2  HOH B1547      22.071  17.981  26.608  1.00  0.00      B    H  
ATOM   4662  O   HOH B1548      26.386  34.374  21.891  1.00  0.00      B    O  
ATOM   4663  H1  HOH B1548      27.361  34.511  21.961  1.00  0.00      B    H  
ATOM   4664  H2  HOH B1548      26.088  33.930  22.788  1.00  0.00      B    H  
ATOM   4665  O   HOH B1549       8.424   5.926   7.309  1.00  0.00      B    O  
ATOM   4666  H1  HOH B1549       8.688   4.968   7.617  1.00  0.00      B    H  
ATOM   4667  H2  HOH B1549       7.824   5.718   6.503  1.00  0.00      B    H  
ATOM   4668  O   HOH B1550      29.663  27.113  33.409  1.00  0.00      B    O  
ATOM   4669  H1  HOH B1550      29.653  27.639  34.269  1.00  0.00      B    H  
ATOM   4670  H2  HOH B1550      30.499  26.511  33.334  1.00  0.00      B    H  
ATOM   4671  O   HOH B1551      29.957   6.653  13.336  1.00  0.00      B    O  
ATOM   4672  H1  HOH B1551      29.454   5.902  12.927  1.00  0.00      B    H  
ATOM   4673  H2  HOH B1551      30.310   6.304  14.184  1.00  0.00      B    H  
ATOM   4674  O   HOH B1552      18.186  24.358  34.186  1.00  0.00      B    O  
ATOM   4675  H1  HOH B1552      18.751  24.424  35.065  1.00  0.00      B    H  
ATOM   4676  H2  HOH B1552      17.671  25.221  34.111  1.00  0.00      B    H  
ATOM   4677  O   HOH B1553      29.408  38.948  20.154  1.00  0.00      B    O  
ATOM   4678  H1  HOH B1553      29.846  38.315  19.440  1.00  0.00      B    H  
ATOM   4679  H2  HOH B1553      29.485  38.434  21.046  1.00  0.00      B    H  
ATOM   4680  O   HOH B1554      17.882  25.113  28.248  1.00  0.00      B    O  
ATOM   4681  H1  HOH B1554      18.716  25.102  28.795  1.00  0.00      B    H  
ATOM   4682  H2  HOH B1554      18.149  25.066  27.317  1.00  0.00      B    H  
ATOM   4683  O   HOH B1555      27.071  30.783  15.053  1.00  0.00      B    O  
ATOM   4684  H1  HOH B1555      27.769  31.458  15.199  1.00  0.00      B    H  
ATOM   4685  H2  HOH B1555      26.192  31.327  15.015  1.00  0.00      B    H  
ATOM   4686  O   HOH B1556      19.667  28.360   8.573  1.00  0.00      B    O  
ATOM   4687  H1  HOH B1556      19.617  27.538   7.987  1.00  0.00      B    H  
ATOM   4688  H2  HOH B1556      19.987  28.041   9.443  1.00  0.00      B    H  
ATOM   4689  O   HOH B1557      31.264  24.477  35.720  1.00  0.00      B    O  
ATOM   4690  H1  HOH B1557      30.600  24.317  34.972  1.00  0.00      B    H  
ATOM   4691  H2  HOH B1557      30.967  24.104  36.627  1.00  0.00      B    H  
ATOM   4692  O   HOH B1558      33.688  12.432   3.358  1.00  0.00      B    O  
ATOM   4693  H1  HOH B1558      34.265  11.812   2.812  1.00  0.00      B    H  
ATOM   4694  H2  HOH B1558      32.999  11.901   3.806  1.00  0.00      B    H  
ATOM   4695  O   HOH B1559      38.944  30.192  19.932  1.00  0.00      B    O  
ATOM   4696  H1  HOH B1559      39.174  31.039  20.408  1.00  0.00      B    H  
ATOM   4697  H2  HOH B1559      38.620  30.394  19.019  1.00  0.00      B    H  
ATOM   4698  O   HOH B1560      30.465   1.890  21.668  1.00  0.00      B    O  
ATOM   4699  H1  HOH B1560      29.848   2.731  21.642  1.00  0.00      B    H  
ATOM   4700  H2  HOH B1560      30.000   1.178  21.113  1.00  0.00      B    H  
ATOM   4701  O   HOH B1561      25.385  29.848  20.744  1.00  0.00      B    O  
ATOM   4702  H1  HOH B1561      24.540  30.397  20.606  1.00  0.00      B    H  
ATOM   4703  H2  HOH B1561      25.139  28.919  20.750  1.00  0.00      B    H  
ATOM   4704  O   HOH B1562       1.001  32.233   0.548  1.00  0.00      B    O  
ATOM   4705  H1  HOH B1562       1.487  31.578   1.153  1.00  0.00      B    H  
ATOM   4706  H2  HOH B1562       0.522  32.826   1.270  1.00  0.00      B    H  
ATOM   4707  O   HOH B1563      23.646  35.730  24.757  1.00  0.00      B    O  
ATOM   4708  H1  HOH B1563      23.716  35.876  25.746  1.00  0.00      B    H  
ATOM   4709  H2  HOH B1563      22.874  35.132  24.581  1.00  0.00      B    H  
ATOM   4710  O   HOH B1564      25.364  33.609  24.293  1.00  0.00      B    O  
ATOM   4711  H1  HOH B1564      24.872  32.746  24.225  1.00  0.00      B    H  
ATOM   4712  H2  HOH B1564      24.719  34.389  24.403  1.00  0.00      B    H  
ATOM   4713  O   HOH B1565      29.135   8.463  20.303  1.00  0.00      B    O  
ATOM   4714  H1  HOH B1565      30.104   8.453  20.090  1.00  0.00      B    H  
ATOM   4715  H2  HOH B1565      29.033   7.896  21.164  1.00  0.00      B    H  
ATOM   4716  O   HOH B1566      25.164  19.620  25.567  1.00  0.00      B    O  
ATOM   4717  H1  HOH B1566      24.544  19.693  26.341  1.00  0.00      B    H  
ATOM   4718  H2  HOH B1566      25.248  20.548  25.210  1.00  0.00      B    H  
ATOM   4719  O   HOH B1567      27.706  14.490  33.892  1.00  0.00      B    O  
ATOM   4720  H1  HOH B1567      27.526  13.880  33.080  1.00  0.00      B    H  
ATOM   4721  H2  HOH B1567      27.045  14.375  34.648  1.00  0.00      B    H  
ATOM   4722  O   HOH B1568       9.679   1.165   0.465  1.00  0.00      B    O  
ATOM   4723  H1  HOH B1568       8.887   1.693   0.188  1.00  0.00      B    H  
ATOM   4724  H2  HOH B1568       9.851   1.467   1.406  1.00  0.00      B    H  
ATOM   4725  O   HOH B1569      36.341  19.512  23.022  1.00  0.00      B    O  
ATOM   4726  H1  HOH B1569      37.312  19.299  23.190  1.00  0.00      B    H  
ATOM   4727  H2  HOH B1569      35.947  20.152  23.676  1.00  0.00      B    H  
ATOM   4728  O   HOH B1570      33.792  29.780   6.594  1.00  0.00      B    O  
ATOM   4729  H1  HOH B1570      34.575  29.095   6.754  1.00  0.00      B    H  
ATOM   4730  H2  HOH B1570      34.165  30.603   6.129  1.00  0.00      B    H  
ATOM   4731  O   HOH B1571      28.834  25.573  11.974  1.00  0.00      B    O  
ATOM   4732  H1  HOH B1571      28.033  25.228  12.463  1.00  0.00      B    H  
ATOM   4733  H2  HOH B1571      29.266  24.745  11.540  1.00  0.00      B    H  
ATOM   4734  O   HOH B1572      16.313  36.977   8.818  1.00  0.00      B    O  
ATOM   4735  H1  HOH B1572      15.839  36.632   7.939  1.00  0.00      B    H  
ATOM   4736  H2  HOH B1572      16.128  37.957   8.906  1.00  0.00      B    H  
ATOM   4737  O   HOH B1573      27.015   6.640  18.633  1.00  0.00      B    O  
ATOM   4738  H1  HOH B1573      26.220   6.044  18.723  1.00  0.00      B    H  
ATOM   4739  H2  HOH B1573      27.632   6.302  17.915  1.00  0.00      B    H  
ATOM   4740  O   HOH B1574      22.222   7.935  23.869  1.00  0.00      B    O  
ATOM   4741  H1  HOH B1574      22.754   7.688  24.744  1.00  0.00      B    H  
ATOM   4742  H2  HOH B1574      21.814   8.863  24.044  1.00  0.00      B    H  
ATOM   4743  O   HOH B1575      17.801  30.381  23.975  1.00  0.00      B    O  
ATOM   4744  H1  HOH B1575      17.533  30.294  25.010  1.00  0.00      B    H  
ATOM   4745  H2  HOH B1575      17.889  29.466  23.570  1.00  0.00      B    H  
ATOM   4746  O   HOH B1576      29.586  38.539   1.295  1.00  0.00      B    O  
ATOM   4747  H1  HOH B1576      28.901  38.030   0.731  1.00  0.00      B    H  
ATOM   4748  H2  HOH B1576      29.643  38.123   2.219  1.00  0.00      B    H  
ATOM   4749  O   HOH B1577      31.689  20.912  27.025  1.00  0.00      B    O  
ATOM   4750  H1  HOH B1577      32.372  20.241  27.425  1.00  0.00      B    H  
ATOM   4751  H2  HOH B1577      31.427  20.612  26.066  1.00  0.00      B    H  
ATOM   4752  O   HOH B1578      28.968  16.007  10.808  1.00  0.00      B    O  
ATOM   4753  H1  HOH B1578      29.149  16.614  11.579  1.00  0.00      B    H  
ATOM   4754  H2  HOH B1578      28.133  16.305  10.323  1.00  0.00      B    H  
ATOM   4755  O   HOH B1579       6.446  34.373  17.837  1.00  0.00      B    O  
ATOM   4756  H1  HOH B1579       6.124  35.178  17.241  1.00  0.00      B    H  
ATOM   4757  H2  HOH B1579       7.310  34.602  18.189  1.00  0.00      B    H  
ATOM   4758  O   HOH B1580       1.794  18.544  18.797  1.00  0.00      B    O  
ATOM   4759  H1  HOH B1580       1.952  18.973  17.857  1.00  0.00      B    H  
ATOM   4760  H2  HOH B1580       2.275  19.140  19.491  1.00  0.00      B    H  
ATOM   4761  O   HOH B1581      21.575  18.228  36.165  1.00  0.00      B    O  
ATOM   4762  H1  HOH B1581      21.078  18.978  35.774  1.00  0.00      B    H  
ATOM   4763  H2  HOH B1581      21.847  17.670  35.412  1.00  0.00      B    H  
ATOM   4764  O   HOH B1582      18.667  20.298   6.927  1.00  0.00      B    O  
ATOM   4765  H1  HOH B1582      18.813  20.027   5.946  1.00  0.00      B    H  
ATOM   4766  H2  HOH B1582      19.334  19.803   7.526  1.00  0.00      B    H  
ATOM   4767  O   HOH B1583      30.441   4.428  15.988  1.00  0.00      B    O  
ATOM   4768  H1  HOH B1583      29.523   4.170  15.617  1.00  0.00      B    H  
ATOM   4769  H2  HOH B1583      30.428   4.287  16.943  1.00  0.00      B    H  
ATOM   4770  O   HOH B1584       1.487  23.645  20.304  1.00  0.00      B    O  
ATOM   4771  H1  HOH B1584       1.249  24.180  19.528  1.00  0.00      B    H  
ATOM   4772  H2  HOH B1584       0.824  22.865  20.318  1.00  0.00      B    H  
ATOM   4773  O   HOH B1585      24.859  39.010   1.741  1.00  0.00      B    O  
ATOM   4774  H1  HOH B1585      25.404  38.312   1.247  1.00  0.00      B    H  
ATOM   4775  H2  HOH B1585      24.897  38.766   2.758  1.00  0.00      B    H  
ATOM   4776  O   HOH B1586      24.330  34.449   0.995  1.00  0.00      B    O  
ATOM   4777  H1  HOH B1586      24.571  33.576   1.414  1.00  0.00      B    H  
ATOM   4778  H2  HOH B1586      25.082  35.093   1.265  1.00  0.00      B    H  
ATOM   4779  O   HOH B1587       1.873  27.907  28.706  1.00  0.00      B    O  
ATOM   4780  H1  HOH B1587       2.678  27.429  28.348  1.00  0.00      B    H  
ATOM   4781  H2  HOH B1587       1.086  27.328  28.481  1.00  0.00      B    H  
ATOM   4782  O   HOH B1588      31.006  25.191  16.059  1.00  0.00      B    O  
ATOM   4783  H1  HOH B1588      31.600  25.883  15.651  1.00  0.00      B    H  
ATOM   4784  H2  HOH B1588      30.006  25.390  15.745  1.00  0.00      B    H  
ATOM   4785  O   HOH B1589      12.303  19.852   9.244  1.00  0.00      B    O  
ATOM   4786  H1  HOH B1589      12.581  18.937   9.414  1.00  0.00      B    H  
ATOM   4787  H2  HOH B1589      11.483  20.078   9.694  1.00  0.00      B    H  
ATOM   4788  O   HOH B1590       4.130  23.955  26.873  1.00  0.00      B    O  
ATOM   4789  H1  HOH B1590       3.965  23.697  25.959  1.00  0.00      B    H  
ATOM   4790  H2  HOH B1590       4.537  23.140  27.363  1.00  0.00      B    H  
ATOM   4791  O   HOH B1591      13.680  17.542   9.473  1.00  0.00      B    O  
ATOM   4792  H1  HOH B1591      14.426  17.941   9.982  1.00  0.00      B    H  
ATOM   4793  H2  HOH B1591      13.823  16.504   9.414  1.00  0.00      B    H  
ATOM   4794  O   HOH B1592      20.928  24.196  21.409  1.00  0.00      B    O  
ATOM   4795  H1  HOH B1592      21.886  23.809  21.124  1.00  0.00      B    H  
ATOM   4796  H2  HOH B1592      20.341  23.429  21.594  1.00  0.00      B    H  
ATOM   4797  O   HOH B1593      24.616  32.921  29.817  1.00  0.00      B    O  
ATOM   4798  H1  HOH B1593      24.626  32.007  30.223  1.00  0.00      B    H  
ATOM   4799  H2  HOH B1593      23.905  32.911  29.077  1.00  0.00      B    H  
ATOM   4800  O   HOH B1594       1.268  20.437   4.489  1.00  0.00      B    O  
ATOM   4801  H1  HOH B1594       0.831  19.720   3.876  1.00  0.00      B    H  
ATOM   4802  H2  HOH B1594       2.126  20.044   4.891  1.00  0.00      B    H  
ATOM   4803  O   HOH B1595      19.398  21.189  30.413  1.00  0.00      B    O  
ATOM   4804  H1  HOH B1595      18.958  22.004  30.776  1.00  0.00      B    H  
ATOM   4805  H2  HOH B1595      18.845  20.855  29.679  1.00  0.00      B    H  
ATOM   4806  O   HOH B1596      32.829  11.319  28.990  1.00  0.00      B    O  
ATOM   4807  H1  HOH B1596      32.563  12.201  28.554  1.00  0.00      B    H  
ATOM   4808  H2  HOH B1596      33.149  11.520  29.913  1.00  0.00      B    H  
ATOM   4809  O   HOH B1597      28.522   0.850  34.447  1.00  0.00      B    O  
ATOM   4810  H1  HOH B1597      27.786   1.551  34.279  1.00  0.00      B    H  
ATOM   4811  H2  HOH B1597      28.435   0.283  33.598  1.00  0.00      B    H  
ATOM   4812  O   HOH B1598      18.693  29.291  20.330  1.00  0.00      B    O  
ATOM   4813  H1  HOH B1598      19.253  29.099  21.143  1.00  0.00      B    H  
ATOM   4814  H2  HOH B1598      17.719  29.199  20.612  1.00  0.00      B    H  
ATOM   4815  O   HOH B1599      18.750  15.355   0.469  1.00  0.00      B    O  
ATOM   4816  H1  HOH B1599      18.148  14.922   1.193  1.00  0.00      B    H  
ATOM   4817  H2  HOH B1599      19.731  15.135   0.573  1.00  0.00      B    H  
ATOM   4818  O   HOH B1600       4.211  32.559  13.876  1.00  0.00      B    O  
ATOM   4819  H1  HOH B1600       4.836  32.380  14.694  1.00  0.00      B    H  
ATOM   4820  H2  HOH B1600       3.265  32.611  14.222  1.00  0.00      B    H  
ATOM   4821  O   HOH B1601      24.637  32.559   5.551  1.00  0.00      B    O  
ATOM   4822  H1  HOH B1601      24.530  31.922   4.750  1.00  0.00      B    H  
ATOM   4823  H2  HOH B1601      24.023  33.311   5.340  1.00  0.00      B    H  
ATOM   4824  O   HOH B1602      37.267  34.826   9.399  1.00  0.00      B    O  
ATOM   4825  H1  HOH B1602      36.989  35.784   9.142  1.00  0.00      B    H  
ATOM   4826  H2  HOH B1602      36.651  34.474  10.155  1.00  0.00      B    H  
ATOM   4827  O   HOH B1603      10.591  17.315  11.465  1.00  0.00      B    O  
ATOM   4828  H1  HOH B1603      10.752  16.332  11.343  1.00  0.00      B    H  
ATOM   4829  H2  HOH B1603      11.246  17.583  12.189  1.00  0.00      B    H  
ATOM   4830  O   HOH B1604      25.943   9.966   4.372  1.00  0.00      B    O  
ATOM   4831  H1  HOH B1604      25.968  10.250   5.309  1.00  0.00      B    H  
ATOM   4832  H2  HOH B1604      25.839   8.948   4.344  1.00  0.00      B    H  
ATOM   4833  O   HOH B1605       0.671  18.536  35.770  1.00  0.00      B    O  
ATOM   4834  H1  HOH B1605      -0.165  18.942  36.145  1.00  0.00      B    H  
ATOM   4835  H2  HOH B1605       1.493  19.045  36.136  1.00  0.00      B    H  
ATOM   4836  O   HOH B1606       2.787  21.346   0.776  1.00  0.00      B    O  
ATOM   4837  H1  HOH B1606       3.477  20.863   1.335  1.00  0.00      B    H  
ATOM   4838  H2  HOH B1606       3.277  22.210   0.463  1.00  0.00      B    H  
ATOM   4839  O   HOH B1607      26.958  38.627   8.168  1.00  0.00      B    O  
ATOM   4840  H1  HOH B1607      27.452  39.316   8.778  1.00  0.00      B    H  
ATOM   4841  H2  HOH B1607      27.107  38.940   7.205  1.00  0.00      B    H  
ATOM   4842  O   HOH B1608      25.532  13.572  14.682  1.00  0.00      B    O  
ATOM   4843  H1  HOH B1608      25.141  12.682  14.583  1.00  0.00      B    H  
ATOM   4844  H2  HOH B1608      25.780  13.693  15.657  1.00  0.00      B    H  
ATOM   4845  O   HOH B1609      22.252   9.504   5.974  1.00  0.00      B    O  
ATOM   4846  H1  HOH B1609      21.351   8.965   6.183  1.00  0.00      B    H  
ATOM   4847  H2  HOH B1609      23.021   8.858   5.945  1.00  0.00      B    H  
ATOM   4848  O   HOH B1610      28.751  32.481   0.121  1.00  0.00      B    O  
ATOM   4849  H1  HOH B1610      28.875  31.807   0.869  1.00  0.00      B    H  
ATOM   4850  H2  HOH B1610      29.121  33.373   0.521  1.00  0.00      B    H  
ATOM   4851  O   HOH B1611      28.177  34.111  34.010  1.00  0.00      B    O  
ATOM   4852  H1  HOH B1611      27.508  34.217  34.749  1.00  0.00      B    H  
ATOM   4853  H2  HOH B1611      28.048  34.979  33.533  1.00  0.00      B    H  
ATOM   4854  O   HOH B1612      10.290  30.412   2.764  1.00  0.00      B    O  
ATOM   4855  H1  HOH B1612      10.444  30.329   3.776  1.00  0.00      B    H  
ATOM   4856  H2  HOH B1612       9.328  30.226   2.490  1.00  0.00      B    H  
ATOM   4857  O   HOH B1613       2.786  16.426  37.253  1.00  0.00      B    O  
ATOM   4858  H1  HOH B1613       1.789  16.288  37.171  1.00  0.00      B    H  
ATOM   4859  H2  HOH B1613       2.905  17.192  37.921  1.00  0.00      B    H  
ATOM   4860  O   HOH B1614      29.185   8.236  25.136  1.00  0.00      B    O  
ATOM   4861  H1  HOH B1614      28.967   8.789  25.931  1.00  0.00      B    H  
ATOM   4862  H2  HOH B1614      30.026   8.618  24.744  1.00  0.00      B    H  
ATOM   4863  O   HOH B1615      14.566  15.055   9.067  1.00  0.00      B    O  
ATOM   4864  H1  HOH B1615      14.684  14.267   9.713  1.00  0.00      B    H  
ATOM   4865  H2  HOH B1615      14.650  14.646   8.162  1.00  0.00      B    H  
ATOM   4866  O   HOH B1616      21.291  34.048  23.813  1.00  0.00      B    O  
ATOM   4867  H1  HOH B1616      21.171  33.022  24.004  1.00  0.00      B    H  
ATOM   4868  H2  HOH B1616      20.532  34.577  24.278  1.00  0.00      B    H  
ATOM   4869  O   HOH B1617      32.891  20.867  30.540  1.00  0.00      B    O  
ATOM   4870  H1  HOH B1617      32.752  20.520  29.582  1.00  0.00      B    H  
ATOM   4871  H2  HOH B1617      33.049  20.069  31.090  1.00  0.00      B    H  
ATOM   4872  O   HOH B1618       3.350  13.058   3.994  1.00  0.00      B    O  
ATOM   4873  H1  HOH B1618       2.551  12.511   4.359  1.00  0.00      B    H  
ATOM   4874  H2  HOH B1618       3.473  13.823   4.718  1.00  0.00      B    H  
ATOM   4875  O   HOH B1619      13.396  36.510   4.663  1.00  0.00      B    O  
ATOM   4876  H1  HOH B1619      13.022  36.423   3.717  1.00  0.00      B    H  
ATOM   4877  H2  HOH B1619      12.922  37.291   5.118  1.00  0.00      B    H  
ATOM   4878  O   HOH B1620       9.134   3.244   7.812  1.00  0.00      B    O  
ATOM   4879  H1  HOH B1620       9.841   3.077   8.561  1.00  0.00      B    H  
ATOM   4880  H2  HOH B1620       8.605   2.404   7.731  1.00  0.00      B    H  
ATOM   4881  O   HOH B1621      27.026  32.462  17.957  1.00  0.00      B    O  
ATOM   4882  H1  HOH B1621      27.760  31.944  17.503  1.00  0.00      B    H  
ATOM   4883  H2  HOH B1621      27.554  33.264  18.354  1.00  0.00      B    H  
ATOM   4884  O   HOH B1622      20.314  22.956  10.526  1.00  0.00      B    O  
ATOM   4885  H1  HOH B1622      20.742  22.081  10.732  1.00  0.00      B    H  
ATOM   4886  H2  HOH B1622      19.356  22.772  10.154  1.00  0.00      B    H  
ATOM   4887  O   HOH B1623      39.218  35.019  11.058  1.00  0.00      B    O  
ATOM   4888  H1  HOH B1623      38.333  35.025  10.568  1.00  0.00      B    H  
ATOM   4889  H2  HOH B1623      39.373  35.967  11.423  1.00  0.00      B    H  
ATOM   4890  O   HOH B1624       7.867  27.994  10.214  1.00  0.00      B    O  
ATOM   4891  H1  HOH B1624       7.958  28.072   9.227  1.00  0.00      B    H  
ATOM   4892  H2  HOH B1624       8.766  28.188  10.623  1.00  0.00      B    H  
ATOM   4893  O   HOH B1625      33.364  32.074  25.129  1.00  0.00      B    O  
ATOM   4894  H1  HOH B1625      33.192  31.159  24.698  1.00  0.00      B    H  
ATOM   4895  H2  HOH B1625      32.519  32.329  25.673  1.00  0.00      B    H  
ATOM   4896  O   HOH B1626      10.205  36.250  10.885  1.00  0.00      B    O  
ATOM   4897  H1  HOH B1626      10.471  36.698  11.780  1.00  0.00      B    H  
ATOM   4898  H2  HOH B1626      11.044  36.271  10.291  1.00  0.00      B    H  
ATOM   4899  O   HOH B1627      22.878   0.146   6.975  1.00  0.00      B    O  
ATOM   4900  H1  HOH B1627      23.650   0.838   6.992  1.00  0.00      B    H  
ATOM   4901  H2  HOH B1627      22.328   0.231   6.137  1.00  0.00      B    H  
ATOM   4902  O   HOH B1628      14.336  23.463  33.370  1.00  0.00      B    O  
ATOM   4903  H1  HOH B1628      14.242  23.693  34.367  1.00  0.00      B    H  
ATOM   4904  H2  HOH B1628      13.421  23.175  32.975  1.00  0.00      B    H  
ATOM   4905  O   HOH B1629      23.770  38.280  23.306  1.00  0.00      B    O  
ATOM   4906  H1  HOH B1629      23.631  37.381  23.704  1.00  0.00      B    H  
ATOM   4907  H2  HOH B1629      23.187  38.351  22.481  1.00  0.00      B    H  
ATOM   4908  O   HOH B1630      37.768  13.845  22.257  1.00  0.00      B    O  
ATOM   4909  H1  HOH B1630      37.558  14.690  21.731  1.00  0.00      B    H  
ATOM   4910  H2  HOH B1630      37.515  13.051  21.696  1.00  0.00      B    H  
ATOM   4911  O   HOH B1631      27.966   0.030  36.890  1.00  0.00      B    O  
ATOM   4912  H1  HOH B1631      26.982   0.066  36.973  1.00  0.00      B    H  
ATOM   4913  H2  HOH B1631      28.238   0.193  35.951  1.00  0.00      B    H  
ATOM   4914  O   HOH B1632       6.838  12.299  34.111  1.00  0.00      B    O  
ATOM   4915  H1  HOH B1632       6.132  12.971  33.911  1.00  0.00      B    H  
ATOM   4916  H2  HOH B1632       7.492  12.684  34.755  1.00  0.00      B    H  
ATOM   4917  O   HOH B1633      15.256  35.886  11.177  1.00  0.00      B    O  
ATOM   4918  H1  HOH B1633      15.727  36.272  10.350  1.00  0.00      B    H  
ATOM   4919  H2  HOH B1633      15.578  34.918  11.177  1.00  0.00      B    H  
ATOM   4920  O   HOH B1634       9.664  11.858  37.654  1.00  0.00      B    O  
ATOM   4921  H1  HOH B1634      10.285  12.169  36.904  1.00  0.00      B    H  
ATOM   4922  H2  HOH B1634       9.750  10.851  37.626  1.00  0.00      B    H  
ATOM   4923  O   HOH B1635       7.714   6.593  12.377  1.00  0.00      B    O  
ATOM   4924  H1  HOH B1635       8.129   6.537  11.400  1.00  0.00      B    H  
ATOM   4925  H2  HOH B1635       8.407   6.382  13.004  1.00  0.00      B    H  
ATOM   4926  O   HOH B1636       4.705   8.693  27.557  1.00  0.00      B    O  
ATOM   4927  H1  HOH B1636       5.221   8.106  28.217  1.00  0.00      B    H  
ATOM   4928  H2  HOH B1636       4.129   8.091  27.012  1.00  0.00      B    H  
ATOM   4929  O   HOH B1637      14.788   7.969   5.357  1.00  0.00      B    O  
ATOM   4930  H1  HOH B1637      14.109   8.671   5.175  1.00  0.00      B    H  
ATOM   4931  H2  HOH B1637      14.395   7.402   6.103  1.00  0.00      B    H  
ATOM   4932  O   HOH B1638       2.884  21.652  12.117  1.00  0.00      B    O  
ATOM   4933  H1  HOH B1638       3.851  21.285  11.860  1.00  0.00      B    H  
ATOM   4934  H2  HOH B1638       2.169  20.977  11.721  1.00  0.00      B    H  
ATOM   4935  O   HOH B1639      10.360   9.506   6.234  1.00  0.00      B    O  
ATOM   4936  H1  HOH B1639       9.680   9.420   7.010  1.00  0.00      B    H
[truncated: 87,809 more chars]
