# Supplementary material for: ECE vs DISP Mechanisms in Anodic Electrolysis of Benzyl Alcohols: Computational Prediction of Microscopic Rate Constants
Source: J Phys Chem C Nanomater Interfaces. 2025 Aug 28;129(36):16076–96. doi: 10.1021/acs.jpcc.5c04347 (PMC12434723; doi:10.1021/acs.jpcc.5c04347)
Supplement: Supplementary file 2 [file jp5c04347_si_002.zip › example_simulation_inputs/QMMM_simulation_bulk_H2O_base_H2O/start_24_0.824_coords.pdb]

TITLE     MDANALYSIS FRAME 0: Created by PDBWriter
CRYST1   39.149   39.149   39.149  90.00  90.00  90.00 P 1           1
ATOM      1  C00 2ag A   1      13.460  15.614  20.003  1.00  0.00      A    C  
ATOM      2  O01 2ag A   1      14.206  16.358  20.953  1.00  0.00      A    O  
ATOM      3  C02 2ag A   1      13.800  17.639  20.930  1.00  0.00      A    C  
ATOM      4  C03 2ag A   1      14.638  18.593  20.325  1.00  0.00      A    C  
ATOM      5  C04 2ag A   1      14.318  19.931  20.227  1.00  0.00      A    C  
ATOM      6  C05 2ag A   1      13.068  20.356  20.692  1.00  0.00      A    C  
ATOM      7  C06 2ag A   1      12.642  21.661  20.345  1.00  0.00      A    C  
ATOM      8  O07 2ag A   1      11.372  22.030  20.580  1.00  0.00      A    O  
ATOM      9  C08 2ag A   1      12.256  19.420  21.402  1.00  0.00      A    C  
ATOM     10  C09 2ag A   1      12.552  18.030  21.411  1.00  0.00      A    C  
ATOM     11  H0A 2ag A   1      12.385  15.539  20.248  1.00  0.00      A    H  
ATOM     12  H0B 2ag A   1      13.589  16.137  19.015  1.00  0.00      A    H  
ATOM     13  H0C 2ag A   1      13.880  14.581  19.956  1.00  0.00      A    H  
ATOM     14  H0D 2ag A   1      15.518  18.172  19.782  1.00  0.00      A    H  
ATOM     15  H0E 2ag A   1      14.926  20.669  19.751  1.00  0.00      A    H  
ATOM     16  H0F 2ag A   1      12.721  21.363  18.553  1.00  0.00      A    H  
ATOM     17  H0G 2ag A   1      13.272  22.446  19.827  1.00  0.00      A    H  
ATOM     18  H0H 2ag A   1      10.999  22.729  19.972  1.00  0.00      A    H  
ATOM     19  H0I 2ag A   1      11.226  19.703  21.685  1.00  0.00      A    H  
ATOM     20  H0J 2ag A   1      11.857  17.448  21.977  1.00  0.00      A    H  
ATOM     21  O   HOH B   1      12.904  21.169  17.576  1.00  0.00      B    O  
ATOM     22  H1  HOH B   1      12.965  20.158  17.428  1.00  0.00      B    H  
ATOM     23  H2  HOH B   1      13.844  21.795  17.332  1.00  0.00      B    H  
ATOM     24  O   HOH B   2      12.188  24.654  15.645  1.00  0.00      B    O  
ATOM     25  H1  HOH B   2      11.241  24.298  15.727  1.00  0.00      B    H  
ATOM     26  H2  HOH B   2      12.088  25.391  15.050  1.00  0.00      B    H  
ATOM     27  O   HOH B   3      13.765  24.949  17.630  1.00  0.00      B    O  
ATOM     28  H1  HOH B   3      14.389  25.719  17.385  1.00  0.00      B    H  
ATOM     29  H2  HOH B   3      13.100  24.998  16.868  1.00  0.00      B    H  
ATOM     30  O   HOH B   4      10.445  20.838  16.471  1.00  0.00      B    O  
ATOM     31  H1  HOH B   4       9.758  20.377  15.972  1.00  0.00      B    H  
ATOM     32  H2  HOH B   4      10.349  21.801  16.244  1.00  0.00      B    H  
ATOM     33  O   HOH B   5      14.341  24.318  20.375  1.00  0.00      B    O  
ATOM     34  H1  HOH B   5      13.937  24.662  19.521  1.00  0.00      B    H  
ATOM     35  H2  HOH B   5      15.144  24.796  20.527  1.00  0.00      B    H  
ATOM     36  O   HOH B   6      10.653  23.590  18.738  1.00  0.00      B    O  
ATOM     37  H1  HOH B   6       9.703  23.417  18.734  1.00  0.00      B    H  
ATOM     38  H2  HOH B   6      10.749  24.445  18.216  1.00  0.00      B    H  
ATOM     39  O   HOH B   7      14.775  22.579  17.026  1.00  0.00      B    O  
ATOM     40  H1  HOH B   7      14.525  22.530  16.041  1.00  0.00      B    H  
ATOM     41  H2  HOH B   7      14.579  23.572  17.249  1.00  0.00      B    H  
ATOM     42  O   HOH B   8      12.834  23.161  22.880  1.00  0.00      B    O  
ATOM     43  H1  HOH B   8      12.016  22.808  22.502  1.00  0.00      B    H  
ATOM     44  H2  HOH B   8      13.237  23.500  22.051  1.00  0.00      B    H  
ATOM     45  O   HOH B   9       9.815  23.350  15.806  1.00  0.00      B    O  
ATOM     46  H1  HOH B   9       9.555  23.127  14.878  1.00  0.00      B    H  
ATOM     47  H2  HOH B   9       8.981  23.562  16.264  1.00  0.00      B    H  
ATOM     48  O   HOH B  10      12.749  18.599  17.614  1.00  0.00      B    O  
ATOM     49  H1  HOH B  10      11.977  18.807  18.112  1.00  0.00      B    H  
ATOM     50  H2  HOH B  10      12.416  18.269  16.751  1.00  0.00      B    H  
ATOM     51  O   HOH B  11      10.283  19.335  18.608  1.00  0.00      B    O  
ATOM     52  H1  HOH B  11      10.260  19.937  17.747  1.00  0.00      B    H  
ATOM     53  H2  HOH B  11      10.157  19.925  19.374  1.00  0.00      B    H  
ATOM     54  O   HOH B  12      13.626  22.626  14.645  1.00  0.00      B    O  
ATOM     55  H1  HOH B  12      13.146  21.831  14.294  1.00  0.00      B    H  
ATOM     56  H2  HOH B  12      12.949  23.292  14.992  1.00  0.00      B    H  
ATOM     57  O   HOH B  13      39.111  18.102  35.600  1.00  0.00      B    O  
ATOM     58  H1  HOH B  13      39.805  17.940  34.852  1.00  0.00      B    H  
ATOM     59  H2  HOH B  13      38.224  17.937  35.196  1.00  0.00      B    H  
ATOM     60  O   HOH B  14      24.111   4.222  26.340  1.00  0.00      B    O  
ATOM     61  H1  HOH B  14      23.718   3.449  26.794  1.00  0.00      B    H  
ATOM     62  H2  HOH B  14      23.408   4.637  25.742  1.00  0.00      B    H  
ATOM     63  O   HOH B  15      14.705  12.216  18.894  1.00  0.00      B    O  
ATOM     64  H1  HOH B  15      15.179  13.057  18.717  1.00  0.00      B    H  
ATOM     65  H2  HOH B  15      15.346  11.661  19.445  1.00  0.00      B    H  
ATOM     66  O   HOH B  16      37.149  17.564  15.002  1.00  0.00      B    O  
ATOM     67  H1  HOH B  16      37.915  17.123  14.516  1.00  0.00      B    H  
ATOM     68  H2  HOH B  16      37.554  18.051  15.814  1.00  0.00      B    H  
ATOM     69  O   HOH B  17       7.674  20.971  22.589  1.00  0.00      B    O  
ATOM     70  H1  HOH B  17       7.298  20.045  22.368  1.00  0.00      B    H  
ATOM     71  H2  HOH B  17       7.925  20.944  23.541  1.00  0.00      B    H  
ATOM     72  O   HOH B  18       9.502   8.052  14.531  1.00  0.00      B    O  
ATOM     73  H1  HOH B  18       9.258   8.200  15.507  1.00  0.00      B    H  
ATOM     74  H2  HOH B  18      10.284   8.644  14.352  1.00  0.00      B    H  
ATOM     75  O   HOH B  19      13.047   0.783  32.123  1.00  0.00      B    O  
ATOM     76  H1  HOH B  19      12.302   0.141  32.375  1.00  0.00      B    H  
ATOM     77  H2  HOH B  19      12.691   1.702  32.046  1.00  0.00      B    H  
ATOM     78  O   HOH B  20       3.407  30.890  23.835  1.00  0.00      B    O  
ATOM     79  H1  HOH B  20       3.056  31.878  23.820  1.00  0.00      B    H  
ATOM     80  H2  HOH B  20       2.995  30.290  23.159  1.00  0.00      B    H  
ATOM     81  O   HOH B  21      12.591  28.016  32.495  1.00  0.00      B    O  
ATOM     82  H1  HOH B  21      11.762  28.213  33.116  1.00  0.00      B    H  
ATOM     83  H2  HOH B  21      12.329  28.444  31.578  1.00  0.00      B    H  
ATOM     84  O   HOH B  22      20.252   3.921   3.837  1.00  0.00      B    O  
ATOM     85  H1  HOH B  22      19.528   4.277   4.345  1.00  0.00      B    H  
ATOM     86  H2  HOH B  22      20.990   4.593   3.745  1.00  0.00      B    H  
ATOM     87  O   HOH B  23      21.998  20.874  36.527  1.00  0.00      B    O  
ATOM     88  H1  HOH B  23      22.653  20.158  36.275  1.00  0.00      B    H  
ATOM     89  H2  HOH B  23      22.194  21.711  36.002  1.00  0.00      B    H  
ATOM     90  O   HOH B  24      34.551  22.132  25.259  1.00  0.00      B    O  
ATOM     91  H1  HOH B  24      35.142  22.182  26.103  1.00  0.00      B    H  
ATOM     92  H2  HOH B  24      34.009  23.006  25.216  1.00  0.00      B    H  
ATOM     93  O   HOH B  25      14.731  13.953  24.665  1.00  0.00      B    O  
ATOM     94  H1  HOH B  25      14.592  13.748  25.648  1.00  0.00      B    H  
ATOM     95  H2  HOH B  25      15.545  13.387  24.330  1.00  0.00      B    H  
ATOM     96  O   HOH B  26      12.866   5.168  15.966  1.00  0.00      B    O  
ATOM     97  H1  HOH B  26      13.108   6.007  16.479  1.00  0.00      B    H  
ATOM     98  H2  HOH B  26      12.342   5.531  15.163  1.00  0.00      B    H  
ATOM     99  O   HOH B  27       6.194  11.184   8.131  1.00  0.00      B    O  
ATOM    100  H1  HOH B  27       7.024  11.610   8.547  1.00  0.00      B    H  
ATOM    101  H2  HOH B  27       5.757  10.631   8.822  1.00  0.00      B    H  
ATOM    102  O   HOH B  28      36.033  23.029  27.418  1.00  0.00      B    O  
ATOM    103  H1  HOH B  28      36.120  24.009  27.658  1.00  0.00      B    H  
ATOM    104  H2  HOH B  28      35.931  22.480  28.241  1.00  0.00      B    H  
ATOM    105  O   HOH B  29      28.114  35.382  29.632  1.00  0.00      B    O  
ATOM    106  H1  HOH B  29      27.905  36.205  29.060  1.00  0.00      B    H  
ATOM    107  H2  HOH B  29      28.166  34.579  29.020  1.00  0.00      B    H  
ATOM    108  O   HOH B  30       0.563  25.058   2.564  1.00  0.00      B    O  
ATOM    109  H1  HOH B  30       1.136  25.580   1.890  1.00  0.00      B    H  
ATOM    110  H2  HOH B  30       0.444  24.109   2.142  1.00  0.00      B    H  
ATOM    111  O   HOH B  31      38.394  20.109  37.450  1.00  0.00      B    O  
ATOM    112  H1  HOH B  31      38.836  19.445  36.786  1.00  0.00      B    H  
ATOM    113  H2  HOH B  31      37.400  20.085  37.223  1.00  0.00      B    H  
ATOM    114  O   HOH B  32       1.668  35.210   5.577  1.00  0.00      B    O  
ATOM    115  H1  HOH B  32       1.590  34.651   6.409  1.00  0.00      B    H  
ATOM    116  H2  HOH B  32       1.806  36.168   5.860  1.00  0.00      B    H  
ATOM    117  O   HOH B  33      12.444  10.875   5.314  1.00  0.00      B    O  
ATOM    118  H1  HOH B  33      13.067  11.613   4.940  1.00  0.00      B    H  
ATOM    119  H2  HOH B  33      12.951  10.377   6.044  1.00  0.00      B    H  
ATOM    120  O   HOH B  34      21.187  38.018   3.092  1.00  0.00      B    O  
ATOM    121  H1  HOH B  34      21.203  38.956   2.854  1.00  0.00      B    H  
ATOM    122  H2  HOH B  34      21.210  37.955   4.084  1.00  0.00      B    H  
ATOM    123  O   HOH B  35      16.393  13.137  30.802  1.00  0.00      B    O  
ATOM    124  H1  HOH B  35      15.942  13.595  31.543  1.00  0.00      B    H  
ATOM    125  H2  HOH B  35      16.785  12.280  31.213  1.00  0.00      B    H  
ATOM    126  O   HOH B  36      21.769  17.992  24.130  1.00  0.00      B    O  
ATOM    127  H1  HOH B  36      20.986  18.475  23.604  1.00  0.00      B    H  
ATOM    128  H2  HOH B  36      22.622  18.123  23.623  1.00  0.00      B    H  
ATOM    129  O   HOH B  37      29.964  20.234  17.250  1.00  0.00      B    O  
ATOM    130  H1  HOH B  37      30.285  20.620  16.376  1.00  0.00      B    H  
ATOM    131  H2  HOH B  37      28.982  20.487  17.376  1.00  0.00      B    H  
ATOM    132  O   HOH B  38       6.820  19.063  35.168  1.00  0.00      B    O  
ATOM    133  H1  HOH B  38       6.643  19.612  35.965  1.00  0.00      B    H  
ATOM    134  H2  HOH B  38       6.279  19.403  34.371  1.00  0.00      B    H  
ATOM    135  O   HOH B  39      17.323  29.433  32.477  1.00  0.00      B    O  
ATOM    136  H1  HOH B  39      17.579  28.902  31.625  1.00  0.00      B    H  
ATOM    137  H2  HOH B  39      16.319  29.294  32.471  1.00  0.00      B    H  
ATOM    138  O   HOH B  40      34.879   3.557  18.267  1.00  0.00      B    O  
ATOM    139  H1  HOH B  40      35.093   3.647  17.300  1.00  0.00      B    H  
ATOM    140  H2  HOH B  40      35.677   3.045  18.692  1.00  0.00      B    H  
ATOM    141  O   HOH B  41      22.229  25.170  21.458  1.00  0.00      B    O  
ATOM    142  H1  HOH B  41      22.985  24.636  21.060  1.00  0.00      B    H  
ATOM    143  H2  HOH B  41      21.371  24.799  21.108  1.00  0.00      B    H  
ATOM    144  O   HOH B  42      34.974  35.142  18.432  1.00  0.00      B    O  
ATOM    145  H1  HOH B  42      35.679  35.843  18.193  1.00  0.00      B    H  
ATOM    146  H2  HOH B  42      35.166  34.788  19.369  1.00  0.00      B    H  
ATOM    147  O   HOH B  43      27.791  34.491  25.372  1.00  0.00      B    O  
ATOM    148  H1  HOH B  43      28.629  34.354  24.774  1.00  0.00      B    H  
ATOM    149  H2  HOH B  43      27.997  34.041  26.256  1.00  0.00      B    H  
ATOM    150  O   HOH B  44      31.474  32.381   5.323  1.00  0.00      B    O  
ATOM    151  H1  HOH B  44      31.795  33.301   4.928  1.00  0.00      B    H  
ATOM    152  H2  HOH B  44      32.256  31.705   5.415  1.00  0.00      B    H  
ATOM    153  O   HOH B  45      32.188  20.535  23.857  1.00  0.00      B    O  
ATOM    154  H1  HOH B  45      32.367  21.122  23.039  1.00  0.00      B    H  
ATOM    155  H2  HOH B  45      32.867  20.842  24.527  1.00  0.00      B    H  
ATOM    156  O   HOH B  46      24.185  34.459  36.431  1.00  0.00      B    O  
ATOM    157  H1  HOH B  46      23.327  34.910  36.307  1.00  0.00      B    H  
ATOM    158  H2  HOH B  46      24.023  33.447  36.466  1.00  0.00      B    H  
ATOM    159  O   HOH B  47       2.024   4.080   1.480  1.00  0.00      B    O  
ATOM    160  H1  HOH B  47       1.848   4.978   1.035  1.00  0.00      B    H  
ATOM    161  H2  HOH B  47       2.310   4.296   2.415  1.00  0.00      B    H  
ATOM    162  O   HOH B  48      16.516  29.646  13.788  1.00  0.00      B    O  
ATOM    163  H1  HOH B  48      16.251  28.645  13.631  1.00  0.00      B    H  
ATOM    164  H2  HOH B  48      17.470  29.709  13.641  1.00  0.00      B    H  
ATOM    165  O   HOH B  49      32.231  21.739  21.470  1.00  0.00      B    O  
ATOM    166  H1  HOH B  49      32.819  22.438  20.989  1.00  0.00      B    H  
ATOM    167  H2  HOH B  49      32.290  20.900  20.905  1.00  0.00      B    H  
ATOM    168  O   HOH B  50      29.111  38.542  18.334  1.00  0.00      B    O  
ATOM    169  H1  HOH B  50      29.644  37.618  18.408  1.00  0.00      B    H  
ATOM    170  H2  HOH B  50      29.679  39.259  18.839  1.00  0.00      B    H  
ATOM    171  O   HOH B  51       9.863  35.949  33.048  1.00  0.00      B    O  
ATOM    172  H1  HOH B  51       9.884  34.934  33.106  1.00  0.00      B    H  
ATOM    173  H2  HOH B  51       8.865  36.184  33.004  1.00  0.00      B    H  
ATOM    174  O   HOH B  52      15.679  34.301   6.311  1.00  0.00      B    O  
ATOM    175  H1  HOH B  52      15.172  35.164   6.141  1.00  0.00      B    H  
ATOM    176  H2  HOH B  52      14.985  33.627   6.656  1.00  0.00      B    H  
ATOM    177  O   HOH B  53      18.394   4.218   6.208  1.00  0.00      B    O  
ATOM    178  H1  HOH B  53      17.798   4.309   5.357  1.00  0.00      B    H  
ATOM    179  H2  HOH B  53      17.862   3.698   6.906  1.00  0.00      B    H  
ATOM    180  O   HOH B  54      26.114  31.655  25.078  1.00  0.00      B    O  
ATOM    181  H1  HOH B  54      25.957  32.444  25.655  1.00  0.00      B    H  
ATOM    182  H2  HOH B  54      25.648  32.011  24.225  1.00  0.00      B    H  
ATOM    183  O   HOH B  55      10.479  37.399  23.097  1.00  0.00      B    O  
ATOM    184  H1  HOH B  55      10.660  36.558  22.638  1.00  0.00      B    H  
ATOM    185  H2  HOH B  55       9.514  37.458  23.457  1.00  0.00      B    H  
ATOM    186  O   HOH B  56      30.844  36.644  18.706  1.00  0.00      B    O  
ATOM    187  H1  HOH B  56      31.229  35.835  18.295  1.00  0.00      B    H  
ATOM    188  H2  HOH B  56      31.472  36.832  19.432  1.00  0.00      B    H  
ATOM    189  O   HOH B  57      25.060  21.894  35.684  1.00  0.00      B    O  
ATOM    190  H1  HOH B  57      26.020  22.189  35.544  1.00  0.00      B    H  
ATOM    191  H2  HOH B  57      24.758  22.166  36.589  1.00  0.00      B    H  
ATOM    192  O   HOH B  58      29.401  35.197  37.243  1.00  0.00      B    O  
ATOM    193  H1  HOH B  58      29.326  35.016  36.285  1.00  0.00      B    H  
ATOM    194  H2  HOH B  58      30.188  34.711  37.642  1.00  0.00      B    H  
ATOM    195  O   HOH B  59       8.691  36.443  19.445  1.00  0.00      B    O  
ATOM    196  H1  HOH B  59       7.777  36.673  19.822  1.00  0.00      B    H  
ATOM    197  H2  HOH B  59       8.636  35.510  19.097  1.00  0.00      B    H  
ATOM    198  O   HOH B  60       2.636   4.983  32.791  1.00  0.00      B    O  
ATOM    199  H1  HOH B  60       3.335   4.267  32.691  1.00  0.00      B    H  
ATOM    200  H2  HOH B  60       2.715   5.390  33.696  1.00  0.00      B    H  
ATOM    201  O   HOH B  61      27.334  10.556  14.894  1.00  0.00      B    O  
ATOM    202  H1  HOH B  61      26.849  11.202  15.505  1.00  0.00      B    H  
ATOM    203  H2  HOH B  61      27.676  11.141  14.182  1.00  0.00      B    H  
ATOM    204  O   HOH B  62      35.533   7.673  31.721  1.00  0.00      B    O  
ATOM    205  H1  HOH B  62      35.450   8.426  32.408  1.00  0.00      B    H  
ATOM    206  H2  HOH B  62      36.577   7.485  31.652  1.00  0.00      B    H  
ATOM    207  O   HOH B  63      29.657   0.365  25.349  1.00  0.00      B    O  
ATOM    208  H1  HOH B  63      30.423   0.772  25.765  1.00  0.00      B    H  
ATOM    209  H2  HOH B  63      29.013   1.061  25.125  1.00  0.00      B    H  
ATOM    210  O   HOH B  64       5.374  14.922  20.627  1.00  0.00      B    O  
ATOM    211  H1  HOH B  64       6.139  14.688  19.964  1.00  0.00      B    H  
ATOM    212  H2  HOH B  64       5.128  14.012  21.092  1.00  0.00      B    H  
ATOM    213  O   HOH B  65      14.994  11.106  26.237  1.00  0.00      B    O  
ATOM    214  H1  HOH B  65      14.661  11.460  27.136  1.00  0.00      B    H  
ATOM    215  H2  HOH B  65      15.856  11.655  26.023  1.00  0.00      B    H  
ATOM    216  O   HOH B  66      13.485   1.928  11.633  1.00  0.00      B    O  
ATOM    217  H1  HOH B  66      14.413   1.599  11.455  1.00  0.00      B    H  
ATOM    218  H2  HOH B  66      13.036   2.099  10.790  1.00  0.00      B    H  
ATOM    219  O   HOH B  67      33.746  30.164  35.848  1.00  0.00      B    O  
ATOM    220  H1  HOH B  67      34.670  30.044  35.410  1.00  0.00      B    H  
ATOM    221  H2  HOH B  67      33.544  31.133  35.946  1.00  0.00      B    H  
ATOM    222  O   HOH B  68      19.676   7.003  31.821  1.00  0.00      B    O  
ATOM    223  H1  HOH B  68      19.511   7.546  32.675  1.00  0.00      B    H  
ATOM    224  H2  HOH B  68      19.653   5.999  32.130  1.00  0.00      B    H  
ATOM    225  O   HOH B  69      29.550  12.578  15.984  1.00  0.00      B    O  
ATOM    226  H1  HOH B  69      29.839  12.456  15.027  1.00  0.00      B    H  
ATOM    227  H2  HOH B  69      28.541  12.706  15.998  1.00  0.00      B    H  
ATOM    228  O   HOH B  70       5.861  27.774  35.242  1.00  0.00      B    O  
ATOM    229  H1  HOH B  70       6.670  27.743  34.596  1.00  0.00      B    H  
ATOM    230  H2  HOH B  70       5.491  28.714  35.326  1.00  0.00      B    H  
ATOM    231  O   HOH B  71      31.709  19.642  19.748  1.00  0.00      B    O  
ATOM    232  H1  HOH B  71      31.200  19.003  19.135  1.00  0.00      B    H  
ATOM    233  H2  HOH B  71      32.613  19.700  19.426  1.00  0.00      B    H  
ATOM    234  O   HOH B  72      23.304  32.291   4.175  1.00  0.00      B    O  
ATOM    235  H1  HOH B  72      23.098  31.475   3.613  1.00  0.00      B    H  
ATOM    236  H2  HOH B  72      22.408  32.841   4.263  1.00  0.00      B    H  
ATOM    237  O   HOH B  73      12.122  34.812  34.744  1.00  0.00      B    O  
ATOM    238  H1  HOH B  73      12.536  33.870  34.880  1.00  0.00      B    H  
ATOM    239  H2  HOH B  73      11.319  34.926  35.264  1.00  0.00      B    H  
ATOM    240  O   HOH B  74      28.677  16.569  17.274  1.00  0.00      B    O  
ATOM    241  H1  HOH B  74      28.667  17.512  16.851  1.00  0.00      B    H  
ATOM    242  H2  HOH B  74      28.714  15.889  16.499  1.00  0.00      B    H  
ATOM    243  O   HOH B  75      37.683   8.648  11.800  1.00  0.00      B    O  
ATOM    244  H1  HOH B  75      38.549   9.032  11.501  1.00  0.00      B    H  
ATOM    245  H2  HOH B  75      37.738   7.636  11.616  1.00  0.00      B    H  
ATOM    246  O   HOH B  76      28.199  14.114  11.234  1.00  0.00      B    O  
ATOM    247  H1  HOH B  76      28.547  15.057  11.107  1.00  0.00      B    H  
ATOM    248  H2  HOH B  76      27.750  13.864  10.368  1.00  0.00      B    H  
ATOM    249  O   HOH B  77      32.994  37.474  11.873  1.00  0.00      B    O  
ATOM    250  H1  HOH B  77      33.236  36.520  11.842  1.00  0.00      B    H  
ATOM    251  H2  HOH B  77      33.781  38.038  11.588  1.00  0.00      B    H  
ATOM    252  O   HOH B  78       1.555  16.336   6.182  1.00  0.00      B    O  
ATOM    253  H1  HOH B  78       2.088  16.110   7.015  1.00  0.00      B    H  
ATOM    254  H2  HOH B  78       0.616  16.096   6.381  1.00  0.00      B    H  
ATOM    255  O   HOH B  79      22.650  24.178   9.625  1.00  0.00      B    O  
ATOM    256  H1  HOH B  79      23.585  24.202   9.924  1.00  0.00      B    H  
ATOM    257  H2  HOH B  79      22.510  23.424   9.068  1.00  0.00      B    H  
ATOM    258  O   HOH B  80      24.061  18.532  22.293  1.00  0.00      B    O  
ATOM    259  H1  HOH B  80      24.409  19.438  22.125  1.00  0.00      B    H  
ATOM    260  H2  HOH B  80      24.764  17.992  22.799  1.00  0.00      B    H  
ATOM    261  O   HOH B  81      30.555  37.797  15.764  1.00  0.00      B    O  
ATOM    262  H1  HOH B  81      29.801  37.691  16.397  1.00  0.00      B    H  
ATOM    263  H2  HOH B  81      31.431  38.118  16.281  1.00  0.00      B    H  
ATOM    264  O   HOH B  82      24.376  13.849  15.178  1.00  0.00      B    O  
ATOM    265  H1  HOH B  82      24.430  14.792  15.486  1.00  0.00      B    H  
ATOM    266  H2  HOH B  82      23.605  13.444  15.695  1.00  0.00      B    H  
ATOM    267  O   HOH B  83      31.509  33.115  20.503  1.00  0.00      B    O  
ATOM    268  H1  HOH B  83      31.780  32.567  21.306  1.00  0.00      B    H  
ATOM    269  H2  HOH B  83      30.559  33.497  20.607  1.00  0.00      B    H  
ATOM    270  O   HOH B  84      12.808  11.921   8.300  1.00  0.00      B    O  
ATOM    271  H1  HOH B  84      12.881  11.612   9.229  1.00  0.00      B    H  
ATOM    272  H2  HOH B  84      13.332  11.303   7.724  1.00  0.00      B    H  
ATOM    273  O   HOH B  85      33.774   3.335  26.211  1.00  0.00      B    O  
ATOM    274  H1  HOH B  85      33.634   3.893  27.073  1.00  0.00      B    H  
ATOM    275  H2  HOH B  85      32.842   3.173  25.825  1.00  0.00      B    H  
ATOM    276  O   HOH B  86      30.133  16.952  19.405  1.00  0.00      B    O  
ATOM    277  H1  HOH B  86      29.388  17.566  19.784  1.00  0.00      B    H  
ATOM    278  H2  HOH B  86      29.741  16.532  18.493  1.00  0.00      B    H  
ATOM    279  O   HOH B  87      31.140   5.519  30.484  1.00  0.00      B    O  
ATOM    280  H1  HOH B  87      31.217   6.489  30.505  1.00  0.00      B    H  
ATOM    281  H2  HOH B  87      31.662   5.114  31.220  1.00  0.00      B    H  
ATOM    282  O   HOH B  88      30.836  33.131  13.202  1.00  0.00      B    O  
ATOM    283  H1  HOH B  88      31.485  33.768  13.665  1.00  0.00      B    H  
ATOM    284  H2  HOH B  88      30.642  32.352  13.852  1.00  0.00      B    H  
ATOM    285  O   HOH B  89      34.790  33.430  14.354  1.00  0.00      B    O  
ATOM    286  H1  HOH B  89      34.031  34.168  14.294  1.00  0.00      B    H  
ATOM    287  H2  HOH B  89      35.658  33.774  14.059  1.00  0.00      B    H  
ATOM    288  O   HOH B  90      35.482  19.733  37.618  1.00  0.00      B    O  
ATOM    289  H1  HOH B  90      34.494  19.945  37.860  1.00  0.00      B    H  
ATOM    290  H2  HOH B  90      35.813  19.059  38.279  1.00  0.00      B    H  
ATOM    291  O   HOH B  91      25.400   6.275  27.495  1.00  0.00      B    O  
ATOM    292  H1  HOH B  91      25.974   5.755  28.136  1.00  0.00      B    H  
ATOM    293  H2  HOH B  91      24.770   5.591  27.056  1.00  0.00      B    H  
ATOM    294  O   HOH B  92      37.913   2.289  38.683  1.00  0.00      B    O  
ATOM    295  H1  HOH B  92      37.762   3.301  38.448  1.00  0.00      B    H  
ATOM    296  H2  HOH B  92      37.275   1.760  38.114  1.00  0.00      B    H  
ATOM    297  O   HOH B  93      17.663  29.254   5.388  1.00  0.00      B    O  
ATOM    298  H1  HOH B  93      17.187  28.505   5.968  1.00  0.00      B    H  
ATOM    299  H2  HOH B  93      18.694  29.152   5.508  1.00  0.00      B    H  
ATOM    300  O   HOH B  94       1.480  16.844  17.343  1.00  0.00      B    O  
ATOM    301  H1  HOH B  94       2.189  16.124  17.263  1.00  0.00      B    H  
ATOM    302  H2  HOH B  94       1.707  17.311  18.201  1.00  0.00      B    H  
ATOM    303  O   HOH B  95      25.613   2.238  31.492  1.00  0.00      B    O  
ATOM    304  H1  HOH B  95      25.204   3.145  31.408  1.00  0.00      B    H  
ATOM    305  H2  HOH B  95      24.948   1.516  31.226  1.00  0.00      B    H  
ATOM    306  O   HOH B  96      26.443  28.244  19.704  1.00  0.00      B    O  
ATOM    307  H1  HOH B  96      27.400  27.997  19.966  1.00  0.00      B    H  
ATOM    308  H2  HOH B  96      26.490  28.799  18.849  1.00  0.00      B    H  
ATOM    309  O   HOH B  97      17.154  18.435  17.934  1.00  0.00      B    O  
ATOM    310  H1  HOH B  97      17.934  17.967  18.373  1.00  0.00      B    H  
ATOM    311  H2  HOH B  97      16.611  17.622  17.613  1.00  0.00      B    H  
ATOM    312  O   HOH B  98       7.336  36.276  32.259  1.00  0.00      B    O  
ATOM    313  H1  HOH B  98       6.661  36.990  32.447  1.00  0.00      B    H  
ATOM    314  H2  HOH B  98       7.749  36.352  31.341  1.00  0.00      B    H  
ATOM    315  O   HOH B  99       3.804  31.256  18.285  1.00  0.00      B    O  
ATOM    316  H1  HOH B  99       3.640  31.087  17.332  1.00  0.00      B    H  
ATOM    317  H2  HOH B  99       4.338  30.456  18.632  1.00  0.00      B    H  
ATOM    318  O   HOH B 100      12.030   4.628  35.393  1.00  0.00      B    O  
ATOM    319  H1  HOH B 100      12.269   3.636  35.482  1.00  0.00      B    H  
ATOM    320  H2  HOH B 100      12.871   5.123  35.710  1.00  0.00      B    H  
ATOM    321  O   HOH B 101      15.912  26.363  17.076  1.00  0.00      B    O  
ATOM    322  H1  HOH B 101      16.477  26.925  17.744  1.00  0.00      B    H  
ATOM    323  H2  HOH B 101      16.590  25.654  16.706  1.00  0.00      B    H  
ATOM    324  O   HOH B 102      10.751  33.058  39.021  1.00  0.00      B    O  
ATOM    325  H1  HOH B 102      10.262  33.723  38.390  1.00  0.00      B    H  
ATOM    326  H2  HOH B 102      10.120  32.900  39.792  1.00  0.00      B    H  
ATOM    327  O   HOH B 103      23.414  19.914   6.313  1.00  0.00      B    O  
ATOM    328  H1  HOH B 103      23.257  18.947   6.423  1.00  0.00      B    H  
ATOM    329  H2  HOH B 103      22.850  20.300   5.560  1.00  0.00      B    H  
ATOM    330  O   HOH B 104      30.804   0.968  19.569  1.00  0.00      B    O  
ATOM    331  H1  HOH B 104      31.533   1.311  18.935  1.00  0.00      B    H  
ATOM    332  H2  HOH B 104      30.925   1.304  20.536  1.00  0.00      B    H  
ATOM    333  O   HOH B 105      19.759   4.425  32.539  1.00  0.00      B    O  
ATOM    334  H1  HOH B 105      19.181   4.229  33.337  1.00  0.00      B    H  
ATOM    335  H2  HOH B 105      19.681   3.663  31.848  1.00  0.00      B    H  
ATOM    336  O   HOH B 106      26.584  29.006  24.088  1.00  0.00      B    O  
ATOM    337  H1  HOH B 106      26.423  29.944  24.443  1.00  0.00      B    H  
ATOM    338  H2  HOH B 106      26.130  28.924  23.151  1.00  0.00      B    H  
ATOM    339  O   HOH B 107      25.032  35.155  25.133  1.00  0.00      B    O  
ATOM    340  H1  HOH B 107      25.143  35.418  24.155  1.00  0.00      B    H  
ATOM    341  H2  HOH B 107      25.973  34.804  25.446  1.00  0.00      B    H  
ATOM    342  O   HOH B 108      11.987  21.720   7.443  1.00  0.00      B    O  
ATOM    343  H1  HOH B 108      12.427  21.438   8.337  1.00  0.00      B    H  
ATOM    344  H2  HOH B 108      12.063  20.964   6.812  1.00  0.00      B    H  
ATOM    345  O   HOH B 109      18.052  30.480  22.620  1.00  0.00      B    O  
ATOM    346  H1  HOH B 109      17.623  29.944  23.334  1.00  0.00      B    H  
ATOM    347  H2  HOH B 109      18.696  31.097  23.131  1.00  0.00      B    H  
ATOM    348  O   HOH B 110      38.386  29.461   6.839  1.00  0.00      B    O  
ATOM    349  H1  HOH B 110      38.606  28.595   7.406  1.00  0.00      B    H  
ATOM    350  H2  HOH B 110      37.823  29.214   5.971  1.00  0.00      B    H  
ATOM    351  O   HOH B 111      25.488  24.330  26.644  1.00  0.00      B    O  
ATOM    352  H1  HOH B 111      25.968  24.276  27.511  1.00  0.00      B    H  
ATOM    353  H2  HOH B 111      24.586  23.972  26.839  1.00  0.00      B    H  
ATOM    354  O   HOH B 112      17.071  20.296  34.656  1.00  0.00      B    O  
ATOM    355  H1  HOH B 112      17.859  20.844  34.410  1.00  0.00      B    H  
ATOM    356  H2  HOH B 112      17.378  19.307  34.732  1.00  0.00      B    H  
ATOM    357  O   HOH B 113       0.442  20.825   6.938  1.00  0.00      B    O  
ATOM    358  H1  HOH B 113       0.545  20.005   7.506  1.00  0.00      B    H  
ATOM    359  H2  HOH B 113       1.263  20.732   6.311  1.00  0.00      B    H  
ATOM    360  O   HOH B 114      12.313  31.349   3.241  1.00  0.00      B    O  
ATOM    361  H1  HOH B 114      11.834  31.428   4.193  1.00  0.00      B    H  
ATOM    362  H2  HOH B 114      12.443  30.416   2.968  1.00  0.00      B    H  
ATOM    363  O   HOH B 115      11.596  13.417   0.456  1.00  0.00      B    O  
ATOM    364  H1  HOH B 115      11.299  12.487   0.383  1.00  0.00      B    H  
ATOM    365  H2  HOH B 115      12.346  13.502   1.084  1.00  0.00      B    H  
ATOM    366  O   HOH B 116       3.191  27.918   4.450  1.00  0.00      B    O  
ATOM    367  H1  HOH B 116       3.526  28.035   5.461  1.00  0.00      B    H  
ATOM    368  H2  HOH B 116       2.555  28.658   4.209  1.00  0.00      B    H  
ATOM    369  O   HOH B 117      15.947  15.138  22.438  1.00  0.00      B    O  
ATOM    370  H1  HOH B 117      15.390  15.697  21.768  1.00  0.00      B    H  
ATOM    371  H2  HOH B 117      15.414  15.164  23.322  1.00  0.00      B    H  
ATOM    372  O   HOH B 118      28.682   8.671  22.032  1.00  0.00      B    O  
ATOM    373  H1  HOH B 118      28.879   9.513  21.499  1.00  0.00      B    H  
ATOM    374  H2  HOH B 118      29.245   7.857  21.661  1.00  0.00      B    H  
ATOM    375  O   HOH B 119      28.354   3.270  25.138  1.00  0.00      B    O  
ATOM    376  H1  HOH B 119      27.414   3.570  24.905  1.00  0.00      B    H  
ATOM    377  H2  HOH B 119      28.320   3.110  26.163  1.00  0.00      B    H  
ATOM    378  O   HOH B 120      19.003  32.908  37.828  1.00  0.00      B    O  
ATOM    379  H1  HOH B 120      18.964  32.810  36.842  1.00  0.00      B    H  
ATOM    380  H2  HOH B 120      19.732  32.244  38.142  1.00  0.00      B    H  
ATOM    381  O   HOH B 121      26.464  24.086  29.506  1.00  0.00      B    O  
ATOM    382  H1  HOH B 121      26.835  25.014  29.288  1.00  0.00      B    H  
ATOM    383  H2  HOH B 121      25.896  24.212  30.345  1.00  0.00      B    H  
ATOM    384  O   HOH B 122      36.176  19.022  32.743  1.00  0.00      B    O  
ATOM    385  H1  HOH B 122      36.260  20.089  32.777  1.00  0.00      B    H  
ATOM    386  H2  HOH B 122      36.843  18.680  32.028  1.00  0.00      B    H  
ATOM    387  O   HOH B 123      36.939  13.975  20.897  1.00  0.00      B    O  
ATOM    388  H1  HOH B 123      36.520  13.649  20.009  1.00  0.00      B    H  
ATOM    389  H2  HOH B 123      36.219  14.508  21.435  1.00  0.00      B    H  
ATOM    390  O   HOH B 124       7.630   0.861  24.810  1.00  0.00      B    O  
ATOM    391  H1  HOH B 124       8.020   1.015  23.840  1.00  0.00      B    H  
ATOM    392  H2  HOH B 124       6.646   1.127  24.819  1.00  0.00      B    H  
ATOM    393  O   HOH B 125      22.710   2.305  27.824  1.00  0.00      B    O  
ATOM    394  H1  HOH B 125      22.647   2.559  28.815  1.00  0.00      B    H  
ATOM    395  H2  HOH B 125      21.747   2.198  27.552  1.00  0.00      B    H  
ATOM    396  O   HOH B 126      16.754   9.443  29.018  1.00  0.00      B    O  
ATOM    397  H1  HOH B 126      15.957  10.020  29.109  1.00  0.00      B    H  
ATOM    398  H2  HOH B 126      17.285   9.894  28.276  1.00  0.00      B    H  
ATOM    399  O   HOH B 127      14.223   4.490  37.510  1.00  0.00      B    O  
ATOM    400  H1  HOH B 127      13.951   5.358  37.867  1.00  0.00      B    H  
ATOM    401  H2  HOH B 127      15.253   4.381  37.437  1.00  0.00      B    H  
ATOM    402  O   HOH B 128      22.611  12.814  16.649  1.00  0.00      B    O  
ATOM    403  H1  HOH B 128      22.889  12.286  17.465  1.00  0.00      B    H  
ATOM    404  H2  HOH B 128      21.634  12.630  16.484  1.00  0.00      B    H  
ATOM    405  O   HOH B 129      29.233  33.512   7.362  1.00  0.00      B    O  
ATOM    406  H1  HOH B 129      28.940  33.440   6.438  1.00  0.00      B    H  
ATOM    407  H2  HOH B 129      29.607  34.474   7.405  1.00  0.00      B    H  
ATOM    408  O   HOH B 130       9.332  34.421   2.543  1.00  0.00      B    O  
ATOM    409  H1  HOH B 130       9.263  34.961   3.403  1.00  0.00      B    H  
ATOM    410  H2  HOH B 130       9.092  35.025   1.810  1.00  0.00      B    H  
ATOM    411  O   HOH B 131      10.231   3.571  18.655  1.00  0.00      B    O  
ATOM    412  H1  HOH B 131       9.253   3.414  19.038  1.00  0.00      B    H  
ATOM    413  H2  HOH B 131      10.265   3.378  17.674  1.00  0.00      B    H  
ATOM    414  O   HOH B 132      12.329  15.105  23.532  1.00  0.00      B    O  
ATOM    415  H1  HOH B 132      11.584  14.444  23.207  1.00  0.00      B    H  
ATOM    416  H2  HOH B 132      13.226  14.701  23.463  1.00  0.00      B    H  
ATOM    417  O   HOH B 133       7.637  23.986  26.956  1.00  0.00      B    O  
ATOM    418  H1  HOH B 133       7.685  24.680  27.689  1.00  0.00      B    H  
ATOM    419  H2  HOH B 133       7.966  24.417  26.058  1.00  0.00      B    H  
ATOM    420  O   HOH B 134      12.372   2.763  14.097  1.00  0.00      B    O  
ATOM    421  H1  HOH B 134      12.825   2.592  13.203  1.00  0.00      B    H  
ATOM    422  H2  HOH B 134      12.566   3.756  14.280  1.00  0.00      B    H  
ATOM    423  O   HOH B 135      19.943  10.690  18.206  1.00  0.00      B    O  
ATOM    424  H1  HOH B 135      20.508  10.976  19.001  1.00  0.00      B    H  
ATOM    425  H2  HOH B 135      20.072   9.719  18.070  1.00  0.00      B    H  
ATOM    426  O   HOH B 136      36.803  21.185   9.439  1.00  0.00      B    O  
ATOM    427  H1  HOH B 136      37.225  21.855   8.847  1.00  0.00      B    H  
ATOM    428  H2  HOH B 136      36.270  21.661  10.124  1.00  0.00      B    H  
ATOM    429  O   HOH B 137       3.149  16.014  29.925  1.00  0.00      B    O  
ATOM    430  H1  HOH B 137       2.603  16.384  29.131  1.00  0.00      B    H  
ATOM    431  H2  HOH B 137       2.469  15.835  30.629  1.00  0.00      B    H  
ATOM    432  O   HOH B 138      12.656   4.238  19.901  1.00  0.00      B    O  
ATOM    433  H1  HOH B 138      11.850   3.991  19.353  1.00  0.00      B    H  
ATOM    434  H2  HOH B 138      13.481   3.782  19.434  1.00  0.00      B    H  
ATOM    435  O   HOH B 139      38.486   5.922  11.764  1.00  0.00      B    O  
ATOM    436  H1  HOH B 139      39.450   5.679  11.972  1.00  0.00      B    H  
ATOM    437  H2  HOH B 139      38.289   5.662  10.814  1.00  0.00      B    H  
ATOM    438  O   HOH B 140      33.265  15.596  35.830  1.00  0.00      B    O  
ATOM    439  H1  HOH B 140      34.127  16.078  35.744  1.00  0.00      B    H  
ATOM    440  H2  HOH B 140      33.371  14.880  36.491  1.00  0.00      B    H  
ATOM    441  O   HOH B 141       5.202  36.277  27.295  1.00  0.00      B    O  
ATOM    442  H1  HOH B 141       5.258  37.040  27.978  1.00  0.00      B    H  
ATOM    443  H2  HOH B 141       4.739  35.494  27.666  1.00  0.00      B    H  
ATOM    444  O   HOH B 142      31.161  36.700   5.372  1.00  0.00      B    O  
ATOM    445  H1  HOH B 142      30.324  36.420   4.839  1.00  0.00      B    H  
ATOM    446  H2  HOH B 142      31.071  36.637   6.343  1.00  0.00      B    H  
ATOM    447  O   HOH B 143      13.300   7.268  31.433  1.00  0.00      B    O  
ATOM    448  H1  HOH B 143      13.834   6.454  31.473  1.00  0.00      B    H  
ATOM    449  H2  HOH B 143      12.958   7.310  30.485  1.00  0.00      B    H  
ATOM    450  O   HOH B 144      15.724  32.951  17.280  1.00  0.00      B    O  
ATOM    451  H1  HOH B 144      14.809  32.680  17.441  1.00  0.00      B    H  
ATOM    452  H2  HOH B 144      16.350  32.097  17.335  1.00  0.00      B    H  
ATOM    453  O   HOH B 145      30.885  25.622  20.787  1.00  0.00      B    O  
ATOM    454  H1  HOH B 145      31.876  25.822  20.708  1.00  0.00      B    H  
ATOM    455  H2  HOH B 145      30.710  25.028  20.023  1.00  0.00      B    H  
ATOM    456  O   HOH B 146      31.291  14.056  17.516  1.00  0.00      B    O  
ATOM    457  H1  HOH B 146      30.621  13.388  17.053  1.00  0.00      B    H  
ATOM    458  H2  HOH B 146      31.328  14.822  16.909  1.00  0.00      B    H  
ATOM    459  O   HOH B 147      14.608  37.448  11.771  1.00  0.00      B    O  
ATOM    460  H1  HOH B 147      13.884  37.451  12.450  1.00  0.00      B    H  
ATOM    461  H2  HOH B 147      14.774  38.391  11.428  1.00  0.00      B    H  
ATOM    462  O   HOH B 148      27.153  23.732   9.267  1.00  0.00      B    O  
ATOM    463  H1  HOH B 148      28.048  23.185   9.451  1.00  0.00      B    H  
ATOM    464  H2  HOH B 148      26.442  23.098   9.525  1.00  0.00      B    H  
ATOM    465  O   HOH B 149      33.306  19.137  26.558  1.00  0.00      B    O  
ATOM    466  H1  HOH B 149      32.481  18.503  26.371  1.00  0.00      B    H  
ATOM    467  H2  HOH B 149      33.418  19.207  27.593  1.00  0.00      B    H  
ATOM    468  O   HOH B 150       5.082  24.795  15.133  1.00  0.00      B    O  
ATOM    469  H1  HOH B 150       5.704  24.104  14.772  1.00  0.00      B    H  
ATOM    470  H2  HOH B 150       5.660  25.412  15.693  1.00  0.00      B    H  
ATOM    471  O   HOH B 151      23.872  13.076  26.508  1.00  0.00      B    O  
ATOM    472  H1  HOH B 151      24.439  12.221  26.783  1.00  0.00      B    H  
ATOM    473  H2  HOH B 151      24.069  13.408  25.588  1.00  0.00      B    H  
ATOM    474  O   HOH B 152       8.583  14.016   5.716  1.00  0.00      B    O  
ATOM    475  H1  HOH B 152       9.377  13.435   5.422  1.00  0.00      B    H  
ATOM    476  H2  HOH B 152       8.041  14.210   4.858  1.00  0.00      B    H  
ATOM    477  O   HOH B 153      18.538   9.398  13.046  1.00  0.00      B    O  
ATOM    478  H1  HOH B 153      18.742  10.328  13.340  1.00  0.00      B    H  
ATOM    479  H2  HOH B 153      19.006   9.193  12.190  1.00  0.00      B    H  
ATOM    480  O   HOH B 154      33.509  37.451  19.368  1.00  0.00      B    O  
ATOM    481  H1  HOH B 154      34.311  36.824  19.316  1.00  0.00      B    H  
ATOM    482  H2  HOH B 154      33.724  38.230  19.996  1.00  0.00      B    H  
ATOM    483  O   HOH B 155      16.347  15.903  32.676  1.00  0.00      B    O  
ATOM    484  H1  HOH B 155      15.408  15.484  32.809  1.00  0.00      B    H  
ATOM    485  H2  HOH B 155      16.286  16.623  31.948  1.00  0.00      B    H  
ATOM    486  O   HOH B 156      38.428  11.154   1.367  1.00  0.00      B    O  
ATOM    487  H1  HOH B 156      38.722  11.702   2.224  1.00  0.00      B    H  
ATOM    488  H2  HOH B 156      38.402  11.799   0.582  1.00  0.00      B    H  
ATOM    489  O   HOH B 157      34.510  23.554  33.285  1.00  0.00      B    O  
ATOM    490  H1  HOH B 157      33.969  24.252  33.770  1.00  0.00      B    H  
ATOM    491  H2  HOH B 157      34.610  22.764  33.896  1.00  0.00      B    H  
ATOM    492  O   HOH B 158      14.781  38.109  -0.011  1.00  0.00      B    O  
ATOM    493  H1  HOH B 158      14.432  38.618   0.790  1.00  0.00      B    H  
ATOM    494  H2  HOH B 158      15.464  37.416   0.254  1.00  0.00      B    H  
ATOM    495  O   HOH B 159      37.675  17.823  27.295  1.00  0.00      B    O  
ATOM    496  H1  HOH B 159      38.392  18.466  27.205  1.00  0.00      B    H  
ATOM    497  H2  HOH B 159      36.844  18.304  27.027  1.00  0.00      B    H  
ATOM    498  O   HOH B 160      18.420   8.739  20.041  1.00  0.00      B    O  
ATOM    499  H1  HOH B 160      18.552   8.333  20.933  1.00  0.00      B    H  
ATOM    500  H2  HOH B 160      19.090   8.196  19.438  1.00  0.00      B    H  
ATOM    501  O   HOH B 161      13.758  19.098  11.121  1.00  0.00      B    O  
ATOM    502  H1  HOH B 161      14.262  19.411  10.333  1.00  0.00      B    H  
ATOM    503  H2  HOH B 161      13.774  18.074  11.146  1.00  0.00      B    H  
ATOM    504  O   HOH B 162      38.448  32.451  18.541  1.00  0.00      B    O  
ATOM    505  H1  HOH B 162      37.818  31.681  18.238  1.00  0.00      B    H  
ATOM    506  H2  HOH B 162      38.450  33.179  17.794  1.00  0.00      B    H  
ATOM    507  O   HOH B 163      17.232  24.369  15.960  1.00  0.00      B    O  
ATOM    508  H1  HOH B 163      17.137  23.738  15.208  1.00  0.00      B    H  
ATOM    509  H2  HOH B 163      18.082  24.037  16.487  1.00  0.00      B    H  
ATOM    510  O   HOH B 164       6.574   0.837  30.802  1.00  0.00      B    O  
ATOM    511  H1  HOH B 164       6.268   0.295  31.620  1.00  0.00      B    H  
ATOM    512  H2  HOH B 164       7.552   0.974  30.928  1.00  0.00      B    H  
ATOM    513  O   HOH B 165      36.335  21.405  29.618  1.00  0.00      B    O  
ATOM    514  H1  HOH B 165      36.971  20.995  30.309  1.00  0.00      B    H  
ATOM    515  H2  HOH B 165      35.529  21.722  30.125  1.00  0.00      B    H  
ATOM    516  O   HOH B 166      26.145  36.428   4.545  1.00  0.00      B    O  
ATOM    517  H1  HOH B 166      25.938  37.189   3.917  1.00  0.00      B    H  
ATOM    518  H2  HOH B 166      25.416  35.699   4.585  1.00  0.00      B    H  
ATOM    519  O   HOH B 167      21.947  24.106   6.325  1.00  0.00      B    O  
ATOM    520  H1  HOH B 167      22.782  24.189   5.713  1.00  0.00      B    H  
ATOM    521  H2  HOH B 167      22.137  23.376   6.978  1.00  0.00      B    H  
ATOM    522  O   HOH B 168      38.361   4.571  35.013  1.00  0.00      B    O  
ATOM    523  H1  HOH B 168      39.276   4.175  35.243  1.00  0.00      B    H  
ATOM    524  H2  HOH B 168      37.665   3.851  34.888  1.00  0.00      B    H  
ATOM    525  O   HOH B 169      37.593  34.704  32.266  1.00  0.00      B    O  
ATOM    526  H1  HOH B 169      37.065  33.851  32.203  1.00  0.00      B    H  
ATOM    527  H2  HOH B 169      37.068  35.255  32.987  1.00  0.00      B    H  
ATOM    528  O   HOH B 170      37.230  25.274   3.355  1.00  0.00      B    O  
ATOM    529  H1  HOH B 170      36.669  25.340   2.476  1.00  0.00      B    H  
ATOM    530  H2  HOH B 170      38.200  25.157   3.046  1.00  0.00      B    H  
ATOM    531  O   HOH B 171       5.563  32.273  10.246  1.00  0.00      B    O  
ATOM    532  H1  HOH B 171       6.068  32.752  10.982  1.00  0.00      B    H  
ATOM    533  H2  HOH B 171       6.013  31.332  10.141  1.00  0.00      B    H  
ATOM    534  O   HOH B 172      32.205  13.049   3.396  1.00  0.00      B    O  
ATOM    535  H1  HOH B 172      31.171  13.001   3.121  1.00  0.00      B    H  
ATOM    536  H2  HOH B 172      32.295  13.301   4.402  1.00  0.00      B    H  
ATOM    537  O   HOH B 173       8.886   9.082   2.286  1.00  0.00      B    O  
ATOM    538  H1  HOH B 173       9.819   9.132   2.706  1.00  0.00      B    H  
ATOM    539  H2  HOH B 173       8.949   8.480   1.386  1.00  0.00      B    H  
ATOM    540  O   HOH B 174       4.468  13.851   0.859  1.00  0.00      B    O  
ATOM    541  H1  HOH B 174       4.201  12.977   1.219  1.00  0.00      B    H  
ATOM    542  H2  HOH B 174       4.021  14.019  -0.070  1.00  0.00      B    H  
ATOM    543  O   HOH B 175      31.118  24.124  10.153  1.00  0.00      B    O  
ATOM    544  H1  HOH B 175      31.008  24.836   9.393  1.00  0.00      B    H  
ATOM    545  H2  HOH B 175      31.946  24.460  10.610  1.00  0.00      B    H  
ATOM    546  O   HOH B 176       8.020   4.379  14.830  1.00  0.00      B    O  
ATOM    547  H1  HOH B 176       8.953   4.129  15.137  1.00  0.00      B    H  
ATOM    548  H2  HOH B 176       7.620   3.486  14.540  1.00  0.00      B    H  
ATOM    549  O   HOH B 177      21.786  35.537  23.325  1.00  0.00      B    O  
ATOM    550  H1  HOH B 177      21.151  34.757  23.115  1.00  0.00      B    H  
ATOM    551  H2  HOH B 177      22.043  35.403  24.314  1.00  0.00      B    H  
ATOM    552  O   HOH B 178      35.865  18.390  22.051  1.00  0.00      B    O  
ATOM    553  H1  HOH B 178      36.058  18.133  21.052  1.00  0.00      B    H  
ATOM    554  H2  HOH B 178      34.890  18.470  22.174  1.00  0.00      B    H  
ATOM    555  O   HOH B 179      37.498  24.569  20.357  1.00  0.00      B    O  
ATOM    556  H1  HOH B 179      37.237  23.628  20.188  1.00  0.00      B    H  
ATOM    557  H2  HOH B 179      38.414  24.694  20.073  1.00  0.00      B    H  
ATOM    558  O   HOH B 180      25.382  25.645  34.028  1.00  0.00      B    O  
ATOM    559  H1  HOH B 180      24.578  26.037  34.554  1.00  0.00      B    H  
ATOM    560  H2  HOH B 180      26.274  25.966  34.456  1.00  0.00      B    H  
ATOM    561  O   HOH B 181       5.811  17.747  21.906  1.00  0.00      B    O  
ATOM    562  H1  HOH B 181       5.428  16.791  21.745  1.00  0.00      B    H  
ATOM    563  H2  HOH B 181       6.665  17.602  22.347  1.00  0.00      B    H  
ATOM    564  O   HOH B 182      31.196  28.823   4.008  1.00  0.00      B    O  
ATOM    565  H1  HOH B 182      31.497  28.603   3.061  1.00  0.00      B    H  
ATOM    566  H2  HOH B 182      31.882  28.361   4.620  1.00  0.00      B    H  
ATOM    567  O   HOH B 183       2.372   5.421  11.782  1.00  0.00      B    O  
ATOM    568  H1  HOH B 183       2.610   5.825  12.669  1.00  0.00      B    H  
ATOM    569  H2  HOH B 183       2.936   5.960  11.134  1.00  0.00      B    H  
ATOM    570  O   HOH B 184      32.874  16.025  16.064  1.00  0.00      B    O  
ATOM    571  H1  HOH B 184      32.881  17.049  15.962  1.00  0.00      B    H  
ATOM    572  H2  HOH B 184      32.691  15.545  15.168  1.00  0.00      B    H  
ATOM    573  O   HOH B 185       5.970  10.636  31.400  1.00  0.00      B    O  
ATOM    574  H1  HOH B 185       6.983  10.595  31.267  1.00  0.00      B    H  
ATOM    575  H2  HOH B 185       5.566  11.532  31.150  1.00  0.00      B    H  
ATOM    576  O   HOH B 186      26.464  36.062  35.168  1.00  0.00      B    O  
ATOM    577  H1  HOH B 186      26.098  37.006  35.225  1.00  0.00      B    H  
ATOM    578  H2  HOH B 186      25.844  35.591  35.819  1.00  0.00      B    H  
ATOM    579  O   HOH B 187      15.517  10.875  14.321  1.00  0.00      B    O  
ATOM    580  H1  HOH B 187      15.788   9.886  14.411  1.00  0.00      B    H  
ATOM    581  H2  HOH B 187      16.156  11.395  14.913  1.00  0.00      B    H  
ATOM    582  O   HOH B 188      37.228   5.802  17.073  1.00  0.00      B    O  
ATOM    583  H1  HOH B 188      36.622   6.626  17.204  1.00  0.00      B    H  
ATOM    584  H2  HOH B 188      36.697   5.088  16.666  1.00  0.00      B    H  
ATOM    585  O   HOH B 189      10.558   2.381  25.924  1.00  0.00      B    O  
ATOM    586  H1  HOH B 189       9.915   2.587  25.207  1.00  0.00      B    H  
ATOM    587  H2  HOH B 189      10.853   3.207  26.418  1.00  0.00      B    H  
ATOM    588  O   HOH B 190      21.891  38.216  23.482  1.00  0.00      B    O  
ATOM    589  H1  HOH B 190      22.739  38.349  23.983  1.00  0.00      B    H  
ATOM    590  H2  HOH B 190      21.869  37.251  23.204  1.00  0.00      B    H  
ATOM    591  O   HOH B 191       0.226  37.058  19.880  1.00  0.00      B    O  
ATOM    592  H1  HOH B 191       0.784  36.519  20.638  1.00  0.00      B    H  
ATOM    593  H2  HOH B 191       0.580  36.690  18.992  1.00  0.00      B    H  
ATOM    594  O   HOH B 192      23.993  16.483  15.520  1.00  0.00      B    O  
ATOM    595  H1  HOH B 192      24.037  16.931  16.442  1.00  0.00      B    H  
ATOM    596  H2  HOH B 192      24.265  17.168  14.805  1.00  0.00      B    H  
ATOM    597  O   HOH B 193       3.924  27.505  10.574  1.00  0.00      B    O  
ATOM    598  H1  HOH B 193       4.649  28.180  10.472  1.00  0.00      B    H  
ATOM    599  H2  HOH B 193       4.033  27.078  11.487  1.00  0.00      B    H  
ATOM    600  O   HOH B 194      23.171  37.300  29.220  1.00  0.00      B    O  
ATOM    601  H1  HOH B 194      22.818  37.754  28.389  1.00  0.00      B    H  
ATOM    602  H2  HOH B 194      24.111  37.051  29.156  1.00  0.00      B    H  
ATOM    603  O   HOH B 195       6.671  21.287  16.997  1.00  0.00      B    O  
ATOM    604  H1  HOH B 195       5.660  21.008  16.962  1.00  0.00      B    H  
ATOM    605  H2  HOH B 195       7.148  20.550  17.504  1.00  0.00      B    H  
ATOM    606  O   HOH B 196      34.071  31.272  12.514  1.00  0.00      B    O  
ATOM    607  H1  HOH B 196      34.264  32.074  13.006  1.00  0.00      B    H  
ATOM    608  H2  HOH B 196      33.613  30.567  13.052  1.00  0.00      B    H  
ATOM    609  O   HOH B 197      15.766  32.217  36.007  1.00  0.00      B    O  
ATOM    610  H1  HOH B 197      15.748  31.591  36.858  1.00  0.00      B    H  
ATOM    611  H2  HOH B 197      15.749  33.143  36.366  1.00  0.00      B    H  
ATOM    612  O   HOH B 198       5.528   7.917   1.296  1.00  0.00      B    O  
ATOM    613  H1  HOH B 198       5.554   8.441   0.405  1.00  0.00      B    H  
ATOM    614  H2  HOH B 198       6.248   7.199   1.212  1.00  0.00      B    H  
ATOM    615  O   HOH B 199      30.162  20.906  32.672  1.00  0.00      B    O  
ATOM    616  H1  HOH B 199      29.776  21.736  32.294  1.00  0.00      B    H  
ATOM    617  H2  HOH B 199      30.423  20.353  31.840  1.00  0.00      B    H  
ATOM    618  O   HOH B 200      21.441   9.564  27.001  1.00  0.00      B    O  
ATOM    619  H1  HOH B 200      21.374   9.985  27.963  1.00  0.00      B    H  
ATOM    620  H2  HOH B 200      21.552  10.290  26.359  1.00  0.00      B    H  
ATOM    621  O   HOH B 201       5.866  21.344  36.592  1.00  0.00      B    O  
ATOM    622  H1  HOH B 201       6.342  22.033  36.027  1.00  0.00      B    H  
ATOM    623  H2  HOH B 201       6.348  21.318  37.448  1.00  0.00      B    H  
ATOM    624  O   HOH B 202      36.696  34.043  28.951  1.00  0.00      B    O  
ATOM    625  H1  HOH B 202      36.597  33.328  29.702  1.00  0.00      B    H  
ATOM    626  H2  HOH B 202      37.697  34.245  28.864  1.00  0.00      B    H  
ATOM    627  O   HOH B 203       3.307  34.272  32.830  1.00  0.00      B    O  
ATOM    628  H1  HOH B 203       2.658  34.981  33.120  1.00  0.00      B    H  
ATOM    629  H2  HOH B 203       2.969  33.855  31.977  1.00  0.00      B    H  
ATOM    630  O   HOH B 204       2.154   1.292  16.080  1.00  0.00      B    O  
ATOM    631  H1  HOH B 204       1.750   0.888  15.236  1.00  0.00      B    H  
ATOM    632  H2  HOH B 204       3.123   1.525  15.822  1.00  0.00      B    H  
ATOM    633  O   HOH B 205      24.364  29.236   5.082  1.00  0.00      B    O  
ATOM    634  H1  HOH B 205      25.172  29.924   4.903  1.00  0.00      B    H  
ATOM    635  H2  HOH B 205      23.740  29.713   5.815  1.00  0.00      B    H  
ATOM    636  O   HOH B 206       1.707   2.936  13.178  1.00  0.00      B    O  
ATOM    637  H1  HOH B 206       2.014   3.836  12.862  1.00  0.00      B    H  
ATOM    638  H2  HOH B 206       2.275   2.245  12.692  1.00  0.00      B    H  
ATOM    639  O   HOH B 207      15.078  28.475  26.492  1.00  0.00      B    O  
ATOM    640  H1  HOH B 207      15.351  27.755  27.177  1.00  0.00      B    H  
ATOM    641  H2  HOH B 207      14.183  28.241  26.074  1.00  0.00      B    H  
ATOM    642  O   HOH B 208      13.651  12.984  14.546  1.00  0.00      B    O  
ATOM    643  H1  HOH B 208      14.371  12.257  14.357  1.00  0.00      B    H  
ATOM    644  H2  HOH B 208      12.846  12.486  14.932  1.00  0.00      B    H  
ATOM    645  O   HOH B 209      33.758  32.629  33.918  1.00  0.00      B    O  
ATOM    646  H1  HOH B 209      32.816  32.539  33.562  1.00  0.00      B    H  
ATOM    647  H2  HOH B 209      33.755  33.542  34.362  1.00  0.00      B    H  
ATOM    648  O   HOH B 210       5.987  34.496  33.773  1.00  0.00      B    O  
ATOM    649  H1  HOH B 210       5.142  34.186  33.305  1.00  0.00      B    H  
ATOM    650  H2  HOH B 210       6.482  35.121  33.182  1.00  0.00      B    H  
ATOM    651  O   HOH B 211      24.007  38.750   0.325  1.00  0.00      B    O  
ATOM    652  H1  HOH B 211      24.891  38.838  -0.195  1.00  0.00      B    H  
ATOM    653  H2  HOH B 211      24.131  37.995   1.004  1.00  0.00      B    H  
ATOM    654  O   HOH B 212       4.751  26.394  12.977  1.00  0.00      B    O  
ATOM    655  H1  HOH B 212       5.282  27.200  13.300  1.00  0.00      B    H  
ATOM    656  H2  HOH B 212       4.742  25.687  13.723  1.00  0.00      B    H  
ATOM    657  O   HOH B 213      30.490  37.351  28.572  1.00  0.00      B    O  
ATOM    658  H1  HOH B 213      30.116  38.080  29.207  1.00  0.00      B    H  
ATOM    659  H2  HOH B 213      29.954  37.368  27.716  1.00  0.00      B    H  
ATOM    660  O   HOH B 214       5.794  24.444  11.459  1.00  0.00      B    O  
ATOM    661  H1  HOH B 214       6.690  24.707  11.144  1.00  0.00      B    H  
ATOM    662  H2  HOH B 214       5.347  25.196  11.965  1.00  0.00      B    H  
ATOM    663  O   HOH B 215      34.192  19.222  18.712  1.00  0.00      B    O  
ATOM    664  H1  HOH B 215      34.885  19.842  18.358  1.00  0.00      B    H  
ATOM    665  H2  HOH B 215      34.745  18.648  19.353  1.00  0.00      B    H  
ATOM    666  O   HOH B 216       1.452  30.034  30.744  1.00  0.00      B    O  
ATOM    667  H1  HOH B 216       1.338  30.237  31.695  1.00  0.00      B    H  
ATOM    668  H2  HOH B 216       0.821  29.197  30.571  1.00  0.00      B    H  
ATOM    669  O   HOH B 217      32.265   9.436  21.905  1.00  0.00      B    O  
ATOM    670  H1  HOH B 217      31.976  10.153  22.631  1.00  0.00      B    H  
ATOM    671  H2  HOH B 217      32.750   8.682  22.410  1.00  0.00      B    H  
ATOM    672  O   HOH B 218      21.831  26.821   9.374  1.00  0.00      B    O  
ATOM    673  H1  HOH B 218      22.257  25.934   9.379  1.00  0.00      B    H  
ATOM    674  H2  HOH B 218      22.549  27.432   9.019  1.00  0.00      B    H  
ATOM    675  O   HOH B 219       9.693  22.158  32.951  1.00  0.00      B    O  
ATOM    676  H1  HOH B 219      10.386  22.906  33.026  1.00  0.00      B    H  
ATOM    677  H2  HOH B 219       9.403  22.025  31.991  1.00  0.00      B    H  
ATOM    678  O   HOH B 220      11.913  36.432   0.896  1.00  0.00      B    O  
ATOM    679  H1  HOH B 220      12.048  35.522   1.433  1.00  0.00      B    H  
ATOM    680  H2  HOH B 220      11.639  36.215  -0.008  1.00  0.00      B    H  
ATOM    681  O   HOH B 221      11.202  37.992  10.757  1.00  0.00      B    O  
ATOM    682  H1  HOH B 221      11.705  37.572  11.518  1.00  0.00      B    H  
ATOM    683  H2  HOH B 221      11.355  39.004  10.721  1.00  0.00      B    H  
ATOM    684  O   HOH B 222      16.653  10.670  10.351  1.00  0.00      B    O  
ATOM    685  H1  HOH B 222      16.783   9.680  10.228  1.00  0.00      B    H  
ATOM    686  H2  HOH B 222      16.344  10.992   9.437  1.00  0.00      B    H  
ATOM    687  O   HOH B 223      12.055  31.565  33.057  1.00  0.00      B    O  
ATOM    688  H1  HOH B 223      12.290  31.927  33.960  1.00  0.00      B    H  
ATOM    689  H2  HOH B 223      11.616  30.651  33.207  1.00  0.00      B    H  
ATOM    690  O   HOH B 224      24.673  34.030   5.448  1.00  0.00      B    O  
ATOM    691  H1  HOH B 224      25.476  33.478   5.724  1.00  0.00      B    H  
ATOM    692  H2  HOH B 224      24.044  33.512   4.825  1.00  0.00      B    H  
ATOM    693  O   HOH B 225       1.098  27.999  19.067  1.00  0.00      B    O  
ATOM    694  H1  HOH B 225       1.770  28.641  18.655  1.00  0.00      B    H  
ATOM    695  H2  HOH B 225       1.544  27.229  19.326  1.00  0.00      B    H  
ATOM    696  O   HOH B 226      12.272   9.519  12.961  1.00  0.00      B    O  
ATOM    697  H1  HOH B 226      12.194   8.828  12.203  1.00  0.00      B    H  
ATOM    698  H2  HOH B 226      12.712   9.102  13.781  1.00  0.00      B    H  
ATOM    699  O   HOH B 227      12.979  38.847   1.953  1.00  0.00      B    O  
ATOM    700  H1  HOH B 227      12.088  39.314   1.806  1.00  0.00      B    H  
ATOM    701  H2  HOH B 227      12.825  37.885   1.801  1.00  0.00      B    H  
ATOM    702  O   HOH B 228      18.827  35.780  15.038  1.00  0.00      B    O  
ATOM    703  H1  HOH B 228      19.156  34.849  14.662  1.00  0.00      B    H  
ATOM    704  H2  HOH B 228      17.916  35.712  15.419  1.00  0.00      B    H  
ATOM    705  O   HOH B 229      27.325  36.495  21.031  1.00  0.00      B    O  
ATOM    706  H1  HOH B 229      27.804  36.590  20.161  1.00  0.00      B    H  
ATOM    707  H2  HOH B 229      26.820  35.631  20.970  1.00  0.00      B    H  
ATOM    708  O   HOH B 230      18.957  27.052  20.979  1.00  0.00      B    O  
ATOM    709  H1  HOH B 230      18.182  26.898  21.667  1.00  0.00      B    H  
ATOM    710  H2  HOH B 230      19.575  27.820  21.396  1.00  0.00      B    H  
ATOM    711  O   HOH B 231      25.825  19.541   3.762  1.00  0.00      B    O  
ATOM    712  H1  HOH B 231      26.060  20.038   4.614  1.00  0.00      B    H  
ATOM    713  H2  HOH B 231      26.155  20.137   3.009  1.00  0.00      B    H  
ATOM    714  O   HOH B 232      36.781  26.813  21.413  1.00  0.00      B    O  
ATOM    715  H1  HOH B 232      37.148  25.954  21.013  1.00  0.00      B    H  
ATOM    716  H2  HOH B 232      35.828  26.633  21.790  1.00  0.00      B    H  
ATOM    717  O   HOH B 233      21.545  16.500  36.954  1.00  0.00      B    O  
ATOM    718  H1  HOH B 233      20.727  17.136  36.914  1.00  0.00      B    H  
ATOM    719  H2  HOH B 233      21.203  15.537  36.911  1.00  0.00      B    H  
ATOM    720  O   HOH B 234      25.137   2.007  11.587  1.00  0.00      B    O  
ATOM    721  H1  HOH B 234      24.971   2.015  10.614  1.00  0.00      B    H  
ATOM    722  H2  HOH B 234      25.732   2.797  11.806  1.00  0.00      B    H  
ATOM    723  O   HOH B 235      26.905   2.190  38.596  1.00  0.00      B    O  
ATOM    724  H1  HOH B 235      27.568   2.480  37.904  1.00  0.00      B    H  
ATOM    725  H2  HOH B 235      26.556   1.281  38.302  1.00  0.00      B    H  
ATOM    726  O   HOH B 236      14.111   3.983  23.556  1.00  0.00      B    O  
ATOM    727  H1  HOH B 236      15.002   3.942  23.121  1.00  0.00      B    H  
ATOM    728  H2  HOH B 236      13.596   3.243  23.182  1.00  0.00      B    H  
ATOM    729  O   HOH B 237       7.654  32.486  24.300  1.00  0.00      B    O  
ATOM    730  H1  HOH B 237       7.295  33.180  24.918  1.00  0.00      B    H  
ATOM    731  H2  HOH B 237       8.033  33.078  23.600  1.00  0.00      B    H  
ATOM    732  O   HOH B 238       2.834   5.164  28.157  1.00  0.00      B    O  
ATOM    733  H1  HOH B 238       2.401   6.101  28.077  1.00  0.00      B    H  
ATOM    734  H2  HOH B 238       3.819   5.327  28.343  1.00  0.00      B    H  
ATOM    735  O   HOH B 239      37.831  15.174  26.404  1.00  0.00      B    O  
ATOM    736  H1  HOH B 239      38.713  14.981  25.939  1.00  0.00      B    H  
ATOM    737  H2  HOH B 239      37.815  16.170  26.627  1.00  0.00      B    H  
ATOM    738  O   HOH B 240       8.109  38.692  27.200  1.00  0.00      B    O  
ATOM    739  H1  HOH B 240       8.235  39.293  26.368  1.00  0.00      B    H  
ATOM    740  H2  HOH B 240       7.128  38.530  27.297  1.00  0.00      B    H  
ATOM    741  O   HOH B 241       8.924  20.167   9.941  1.00  0.00      B    O  
ATOM    742  H1  HOH B 241       9.574  19.600   9.451  1.00  0.00      B    H  
ATOM    743  H2  HOH B 241       8.603  19.477  10.655  1.00  0.00      B    H  
ATOM    744  O   HOH B 242      20.673   4.810   7.526  1.00  0.00      B    O  
ATOM    745  H1  HOH B 242      19.773   4.518   7.245  1.00  0.00      B    H  
ATOM    746  H2  HOH B 242      20.632   4.924   8.559  1.00  0.00      B    H  
ATOM    747  O   HOH B 243       4.625  12.755  30.661  1.00  0.00      B    O  
ATOM    748  H1  HOH B 243       3.778  12.192  30.554  1.00  0.00      B    H  
ATOM    749  H2  HOH B 243       4.424  13.488  31.327  1.00  0.00      B    H  
ATOM    750  O   HOH B 244       1.918   2.341  38.676  1.00  0.00      B    O  
ATOM    751  H1  HOH B 244       2.131   3.011  39.403  1.00  0.00      B    H  
ATOM    752  H2  HOH B 244       0.893   2.209  38.578  1.00  0.00      B    H  
ATOM    753  O   HOH B 245      37.697   0.986  24.716  1.00  0.00      B    O  
ATOM    754  H1  HOH B 245      37.722   0.331  25.496  1.00  0.00      B    H  
ATOM    755  H2  HOH B 245      38.686   1.159  24.566  1.00  0.00      B    H  
ATOM    756  O   HOH B 246       3.410  37.260  19.109  1.00  0.00      B    O  
ATOM    757  H1  HOH B 246       3.506  37.190  18.136  1.00  0.00      B    H  
ATOM    758  H2  HOH B 246       2.700  38.019  19.269  1.00  0.00      B    H  
ATOM    759  O   HOH B 247       2.945  22.378  28.595  1.00  0.00      B    O  
ATOM    760  H1  HOH B 247       2.769  21.641  29.288  1.00  0.00      B    H  
ATOM    761  H2  HOH B 247       3.058  21.960  27.685  1.00  0.00      B    H  
ATOM    762  O   HOH B 248      37.877  12.806  38.312  1.00  0.00      B    O  
ATOM    763  H1  HOH B 248      37.465  13.687  38.283  1.00  0.00      B    H  
ATOM    764  H2  HOH B 248      38.824  12.940  38.030  1.00  0.00      B    H  
ATOM    765  O   HOH B 249      15.170  37.766  14.855  1.00  0.00      B    O  
ATOM    766  H1  HOH B 249      14.471  37.476  14.212  1.00  0.00      B    H  
ATOM    767  H2  HOH B 249      15.355  36.974  15.496  1.00  0.00      B    H  
ATOM    768  O   HOH B 250      11.440   4.911  22.949  1.00  0.00      B    O  
ATOM    769  H1  HOH B 250      11.434   3.902  22.659  1.00  0.00      B    H  
ATOM    770  H2  HOH B 250      12.216   5.330  22.494  1.00  0.00      B    H  
ATOM    771  O   HOH B 251      19.530  19.783  15.314  1.00  0.00      B    O  
ATOM    772  H1  HOH B 251      18.721  20.289  15.582  1.00  0.00      B    H  
ATOM    773  H2  HOH B 251      19.861  19.463  16.201  1.00  0.00      B    H  
ATOM    774  O   HOH B 252       3.589  34.408  28.349  1.00  0.00      B    O  
ATOM    775  H1  HOH B 252       3.422  33.632  28.976  1.00  0.00      B    H  
ATOM    776  H2  HOH B 252       3.167  35.229  28.702  1.00  0.00      B    H  
ATOM    777  O   HOH B 253      10.877  30.355  38.580  1.00  0.00      B    O  
ATOM    778  H1  HOH B 253      10.503  29.945  39.438  1.00  0.00      B    H  
ATOM    779  H2  HOH B 253      10.893  31.350  38.733  1.00  0.00      B    H  
ATOM    780  O   HOH B 254      16.605  10.833   7.609  1.00  0.00      B    O  
ATOM    781  H1  HOH B 254      17.452  10.304   7.681  1.00  0.00      B    H  
ATOM    782  H2  HOH B 254      16.735  11.708   7.037  1.00  0.00      B    H  
ATOM    783  O   HOH B 255      10.000  22.043  35.747  1.00  0.00      B    O  
ATOM    784  H1  HOH B 255       9.867  21.729  34.829  1.00  0.00      B    H  
ATOM    785  H2  HOH B 255      11.024  22.179  35.896  1.00  0.00      B    H  
ATOM    786  O   HOH B 256      17.992  16.896  21.324  1.00  0.00      B    O  
ATOM    787  H1  HOH B 256      17.627  17.775  21.648  1.00  0.00      B    H  
ATOM    788  H2  HOH B 256      17.420  16.220  21.732  1.00  0.00      B    H  
ATOM    789  O   HOH B 257      29.032  16.746  10.478  1.00  0.00      B    O  
ATOM    790  H1  HOH B 257      28.488  16.988   9.657  1.00  0.00      B    H  
ATOM    791  H2  HOH B 257      29.844  17.355  10.525  1.00  0.00      B    H  
ATOM    792  O   HOH B 258      24.438   7.742   1.863  1.00  0.00      B    O  
ATOM    793  H1  HOH B 258      23.738   7.906   1.177  1.00  0.00      B    H  
ATOM    794  H2  HOH B 258      25.124   7.147   1.482  1.00  0.00      B    H  
ATOM    795  O   HOH B 259      20.060  30.409  18.022  1.00  0.00      B    O  
ATOM    796  H1  HOH B 259      19.710  29.567  17.594  1.00  0.00      B    H  
ATOM    797  H2  HOH B 259      20.652  30.852  17.367  1.00  0.00      B    H  
ATOM    798  O   HOH B 260       0.651   9.056   2.546  1.00  0.00      B    O  
ATOM    799  H1  HOH B 260       1.632   9.183   2.764  1.00  0.00      B    H  
ATOM    800  H2  HOH B 260       0.305   9.904   2.058  1.00  0.00      B    H  
ATOM    801  O   HOH B 261       6.785   7.452  32.371  1.00  0.00      B    O  
ATOM    802  H1  HOH B 261       7.377   8.151  32.750  1.00  0.00      B    H  
ATOM    803  H2  HOH B 261       6.165   7.918  31.759  1.00  0.00      B    H  
ATOM    804  O   HOH B 262       0.980   7.637  23.261  1.00  0.00      B    O  
ATOM    805  H1  HOH B 262       0.462   7.612  24.176  1.00  0.00      B    H  
ATOM    806  H2  HOH B 262       0.313   7.715  22.540  1.00  0.00      B    H  
ATOM    807  O   HOH B 263      11.773  34.670   5.885  1.00  0.00      B    O  
ATOM    808  H1  HOH B 263      10.907  34.984   5.522  1.00  0.00      B    H  
ATOM    809  H2  HOH B 263      11.783  33.659   5.840  1.00  0.00      B    H  
ATOM    810  O   HOH B 264      23.859  26.390  26.403  1.00  0.00      B    O  
ATOM    811  H1  HOH B 264      24.764  25.982  26.435  1.00  0.00      B    H  
ATOM    812  H2  HOH B 264      23.183  25.622  26.267  1.00  0.00      B    H  
ATOM    813  O   HOH B 265      24.037  37.720  25.464  1.00  0.00      B    O  
ATOM    814  H1  HOH B 265      24.479  36.828  25.508  1.00  0.00      B    H  
ATOM    815  H2  HOH B 265      24.485  38.284  26.221  1.00  0.00      B    H  
ATOM    816  O   HOH B 266      23.060   1.502  33.739  1.00  0.00      B    O  
ATOM    817  H1  HOH B 266      22.612   0.785  34.377  1.00  0.00      B    H  
ATOM    818  H2  HOH B 266      23.296   1.097  32.826  1.00  0.00      B    H  
ATOM    819  O   HOH B 267       7.893  37.300  23.791  1.00  0.00      B    O  
ATOM    820  H1  HOH B 267       6.907  37.028  23.648  1.00  0.00      B    H  
ATOM    821  H2  HOH B 267       7.925  38.101  24.308  1.00  0.00      B    H  
ATOM    822  O   HOH B 268      30.213   4.771  15.433  1.00  0.00      B    O  
ATOM    823  H1  HOH B 268      30.149   4.516  14.457  1.00  0.00      B    H  
ATOM    824  H2  HOH B 268      29.511   4.315  15.990  1.00  0.00      B    H  
ATOM    825  O   HOH B 269      25.254  10.698  31.568  1.00  0.00      B    O  
ATOM    826  H1  HOH B 269      25.493  11.025  32.489  1.00  0.00      B    H  
ATOM    827  H2  HOH B 269      24.440  10.082  31.652  1.00  0.00      B    H  
ATOM    828  O   HOH B 270      13.398   9.852  31.777  1.00  0.00      B    O  
ATOM    829  H1  HOH B 270      12.363   9.887  31.962  1.00  0.00      B    H  
ATOM    830  H2  HOH B 270      13.566   8.940  31.417  1.00  0.00      B    H  
ATOM    831  O   HOH B 271      35.896   5.269   7.652  1.00  0.00      B    O  
ATOM    832  H1  HOH B 271      36.425   6.010   7.170  1.00  0.00      B    H  
ATOM    833  H2  HOH B 271      36.247   4.430   7.310  1.00  0.00      B    H  
ATOM    834  O   HOH B 272      37.624  22.265  34.727  1.00  0.00      B    O  
ATOM    835  H1  HOH B 272      36.808  21.664  34.469  1.00  0.00      B    H  
ATOM    836  H2  HOH B 272      38.515  21.757  34.708  1.00  0.00      B    H  
ATOM    837  O   HOH B 273       3.337  37.794  16.657  1.00  0.00      B    O  
ATOM    838  H1  HOH B 273       3.870  37.652  15.774  1.00  0.00      B    H  
ATOM    839  H2  HOH B 273       3.245  38.787  16.733  1.00  0.00      B    H  
ATOM    840  O   HOH B 274      32.319  28.785  10.735  1.00  0.00      B    O  
ATOM    841  H1  HOH B 274      31.689  29.583  10.746  1.00  0.00      B    H  
ATOM    842  H2  HOH B 274      32.282  28.285  11.670  1.00  0.00      B    H  
ATOM    843  O   HOH B 275      22.466   9.051   3.549  1.00  0.00      B    O  
ATOM    844  H1  HOH B 275      23.090   8.434   3.024  1.00  0.00      B    H  
ATOM    845  H2  HOH B 275      23.137   9.642   4.130  1.00  0.00      B    H  
ATOM    846  O   HOH B 276       8.999  35.254   5.343  1.00  0.00      B    O  
ATOM    847  H1  HOH B 276       8.931  36.088   5.896  1.00  0.00      B    H  
ATOM    848  H2  HOH B 276       8.632  34.546   5.973  1.00  0.00      B    H  
ATOM    849  O   HOH B 277      20.950  31.466   6.208  1.00  0.00      B    O  
ATOM    850  H1  HOH B 277      21.786  31.296   6.739  1.00  0.00      B    H  
ATOM    851  H2  HOH B 277      21.117  32.267   5.601  1.00  0.00      B    H  
ATOM    852  O   HOH B 278      36.428  32.168  33.279  1.00  0.00      B    O  
ATOM    853  H1  HOH B 278      35.612  32.587  33.736  1.00  0.00      B    H  
ATOM    854  H2  HOH B 278      36.226  31.203  33.151  1.00  0.00      B    H  
ATOM    855  O   HOH B 279       5.888  27.448   7.148  1.00  0.00      B    O  
ATOM    856  H1  HOH B 279       6.724  27.661   7.660  1.00  0.00      B    H  
ATOM    857  H2  HOH B 279       5.572  26.480   7.462  1.00  0.00      B    H  
ATOM    858  O   HOH B 280      29.403  14.337  36.933  1.00  0.00      B    O  
ATOM    859  H1  HOH B 280      29.985  14.587  36.123  1.00  0.00      B    H  
ATOM    860  H2  HOH B 280      28.828  13.522  36.694  1.00  0.00      B    H  
ATOM    861  O   HOH B 281      26.205  27.764   0.968  1.00  0.00      B    O  
ATOM    862  H1  HOH B 281      26.760  27.613   0.129  1.00  0.00      B    H  
ATOM    863  H2  HOH B 281      25.325  28.184   0.670  1.00  0.00      B    H  
ATOM    864  O   HOH B 282      35.141  32.363  16.930  1.00  0.00      B    O  
ATOM    865  H1  HOH B 282      34.841  33.006  17.676  1.00  0.00      B    H  
ATOM    866  H2  HOH B 282      35.165  32.937  16.073  1.00  0.00      B    H  
ATOM    867  O   HOH B 283      29.466  22.238   9.651  1.00  0.00      B    O  
ATOM    868  H1  HOH B 283      30.085  23.056   9.819  1.00  0.00      B    H  
ATOM    869  H2  HOH B 283      30.110  21.519   9.418  1.00  0.00      B    H  
ATOM    870  O   HOH B 284      12.495  16.802   1.161  1.00  0.00      B    O  
ATOM    871  H1  HOH B 284      12.411  16.577   2.171  1.00  0.00      B    H  
ATOM    872  H2  HOH B 284      11.715  17.444   0.969  1.00  0.00      B    H  
ATOM    873  O   HOH B 285      35.354   5.351  10.264  1.00  0.00      B    O  
ATOM    874  H1  HOH B 285      35.179   6.193  10.695  1.00  0.00      B    H  
ATOM    875  H2  HOH B 285      35.470   5.482   9.251  1.00  0.00      B    H  
ATOM    876  O   HOH B 286      20.768  18.799  17.651  1.00  0.00      B    O  
ATOM    877  H1  HOH B 286      20.298  18.006  18.063  1.00  0.00      B    H  
ATOM    878  H2  HOH B 286      21.722  18.540  17.462  1.00  0.00      B    H  
ATOM    879  O   HOH B 287       9.518  38.133  37.761  1.00  0.00      B    O  
ATOM    880  H1  HOH B 287       9.055  38.783  37.115  1.00  0.00      B    H  
ATOM    881  H2  HOH B 287      10.569  38.186  37.680  1.00  0.00      B    H  
ATOM    882  O   HOH B 288      39.014  29.675   2.073  1.00  0.00      B    O  
ATOM    883  H1  HOH B 288      39.209  29.520   3.085  1.00  0.00      B    H  
ATOM    884  H2  HOH B 288      38.504  28.849   1.762  1.00  0.00      B    H  
ATOM    885  O   HOH B 289       7.097  30.653  27.173  1.00  0.00      B    O  
ATOM    886  H1  HOH B 289       6.692  30.249  27.982  1.00  0.00      B    H  
ATOM    887  H2  HOH B 289       6.523  30.387  26.394  1.00  0.00      B    H  
ATOM    888  O   HOH B 290      15.635   0.750  32.901  1.00  0.00      B    O  
ATOM    889  H1  HOH B 290      15.925  -0.190  32.958  1.00  0.00      B    H  
ATOM    890  H2  HOH B 290      14.666   0.866  32.598  1.00  0.00      B    H  
ATOM    891  O   HOH B 291       1.733   8.890  14.105  1.00  0.00      B    O  
ATOM    892  H1  HOH B 291       0.790   8.520  14.070  1.00  0.00      B    H  
ATOM    893  H2  HOH B 291       2.142   8.772  15.048  1.00  0.00      B    H  
ATOM    894  O   HOH B 292      25.122  22.354  10.571  1.00  0.00      B    O  
ATOM    895  H1  HOH B 292      24.770  21.435  10.287  1.00  0.00      B    H  
ATOM    896  H2  HOH B 292      24.810  22.556  11.527  1.00  0.00      B    H  
ATOM    897  O   HOH B 293       4.033  33.692  36.998  1.00  0.00      B    O  
ATOM    898  H1  HOH B 293       4.529  34.590  37.166  1.00  0.00      B    H  
ATOM    899  H2  HOH B 293       3.291  33.653  37.711  1.00  0.00      B    H  
ATOM    900  O   HOH B 294       4.403  16.313   1.836  1.00  0.00      B    O  
ATOM    901  H1  HOH B 294       4.693  15.349   1.486  1.00  0.00      B    H  
ATOM    902  H2  HOH B 294       3.472  16.390   1.515  1.00  0.00      B    H  
ATOM    903  O   HOH B 295      22.508   9.937  10.969  1.00  0.00      B    O  
ATOM    904  H1  HOH B 295      22.573  10.777  10.345  1.00  0.00      B    H  
ATOM    905  H2  HOH B 295      23.265   9.313  10.687  1.00  0.00      B    H  
ATOM    906  O   HOH B 296       1.683  17.328  33.399  1.00  0.00      B    O  
ATOM    907  H1  HOH B 296       2.341  17.037  34.172  1.00  0.00      B    H  
ATOM    908  H2  HOH B 296       1.603  16.614  32.695  1.00  0.00      B    H  
ATOM    909  O   HOH B 297      32.676  14.276  20.906  1.00  0.00      B    O  
ATOM    910  H1  HOH B 297      32.915  14.828  20.052  1.00  0.00      B    H  
ATOM    911  H2  HOH B 297      32.209  13.363  20.611  1.00  0.00      B    H  
ATOM    912  O   HOH B 298      14.014  14.420   1.977  1.00  0.00      B    O  
ATOM    913  H1  HOH B 298      13.726  15.346   1.638  1.00  0.00      B    H  
ATOM    914  H2  HOH B 298      14.983  14.243   1.757  1.00  0.00      B    H  
ATOM    915  O   HOH B 299      27.947  31.883   9.198  1.00  0.00      B    O  
ATOM    916  H1  HOH B 299      27.774  32.207  10.180  1.00  0.00      B    H  
ATOM    917  H2  HOH B 299      28.207  32.655   8.621  1.00  0.00      B    H  
ATOM    918  O   HOH B 300       2.800   7.902  21.029  1.00  0.00      B    O  
ATOM    919  H1  HOH B 300       3.315   7.004  20.763  1.00  0.00      B    H  
ATOM    920  H2  HOH B 300       2.365   7.664  21.914  1.00  0.00      B    H  
ATOM    921  O   HOH B 301      36.965  28.304   4.913  1.00  0.00      B    O  
ATOM    922  H1  HOH B 301      36.302  28.573   4.185  1.00  0.00      B    H  
ATOM    923  H2  HOH B 301      37.227  27.400   4.658  1.00  0.00      B    H  
ATOM    924  O   HOH B 302       9.230   6.958  30.223  1.00  0.00      B    O  
ATOM    925  H1  HOH B 302       8.849   6.271  29.621  1.00  0.00      B    H  
ATOM    926  H2  HOH B 302      10.239   6.885  30.000  1.00  0.00      B    H  
ATOM    927  O   HOH B 303      21.862   3.688  30.334  1.00  0.00      B    O  
ATOM    928  H1  HOH B 303      21.158   3.477  30.986  1.00  0.00      B    H  
ATOM    929  H2  HOH B 303      21.533   4.472  29.832  1.00  0.00      B    H  
ATOM    930  O   HOH B 304       9.133  15.312  21.738  1.00  0.00      B    O  
ATOM    931  H1  HOH B 304       9.182  14.739  20.935  1.00  0.00      B    H  
ATOM    932  H2  HOH B 304       8.365  15.056  22.387  1.00  0.00      B    H  
ATOM    933  O   HOH B 305       2.052  29.335   9.137  1.00  0.00      B    O  
ATOM    934  H1  HOH B 305       1.260  29.754   9.601  1.00  0.00      B    H  
ATOM    935  H2  HOH B 305       2.335  28.607   9.785  1.00  0.00      B    H  
ATOM    936  O   HOH B 306      32.907  18.937  16.379  1.00  0.00      B    O  
ATOM    937  H1  HOH B 306      33.309  19.353  15.534  1.00  0.00      B    H  
ATOM    938  H2  HOH B 306      33.530  19.146  17.177  1.00  0.00      B    H  
ATOM    939  O   HOH B 307      38.513  25.281  37.900  1.00  0.00      B    O  
ATOM    940  H1  HOH B 307      39.054  25.847  37.218  1.00  0.00      B    H  
ATOM    941  H2  HOH B 307      38.925  24.351  37.913  1.00  0.00      B    H  
ATOM    942  O   HOH B 308       5.311  12.526  13.966  1.00  0.00      B    O  
ATOM    943  H1  HOH B 308       5.425  13.464  13.624  1.00  0.00      B    H  
ATOM    944  H2  HOH B 308       6.116  12.334  14.626  1.00  0.00      B    H  
ATOM    945  O   HOH B 309       0.008   0.664  36.190  1.00  0.00      B    O  
ATOM    946  H1  HOH B 309       0.591   1.470  35.892  1.00  0.00      B    H  
ATOM    947  H2  HOH B 309       0.631   0.007  36.662  1.00  0.00      B    H  
ATOM    948  O   HOH B 310      31.519   1.725  22.060  1.00  0.00      B    O  
ATOM    949  H1  HOH B 310      31.812   1.667  23.023  1.00  0.00      B    H  
ATOM    950  H2  HOH B 310      32.263   2.247  21.605  1.00  0.00      B    H  
ATOM    951  O   HOH B 311      18.483   1.817  39.254  1.00  0.00      B    O  
ATOM    952  H1  HOH B 311      19.294   2.430  38.962  1.00  0.00      B    H  
ATOM    953  H2  HOH B 311      18.845   0.905  38.988  1.00  0.00      B    H  
ATOM    954  O   HOH B 312       5.331   5.670   3.545  1.00  0.00      B    O  
ATOM    955  H1  HOH B 312       5.598   5.569   2.591  1.00  0.00      B    H  
ATOM    956  H2  HOH B 312       4.432   5.242   3.671  1.00  0.00      B    H  
ATOM    957  O   HOH B 313      10.785  12.864   4.489  1.00  0.00      B    O  
ATOM    958  H1  HOH B 313      10.304  12.440   3.687  1.00  0.00      B    H  
ATOM    959  H2  HOH B 313      11.322  12.094   4.809  1.00  0.00      B    H  
ATOM    960  O   HOH B 314       7.869  18.204  17.964  1.00  0.00      B    O  
ATOM    961  H1  HOH B 314       8.802  18.502  18.090  1.00  0.00      B    H  
ATOM    962  H2  HOH B 314       7.235  18.603  18.691  1.00  0.00      B    H  
ATOM    963  O   HOH B 315      13.177  16.244  13.422  1.00  0.00      B    O  
ATOM    964  H1  HOH B 315      14.165  16.187  13.242  1.00  0.00      B    H  
ATOM    965  H2  HOH B 315      12.731  15.392  13.160  1.00  0.00      B    H  
ATOM    966  O   HOH B 316       5.871   2.803  26.802  1.00  0.00      B    O  
ATOM    967  H1  HOH B 316       5.202   2.585  27.589  1.00  0.00      B    H  
ATOM    968  H2  HOH B 316       5.686   2.123  26.082  1.00  0.00      B    H  
ATOM    969  O   HOH B 317      26.551  36.001  12.423  1.00  0.00      B    O  
ATOM    970  H1  HOH B 317      27.369  35.514  12.748  1.00  0.00      B    H  
ATOM    971  H2  HOH B 317      26.546  36.840  12.954  1.00  0.00      B    H  
ATOM    972  O   HOH B 318      33.982  35.505  23.083  1.00  0.00      B    O  
ATOM    973  H1  HOH B 318      34.456  35.048  22.306  1.00  0.00      B    H  
ATOM    974  H2  HOH B 318      33.108  35.039  23.159  1.00  0.00      B    H  
ATOM    975  O   HOH B 319       2.350  27.405  15.572  1.00  0.00      B    O  
ATOM    976  H1  HOH B 319       1.785  27.833  14.915  1.00  0.00      B    H  
ATOM    977  H2  HOH B 319       2.114  26.414  15.643  1.00  0.00      B    H  
ATOM    978  O   HOH B 320      11.916   8.549  35.243  1.00  0.00      B    O  
ATOM    979  H1  HOH B 320      11.613   7.820  34.523  1.00  0.00      B    H  
ATOM    980  H2  HOH B 320      12.679   8.046  35.767  1.00  0.00      B    H  
ATOM    981  O   HOH B 321       8.262  36.617  29.727  1.00  0.00      B    O  
ATOM    982  H1  HOH B 321       9.237  36.375  29.430  1.00  0.00      B    H  
ATOM    983  H2  HOH B 321       7.809  37.003  28.925  1.00  0.00      B    H  
ATOM    984  O   HOH B 322      11.747  29.083  30.044  1.00  0.00      B    O  
ATOM    985  H1  HOH B 322      12.146  30.000  29.975  1.00  0.00      B    H  
ATOM    986  H2  HOH B 322      10.749  29.142  30.091  1.00  0.00      B    H  
ATOM    987  O   HOH B 323      10.523  12.218  15.503  1.00  0.00      B    O  
ATOM    988  H1  HOH B 323      10.245  12.832  16.202  1.00  0.00      B    H  
ATOM    989  H2  HOH B 323      11.281  11.576  15.829  1.00  0.00      B    H  
ATOM    990  O   HOH B 324      25.892   5.250  10.071  1.00  0.00      B    O  
ATOM    991  H1  HOH B 324      25.638   4.678   9.296  1.00  0.00      B    H  
ATOM    992  H2  HOH B 324      25.083   5.768  10.303  1.00  0.00      B    H  
ATOM    993  O   HOH B 325      21.127  13.868   1.989  1.00  0.00      B    O  
ATOM    994  H1  HOH B 325      21.448  14.630   1.474  1.00  0.00      B    H  
ATOM    995  H2  HOH B 325      21.916  13.291   2.264  1.00  0.00      B    H  
ATOM    996  O   HOH B 326      28.368   8.352  24.771  1.00  0.00      B    O  
ATOM    997  H1  HOH B 326      28.514   8.616  23.832  1.00  0.00      B    H  
ATOM    998  H2  HOH B 326      28.980   8.869  25.374  1.00  0.00      B    H  
ATOM    999  O   HOH B 327      12.576  25.611  24.781  1.00  0.00      B    O  
ATOM   1000  H1  HOH B 327      12.873  25.475  25.745  1.00  0.00      B    H  
ATOM   1001  H2  HOH B 327      12.450  24.615  24.395  1.00  0.00      B    H  
ATOM   1002  O   HOH B 328       5.414  27.781  22.751  1.00  0.00      B    O  
ATOM   1003  H1  HOH B 328       4.563  27.251  22.928  1.00  0.00      B    H  
ATOM   1004  H2  HOH B 328       5.494  28.612  23.372  1.00  0.00      B    H  
ATOM   1005  O   HOH B 329      34.214   8.165   9.850  1.00  0.00      B    O  
ATOM   1006  H1  HOH B 329      33.896   7.729  10.753  1.00  0.00      B    H  
ATOM   1007  H2  HOH B 329      33.849   7.530   9.151  1.00  0.00      B    H  
ATOM   1008  O   HOH B 330      30.863   3.299   0.684  1.00  0.00      B    O  
ATOM   1009  H1  HOH B 330      31.874   3.179   0.671  1.00  0.00      B    H  
ATOM   1010  H2  HOH B 330      30.517   3.166  -0.268  1.00  0.00      B    H  
ATOM   1011  O   HOH B 331       2.045  36.660  29.321  1.00  0.00      B    O  
ATOM   1012  H1  HOH B 331       1.445  37.130  28.629  1.00  0.00      B    H  
ATOM   1013  H2  HOH B 331       1.462  36.235  30.043  1.00  0.00      B    H  
ATOM   1014  O   HOH B 332      11.093  33.879  10.020  1.00  0.00      B    O  
ATOM   1015  H1  HOH B 332      11.193  33.718  10.968  1.00  0.00      B    H  
ATOM   1016  H2  HOH B 332      11.998  33.802   9.585  1.00  0.00      B    H  
ATOM   1017  O   HOH B 333      37.292   0.508   2.970  1.00  0.00      B    O  
ATOM   1018  H1  HOH B 333      37.194  -0.039   2.178  1.00  0.00      B    H  
ATOM   1019  H2  HOH B 333      37.485   1.476   2.742  1.00  0.00      B    H  
ATOM   1020  O   HOH B 334       6.778  24.831  19.646  1.00  0.00      B    O  
ATOM   1021  H1  HOH B 334       6.661  24.216  20.433  1.00  0.00      B    H  
ATOM   1022  H2  HOH B 334       7.106  25.739  20.009  1.00  0.00      B    H  
ATOM   1023  O   HOH B 335      28.068  11.375  12.424  1.00  0.00      B    O  
ATOM   1024  H1  HOH B 335      27.613  10.661  11.874  1.00  0.00      B    H  
ATOM   1025  H2  HOH B 335      28.002  12.255  11.894  1.00  0.00      B    H  
ATOM   1026  O   HOH B 336      39.042  11.412  29.089  1.00  0.00      B    O  
ATOM   1027  H1  HOH B 336      38.352  10.665  29.214  1.00  0.00      B    H  
ATOM   1028  H2  HOH B 336      39.637  11.109  28.356  1.00  0.00      B    H  
ATOM   1029  O   HOH B 337      32.735  26.721   5.368  1.00  0.00      B    O  
ATOM   1030  H1  HOH B 337      32.849  25.871   5.806  1.00  0.00      B    H  
ATOM   1031  H2  HOH B 337      32.724  27.395   6.130  1.00  0.00      B    H  
ATOM   1032  O   HOH B 338      22.474  37.594   7.919  1.00  0.00      B    O  
ATOM   1033  H1  HOH B 338      21.554  38.013   7.668  1.00  0.00      B    H  
ATOM   1034  H2  HOH B 338      22.332  37.347   8.892  1.00  0.00      B    H  
ATOM   1035  O   HOH B 339      19.205  23.177   9.959  1.00  0.00      B    O  
ATOM   1036  H1  HOH B 339      19.714  23.630  10.704  1.00  0.00      B    H  
ATOM   1037  H2  HOH B 339      19.279  23.710   9.123  1.00  0.00      B    H  
ATOM   1038  O   HOH B 340      23.179  15.674  12.318  1.00  0.00      B    O  
ATOM   1039  H1  HOH B 340      24.076  16.079  12.626  1.00  0.00      B    H  
ATOM   1040  H2  HOH B 340      23.177  14.690  12.519  1.00  0.00      B    H  
ATOM   1041  O   HOH B 341       7.337  14.340  23.683  1.00  0.00      B    O  
ATOM   1042  H1  HOH B 341       6.428  14.785  23.821  1.00  0.00      B    H  
ATOM   1043  H2  HOH B 341       7.682  14.012  24.595  1.00  0.00      B    H  
ATOM   1044  O   HOH B 342      10.386   2.578  16.004  1.00  0.00      B    O  
ATOM   1045  H1  HOH B 342      10.031   1.629  16.159  1.00  0.00      B    H  
ATOM   1046  H2  HOH B 342      11.199   2.599  15.390  1.00  0.00      B    H  
ATOM   1047  O   HOH B 343      16.809  18.827  23.153  1.00  0.00      B    O  
ATOM   1048  H1  HOH B 343      15.872  18.601  23.125  1.00  0.00      B    H  
ATOM   1049  H2  HOH B 343      17.101  19.029  24.093  1.00  0.00      B    H  
ATOM   1050  O   HOH B 344      13.703   2.425  36.257  1.00  0.00      B    O  
ATOM   1051  H1  HOH B 344      14.471   1.772  36.496  1.00  0.00      B    H  
ATOM   1052  H2  HOH B 344      13.942   3.322  36.726  1.00  0.00      B    H  
ATOM   1053  O   HOH B 345      30.914  18.135   4.154  1.00  0.00      B    O  
ATOM   1054  H1  HOH B 345      31.459  18.156   5.049  1.00  0.00      B    H  
ATOM   1055  H2  HOH B 345      30.380  18.969   4.120  1.00  0.00      B    H  
ATOM   1056  O   HOH B 346      19.574  22.640   1.220  1.00  0.00      B    O  
ATOM   1057  H1  HOH B 346      18.764  22.557   1.797  1.00  0.00      B    H  
ATOM   1058  H2  HOH B 346      19.598  21.912   0.460  1.00  0.00      B    H  
ATOM   1059  O   HOH B 347       4.580  36.720  35.047  1.00  0.00      B    O  
ATOM   1060  H1  HOH B 347       3.614  36.526  34.879  1.00  0.00      B    H  
ATOM   1061  H2  HOH B 347       5.107  35.867  34.824  1.00  0.00      B    H  
ATOM   1062  O   HOH B 348      26.379  20.315  26.632  1.00  0.00      B    O  
ATOM   1063  H1  HOH B 348      26.651  19.384  26.392  1.00  0.00      B    H  
ATOM   1064  H2  HOH B 348      25.406  20.276  26.915  1.00  0.00      B    H  
ATOM   1065  O   HOH B 349       4.730  21.530  20.136  1.00  0.00      B    O  
ATOM   1066  H1  HOH B 349       3.788  21.549  19.756  1.00  0.00      B    H  
ATOM   1067  H2  HOH B 349       4.635  21.779  21.118  1.00  0.00      B    H  
ATOM   1068  O   HOH B 350       5.600  31.594   6.272  1.00  0.00      B    O  
ATOM   1069  H1  HOH B 350       5.886  30.713   5.867  1.00  0.00      B    H  
ATOM   1070  H2  HOH B 350       4.675  31.506   6.739  1.00  0.00      B    H  
ATOM   1071  O   HOH B 351      11.947  10.435   1.375  1.00  0.00      B    O  
ATOM   1072  H1  HOH B 351      12.973  10.597   1.352  1.00  0.00      B    H  
ATOM   1073  H2  HOH B 351      11.683   9.974   2.248  1.00  0.00      B    H  
ATOM   1074  O   HOH B 352       5.952  37.547  38.676  1.00  0.00      B    O  
ATOM   1075  H1  HOH B 352       5.202  38.194  38.470  1.00  0.00      B    H  
ATOM   1076  H2  HOH B 352       6.666  38.173  38.992  1.00  0.00      B    H  
ATOM   1077  O   HOH B 353       7.754   3.514  19.750  1.00  0.00      B    O  
ATOM   1078  H1  HOH B 353       7.677   3.014  20.631  1.00  0.00      B    H  
ATOM   1079  H2  HOH B 353       6.948   3.374  19.150  1.00  0.00      B    H  
ATOM   1080  O   HOH B 354      16.529   8.464  14.394  1.00  0.00      B    O  
ATOM   1081  H1  HOH B 354      16.640   7.526  14.721  1.00  0.00      B    H  
ATOM   1082  H2  HOH B 354      17.414   8.767  13.834  1.00  0.00      B    H  
ATOM   1083  O   HOH B 355      31.737  17.216  37.764  1.00  0.00      B    O  
ATOM   1084  H1  HOH B 355      31.963  16.558  37.086  1.00  0.00      B    H  
ATOM   1085  H2  HOH B 355      31.082  17.929  37.406  1.00  0.00      B    H  
ATOM   1086  O   HOH B 356       3.768  32.108  13.265  1.00  0.00      B    O  
ATOM   1087  H1  HOH B 356       4.343  32.281  14.103  1.00  0.00      B    H  
ATOM   1088  H2  HOH B 356       4.280  32.544  12.524  1.00  0.00      B    H  
ATOM   1089  O   HOH B 357      19.200   5.582  12.865  1.00  0.00      B    O  
ATOM   1090  H1  HOH B 357      19.853   6.360  13.028  1.00  0.00      B    H  
ATOM   1091  H2  HOH B 357      19.120   5.012  13.689  1.00  0.00      B    H  
ATOM   1092  O   HOH B 358      23.760  39.028  31.386  1.00  0.00      B    O  
ATOM   1093  H1  HOH B 358      24.402  38.243  31.396  1.00  0.00      B    H  
ATOM   1094  H2  HOH B 358      23.154  38.856  30.582  1.00  0.00      B    H  
ATOM   1095  O   HOH B 359      32.042  18.234   6.574  1.00  0.00      B    O  
ATOM   1096  H1  HOH B 359      31.830  18.206   7.520  1.00  0.00      B    H  
ATOM   1097  H2  HOH B 359      33.037  18.513   6.395  1.00  0.00      B    H  
ATOM   1098  O   HOH B 360      34.346   7.493  28.529  1.00  0.00      B    O  
ATOM   1099  H1  HOH B 360      34.862   7.033  29.258  1.00  0.00      B    H  
ATOM   1100  H2  HOH B 360      33.920   8.278  28.922  1.00  0.00      B    H  
ATOM   1101  O   HOH B 361      10.610  11.902  26.484  1.00  0.00      B    O  
ATOM   1102  H1  HOH B 361      11.212  12.689  26.311  1.00  0.00      B    H  
ATOM   1103  H2  HOH B 361      10.569  11.370  25.594  1.00  0.00      B    H  
ATOM   1104  O   HOH B 362      12.218  28.515  25.102  1.00  0.00      B    O  
ATOM   1105  H1  HOH B 362      11.547  28.859  25.764  1.00  0.00      B    H  
ATOM   1106  H2  HOH B 362      12.022  27.521  25.026  1.00  0.00      B    H  
ATOM   1107  O   HOH B 363      14.273   5.166   7.910  1.00  0.00      B    O  
ATOM   1108  H1  HOH B 363      13.660   4.572   7.341  1.00  0.00      B    H  
ATOM   1109  H2  HOH B 363      14.684   4.644   8.619  1.00  0.00      B    H  
ATOM   1110  O   HOH B 364      34.797  15.004  11.742  1.00  0.00      B    O  
ATOM   1111  H1  HOH B 364      35.582  15.154  11.099  1.00  0.00      B    H  
ATOM   1112  H2  HOH B 364      35.005  15.509  12.606  1.00  0.00      B    H  
ATOM   1113  O   HOH B 365      25.188  29.160  21.884  1.00  0.00      B    O  
ATOM   1114  H1  HOH B 365      24.380  28.593  21.924  1.00  0.00      B    H  
ATOM   1115  H2  HOH B 365      25.659  28.988  21.005  1.00  0.00      B    H  
ATOM   1116  O   HOH B 366       1.514  20.327  15.639  1.00  0.00      B    O  
ATOM   1117  H1  HOH B 366       1.881  21.308  15.430  1.00  0.00      B    H  
ATOM   1118  H2  HOH B 366       1.668  19.792  14.772  1.00  0.00      B    H  
ATOM   1119  O   HOH B 367      37.354   1.493  10.671  1.00  0.00      B    O  
ATOM   1120  H1  HOH B 367      36.812   1.150   9.885  1.00  0.00      B    H  
ATOM   1121  H2  HOH B 367      36.957   2.353  10.891  1.00  0.00      B    H  
ATOM   1122  O   HOH B 368      31.573   4.709   9.144  1.00  0.00      B    O  
ATOM   1123  H1  HOH B 368      32.137   5.352   8.613  1.00  0.00      B    H  
ATOM   1124  H2  HOH B 368      30.624   4.666   8.722  1.00  0.00      B    H  
ATOM   1125  O   HOH B 369      38.740   1.124   7.658  1.00  0.00      B    O  
ATOM   1126  H1  HOH B 369      37.781   1.274   7.609  1.00  0.00      B    H  
ATOM   1127  H2  HOH B 369      39.249   2.001   7.890  1.00  0.00      B    H  
ATOM   1128  O   HOH B 370      33.891  17.168  10.420  1.00  0.00      B    O  
ATOM   1129  H1  HOH B 370      34.175  16.236  10.790  1.00  0.00      B    H  
ATOM   1130  H2  HOH B 370      34.795  17.541  10.008  1.00  0.00      B    H  
ATOM   1131  O   HOH B 371      30.811  37.110  13.255  1.00  0.00      B    O  
ATOM   1132  H1  HOH B 371      31.565  37.409  12.679  1.00  0.00      B    H  
ATOM   1133  H2  HOH B 371      30.759  37.753  14.065  1.00  0.00      B    H  
ATOM   1134  O   HOH B 372      26.489  29.143  10.479  1.00  0.00      B    O  
ATOM   1135  H1  HOH B 372      26.748  29.276   9.521  1.00  0.00      B    H  
ATOM   1136  H2  HOH B 372      27.085  28.506  10.915  1.00  0.00      B    H  
ATOM   1137  O   HOH B 373      34.102  12.374  34.987  1.00  0.00      B    O  
ATOM   1138  H1  HOH B 373      34.082  12.734  35.916  1.00  0.00      B    H  
ATOM   1139  H2  HOH B 373      33.253  11.938  34.781  1.00  0.00      B    H  
ATOM   1140  O   HOH B 374      23.798   9.389   8.216  1.00  0.00      B    O  
ATOM   1141  H1  HOH B 374      24.381   8.964   7.454  1.00  0.00      B    H  
ATOM   1142  H2  HOH B 374      22.846   9.520   7.950  1.00  0.00      B    H  
ATOM   1143  O   HOH B 375      33.840  21.750  31.104  1.00  0.00      B    O  
ATOM   1144  H1  HOH B 375      34.025  22.404  31.880  1.00  0.00      B    H  
ATOM   1145  H2  HOH B 375      32.954  21.912  30.656  1.00  0.00      B    H  
ATOM   1146  O   HOH B 376      19.072  21.696  31.774  1.00  0.00      B    O  
ATOM   1147  H1  HOH B 376      19.032  22.481  31.119  1.00  0.00      B    H  
ATOM   1148  H2  HOH B 376      18.993  22.094  32.702  1.00  0.00      B    H  
ATOM   1149  O   HOH B 377       8.829  21.729  30.315  1.00  0.00      B    O  
ATOM   1150  H1  HOH B 377       9.482  21.728  29.523  1.00  0.00      B    H  
ATOM   1151  H2  HOH B 377       8.183  20.968  30.145  1.00  0.00      B    H  
ATOM   1152  O   HOH B 378       1.334  11.480  26.795  1.00  0.00      B    O  
ATOM   1153  H1  HOH B 378       1.284  12.462  26.462  1.00  0.00      B    H  
ATOM   1154  H2  HOH B 378       1.199  10.862  26.009  1.00  0.00      B    H  
ATOM   1155  O   HOH B 379      11.867   2.461  38.668  1.00  0.00      B    O  
ATOM   1156  H1  HOH B 379      12.457   2.557  39.505  1.00  0.00      B    H  
ATOM   1157  H2  HOH B 379      12.451   2.204  37.841  1.00  0.00      B    H  
ATOM   1158  O   HOH B 380      33.349  35.765  37.676  1.00  0.00      B    O  
ATOM   1159  H1  HOH B 380      33.075  36.684  37.470  1.00  0.00      B    H  
ATOM   1160  H2  HOH B 380      32.610  35.303  38.168  1.00  0.00      B    H  
ATOM   1161  O   HOH B 381      33.190  29.086  38.470  1.00  0.00      B    O  
ATOM   1162  H1  HOH B 381      32.298  28.593  38.317  1.00  0.00      B    H  
ATOM   1163  H2  HOH B 381      33.436  29.472  37.541  1.00  0.00      B    H  
ATOM   1164  O   HOH B 382      15.674  34.852  37.510  1.00  0.00      B    O  
ATOM   1165  H1  HOH B 382      14.827  34.363  37.717  1.00  0.00      B    H  
ATOM   1166  H2  HOH B 382      15.994  35.314  38.340  1.00  0.00      B    H  
ATOM   1167  O   HOH B 383       9.405  11.904   9.227  1.00  0.00      B    O  
ATOM   1168  H1  HOH B 383       9.896  12.686   9.739  1.00  0.00      B    H  
ATOM   1169  H2  HOH B 383      10.050  11.566   8.561  1.00  0.00      B    H  
ATOM   1170  O   HOH B 384       8.018  18.388   3.953  1.00  0.00      B    O  
ATOM   1171  H1  HOH B 384       8.217  18.130   4.843  1.00  0.00      B    H  
ATOM   1172  H2  HOH B 384       6.978  18.501   3.936  1.00  0.00      B    H  
ATOM   1173  O   HOH B 385       8.791  33.304  13.675  1.00  0.00      B    O  
ATOM   1174  H1  HOH B 385       7.980  33.319  13.056  1.00  0.00      B    H  
ATOM   1175  H2  HOH B 385       9.314  34.125  13.439  1.00  0.00      B    H  
ATOM   1176  O   HOH B 386       6.919  26.785  31.739  1.00  0.00      B    O  
ATOM   1177  H1  HOH B 386       7.145  25.824  31.521  1.00  0.00      B    H  
ATOM   1178  H2  HOH B 386       6.040  26.967  31.337  1.00  0.00      B    H  
ATOM   1179  O   HOH B 387      28.954  27.211  31.650  1.00  0.00      B    O  
ATOM   1180  H1  HOH B 387      28.108  27.475  31.183  1.00  0.00      B    H  
ATOM   1181  H2  HOH B 387      29.334  28.106  31.960  1.00  0.00      B    H  
ATOM   1182  O   HOH B 388      18.673  31.772   2.462  1.00  0.00      B    O  
ATOM   1183  H1  HOH B 388      17.882  32.206   2.105  1.00  0.00      B    H  
ATOM   1184  H2  HOH B 388      18.446  30.940   2.882  1.00  0.00      B    H  
ATOM   1185  O   HOH B 389      32.391  25.512   0.549  1.00  0.00      B    O  
ATOM   1186  H1  HOH B 389      32.664  25.611  -0.443  1.00  0.00      B    H  
ATOM   1187  H2  HOH B 389      31.648  24.833   0.662  1.00  0.00      B    H  
ATOM   1188  O   HOH B 390      35.920  17.351  -0.101  1.00  0.00      B    O  
ATOM   1189  H1  HOH B 390      36.304  17.292   0.826  1.00  0.00      B    H  
ATOM   1190  H2  HOH B 390      36.093  16.414  -0.546  1.00  0.00      B    H  
ATOM   1191  O   HOH B 391       8.523  19.423  15.378  1.00  0.00      B    O  
ATOM   1192  H1  HOH B 391       7.797  19.600  14.645  1.00  0.00      B    H  
ATOM   1193  H2  HOH B 391       8.139  18.672  15.975  1.00  0.00      B    H  
ATOM   1194  O   HOH B 392       7.368  14.191  18.506  1.00  0.00      B    O  
ATOM   1195  H1  HOH B 392       8.294  14.106  18.972  1.00  0.00      B    H  
ATOM   1196  H2  HOH B 392       6.997  13.280  18.437  1.00  0.00      B    H  
ATOM   1197  O   HOH B 393       5.221   6.357  28.304  1.00  0.00      B    O  
ATOM   1198  H1  HOH B 393       6.075   5.790  28.397  1.00  0.00      B    H  
ATOM   1199  H2  HOH B 393       5.143   6.996  29.155  1.00  0.00      B    H  
ATOM   1200  O   HOH B 394       4.265  26.013  33.587  1.00  0.00      B    O  
ATOM   1201  H1  HOH B 394       4.906  26.622  34.138  1.00  0.00      B    H  
ATOM   1202  H2  HOH B 394       4.271  26.369  32.639  1.00  0.00      B    H  
ATOM   1203  O   HOH B 395       5.114  24.886   7.395  1.00  0.00      B    O  
ATOM   1204  H1  HOH B 395       4.324  24.405   6.929  1.00  0.00      B    H  
ATOM   1205  H2  HOH B 395       5.963  24.330   7.285  1.00  0.00      B    H  
ATOM   1206  O   HOH B 396      25.522  36.710   9.883  1.00  0.00      B    O  
ATOM   1207  H1  HOH B 396      25.741  36.305  10.783  1.00  0.00      B    H  
ATOM   1208  H2  HOH B 396      25.202  35.963   9.247  1.00  0.00      B    H  
ATOM   1209  O   HOH B 397      26.424  26.921  28.857  1.00  0.00      B    O  
ATOM   1210  H1  HOH B 397      26.516  27.159  27.914  1.00  0.00      B    H  
ATOM   1211  H2  HOH B 397      26.679  27.719  29.403  1.00  0.00      B    H  
ATOM   1212  O   HOH B 398       6.683   5.620  17.204  1.00  0.00      B    O  
ATOM   1213  H1  HOH B 398       5.824   5.062  17.415  1.00  0.00      B    H  
ATOM   1214  H2  HOH B 398       7.327   5.097  16.552  1.00  0.00      B    H  
ATOM   1215  O   HOH B 399       8.681   7.922  25.997  1.00  0.00      B    O  
ATOM   1216  H1  HOH B 399       8.525   8.363  26.885  1.00  0.00      B    H  
ATOM   1217  H2  HOH B 399       9.084   7.036  26.312  1.00  0.00      B    H  
ATOM   1218  O   HOH B 400      29.456  36.022  32.263  1.00  0.00      B    O  
ATOM   1219  H1  HOH B 400      29.127  36.999  32.132  1.00  0.00      B    H  
ATOM   1220  H2  HOH B 400      29.634  35.595  31.363  1.00  0.00      B    H  
ATOM   1221  O   HOH B 401      29.104  19.704  28.981  1.00  0.00      B    O  
ATOM   1222  H1  HOH B 401      28.329  20.382  29.148  1.00  0.00      B    H  
ATOM   1223  H2  HOH B 401      29.598  20.130  28.191  1.00  0.00      B    H  
ATOM   1224  O   HOH B 402       9.514  29.790   1.995  1.00  0.00      B    O  
ATOM   1225  H1  HOH B 402       9.013  30.595   2.346  1.00  0.00      B    H  
ATOM   1226  H2  HOH B 402       8.776  29.077   1.807  1.00  0.00      B    H  
ATOM   1227  O   HOH B 403      19.380  13.058  28.630  1.00  0.00      B    O  
ATOM   1228  H1  HOH B 403      19.114  12.955  29.644  1.00  0.00      B    H  
ATOM   1229  H2  HOH B 403      20.332  13.361  28.565  1.00  0.00      B    H  
ATOM   1230  O   HOH B 404      10.241  28.940  27.276  1.00  0.00      B    O  
ATOM   1231  H1  HOH B 404       9.633  28.768  28.095  1.00  0.00      B    H  
ATOM   1232  H2  HOH B 404      10.712  29.811  27.515  1.00  0.00      B    H  
ATOM   1233  O   HOH B 405      28.168  10.736  31.498  1.00  0.00      B    O  
ATOM   1234  H1  HOH B 405      27.371  10.785  32.036  1.00  0.00      B    H  
ATOM   1235  H2  HOH B 405      28.178   9.905  30.935  1.00  0.00      B    H  
ATOM   1236  O   HOH B 406       1.473  33.570   7.765  1.00  0.00      B    O  
ATOM   1237  H1  HOH B 406       0.463  33.212   7.783  1.00  0.00      B    H  
ATOM   1238  H2  HOH B 406       2.127  32.781   7.648  1.00  0.00      B    H  
ATOM   1239  O   HOH B 407      31.339  29.446  17.767  1.00  0.00      B    O  
ATOM   1240  H1  HOH B 407      31.086  29.450  16.773  1.00  0.00      B    H  
ATOM   1241  H2  HOH B 407      30.466  29.259  18.230  1.00  0.00      B    H  
ATOM   1242  O   HOH B 408      16.167   7.041  34.855  1.00  0.00      B    O  
ATOM   1243  H1  HOH B 408      15.503   7.255  35.572  1.00  0.00      B    H  
ATOM   1244  H2  HOH B 408      15.814   6.233  34.367  1.00  0.00      B    H  
ATOM   1245  O   HOH B 409      33.829  23.489  19.856  1.00  0.00      B    O  
ATOM   1246  H1  HOH B 409      33.877  24.374  20.201  1.00  0.00      B    H  
ATOM   1247  H2  HOH B 409      34.748  23.064  19.901  1.00  0.00      B    H  
ATOM   1248  O   HOH B 410       0.219  18.740  25.240  1.00  0.00      B    O  
ATOM   1249  H1  HOH B 410      -0.734  18.477  24.947  1.00  0.00      B    H  
ATOM   1250  H2  HOH B 410       0.788  18.010  24.952  1.00  0.00      B    H  
ATOM   1251  O   HOH B 411      30.146  34.658  23.890  1.00  0.00      B    O  
ATOM   1252  H1  HOH B 411      30.349  35.608  23.571  1.00  0.00      B    H  
ATOM   1253  H2  HOH B 411      29.822  34.128  23.124  1.00  0.00      B    H  
ATOM   1254  O   HOH B 412      23.355  14.265  35.922  1.00  0.00      B    O  
ATOM   1255  H1  HOH B 412      23.453  15.217  35.728  1.00  0.00      B    H  
ATOM   1256  H2  HOH B 412      22.398  14.009  35.930  1.00  0.00      B    H  
ATOM   1257  O   HOH B 413      36.338   9.185   8.441  1.00  0.00      B    O  
ATOM   1258  H1  HOH B 413      35.606   9.021   9.123  1.00  0.00      B    H  
ATOM   1259  H2  HOH B 413      36.165  10.001   7.842  1.00  0.00      B    H  
ATOM   1260  O   HOH B 414      17.973  14.778  38.320  1.00  0.00      B    O  
ATOM   1261  H1  HOH B 414      18.405  14.476  37.501  1.00  0.00      B    H  
ATOM   1262  H2  HOH B 414      17.537  15.687  38.224  1.00  0.00      B    H  
ATOM   1263  O   HOH B 415      26.395  30.941   4.481  1.00  0.00      B    O  
ATOM   1264  H1  HOH B 415      27.324  30.539   4.765  1.00  0.00      B    H  
ATOM   1265  H2  HOH B 415      26.591  31.563   3.728  1.00  0.00      B    H  
ATOM   1266  O   HOH B 416      35.435  15.667  14.416  1.00  0.00      B    O  
ATOM   1267  H1  HOH B 416      35.853  16.526  14.679  1.00  0.00      B    H  
ATOM   1268  H2  HOH B 416      34.742  15.421  15.097  1.00  0.00      B    H  
ATOM   1269  O   HOH B 417      11.172  31.758   5.878  1.00  0.00      B    O  
ATOM   1270  H1  HOH B 417      11.283  31.695   6.842  1.00  0.00      B    H  
ATOM   1271  H2  HOH B 417      10.259  31.424   5.655  1.00  0.00      B    H  
ATOM   1272  O   HOH B 418      35.112  27.547  26.746  1.00  0.00      B    O  
ATOM   1273  H1  HOH B 418      34.090  27.716  26.617  1.00  0.00      B    H  
ATOM   1274  H2  HOH B 418      35.565  27.470  25.835  1.00  0.00      B    H  
ATOM   1275  O   HOH B 419      13.079  32.369  35.433  1.00  0.00      B    O  
ATOM   1276  H1  HOH B 419      14.069  32.130  35.478  1.00  0.00      B    H  
ATOM   1277  H2  HOH B 419      12.705  32.487  36.365  1.00  0.00      B    H  
ATOM   1278  O   HOH B 420      29.658   4.109   2.998  1.00  0.00      B    O  
ATOM   1279  H1  HOH B 420      30.493   4.173   3.524  1.00  0.00      B    H  
ATOM   1280  H2  HOH B 420      29.896   3.759   2.060  1.00  0.00      B    H  
ATOM   1281  O   HOH B 421       5.713   5.733  24.329  1.00  0.00      B    O  
ATOM   1282  H1  HOH B 421       5.135   5.043  24.856  1.00  0.00      B    H  
ATOM   1283  H2  HOH B 421       6.082   5.271  23.463  1.00  0.00      B    H  
ATOM   1284  O   HOH B 422       0.208  17.528  22.147  1.00  0.00      B    O  
ATOM   1285  H1  HOH B 422      -0.251  17.132  22.960  1.00  0.00      B    H  
ATOM   1286  H2  HOH B 422       0.828  16.858  21.772  1.00  0.00      B    H  
ATOM   1287  O   HOH B 423      38.801  27.958  30.460  1.00  0.00      B    O  
ATOM   1288  H1  HOH B 423      37.794  27.921  30.373  1.00  0.00      B    H  
ATOM   1289  H2  HOH B 423      39.116  26.976  30.505  1.00  0.00      B    H  
ATOM   1290  O   HOH B 424       0.209  33.861  28.791  1.00  0.00      B    O  
ATOM   1291  H1  HOH B 424       0.447  34.319  29.688  1.00  0.00      B    H  
ATOM   1292  H2  HOH B 424      -0.089  32.889  28.972  1.00  0.00      B    H  
ATOM   1293  O   HOH B 425       4.932  26.984  17.955  1.00  0.00      B    O  
ATOM   1294  H1  HOH B 425       4.049  26.413  18.011  1.00  0.00      B    H  
ATOM   1295  H2  HOH B 425       5.668  26.381  18.208  1.00  0.00      B    H  
ATOM   1296  O   HOH B 426      16.825   6.622  27.801  1.00  0.00      B    O  
ATOM   1297  H1  HOH B 426      17.319   5.806  27.981  1.00  0.00      B    H  
ATOM   1298  H2  HOH B 426      16.710   7.131  28.620  1.00  0.00      B    H  
ATOM   1299  O   HOH B 427       1.128  15.685  25.273  1.00  0.00      B    O  
ATOM   1300  H1  HOH B 427       1.645  14.962  25.796  1.00  0.00      B    H  
ATOM   1301  H2  HOH B 427       0.810  15.323  24.392  1.00  0.00      B    H  
ATOM   1302  O   HOH B 428      36.644  37.303  19.029  1.00  0.00      B    O  
ATOM   1303  H1  HOH B 428      36.754  38.220  18.559  1.00  0.00      B    H  
ATOM   1304  H2  HOH B 428      37.587  36.973  19.353  1.00  0.00      B    H  
ATOM   1305  O   HOH B 429      26.992   4.252   3.945  1.00  0.00      B    O  
ATOM   1306  H1  HOH B 429      27.931   4.220   3.642  1.00  0.00      B    H  
ATOM   1307  H2  HOH B 429      26.707   3.395   4.473  1.00  0.00      B    H  
ATOM   1308  O   HOH B 430      33.550  37.959   6.085  1.00  0.00      B    O  
ATOM   1309  H1  HOH B 430      32.609  37.805   5.802  1.00  0.00      B    H  
ATOM   1310  H2  HOH B 430      33.828  37.149   6.588  1.00  0.00      B    H  
ATOM   1311  O   HOH B 431      12.567  32.882  22.587  1.00  0.00      B    O  
ATOM   1312  H1  HOH B 431      12.456  32.550  23.550  1.00  0.00      B    H  
ATOM   1313  H2  HOH B 431      12.568  32.096  21.935  1.00  0.00      B    H  
ATOM   1314  O   HOH B 432      30.696  25.513   7.668  1.00  0.00      B    O  
ATOM   1315  H1  HOH B 432      30.805  26.494   7.885  1.00  0.00      B    H  
ATOM   1316  H2  HOH B 432      31.580  25.144   7.388  1.00  0.00      B    H  
ATOM   1317  O   HOH B 433       9.191  20.905   3.815  1.00  0.00      B    O  
ATOM   1318  H1  HOH B 433       9.061  21.184   4.821  1.00  0.00      B    H  
ATOM   1319  H2  HOH B 433       8.697  20.010   3.716  1.00  0.00      B    H  
ATOM   1320  O   HOH B 434       8.463  10.874  30.507  1.00  0.00      B    O  
ATOM   1321  H1  HOH B 434       8.830  11.656  29.952  1.00  0.00      B    H  
ATOM   1322  H2  HOH B 434       9.082  10.589  31.262  1.00  0.00      B    H  
ATOM   1323  O   HOH B 435       4.836  13.606   7.104  1.00  0.00      B    O  
ATOM   1324  H1  HOH B 435       4.699  12.629   7.280  1.00  0.00      B    H  
ATOM   1325  H2  HOH B 435       5.775  13.799   7.412  1.00  0.00      B    H  
ATOM   1326  O   HOH B 436       7.602  27.062  21.259  1.00  0.00      B    O  
ATOM   1327  H1  HOH B 436       6.723  27.052  21.806  1.00  0.00      B    H  
ATOM   1328  H2  HOH B 436       8.274  27.522  21.903  1.00  0.00      B    H  
ATOM   1329  O   HOH B 437      29.858  29.744  32.865  1.00  0.00      B    O  
ATOM   1330  H1  HOH B 437      29.502  30.691  32.647  1.00  0.00      B    H  
ATOM   1331  H2  HOH B 437      30.748  29.605  32.457  1.00  0.00      B    H  
ATOM   1332  O   HOH B 438      38.117  20.912  27.752  1.00  0.00      B    O  
ATOM   1333  H1  HOH B 438      38.418  21.815  27.415  1.00  0.00      B    H  
ATOM   1334  H2  HOH B 438      37.254  20.985  28.298  1.00  0.00      B    H  
ATOM   1335  O   HOH B 439       2.660  23.900  32.522  1.00  0.00      B    O  
ATOM   1336  H1  HOH B 439       3.048  24.787  32.933  1.00  0.00      B    H  
ATOM   1337  H2  HOH B 439       3.456  23.261  32.572  1.00  0.00      B    H  
ATOM   1338  O   HOH B 440      21.118  37.445  27.012  1.00  0.00      B    O  
ATOM   1339  H1  HOH B 440      21.052  38.405  26.705  1.00  0.00      B    H  
ATOM   1340  H2  HOH B 440      21.694  36.904  26.327  1.00  0.00      B    H  
ATOM   1341  O   HOH B 441      25.620  19.577  14.483  1.00  0.00      B    O  
ATOM   1342  H1  HOH B 441      25.381  18.712  14.037  1.00  0.00      B    H  
ATOM   1343  H2  HOH B 441      26.630  19.828  14.360  1.00  0.00      B    H  
ATOM   1344  O   HOH B 442      38.958  14.097   8.364  1.00  0.00      B    O  
ATOM   1345  H1  HOH B 442      38.250  13.649   8.891  1.00  0.00      B    H  
ATOM   1346  H2  HOH B 442      39.694  14.330   9.007  1.00  0.00      B    H  
ATOM   1347  O   HOH B 443      22.881   3.997  38.319  1.00  0.00      B    O  
ATOM   1348  H1  HOH B 443      23.796   4.030  38.745  1.00  0.00      B    H  
ATOM   1349  H2  HOH B 443      22.901   4.691  37.554  1.00  0.00      B    H  
ATOM   1350  O   HOH B 444      21.998  29.520   1.877  1.00  0.00      B    O  
ATOM   1351  H1  HOH B 444      21.773  30.344   1.275  1.00  0.00      B    H  
ATOM   1352  H2  HOH B 444      21.185  28.896   1.897  1.00  0.00      B    H  
ATOM   1353  O   HOH B 445      36.186  17.814  35.264  1.00  0.00      B    O  
ATOM   1354  H1  HOH B 445      35.399  18.264  35.748  1.00  0.00      B    H  
ATOM   1355  H2  HOH B 445      36.304  18.350  34.421  1.00  0.00      B    H  
ATOM   1356  O   HOH B 446      17.059  35.471  22.336  1.00  0.00      B    O  
ATOM   1357  H1  HOH B 446      18.006  35.094  22.510  1.00  0.00      B    H  
ATOM   1358  H2  HOH B 446      16.685  35.049  21.478  1.00  0.00      B    H  
ATOM   1359  O   HOH B 447      23.403  20.179   1.430  1.00  0.00      B    O  
ATOM   1360  H1  HOH B 447      24.303  20.502   1.204  1.00  0.00      B    H  
ATOM   1361  H2  HOH B 447      23.064  20.709   2.297  1.00  0.00      B    H  
ATOM   1362  O   HOH B 448      24.447  17.373   3.649  1.00  0.00      B    O  
ATOM   1363  H1  HOH B 448      24.962  18.247   3.629  1.00  0.00      B    H  
ATOM   1364  H2  HOH B 448      23.607  17.578   3.166  1.00  0.00      B    H  
ATOM   1365  O   HOH B 449      11.611  17.511  15.179  1.00  0.00      B    O  
ATOM   1366  H1  HOH B 449      12.309  17.115  14.524  1.00  0.00      B    H  
ATOM   1367  H2  HOH B 449      11.093  16.732  15.502  1.00  0.00      B    H  
ATOM   1368  O   HOH B 450      12.540  34.244  16.036  1.00  0.00      B    O  
ATOM   1369  H1  HOH B 450      11.538  34.250  16.077  1.00  0.00      B    H  
ATOM   1370  H2  HOH B 450      12.811  35.031  16.595  1.00  0.00      B    H  
ATOM   1371  O   HOH B 451       0.690  33.473   3.593  1.00  0.00      B    O  
ATOM   1372  H1  HOH B 451       1.428  32.842   3.309  1.00  0.00      B    H  
ATOM   1373  H2  HOH B 451       0.996  34.229   4.206  1.00  0.00      B    H  
ATOM   1374  O   HOH B 452      19.664  31.805  24.385  1.00  0.00      B    O  
ATOM   1375  H1  HOH B 452      20.712  31.661  24.551  1.00  0.00      B    H  
ATOM   1376  H2  HOH B 452      19.138  31.520  25.155  1.00  0.00      B    H  
ATOM   1377  O   HOH B 453      25.267   3.542   7.925  1.00  0.00      B    O  
ATOM   1378  H1  HOH B 453      25.607   2.648   7.586  1.00  0.00      B    H  
ATOM   1379  H2  HOH B 453      24.476   3.784   7.271  1.00  0.00      B    H  
ATOM   1380  O   HOH B 454      26.112   4.342  24.408  1.00  0.00      B    O  
ATOM   1381  H1  HOH B 454      25.196   4.413  24.838  1.00  0.00      B    H  
ATOM   1382  H2  HOH B 454      25.926   4.176  23.408  1.00  0.00      B    H  
ATOM   1383  O   HOH B 455       3.313   4.903  16.917  1.00  0.00      B    O  
ATOM   1384  H1  HOH B 455       2.604   5.603  17.086  1.00  0.00      B    H  
ATOM   1385  H2  HOH B 455       3.468   4.383  17.756  1.00  0.00      B    H  
ATOM   1386  O   HOH B 456      37.109  10.661  21.551  1.00  0.00      B    O  
ATOM   1387  H1  HOH B 456      36.970  11.300  22.306  1.00  0.00      B    H  
ATOM   1388  H2  HOH B 456      36.547  10.907  20.757  1.00  0.00      B    H  
ATOM   1389  O   HOH B 457       5.364  21.088   5.416  1.00  0.00      B    O  
ATOM   1390  H1  HOH B 457       5.829  21.110   6.302  1.00  0.00      B    H  
ATOM   1391  H2  HOH B 457       5.524  21.994   4.973  1.00  0.00      B    H  
ATOM   1392  O   HOH B 458       3.312  20.001  36.957  1.00  0.00      B    O  
ATOM   1393  H1  HOH B 458       4.105  20.624  37.051  1.00  0.00      B    H  
ATOM   1394  H2  HOH B 458       2.766  20.400  36.184  1.00  0.00      B    H  
ATOM   1395  O   HOH B 459      38.242   1.668  13.247  1.00  0.00      B    O  
ATOM   1396  H1  HOH B 459      38.952   2.404  13.412  1.00  0.00      B    H  
ATOM   1397  H2  HOH B 459      38.152   1.498  12.270  1.00  0.00      B    H  
ATOM   1398  O   HOH B 460      29.889  20.794   3.283  1.00  0.00      B    O  
ATOM   1399  H1  HOH B 460      29.328  20.874   2.472  1.00  0.00      B    H  
ATOM   1400  H2  HOH B 460      30.829  20.695   3.001  1.00  0.00      B    H  
ATOM   1401  O   HOH B 461       8.123   8.888  28.716  1.00  0.00      B    O  
ATOM   1402  H1  HOH B 461       8.133   9.751  29.278  1.00  0.00      B    H  
ATOM   1403  H2  HOH B 461       8.603   8.165  29.255  1.00  0.00      B    H  
ATOM   1404  O   HOH B 462      24.607  24.485  31.545  1.00  0.00      B    O  
ATOM   1405  H1  HOH B 462      23.680  24.890  31.380  1.00  0.00      B    H  
ATOM   1406  H2  HOH B 462      24.920  24.737  32.501  1.00  0.00      B    H  
ATOM   1407  O   HOH B 463      36.071   9.752  33.933  1.00  0.00      B    O  
ATOM   1408  H1  HOH B 463      35.917   8.830  34.229  1.00  0.00      B    H  
ATOM   1409  H2  HOH B 463      36.406  10.316  34.736  1.00  0.00      B    H  
ATOM   1410  O   HOH B 464      16.700  14.159  28.183  1.00  0.00      B    O  
ATOM   1411  H1  HOH B 464      16.451  14.067  29.165  1.00  0.00      B    H  
ATOM   1412  H2  HOH B 464      17.657  14.004  28.041  1.00  0.00      B    H  
ATOM   1413  O   HOH B 465       1.760  12.887  38.800  1.00  0.00      B    O  
ATOM   1414  H1  HOH B 465       2.211  13.477  38.168  1.00  0.00      B    H  
ATOM   1415  H2  HOH B 465       2.130  11.963  38.635  1.00  0.00      B    H  
ATOM   1416  O   HOH B 466      15.274  12.192  11.868  1.00  0.00      B    O  
ATOM   1417  H1  HOH B 466      15.313  11.854  12.792  1.00  0.00      B    H  
ATOM   1418  H2  HOH B 466      15.948  11.597  11.342  1.00  0.00      B    H  
ATOM   1419  O   HOH B 467       2.981  26.683  23.510  1.00  0.00      B    O  
ATOM   1420  H1  HOH B 467       1.999  26.763  23.213  1.00  0.00      B    H  
ATOM   1421  H2  HOH B 467       3.040  26.208  24.433  1.00  0.00      B    H  
ATOM   1422  O   HOH B 468      38.911  30.927  28.107  1.00  0.00      B    O  
ATOM   1423  H1  HOH B 468      38.056  30.404  28.047  1.00  0.00      B    H  
ATOM   1424  H2  HOH B 468      39.489  30.671  28.908  1.00  0.00      B    H  
ATOM   1425  O   HOH B 469      29.852  24.499   3.505  1.00  0.00      B    O  
ATOM   1426  H1  HOH B 469      29.749  24.078   4.437  1.00  0.00      B    H  
ATOM   1427  H2  HOH B 469      29.309  25.328   3.537  1.00  0.00      B    H  
ATOM   1428  O   HOH B 470      24.557  21.839  15.575  1.00  0.00      B    O  
ATOM   1429  H1  HOH B 470      24.975  20.897  15.422  1.00  0.00      B    H  
ATOM   1430  H2  HOH B 470      23.671  21.667  16.144  1.00  0.00      B    H  
ATOM   1431  O   HOH B 471      26.295  38.819  37.733  1.00  0.00      B    O  
ATOM   1432  H1  HOH B 471      25.815  38.651  36.821  1.00  0.00      B    H  
ATOM   1433  H2  HOH B 471      27.079  38.163  37.782  1.00  0.00      B    H  
ATOM   1434  O   HOH B 472       8.786  30.538   5.108  1.00  0.00      B    O  
ATOM   1435  H1  HOH B 472       8.609  31.192   4.381  1.00  0.00      B    H  
ATOM   1436  H2  HOH B 472       7.919  29.969   5.207  1.00  0.00      B    H  
ATOM   1437  O   HOH B 473      15.102  38.613  28.567  1.00  0.00      B    O  
ATOM   1438  H1  HOH B 473      15.417  38.288  27.637  1.00  0.00      B    H  
ATOM   1439  H2  HOH B 473      14.951  39.622  28.439  1.00  0.00      B    H  
ATOM   1440  O   HOH B 474      29.155  29.794  29.070  1.00  0.00      B    O  
ATOM   1441  H1  HOH B 474      28.920  30.472  29.806  1.00  0.00      B    H  
ATOM   1442  H2  HOH B 474      28.712  30.024  28.185  1.00  0.00      B    H  
ATOM   1443  O   HOH B 475      16.219  31.375  38.482  1.00  0.00      B    O  
ATOM   1444  H1  HOH B 475      15.610  31.288  39.352  1.00  0.00      B    H  
ATOM   1445  H2  HOH B 475      17.040  31.958  38.679  1.00  0.00      B    H  
ATOM   1446  O   HOH B 476       9.081  28.079  16.644  1.00  0.00      B    O  
ATOM   1447  H1  HOH B 476       8.465  28.552  17.333  1.00  0.00      B    H  
ATOM   1448  H2  HOH B 476       9.901  28.575  16.573  1.00  0.00      B    H  
ATOM   1449  O   HOH B 477      14.566  20.008   1.328  1.00  0.00      B    O  
ATOM   1450  H1  HOH B 477      14.380  20.980   1.081  1.00  0.00      B    H  
ATOM   1451  H2  HOH B 477      14.323  19.473   0.534  1.00  0.00      B    H  
ATOM   1452  O   HOH B 478      14.188  12.302  32.415  1.00  0.00      B    O  
ATOM   1453  H1  HOH B 478      14.924  12.032  33.039  1.00  0.00      B    H  
ATOM   1454  H2  HOH B 478      13.725  11.418  32.215  1.00  0.00      B    H  
ATOM   1455  O   HOH B 479      22.198  10.942  20.409  1.00  0.00      B    O  
ATOM   1456  H1  HOH B 479      23.007  11.189  19.797  1.00  0.00      B    H  
ATOM   1457  H2  HOH B 479      22.317   9.933  20.696  1.00  0.00      B    H  
ATOM   1458  O   HOH B 480      13.696  34.286  31.264  1.00  0.00      B    O  
ATOM   1459  H1  HOH B 480      13.231  35.067  31.721  1.00  0.00      B    H  
ATOM   1460  H2  HOH B 480      14.614  34.572  31.053  1.00  0.00      B    H  
ATOM   1461  O   HOH B 481      12.025  10.156  16.208  1.00  0.00      B    O  
ATOM   1462  H1  HOH B 481      11.388   9.542  16.690  1.00  0.00      B    H  
ATOM   1463  H2  HOH B 481      12.886   9.602  15.972  1.00  0.00      B    H  
ATOM   1464  O   HOH B 482      36.478  23.515  37.381  1.00  0.00      B    O  
ATOM   1465  H1  HOH B 482      37.284  24.101  37.548  1.00  0.00      B    H  
ATOM   1466  H2  HOH B 482      36.496  23.147  36.490  1.00  0.00      B    H  
ATOM   1467  O   HOH B 483      16.825  23.820   7.661  1.00  0.00      B    O  
ATOM   1468  H1  HOH B 483      17.783  24.018   7.510  1.00  0.00      B    H  
ATOM   1469  H2  HOH B 483      16.673  23.391   8.558  1.00  0.00      B    H  
ATOM   1470  O   HOH B 484      17.989   2.324  18.983  1.00  0.00      B    O  
ATOM   1471  H1  HOH B 484      19.010   2.557  18.918  1.00  0.00      B    H  
ATOM   1472  H2  HOH B 484      17.818   1.763  18.127  1.00  0.00      B    H  
ATOM   1473  O   HOH B 485      14.180  23.024  11.961  1.00  0.00      B    O  
ATOM   1474  H1  HOH B 485      15.050  22.805  11.441  1.00  0.00      B    H  
ATOM   1475  H2  HOH B 485      14.278  22.891  12.932  1.00  0.00      B    H  
ATOM   1476  O   HOH B 486      25.896  17.640   1.038  1.00  0.00      B    O  
ATOM   1477  H1  HOH B 486      26.122  18.634   1.274  1.00  0.00      B    H  
ATOM   1478  H2  HOH B 486      25.324  17.296   1.745  1.00  0.00      B    H  
ATOM   1479  O   HOH B 487      21.815  32.608  31.220  1.00  0.00      B    O  
ATOM   1480  H1  HOH B 487      22.424  33.414  31.235  1.00  0.00      B    H  
ATOM   1481  H2  HOH B 487      21.009  32.822  30.604  1.00  0.00      B    H  
ATOM   1482  O   HOH B 488      26.869   1.152  28.925  1.00  0.00      B    O  
ATOM   1483  H1  HOH B 488      26.777   1.430  29.907  1.00  0.00      B    H  
ATOM   1484  H2  HOH B 488      27.525   1.855  28.446  1.00  0.00      B    H  
ATOM   1485  O   HOH B 489      36.153  10.931  12.175  1.00  0.00      B    O  
ATOM   1486  H1  HOH B 489      36.882  11.427  11.664  1.00  0.00      B    H  
ATOM   1487  H2  HOH B 489      36.259   9.960  12.004  1.00  0.00      B    H  
ATOM   1488  O   HOH B 490      23.782  39.432   9.533  1.00  0.00      B    O  
ATOM   1489  H1  HOH B 490      24.339  38.692   9.868  1.00  0.00      B    H  
ATOM   1490  H2  HOH B 490      23.223  38.998   8.828  1.00  0.00      B    H  
ATOM   1491  O   HOH B 491      35.398  16.957  19.801  1.00  0.00      B    O  
ATOM   1492  H1  HOH B 491      34.394  16.653  19.685  1.00  0.00      B    H  
ATOM   1493  H2  HOH B 491      35.963  16.328  19.202  1.00  0.00      B    H  
ATOM   1494  O   HOH B 492       8.858  24.542  24.396  1.00  0.00      B    O  
ATOM   1495  H1  HOH B 492       8.339  24.391  23.545  1.00  0.00      B    H  
ATOM   1496  H2  HOH B 492       9.536  23.810  24.500  1.00  0.00      B    H  
ATOM   1497  O   HOH B 493      14.305  29.713  23.426  1.00  0.00      B    O  
ATOM   1498  H1  HOH B 493      14.518  30.467  24.089  1.00  0.00      B    H  
ATOM   1499  H2  HOH B 493      13.562  29.262  23.842  1.00  0.00      B    H  
ATOM   1500  O   HOH B 494      25.601  16.973  13.182  1.00  0.00      B    O  
ATOM   1501  H1  HOH B 494      26.261  16.313  13.590  1.00  0.00      B    H  
ATOM   1502  H2  HOH B 494      26.117  17.607  12.534  1.00  0.00      B    H  
ATOM   1503  O   HOH B 495      26.318  35.692   1.296  1.00  0.00      B    O  
ATOM   1504  H1  HOH B 495      26.426  34.817   0.891  1.00  0.00      B    H  
ATOM   1505  H2  HOH B 495      26.943  36.355   0.776  1.00  0.00      B    H  
ATOM   1506  O   HOH B 496      15.746   0.658  11.077  1.00  0.00      B    O  
ATOM   1507  H1  HOH B 496      16.256   0.432  11.883  1.00  0.00      B    H  
ATOM   1508  H2  HOH B 496      16.409   0.376  10.315  1.00  0.00      B    H  
ATOM   1509  O   HOH B 497      36.163  25.519  28.348  1.00  0.00      B    O  
ATOM   1510  H1  HOH B 497      35.608  26.187  27.901  1.00  0.00      B    H  
ATOM   1511  H2  HOH B 497      36.877  26.038  28.820  1.00  0.00      B    H  
ATOM   1512  O   HOH B 498      32.611   1.766  17.551  1.00  0.00      B    O  
ATOM   1513  H1  HOH B 498      32.367   2.502  16.847  1.00  0.00      B    H  
ATOM   1514  H2  HOH B 498      33.493   2.021  17.990  1.00  0.00      B    H  
ATOM   1515  O   HOH B 499       6.566  11.656  18.563  1.00  0.00      B    O  
ATOM   1516  H1  HOH B 499       5.878  10.920  18.528  1.00  0.00      B    H  
ATOM   1517  H2  HOH B 499       7.440  11.237  18.812  1.00  0.00      B    H  
ATOM   1518  O   HOH B 500      23.155   4.097   9.691  1.00  0.00      B    O  
ATOM   1519  H1  HOH B 500      22.366   4.490   9.157  1.00  0.00      B    H  
ATOM   1520  H2  HOH B 500      23.896   3.799   9.051  1.00  0.00      B    H  
ATOM   1521  O   HOH B 501      17.596  17.508  38.270  1.00  0.00      B    O  
ATOM   1522  H1  HOH B 501      17.492  18.233  39.002  1.00  0.00      B    H  
ATOM   1523  H2  HOH B 501      16.744  17.496  37.768  1.00  0.00      B    H  
ATOM   1524  O   HOH B 502      36.058  18.410   9.289  1.00  0.00      B    O  
ATOM   1525  H1  HOH B 502      36.223  19.452   9.462  1.00  0.00      B    H  
ATOM   1526  H2  HOH B 502      35.927  18.370   8.303  1.00  0.00      B    H  
ATOM   1527  O   HOH B 503       4.243   5.494  20.049  1.00  0.00      B    O  
ATOM   1528  H1  HOH B 503       5.152   5.938  20.288  1.00  0.00      B    H  
ATOM   1529  H2  HOH B 503       4.202   4.527  20.340  1.00  0.00      B    H  
ATOM   1530  O   HOH B 504      34.733  18.926   5.663  1.00  0.00      B    O  
ATOM   1531  H1  HOH B 504      35.341  18.169   5.563  1.00  0.00      B    H  
ATOM   1532  H2  HOH B 504      35.284  19.746   5.427  1.00  0.00      B    H  
ATOM   1533  O   HOH B 505      25.602   8.402  25.875  1.00  0.00      B    O  
ATOM   1534  H1  HOH B 505      25.272   7.558  26.400  1.00  0.00      B    H  
ATOM   1535  H2  HOH B 505      26.546   8.203  25.589  1.00  0.00      B    H  
ATOM   1536  O   HOH B 506       2.151  22.767  23.949  1.00  0.00      B    O  
ATOM   1537  H1  HOH B 506       2.656  23.425  24.587  1.00  0.00      B    H  
ATOM   1538  H2  HOH B 506       1.150  22.989  24.001  1.00  0.00      B    H  
ATOM   1539  O   HOH B 507       9.412   2.280  33.373  1.00  0.00      B    O  
ATOM   1540  H1  HOH B 507       9.124   1.718  32.556  1.00  0.00      B    H  
ATOM   1541  H2  HOH B 507      10.314   2.779  33.143  1.00  0.00      B    H  
ATOM   1542  O   HOH B 508      22.099  17.904   2.297  1.00  0.00      B    O  
ATOM   1543  H1  HOH B 508      21.221  18.384   2.491  1.00  0.00      B    H  
ATOM   1544  H2  HOH B 508      22.659  18.607   1.788  1.00  0.00      B    H  
ATOM   1545  O   HOH B 509      22.255  33.626  27.892  1.00  0.00      B    O  
ATOM   1546  H1  HOH B 509      22.419  32.678  27.600  1.00  0.00      B    H  
ATOM   1547  H2  HOH B 509      21.298  33.664  28.219  1.00  0.00      B    H  
ATOM   1548  O   HOH B 510      19.743  28.684  27.214  1.00  0.00      B    O  
ATOM   1549  H1  HOH B 510      20.620  28.653  27.830  1.00  0.00      B    H  
ATOM   1550  H2  HOH B 510      20.042  28.341  26.288  1.00  0.00      B    H  
ATOM   1551  O   HOH B 511      23.640  28.162   0.027  1.00  0.00      B    O  
ATOM   1552  H1  HOH B 511      23.191  28.648   0.803  1.00  0.00      B    H  
ATOM   1553  H2  HOH B 511      23.269  28.655  -0.784  1.00  0.00      B    H  
ATOM   1554  O   HOH B 512      35.821  20.962  17.513  1.00  0.00      B    O  
ATOM   1555  H1  HOH B 512      35.308  21.573  16.870  1.00  0.00      B    H  
ATOM   1556  H2  HOH B 512      36.645  20.562  17.000  1.00  0.00      B    H  
ATOM   1557  O   HOH B 513      12.658  38.833  20.536  1.00  0.00      B    O  
ATOM   1558  H1  HOH B 513      13.582  38.665  20.974  1.00  0.00      B    H  
ATOM   1559  H2  HOH B 513      12.063  38.061  20.688  1.00  0.00      B    H  
ATOM   1560  O   HOH B 514      39.006   9.867  32.199  1.00  0.00      B    O  
ATOM   1561  H1  HOH B 514      38.096  10.193  31.863  1.00  0.00      B    H  
ATOM   1562  H2  HOH B 514      39.106  10.246  33.081  1.00  0.00      B    H  
ATOM   1563  O   HOH B 515      34.276  30.677   1.306  1.00  0.00      B    O  
ATOM   1564  H1  HOH B 515      33.686  30.271   0.555  1.00  0.00      B    H  
ATOM   1565  H2  HOH B 515      34.460  29.937   1.982  1.00  0.00      B    H  
ATOM   1566  O   HOH B 516      10.509   7.031   7.822  1.00  0.00      B    O  
ATOM   1567  H1  HOH B 516      10.613   7.493   8.720  1.00  0.00      B    H  
ATOM   1568  H2  HOH B 516       9.686   6.473   7.832  1.00  0.00      B    H  
ATOM   1569  O   HOH B 517       5.872   9.377  10.176  1.00  0.00      B    O  
ATOM   1570  H1  HOH B 517       5.196   9.712  10.887  1.00  0.00      B    H  
ATOM   1571  H2  HOH B 517       6.839   9.541  10.533  1.00  0.00      B    H  
ATOM   1572  O   HOH B 518       2.978  25.093  29.081  1.00  0.00      B    O  
ATOM   1573  H1  HOH B 518       3.543  25.505  28.383  1.00  0.00      B    H  
ATOM   1574  H2  HOH B 518       3.015  24.077  28.952  1.00  0.00      B    H  
ATOM   1575  O   HOH B 519       3.634  19.016   8.599  1.00  0.00      B    O  
ATOM   1576  H1  HOH B 519       3.754  19.990   8.494  1.00  0.00      B    H  
ATOM   1577  H2  HOH B 519       3.838  18.608   7.703  1.00  0.00      B    H  
ATOM   1578  O   HOH B 520       2.843  38.831   9.084  1.00  0.00      B    O  
ATOM   1579  H1  HOH B 520       3.037  37.827   9.196  1.00  0.00      B    H  
ATOM   1580  H2  HOH B 520       1.939  38.993   9.507  1.00  0.00      B    H  
ATOM   1581  O   HOH B 521      38.249   2.017  21.613  1.00  0.00      B    O  
ATOM   1582  H1  HOH B 521      37.939   1.552  22.438  1.00  0.00      B    H  
ATOM   1583  H2  HOH B 521      38.263   3.060  21.833  1.00  0.00      B    H  
ATOM   1584  O   HOH B 522       6.374  22.378  13.555  1.00  0.00      B    O  
ATOM   1585  H1  HOH B 522       5.575  22.471  12.919  1.00  0.00      B    H  
ATOM   1586  H2  HOH B 522       6.678  21.430  13.622  1.00  0.00      B    H  
ATOM   1587  O   HOH B 523      17.010  39.115  13.334  1.00  0.00      B    O  
ATOM   1588  H1  HOH B 523      17.981  38.884  13.314  1.00  0.00      B    H  
ATOM   1589  H2  HOH B 523      16.526  38.620  14.117  1.00  0.00      B    H  
ATOM   1590  O   HOH B 524      31.557  32.847  31.916  1.00  0.00      B    O  
ATOM   1591  H1  HOH B 524      30.942  33.019  32.703  1.00  0.00      B    H  
ATOM   1592  H2  HOH B 524      31.435  33.633  31.263  1.00  0.00      B    H  
ATOM   1593  O   HOH B 525       5.266   8.275  13.967  1.00  0.00      B    O  
ATOM   1594  H1  HOH B 525       6.023   7.571  13.916  1.00  0.00      B    H  
ATOM   1595  H2  HOH B 525       5.340   8.912  14.808  1.00  0.00      B    H  
ATOM   1596  O   HOH B 526      27.403  20.840  17.026  1.00  0.00      B    O  
ATOM   1597  H1  HOH B 526      26.753  21.611  16.919  1.00  0.00      B    H  
ATOM   1598  H2  HOH B 526      27.742  20.564  16.141  1.00  0.00      B    H  
ATOM   1599  O   HOH B 527       7.609  19.490  38.221  1.00  0.00      B    O  
ATOM   1600  H1  HOH B 527       8.335  19.071  37.685  1.00  0.00      B    H  
ATOM   1601  H2  HOH B 527       6.882  18.838  38.500  1.00  0.00      B    H  
ATOM   1602  O   HOH B 528      14.587  10.162   1.033  1.00  0.00      B    O  
ATOM   1603  H1  HOH B 528      14.591   9.099   0.889  1.00  0.00      B    H  
ATOM   1604  H2  HOH B 528      15.299  10.395   1.743  1.00  0.00      B    H  
ATOM   1605  O   HOH B 529       3.448  24.392   9.885  1.00  0.00      B    O  
ATOM   1606  H1  HOH B 529       3.458  25.388   9.885  1.00  0.00      B    H  
ATOM   1607  H2  HOH B 529       4.382  24.136  10.263  1.00  0.00      B    H  
ATOM   1608  O   HOH B 530      18.614  24.221   4.623  1.00  0.00      B    O  
ATOM   1609  H1  HOH B 530      17.789  24.793   4.704  1.00  0.00      B    H  
ATOM   1610  H2  HOH B 530      19.094  24.257   5.542  1.00  0.00      B    H  
ATOM   1611  O   HOH B 531      31.088  27.492  28.933  1.00  0.00      B    O  
ATOM   1612  H1  HOH B 531      30.441  28.250  28.885  1.00  0.00      B    H  
ATOM   1613  H2  HOH B 531      30.607  26.707  29.136  1.00  0.00      B    H  
ATOM   1614  O   HOH B 532      18.039   2.497  24.507  1.00  0.00      B    O  
ATOM   1615  H1  HOH B 532      18.628   2.320  23.706  1.00  0.00      B    H  
ATOM   1616  H2  HOH B 532      17.996   1.665  25.088  1.00  0.00      B    H  
ATOM   1617  O   HOH B 533      23.498   8.034  34.913  1.00  0.00      B    O  
ATOM   1618  H1  HOH B 533      23.241   8.919  34.495  1.00  0.00      B    H  
ATOM   1619  H2  HOH B 533      24.357   7.655  34.419  1.00  0.00      B    H  
ATOM   1620  O   HOH B 534      30.054  32.503  34.307  1.00  0.00      B    O  
ATOM   1621  H1  HOH B 534      30.086  31.982  35.157  1.00  0.00      B    H  
ATOM   1622  H2  HOH B 534      29.601  33.387  34.490  1.00  0.00      B    H  
ATOM   1623  O   HOH B 535      10.223   4.533   4.675  1.00  0.00      B    O  
ATOM   1624  H1  HOH B 535       9.244   4.532   4.740  1.00  0.00      B    H  
ATOM   1625  H2  HOH B 535      10.466   3.651   4.310  1.00  0.00      B    H  
ATOM   1626  O   HOH B 536       6.012  16.138  17.268  1.00  0.00      B    O  
ATOM   1627  H1  HOH B 536       6.484  15.407  17.792  1.00  0.00      B    H  
ATOM   1628  H2  HOH B 536       6.452  17.023  17.514  1.00  0.00      B    H  
ATOM   1629  O   HOH B 537      22.066  23.559   1.423  1.00  0.00      B    O  
ATOM   1630  H1  HOH B 537      22.173  24.473   1.048  1.00  0.00      B    H  
ATOM   1631  H2  HOH B 537      21.124  23.241   1.310  1.00  0.00      B    H  
ATOM   1632  O   HOH B 538      10.585   9.967  24.577  1.00  0.00      B    O  
ATOM   1633  H1  HOH B 538       9.791   9.691  25.054  1.00  0.00      B    H  
ATOM   1634  H2  HOH B 538      11.339   9.302  24.936  1.00  0.00      B    H  
ATOM   1635  O   HOH B 539      30.320   0.839  31.240  1.00  0.00      B    O  
ATOM   1636  H1  HOH B 539      30.354   1.678  31.834  1.00  0.00      B    H  
ATOM   1637  H2  HOH B 539      29.637   0.254  31.658  1.00  0.00      B    H  
ATOM   1638  O   HOH B 540       1.122   0.113  18.645  1.00  0.00      B    O  
ATOM   1639  H1  HOH B 540       0.528  -0.425  19.307  1.00  0.00      B    H  
ATOM   1640  H2  HOH B 540       0.530   0.344  17.880  1.00  0.00      B    H  
ATOM   1641  O   HOH B 541      18.930  35.204  18.753  1.00  0.00      B    O  
ATOM   1642  H1  HOH B 541      17.971  35.532  18.798  1.00  0.00      B    H  
ATOM   1643  H2  HOH B 541      19.020  34.537  17.980  1.00  0.00      B    H  
ATOM   1644  O   HOH B 542      38.221  15.003  23.397  1.00  0.00      B    O  
ATOM   1645  H1  HOH B 542      37.763  14.535  22.662  1.00  0.00      B    H  
ATOM   1646  H2  HOH B 542      37.665  15.811  23.641  1.00  0.00      B    H  
ATOM   1647  O   HOH B 543      22.492  21.160  17.027  1.00  0.00      B    O  
ATOM   1648  H1  HOH B 543      21.867  20.367  17.257  1.00  0.00      B    H  
ATOM   1649  H2  HOH B 543      22.557  21.735  17.867  1.00  0.00      B    H  
ATOM   1650  O   HOH B 544      13.715   2.822   1.601  1.00  0.00      B    O  
ATOM   1651  H1  HOH B 544      14.643   2.682   1.081  1.00  0.00      B    H  
ATOM   1652  H2  HOH B 544      13.765   2.389   2.541  1.00  0.00      B    H  
ATOM   1653  O   HOH B 545      36.364  36.463  34.169  1.00  0.00      B    O  
ATOM   1654  H1  HOH B 545      35.868  37.265  33.877  1.00  0.00      B    H  
ATOM   1655  H2  HOH B 545      35.635  35.935  34.726  1.00  0.00      B    H  
ATOM   1656  O   HOH B 546       7.467   8.372   4.450  1.00  0.00      B    O  
ATOM   1657  H1  HOH B 546       7.928   8.824   5.194  1.00  0.00      B    H  
ATOM   1658  H2  HOH B 546       7.916   8.527   3.591  1.00  0.00      B    H  
ATOM   1659  O   HOH B 547      27.419  37.612  28.485  1.00  0.00      B    O  
ATOM   1660  H1  HOH B 547      27.226  38.621  28.411  1.00  0.00      B    H  
ATOM   1661  H2  HOH B 547      27.957  37.354  27.644  1.00  0.00      B    H  
ATOM   1662  O   HOH B 548       6.409  17.466  26.681  1.00  0.00      B    O  
ATOM   1663  H1  HOH B 548       7.415  17.374  26.754  1.00  0.00      B    H  
ATOM   1664  H2  HOH B 548       6.102  16.722  26.093  1.00  0.00      B    H  
ATOM   1665  O   HOH B 549      20.484  28.882   5.570  1.00  0.00      B    O  
ATOM   1666  H1  HOH B 549      20.538  29.875   5.622  1.00  0.00      B    H  
ATOM   1667  H2  HOH B 549      21.229  28.508   5.000  1.00  0.00      B    H  
ATOM   1668  O   HOH B 550      21.013  13.322  31.787  1.00  0.00      B    O  
ATOM   1669  H1  HOH B 550      20.252  13.991  31.850  1.00  0.00      B    H  
ATOM   1670  H2  HOH B 550      21.893  13.790  31.641  1.00  0.00      B    H  
ATOM   1671  O   HOH B 551       9.448  34.594  23.320  1.00  0.00      B    O  
ATOM   1672  H1  HOH B 551       9.868  34.877  24.241  1.00  0.00      B    H  
ATOM   1673  H2  HOH B 551       8.479  34.947  23.337  1.00  0.00      B    H  
ATOM   1674  O   HOH B 552      31.929   6.588  22.514  1.00  0.00      B    O  
ATOM   1675  H1  HOH B 552      32.602   5.799  22.583  1.00  0.00      B    H  
ATOM   1676  H2  HOH B 552      31.292   6.571  23.328  1.00  0.00      B    H  
ATOM   1677  O   HOH B 553      33.177   8.685   6.365  1.00  0.00      B    O  
ATOM   1678  H1  HOH B 553      32.310   8.972   6.853  1.00  0.00      B    H  
ATOM   1679  H2  HOH B 553      33.752   9.459   6.195  1.00  0.00      B    H  
ATOM   1680  O   HOH B 554      19.419  35.575  38.190  1.00  0.00      B    O  
ATOM   1681  H1  HOH B 554      19.110  34.594  38.016  1.00  0.00      B    H  
ATOM   1682  H2  HOH B 554      20.384  35.624  37.892  1.00  0.00      B    H  
ATOM   1683  O   HOH B 555       5.373  14.279  33.290  1.00  0.00      B    O  
ATOM   1684  H1  HOH B 555       4.940  14.461  34.169  1.00  0.00      B    H  
ATOM   1685  H2  HOH B 555       6.120  13.727  33.455  1.00  0.00      B    H  
ATOM   1686  O   HOH B 556      23.149  35.387  19.822  1.00  0.00      B    O  
ATOM   1687  H1  HOH B 556      23.876  35.595  19.138  1.00  0.00      B    H  
ATOM   1688  H2  HOH B 556      23.124  34.371  19.976  1.00  0.00      B    H  
ATOM   1689  O   HOH B 557      16.922  11.240  37.456  1.00  0.00      B    O  
ATOM   1690  H1  HOH B 557      17.833  10.946  37.079  1.00  0.00      B    H  
ATOM   1691  H2  HOH B 557      16.998  12.188  37.734  1.00  0.00      B    H  
ATOM   1692  O   HOH B 558      25.537   0.585  23.515  1.00  0.00      B    O  
ATOM   1693  H1  HOH B 558      25.050  -0.061  24.138  1.00  0.00      B    H  
ATOM   1694  H2  HOH B 558      26.397   0.108  23.200  1.00  0.00      B    H  
ATOM   1695  O   HOH B 559      19.064   8.095  34.339  1.00  0.00      B    O  
ATOM   1696  H1  HOH B 559      18.070   8.048  34.394  1.00  0.00      B    H  
ATOM   1697  H2  HOH B 559      19.379   8.930  34.804  1.00  0.00      B    H  
ATOM   1698  O   HOH B 560      16.925  21.520  27.855  1.00  0.00      B    O  
ATOM   1699  H1  HOH B 560      17.406  20.965  28.538  1.00  0.00      B    H  
ATOM   1700  H2  HOH B 560      16.019  21.781  28.250  1.00  0.00      B    H  
ATOM   1701  O   HOH B 561      12.093  15.632  34.506  1.00  0.00      B    O  
ATOM   1702  H1  HOH B 561      11.327  15.485  35.199  1.00  0.00      B    H  
ATOM   1703  H2  HOH B 561      12.026  16.656  34.239  1.00  0.00      B    H  
ATOM   1704  O   HOH B 562      30.011   4.980  18.575  1.00  0.00      B    O  
ATOM   1705  H1  HOH B 562      29.115   4.579  18.432  1.00  0.00      B    H  
ATOM   1706  H2  HOH B 562      30.251   4.862  19.543  1.00  0.00      B    H  
ATOM   1707  O   HOH B 563      26.376   4.238  35.240  1.00  0.00      B    O  
ATOM   1708  H1  HOH B 563      26.174   5.227  34.952  1.00  0.00      B    H  
ATOM   1709  H2  HOH B 563      25.553   3.741  34.963  1.00  0.00      B    H  
ATOM   1710  O   HOH B 564       2.022  36.316  34.010  1.00  0.00      B    O  
ATOM   1711  H1  HOH B 564       1.717  37.312  34.005  1.00  0.00      B    H  
ATOM   1712  H2  HOH B 564       1.676  35.936  34.893  1.00  0.00      B    H  
ATOM   1713  O   HOH B 565      12.246  21.571  10.787  1.00  0.00      B    O  
ATOM   1714  H1  HOH B 565      12.708  20.727  10.887  1.00  0.00      B    H  
ATOM   1715  H2  HOH B 565      12.864  22.289  11.251  1.00  0.00      B    H  
ATOM   1716  O   HOH B 566      20.800   1.534   9.563  1.00  0.00      B    O  
ATOM   1717  H1  HOH B 566      20.749   2.313  10.191  1.00  0.00      B    H  
ATOM   1718  H2  HOH B 566      21.730   1.109   9.608  1.00  0.00      B    H  
ATOM   1719  O   HOH B 567      26.680  29.092  30.770  1.00  0.00      B    O  
ATOM   1720  H1  HOH B 567      26.042  28.879  31.508  1.00  0.00      B    H  
ATOM   1721  H2  HOH B 567      26.948  30.136  30.896  1.00  0.00      B    H  
ATOM   1722  O   HOH B 568      12.749  36.735  17.533  1.00  0.00      B    O  
ATOM   1723  H1  HOH B 568      12.291  36.624  18.420  1.00  0.00      B    H  
ATOM   1724  H2  HOH B 568      13.421  37.490  17.639  1.00  0.00      B    H  
ATOM   1725  O   HOH B 569       5.963  25.704  36.960  1.00  0.00      B    O  
ATOM   1726  H1  HOH B 569       6.625  25.037  36.645  1.00  0.00      B    H  
ATOM   1727  H2  HOH B 569       5.826  26.388  36.286  1.00  0.00      B    H  
ATOM   1728  O   HOH B 570       5.425  35.662  20.185  1.00  0.00      B    O  
ATOM   1729  H1  HOH B 570       4.795  36.192  19.598  1.00  0.00      B    H  
ATOM   1730  H2  HOH B 570       4.877  34.933  20.577  1.00  0.00      B    H  
ATOM   1731  O   HOH B 571      36.835  38.429   0.344  1.00  0.00      B    O  
ATOM   1732  H1  HOH B 571      36.711  38.637  -0.620  1.00  0.00      B    H  
ATOM   1733  H2  HOH B 571      37.666  37.807   0.442  1.00  0.00      B    H  
ATOM   1734  O   HOH B 572      16.034  15.040  13.800  1.00  0.00      B    O  
ATOM   1735  H1  HOH B 572      16.810  14.706  13.195  1.00  0.00      B    H  
ATOM   1736  H2  HOH B 572      15.291  14.404  13.826  1.00  0.00      B    H  
ATOM   1737  O   HOH B 573      22.273   0.264  14.234  1.00  0.00      B    O  
ATOM   1738  H1  HOH B 573      21.863   0.494  15.115  1.00  0.00      B    H  
ATOM   1739  H2  HOH B 573      22.438   1.171  13.832  1.00  0.00      B    H  
ATOM   1740  O   HOH B 574      21.631  34.928   2.315  1.00  0.00      B    O  
ATOM   1741  H1  HOH B 574      20.984  35.695   2.212  1.00  0.00      B    H  
ATOM   1742  H2  HOH B 574      21.380  34.283   3.046  1.00  0.00      B    H  
ATOM   1743  O   HOH B 575      16.092  19.990   9.441  1.00  0.00      B    O  
ATOM   1744  H1  HOH B 575      16.715  19.565  10.155  1.00  0.00      B    H  
ATOM   1745  H2  HOH B 575      15.993  19.288   8.738  1.00  0.00      B    H  
ATOM   1746  O   HOH B 576       9.218  18.907  28.509  1.00  0.00      B    O  
ATOM   1747  H1  HOH B 576       8.849  19.180  29.456  1.00  0.00      B    H  
ATOM   1748  H2  HOH B 576       9.342  19.769  28.018  1.00  0.00      B    H  
ATOM   1749  O   HOH B 577       9.529  30.551  25.162  1.00  0.00      B    O  
ATOM   1750  H1  HOH B 577       9.204  29.819  25.830  1.00  0.00      B    H  
ATOM   1751  H2  HOH B 577       8.820  31.281  25.171  1.00  0.00      B    H  
ATOM   1752  O   HOH B 578      12.077   2.360  21.970  1.00  0.00      B    O  
ATOM   1753  H1  HOH B 578      12.401   1.404  21.974  1.00  0.00      B    H  
ATOM   1754  H2  HOH B 578      12.442   2.867  21.168  1.00  0.00      B    H  
ATOM   1755  O   HOH B 579       1.673   1.567  20.776  1.00  0.00      B    O  
ATOM   1756  H1  HOH B 579       1.543   0.908  19.998  1.00  0.00      B    H  
ATOM   1757  H2  HOH B 579       0.791   1.982  20.969  1.00  0.00      B    H  
ATOM   1758  O   HOH B 580       9.510   8.715  17.179  1.00  0.00      B    O  
ATOM   1759  H1  HOH B 580       9.198   7.895  17.667  1.00  0.00      B    H  
ATOM   1760  H2  HOH B 580       9.464   9.506  17.836  1.00  0.00      B    H  
ATOM   1761  O   HOH B 581       4.623  18.412  30.392  1.00  0.00      B    O  
ATOM   1762  H1  HOH B 581       3.982  17.698  30.048  1.00  0.00      B    H  
ATOM   1763  H2  HOH B 581       5.208  18.793  29.608  1.00  0.00      B    H  
ATOM   1764  O   HOH B 582      16.205   5.721  20.648  1.00  0.00      B    O  
ATOM   1765  H1  HOH B 582      15.827   4.835  20.294  1.00  0.00      B    H  
ATOM   1766  H2  HOH B 582      16.662   5.473  21.563  1.00  0.00      B    H  
ATOM   1767  O   HOH B 583       6.790  37.782   3.784  1.00  0.00      B    O  
ATOM   1768  H1  HOH B 583       7.755  37.774   3.576  1.00  0.00      B    H  
ATOM   1769  H2  HOH B 583       6.421  36.816   3.812  1.00  0.00      B    H  
ATOM   1770  O   HOH B 584      12.712  22.640  36.571  1.00  0.00      B    O  
ATOM   1771  H1  HOH B 584      13.203  23.138  35.787  1.00  0.00      B    H  
ATOM   1772  H2  HOH B 584      12.590  23.347  37.289  1.00  0.00      B    H  
ATOM   1773  O   HOH B 585       3.245  34.943  23.290  1.00  0.00      B    O  
ATOM   1774  H1  HOH B 585       2.700  34.249  23.767  1.00  0.00      B    H  
ATOM   1775  H2  HOH B 585       3.767  34.463  22.539  1.00  0.00      B    H  
ATOM   1776  O   HOH B 586      23.868  12.656   2.152  1.00  0.00      B    O  
ATOM   1777  H1  HOH B 586      23.975  13.080   1.251  1.00  0.00      B    H  
ATOM   1778  H2  HOH B 586      24.607  11.959   2.327  1.00  0.00      B    H  
ATOM   1779  O   HOH B 587      19.677  28.006  16.118  1.00  0.00      B    O  
ATOM   1780  H1  HOH B 587      19.398  27.205  16.698  1.00  0.00      B    H  
ATOM   1781  H2  HOH B 587      19.461  27.711  15.203  1.00  0.00      B    H  
ATOM   1782  O   HOH B 588       7.244   1.880  14.161  1.00  0.00      B    O  
ATOM   1783  H1  HOH B 588       7.925   1.232  14.556  1.00  0.00      B    H  
ATOM   1784  H2  HOH B 588       7.601   2.278  13.302  1.00  0.00      B    H  
ATOM   1785  O   HOH B 589       1.683  12.645  30.845  1.00  0.00      B    O  
ATOM   1786  H1  HOH B 589       1.061  12.285  30.164  1.00  0.00      B    H  
ATOM   1787  H2  HOH B 589       1.126  12.930  31.586  1.00  0.00      B    H  
ATOM   1788  O   HOH B 590       8.430   1.489  36.303  1.00  0.00      B    O  
ATOM   1789  H1  HOH B 590       8.169   2.258  36.943  1.00  0.00      B    H  
ATOM   1790  H2  HOH B 590       9.068   1.967  35.620  1.00  0.00      B    H  
ATOM   1791  O   HOH B 591      12.186  27.132  14.549  1.00  0.00      B    O  
ATOM   1792  H1  HOH B 591      13.160  27.263  14.312  1.00  0.00      B    H  
ATOM   1793  H2  HOH B 591      11.751  27.885  14.109  1.00  0.00      B    H  
ATOM   1794  O   HOH B 592      22.506  17.481   6.418  1.00  0.00      B    O  
ATOM   1795  H1  HOH B 592      22.172  17.561   5.447  1.00  0.00      B    H  
ATOM   1796  H2  HOH B 592      22.622  16.450   6.663  1.00  0.00      B    H  
ATOM   1797  O   HOH B 593      14.425  21.936  24.627  1.00  0.00      B    O  
ATOM   1798  H1  HOH B 593      13.948  22.190  23.697  1.00  0.00      B    H  
ATOM   1799  H2  HOH B 593      14.163  20.958  24.836  1.00  0.00      B    H  
ATOM   1800  O   HOH B 594       1.253  36.175  17.482  1.00  0.00      B    O  
ATOM   1801  H1  HOH B 594       1.477  36.995  16.941  1.00  0.00      B    H  
ATOM   1802  H2  HOH B 594       2.104  35.622  17.597  1.00  0.00      B    H  
ATOM   1803  O   HOH B 595      34.715  10.961   5.746  1.00  0.00      B    O  
ATOM   1804  H1  HOH B 595      35.700  11.267   5.718  1.00  0.00      B    H  
ATOM   1805  H2  HOH B 595      34.221  11.502   6.458  1.00  0.00      B    H  
ATOM   1806  O   HOH B 596      24.981  38.348  35.361  1.00  0.00      B    O  
ATOM   1807  H1  HOH B 596      25.539  39.038  34.874  1.00  0.00      B    H  
ATOM   1808  H2  HOH B 596      23.969  38.599  35.351  1.00  0.00      B    H  
ATOM   1809  O   HOH B 597      39.018  32.159  14.308  1.00  0.00      B    O  
ATOM   1810  H1  HOH B 597      38.764  33.115  14.006  1.00  0.00      B    H  
ATOM   1811  H2  HOH B 597      38.162  31.620  14.293  1.00  0.00      B    H  
ATOM   1812  O   HOH B 598      15.844  28.244  37.262  1.00  0.00      B    O  
ATOM   1813  H1  HOH B 598      15.894  28.875  38.045  1.00  0.00      B    H  
ATOM   1814  H2  HOH B 598      16.115  28.786  36.416  1.00  0.00      B    H  
ATOM   1815  O   HOH B 599       7.560  35.928  11.950  1.00  0.00      B    O  
ATOM   1816  H1  HOH B 599       8.316  36.070  11.260  1.00  0.00      B    H  
ATOM   1817  H2  HOH B 599       6.928  36.742  11.982  1.00  0.00      B    H  
ATOM   1818  O   HOH B 600       1.914  38.077   2.742  1.00  0.00      B    O  
ATOM   1819  H1  HOH B 600       1.832  38.028   3.754  1.00  0.00      B    H  
ATOM   1820  H2  HOH B 600       2.877  38.463   2.491  1.00  0.00      B    H  
ATOM   1821  O   HOH B 601      29.042  12.584  22.880  1.00  0.00      B    O  
ATOM   1822  H1  HOH B 601      28.210  12.182  23.252  1.00  0.00      B    H  
ATOM   1823  H2  HOH B 601      28.827  13.396  22.370  1.00  0.00      B    H  
ATOM   1824  O   HOH B 602       4.866   1.406  10.522  1.00  0.00      B    O  
ATOM   1825  H1  HOH B 602       5.225   1.606   9.606  1.00  0.00      B    H  
ATOM   1826  H2  HOH B 602       4.971   2.251  11.038  1.00  0.00      B    H  
ATOM   1827  O   HOH B 603       6.955  13.384  10.368  1.00  0.00      B    O  
ATOM   1828  H1  HOH B 603       7.408  13.956   9.643  1.00  0.00      B    H  
ATOM   1829  H2  HOH B 603       7.556  13.351  11.185  1.00  0.00      B    H  
ATOM   1830  O   HOH B 604       4.350  21.927   8.491  1.00  0.00      B    O  
ATOM   1831  H1  HOH B 604       4.341  22.877   8.831  1.00  0.00      B    H  
ATOM   1832  H2  HOH B 604       3.577  21.927   7.893  1.00  0.00      B    H  
ATOM   1833  O   HOH B 605      33.237  37.620  24.717  1.00  0.00      B    O  
ATOM   1834  H1  HOH B 605      33.556  36.732  24.363  1.00  0.00      B    H  
ATOM   1835  H2  HOH B 605      33.975  38.334  24.475  1.00  0.00      B    H  
ATOM   1836  O   HOH B 606      11.332  36.593  19.767  1.00  0.00      B    O  
ATOM   1837  H1  HOH B 606      11.585  35.933  20.448  1.00  0.00      B    H  
ATOM   1838  H2  HOH B 606      10.278  36.533  19.586  1.00  0.00      B    H  
ATOM   1839  O   HOH B 607       9.187   7.551  39.375  1.00  0.00      B    O  
ATOM   1840  H1  HOH B 607       9.314   7.708  38.348  1.00  0.00      B    H  
ATOM   1841  H2  HOH B 607       9.411   6.599  39.566  1.00  0.00      B    H  
ATOM   1842  O   HOH B 608       8.843   4.597  10.098  1.00  0.00      B    O  
ATOM   1843  H1  HOH B 608       8.791   5.532  10.497  1.00  0.00      B    H  
ATOM   1844  H2  HOH B 608       8.680   4.667   9.094  1.00  0.00      B    H  
ATOM   1845  O   HOH B 609      19.988  32.528  13.021  1.00  0.00      B    O  
ATOM   1846  H1  HOH B 609      19.670  33.251  12.397  1.00  0.00      B    H  
ATOM   1847  H2  HOH B 609      20.020  31.631  12.523  1.00  0.00      B    H  
ATOM   1848  O   HOH B 610      38.296   1.869  28.113  1.00  0.00      B    O  
ATOM   1849  H1  HOH B 610      37.482   2.259  27.634  1.00  0.00      B    H  
ATOM   1850  H2  HOH B 610      38.004   1.348  28.916  1.00  0.00      B    H  
ATOM   1851  O   HOH B 611      33.479  38.859   3.271  1.00  0.00      B    O  
ATOM   1852  H1  HOH B 611      33.995  38.180   2.665  1.00  0.00      B    H  
ATOM   1853  H2  HOH B 611      33.611  38.522   4.169  1.00  0.00      B    H  
ATOM   1854  O   HOH B 612      14.225  15.666  27.542  1.00  0.00      B    O  
ATOM   1855  H1  HOH B 612      13.557  14.971  27.891  1.00  0.00      B    H  
ATOM   1856  H2  HOH B 612      15.175  15.239  27.687  1.00  0.00      B    H  
ATOM   1857  O   HOH B 613      30.644  15.056  28.372  1.00  0.00      B    O  
ATOM   1858  H1  HOH B 613      30.511  14.280  27.668  1.00  0.00      B    H  
ATOM   1859  H2  HOH B 613      31.528  14.872  28.839  1.00  0.00      B    H  
ATOM   1860  O   HOH B 614      13.967   7.537  36.698  1.00  0.00      B    O  
ATOM   1861  H1  HOH B 614      14.280   8.497  36.895  1.00  0.00      B    H  
ATOM   1862  H2  HOH B 614      13.509   7.177  37.565  1.00  0.00      B    H  
ATOM   1863  O   HOH B 615      11.818  29.222   8.560  1.00  0.00      B    O  
ATOM   1864  H1  HOH B 615      11.726  29.874   9.340  1.00  0.00      B    H  
ATOM   1865  H2  HOH B 615      11.718  28.290   8.958  1.00  0.00      B    H  
ATOM   1866  O   HOH B 616       0.185  23.246  31.644  1.00  0.00      B    O  
ATOM   1867  H1  HOH B 616       0.902  23.603  32.267  1.00  0.00      B    H  
ATOM   1868  H2  HOH B 616      -0.040  23.953  30.939  1.00  0.00      B    H  
ATOM   1869  O   HOH B 617       6.465   7.335   8.144  1.00  0.00      B    O  
ATOM   1870  H1  HOH B 617       6.522   7.957   8.885  1.00  0.00      B    H  
ATOM   1871  H2  HOH B 617       6.011   7.840   7.361  1.00  0.00      B    H  
ATOM   1872  O   HOH B 618      16.110   9.120  24.606  1.00  0.00      B    O  
ATOM   1873  H1  HOH B 618      16.295   9.609  23.680  1.00  0.00      B    H  
ATOM   1874  H2  HOH B 618      15.590   9.774  25.206  1.00  0.00      B    H  
ATOM   1875  O   HOH B 619       6.283   2.152   5.412  1.00  0.00      B    O  
ATOM   1876  H1  HOH B 619       6.004   1.992   6.374  1.00  0.00      B    H  
ATOM   1877  H2  HOH B 619       5.462   1.929   4.801  1.00  0.00      B    H  
ATOM   1878  O   HOH B 620      25.028  18.117  30.648  1.00  0.00      B    O  
ATOM   1879  H1  HOH B 620      25.085  18.109  31.668  1.00  0.00      B    H  
ATOM   1880  H2  HOH B 620      25.988  17.959  30.293  1.00  0.00      B    H  
ATOM   1881  O   HOH B 621      17.231  20.813  16.706  1.00  0.00      B    O  
ATOM   1882  H1  HOH B 621      17.146  19.962  17.264  1.00  0.00      B    H  
ATOM   1883  H2  HOH B 621      16.543  21.527  17.073  1.00  0.00      B    H  
ATOM   1884  O   HOH B 622      20.337  27.495   2.234  1.00  0.00      B    O  
ATOM   1885  H1  HOH B 622      19.341  27.404   2.390  1.00  0.00      B    H  
ATOM   1886  H2  HOH B 622      20.783  27.501   3.181  1.00  0.00      B    H  
ATOM   1887  O   HOH B 623      11.706   7.878  19.230  1.00  0.00      B    O  
ATOM   1888  H1  HOH B 623      11.083   7.128  19.523  1.00  0.00      B    H  
ATOM   1889  H2  HOH B 623      11.439   8.684  19.677  1.00  0.00      B    H  
ATOM   1890  O   HOH B 624      37.154  14.993  35.918  1.00  0.00      B    O  
ATOM   1891  H1  HOH B 624      36.956  14.280  35.269  1.00  0.00      B    H  
ATOM   1892  H2  HOH B 624      36.795  15.871  35.603  1.00  0.00      B    H  
ATOM   1893  O   HOH B 625      17.195   7.202  30.750  1.00  0.00      B    O  
ATOM   1894  H1  HOH B 625      18.190   6.983  30.803  1.00  0.00      B    H  
ATOM   1895  H2  HOH B 625      17.017   8.042  30.211  1.00  0.00      B    H  
ATOM   1896  O   HOH B 626      26.678   6.780   0.717  1.00  0.00      B    O  
ATOM   1897  H1  HOH B 626      27.472   6.759   1.330  1.00  0.00      B    H  
ATOM   1898  H2  HOH B 626      26.915   7.305  -0.139  1.00  0.00      B    H  
ATOM   1899  O   HOH B 627      25.550  24.171  15.006  1.00  0.00      B    O  
ATOM   1900  H1  HOH B 627      26.330  24.369  15.604  1.00  0.00      B    H  
ATOM   1901  H2  HOH B 627      25.092  23.295  15.358  1.00  0.00      B    H  
ATOM   1902  O   HOH B 628      20.546  10.792  32.457  1.00  0.00      B    O  
ATOM   1903  H1  HOH B 628      21.403  10.479  32.958  1.00  0.00      B    H  
ATOM   1904  H2  HOH B 628      20.703  11.810  32.331  1.00  0.00      B    H  
ATOM   1905  O   HOH B 629       5.498   3.053  17.795  1.00  0.00      B    O  
ATOM   1906  H1  HOH B 629       5.055   2.839  18.714  1.00  0.00      B    H  
ATOM   1907  H2  HOH B 629       5.232   2.339  17.073  1.00  0.00      B    H  
ATOM   1908  O   HOH B 630      17.034  29.969  35.155  1.00  0.00      B    O  
ATOM   1909  H1  HOH B 630      17.200  29.805  34.141  1.00  0.00      B    H  
ATOM   1910  H2  HOH B 630      16.511  30.847  35.228  1.00  0.00      B    H  
ATOM   1911  O   HOH B 631      27.114  17.620  37.705  1.00  0.00      B    O  
ATOM   1912  H1  HOH B 631      26.612  17.754  38.589  1.00  0.00      B    H  
ATOM   1913  H2  HOH B 631      26.688  18.225  37.044  1.00  0.00      B    H  
ATOM   1914  O   HOH B 632      33.636  15.045   7.647  1.00  0.00      B    O  
ATOM   1915  H1  HOH B 632      33.750  14.306   8.359  1.00  0.00      B    H  
ATOM   1916  H2  HOH B 632      32.740  15.399   7.787  1.00  0.00      B    H  
ATOM   1917  O   HOH B 633      12.613  19.493  29.582  1.00  0.00      B    O  
ATOM   1918  H1  HOH B 633      13.239  19.143  28.831  1.00  0.00      B    H  
ATOM   1919  H2  HOH B 633      13.065  19.484  30.469  1.00  0.00      B    H  
ATOM   1920  O   HOH B 634      10.460  22.447  24.561  1.00  0.00      B    O  
ATOM   1921  H1  HOH B 634       9.876  21.594  24.534  1.00  0.00      B    H  
ATOM   1922  H2  HOH B 634      11.254  22.270  25.119  1.00  0.00      B    H  
ATOM   1923  O   HOH B 635      30.472  10.509   0.162  1.00  0.00      B    O  
ATOM   1924  H1  HOH B 635      31.067  10.459   0.996  1.00  0.00      B    H  
ATOM   1925  H2  HOH B 635      30.770  11.291  -0.387  1.00  0.00      B    H  
ATOM   1926  O   HOH B 636      20.099   8.520  10.103  1.00  0.00      B    O  
ATOM   1927  H1  HOH B 636      20.263   8.749   9.154  1.00  0.00      B    H  
ATOM   1928  H2  HOH B 636      20.957   8.852  10.607  1.00  0.00      B    H  
ATOM   1929  O   HOH B 637      12.032   7.440  29.229  1.00  0.00      B    O  
ATOM   1930  H1  HOH B 637      11.499   8.234  28.833  1.00  0.00      B    H  
ATOM   1931  H2  HOH B 637      12.780   7.366  28.616  1.00  0.00      B    H  
ATOM   1932  O   HOH B 638      18.825  12.450   2.500  1.00  0.00      B    O  
ATOM   1933  H1  HOH B 638      19.193  11.567   2.772  1.00  0.00      B    H  
ATOM   1934  H2  HOH B 638      19.575  13.086   2.313  1.00  0.00      B    H  
ATOM   1935  O   HOH B 639       0.208  25.041  29.576  1.00  0.00      B    O  
ATOM   1936  H1  HOH B 639       1.265  25.059  29.494  1.00  0.00      B    H  
ATOM   1937  H2  HOH B 639      -0.159  24.571  28.730  1.00  0.00      B    H  
ATOM   1938  O   HOH B 640       1.740  14.325  14.711  1.00  0.00      B    O  
ATOM   1939  H1  HOH B 640       2.413  14.601  15.437  1.00  0.00      B    H  
ATOM   1940  H2  HOH B 640       1.834  13.295  14.536  1.00  0.00      B    H  
ATOM   1941  O   HOH B 641      12.314  37.872  37.619  1.00  0.00      B    O  
ATOM   1942  H1  HOH B 641      12.987  37.961  38.374  1.00  0.00      B    H  
ATOM   1943  H2  HOH B 641      12.787  37.298  36.875  1.00  0.00      B    H  
ATOM   1944  O   HOH B 642       1.046  10.034  11.404  1.00  0.00      B    O  
ATOM   1945  H1  HOH B 642       1.674   9.712  10.697  1.00  0.00      B    H  
ATOM   1946  H2  HOH B 642       1.299   9.618  12.281  1.00  0.00      B    H  
ATOM   1947  O   HOH B 643      28.414  26.889   3.796  1.00  0.00      B    O  
ATOM   1948  H1  HOH B 643      27.645  26.985   4.444  1.00  0.00      B    H  
ATOM   1949  H2  HOH B 643      29.186  27.490   4.196  1.00  0.00      B    H  
ATOM   1950  O   HOH B 644       3.044  17.908  11.290  1.00  0.00      B    O  
ATOM   1951  H1  HOH B 644       3.191  18.323  10.369  1.00  0.00      B    H  
ATOM   1952  H2  HOH B 644       3.629  17.077  11.427  1.00  0.00      B    H  
ATOM   1953  O   HOH B 645      10.671  35.701  29.305  1.00  0.00      B    O  
ATOM   1954  H1  HOH B 645      11.149  35.466  28.470  1.00  0.00      B    H  
ATOM   1955  H2  HOH B 645      11.354  36.250  29.838  1.00  0.00      B    H  
ATOM   1956  O   HOH B 646       9.905  32.207   8.174  1.00  0.00      B    O  
ATOM   1957  H1  HOH B 646      10.253  32.931   8.812  1.00  0.00      B    H  
ATOM   1958  H2  HOH B 646       9.550  31.457   8.791  1.00  0.00      B    H  
ATOM   1959  O   HOH B 647       1.711  30.108  21.528  1.00  0.00      B    O  
ATOM   1960  H1  HOH B 647       1.462  30.897  20.955  1.00  0.00      B    H  
ATOM   1961  H2  HOH B 647       1.832  29.384  20.907  1.00  0.00      B    H  
ATOM   1962  O   HOH B 648      26.562  18.018  32.951  1.00  0.00      B    O  
ATOM   1963  H1  HOH B 648      26.060  18.461  33.672  1.00  0.00      B    H  
ATOM   1964  H2  HOH B 648      27.084  17.310  33.371  1.00  0.00      B    H  
ATOM   1965  O   HOH B 649       4.879  10.115  37.294  1.00  0.00      B    O  
ATOM   1966  H1  HOH B 649       4.103  10.254  37.900  1.00  0.00      B    H  
ATOM   1967  H2  HOH B 649       4.715  10.774  36.550  1.00  0.00      B    H  
ATOM   1968  O   HOH B 650       0.933  34.051  11.317  1.00  0.00      B    O  
ATOM   1969  H1  HOH B 650       0.284  33.429  10.870  1.00  0.00      B    H  
ATOM   1970  H2  HOH B 650       1.923  33.923  10.992  1.00  0.00      B    H  
ATOM   1971  O   HOH B 651      11.520  18.264  34.169  1.00  0.00      B    O  
ATOM   1972  H1  HOH B 651      12.049  18.357  34.998  1.00  0.00      B    H  
ATOM   1973  H2  HOH B 651      10.631  18.809  34.305  1.00  0.00      B    H  
ATOM   1974  O   HOH B 652      31.036  13.021  38.516  1.00  0.00      B    O  
ATOM   1975  H1  HOH B 652      30.821  13.231  39.476  1.00  0.00      B    H  
ATOM   1976  H2  HOH B 652      30.415  13.659  37.934  1.00  0.00      B    H  
ATOM   1977  O   HOH B 653      32.738  19.728  33.366  1.00  0.00      B    O  
ATOM   1978  H1  HOH B 653      32.149  20.453  33.003  1.00  0.00      B    H  
ATOM   1979  H2  HOH B 653      32.173  18.946  33.554  1.00  0.00      B    H  
ATOM   1980  O   HOH B 654       9.141   4.225  24.331  1.00  0.00      B    O  
ATOM   1981  H1  HOH B 654       9.938   4.532  23.775  1.00  0.00      B    H  
ATOM   1982  H2  HOH B 654       8.345   4.003  23.709  1.00  0.00      B    H  
ATOM   1983  O   HOH B 655      36.474  35.008  38.920  1.00  0.00      B    O  
ATOM   1984  H1  HOH B 655      36.480  34.426  39.745  1.00  0.00      B    H  
ATOM   1985  H2  HOH B 655      35.497  35.250  38.726  1.00  0.00      B    H  
ATOM   1986  O   HOH B 656      24.802  12.594  34.132  1.00  0.00      B    O  
ATOM   1987  H1  HOH B 656      25.030  13.337  33.468  1.00  0.00      B    H  
ATOM   1988  H2  HOH B 656      24.444  13.040  34.941  1.00  0.00      B    H  
ATOM   1989  O   HOH B 657      15.433  38.320  25.925  1.00  0.00      B    O  
ATOM   1990  H1  HOH B 657      15.412  37.403  25.524  1.00  0.00      B    H  
ATOM   1991  H2  HOH B 657      14.454  38.581  25.991  1.00  0.00      B    H  
ATOM   1992  O   HOH B 658      27.095  14.188   4.309  1.00  0.00      B    O  
ATOM   1993  H1  HOH B 658      27.428  15.162   4.417  1.00  0.00      B    H  
ATOM   1994  H2  HOH B 658      27.034  13.991   3.334  1.00  0.00      B    H  
ATOM   1995  O   HOH B 659      19.738  19.440  22.865  1.00  0.00      B    O  
ATOM   1996  H1  HOH B 659      18.753  19.210  23.005  1.00  0.00      B    H  
ATOM   1997  H2  HOH B 659      19.888  19.591  21.870  1.00  0.00      B    H  
ATOM   1998  O   HOH B 660      10.504  38.436  32.576  1.00  0.00      B    O  
ATOM   1999  H1  HOH B 660      10.379  37.463  32.711  1.00  0.00      B    H  
ATOM   2000  H2  HOH B 660      10.793  38.818  33.429  1.00  0.00      B    H  
ATOM   2001  O   HOH B 661      22.172  28.990  28.417  1.00  0.00      B    O  
ATOM   2002  H1  HOH B 661      22.542  28.070  28.541  1.00  0.00      B    H  
ATOM   2003  H2  HOH B 661      22.041  29.362  29.330  1.00  0.00      B    H  
ATOM   2004  O   HOH B 662       4.621  31.293   1.749  1.00  0.00      B    O  
ATOM   2005  H1  HOH B 662       5.430  31.914   1.478  1.00  0.00      B    H  
ATOM   2006  H2  HOH B 662       4.922  30.332   1.841  1.00  0.00      B    H  
ATOM   2007  O   HOH B 663       2.509   0.231  32.764  1.00  0.00      B    O  
ATOM   2008  H1  HOH B 663       1.647  -0.209  33.163  1.00  0.00      B    H  
ATOM   2009  H2  HOH B 663       2.983   0.736  33.511  1.00  0.00      B    H  
ATOM   2010  O   HOH B 664      34.753  32.916  26.692  1.00  0.00      B    O  
ATOM   2011  H1  HOH B 664      35.558  32.331  26.364  1.00  0.00      B    H  
ATOM   2012  H2  HOH B 664      35.106  33.663  27.290  1.00  0.00      B    H  
ATOM   2013  O   HOH B 665      12.924   3.681  29.882  1.00  0.00      B    O  
ATOM   2014  H1  HOH B 665      13.326   3.109  29.136  1.00  0.00      B    H  
ATOM   2015  H2  HOH B 665      13.573   4.443  29.956  1.00  0.00      B    H  
ATOM   2016  O   HOH B 666      12.992  32.308  17.820  1.00  0.00      B    O  
ATOM   2017  H1  HOH B 666      12.872  32.836  16.953  1.00  0.00      B    H  
ATOM   2018  H2  HOH B 666      12.092  32.248  18.279  1.00  0.00      B    H  
ATOM   2019  O   HOH B 667      20.792  16.656  32.872  1.00  0.00      B    O  
ATOM   2020  H1  HOH B 667      20.041  16.007  33.087  1.00  0.00      B    H  
ATOM   2021  H2  HOH B 667      20.730  17.437  33.494  1.00  0.00      B    H  
ATOM   2022  O   HOH B 668      34.951  22.972  10.905  1.00  0.00      B    O  
ATOM   2023  H1  HOH B 668      34.418  23.855  10.874  1.00  0.00      B    H  
ATOM   2024  H2  HOH B 668      34.379  22.203  11.249  1.00  0.00      B    H  
ATOM   2025  O   HOH B 669       3.299   0.313  22.521  1.00  0.00      B    O  
ATOM   2026  H1  HOH B 669       2.755  -0.004  23.275  1.00  0.00      B    H  
ATOM   2027  H2  HOH B 669       2.720   0.812  21.856  1.00  0.00      B    H  
ATOM   2028  O   HOH B 670      27.372   1.069  14.210  1.00  0.00      B    O  
ATOM   2029  H1  HOH B 670      26.658   0.602  13.717  1.00  0.00      B    H  
ATOM   2030  H2  HOH B 670      27.680   1.898  13.718  1.00  0.00      B    H  
ATOM   2031  O   HOH B 671       1.275  16.838  28.243  1.00  0.00      B    O  
ATOM   2032  H1  HOH B 671       0.707  17.591  28.613  1.00  0.00      B    H  
ATOM   2033  H2  HOH B 671       0.843  16.405  27.448  1.00  0.00      B    H  
ATOM   2034  O   HOH B 672      28.159  12.576  26.638  1.00  0.00      B    O  
ATOM   2035  H1  HOH B 672      27.522  12.390  25.874  1.00  0.00      B    H  
ATOM   2036  H2  HOH B 672      29.013  12.836  26.168  1.00  0.00      B    H  
ATOM   2037  O   HOH B 673      36.695  21.747  13.232  1.00  0.00      B    O  
ATOM   2038  H1  HOH B 673      36.716  22.756  13.355  1.00  0.00      B    H  
ATOM   2039  H2  HOH B 673      37.573  21.515  12.723  1.00  0.00      B    H  
ATOM   2040  O   HOH B 674      31.962  38.210   9.154  1.00  0.00      B    O  
ATOM   2041  H1  HOH B 674      31.835  38.079  10.169  1.00  0.00      B    H  
ATOM   2042  H2  HOH B 674      31.118  38.664   8.777  1.00  0.00      B    H  
ATOM   2043  O   HOH B 675      19.937   7.351  22.453  1.00  0.00      B    O  
ATOM   2044  H1  HOH B 675      20.096   7.387  23.456  1.00  0.00      B    H  
ATOM   2045  H2  HOH B 675      19.898   6.381  22.227  1.00  0.00      B    H  
ATOM   2046  O   HOH B 676      36.204  29.708  34.679  1.00  0.00      B    O  
ATOM   2047  H1  HOH B 676      36.139  28.698  34.871  1.00  0.00      B    H  
ATOM   2048  H2  HOH B 676      36.870  30.161  35.291  1.00  0.00      B    H  
ATOM   2049  O   HOH B 677      27.367  24.489  17.001  1.00  0.00      B    O  
ATOM   2050  H1  HOH B 677      27.690  25.369  17.336  1.00  0.00      B    H  
ATOM   2051  H2  HOH B 677      28.042  24.135  16.355  1.00  0.00      B    H  
ATOM   2052  O   HOH B 678      24.056  22.206  30.188  1.00  0.00      B    O  
ATOM   2053  H1  HOH B 678      24.906  21.699  30.184  1.00  0.00      B    H  
ATOM   2054  H2  HOH B 678      24.082  22.956  30.909  1.00  0.00      B    H  
ATOM   2055  O   HOH B 679      35.181  25.211   0.917  1.00  0.00      B    O  
ATOM   2056  H1  HOH B 679      35.418  25.979   0.317  1.00  0.00      B    H  
ATOM   2057  H2  HOH B 679      34.179  25.112   0.883  1.00  0.00      B    H  
ATOM   2058  O   HOH B 680       8.216  16.108  36.520  1.00  0.00      B    O  
ATOM   2059  H1  HOH B 680       8.681  16.971  36.689  1.00  0.00      B    H  
ATOM   2060  H2  HOH B 680       8.278  15.634  37.384  1.00  0.00      B    H  
ATOM   2061  O   HOH B 681      36.690   4.071  27.009  1.00  0.00      B    O  
ATOM   2062  H1  HOH B 681      35.683   4.195  27.034  1.00  0.00      B    H  
ATOM   2063  H2  HOH B 681      37.083   4.645  27.800  1.00  0.00      B    H  
ATOM   2064  O   HOH B 682      36.595  37.046   7.413  1.00  0.00      B    O  
ATOM   2065  H1  HOH B 682      35.610  36.624   7.383  1.00  0.00      B    H  
ATOM   2066  H2  HOH B 682      37.177  36.791   6.633  1.00  0.00      B    H  
ATOM   2067  O   HOH B 683      17.413   6.938  25.113  1.00  0.00      B    O  
ATOM   2068  H1  HOH B 683      17.163   6.663  26.019  1.00  0.00      B    H  
ATOM   2069  H2  HOH B 683      16.765   7.698  24.895  1.00  0.00      B    H  
ATOM   2070  O   HOH B 684      33.886  28.525  17.293  1.00  0.00      B    O  
ATOM   2071  H1  HOH B 684      32.996  28.676  17.786  1.00  0.00      B    H  
ATOM   2072  H2  HOH B 684      33.899  27.484  17.163  1.00  0.00      B    H  
ATOM   2073  O   HOH B 685      21.704  10.937   7.190  1.00  0.00      B    O  
ATOM   2074  H1  HOH B 685      20.908  10.528   6.698  1.00  0.00      B    H  
ATOM   2075  H2  HOH B 685      22.287  11.458   6.539  1.00  0.00      B    H  
ATOM   2076  O   HOH B 686      10.878  21.334  28.680  1.00  0.00      B    O  
ATOM   2077  H1  HOH B 686      11.296  21.710  27.857  1.00  0.00      B    H  
ATOM   2078  H2  HOH B 686      11.500  20.623  29.044  1.00  0.00      B    H  
ATOM   2079  O   HOH B 687       9.291   8.069  36.721  1.00  0.00      B    O  
ATOM   2080  H1  HOH B 687       9.123   7.079  36.410  1.00  0.00      B    H  
ATOM   2081  H2  HOH B 687      10.266   8.271  36.324  1.00  0.00      B    H  
ATOM   2082  O   HOH B 688      17.495  19.838   4.274  1.00  0.00      B    O  
ATOM   2083  H1  HOH B 688      17.495  20.680   3.811  1.00  0.00      B    H  
ATOM   2084  H2  HOH B 688      17.867  19.929   5.234  1.00  0.00      B    H  
ATOM   2085  O   HOH B 689      22.323  21.682  12.229  1.00  0.00      B    O  
ATOM   2086  H1  HOH B 689      21.985  22.332  11.540  1.00  0.00      B    H  
ATOM   2087  H2  HOH B 689      21.753  20.833  12.186  1.00  0.00      B    H  
ATOM   2088  O   HOH B 690       5.457  35.140   1.109  1.00  0.00      B    O  
ATOM   2089  H1  HOH B 690       5.617  35.334   2.052  1.00  0.00      B    H  
ATOM   2090  H2  HOH B 690       5.436  36.062   0.652  1.00  0.00      B    H  
ATOM   2091  O   HOH B 691      32.134  32.214   1.731  1.00  0.00      B    O  
ATOM   2092  H1  HOH B 691      33.008  31.714   1.599  1.00  0.00      B    H  
ATOM   2093  H2  HOH B 691      32.310  32.724   2.599  1.00  0.00      B    H  
ATOM   2094  O   HOH B 692      19.548  24.502   7.247  1.00  0.00      B    O  
ATOM   2095  H1  HOH B 692      19.533  25.494   7.608  1.00  0.00      B    H  
ATOM   2096  H2  HOH B 692      20.503  24.282   7.047  1.00  0.00      B    H  
ATOM   2097  O   HOH B 693      34.381   5.403  22.151  1.00  0.00      B    O  
ATOM   2098  H1  HOH B 693      34.678   5.710  21.142  1.00  0.00      B    H  
ATOM   2099  H2  HOH B 693      34.952   5.954  22.803  1.00  0.00      B    H  
ATOM   2100  O   HOH B 694      29.537  20.635  35.495  1.00  0.00      B    O  
ATOM   2101  H1  HOH B 694      28.799  21.344  35.492  1.00  0.00      B    H  
ATOM   2102  H2  HOH B 694      29.842  20.519  34.585  1.00  0.00      B    H  
ATOM   2103  O   HOH B 695      19.384  10.178  36.569  1.00  0.00      B    O  
ATOM   2104  H1  HOH B 695      20.339  10.475  36.535  1.00  0.00      B    H  
ATOM   2105  H2  HOH B 695      19.331   9.504  37.293  1.00  0.00      B    H  
ATOM   2106  O   HOH B 696      17.495   8.056   9.620  1.00  0.00      B    O  
ATOM   2107  H1  HOH B 696      17.491   7.447   8.784  1.00  0.00      B    H  
ATOM   2108  H2  HOH B 696      18.458   8.215   9.822  1.00  0.00      B    H  
ATOM   2109  O   HOH B 697      31.349   1.241   2.772  1.00  0.00      B    O  
ATOM   2110  H1  HOH B 697      31.399   2.225   2.463  1.00  0.00      B    H  
ATOM   2111  H2  HOH B 697      32.274   0.904   3.046  1.00  0.00      B    H  
ATOM   2112  O   HOH B 698       0.231   8.493  37.700  1.00  0.00      B    O  
ATOM   2113  H1  HOH B 698       0.428   7.917  36.866  1.00  0.00      B    H  
ATOM   2114  H2  HOH B 698      -0.279   9.291  37.336  1.00  0.00      B    H  
ATOM   2115  O   HOH B 699      32.055  21.691   0.591  1.00  0.00      B    O  
ATOM   2116  H1  HOH B 699      31.403  22.414   0.673  1.00  0.00      B    H  
ATOM   2117  H2  HOH B 699      32.715  21.819   1.374  1.00  0.00      B    H  
ATOM   2118  O   HOH B 700      33.700  20.093  11.478  1.00  0.00      B    O  
ATOM   2119  H1  HOH B 700      34.133  19.699  12.329  1.00  0.00      B    H  
ATOM   2120  H2  HOH B 700      33.508  19.394  10.748  1.00  0.00      B    H  
ATOM   2121  O   HOH B 701      35.506  24.549  22.831  1.00  0.00      B    O  
ATOM   2122  H1  HOH B 701      36.216  24.476  23.538  1.00  0.00      B    H  
ATOM   2123  H2  HOH B 701      35.797  24.045  22.035  1.00  0.00      B    H  
ATOM   2124  O   HOH B 702      36.558  31.916   0.716  1.00  0.00      B    O  
ATOM   2125  H1  HOH B 702      37.228  31.214   0.461  1.00  0.00      B    H  
ATOM   2126  H2  HOH B 702      35.705  31.485   1.197  1.00  0.00      B    H  
ATOM   2127  O   HOH B 703      18.920   5.485   0.994  1.00  0.00      B    O  
ATOM   2128  H1  HOH B 703      19.636   4.779   1.052  1.00  0.00      B    H  
ATOM   2129  H2  HOH B 703      18.933   5.775   1.957  1.00  0.00      B    H  
ATOM   2130  O   HOH B 704      33.710  26.356  20.213  1.00  0.00      B    O  
ATOM   2131  H1  HOH B 704      33.776  27.329  20.500  1.00  0.00      B    H  
ATOM   2132  H2  HOH B 704      33.967  26.297  19.242  1.00  0.00      B    H  
ATOM   2133  O   HOH B 705      28.592   7.979  18.472  1.00  0.00      B    O  
ATOM   2134  H1  HOH B 705      29.033   8.827  18.133  1.00  0.00      B    H  
ATOM   2135  H2  HOH B 705      29.177   7.513  19.156  1.00  0.00      B    H  
ATOM   2136  O   HOH B 706      21.405  24.619  37.027  1.00  0.00      B    O  
ATOM   2137  H1  HOH B 706      21.497  25.173  37.845  1.00  0.00      B    H  
ATOM   2138  H2  HOH B 706      20.449  24.333  36.850  1.00  0.00      B    H  
ATOM   2139  O   HOH B 707      12.096  23.695   5.381  1.00  0.00      B    O  
ATOM   2140  H1  HOH B 707      12.394  24.641   5.719  1.00  0.00      B    H  
ATOM   2141  H2  HOH B 707      11.659  23.218   6.200  1.00  0.00      B    H  
ATOM   2142  O   HOH B 708      24.830  34.629   8.284  1.00  0.00      B    O  
ATOM   2143  H1  HOH B 708      24.521  35.158   7.449  1.00  0.00      B    H  
ATOM   2144  H2  HOH B 708      25.080  33.672   7.964  1.00  0.00      B    H  
ATOM   2145  O   HOH B 709      10.267  16.570  19.430  1.00  0.00      B    O  
ATOM   2146  H1  HOH B 709      10.464  17.574  19.301  1.00  0.00      B    H  
ATOM   2147  H2  HOH B 709       9.959  16.474  20.343  1.00  0.00      B    H  
ATOM   2148  O   HOH B 710      20.707  15.053  13.246  1.00  0.00      B    O  
ATOM   2149  H1  HOH B 710      20.840  15.307  14.203  1.00  0.00      B    H  
ATOM   2150  H2  HOH B 710      21.599  15.258  12.890  1.00  0.00      B    H  
ATOM   2151  O   HOH B 711      20.799  16.424  30.086  1.00  0.00      B    O  
ATOM   2152  H1  HOH B 711      20.069  15.899  29.579  1.00  0.00      B    H  
ATOM   2153  H2  HOH B 711      20.663  16.416  31.043  1.00  0.00      B    H  
ATOM   2154  O   HOH B 712      27.855  32.085   2.105  1.00  0.00      B    O  
ATOM   2155  H1  HOH B 712      27.626  32.688   1.345  1.00  0.00      B    H  
ATOM   2156  H2  HOH B 712      27.880  31.118   1.835  1.00  0.00      B    H  
ATOM   2157  O   HOH B 713      35.755  27.678  37.920  1.00  0.00      B    O  
ATOM   2158  H1  HOH B 713      35.120  28.434  38.091  1.00  0.00      B    H  
ATOM   2159  H2  HOH B 713      36.303  27.612  38.751  1.00  0.00      B    H  
ATOM   2160  O   HOH B 714       6.893  34.640  36.090  1.00  0.00      B    O  
ATOM   2161  H1  HOH B 714       6.718  34.591  35.098  1.00  0.00      B    H  
ATOM   2162  H2  HOH B 714       6.485  35.409  36.530  1.00  0.00      B    H  
ATOM   2163  O   HOH B 715      10.469  38.921  28.624  1.00  0.00      B    O  
ATOM   2164  H1  HOH B 715       9.524  38.856  28.302  1.00  0.00      B    H  
ATOM   2165  H2  HOH B 715      11.056  39.127  27.817  1.00  0.00      B    H  
ATOM   2166  O   HOH B 716      19.977  18.895  34.241  1.00  0.00      B    O  
ATOM   2167  H1  HOH B 716      20.287  19.087  35.154  1.00  0.00      B    H  
ATOM   2168  H2  HOH B 716      20.352  19.615  33.605  1.00  0.00      B    H  
ATOM   2169  O   HOH B 717      14.292  38.367   8.293  1.00  0.00      B    O  
ATOM   2170  H1  HOH B 717      15.222  38.554   8.709  1.00  0.00      B    H  
ATOM   2171  H2  HOH B 717      14.252  37.381   8.168  1.00  0.00      B    H  
ATOM   2172  O   HOH B 718      20.712   2.726  18.553  1.00  0.00      B    O  
ATOM   2173  H1  HOH B 718      21.578   2.668  19.118  1.00  0.00      B    H  
ATOM   2174  H2  HOH B 718      20.789   2.581  17.536  1.00  0.00      B    H  
ATOM   2175  O   HOH B 719      35.116   0.279  20.711  1.00  0.00      B    O  
ATOM   2176  H1  HOH B 719      35.825  -0.434  20.442  1.00  0.00      B    H  
ATOM   2177  H2  HOH B 719      35.132   0.305  21.743  1.00  0.00      B    H  
ATOM   2178  O   HOH B 720      17.726  11.262  32.279  1.00  0.00      B    O  
ATOM   2179  H1  HOH B 720      17.192  10.513  32.734  1.00  0.00      B    H  
ATOM   2180  H2  HOH B 720      18.705  11.064  32.430  1.00  0.00      B    H  
ATOM   2181  O   HOH B 721      22.013  11.048  37.077  1.00  0.00      B    O  
ATOM   2182  H1  HOH B 721      21.573  11.620  37.797  1.00  0.00      B    H  
ATOM   2183  H2  HOH B 721      22.839  10.677  37.610  1.00  0.00      B    H  
ATOM   2184  O   HOH B 722       7.440  24.197  30.833  1.00  0.00      B    O  
ATOM   2185  H1  HOH B 722       6.829  23.732  30.128  1.00  0.00      B    H  
ATOM   2186  H2  HOH B 722       8.076  23.475  31.252  1.00  0.00      B    H  
ATOM   2187  O   HOH B 723      38.416  38.617   5.339  1.00  0.00      B    O  
ATOM   2188  H1  HOH B 723      38.028  39.089   4.531  1.00  0.00      B    H  
ATOM   2189  H2  HOH B 723      38.427  39.237   6.096  1.00  0.00      B    H  
ATOM   2190  O   HOH B 724      32.885  21.703   3.144  1.00  0.00      B    O  
ATOM   2191  H1  HOH B 724      32.191  22.004   3.804  1.00  0.00      B    H  
ATOM   2192  H2  HOH B 724      33.713  22.299   3.300  1.00  0.00      B    H  
ATOM   2193  O   HOH B 725      31.222  18.361  30.070  1.00  0.00      B    O  
ATOM   2194  H1  HOH B 725      32.119  18.793  29.766  1.00  0.00      B    H  
ATOM   2195  H2  HOH B 725      30.480  18.901  29.684  1.00  0.00      B    H  
ATOM   2196  O   HOH B 726      11.869   0.202  34.977  1.00  0.00      B    O  
ATOM   2197  H1  HOH B 726      12.213   1.111  35.275  1.00  0.00      B    H  
ATOM   2198  H2  HOH B 726      12.131  -0.421  35.688  1.00  0.00      B    H  
ATOM   2199  O   HOH B 727       3.654  32.331  34.829  1.00  0.00      B    O  
ATOM   2200  H1  HOH B 727       3.761  32.837  35.733  1.00  0.00      B    H  
ATOM   2201  H2  HOH B 727       3.699  33.016  34.048  1.00  0.00      B    H  
ATOM   2202  O   HOH B 728       4.900  30.205  35.613  1.00  0.00      B    O  
ATOM   2203  H1  HOH B 728       4.326  29.799  36.331  1.00  0.00      B    H  
ATOM   2204  H2  HOH B 728       4.365  31.038  35.365  1.00  0.00      B    H  
ATOM   2205  O   HOH B 729      15.948  17.933  30.771  1.00  0.00      B    O  
ATOM   2206  H1  HOH B 729      15.092  18.133  31.304  1.00  0.00      B    H  
ATOM   2207  H2  HOH B 729      15.626  17.711  29.847  1.00  0.00      B    H  
ATOM   2208  O   HOH B 730      31.557   5.685  33.165  1.00  0.00      B    O  
ATOM   2209  H1  HOH B 730      31.605   6.182  34.064  1.00  0.00      B    H  
ATOM   2210  H2  HOH B 730      32.366   5.165  33.106  1.00  0.00      B    H  
ATOM   2211  O   HOH B 731      29.823  22.368  25.044  1.00  0.00      B    O  
ATOM   2212  H1  HOH B 731      29.529  23.239  25.459  1.00  0.00      B    H  
ATOM   2213  H2  HOH B 731      29.055  21.785  24.969  1.00  0.00      B    H  
ATOM   2214  O   HOH B 732       9.940  18.127  37.416  1.00  0.00      B    O  
ATOM   2215  H1  HOH B 732      10.197  18.205  38.408  1.00  0.00      B    H  
ATOM   2216  H2  HOH B 732      10.571  18.710  36.847  1.00  0.00      B    H  
ATOM   2217  O   HOH B 733      17.181  29.073  24.841  1.00  0.00      B    O  
ATOM   2218  H1  HOH B 733      17.996  28.782  25.387  1.00  0.00      B    H  
ATOM   2219  H2  HOH B 733      16.287  28.916  25.355  1.00  0.00      B    H  
ATOM   2220  O   HOH B 734       4.235  24.920  21.000  1.00  0.00      B    O  
ATOM   2221  H1  HOH B 734       5.125  24.457  21.262  1.00  0.00      B    H  
ATOM   2222  H2  HOH B 734       3.612  25.004  21.803  1.00  0.00      B    H  
ATOM   2223  O   HOH B 735      25.165   0.657  17.013  1.00  0.00      B    O  
ATOM   2224  H1  HOH B 735      24.297   0.212  17.361  1.00  0.00      B    H  
ATOM   2225  H2  HOH B 735      24.971   1.616  16.815  1.00  0.00      B    H  
ATOM   2226  O   HOH B 736      17.495  17.136   4.007  1.00  0.00      B    O  
ATOM   2227  H1  HOH B 736      16.499  16.921   4.169  1.00  0.00      B    H  
ATOM   2228  H2  HOH B 736      17.488  18.188   3.790  1.00  0.00      B    H  
ATOM   2229  O   HOH B 737       2.820  11.119   7.897  1.00  0.00      B    O  
ATOM   2230  H1  HOH B 737       3.419  11.027   7.025  1.00  0.00      B    H  
ATOM   2231  H2  HOH B 737       2.071  11.727   7.557  1.00  0.00      B    H  
ATOM   2232  O   HOH B 738       4.227  19.901  16.858  1.00  0.00      B    O  
ATOM   2233  H1  HOH B 738       4.546  19.037  16.421  1.00  0.00      B    H  
ATOM   2234  H2  HOH B 738       3.219  19.995  16.635  1.00  0.00      B    H  
ATOM   2235  O   HOH B 739       3.740  31.555   8.261  1.00  0.00      B    O  
ATOM   2236  H1  HOH B 739       3.143  30.857   8.678  1.00  0.00      B    H  
ATOM   2237  H2  HOH B 739       4.477  31.704   8.972  1.00  0.00      B    H  
ATOM   2238  O   HOH B 740       4.211  18.881  25.885  1.00  0.00      B    O  
ATOM   2239  H1  HOH B 740       3.722  18.915  26.753  1.00  0.00      B    H  
ATOM   2240  H2  HOH B 740       4.952  18.110  25.887  1.00  0.00      B    H  
ATOM   2241  O   HOH B 741      32.310  27.776  35.005  1.00  0.00      B    O  
ATOM   2242  H1  HOH B 741      32.844  28.629  35.239  1.00  0.00      B    H  
ATOM   2243  H2  HOH B 741      31.346  28.096  35.022  1.00  0.00      B    H  
ATOM   2244  O   HOH B 742      18.818  11.736  11.455  1.00  0.00      B    O  
ATOM   2245  H1  HOH B 742      19.293  11.826  10.604  1.00  0.00      B    H  
ATOM   2246  H2  HOH B 742      18.035  11.204  11.115  1.00  0.00      B    H  
ATOM   2247  O   HOH B 743       7.986  24.583   6.898  1.00  0.00      B    O  
ATOM   2248  H1  HOH B 743       8.082  25.350   6.218  1.00  0.00      B    H  
ATOM   2249  H2  HOH B 743       8.101  23.734   6.364  1.00  0.00      B    H  
ATOM   2250  O   HOH B 744      17.492  29.279   2.643  1.00  0.00      B    O  
ATOM   2251  H1  HOH B 744      16.616  28.770   2.573  1.00  0.00      B    H  
ATOM   2252  H2  HOH B 744      17.527  29.380   3.657  1.00  0.00      B    H  
ATOM   2253  O   HOH B 745       4.399   2.936  32.015  1.00  0.00      B    O  
ATOM   2254  H1  HOH B 745       4.897   3.636  31.526  1.00  0.00      B    H  
ATOM   2255  H2  HOH B 745       4.267   2.173  31.327  1.00  0.00      B    H  
ATOM   2256  O   HOH B 746      32.284  32.709  10.980  1.00  0.00      B    O  
ATOM   2257  H1  HOH B 746      31.674  33.042  11.747  1.00  0.00      B    H  
ATOM   2258  H2  HOH B 746      33.009  32.102  11.367  1.00  0.00      B    H  
ATOM   2259  O   HOH B 747      24.442  29.258  32.670  1.00  0.00      B    O  
ATOM   2260  H1  HOH B 747      24.358  28.559  33.367  1.00  0.00      B    H  
ATOM   2261  H2  HOH B 747      23.573  29.283  32.134  1.00  0.00      B    H  
ATOM   2262  O   HOH B 748       5.536  38.028  29.272  1.00  0.00      B    O  
ATOM   2263  H1  HOH B 748       6.325  38.534  29.774  1.00  0.00      B    H  
ATOM   2264  H2  HOH B 748       4.663  38.381  29.618  1.00  0.00      B    H  
ATOM   2265  O   HOH B 749      34.040  11.879  27.446  1.00  0.00      B    O  
ATOM   2266  H1  HOH B 749      34.839  12.499  27.146  1.00  0.00      B    H  
ATOM   2267  H2  HOH B 749      34.242  11.036  26.863  1.00  0.00      B    H  
ATOM   2268  O   HOH B 750      24.333   4.602  31.005  1.00  0.00      B    O  
ATOM   2269  H1  HOH B 750      23.672   3.943  30.738  1.00  0.00      B    H  
ATOM   2270  H2  HOH B 750      23.899   5.284  31.637  1.00  0.00      B    H  
ATOM   2271  O   HOH B 751      25.316   6.480   4.342  1.00  0.00      B    O  
ATOM   2272  H1  HOH B 751      25.970   5.756   4.451  1.00  0.00      B    H  
ATOM   2273  H2  HOH B 751      25.417   6.894   3.466  1.00  0.00      B    H  
ATOM   2274  O   HOH B 752       7.773  33.249   6.857  1.00  0.00      B    O  
ATOM   2275  H1  HOH B 752       7.189  32.478   6.456  1.00  0.00      B    H  
ATOM   2276  H2  HOH B 752       8.519  32.811   7.330  1.00  0.00      B    H  
ATOM   2277  O   HOH B 753       4.350  15.500  11.709  1.00  0.00      B    O  
ATOM   2278  H1  HOH B 753       4.167  14.452  11.549  1.00  0.00      B    H  
ATOM   2279  H2  HOH B 753       5.222  15.568  12.275  1.00  0.00      B    H  
ATOM   2280  O   HOH B 754       1.986   2.848  35.907  1.00  0.00      B    O  
ATOM   2281  H1  HOH B 754       2.701   2.391  35.346  1.00  0.00      B    H  
ATOM   2282  H2  HOH B 754       2.043   2.591  36.854  1.00  0.00      B    H  
ATOM   2283  O   HOH B 755      32.557   5.134  17.407  1.00  0.00      B    O  
ATOM   2284  H1  HOH B 755      33.256   4.690  17.945  1.00  0.00      B    H  
ATOM   2285  H2  HOH B 755      31.621   4.870  17.638  1.00  0.00      B    H  
ATOM   2286  O   HOH B 756      36.336   2.543  33.848  1.00  0.00      B    O  
ATOM   2287  H1  HOH B 756      36.508   3.079  32.988  1.00  0.00      B    H  
ATOM   2288  H2  HOH B 756      35.437   2.829  34.255  1.00  0.00      B    H  
ATOM   2289  O   HOH B 757      34.462  10.360  24.459  1.00  0.00      B    O  
ATOM   2290  H1  HOH B 757      33.987   9.477  24.766  1.00  0.00      B    H  
ATOM   2291  H2  HOH B 757      35.128  10.084  23.813  1.00  0.00      B    H  
ATOM   2292  O   HOH B 758      38.459  26.279  14.856  1.00  0.00      B    O  
ATOM   2293  H1  HOH B 758      39.029  26.896  14.242  1.00  0.00      B    H  
ATOM   2294  H2  HOH B 758      38.142  25.534  14.207  1.00  0.00      B    H  
ATOM   2295  O   HOH B 759      36.402  12.576   9.099  1.00  0.00      B    O  
ATOM   2296  H1  HOH B 759      36.491  13.386   9.689  1.00  0.00      B    H  
ATOM   2297  H2  HOH B 759      36.524  11.812   9.791  1.00  0.00      B    H  
ATOM   2298  O   HOH B 760      20.468  20.962  26.864  1.00  0.00      B    O  
ATOM   2299  H1  HOH B 760      21.170  21.333  27.517  1.00  0.00      B    H  
ATOM   2300  H2  HOH B 760      20.552  19.920  26.787  1.00  0.00      B    H  
ATOM   2301  O   HOH B 761      17.029   1.559  34.914  1.00  0.00      B    O  
ATOM   2302  H1  HOH B 761      16.235   1.448  34.295  1.00  0.00      B    H  
ATOM   2303  H2  HOH B 761      16.714   1.584  35.878  1.00  0.00      B    H  
ATOM   2304  O   HOH B 762      32.815  39.189  31.765  1.00  0.00      B    O  
ATOM   2305  H1  HOH B 762      32.645  38.194  31.716  1.00  0.00      B    H  
ATOM   2306  H2  HOH B 762      31.914  39.631  31.675  1.00  0.00      B    H  
ATOM   2307  O   HOH B 763       9.315  35.732   9.868  1.00  0.00      B    O  
ATOM   2308  H1  HOH B 763       9.784  36.590   9.691  1.00  0.00      B    H  
ATOM   2309  H2  HOH B 763      10.108  35.084   9.905  1.00  0.00      B    H  
ATOM   2310  O   HOH B 764      13.730  19.593  25.701  1.00  0.00      B    O  
ATOM   2311  H1  HOH B 764      13.825  18.693  25.207  1.00  0.00      B    H  
ATOM   2312  H2  HOH B 764      14.177  19.458  26.614  1.00  0.00      B    H  
ATOM   2313  O   HOH B 765      28.252   8.235  30.403  1.00  0.00      B    O  
ATOM   2314  H1  HOH B 765      27.820   7.822  31.208  1.00  0.00      B    H  
ATOM   2315  H2  HOH B 765      29.272   8.008  30.332  1.00  0.00      B    H  
ATOM   2316  O   HOH B 766      33.698   6.909  12.227  1.00  0.00      B    O  
ATOM   2317  H1  HOH B 766      33.579   7.792  12.830  1.00  0.00      B    H  
ATOM   2318  H2  HOH B 766      32.726   6.540  12.092  1.00  0.00      B    H  
ATOM   2319  O   HOH B 767      22.507  36.990  12.989  1.00  0.00      B    O  
ATOM   2320  H1  HOH B 767      22.520  37.770  13.565  1.00  0.00      B    H  
ATOM   2321  H2  HOH B 767      22.162  36.187  13.441  1.00  0.00      B    H  
ATOM   2322  O   HOH B 768       5.538   9.656  27.386  1.00  0.00      B    O  
ATOM   2323  H1  HOH B 768       5.072   9.120  26.660  1.00  0.00      B    H  
ATOM   2324  H2  HOH B 768       6.346   9.116  27.668  1.00  0.00      B    H  
ATOM   2325  O   HOH B 769      22.079  25.312  34.615  1.00  0.00      B    O  
ATOM   2326  H1  HOH B 769      22.251  24.367  34.260  1.00  0.00      B    H  
ATOM   2327  H2  HOH B 769      21.763  25.251  35.606  1.00  0.00      B    H  
ATOM   2328  O   HOH B 770      17.194   0.091   8.796  1.00  0.00      B    O  
ATOM   2329  H1  HOH B 770      17.638   0.892   8.349  1.00  0.00      B    H  
ATOM   2330  H2  HOH B 770      17.603  -0.737   8.333  1.00  0.00      B    H  
ATOM   2331  O   HOH B 771       7.553   6.647  13.374  1.00  0.00      B    O  
ATOM   2332  H1  HOH B 771       8.325   7.236  13.740  1.00  0.00      B    H  
ATOM   2333  H2  HOH B 771       7.406   5.810  13.950  1.00  0.00      B    H  
ATOM   2334  O   HOH B 772      17.277   5.390  36.600  1.00  0.00      B    O  
ATOM   2335  H1  HOH B 772      17.089   5.999  35.826  1.00  0.00      B    H  
ATOM   2336  H2  HOH B 772      18.261   5.338  36.773  1.00  0.00      B    H  
ATOM   2337  O   HOH B 773      30.334  23.682   1.036  1.00  0.00      B    O  
ATOM   2338  H1  HOH B 773      30.046  24.439   0.459  1.00  0.00      B    H  
ATOM   2339  H2  HOH B 773      30.240  23.943   2.029  1.00  0.00      B    H  
ATOM   2340  O   HOH B 774      33.616  30.825   5.497  1.00  0.00      B    O  
ATOM   2341  H1  HOH B 774      33.381  30.159   6.285  1.00  0.00      B    H  
ATOM   2342  H2  HOH B 774      34.634  31.042   5.410  1.00  0.00      B    H  
ATOM   2343  O   HOH B 775      23.767  32.402  17.904  1.00  0.00      B    O  
ATOM   2344  H1  HOH B 775      24.746  32.121  18.061  1.00  0.00      B    H  
ATOM   2345  H2  HOH B 775      23.718  33.105  17.199  1.00  0.00      B    H  
ATOM   2346  O   HOH B 776      33.276   6.428   7.968  1.00  0.00      B    O  
ATOM   2347  H1  HOH B 776      33.154   7.132   7.207  1.00  0.00      B    H  
ATOM   2348  H2  HOH B 776      34.232   6.083   7.799  1.00  0.00      B    H  
ATOM   2349  O   HOH B 777      17.152  38.585   3.261  1.00  0.00      B    O  
ATOM   2350  H1  HOH B 777      17.874  39.295   3.278  1.00  0.00      B    H  
ATOM   2351  H2  HOH B 777      16.268  39.079   3.374  1.00  0.00      B    H  
ATOM   2352  O   HOH B 778      36.833   7.245   6.262  1.00  0.00      B    O  
ATOM   2353  H1  HOH B 778      36.838   8.082   6.792  1.00  0.00      B    H  
ATOM   2354  H2  HOH B 778      37.582   7.265   5.614  1.00  0.00      B    H  
ATOM   2355  O   HOH B 779      27.502   0.767   1.602  1.00  0.00      B    O  
ATOM   2356  H1  HOH B 779      28.413   0.473   1.263  1.00  0.00      B    H  
ATOM   2357  H2  HOH B 779      27.214   1.557   1.066  1.00  0.00      B    H  
ATOM   2358  O   HOH B 780      15.688  26.558  28.184  1.00  0.00      B    O  
ATOM   2359  H1  HOH B 780      16.211  27.103  28.854  1.00  0.00      B    H  
ATOM   2360  H2  HOH B 780      16.390  26.284  27.468  1.00  0.00      B    H  
ATOM   2361  O   HOH B 781      27.455  22.999   2.017  1.00  0.00      B    O  
ATOM   2362  H1  HOH B 781      26.921  23.752   2.369  1.00  0.00      B    H  
ATOM   2363  H2  HOH B 781      28.464  23.176   2.149  1.00  0.00      B    H  
ATOM   2364  O   HOH B 782      35.500  34.755   3.980  1.00  0.00      B    O  
ATOM   2365  H1  HOH B 782      35.921  33.890   3.601  1.00  0.00      B    H  
ATOM   2366  H2  HOH B 782      35.852  34.815   4.926  1.00  0.00      B    H  
ATOM   2367  O   HOH B 783      28.647   4.073  31.036  1.00  0.00      B    O  
ATOM   2368  H1  HOH B 783      28.697   3.631  31.945  1.00  0.00      B    H  
ATOM   2369  H2  HOH B 783      29.584   4.295  30.725  1.00  0.00      B    H  
ATOM   2370  O   HOH B 784      25.971   8.446  22.180  1.00  0.00      B    O  
ATOM   2371  H1  HOH B 784      26.859   8.284  22.654  1.00  0.00      B    H  
ATOM   2372  H2  HOH B 784      26.090   8.470  21.164  1.00  0.00      B    H  
ATOM   2373  O   HOH B 785      21.310   0.907  25.892  1.00  0.00      B    O  
ATOM   2374  H1  HOH B 785      21.042   0.925  24.904  1.00  0.00      B    H  
ATOM   2375  H2  HOH B 785      22.255   1.322  25.946  1.00  0.00      B    H  
ATOM   2376  O   HOH B 786      16.561  28.723  19.671  1.00  0.00      B    O  
ATOM   2377  H1  HOH B 786      17.553  28.778  19.923  1.00  0.00      B    H  
ATOM   2378  H2  HOH B 786      16.062  28.406  20.538  1.00  0.00      B    H  
ATOM   2379  O   HOH B 787       8.814   6.473  18.545  1.00  0.00      B    O  
ATOM   2380  H1  HOH B 787       8.099   6.249  17.886  1.00  0.00      B    H  
ATOM   2381  H2  HOH B 787       9.237   5.588  18.770  1.00  0.00      B    H  
ATOM   2382  O   HOH B 788       4.538  17.963   6.077  1.00  0.00      B    O  
ATOM   2383  H1  HOH B 788       5.078  18.354   5.310  1.00  0.00      B    H  
ATOM   2384  H2  HOH B 788       4.099  17.057   5.783  1.00  0.00      B    H  
ATOM   2385  O   HOH B 789      20.441  21.702  24.219  1.00  0.00      B    O  
ATOM   2386  H1  HOH B 789      20.549  21.557  25.270  1.00  0.00      B    H  
ATOM   2387  H2  HOH B 789      20.019  20.846  23.752  1.00  0.00      B    H  
ATOM   2388  O   HOH B 790      30.094  23.202  22.530  1.00  0.00      B    O  
ATOM   2389  H1  HOH B 790      30.362  22.770  23.427  1.00  0.00      B    H  
ATOM   2390  H2  HOH B 790      30.776  22.974  21.864  1.00  0.00      B    H  
ATOM   2391  O   HOH B 791       7.655   0.095   1.115  1.00  0.00      B    O  
ATOM   2392  H1  HOH B 791       7.324   0.006   2.048  1.00  0.00      B    H  
ATOM   2393  H2  HOH B 791       8.051   1.057   0.958  1.00  0.00      B    H  
ATOM   2394  O   HOH B 792      24.148  36.817   2.242  1.00  0.00      B    O  
ATOM   2395  H1  HOH B 792      23.379  36.205   2.232  1.00  0.00      B    H  
ATOM   2396  H2  HOH B 792      25.016  36.254   1.915  1.00  0.00      B    H  
ATOM   2397  O   HOH B 793      11.929  11.715  19.854  1.00  0.00      B    O  
ATOM   2398  H1  HOH B 793      11.759  10.846  20.396  1.00  0.00      B    H  
ATOM   2399  H2  HOH B 793      12.936  11.809  19.815  1.00  0.00      B    H  
ATOM   2400  O   HOH B 794       1.397  22.697  10.956  1.00  0.00      B    O  
ATOM   2401  H1  HOH B 794       2.006  22.434  11.730  1.00  0.00      B    H  
ATOM   2402  H2  HOH B 794       2.044  23.108  10.279  1.00  0.00      B    H  
ATOM   2403  O   HOH B 795      27.985  16.678   5.007  1.00  0.00      B    O  
ATOM   2404  H1  HOH B 795      28.237  17.634   4.884  1.00  0.00      B    H  
ATOM   2405  H2  HOH B 795      27.170  16.653   5.658  1.00  0.00      B    H  
ATOM   2406  O   HOH B 796       5.194  22.390  31.972  1.00  0.00      B    O  
ATOM   2407  H1  HOH B 796       5.485  22.922  31.162  1.00  0.00      B    H  
ATOM   2408  H2  HOH B 796       5.481  22.905  32.794  1.00  0.00      B    H  
ATOM   2409  O   HOH B 797      21.145  29.975  12.207  1.00  0.00      B    O  
ATOM   2410  H1  HOH B 797      21.440  29.537  13.102  1.00  0.00      B    H  
ATOM   2411  H2  HOH B 797      20.168  29.772  12.024  1.00  0.00      B    H  
ATOM   2412  O   HOH B 798      35.879  25.502   7.854  1.00  0.00      B    O  
ATOM   2413  H1  HOH B 798      35.847  26.408   8.325  1.00  0.00      B    H  
ATOM   2414  H2  HOH B 798      36.782  25.421   7.378  1.00  0.00      B    H  
ATOM   2415  O   HOH B 799       5.703  22.896  28.902  1.00  0.00      B    O  
ATOM   2416  H1  HOH B 799       4.827  22.417  28.746  1.00  0.00      B    H  
ATOM   2417  H2  HOH B 799       6.101  23.134  28.045  1.00  0.00      B    H  
ATOM   2418  O   HOH B 800      28.947  34.905  34.725  1.00  0.00      B    O  
ATOM   2419  H1  HOH B 800      27.997  35.260  34.893  1.00  0.00      B    H  
ATOM   2420  H2  HOH B 800      29.338  35.407  33.876  1.00  0.00      B    H  
ATOM   2421  O   HOH B 801      19.999  15.481   4.154  1.00  0.00      B    O  
ATOM   2422  H1  HOH B 801      20.365  15.042   3.304  1.00  0.00      B    H  
ATOM   2423  H2  HOH B 801      19.253  16.200   3.939  1.00  0.00      B    H  
ATOM   2424  O   HOH B 802      21.380  34.202  10.120  1.00  0.00      B    O  
ATOM   2425  H1  HOH B 802      21.139  34.538   9.201  1.00  0.00      B    H  
ATOM   2426  H2  HOH B 802      20.497  34.111  10.515  1.00  0.00      B    H  
ATOM   2427  O   HOH B 803      23.955  20.363  27.362  1.00  0.00      B    O  
ATOM   2428  H1  HOH B 803      23.163  20.982  27.565  1.00  0.00      B    H  
ATOM   2429  H2  HOH B 803      23.678  19.344  27.404  1.00  0.00      B    H  
ATOM   2430  O   HOH B 804      10.626  26.316  18.140  1.00  0.00      B    O  
ATOM   2431  H1  HOH B 804      10.097  27.063  17.666  1.00  0.00      B    H  
ATOM   2432  H2  HOH B 804      10.834  26.549  19.152  1.00  0.00      B    H  
ATOM   2433  O   HOH B 805      10.950   1.909   4.112  1.00  0.00      B    O  
ATOM   2434  H1  HOH B 805      11.035   1.502   3.179  1.00  0.00      B    H  
ATOM   2435  H2  HOH B 805       9.958   1.657   4.360  1.00  0.00      B    H  
ATOM   2436  O   HOH B 806      23.991  17.692  17.881  1.00  0.00      B    O  
ATOM   2437  H1  HOH B 806      24.521  18.494  18.130  1.00  0.00      B    H  
ATOM   2438  H2  HOH B 806      23.591  17.292  18.696  1.00  0.00      B    H  
ATOM   2439  O   HOH B 807      25.010   8.948  14.351  1.00  0.00      B    O  
ATOM   2440  H1  HOH B 807      24.184   9.493  14.270  1.00  0.00      B    H  
ATOM   2441  H2  HOH B 807      25.730   9.672  14.298  1.00  0.00      B    H  
ATOM   2442  O   HOH B 808      29.464  24.111  15.131  1.00  0.00      B    O  
ATOM   2443  H1  HOH B 808      29.859  24.936  15.573  1.00  0.00      B    H  
ATOM   2444  H2  HOH B 808      28.995  24.390  14.285  1.00  0.00      B    H  
ATOM   2445  O   HOH B 809      29.142  19.151   0.956  1.00  0.00      B    O  
ATOM   2446  H1  HOH B 809      29.636  18.403   1.315  1.00  0.00      B    H  
ATOM   2447  H2  HOH B 809      29.324  19.251  -0.013  1.00  0.00      B    H  
ATOM   2448  O   HOH B 810      32.963   5.021  28.271  1.00  0.00      B    O  
ATOM   2449  H1  HOH B 810      33.310   5.905  28.402  1.00  0.00      B    H  
ATOM   2450  H2  HOH B 810      32.163   4.895  28.891  1.00  0.00      B    H  
ATOM   2451  O   HOH B 811      28.362  20.477  14.495  1.00  0.00      B    O  
ATOM   2452  H1  HOH B 811      28.280  20.948  13.595  1.00  0.00      B    H  
ATOM   2453  H2  HOH B 811      29.223  19.919  14.513  1.00  0.00      B    H  
ATOM   2454  O   HOH B 812      30.107  29.693  20.975  1.00  0.00      B    O  
ATOM   2455  H1  HOH B 812      30.978  30.149  21.188  1.00  0.00      B    H  
ATOM   2456  H2  HOH B 812      29.589  29.692  21.871  1.00  0.00      B    H  
ATOM   2457  O   HOH B 813      18.245  25.368   1.450  1.00  0.00      B    O  
ATOM   2458  H1  HOH B 813      18.933  24.626   1.309  1.00  0.00      B    H  
ATOM   2459  H2  HOH B 813      17.573  24.955   2.080  1.00  0.00      B    H  
ATOM   2460  O   HOH B 814      33.207   7.655  16.998  1.00  0.00      B    O  
ATOM   2461  H1  HOH B 814      32.988   6.745  17.416  1.00  0.00      B    H  
ATOM   2462  H2  HOH B 814      32.748   7.581  16.139  1.00  0.00      B    H  
ATOM   2463  O   HOH B 815      22.808   5.076   3.885  1.00  0.00      B    O  
ATOM   2464  H1  HOH B 815      23.208   4.344   3.225  1.00  0.00      B    H  
ATOM   2465  H2  HOH B 815      23.586   5.710   4.119  1.00  0.00      B    H  
ATOM   2466  O   HOH B 816      20.066   5.633  36.791  1.00  0.00      B    O  
ATOM   2467  H1  HOH B 816      19.904   4.705  36.399  1.00  0.00      B    H  
ATOM   2468  H2  HOH B 816      21.047   5.791  36.640  1.00  0.00      B    H  
ATOM   2469  O   HOH B 817      32.879  34.264   8.770  1.00  0.00      B    O  
ATOM   2470  H1  HOH B 817      32.137  34.474   8.151  1.00  0.00      B    H  
ATOM   2471  H2  HOH B 817      32.491  33.553   9.405  1.00  0.00      B    H  
ATOM   2472  O   HOH B 818      10.226  13.953  10.920  1.00  0.00      B    O  
ATOM   2473  H1  HOH B 818      11.128  14.106  11.361  1.00  0.00      B    H  
ATOM   2474  H2  HOH B 818       9.556  13.717  11.636  1.00  0.00      B    H  
ATOM   2475  O   HOH B 819       4.945  21.392   1.520  1.00  0.00      B    O  
ATOM   2476  H1  HOH B 819       4.913  22.021   2.322  1.00  0.00      B    H  
ATOM   2477  H2  HOH B 819       4.058  21.508   1.061  1.00  0.00      B    H  
ATOM   2478  O   HOH B 820      34.190  36.260   2.070  1.00  0.00      B    O  
ATOM   2479  H1  HOH B 820      33.207  36.250   2.311  1.00  0.00      B    H  
ATOM   2480  H2  HOH B 820      34.628  35.672   2.756  1.00  0.00      B    H  
ATOM   2481  O   HOH B 821      26.138   5.015  14.487  1.00  0.00      B    O  
ATOM   2482  H1  HOH B 821      26.302   5.437  15.428  1.00  0.00      B    H  
ATOM   2483  H2  HOH B 821      25.656   5.685  13.889  1.00  0.00      B    H  
ATOM   2484  O   HOH B 822       4.082   0.821   7.180  1.00  0.00      B    O  
ATOM   2485  H1  HOH B 822       4.668   0.038   6.782  1.00  0.00      B    H  
ATOM   2486  H2  HOH B 822       3.507   0.448   7.969  1.00  0.00      B    H  
ATOM   2487  O   HOH B 823      23.011   2.882  13.199  1.00  0.00      B    O  
ATOM   2488  H1  HOH B 823      22.693   3.829  13.010  1.00  0.00      B    H  
ATOM   2489  H2  HOH B 823      23.726   2.577  12.513  1.00  0.00      B    H  
ATOM   2490  O   HOH B 824      15.271  14.908   5.738  1.00  0.00      B    O  
ATOM   2491  H1  HOH B 824      15.074  15.156   6.744  1.00  0.00      B    H  
ATOM   2492  H2  HOH B 824      15.084  15.692   5.189  1.00  0.00      B    H  
ATOM   2493  O   HOH B 825      24.812   3.049  15.843  1.00  0.00      B    O  
ATOM   2494  H1  HOH B 825      24.248   2.877  15.022  1.00  0.00      B    H  
ATOM   2495  H2  HOH B 825      25.493   3.717  15.579  1.00  0.00      B    H  
ATOM   2496  O   HOH B 826      21.850  26.023   0.252  1.00  0.00      B    O  
ATOM   2497  H1  HOH B 826      22.716  26.570   0.113  1.00  0.00      B    H  
ATOM   2498  H2  HOH B 826      21.245  26.404   0.995  1.00  0.00      B    H  
ATOM   2499  O   HOH B 827       4.525  26.500  27.251  1.00  0.00      B    O  
ATOM   2500  H1  HOH B 827       5.495  26.719  27.172  1.00  0.00      B    H  
ATOM   2501  H2  HOH B 827       4.036  27.337  26.910  1.00  0.00      B    H  
ATOM   2502  O   HOH B 828       6.954  35.197   8.478  1.00  0.00      B    O  
ATOM   2503  H1  HOH B 828       7.674  35.387   9.134  1.00  0.00      B    H  
ATOM   2504  H2  HOH B 828       7.247  34.448   7.902  1.00  0.00      B    H  
ATOM   2505  O   HOH B 829      28.001  28.668  14.212  1.00  0.00      B    O  
ATOM   2506  H1  HOH B 829      26.983  28.934  14.206  1.00  0.00      B    H  
ATOM   2507  H2  HOH B 829      28.107  27.997  14.964  1.00  0.00      B    H  
ATOM   2508  O   HOH B 830       4.602  26.020   3.012  1.00  0.00      B    O  
ATOM   2509  H1  HOH B 830       3.964  26.694   3.384  1.00  0.00      B    H  
ATOM   2510  H2  HOH B 830       4.096  25.187   2.713  1.00  0.00      B    H  
ATOM   2511  O   HOH B 831       5.115  12.540  24.797  1.00  0.00      B    O  
ATOM   2512  H1  HOH B 831       6.005  12.561  25.315  1.00  0.00      B    H  
ATOM   2513  H2  HOH B 831       5.098  11.698  24.255  1.00  0.00      B    H  
ATOM   2514  O   HOH B 832       4.805  14.927  27.768  1.00  0.00      B    O  
ATOM   2515  H1  HOH B 832       4.537  15.167  28.744  1.00  0.00      B    H  
ATOM   2516  H2  HOH B 832       5.746  14.581  27.708  1.00  0.00      B    H  
ATOM   2517  O   HOH B 833       5.459  28.581   2.141  1.00  0.00      B    O  
ATOM   2518  H1  HOH B 833       6.384  28.566   1.840  1.00  0.00      B    H  
ATOM   2519  H2  HOH B 833       5.171  27.587   2.222  1.00  0.00      B    H  
ATOM   2520  O   HOH B 834      29.794  10.074  17.470  1.00  0.00      B    O  
ATOM   2521  H1  HOH B 834      30.837  10.168  17.635  1.00  0.00      B    H  
ATOM   2522  H2  HOH B 834      29.566  10.812  16.842  1.00  0.00      B    H  
ATOM   2523  O   HOH B 835      38.328   7.351  31.649  1.00  0.00      B    O  
ATOM   2524  H1  HOH B 835      38.849   8.054  32.180  1.00  0.00      B    H  
ATOM   2525  H2  HOH B 835      38.940   6.570  31.564  1.00  0.00      B    H  
ATOM   2526  O   HOH B 836      30.882  18.974  11.821  1.00  0.00      B    O  
ATOM   2527  H1  HOH B 836      31.374  19.919  11.749  1.00  0.00      B    H  
ATOM   2528  H2  HOH B 836      30.844  18.760  12.784  1.00  0.00      B    H  
ATOM   2529  O   HOH B 837      36.022   7.455  23.755  1.00  0.00      B    O  
ATOM   2530  H1  HOH B 837      36.424   6.575  24.135  1.00  0.00      B    H  
ATOM   2531  H2  HOH B 837      35.291   7.803  24.424  1.00  0.00      B    H  
ATOM   2532  O   HOH B 838      16.499  25.575   5.308  1.00  0.00      B    O  
ATOM   2533  H1  HOH B 838      16.645  24.841   6.001  1.00  0.00      B    H  
ATOM   2534  H2  HOH B 838      16.166  26.424   5.765  1.00  0.00      B    H  
ATOM   2535  O   HOH B 839       2.099  24.550  35.587  1.00  0.00      B    O  
ATOM   2536  H1  HOH B 839       1.377  25.279  35.559  1.00  0.00      B    H  
ATOM   2537  H2  HOH B 839       2.878  24.901  35.108  1.00  0.00      B    H  
ATOM   2538  O   HOH B 840      14.571  25.373   9.962  1.00  0.00      B    O  
ATOM   2539  H1  HOH B 840      14.371  24.447   9.769  1.00  0.00      B    H  
ATOM   2540  H2  HOH B 840      15.359  25.333  10.664  1.00  0.00      B    H  
ATOM   2541  O   HOH B 841      24.774   8.942  17.120  1.00  0.00      B    O  
ATOM   2542  H1  HOH B 841      23.844   8.508  17.393  1.00  0.00      B    H  
ATOM   2543  H2  HOH B 841      24.912   8.759  16.148  1.00  0.00      B    H  
ATOM   2544  O   HOH B 842       6.265  12.246  28.201  1.00  0.00      B    O  
ATOM   2545  H1  HOH B 842       6.119  11.281  28.098  1.00  0.00      B    H  
ATOM   2546  H2  HOH B 842       5.830  12.482  29.093  1.00  0.00      B    H  
ATOM   2547  O   HOH B 843      25.395  35.246  32.806  1.00  0.00      B    O  
ATOM   2548  H1  HOH B 843      25.372  34.217  32.878  1.00  0.00      B    H  
ATOM   2549  H2  HOH B 843      25.716  35.571  33.708  1.00  0.00      B    H  
ATOM   2550  O   HOH B 844      20.005  37.678  33.809  1.00  0.00      B    O  
ATOM   2551  H1  HOH B 844      19.252  37.426  34.480  1.00  0.00      B    H  
ATOM   2552  H2  HOH B 844      20.179  36.842  33.233  1.00  0.00      B    H  
ATOM   2553  O   HOH B 845      37.604  37.576  13.042  1.00  0.00      B    O  
ATOM   2554  H1  HOH B 845      37.125  38.476  13.053  1.00  0.00      B    H  
ATOM   2555  H2  HOH B 845      38.588  37.707  13.218  1.00  0.00      B    H  
ATOM   2556  O   HOH B 846      19.971  20.701  38.569  1.00  0.00      B    O  
ATOM   2557  H1  HOH B 846      20.789  20.800  38.013  1.00  0.00      B    H  
ATOM   2558  H2  HOH B 846      19.142  20.919  37.981  1.00  0.00      B    H  
ATOM   2559  O   HOH B 847       0.514  38.939  10.222  1.00  0.00      B    O  
ATOM   2560  H1  HOH B 847      -0.184  39.660  10.096  1.00  0.00      B    H  
ATOM   2561  H2  HOH B 847       0.190  38.080   9.704  1.00  0.00      B    H  
ATOM   2562  O   HOH B 848      26.045  15.099  37.520  1.00  0.00      B    O  
ATOM   2563  H1  HOH B 848      26.571  14.473  36.935  1.00  0.00      B    H  
ATOM   2564  H2  HOH B 848      26.605  15.904  37.659  1.00  0.00      B    H  
ATOM   2565  O   HOH B 849      12.608   3.717   6.065  1.00  0.00      B    O  
ATOM   2566  H1  HOH B 849      11.736   4.290   6.078  1.00  0.00      B    H  
ATOM   2567  H2  HOH B 849      12.647   3.207   5.187  1.00  0.00      B    H  
ATOM   2568  O   HOH B 850      12.569   5.495   1.903  1.00  0.00      B    O  
ATOM   2569  H1  HOH B 850      13.113   4.636   1.711  1.00  0.00      B    H  
ATOM   2570  H2  HOH B 850      12.843   5.897   2.762  1.00  0.00      B    H  
ATOM   2571  O   HOH B 851      18.843  36.812   4.661  1.00  0.00      B    O  
ATOM   2572  H1  HOH B 851      19.480  36.412   3.950  1.00  0.00      B    H  
ATOM   2573  H2  HOH B 851      18.030  37.173   4.126  1.00  0.00      B    H  
ATOM   2574  O   HOH B 852      36.385  14.888  18.187  1.00  0.00      B    O  
ATOM   2575  H1  HOH B 852      35.662  14.327  17.807  1.00  0.00      B    H  
ATOM   2576  H2  HOH B 852      37.117  14.977  17.478  1.00  0.00      B    H  
ATOM   2577  O   HOH B 853       6.254  38.539  16.988  1.00  0.00      B    O  
ATOM   2578  H1  HOH B 853       6.126  37.549  16.915  1.00  0.00      B    H  
ATOM   2579  H2  HOH B 853       7.300  38.708  17.049  1.00  0.00      B    H  
ATOM   2580  O   HOH B 854       3.296   8.849   2.678  1.00  0.00      B    O  
ATOM   2581  H1  HOH B 854       3.684   9.407   3.475  1.00  0.00      B    H  
ATOM   2582  H2  HOH B 854       4.114   8.437   2.195  1.00  0.00      B    H  
ATOM   2583  O   HOH B 855       1.632  15.355   9.986  1.00  0.00      B    O  
ATOM   2584  H1  HOH B 855       2.336  15.362   9.275  1.00  0.00      B    H  
ATOM   2585  H2  HOH B 855       2.175  15.131  10.860  1.00  0.00      B    H  
ATOM   2586  O   HOH B 856      33.380   3.733  37.569  1.00  0.00      B    O  
ATOM   2587  H1  HOH B 856      33.866   3.158  38.264  1.00  0.00      B    H  
ATOM   2588  H2  HOH B 856      33.537   4.697  37.852  1.00  0.00      B    H  
ATOM   2589  O   HOH B 857      34.422   6.916  34.341  1.00  0.00      B    O  
ATOM   2590  H1  HOH B 857      34.883   7.022  33.447  1.00  0.00      B    H  
ATOM   2591  H2  HOH B 857      34.665   5.965  34.692  1.00  0.00      B    H  
ATOM   2592  O   HOH B 858      15.104  14.719  10.789  1.00  0.00      B    O  
ATOM   2593  H1  HOH B 858      15.133  13.764  11.193  1.00  0.00      B    H  
ATOM   2594  H2  HOH B 858      16.048  14.991  10.689  1.00  0.00      B    H  
ATOM   2595  O   HOH B 859       1.249  23.791  17.727  1.00  0.00      B    O  
ATOM   2596  H1  HOH B 859       1.484  22.934  18.216  1.00  0.00      B    H  
ATOM   2597  H2  HOH B 859       0.445  23.643  17.088  1.00  0.00      B    H  
ATOM   2598  O   HOH B 860      28.404  37.326  38.564  1.00  0.00      B    O  
ATOM   2599  H1  HOH B 860      29.075  37.671  39.293  1.00  0.00      B    H  
ATOM   2600  H2  HOH B 860      28.883  36.532  38.128  1.00  0.00      B    H  
ATOM   2601  O   HOH B 861      22.936  35.322  31.550  1.00  0.00      B    O  
ATOM   2602  H1  HOH B 861      23.804  35.629  31.984  1.00  0.00      B    H  
ATOM   2603  H2  HOH B 861      22.629  35.919  30.805  1.00  0.00      B    H  
ATOM   2604  O   HOH B 862      32.997  37.196  27.374  1.00  0.00      B    O  
ATOM   2605  H1  HOH B 862      32.099  37.123  27.860  1.00  0.00      B    H  
ATOM   2606  H2  HOH B 862      32.907  36.931  26.369  1.00  0.00      B    H  
ATOM   2607  O   HOH B 863      30.005   1.284  35.599  1.00  0.00      B    O  
ATOM   2608  H1  HOH B 863      29.416   1.742  36.297  1.00  0.00      B    H  
ATOM   2609  H2  HOH B 863      29.766   0.313  35.629  1.00  0.00      B    H  
ATOM   2610  O   HOH B 864      14.803   3.586  16.674  1.00  0.00      B    O  
ATOM   2611  H1  HOH B 864      14.714   2.593  16.358  1.00  0.00      B    H  
ATOM   2612  H2  HOH B 864      13.966   4.067  16.344  1.00  0.00      B    H  
ATOM   2613  O   HOH B 865       0.564  27.950  13.277  1.00  0.00      B    O  
ATOM   2614  H1  HOH B 865       0.698  27.611  12.357  1.00  0.00      B    H  
ATOM   2615  H2  HOH B 865       0.826  28.913  13.085  1.00  0.00      B    H  
ATOM   2616  O   HOH B 866      38.508  12.653   3.477  1.00  0.00      B    O  
ATOM   2617  H1  HOH B 866      39.416  12.810   3.686  1.00  0.00      B    H  
ATOM   2618  H2  HOH B 866      38.098  13.595   3.412  1.00  0.00      B    H  
ATOM   2619  O   HOH B 867      15.993  34.051  20.076  1.00  0.00      B    O  
ATOM   2620  H1  HOH B 867      16.090  33.251  20.707  1.00  0.00      B    H  
ATOM   2621  H2  HOH B 867      15.831  33.695  19.128  1.00  0.00      B    H  
ATOM   2622  O   HOH B 868      31.292  11.307   7.368  1.00  0.00      B    O  
ATOM   2623  H1  HOH B 868      31.999  11.240   8.037  1.00  0.00      B    H  
ATOM   2624  H2  HOH B 868      31.458  12.096   6.756  1.00  0.00      B    H  
ATOM   2625  O   HOH B 869      32.745  19.939  37.999  1.00  0.00      B    O  
ATOM   2626  H1  HOH B 869      32.257  19.045  38.004  1.00  0.00      B    H  
ATOM   2627  H2  HOH B 869      32.378  20.523  38.760  1.00  0.00      B    H  
ATOM   2628  O   HOH B 870      20.978  29.238  34.337  1.00  0.00      B    O  
ATOM   2629  H1  HOH B 870      21.074  30.200  34.382  1.00  0.00      B    H  
ATOM   2630  H2  HOH B 870      20.291  29.021  35.016  1.00  0.00      B    H  
ATOM   2631  O   HOH B 871      33.519  13.092  24.342  1.00  0.00      B    O  
ATOM   2632  H1  HOH B 871      33.977  12.251  24.475  1.00  0.00      B    H  
ATOM   2633  H2  HOH B 871      34.196  13.788  24.097  1.00  0.00      B    H  
ATOM   2634  O   HOH B 872       4.874  35.965  10.216  1.00  0.00      B    O  
ATOM   2635  H1  HOH B 872       5.201  36.928  10.546  1.00  0.00      B    H  
ATOM   2636  H2  HOH B 872       5.595  35.618   9.618  1.00  0.00      B    H  
ATOM   2637  O   HOH B 873      23.456   2.275  24.292  1.00  0.00      B    O  
ATOM   2638  H1  HOH B 873      23.496   3.225  24.026  1.00  0.00      B    H  
ATOM   2639  H2  HOH B 873      24.329   1.804  23.943  1.00  0.00      B    H  
ATOM   2640  O   HOH B 874       8.509  15.141  15.269  1.00  0.00      B    O  
ATOM   2641  H1  HOH B 874       7.839  15.139  15.987  1.00  0.00      B    H  
ATOM   2642  H2  HOH B 874       9.403  15.105  15.677  1.00  0.00      B    H  
ATOM   2643  O   HOH B 875      17.846   0.231  20.789  1.00  0.00      B    O  
ATOM   2644  H1  HOH B 875      18.025   1.001  20.111  1.00  0.00      B    H  
ATOM   2645  H2  HOH B 875      18.704   0.072  21.308  1.00  0.00      B    H  
ATOM   2646  O   HOH B 876      14.593   5.686  12.814  1.00  0.00      B    O  
ATOM   2647  H1  HOH B 876      15.492   5.621  12.372  1.00  0.00      B    H  
ATOM   2648  H2  HOH B 876      14.724   5.842  13.839  1.00  0.00      B    H  
ATOM   2649  O   HOH B 877      13.118   0.784   6.332  1.00  0.00      B    O  
ATOM   2650  H1  HOH B 877      12.535   1.571   6.650  1.00  0.00      B    H  
ATOM   2651  H2  HOH B 877      13.563   0.325   7.156  1.00  0.00      B    H  
ATOM   2652  O   HOH B 878      38.101  23.833  16.264  1.00  0.00      B    O  
ATOM   2653  H1  HOH B 878      37.207  23.557  15.889  1.00  0.00      B    H  
ATOM   2654  H2  HOH B 878      38.310  24.763  15.945  1.00  0.00      B    H  
ATOM   2655  O   HOH B 879       1.827  28.881  35.155  1.00  0.00      B    O  
ATOM   2656  H1  HOH B 879       2.651  28.964  35.727  1.00  0.00      B    H  
ATOM   2657  H2  HOH B 879       1.639  29.686  34.620  1.00  0.00      B    H  
ATOM   2658  O   HOH B 880      32.969  14.867  29.771  1.00  0.00      B    O  
ATOM   2659  H1  HOH B 880      33.033  14.010  30.307  1.00  0.00      B    H  
ATOM   2660  H2  HOH B 880      33.517  15.550  30.254  1.00  0.00      B    H  
ATOM   2661  O   HOH B 881      32.388  34.904  14.690  1.00  0.00      B    O  
ATOM   2662  H1  HOH B 881      32.490  34.930  15.693  1.00  0.00      B    H  
ATOM   2663  H2  HOH B 881      31.961  35.801  14.501  1.00  0.00      B    H  
ATOM   2664  O   HOH B 882      17.073  28.136  29.785  1.00  0.00      B    O  
ATOM   2665  H1  HOH B 882      17.318  28.982  29.342  1.00  0.00      B    H  
ATOM   2666  H2  HOH B 882      17.806  27.476  29.714  1.00  0.00      B    H  
ATOM   2667  O   HOH B 883      36.254  24.952  31.331  1.00  0.00      B    O  
ATOM   2668  H1  HOH B 883      35.823  24.713  30.473  1.00  0.00      B    H  
ATOM   2669  H2  HOH B 883      35.775  24.489  32.118  1.00  0.00      B    H  
ATOM   2670  O   HOH B 884       6.329   2.411   8.577  1.00  0.00      B    O  
ATOM   2671  H1  HOH B 884       5.765   3.252   8.570  1.00  0.00      B    H  
ATOM   2672  H2  HOH B 884       7.247   2.700   8.453  1.00  0.00      B    H  
ATOM   2673  O   HOH B 885      15.525  17.982   7.837  1.00  0.00      B    O  
ATOM   2674  H1  HOH B 885      15.043  17.189   8.240  1.00  0.00      B    H  
ATOM   2675  H2  HOH B 885      16.299  17.578   7.424  1.00  0.00      B    H  
ATOM   2676  O   HOH B 886      33.182  25.465  11.453  1.00  0.00      B    O  
ATOM   2677  H1  HOH B 886      33.378  26.038  10.663  1.00  0.00      B    H  
ATOM   2678  H2  HOH B 886      33.191  26.041  12.278  1.00  0.00      B    H  
ATOM   2679  O   HOH B 887      25.293  30.015  13.173  1.00  0.00      B    O  
ATOM   2680  H1  HOH B 887      25.679  29.835  12.228  1.00  0.00      B    H  
ATOM   2681  H2  HOH B 887      24.400  30.465  13.032  1.00  0.00      B    H  
ATOM   2682  O   HOH B 888      31.559  12.356  13.724  1.00  0.00      B    O  
ATOM   2683  H1  HOH B 888      32.448  11.995  13.910  1.00  0.00      B    H  
ATOM   2684  H2  HOH B 888      31.025  11.614  13.283  1.00  0.00      B    H  
ATOM   2685  O   HOH B 889      14.671  27.936   8.927  1.00  0.00      B    O  
ATOM   2686  H1  HOH B 889      14.663  28.617   9.652  1.00  0.00      B    H  
ATOM   2687  H2  HOH B 889      14.360  27.037   9.253  1.00  0.00      B    H  
ATOM   2688  O   HOH B 890       6.657   8.669  24.354  1.00  0.00      B    O  
ATOM   2689  H1  HOH B 890       7.387   8.594  25.065  1.00  0.00      B    H  
ATOM   2690  H2  HOH B 890       6.509   7.730  24.010  1.00  0.00      B    H  
ATOM   2691  O   HOH B 891       8.969  12.127  35.670  1.00  0.00      B    O  
ATOM   2692  H1  HOH B 891       9.845  12.280  36.241  1.00  0.00      B    H  
ATOM   2693  H2  HOH B 891       8.543  11.265  36.005  1.00  0.00      B    H  
ATOM   2694  O   HOH B 892      11.556  17.062  28.119  1.00  0.00      B    O  
ATOM   2695  H1  HOH B 892      12.170  16.526  28.694  1.00  0.00      B    H  
ATOM   2696  H2  HOH B 892      10.913  17.521  28.725  1.00  0.00      B    H  
ATOM   2697  O   HOH B 893      33.998   7.552  25.613  1.00  0.00      B    O  
ATOM   2698  H1  HOH B 893      34.457   7.492  26.547  1.00  0.00      B    H  
ATOM   2699  H2  HOH B 893      33.006   7.552  25.844  1.00  0.00      B    H  
ATOM   2700  O   HOH B 894      27.633   8.235  37.776  1.00  0.00      B    O  
ATOM   2701  H1  HOH B 894      26.708   8.476  37.429  1.00  0.00      B    H  
ATOM   2702  H2  HOH B 894      28.218   7.988  36.957  1.00  0.00      B    H  
ATOM   2703  O   HOH B 895      36.967  36.307  15.329  1.00  0.00      B    O  
ATOM   2704  H1  HOH B 895      37.512  36.913  14.741  1.00  0.00      B    H  
ATOM   2705  H2  HOH B 895      36.011  36.657  15.197  1.00  0.00      B    H  
ATOM   2706  O   HOH B 896      36.671  27.073  12.017  1.00  0.00      B    O  
ATOM   2707  H1  HOH B 896      37.582  27.355  11.727  1.00  0.00      B    H  
ATOM   2708  H2  HOH B 896      35.967  27.442  11.390  1.00  0.00      B    H  
ATOM   2709  O   HOH B 897      36.797  31.195  22.553  1.00  0.00      B    O  
ATOM   2710  H1  HOH B 897      37.105  32.095  22.100  1.00  0.00      B    H  
ATOM   2711  H2  HOH B 897      36.633  30.502  21.802  1.00  0.00      B    H  
ATOM   2712  O   HOH B 898      39.002  14.022  33.357  1.00  0.00      B    O  
ATOM   2713  H1  HOH B 898      38.016  13.868  33.488  1.00  0.00      B    H  
ATOM   2714  H2  HOH B 898      39.625  13.421  33.950  1.00  0.00      B    H  
ATOM   2715  O   HOH B 899       1.766  32.242  19.576  1.00  0.00      B    O  
ATOM   2716  H1  HOH B 899       0.816  32.240  19.136  1.00  0.00      B    H  
ATOM   2717  H2  HOH B 899       2.460  31.833  18.893  1.00  0.00      B    H  
ATOM   2718  O   HOH B 900       8.636   9.893  11.042  1.00  0.00      B    O  
ATOM   2719  H1  HOH B 900       9.136  10.083  11.896  1.00  0.00      B    H  
ATOM   2720  H2  HOH B 900       8.939  10.590  10.390  1.00  0.00      B    H  
ATOM   2721  O   HOH B 901      23.949  27.100  19.512  1.00  0.00      B    O  
ATOM   2722  H1  HOH B 901      24.870  27.523  19.500  1.00  0.00      B    H  
ATOM   2723  H2  HOH B 901      23.876  26.474  20.249  1.00  0.00      B    H  
ATOM   2724  O   HOH B 902      29.615  31.106  14.811  1.00  0.00      B    O  
ATOM   2725  H1  HOH B 902      29.026  30.392  14.343  1.00  0.00      B    H  
ATOM   2726  H2  HOH B 902      29.217  31.289  15.762  1.00  0.00      B    H  
ATOM   2727  O   HOH B 903      37.141   7.773   0.095  1.00  0.00      B    O  
ATOM   2728  H1  HOH B 903      38.087   7.965  -0.282  1.00  0.00      B    H  
ATOM   2729  H2  HOH B 903      36.765   8.679   0.289  1.00  0.00      B    H  
ATOM   2730  O   HOH B 904      19.642   2.328  30.848  1.00  0.00      B    O  
ATOM   2731  H1  HOH B 904      19.164   1.563  31.386  1.00  0.00      B    H  
ATOM   2732  H2  HOH B 904      19.567   2.128  29.846  1.00  0.00      B    H  
ATOM   2733  O   HOH B 905      18.720  12.673  34.827  1.00  0.00      B    O  
ATOM   2734  H1  HOH B 905      19.141  11.783  34.540  1.00  0.00      B    H  
ATOM   2735  H2  HOH B 905      17.708  12.578  34.824  1.00  0.00      B    H  
ATOM   2736  O   HOH B 906      11.644   3.576  32.470  1.00  0.00      B    O  
ATOM   2737  H1  HOH B 906      12.177   3.944  31.704  1.00  0.00      B    H  
ATOM   2738  H2  HOH B 906      11.760   4.216  33.255  1.00  0.00      B    H  
ATOM   2739  O   HOH B 907      10.979  12.933  23.109  1.00  0.00      B    O  
ATOM   2740  H1  HOH B 907      10.044  12.761  22.768  1.00  0.00      B    H  
ATOM   2741  H2  HOH B 907      11.428  12.022  23.348  1.00  0.00      B    H  
ATOM   2742  O   HOH B 908      35.041   3.872   2.585  1.00  0.00      B    O  
ATOM   2743  H1  HOH B 908      36.033   3.577   2.471  1.00  0.00      B    H  
ATOM   2744  H2  HOH B 908      34.868   4.842   2.280  1.00  0.00      B    H  
ATOM   2745  O   HOH B 909      30.044  24.387  18.405  1.00  0.00      B    O  
ATOM   2746  H1  HOH B 909      30.630  24.045  17.628  1.00  0.00      B    H  
ATOM   2747  H2  HOH B 909      29.660  23.574  18.823  1.00  0.00      B    H  
ATOM   2748  O   HOH B 910      36.898  10.949  36.392  1.00  0.00      B    O  
ATOM   2749  H1  HOH B 910      36.897  11.680  37.053  1.00  0.00      B    H  
ATOM   2750  H2  HOH B 910      36.113  10.382  36.638  1.00  0.00      B    H  
ATOM   2751  O   HOH B 911       6.346  29.095   5.024  1.00  0.00      B    O  
ATOM   2752  H1  HOH B 911       6.137  28.767   4.102  1.00  0.00      B    H  
ATOM   2753  H2  HOH B 911       6.326  28.318   5.680  1.00  0.00      B    H  
ATOM   2754  O   HOH B 912      31.119   7.980  29.534  1.00  0.00      B    O  
ATOM   2755  H1  HOH B 912      31.288   7.541  28.631  1.00  0.00      B    H  
ATOM   2756  H2  HOH B 912      31.230   8.966  29.380  1.00  0.00      B    H  
ATOM   2757  O   HOH B 913      25.553  26.066  22.952  1.00  0.00      B    O  
ATOM   2758  H1  HOH B 913      26.233  26.223  22.217  1.00  0.00      B    H  
ATOM   2759  H2  HOH B 913      25.920  26.635  23.731  1.00  0.00      B    H  
ATOM   2760  O   HOH B 914       3.133  25.339  18.621  1.00  0.00      B    O  
ATOM   2761  H1  HOH B 914       3.557  25.276  19.547  1.00  0.00      B    H  
ATOM   2762  H2  HOH B 914       2.417  24.629  18.535  1.00  0.00      B    H  
ATOM   2763  O   HOH B 915      32.491  10.399  17.745  1.00  0.00      B    O  
ATOM   2764  H1  HOH B 915      32.756   9.460  18.010  1.00  0.00      B    H  
ATOM   2765  H2  HOH B 915      33.137  10.703  17.016  1.00  0.00      B    H  
ATOM   2766  O   HOH B 916      19.462   4.932  20.288  1.00  0.00      B    O  
ATOM   2767  H1  HOH B 916      18.760   4.309  20.658  1.00  0.00      B    H  
ATOM   2768  H2  HOH B 916      19.732   4.583  19.376  1.00  0.00      B    H  
ATOM   2769  O   HOH B 917      20.232  21.045   8.994  1.00  0.00      B    O  
ATOM   2770  H1  HOH B 917      20.440  20.278   9.655  1.00  0.00      B    H  
ATOM   2771  H2  HOH B 917      19.713  21.744   9.513  1.00  0.00      B    H  
ATOM   2772  O   HOH B 918      11.086  18.915  25.837  1.00  0.00      B    O  
ATOM   2773  H1  HOH B 918      11.008  18.225  26.575  1.00  0.00      B    H  
ATOM   2774  H2  HOH B 918      12.016  19.195  25.744  1.00  0.00      B    H  
ATOM   2775  O   HOH B 919       9.550  32.013  21.897  1.00  0.00      B    O  
ATOM   2776  H1  HOH B 919      10.033  31.124  22.154  1.00  0.00      B    H  
ATOM   2777  H2  HOH B 919       9.911  32.788  22.423  1.00  0.00      B    H  
ATOM   2778  O   HOH B 920      31.435   7.687  26.710  1.00  0.00      B    O  
ATOM   2779  H1  HOH B 920      30.902   6.918  26.318  1.00  0.00      B    H  
ATOM   2780  H2  HOH B 920      31.048   8.577  26.436  1.00  0.00      B    H  
ATOM   2781  O   HOH B 921      16.065  35.595  16.254  1.00  0.00      B    O  
ATOM   2782  H1  HOH B 921      16.053  34.625  16.523  1.00  0.00      B    H  
ATOM   2783  H2  HOH B 921      16.177  36.108  17.160  1.00  0.00      B    H  
ATOM   2784  O   HOH B 922      12.177  28.856   2.340  1.00  0.00      B    O  
ATOM   2785  H1  HOH B 922      12.279  28.032   2.948  1.00  0.00      B    H  
ATOM   2786  H2  HOH B 922      11.263  29.325   2.421  1.00  0.00      B    H  
ATOM   2787  O   HOH B 923      17.159   2.240  14.753  1.00  0.00      B    O  
ATOM   2788  H1  HOH B 923      17.037   1.576  13.981  1.00  0.00      B    H  
ATOM   2789  H2  HOH B 923      16.914   1.844  15.621  1.00  0.00      B    H  
ATOM   2790  O   HOH B 924      11.283  32.305  27.514  1.00  0.00      B    O  
ATOM   2791  H1  HOH B 924      11.323  32.324  28.512  1.00  0.00      B    H  
ATOM   2792  H2  HOH B 924      10.390  32.566  27.189  1.00  0.00      B    H  
ATOM   2793  O   HOH B 925      18.514   4.452  15.320  1.00  0.00      B    O  
ATOM   2794  H1  HOH B 925      18.286   4.942  16.185  1.00  0.00      B    H  
ATOM   2795  H2  HOH B 925      17.822   3.692  15.206  1.00  0.00      B    H  
ATOM   2796  O   HOH B 926      10.196  28.550   6.372  1.00  0.00      B    O  
ATOM   2797  H1  HOH B 926      11.130  28.528   6.708  1.00  0.00      B    H  
ATOM   2798  H2  HOH B 926       9.928  29.408   6.086  1.00  0.00      B    H  
ATOM   2799  O   HOH B 927      23.832  13.977  38.853  1.00  0.00      B    O  
ATOM   2800  H1  HOH B 927      24.516  14.276  38.049  1.00  0.00      B    H  
ATOM   2801  H2  HOH B 927      23.254  14.766  39.081  1.00  0.00      B    H  
ATOM   2802  O   HOH B 928      31.479  29.254  14.812  1.00  0.00      B    O  
ATOM   2803  H1  HOH B 928      32.346  29.750  15.078  1.00  0.00      B    H  
ATOM   2804  H2  HOH B 928      30.701  29.946  14.771  1.00  0.00      B    H  
ATOM   2805  O   HOH B 929      12.559  16.081  30.508  1.00  0.00      B    O  
ATOM   2806  H1  HOH B 929      12.842  15.702  31.441  1.00  0.00      B    H  
ATOM   2807  H2  HOH B 929      11.754  16.660  30.719  1.00  0.00      B    H  
ATOM   2808  O   HOH B 930      23.780  22.706  38.349  1.00  0.00      B    O  
ATOM   2809  H1  HOH B 930      23.377  21.796  38.271  1.00  0.00      B    H  
ATOM   2810  H2  HOH B 930      22.992  23.347  38.430  1.00  0.00      B    H  
ATOM   2811  O   HOH B 931      17.802  35.026  29.562  1.00  0.00      B    O  
ATOM   2812  H1  HOH B 931      17.042  35.383  30.025  1.00  0.00      B    H  
ATOM   2813  H2  HOH B 931      18.410  35.798  29.285  1.00  0.00      B    H  
ATOM   2814  O   HOH B 932      19.623  38.318  13.579  1.00  0.00      B    O  
ATOM   2815  H1  HOH B 932      20.653  38.557  13.586  1.00  0.00      B    H  
ATOM   2816  H2  HOH B 932      19.564  37.272  13.766  1.00  0.00      B    H  
ATOM   2817  O   HOH B 933      20.670   5.890  29.051  1.00  0.00      B    O  
ATOM   2818  H1  HOH B 933      20.245   6.221  29.953  1.00  0.00      B    H  
ATOM   2819  H2  HOH B 933      21.325   6.621  28.661  1.00  0.00      B    H  
ATOM   2820  O   HOH B 934       4.936   4.896   8.573  1.00  0.00      B    O  
ATOM   2821  H1  HOH B 934       4.404   5.006   9.450  1.00  0.00      B    H  
ATOM   2822  H2  HOH B 934       5.545   5.701   8.544  1.00  0.00      B    H  
ATOM   2823  O   HOH B 935       5.297   7.781   5.777  1.00  0.00      B    O  
ATOM   2824  H1  HOH B 935       6.155   8.203   5.319  1.00  0.00      B    H  
ATOM   2825  H2  HOH B 935       4.913   7.169   5.080  1.00  0.00      B    H  
ATOM   2826  O   HOH B 936      25.756  13.832  18.678  1.00  0.00      B    O  
ATOM   2827  H1  HOH B 936      26.129  13.142  19.367  1.00  0.00      B    H  
ATOM   2828  H2  HOH B 936      24.753  13.864  18.808  1.00  0.00      B    H  
ATOM   2829  O   HOH B 937      24.818  19.639  10.662  1.00  0.00      B    O  
ATOM   2830  H1  HOH B 937      25.657  19.202  11.036  1.00  0.00      B    H  
ATOM   2831  H2  HOH B 937      24.167  18.895  10.561  1.00  0.00      B    H  
ATOM   2832  O   HOH B 938      36.067  14.962  38.206  1.00  0.00      B    O  
ATOM   2833  H1  HOH B 938      36.492  14.930  37.254  1.00  0.00      B    H  
ATOM   2834  H2  HOH B 938      35.198  14.439  38.240  1.00  0.00      B    H  
ATOM   2835  O   HOH B 939       1.241  12.821   6.642  1.00  0.00      B    O  
ATOM   2836  H1  HOH B 939       0.715  13.262   7.328  1.00  0.00      B    H  
ATOM   2837  H2  HOH B 939       1.607  13.518   5.976  1.00  0.00      B    H  
ATOM   2838  O   HOH B 940      28.825  29.807   4.886  1.00  0.00      B    O  
ATOM   2839  H1  HOH B 940      29.075  30.125   5.841  1.00  0.00      B    H  
ATOM   2840  H2  HOH B 940      29.647  29.530   4.454  1.00  0.00      B    H  
ATOM   2841  O   HOH B 941      36.418  31.356   5.233  1.00  0.00      B    O  
ATOM   2842  H1  HOH B 941      36.525  32.259   5.650  1.00  0.00      B    H  
ATOM   2843  H2  HOH B 941      36.803  31.369   4.314  1.00  0.00      B    H  
ATOM   2844  O   HOH B 942       0.629   6.875   4.562  1.00  0.00      B    O  
ATOM   2845  H1  HOH B 942       0.532   7.670   3.963  1.00  0.00      B    H  
ATOM   2846  H2  HOH B 942       1.457   6.991   5.159  1.00  0.00      B    H  
ATOM   2847  O   HOH B 943      25.634  19.529  18.764  1.00  0.00      B    O  
ATOM   2848  H1  HOH B 943      26.459  20.019  18.434  1.00  0.00      B    H  
ATOM   2849  H2  HOH B 943      25.178  20.088  19.452  1.00  0.00      B    H  
ATOM   2850  O   HOH B 944      27.952  25.722  21.469  1.00  0.00      B    O  
ATOM   2851  H1  HOH B 944      28.867  25.692  21.131  1.00  0.00      B    H  
ATOM   2852  H2  HOH B 944      27.415  24.954  21.000  1.00  0.00      B    H  
ATOM   2853  O   HOH B 945       1.628   4.851  23.873  1.00  0.00      B    O  
ATOM   2854  H1  HOH B 945       0.745   4.930  23.372  1.00  0.00      B    H  
ATOM   2855  H2  HOH B 945       2.092   5.698  23.629  1.00  0.00      B    H  
ATOM   2856  O   HOH B 946      35.705  14.210  31.581  1.00  0.00      B    O  
ATOM   2857  H1  HOH B 946      35.234  15.134  31.599  1.00  0.00      B    H  
ATOM   2858  H2  HOH B 946      36.352  14.208  30.829  1.00  0.00      B    H  
ATOM   2859  O   HOH B 947       4.425  10.299  12.116  1.00  0.00      B    O  
ATOM   2860  H1  HOH B 947       4.880  11.102  12.572  1.00  0.00      B    H  
ATOM   2861  H2  HOH B 947       4.515   9.433  12.682  1.00  0.00      B    H  
ATOM   2862  O   HOH B 948      12.225  34.889  26.942  1.00  0.00      B    O  
ATOM   2863  H1  HOH B 948      13.023  35.166  27.526  1.00  0.00      B    H  
ATOM   2864  H2  HOH B 948      12.186  33.860  26.937  1.00  0.00      B    H  
ATOM   2865  O   HOH B 949       7.896  37.395   6.707  1.00  0.00      B    O  
ATOM   2866  H1  HOH B 949       7.144  37.723   6.144  1.00  0.00      B    H  
ATOM   2867  H2  HOH B 949       7.481  36.674   7.328  1.00  0.00      B    H  
ATOM   2868  O   HOH B 950       5.608  38.032  21.676  1.00  0.00      B    O  
ATOM   2869  H1  HOH B 950       4.676  38.375  21.905  1.00  0.00      B    H  
ATOM   2870  H2  HOH B 950       5.389  37.291  21.024  1.00  0.00      B    H  
ATOM   2871  O   HOH B 951      14.143   9.961   7.104  1.00  0.00      B    O  
ATOM   2872  H1  HOH B 951      15.161  10.154   7.159  1.00  0.00      B    H  
ATOM   2873  H2  HOH B 951      13.964   9.043   7.416  1.00  0.00      B    H  
ATOM   2874  O   HOH B 952      17.958  25.501  32.773  1.00  0.00      B    O  
ATOM   2875  H1  HOH B 952      17.343  25.960  33.460  1.00  0.00      B    H  
ATOM   2876  H2  HOH B 952      18.906  25.805  33.006  1.00  0.00      B    H  
ATOM   2877  O   HOH B 953      11.348  18.357   8.263  1.00  0.00      B    O  
ATOM   2878  H1  HOH B 953      10.830  17.479   8.222  1.00  0.00      B    H  
ATOM   2879  H2  HOH B 953      11.713  18.494   7.356  1.00  0.00      B    H  
ATOM   2880  O   HOH B 954      20.883  24.162  12.018  1.00  0.00      B    O  
ATOM   2881  H1  HOH B 954      21.302  24.290  12.909  1.00  0.00      B    H  
ATOM   2882  H2  HOH B 954      21.565  24.414  11.305  1.00  0.00      B    H  
ATOM   2883  O   HOH B 955      18.540   4.423  28.253  1.00  0.00      B    O  
ATOM   2884  H1  HOH B 955      19.387   4.970  28.493  1.00  0.00      B    H  
ATOM   2885  H2  HOH B 955      18.861   3.441  28.084  1.00  0.00      B    H  
ATOM   2886  O   HOH B 956      17.939  36.339  35.359  1.00  0.00      B    O  
ATOM   2887  H1  HOH B 956      17.317  35.891  35.972  1.00  0.00      B    H  
ATOM   2888  H2  HOH B 956      18.141  35.666  34.600  1.00  0.00      B    H  
ATOM   2889  O   HOH B 957      18.012  15.247  25.049  1.00  0.00      B    O  
ATOM   2890  H1  HOH B 957      17.944  16.076  24.520  1.00  0.00      B    H  
ATOM   2891  H2  HOH B 957      18.464  15.596  25.863  1.00  0.00      B    H  
ATOM   2892  O   HOH B 958      26.757  39.165  19.271  1.00  0.00      B    O  
ATOM   2893  H1  HOH B 958      26.322  39.412  18.406  1.00  0.00      B    H  
ATOM   2894  H2  HOH B 958      27.654  38.730  19.070  1.00  0.00      B    H  
ATOM   2895  O   HOH B 959      10.760  26.351  35.298  1.00  0.00      B    O  
ATOM   2896  H1  HOH B 959      11.745  26.391  35.436  1.00  0.00      B    H  
ATOM   2897  H2  HOH B 959      10.337  26.770  36.145  1.00  0.00      B    H  
ATOM   2898  O   HOH B 960      33.644  24.395  37.433  1.00  0.00      B    O  
ATOM   2899  H1  HOH B 960      34.634  24.350  37.141  1.00  0.00      B    H  
ATOM   2900  H2  HOH B 960      33.277  23.473  37.340  1.00  0.00      B    H  
ATOM   2901  O   HOH B 961      19.840  12.625  16.444  1.00  0.00      B    O  
ATOM   2902  H1  HOH B 961      19.532  13.449  16.982  1.00  0.00      B    H  
ATOM   2903  H2  HOH B 961      19.889  11.808  17.043  1.00  0.00      B    H  
ATOM   2904  O   HOH B 962      17.685  18.349  13.739  1.00  0.00      B    O  
ATOM   2905  H1  HOH B 962      18.420  18.836  14.226  1.00  0.00      B    H  
ATOM   2906  H2  HOH B 962      17.647  17.437  14.215  1.00  0.00      B    H  
ATOM   2907  O   HOH B 963      13.291  19.010   6.405  1.00  0.00      B    O  
ATOM   2908  H1  HOH B 963      13.744  19.335   5.560  1.00  0.00      B    H  
ATOM   2909  H2  HOH B 963      13.987  18.513   6.981  1.00  0.00      B    H  
ATOM   2910  O   HOH B 964       1.542  31.036  33.626  1.00  0.00      B    O  
ATOM   2911  H1  HOH B 964       0.712  31.610  33.766  1.00  0.00      B    H  
ATOM   2912  H2  HOH B 964       2.371  31.559  34.016  1.00  0.00      B    H  
ATOM   2913  O   HOH B 965      37.214  28.393  15.596  1.00  0.00      B    O  
ATOM   2914  H1  HOH B 965      37.728  27.687  15.114  1.00  0.00      B    H  
ATOM   2915  H2  HOH B 965      37.337  28.206  16.594  1.00  0.00      B    H  
ATOM   2916  O   HOH B 966      23.572  31.119   7.405  1.00  0.00      B    O  
ATOM   2917  H1  HOH B 966      23.636  30.736   8.296  1.00  0.00      B    H  
ATOM   2918  H2  HOH B 966      24.398  31.559   7.163  1.00  0.00      B    H  
ATOM   2919  O   HOH B 967      15.595   0.837  37.296  1.00  0.00      B    O  
ATOM   2920  H1  HOH B 967      16.024   1.513  37.905  1.00  0.00      B    H  
ATOM   2921  H2  HOH B 967      15.172   0.101  37.855  1.00  0.00      B    H  
ATOM   2922  O   HOH B 968      16.946  11.348  20.181  1.00  0.00      B    O  
ATOM   2923  H1  HOH B 968      17.694  10.677  19.951  1.00  0.00      B    H  
ATOM   2924  H2  HOH B 968      16.794  11.390  21.162  1.00  0.00      B    H  
ATOM   2925  O   HOH B 969       0.450  19.307  29.422  1.00  0.00      B    O  
ATOM   2926  H1  HOH B 969       1.380  19.607  29.652  1.00  0.00      B    H  
ATOM   2927  H2  HOH B 969      -0.020  20.079  28.888  1.00  0.00      B    H  
ATOM   2928  O   HOH B 970      20.700   6.924   4.598  1.00  0.00      B    O  
ATOM   2929  H1  HOH B 970      21.288   6.111   4.552  1.00  0.00      B    H  
ATOM   2930  H2  HOH B 970      21.299   7.707   4.386  1.00  0.00      B    H  
ATOM   2931  O   HOH B 971      18.074  17.363   6.629  1.00  0.00      B    O  
ATOM   2932  H1  HOH B 971      17.700  17.111   5.679  1.00  0.00      B    H  
ATOM   2933  H2  HOH B 971      18.543  16.599   7.086  1.00  0.00      B    H  
ATOM   2934  O   HOH B 972      11.666   6.913   5.333  1.00  0.00      B    O  
ATOM   2935  H1  HOH B 972      11.316   7.127   6.274  1.00  0.00      B    H  
ATOM   2936  H2  HOH B 972      11.145   6.102   5.065  1.00  0.00      B    H  
ATOM   2937  O   HOH B 973      10.878  17.402  11.168  1.00  0.00      B    O  
ATOM   2938  H1  HOH B 973      11.318  18.124  10.536  1.00  0.00      B    H  
ATOM   2939  H2  HOH B 973      11.612  16.904  11.678  1.00  0.00      B    H  
ATOM   2940  O   HOH B 974      16.208  10.834   3.388  1.00  0.00      B    O  
ATOM   2941  H1  HOH B 974      15.463  11.484   3.463  1.00  0.00      B    H  
ATOM   2942  H2  HOH B 974      17.010  11.326   3.744  1.00  0.00      B    H  
ATOM   2943  O   HOH B 975       3.420  28.836  37.555  1.00  0.00      B    O  
ATOM   2944  H1  HOH B 975       3.431  27.859  37.767  1.00  0.00      B    H  
ATOM   2945  H2  HOH B 975       3.246  29.329  38.437  1.00  0.00      B    H  
ATOM   2946  O   HOH B 976      12.883  30.706  21.184  1.00  0.00      B    O  
ATOM   2947  H1  HOH B 976      12.667  30.291  20.312  1.00  0.00      B    H  
ATOM   2948  H2  HOH B 976      12.421  30.090  21.867  1.00  0.00      B    H  
ATOM   2949  O   HOH B 977      15.034   3.926  10.391  1.00  0.00      B    O  
ATOM   2950  H1  HOH B 977      14.338   3.783  11.178  1.00  0.00      B    H  
ATOM   2951  H2  HOH B 977      15.777   4.432  10.883  1.00  0.00      B    H  
ATOM   2952  O   HOH B 978      15.042  18.446  27.976  1.00  0.00      B    O  
ATOM   2953  H1  HOH B 978      16.025  18.412  27.832  1.00  0.00      B    H  
ATOM   2954  H2  HOH B 978      14.530  17.618  27.713  1.00  0.00      B    H  
ATOM   2955  O   HOH B 979      28.999  10.744  20.164  1.00  0.00      B    O  
ATOM   2956  H1  HOH B 979      29.719  11.343  20.543  1.00  0.00      B    H  
ATOM   2957  H2  HOH B 979      29.126  10.646  19.151  1.00  0.00      B    H  
ATOM   2958  O   HOH B 980      14.669  22.613  28.707  1.00  0.00      B    O  
ATOM   2959  H1  HOH B 980      14.042  22.410  27.939  1.00  0.00      B    H  
ATOM   2960  H2  HOH B 980      14.151  22.521  29.584  1.00  0.00      B    H  
ATOM   2961  O   HOH B 981      15.657  27.528  22.225  1.00  0.00      B    O  
ATOM   2962  H1  HOH B 981      16.236  27.078  22.939  1.00  0.00      B    H  
ATOM   2963  H2  HOH B 981      15.166  28.324  22.700  1.00  0.00      B    H  
ATOM   2964  O   HOH B 982       2.841  23.484   6.465  1.00  0.00      B    O  
ATOM   2965  H1  HOH B 982       2.387  24.359   6.247  1.00  0.00      B    H  
ATOM   2966  H2  HOH B 982       2.523  22.860   5.720  1.00  0.00      B    H  
ATOM   2967  O   HOH B 983       6.831  13.634  36.153  1.00  0.00      B    O  
ATOM   2968  H1  HOH B 983       7.606  12.987  36.040  1.00  0.00      B    H  
ATOM   2969  H2  HOH B 983       7.232  14.557  36.256  1.00  0.00      B    H  
ATOM   2970  O   HOH B 984       9.694  34.279  15.973  1.00  0.00      B    O  
ATOM   2971  H1  HOH B 984       9.307  33.615  15.368  1.00  0.00      B    H  
ATOM   2972  H2  HOH B 984       9.293  34.141  16.896  1.00  0.00      B    H  
ATOM   2973  O   HOH B 985      13.453  33.349  38.312  1.00  0.00      B    O  
ATOM   2974  H1  HOH B 985      12.423  33.192  38.524  1.00  0.00      B    H  
ATOM   2975  H2  HOH B 985      13.936  32.847  39.042  1.00  0.00      B    H  
ATOM   2976  O   HOH B 986      14.970  36.717  23.301  1.00  0.00      B    O  
ATOM   2977  H1  HOH B 986      14.411  36.161  22.658  1.00  0.00      B    H  
ATOM   2978  H2  HOH B 986      15.908  36.371  23.042  1.00  0.00      B    H  
ATOM   2979  O   HOH B 987       0.239  26.865  35.608  1.00  0.00      B    O  
ATOM   2980  H1  HOH B 987      -0.388  26.604  34.889  1.00  0.00      B    H  
ATOM   2981  H2  HOH B 987       0.880  27.592  35.222  1.00  0.00      B    H  
ATOM   2982  O   HOH B 988      35.217  19.534  14.124  1.00  0.00      B    O  
ATOM   2983  H1  HOH B 988      35.929  18.962  14.607  1.00  0.00      B    H  
ATOM   2984  H2  HOH B 988      35.756  20.294  13.734  1.00  0.00      B    H  
ATOM   2985  O   HOH B 989      38.111  14.209  28.970  1.00  0.00      B    O  
ATOM   2986  H1  HOH B 989      37.895  14.586  28.034  1.00  0.00      B    H  
ATOM   2987  H2  HOH B 989      38.397  13.215  28.904  1.00  0.00      B    H  
ATOM   2988  O   HOH B 990       9.471   0.908  22.466  1.00  0.00      B    O  
ATOM   2989  H1  HOH B 990      10.196   1.481  22.630  1.00  0.00      B    H  
ATOM   2990  H2  HOH B 990       9.822  -0.004  22.338  1.00  0.00      B    H  
ATOM   2991  O   HOH B 991      19.574  26.613  13.801  1.00  0.00      B    O  
ATOM   2992  H1  HOH B 991      19.012  25.856  13.444  1.00  0.00      B    H  
ATOM   2993  H2  HOH B 991      20.507  26.275  13.989  1.00  0.00      B    H  
ATOM   2994  O   HOH B 992      24.088  11.424  18.516  1.00  0.00      B    O  
ATOM   2995  H1  HOH B 992      24.360  10.612  18.044  1.00  0.00      B    H  
ATOM   2996  H2  HOH B 992      24.919  11.841  18.848  1.00  0.00      B    H  
ATOM   2997  O   HOH B 993      23.869  34.150  15.651  1.00  0.00      B    O  
ATOM   2998  H1  HOH B 993      24.282  35.047  15.970  1.00  0.00      B    H  
ATOM   2999  H2  HOH B 993      23.329  34.391  14.822  1.00  0.00      B    H  
ATOM   3000  O   HOH B 994      38.385  11.789  15.916  1.00  0.00      B    O  
ATOM   3001  H1  HOH B 994      39.365  11.437  15.948  1.00  0.00      B    H  
ATOM   3002  H2  HOH B 994      38.232  12.538  16.549  1.00  0.00      B    H  
ATOM   3003  O   HOH B 995      25.481   4.448  39.106  1.00  0.00      B    O  
ATOM   3004  H1  HOH B 995      26.139   5.227  39.290  1.00  0.00      B    H  
ATOM   3005  H2  HOH B 995      26.091   3.626  38.955  1.00  0.00      B    H  
ATOM   3006  O   HOH B 996      37.541   3.193  19.083  1.00  0.00      B    O  
ATOM   3007  H1  HOH B 996      37.988   2.772  19.923  1.00  0.00      B    H  
ATOM   3008  H2  HOH B 996      38.233   3.516  18.459  1.00  0.00      B    H  
ATOM   3009  O   HOH B 997      23.049  14.106  20.171  1.00  0.00      B    O  
ATOM   3010  H1  HOH B 997      22.727  13.759  21.068  1.00  0.00      B    H  
ATOM   3011  H2  HOH B 997      22.263  14.017  19.542  1.00  0.00      B    H  
ATOM   3012  O   HOH B 998       2.276  30.325   0.450  1.00  0.00      B    O  
ATOM   3013  H1  HOH B 998       3.043  30.521   1.033  1.00  0.00      B    H  
ATOM   3014  H2  HOH B 998       1.469  30.209   1.075  1.00  0.00      B    H  
ATOM   3015  O   HOH B 999      30.981  21.894  14.946  1.00  0.00      B    O  
ATOM   3016  H1  HOH B 999      31.055  21.608  13.981  1.00  0.00      B    H  
ATOM   3017  H2  HOH B 999      30.388  22.692  14.995  1.00  0.00      B    H  
ATOM   3018  O   HOH B1000      20.407  35.437   7.890  1.00  0.00      B    O  
ATOM   3019  H1  HOH B1000      20.010  36.317   7.749  1.00  0.00      B    H  
ATOM   3020  H2  HOH B1000      21.245  35.423   7.292  1.00  0.00      B    H  
ATOM   3021  O   HOH B1001      26.049  26.920   5.123  1.00  0.00      B    O  
ATOM   3022  H1  HOH B1001      25.416  26.059   5.054  1.00  0.00      B    H  
ATOM   3023  H2  HOH B1001      25.449  27.779   5.177  1.00  0.00      B    H  
ATOM   3024  O   HOH B1002      37.271  24.392  24.974  1.00  0.00      B    O  
ATOM   3025  H1  HOH B1002      36.996  23.959  25.884  1.00  0.00      B    H  
ATOM   3026  H2  HOH B1002      38.055  25.056  25.164  1.00  0.00      B    H  
ATOM   3027  O   HOH B1003       6.188  29.553  29.429  1.00  0.00      B    O  
ATOM   3028  H1  HOH B1003       5.474  28.886  29.125  1.00  0.00      B    H  
ATOM   3029  H2  HOH B1003       5.698  30.262  29.994  1.00  0.00      B    H  
ATOM   3030  O   HOH B1004      32.039  13.533   6.068  1.00  0.00      B    O  
ATOM   3031  H1  HOH B1004      32.914  13.808   6.478  1.00  0.00      B    H  
ATOM   3032  H2  HOH B1004      31.449  14.365   6.014  1.00  0.00      B    H  
ATOM   3033  O   HOH B1005      36.949  34.684  12.986  1.00  0.00      B    O  
ATOM   3034  H1  HOH B1005      37.281  35.334  12.250  1.00  0.00      B    H  
ATOM   3035  H2  HOH B1005      37.029  35.210  13.820  1.00  0.00      B    H  
ATOM   3036  O   HOH B1006      15.121   5.374  30.857  1.00  0.00      B    O  
ATOM   3037  H1  HOH B1006      15.650   4.574  31.173  1.00  0.00      B    H  
ATOM   3038  H2  HOH B1006      15.806   6.066  30.611  1.00  0.00      B    H  
ATOM   3039  O   HOH B1007      19.775  33.857  22.486  1.00  0.00      B    O  
ATOM   3040  H1  HOH B1007      20.045  33.456  21.574  1.00  0.00      B    H  
ATOM   3041  H2  HOH B1007      19.621  33.036  23.112  1.00  0.00      B    H  
ATOM   3042  O   HOH B1008      12.827  38.362  24.161  1.00  0.00      B    O  
ATOM   3043  H1  HOH B1008      12.073  37.804  23.712  1.00  0.00      B    H  
ATOM   3044  H2  HOH B1008      13.677  37.826  24.101  1.00  0.00      B    H  
ATOM   3045  O   HOH B1009      13.050   8.747  25.142  1.00  0.00      B    O  
ATOM   3046  H1  HOH B1009      13.651   9.481  25.469  1.00  0.00      B    H  
ATOM   3047  H2  HOH B1009      12.931   8.050  25.876  1.00  0.00      B    H  
ATOM   3048  O   HOH B1010       4.104  33.509  21.306  1.00  0.00      B    O  
ATOM   3049  H1  HOH B1010       3.535  33.114  20.599  1.00  0.00      B    H  
ATOM   3050  H2  HOH B1010       4.718  32.808  21.571  1.00  0.00      B    H  
ATOM   3051  O   HOH B1011      24.172  23.869  20.077  1.00  0.00      B    O  
ATOM   3052  H1  HOH B1011      24.424  23.590  21.019  1.00  0.00      B    H  
ATOM   3053  H2  HOH B1011      24.999  24.230  19.594  1.00  0.00      B    H  
ATOM   3054  O   HOH B1012      31.660  20.698   8.876  1.00  0.00      B    O  
ATOM   3055  H1  HOH B1012      32.375  20.980   8.240  1.00  0.00      B    H  
ATOM   3056  H2  HOH B1012      31.744  19.715   9.033  1.00  0.00      B    H  
ATOM   3057  O   HOH B1013       6.456  18.116  11.454  1.00  0.00      B    O  
ATOM   3058  H1  HOH B1013       7.040  17.410  10.969  1.00  0.00      B    H  
ATOM   3059  H2  HOH B1013       5.645  18.303  10.861  1.00  0.00      B    H  
ATOM   3060  O   HOH B1014       0.670   9.229  19.341  1.00  0.00      B    O  
ATOM   3061  H1  HOH B1014      -0.128   8.627  19.172  1.00  0.00      B    H  
ATOM   3062  H2  HOH B1014       1.279   8.769  19.954  1.00  0.00      B    H  
ATOM   3063  O   HOH B1015      19.858  19.306   2.145  1.00  0.00      B    O  
ATOM   3064  H1  HOH B1015      18.823  19.369   2.250  1.00  0.00      B    H  
ATOM   3065  H2  HOH B1015      20.051  19.626   1.245  1.00  0.00      B    H  
ATOM   3066  O   HOH B1016       6.294   0.343  35.191  1.00  0.00      B    O  
ATOM   3067  H1  HOH B1016       6.205  -0.577  35.697  1.00  0.00      B    H  
ATOM   3068  H2  HOH B1016       7.231   0.549  35.173  1.00  0.00      B    H  
ATOM   3069  O   HOH B1017       0.999  24.180  21.617  1.00  0.00      B    O  
ATOM   3070  H1  HOH B1017       0.202  23.836  22.138  1.00  0.00      B    H  
ATOM   3071  H2  HOH B1017       1.741  23.537  21.696  1.00  0.00      B    H  
ATOM   3072  O   HOH B1018      38.971   8.219  25.684  1.00  0.00      B    O  
ATOM   3073  H1  HOH B1018      39.653   7.862  26.324  1.00  0.00      B    H  
ATOM   3074  H2  HOH B1018      38.507   9.045  26.123  1.00  0.00      B    H  
ATOM   3075  O   HOH B1019       0.991  18.649   8.837  1.00  0.00      B    O  
ATOM   3076  H1  HOH B1019       1.998  18.974   8.811  1.00  0.00      B    H  
ATOM   3077  H2  HOH B1019       0.813  18.205   9.717  1.00  0.00      B    H  
ATOM   3078  O   HOH B1020      34.865  12.226  20.144  1.00  0.00      B    O  
ATOM   3079  H1  HOH B1020      34.273  12.726  20.779  1.00  0.00      B    H  
ATOM   3080  H2  HOH B1020      34.651  12.507  19.216  1.00  0.00      B    H  
ATOM   3081  O   HOH B1021      10.214   4.489   0.881  1.00  0.00      B    O  
ATOM   3082  H1  HOH B1021      11.095   4.913   1.157  1.00  0.00      B    H  
ATOM   3083  H2  HOH B1021      10.433   3.847   0.142  1.00  0.00      B    H  
ATOM   3084  O   HOH B1022      30.827  16.069  34.788  1.00  0.00      B    O  
ATOM   3085  H1  HOH B1022      31.745  15.863  35.217  1.00  0.00      B    H  
ATOM   3086  H2  HOH B1022      31.027  16.261  33.814  1.00  0.00      B    H  
ATOM   3087  O   HOH B1023      33.349  21.653   6.994  1.00  0.00      B    O  
ATOM   3088  H1  HOH B1023      32.434  21.712   6.493  1.00  0.00      B    H  
ATOM   3089  H2  HOH B1023      34.103  21.593   6.372  1.00  0.00      B    H  
ATOM   3090  O   HOH B1024      26.419  17.297  23.681  1.00  0.00      B    O  
ATOM   3091  H1  HOH B1024      27.088  17.922  23.303  1.00  0.00      B    H  
ATOM   3092  H2  HOH B1024      26.680  17.221  24.659  1.00  0.00      B    H  
ATOM   3093  O   HOH B1025      36.231  11.019  31.493  1.00  0.00      B    O  
ATOM   3094  H1  HOH B1025      35.982  12.028  31.426  1.00  0.00      B    H  
ATOM   3095  H2  HOH B1025      36.095  10.734  32.448  1.00  0.00      B    H  
ATOM   3096  O   HOH B1026      19.616  10.204  22.990  1.00  0.00      B    O  
ATOM   3097  H1  HOH B1026      19.975  10.515  23.848  1.00  0.00      B    H  
ATOM   3098  H2  HOH B1026      19.973   9.293  22.885  1.00  0.00      B    H  
ATOM   3099  O   HOH B1027      36.004  27.091  35.181  1.00  0.00      B    O  
ATOM   3100  H1  HOH B1027      36.554  26.279  34.991  1.00  0.00      B    H  
ATOM   3101  H2  HOH B1027      35.718  27.124  36.152  1.00  0.00      B    H  
ATOM   3102  O   HOH B1028      14.733  33.730  14.186  1.00  0.00      B    O  
ATOM   3103  H1  HOH B1028      14.221  34.112  14.954  1.00  0.00      B    H  
ATOM   3104  H2  HOH B1028      14.820  32.706  14.385  1.00  0.00      B    H  
ATOM   3105  O   HOH B1029       7.833  10.054  37.697  1.00  0.00      B    O  
ATOM   3106  H1  HOH B1029       6.788  10.096  37.565  1.00  0.00      B    H  
ATOM   3107  H2  HOH B1029       8.135   9.086  37.555  1.00  0.00      B    H  
ATOM   3108  O   HOH B1030      19.886  12.442   8.974  1.00  0.00      B    O  
ATOM   3109  H1  HOH B1030      20.304  12.247   8.090  1.00  0.00      B    H  
ATOM   3110  H2  HOH B1030      20.593  12.842   9.552  1.00  0.00      B    H  
ATOM   3111  O   HOH B1031      33.920  13.234  37.859  1.00  0.00      B    O  
ATOM   3112  H1  HOH B1031      33.024  13.250  38.314  1.00  0.00      B    H  
ATOM   3113  H2  HOH B1031      34.202  12.293  37.902  1.00  0.00      B    H  
ATOM   3114  O   HOH B1032      17.122  22.283  14.349  1.00  0.00      B    O  
ATOM   3115  H1  HOH B1032      17.004  21.884  15.341  1.00  0.00      B    H  
ATOM   3116  H2  HOH B1032      16.494  21.725  13.810  1.00  0.00      B    H  
ATOM   3117  O   HOH B1033      21.180  11.372  24.654  1.00  0.00      B    O  
ATOM   3118  H1  HOH B1033      22.029  10.889  24.381  1.00  0.00      B    H  
ATOM   3119  H2  HOH B1033      21.388  12.350  24.708  1.00  0.00      B    H  
ATOM   3120  O   HOH B1034       2.526   7.599   6.314  1.00  0.00      B    O  
ATOM   3121  H1  HOH B1034       3.529   7.643   6.306  1.00  0.00      B    H  
ATOM   3122  H2  HOH B1034       2.255   8.347   6.928  1.00  0.00      B    H  
ATOM   3123  O   HOH B1035      38.418  14.735  16.336  1.00  0.00      B    O  
ATOM   3124  H1  HOH B1035      38.851  14.603  15.461  1.00  0.00      B    H  
ATOM   3125  H2  HOH B1035      38.879  15.567  16.732  1.00  0.00      B    H  
ATOM   3126  O   HOH B1036       9.890  17.018   5.995  1.00  0.00      B    O  
ATOM   3127  H1  HOH B1036       9.438  16.125   6.180  1.00  0.00      B    H  
ATOM   3128  H2  HOH B1036       9.626  17.643   6.716  1.00  0.00      B    H  
ATOM   3129  O   HOH B1037      13.664   7.507  17.361  1.00  0.00      B    O  
ATOM   3130  H1  HOH B1037      14.527   7.782  17.876  1.00  0.00      B    H  
ATOM   3131  H2  HOH B1037      12.909   7.571  18.009  1.00  0.00      B    H  
ATOM   3132  O   HOH B1038      36.728  36.613  29.871  1.00  0.00      B    O  
ATOM   3133  H1  HOH B1038      36.532  35.823  29.239  1.00  0.00      B    H  
ATOM   3134  H2  HOH B1038      37.047  36.168  30.711  1.00  0.00      B    H  
ATOM   3135  O   HOH B1039      25.480  37.545  15.506  1.00  0.00      B    O  
ATOM   3136  H1  HOH B1039      25.488  38.385  16.073  1.00  0.00      B    H  
ATOM   3137  H2  HOH B1039      25.204  37.887  14.598  1.00  0.00      B    H  
ATOM   3138  O   HOH B1040      32.794  38.358  16.845  1.00  0.00      B    O  
ATOM   3139  H1  HOH B1040      32.647  39.281  17.135  1.00  0.00      B    H  
ATOM   3140  H2  HOH B1040      33.048  37.803  17.661  1.00  0.00      B    H  
ATOM   3141  O   HOH B1041      34.392   0.127  38.540  1.00  0.00      B    O  
ATOM   3142  H1  HOH B1041      35.031  -0.207  39.320  1.00  0.00      B    H  
ATOM   3143  H2  HOH B1041      35.001   0.117  37.717  1.00  0.00      B    H  
ATOM   3144  O   HOH B1042      12.038  31.647  25.089  1.00  0.00      B    O  
ATOM   3145  H1  HOH B1042      11.193  31.139  24.765  1.00  0.00      B    H  
ATOM   3146  H2  HOH B1042      11.856  31.910  26.009  1.00  0.00      B    H  
ATOM   3147  O   HOH B1043       8.162  32.029   2.888  1.00  0.00      B    O  
ATOM   3148  H1  HOH B1043       7.648  32.415   2.053  1.00  0.00      B    H  
ATOM   3149  H2  HOH B1043       8.867  32.739   3.053  1.00  0.00      B    H  
ATOM   3150  O   HOH B1044      28.223  16.315  34.558  1.00  0.00      B    O  
ATOM   3151  H1  HOH B1044      27.890  16.427  35.431  1.00  0.00      B    H  
ATOM   3152  H2  HOH B1044      29.252  16.396  34.577  1.00  0.00      B    H  
ATOM   3153  O   HOH B1045      34.046  35.047  11.504  1.00  0.00      B    O  
ATOM   3154  H1  HOH B1045      33.780  34.703  10.607  1.00  0.00      B    H  
ATOM   3155  H2  HOH B1045      35.091  34.935  11.586  1.00  0.00      B    H  
ATOM   3156  O   HOH B1046      20.370  26.676  32.957  1.00  0.00      B    O  
ATOM   3157  H1  HOH B1046      20.391  27.638  33.241  1.00  0.00      B    H  
ATOM   3158  H2  HOH B1046      20.835  26.078  33.681  1.00  0.00      B    H  
ATOM   3159  O   HOH B1047       7.697  28.379   0.862  1.00  0.00      B    O  
ATOM   3160  H1  HOH B1047       7.511  28.696  -0.128  1.00  0.00      B    H  
ATOM   3161  H2  HOH B1047       7.815  27.390   0.875  1.00  0.00      B    H  
ATOM   3162  O   HOH B1048       9.351   5.408  35.765  1.00  0.00      B    O  
ATOM   3163  H1  HOH B1048       9.155   5.484  34.743  1.00  0.00      B    H  
ATOM   3164  H2  HOH B1048      10.350   5.168  35.810  1.00  0.00      B    H  
ATOM   3165  O   HOH B1049      35.469  32.469  37.350  1.00  0.00      B    O  
ATOM   3166  H1  HOH B1049      36.154  31.782  37.193  1.00  0.00      B    H  
ATOM   3167  H2  HOH B1049      35.687  32.817  38.326  1.00  0.00      B    H  
ATOM   3168  O   HOH B1050       1.768  11.859  23.763  1.00  0.00      B    O  
ATOM   3169  H1  HOH B1050       2.336  11.064  23.978  1.00  0.00      B    H  
ATOM   3170  H2  HOH B1050       1.375  11.691  22.857  1.00  0.00      B    H  
ATOM   3171  O   HOH B1051       9.000  28.654  29.695  1.00  0.00      B    O  
ATOM   3172  H1  HOH B1051       8.135  29.195  29.893  1.00  0.00      B    H  
ATOM   3173  H2  HOH B1051       8.596  27.772  29.539  1.00  0.00      B    H  
ATOM   3174  O   HOH B1052       9.042  10.492  19.212  1.00  0.00      B    O  
ATOM   3175  H1  HOH B1052       9.213  11.456  19.517  1.00  0.00      B    H  
ATOM   3176  H2  HOH B1052       8.762   9.903  19.996  1.00  0.00      B    H  
ATOM   3177  O   HOH B1053      11.398  13.312  36.677  1.00  0.00      B    O  
ATOM   3178  H1  HOH B1053      11.915  12.517  36.312  1.00  0.00      B    H  
ATOM   3179  H2  HOH B1053      11.539  13.453  37.684  1.00  0.00      B    H  
ATOM   3180  O   HOH B1054      31.913  11.757  20.161  1.00  0.00      B    O  
ATOM   3181  H1  HOH B1054      32.210  11.439  19.262  1.00  0.00      B    H  
ATOM   3182  H2  HOH B1054      32.038  11.013  20.841  1.00  0.00      B    H  
ATOM   3183  O   HOH B1055       7.198  14.947   3.326  1.00  0.00      B    O  
ATOM   3184  H1  HOH B1055       7.511  15.889   3.187  1.00  0.00      B    H  
ATOM   3185  H2  HOH B1055       7.400  14.469   2.437  1.00  0.00      B    H  
ATOM   3186  O   HOH B1056      38.435   7.082  14.491  1.00  0.00      B    O  
ATOM   3187  H1  HOH B1056      38.099   6.547  15.284  1.00  0.00      B    H  
ATOM   3188  H2  HOH B1056      38.335   6.518  13.618  1.00  0.00      B    H  
ATOM   3189  O   HOH B1057      20.926  17.131   8.860  1.00  0.00      B    O  
ATOM   3190  H1  HOH B1057      21.438  17.378   7.957  1.00  0.00      B    H  
ATOM   3191  H2  HOH B1057      20.294  16.383   8.579  1.00  0.00      B    H  
ATOM   3192  O   HOH B1058      15.163   3.130  19.227  1.00  0.00      B    O  
ATOM   3193  H1  HOH B1058      15.054   3.446  18.292  1.00  0.00      B    H  
ATOM   3194  H2  HOH B1058      16.118   2.815  19.315  1.00  0.00      B    H  
ATOM   3195  O   HOH B1059      17.243  12.700  25.160  1.00  0.00      B    O  
ATOM   3196  H1  HOH B1059      17.832  12.363  25.942  1.00  0.00      B    H  
ATOM   3197  H2  HOH B1059      17.485  13.701  25.009  1.00  0.00      B    H  
ATOM   3198  O   HOH B1060      16.527   8.161   4.466  1.00  0.00      B    O  
ATOM   3199  H1  HOH B1060      15.633   7.646   4.657  1.00  0.00      B    H  
ATOM   3200  H2  HOH B1060      16.270   9.047   4.027  1.00  0.00      B    H  
ATOM   3201  O   HOH B1061      37.639   2.977   2.201  1.00  0.00      B    O  
ATOM   3202  H1  HOH B1061      37.768   2.667   1.207  1.00  0.00      B    H  
ATOM   3203  H2  HOH B1061      38.043   3.925   2.247  1.00  0.00      B    H  
ATOM   3204  O   HOH B1062       0.461  11.403  21.193  1.00  0.00      B    O  
ATOM   3205  H1  HOH B1062       0.871  10.785  20.565  1.00  0.00      B    H  
ATOM   3206  H2  HOH B1062      -0.569  11.237  21.113  1.00  0.00      B    H  
ATOM   3207  O   HOH B1063       6.762   4.088  22.444  1.00  0.00      B    O  
ATOM   3208  H1  HOH B1063       6.479   3.124  22.540  1.00  0.00      B    H  
ATOM   3209  H2  HOH B1063       6.582   4.484  21.532  1.00  0.00      B    H  
ATOM   3210  O   HOH B1064       9.153  19.560  33.970  1.00  0.00      B    O  
ATOM   3211  H1  HOH B1064       9.067  20.355  33.356  1.00  0.00      B    H  
ATOM   3212  H2  HOH B1064       8.224  19.406  34.383  1.00  0.00      B    H  
ATOM   3213  O   HOH B1065      29.415  27.826  19.113  1.00  0.00      B    O  
ATOM   3214  H1  HOH B1065      29.625  28.612  19.737  1.00  0.00      B    H  
ATOM   3215  H2  HOH B1065      29.987  27.071  19.335  1.00  0.00      B    H  
ATOM   3216  O   HOH B1066      29.962  12.356  32.809  1.00  0.00      B    O  
ATOM   3217  H1  HOH B1066      30.035  13.283  32.345  1.00  0.00      B    H  
ATOM   3218  H2  HOH B1066      29.238  11.844  32.324  1.00  0.00      B    H  
ATOM   3219  O   HOH B1067      37.558  13.425  13.812  1.00  0.00      B    O  
ATOM   3220  H1  HOH B1067      37.647  12.661  14.475  1.00  0.00      B    H  
ATOM   3221  H2  HOH B1067      36.937  14.089  14.183  1.00  0.00      B    H  
ATOM   3222  O   HOH B1068      25.431   7.909  31.593  1.00  0.00      B    O  
ATOM   3223  H1  HOH B1068      25.796   8.241  30.706  1.00  0.00      B    H  
ATOM   3224  H2  HOH B1068      24.513   7.724  31.412  1.00  0.00      B    H  
ATOM   3225  O   HOH B1069      10.683   0.853   1.381  1.00  0.00      B    O  
ATOM   3226  H1  HOH B1069      10.982   1.425   0.568  1.00  0.00      B    H  
ATOM   3227  H2  HOH B1069       9.876   0.319   1.139  1.00  0.00      B    H  
ATOM   3228  O   HOH B1070      16.400  31.058   9.275  1.00  0.00      B    O  
ATOM   3229  H1  HOH B1070      16.162  30.936   8.308  1.00  0.00      B    H  
ATOM   3230  H2  HOH B1070      17.089  31.787   9.362  1.00  0.00      B    H  
ATOM   3231  O   HOH B1071      26.109  31.976   7.204  1.00  0.00      B    O  
ATOM   3232  H1  HOH B1071      26.710  31.994   8.015  1.00  0.00      B    H  
ATOM   3233  H2  HOH B1071      26.716  31.573   6.474  1.00  0.00      B    H  
ATOM   3234  O   HOH B1072       6.206  19.462  13.778  1.00  0.00      B    O  
ATOM   3235  H1  HOH B1072       5.338  19.036  14.201  1.00  0.00      B    H  
ATOM   3236  H2  HOH B1072       6.486  18.913  12.989  1.00  0.00      B    H  
ATOM   3237  O   HOH B1073       7.637  26.207  15.412  1.00  0.00      B    O  
ATOM   3238  H1  HOH B1073       7.624  25.443  15.986  1.00  0.00      B    H  
ATOM   3239  H2  HOH B1073       8.002  26.985  15.890  1.00  0.00      B    H  
ATOM   3240  O   HOH B1074       8.830  30.634  10.323  1.00  0.00      B    O  
ATOM   3241  H1  HOH B1074       8.370  29.823  10.524  1.00  0.00      B    H  
ATOM   3242  H2  HOH B1074       9.751  30.643  10.761  1.00  0.00      B    H  
ATOM   3243  O   HOH B1075       2.505  20.416   5.390  1.00  0.00      B    O  
ATOM   3244  H1  HOH B1075       3.527  20.425   5.468  1.00  0.00      B    H  
ATOM   3245  H2  HOH B1075       2.393  19.507   4.986  1.00  0.00      B    H  
ATOM   3246  O   HOH B1076       8.697   0.911   5.315  1.00  0.00      B    O  
ATOM   3247  H1  HOH B1076       8.940   0.673   6.265  1.00  0.00      B    H  
ATOM   3248  H2  HOH B1076       7.713   1.172   5.346  1.00  0.00      B    H  
ATOM   3249  O   HOH B1077      21.462  18.150  26.860  1.00  0.00      B    O  
ATOM   3250  H1  HOH B1077      22.282  17.924  27.451  1.00  0.00      B    H  
ATOM   3251  H2  HOH B1077      21.747  17.924  25.849  1.00  0.00      B    H  
ATOM   3252  O   HOH B1078      26.571  12.959  16.169  1.00  0.00      B    O  
ATOM   3253  H1  HOH B1078      26.657  13.564  16.957  1.00  0.00      B    H  
ATOM   3254  H2  HOH B1078      25.625  13.064  15.734  1.00  0.00      B    H  
ATOM   3255  O   HOH B1079      36.020  10.344   0.588  1.00  0.00      B    O  
ATOM   3256  H1  HOH B1079      35.370  10.263   1.375  1.00  0.00      B    H  
ATOM   3257  H2  HOH B1079      36.875  10.762   0.972  1.00  0.00      B    H  
ATOM   3258  O   HOH B1080      11.594  22.397   2.954  1.00  0.00      B    O  
ATOM   3259  H1  HOH B1080      11.679  22.894   3.853  1.00  0.00      B    H  
ATOM   3260  H2  HOH B1080      10.858  21.727   3.129  1.00  0.00      B    H  
ATOM   3261  O   HOH B1081       9.882  33.220  32.702  1.00  0.00      B    O  
ATOM   3262  H1  HOH B1081      10.844  32.831  32.662  1.00  0.00      B    H  
ATOM   3263  H2  HOH B1081       9.557  33.510  31.761  1.00  0.00      B    H  
ATOM   3264  O   HOH B1082      25.128  35.869  17.788  1.00  0.00      B    O  
ATOM   3265  H1  HOH B1082      25.125  36.519  17.050  1.00  0.00      B    H  
ATOM   3266  H2  HOH B1082      26.032  35.851  18.256  1.00  0.00      B    H  
ATOM   3267  O   HOH B1083       0.372  26.556   7.995  1.00  0.00      B    O  
ATOM   3268  H1  HOH B1083       1.261  26.696   7.539  1.00  0.00      B    H  
ATOM   3269  H2  HOH B1083      -0.076  25.787   7.479  1.00  0.00      B    H  
ATOM   3270  O   HOH B1084      29.701  29.148  35.597  1.00  0.00      B    O  
ATOM   3271  H1  HOH B1084      29.667  29.260  34.564  1.00  0.00      B    H  
ATOM   3272  H2  HOH B1084      29.816  30.065  36.012  1.00  0.00      B    H  
ATOM   3273  O   HOH B1085      17.928  26.089  26.655  1.00  0.00      B    O  
ATOM   3274  H1  HOH B1085      18.295  26.955  27.065  1.00  0.00      B    H  
ATOM   3275  H2  HOH B1085      18.548  25.375  26.955  1.00  0.00      B    H  
ATOM   3276  O   HOH B1086       9.985  27.663  37.522  1.00  0.00      B    O  
ATOM   3277  H1  HOH B1086      10.453  28.522  37.696  1.00  0.00      B    H  
ATOM   3278  H2  HOH B1086       8.969  27.905  37.480  1.00  0.00      B    H  
ATOM   3279  O   HOH B1087       4.975  13.745   4.224  1.00  0.00      B    O  
ATOM   3280  H1  HOH B1087       4.841  13.537   5.223  1.00  0.00      B    H  
ATOM   3281  H2  HOH B1087       5.884  14.217   4.085  1.00  0.00      B    H  
ATOM   3282  O   HOH B1088      17.440  26.050  37.898  1.00  0.00      B    O  
ATOM   3283  H1  HOH B1088      17.641  25.938  38.896  1.00  0.00      B    H  
ATOM   3284  H2  HOH B1088      16.917  26.873  37.769  1.00  0.00      B    H  
ATOM   3285  O   HOH B1089      36.497  39.103  36.866  1.00  0.00      B    O  
ATOM   3286  H1  HOH B1089      37.495  39.346  36.676  1.00  0.00      B    H  
ATOM   3287  H2  HOH B1089      36.330  38.300  36.216  1.00  0.00      B    H  
ATOM   3288  O   HOH B1090       1.483  30.803  12.647  1.00  0.00      B    O  
ATOM   3289  H1  HOH B1090       2.442  31.050  12.828  1.00  0.00      B    H  
ATOM   3290  H2  HOH B1090       0.896  31.300  13.368  1.00  0.00      B    H  
ATOM   3291  O   HOH B1091       2.258  13.094  18.504  1.00  0.00      B    O  
ATOM   3292  H1  HOH B1091       1.947  12.207  18.104  1.00  0.00      B    H  
ATOM   3293  H2  HOH B1091       1.487  13.422  19.100  1.00  0.00      B    H  
ATOM   3294  O   HOH B1092      21.844  25.344  14.511  1.00  0.00      B    O  
ATOM   3295  H1  HOH B1092      22.735  25.050  14.188  1.00  0.00      B    H  
ATOM   3296  H2  HOH B1092      21.953  25.765  15.550  1.00  0.00      B    H  
ATOM   3297  O   HOH B1093      17.618   0.485  29.624  1.00  0.00      B    O  
ATOM   3298  H1  HOH B1093      17.559   0.625  30.628  1.00  0.00      B    H  
ATOM   3299  H2  HOH B1093      16.792  -0.098  29.426  1.00  0.00      B    H  
ATOM   3300  O   HOH B1094      17.336  30.880  18.019  1.00  0.00      B    O  
ATOM   3301  H1  HOH B1094      18.392  30.718  18.021  1.00  0.00      B    H  
ATOM   3302  H2  HOH B1094      16.875  30.268  18.704  1.00  0.00      B    H  
ATOM   3303  O   HOH B1095      27.963  31.876  17.049  1.00  0.00      B    O  
ATOM   3304  H1  HOH B1095      27.276  32.018  16.313  1.00  0.00      B    H  
ATOM   3305  H2  HOH B1095      27.676  32.415  17.854  1.00  0.00      B    H  
ATOM   3306  O   HOH B1096      19.372  29.522  36.477  1.00  0.00      B    O  
ATOM   3307  H1  HOH B1096      18.445  29.713  36.063  1.00  0.00      B    H  
ATOM   3308  H2  HOH B1096      19.181  29.268  37.429  1.00  0.00      B    H  
ATOM   3309  O   HOH B1097      12.656  28.871  36.778  1.00  0.00      B    O  
ATOM   3310  H1  HOH B1097      12.463  29.528  37.538  1.00  0.00      B    H  
ATOM   3311  H2  HOH B1097      12.604  27.943  37.185  1.00  0.00      B    H  
ATOM   3312  O   HOH B1098      17.376  19.656  25.532  1.00  0.00      B    O  
ATOM   3313  H1  HOH B1098      17.173  20.651  25.703  1.00  0.00      B    H  
ATOM   3314  H2  HOH B1098      17.870  19.213  26.346  1.00  0.00      B    H  
ATOM   3315  O   HOH B1099       8.232  11.983  22.507  1.00  0.00      B    O  
ATOM   3316  H1  HOH B1099       7.745  12.854  22.717  1.00  0.00      B    H  
ATOM   3317  H2  HOH B1099       8.225  11.421  23.327  1.00  0.00      B    H  
ATOM   3318  O   HOH B1100      17.045  14.037  19.972  1.00  0.00      B    O  
ATOM   3319  H1  HOH B1100      16.708  14.419  20.842  1.00  0.00      B    H  
ATOM   3320  H2  HOH B1100      17.057  13.021  20.123  1.00  0.00      B    H  
ATOM   3321  O   HOH B1101      13.724  14.838  32.632  1.00  0.00      B    O  
ATOM   3322  H1  HOH B1101      13.891  13.815  32.554  1.00  0.00      B    H  
ATOM   3323  H2  HOH B1101      13.135  15.100  33.460  1.00  0.00      B    H  
ATOM   3324  O   HOH B1102       2.188  33.264  -0.161  1.00  0.00      B    O  
ATOM   3325  H1  HOH B1102       2.091  32.328   0.273  1.00  0.00      B    H  
ATOM   3326  H2  HOH B1102       2.378  33.982   0.493  1.00  0.00      B    H  
ATOM   3327  O   HOH B1103      21.278  32.191  34.155  1.00  0.00      B    O  
ATOM   3328  H1  HOH B1103      20.479  32.595  34.632  1.00  0.00      B    H  
ATOM   3329  H2  HOH B1103      21.179  32.436  33.168  1.00  0.00      B    H  
ATOM   3330  O   HOH B1104      18.266  24.260  13.048  1.00  0.00      B    O  
ATOM   3331  H1  HOH B1104      19.276  24.037  12.885  1.00  0.00      B    H  
ATOM   3332  H2  HOH B1104      17.794  23.445  13.453  1.00  0.00      B    H  
ATOM   3333  O   HOH B1105      25.333   6.907  12.613  1.00  0.00      B    O  
ATOM   3334  H1  HOH B1105      25.167   7.400  11.800  1.00  0.00      B    H  
ATOM   3335  H2  HOH B1105      25.115   7.562  13.338  1.00  0.00      B    H  
ATOM   3336  O   HOH B1106      23.715  17.703  28.357  1.00  0.00      B    O  
ATOM   3337  H1  HOH B1106      24.445  17.078  27.979  1.00  0.00      B    H  
ATOM   3338  H2  HOH B1106      24.017  17.934  29.295  1.00  0.00      B    H  
ATOM   3339  O   HOH B1107      24.869   8.154  10.312  1.00  0.00      B    O  
ATOM   3340  H1  HOH B1107      25.869   8.310  10.247  1.00  0.00      B    H  
ATOM   3341  H2  HOH B1107      24.411   8.488   9.447  1.00  0.00      B    H  
ATOM   3342  O   HOH B1108      23.509  31.856  35.847  1.00  0.00      B    O  
ATOM   3343  H1  HOH B1108      22.645  32.058  35.309  1.00  0.00      B    H  
ATOM   3344  H2  HOH B1108      23.306  31.051  36.436  1.00  0.00      B    H  
ATOM   3345  O   HOH B1109       9.484  12.798  28.822  1.00  0.00      B    O  
ATOM   3346  H1  HOH B1109       9.897  12.628  27.955  1.00  0.00      B    H  
ATOM   3347  H2  HOH B1109       8.894  13.630  28.755  1.00  0.00      B    H  
ATOM   3348  O   HOH B1110      36.178  13.097  26.035  1.00  0.00      B    O  
ATOM   3349  H1  HOH B1110      36.817  13.855  26.088  1.00  0.00      B    H  
ATOM   3350  H2  HOH B1110      36.418  12.680  25.159  1.00  0.00      B    H  
ATOM   3351  O   HOH B1111      37.035  32.813   3.033  1.00  0.00      B    O  
ATOM   3352  H1  HOH B1111      36.908  32.581   2.031  1.00  0.00      B    H  
ATOM   3353  H2  HOH B1111      37.977  33.128   3.228  1.00  0.00      B    H  
ATOM   3354  O   HOH B1112      27.453   2.734  20.482  1.00  0.00      B    O  
ATOM   3355  H1  HOH B1112      27.305   1.786  20.158  1.00  0.00      B    H  
ATOM   3356  H2  HOH B1112      28.077   2.723  21.333  1.00  0.00      B    H  
ATOM   3357  O   HOH B1113      36.466  15.489   9.696  1.00  0.00      B    O  
ATOM   3358  H1  HOH B1113      36.250  15.529   8.702  1.00  0.00      B    H  
ATOM   3359  H2  HOH B1113      36.937  16.334   9.919  1.00  0.00      B    H  
ATOM   3360  O   HOH B1114       2.280   8.854   9.131  1.00  0.00      B    O  
ATOM   3361  H1  HOH B1114       2.524   9.760   8.700  1.00  0.00      B    H  
ATOM   3362  H2  HOH B1114       1.336   8.564   8.816  1.00  0.00      B    H  
ATOM   3363  O   HOH B1115      19.457  38.765  38.351  1.00  0.00      B    O  
ATOM   3364  H1  HOH B1115      20.345  38.290  38.244  1.00  0.00      B    H  
ATOM   3365  H2  HOH B1115      18.726  38.283  37.832  1.00  0.00      B    H  
ATOM   3366  O   HOH B1116       8.291  22.066  19.616  1.00  0.00      B    O  
ATOM   3367  H1  HOH B1116       8.468  21.639  20.469  1.00  0.00      B    H  
ATOM   3368  H2  HOH B1116       7.467  21.668  19.157  1.00  0.00      B    H  
ATOM   3369  O   HOH B1117       0.608   6.835  35.691  1.00  0.00      B    O  
ATOM   3370  H1  HOH B1117      -0.134   6.175  35.413  1.00  0.00      B    H  
ATOM   3371  H2  HOH B1117       1.485   6.337  35.884  1.00  0.00      B    H  
ATOM   3372  O   HOH B1118      34.319  27.371   9.649  1.00  0.00      B    O  
ATOM   3373  H1  HOH B1118      33.744  28.015  10.135  1.00  0.00      B    H  
ATOM   3374  H2  HOH B1118      34.844  27.968   8.969  1.00  0.00      B    H  
ATOM   3375  O   HOH B1119      27.600  33.850  38.820  1.00  0.00      B    O  
ATOM   3376  H1  HOH B1119      27.092  33.180  38.197  1.00  0.00      B    H  
ATOM   3377  H2  HOH B1119      28.326  34.317  38.246  1.00  0.00      B    H  
ATOM   3378  O   HOH B1120       1.484  19.885  22.439  1.00  0.00      B    O  
ATOM   3379  H1  HOH B1120       1.082  18.933  22.439  1.00  0.00      B    H  
ATOM   3380  H2  HOH B1120       2.445  19.889  22.727  1.00  0.00      B    H  
ATOM   3381  O   HOH B1121      38.319  22.851  23.140  1.00  0.00      B    O  
ATOM   3382  H1  HOH B1121      37.675  22.111  23.259  1.00  0.00      B    H  
ATOM   3383  H2  HOH B1121      38.036  23.585  23.837  1.00  0.00      B    H  
ATOM   3384  O   HOH B1122       3.685   0.933  27.527  1.00  0.00      B    O  
ATOM   3385  H1  HOH B1122       2.799   1.518  27.482  1.00  0.00      B    H  
ATOM   3386  H2  HOH B1122       3.586   0.231  28.217  1.00  0.00      B    H  
ATOM   3387  O   HOH B1123      32.467  37.669  34.736  1.00  0.00      B    O  
ATOM   3388  H1  HOH B1123      33.221  38.355  34.572  1.00  0.00      B    H  
ATOM   3389  H2  HOH B1123      32.373  37.086  33.902  1.00  0.00      B    H  
ATOM   3390  O   HOH B1124      38.346  19.274  16.828  1.00  0.00      B    O  
ATOM   3391  H1  HOH B1124      38.789  18.897  17.651  1.00  0.00      B    H  
ATOM   3392  H2  HOH B1124      39.086  19.664  16.283  1.00  0.00      B    H  
ATOM   3393  O   HOH B1125      36.824  30.618  14.083  1.00  0.00      B    O  
ATOM   3394  H1  HOH B1125      36.974  29.787  14.674  1.00  0.00      B    H  
ATOM   3395  H2  HOH B1125      35.882  30.822  14.190  1.00  0.00      B    H  
ATOM   3396  O   HOH B1126      13.239   7.437  21.682  1.00  0.00      B    O  
ATOM   3397  H1  HOH B1126      14.045   7.362  22.291  1.00  0.00      B    H  
ATOM   3398  H2  HOH B1126      13.620   7.147  20.843  1.00  0.00      B    H  
ATOM   3399  O   HOH B1127      37.844  24.970  34.114  1.00  0.00      B    O  
ATOM   3400  H1  HOH B1127      37.706  23.949  34.264  1.00  0.00      B    H  
ATOM   3401  H2  HOH B1127      37.814  25.137  33.155  1.00  0.00      B    H  
ATOM   3402  O   HOH B1128      26.824  29.644  27.105  1.00  0.00      B    O  
ATOM   3403  H1  HOH B1128      26.320  29.125  26.421  1.00  0.00      B    H  
ATOM   3404  H2  HOH B1128      26.577  30.614  27.087  1.00  0.00      B    H  
ATOM   3405  O   HOH B1129       0.683  15.651  31.267  1.00  0.00      B    O  
ATOM   3406  H1  HOH B1129       0.509  14.935  31.995  1.00  0.00      B    H  
ATOM   3407  H2  HOH B1129       0.441  15.234  30.384  1.00  0.00      B    H  
ATOM   3408  O   HOH B1130      11.447  26.365  29.028  1.00  0.00      B    O  
ATOM   3409  H1  HOH B1130      11.851  27.288  29.221  1.00  0.00      B    H  
ATOM   3410  H2  HOH B1130      11.654  25.780  29.866  1.00  0.00      B    H  
ATOM   3411  O   HOH B1131      31.574  21.953  12.314  1.00  0.00      B    O  
ATOM   3412  H1  HOH B1131      32.526  21.688  12.094  1.00  0.00      B    H  
ATOM   3413  H2  HOH B1131      31.181  22.333  11.504  1.00  0.00      B    H  
ATOM   3414  O   HOH B1132      36.827  31.743  25.210  1.00  0.00      B    O  
ATOM   3415  H1  HOH B1132      37.217  32.648  25.117  1.00  0.00      B    H  
ATOM   3416  H2  HOH B1132      36.677  31.345  24.294  1.00  0.00      B    H  
ATOM   3417  O   HOH B1133      19.961  12.184  -0.304  1.00  0.00      B    O  
ATOM   3418  H1  HOH B1133      19.255  11.596   0.114  1.00  0.00      B    H  
ATOM   3419  H2  HOH B1133      20.248  12.811   0.439  1.00  0.00      B    H  
ATOM   3420  O   HOH B1134       1.661  21.450  18.790  1.00  0.00      B    O  
ATOM   3421  H1  HOH B1134       0.800  21.457  19.292  1.00  0.00      B    H  
ATOM   3422  H2  HOH B1134       2.013  20.464  18.899  1.00  0.00      B    H  
ATOM   3423  O   HOH B1135      13.136  26.572  21.891  1.00  0.00      B    O  
ATOM   3424  H1  HOH B1135      13.035  26.199  22.853  1.00  0.00      B    H  
ATOM   3425  H2  HOH B1135      14.041  27.032  21.860  1.00  0.00      B    H  
ATOM   3426  O   HOH B1136      22.943  12.445   5.450  1.00  0.00      B    O  
ATOM   3427  H1  HOH B1136      23.364  11.547   5.198  1.00  0.00      B    H  
ATOM   3428  H2  HOH B1136      23.410  13.135   4.950  1.00  0.00      B    H  
ATOM   3429  O   HOH B1137      11.343  15.092  26.103  1.00  0.00      B    O  
ATOM   3430  H1  HOH B1137      11.753  15.734  26.793  1.00  0.00      B    H  
ATOM   3431  H2  HOH B1137      11.700  15.295  25.153  1.00  0.00      B    H  
ATOM   3432  O   HOH B1138      27.653  22.387  22.051  1.00  0.00      B    O  
ATOM   3433  H1  HOH B1138      27.405  22.430  23.019  1.00  0.00      B    H  
ATOM   3434  H2  HOH B1138      28.559  22.787  21.964  1.00  0.00      B    H  
ATOM   3435  O   HOH B1139       7.545  14.773   8.026  1.00  0.00      B    O  
ATOM   3436  H1  HOH B1139       8.348  15.376   8.280  1.00  0.00      B    H  
ATOM   3437  H2  HOH B1139       7.772  14.395   7.119  1.00  0.00      B    H  
ATOM   3438  O   HOH B1140      29.570  12.025  29.045  1.00  0.00      B    O  
ATOM   3439  H1  HOH B1140      29.052  11.467  29.671  1.00  0.00      B    H  
ATOM   3440  H2  HOH B1140      28.905  12.239  28.322  1.00  0.00      B    H  
ATOM   3441  O   HOH B1141      16.783  26.423  34.923  1.00  0.00      B    O  
ATOM   3442  H1  HOH B1141      16.071  27.134  34.746  1.00  0.00      B    H  
ATOM   3443  H2  HOH B1141      17.013  26.373  35.877  1.00  0.00      B    H  
ATOM   3444  O   HOH B1142      25.260  15.617  27.491  1.00  0.00      B    O  
ATOM   3445  H1  HOH B1142      25.072  14.748  27.038  1.00  0.00      B    H  
ATOM   3446  H2  HOH B1142      26.276  15.768  27.589  1.00  0.00      B    H  
ATOM   3447  O   HOH B1143      16.742  36.938  18.752  1.00  0.00      B    O  
ATOM   3448  H1  HOH B1143      15.886  37.283  19.066  1.00  0.00      B    H  
ATOM   3449  H2  HOH B1143      17.479  37.318  19.276  1.00  0.00      B    H  
ATOM   3450  O   HOH B1144      30.681  18.691  14.621  1.00  0.00      B    O  
ATOM   3451  H1  HOH B1144      31.281  18.831  15.449  1.00  0.00      B    H  
ATOM   3452  H2  HOH B1144      30.174  17.813  14.680  1.00  0.00      B    H  
ATOM   3453  O   HOH B1145      18.659  34.610  33.326  1.00  0.00      B    O  
ATOM   3454  H1  HOH B1145      18.014  33.930  32.837  1.00  0.00      B    H  
ATOM   3455  H2  HOH B1145      19.283  34.950  32.606  1.00  0.00      B    H  
ATOM   3456  O   HOH B1146      12.581  36.811  13.579  1.00  0.00      B    O  
ATOM   3457  H1  HOH B1146      12.680  35.849  13.230  1.00  0.00      B    H  
ATOM   3458  H2  HOH B1146      11.688  36.913  14.051  1.00  0.00      B    H  
ATOM   3459  O   HOH B1147      34.441  35.352   7.034  1.00  0.00      B    O  
ATOM   3460  H1  HOH B1147      34.996  34.535   6.742  1.00  0.00      B    H  
ATOM   3461  H2  HOH B1147      33.834  35.139   7.797  1.00  0.00      B    H  
ATOM   3462  O   HOH B1148      31.245  17.357  26.888  1.00  0.00      B    O  
ATOM   3463  H1  HOH B1148      31.068  16.632  27.590  1.00  0.00      B    H  
ATOM   3464  H2  HOH B1148      31.184  16.962  25.925  1.00  0.00      B    H  
ATOM   3465  O   HOH B1149      28.864  32.989   4.362  1.00  0.00      B    O  
ATOM   3466  H1  HOH B1149      29.756  32.538   4.677  1.00  0.00      B    H  
ATOM   3467  H2  HOH B1149      28.670  32.684   3.426  1.00  0.00      B    H  
ATOM   3468  O   HOH B1150      23.005   4.168   6.604  1.00  0.00      B    O  
ATOM   3469  H1  HOH B1150      22.870   4.670   5.752  1.00  0.00      B    H  
ATOM   3470  H2  HOH B1150      22.097   4.240   7.084  1.00  0.00      B    H  
ATOM   3471  O   HOH B1151      38.553  16.943  10.940  1.00  0.00      B    O  
ATOM   3472  H1  HOH B1151      38.669  16.613  11.870  1.00  0.00      B    H  
ATOM   3473  H2  HOH B1151      39.165  16.344  10.381  1.00  0.00      B    H  
ATOM   3474  O   HOH B1152      34.132   3.985  34.756  1.00  0.00      B    O  
ATOM   3475  H1  HOH B1152      33.335   3.702  34.280  1.00  0.00      B    H  
ATOM   3476  H2  HOH B1152      34.001   3.626  35.639  1.00  0.00      B    H  
ATOM   3477  O   HOH B1153      19.805  18.363  37.057  1.00  0.00      B    O  
ATOM   3478  H1  HOH B1153      18.904  18.134  37.508  1.00  0.00      B    H  
ATOM   3479  H2  HOH B1153      20.392  18.965  37.679  1.00  0.00      B    H  
ATOM   3480  O   HOH B1154      25.808  17.066   6.953  1.00  0.00      B    O  
ATOM   3481  H1  HOH B1154      25.332  16.143   6.915  1.00  0.00      B    H  
ATOM   3482  H2  HOH B1154      25.116  17.706   6.623  1.00  0.00      B    H  
ATOM   3483  O   HOH B1155      31.693  17.821   9.261  1.00  0.00      B    O  
ATOM   3484  H1  HOH B1155      32.526  17.733   9.834  1.00  0.00      B    H  
ATOM   3485  H2  HOH B1155      31.217  16.942   9.301  1.00  0.00      B    H  
ATOM   3486  O   HOH B1156      10.702  26.920  20.763  1.00  0.00      B    O  
ATOM   3487  H1  HOH B1156       9.957  26.689  21.376  1.00  0.00      B    H  
ATOM   3488  H2  HOH B1156      11.586  26.819  21.291  1.00  0.00      B    H  
ATOM   3489  O   HOH B1157      15.630  31.648  21.516  1.00  0.00      B    O  
ATOM   3490  H1  HOH B1157      16.446  31.110  21.737  1.00  0.00      B    H  
ATOM   3491  H2  HOH B1157      14.790  31.061  21.726  1.00  0.00      B    H  
ATOM   3492  O   HOH B1158      33.666  19.440  29.450  1.00  0.00      B    O  
ATOM   3493  H1  HOH B1158      33.718  20.188  30.180  1.00  0.00      B    H  
ATOM   3494  H2  HOH B1158      34.347  18.699  29.659  1.00  0.00      B    H  
ATOM   3495  O   HOH B1159      35.063   0.186  23.822  1.00  0.00      B    O  
ATOM   3496  H1  HOH B1159      36.023   0.307  24.128  1.00  0.00      B    H  
ATOM   3497  H2  HOH B1159      34.679   1.122  23.677  1.00  0.00      B    H  
ATOM   3498  O   HOH B1160      21.635   4.304  22.003  1.00  0.00      B    O  
ATOM   3499  H1  HOH B1160      22.639   4.142  21.787  1.00  0.00      B    H  
ATOM   3500  H2  HOH B1160      21.156   4.539  21.133  1.00  0.00      B    H  
ATOM   3501  O   HOH B1161       6.640  31.156  16.372  1.00  0.00      B    O  
ATOM   3502  H1  HOH B1161       6.961  31.489  17.278  1.00  0.00      B    H  
ATOM   3503  H2  HOH B1161       5.994  30.421  16.425  1.00  0.00      B    H  
ATOM   3504  O   HOH B1162      20.339   5.500  10.282  1.00  0.00      B    O  
ATOM   3505  H1  HOH B1162      20.325   6.497  10.241  1.00  0.00      B    H  
ATOM   3506  H2  HOH B1162      19.865   5.195  11.161  1.00  0.00      B    H  
ATOM   3507  O   HOH B1163       9.383  15.004   0.183  1.00  0.00      B    O  
ATOM   3508  H1  HOH B1163      10.201  14.394   0.083  1.00  0.00      B    H  
ATOM   3509  H2  HOH B1163       9.420  15.383   1.107  1.00  0.00      B    H  
ATOM   3510  O   HOH B1164      17.449  17.298  34.768  1.00  0.00      B    O  
ATOM   3511  H1  HOH B1164      17.098  16.913  33.907  1.00  0.00      B    H  
ATOM   3512  H2  HOH B1164      18.425  17.557  34.531  1.00  0.00      B    H  
ATOM   3513  O   HOH B1165       7.516  11.830  15.322  1.00  0.00      B    O  
ATOM   3514  H1  HOH B1165       7.226  11.738  16.285  1.00  0.00      B    H  
ATOM   3515  H2  HOH B1165       8.299  11.218  15.199  1.00  0.00      B    H  
ATOM   3516  O   HOH B1166      20.234  20.259  20.265  1.00  0.00      B    O  
ATOM   3517  H1  HOH B1166      21.061  20.787  20.075  1.00  0.00      B    H  
ATOM   3518  H2  HOH B1166      19.990  19.672  19.494  1.00  0.00      B    H  
ATOM   3519  O   HOH B1167      28.590  15.340  22.787  1.00  0.00      B    O  
ATOM   3520  H1  HOH B1167      29.507  15.801  22.635  1.00  0.00      B    H  
ATOM   3521  H2  HOH B1167      27.927  15.949  23.238  1.00  0.00      B    H  
ATOM   3522  O   HOH B1168       8.982  26.219  12.874  1.00  0.00      B    O  
ATOM   3523  H1  HOH B1168       8.499  25.901  13.647  1.00  0.00      B    H  
ATOM   3524  H2  HOH B1168       9.468  25.465  12.455  1.00  0.00      B    H  
ATOM   3525  O   HOH B1169      36.445  21.209   5.549  1.00  0.00      B    O  
ATOM   3526  H1  HOH B1169      36.195  21.962   5.017  1.00  0.00      B    H  
ATOM   3527  H2  HOH B1169      37.039  21.354   6.336  1.00  0.00      B    H  
ATOM   3528  O   HOH B1170      31.232  35.110  30.173  1.00  0.00      B    O  
ATOM   3529  H1  HOH B1170      31.781  34.564  29.519  1.00  0.00      B    H  
ATOM   3530  H2  HOH B1170      30.645  35.706  29.570  1.00  0.00      B    H  
ATOM   3531  O   HOH B1171      12.730   7.433  11.258  1.00  0.00      B    O  
ATOM   3532  H1  HOH B1171      13.083   7.462  10.282  1.00  0.00      B    H  
ATOM   3533  H2  HOH B1171      13.313   6.827  11.759  1.00  0.00      B    H  
ATOM   3534  O   HOH B1172      11.623  29.104  16.609  1.00  0.00      B    O  
ATOM   3535  H1  HOH B1172      11.784  28.557  15.728  1.00  0.00      B    H  
ATOM   3536  H2  HOH B1172      12.538  29.459  16.857  1.00  0.00      B    H  
ATOM   3537  O   HOH B1173      32.019  38.254  37.994  1.00  0.00      B    O  
ATOM   3538  H1  HOH B1173      31.899  38.359  36.984  1.00  0.00      B    H  
ATOM   3539  H2  HOH B1173      32.945  38.666  38.182  1.00  0.00      B    H  
ATOM   3540  O   HOH B1174      12.325  34.249   2.648  1.00  0.00      B    O  
ATOM   3541  H1  HOH B1174      12.471  33.228   2.599  1.00  0.00      B    H  
ATOM   3542  H2  HOH B1174      11.354  34.467   2.731  1.00  0.00      B    H  
ATOM   3543  O   HOH B1175      27.947  21.691  11.761  1.00  0.00      B    O  
ATOM   3544  H1  HOH B1175      27.101  22.170  11.595  1.00  0.00      B    H  
ATOM   3545  H2  HOH B1175      28.562  22.003  11.013  1.00  0.00      B    H  
ATOM   3546  O   HOH B1176      35.088  33.815  21.094  1.00  0.00      B    O  
ATOM   3547  H1  HOH B1176      36.094  33.664  21.256  1.00  0.00      B    H  
ATOM   3548  H2  HOH B1176      34.721  32.982  20.617  1.00  0.00      B    H  
ATOM   3549  O   HOH B1177      22.151  25.638  31.111  1.00  0.00      B    O  
ATOM   3550  H1  HOH B1177      22.434  26.101  30.271  1.00  0.00      B    H  
ATOM   3551  H2  HOH B1177      21.584  26.319  31.586  1.00  0.00      B    H  
ATOM   3552  O   HOH B1178      34.721  29.817  32.089  1.00  0.00      B    O  
ATOM   3553  H1  HOH B1178      33.803  29.980  31.825  1.00  0.00      B    H  
ATOM   3554  H2  HOH B1178      34.747  29.487  33.036  1.00  0.00      B    H  
ATOM   3555  O   HOH B1179      16.884  32.798  32.538  1.00  0.00      B    O  
ATOM   3556  H1  HOH B1179      17.017  31.904  32.005  1.00  0.00      B    H  
ATOM   3557  H2  HOH B1179      15.875  32.956  32.565  1.00  0.00      B    H  
ATOM   3558  O   HOH B1180      19.127  15.107   8.029  1.00  0.00      B    O  
ATOM   3559  H1  HOH B1180      19.258  14.193   7.644  1.00  0.00      B    H  
ATOM   3560  H2  HOH B1180      18.682  14.935   8.871  1.00  0.00      B    H  
ATOM   3561  O   HOH B1181      18.805  37.546  24.124  1.00  0.00      B    O  
ATOM   3562  H1  HOH B1181      19.765  37.846  23.929  1.00  0.00      B    H  
ATOM   3563  H2  HOH B1181      18.414  37.075  23.263  1.00  0.00      B    H  
ATOM   3564  O   HOH B1182       7.028  27.032  27.166  1.00  0.00      B    O  
ATOM   3565  H1  HOH B1182       7.820  26.975  26.550  1.00  0.00      B    H  
ATOM   3566  H2  HOH B1182       7.421  26.842  28.097  1.00  0.00      B    H  
ATOM   3567  O   HOH B1183      37.968  20.827  31.655  1.00  0.00      B    O  
ATOM   3568  H1  HOH B1183      38.395  21.785  31.676  1.00  0.00      B    H  
ATOM   3569  H2  HOH B1183      38.746  20.180  31.665  1.00  0.00      B    H  
ATOM   3570  O   HOH B1184      32.532  29.028   7.136  1.00  0.00      B    O  
ATOM   3571  H1  HOH B1184      32.679  29.219   8.093  1.00  0.00      B    H  
ATOM   3572  H2  HOH B1184      31.627  29.495   6.867  1.00  0.00      B    H  
ATOM   3573  O   HOH B1185      33.894  13.365  18.067  1.00  0.00      B    O  
ATOM   3574  H1  HOH B1185      33.907  12.508  17.592  1.00  0.00      B    H  
ATOM   3575  H2  HOH B1185      32.970  13.827  17.969  1.00  0.00      B    H  
ATOM   3576  O   HOH B1186       2.983   9.354  24.255  1.00  0.00      B    O  
ATOM   3577  H1  HOH B1186       2.337   8.692  23.752  1.00  0.00      B    H  
ATOM   3578  H2  HOH B1186       3.651   8.741  24.788  1.00  0.00      B    H  
ATOM   3579  O   HOH B1187      28.004  26.600  34.523  1.00  0.00      B    O  
ATOM   3580  H1  HOH B1187      28.228  26.994  33.646  1.00  0.00      B    H  
ATOM   3581  H2  HOH B1187      28.820  26.178  34.952  1.00  0.00      B    H  
ATOM   3582  O   HOH B1188       8.109   8.863  21.392  1.00  0.00      B    O  
ATOM   3583  H1  HOH B1188       8.625   8.338  22.124  1.00  0.00      B    H  
ATOM   3584  H2  HOH B1188       7.909   9.679  21.851  1.00  0.00      B    H  
ATOM   3585  O   HOH B1189      36.756  30.446  17.583  1.00  0.00      B    O  
ATOM   3586  H1  HOH B1189      36.064  31.171  17.432  1.00  0.00      B    H  
ATOM   3587  H2  HOH B1189      36.576  29.736  16.905  1.00  0.00      B    H  
ATOM   3588  O   HOH B1190      13.800   7.010  27.038  1.00  0.00      B    O  
ATOM   3589  H1  HOH B1190      14.718   7.147  27.408  1.00  0.00      B    H  
ATOM   3590  H2  HOH B1190      13.775   6.103  26.685  1.00  0.00      B    H  
ATOM   3591  O   HOH B1191      36.554   2.948   6.432  1.00  0.00      B    O  
ATOM   3592  H1  HOH B1191      37.298   3.224   5.843  1.00  0.00      B    H  
ATOM   3593  H2  HOH B1191      36.219   2.041   6.038  1.00  0.00      B    H  
ATOM   3594  O   HOH B1192       2.779  20.010  33.480  1.00  0.00      B    O  
ATOM   3595  H1  HOH B1192       2.258  19.130  33.372  1.00  0.00      B    H  
ATOM   3596  H2  HOH B1192       3.707  19.832  33.275  1.00  0.00      B    H  
ATOM   3597  O   HOH B1193      32.507  36.097  32.442  1.00  0.00      B    O  
ATOM   3598  H1  HOH B1193      33.385  35.598  32.189  1.00  0.00      B    H  
ATOM   3599  H2  HOH B1193      31.737  35.799  31.807  1.00  0.00      B    H  
ATOM   3600  O   HOH B1194       3.174  10.035  28.475  1.00  0.00      B    O  
ATOM   3601  H1  HOH B1194       4.088   9.893  28.136  1.00  0.00      B    H  
ATOM   3602  H2  HOH B1194       2.762  10.718  27.887  1.00  0.00      B    H  
ATOM   3603  O   HOH B1195      20.943  36.911  19.272  1.00  0.00      B    O  
ATOM   3604  H1  HOH B1195      21.822  36.530  19.558  1.00  0.00      B    H  
ATOM   3605  H2  HOH B1195      20.284  36.127  19.231  1.00  0.00      B    H  
ATOM   3606  O   HOH B1196       3.886  13.107  10.577  1.00  0.00      B    O  
ATOM   3607  H1  HOH B1196       3.465  12.271  10.225  1.00  0.00      B    H  
ATOM   3608  H2  HOH B1196       4.880  13.016  10.459  1.00  0.00      B    H  
ATOM   3609  O   HOH B1197      21.666  14.443  28.132  1.00  0.00      B    O  
ATOM   3610  H1  HOH B1197      22.407  14.068  27.581  1.00  0.00      B    H  
ATOM   3611  H2  HOH B1197      22.123  14.975  28.873  1.00  0.00      B    H  
ATOM   3612  O   HOH B1198      20.555  38.908  21.169  1.00  0.00      B    O  
ATOM   3613  H1  HOH B1198      20.464  38.379  20.293  1.00  0.00      B    H  
ATOM   3614  H2  HOH B1198      20.934  38.258  21.864  1.00  0.00      B    H  
ATOM   3615  O   HOH B1199      37.251  37.680  26.696  1.00  0.00      B    O  
ATOM   3616  H1  HOH B1199      36.526  37.889  27.242  1.00  0.00      B    H  
ATOM   3617  H2  HOH B1199      36.896  37.287  25.831  1.00  0.00      B    H  
ATOM   3618  O   HOH B1200       9.666  13.580  19.568  1.00  0.00      B    O  
ATOM   3619  H1  HOH B1200      10.118  14.403  19.221  1.00  0.00      B    H  
ATOM   3620  H2  HOH B1200      10.349  12.957  19.932  1.00  0.00      B    H  
ATOM   3621  O   HOH B1201       1.692  19.404  13.093  1.00  0.00      B    O  
ATOM   3622  H1  HOH B1201       0.926  19.870  12.566  1.00  0.00      B    H  
ATOM   3623  H2  HOH B1201       2.148  18.814  12.413  1.00  0.00      B    H  
ATOM   3624  O   HOH B1202      28.264  19.439   5.489  1.00  0.00      B    O  
ATOM   3625  H1  HOH B1202      27.437  19.783   6.001  1.00  0.00      B    H  
ATOM   3626  H2  HOH B1202      28.553  20.087   4.731  1.00  0.00      B    H  
ATOM   3627  O   HOH B1203      27.471   9.281  10.757  1.00  0.00      B    O  
ATOM   3628  H1  HOH B1203      27.886   9.470   9.870  1.00  0.00      B    H  
ATOM   3629  H2  HOH B1203      28.164   8.933  11.415  1.00  0.00      B    H  
ATOM   3630  O   HOH B1204      19.155   3.167  35.357  1.00  0.00      B    O  
ATOM   3631  H1  HOH B1204      18.345   2.641  35.171  1.00  0.00      B    H  
ATOM   3632  H2  HOH B1204      19.792   2.596  35.856  1.00  0.00      B    H  
ATOM   3633  O   HOH B1205      17.970  22.105  19.994  1.00  0.00      B    O  
ATOM   3634  H1  HOH B1205      17.000  22.287  20.067  1.00  0.00      B    H  
ATOM   3635  H2  HOH B1205      18.247  21.333  20.561  1.00  0.00      B    H  
ATOM   3636  O   HOH B1206       8.386  36.230  39.279  1.00  0.00      B    O  
ATOM   3637  H1  HOH B1206       9.019  36.910  38.845  1.00  0.00      B    H  
ATOM   3638  H2  HOH B1206       7.434  36.499  39.050  1.00  0.00      B    H  
ATOM   3639  O   HOH B1207      25.908  19.391  36.168  1.00  0.00      B    O  
ATOM   3640  H1  HOH B1207      24.987  19.063  35.982  1.00  0.00      B    H  
ATOM   3641  H2  HOH B1207      25.930  20.377  35.847  1.00  0.00      B    H  
ATOM   3642  O   HOH B1208      29.792   3.785  12.770  1.00  0.00      B    O  
ATOM   3643  H1  HOH B1208      28.853   4.040  12.488  1.00  0.00      B    H  
ATOM   3644  H2  HOH B1208      29.927   2.789  12.417  1.00  0.00      B    H  
ATOM   3645  O   HOH B1209      21.446  20.853  32.779  1.00  0.00      B    O  
ATOM   3646  H1  HOH B1209      21.814  20.233  32.021  1.00  0.00      B    H  
ATOM   3647  H2  HOH B1209      20.584  21.278  32.409  1.00  0.00      B    H  
ATOM   3648  O   HOH B1210      10.376  15.755   8.608  1.00  0.00      B    O  
ATOM   3649  H1  HOH B1210      10.130  15.269   9.466  1.00  0.00      B    H  
ATOM   3650  H2  HOH B1210      11.067  15.157   8.166  1.00  0.00      B    H  
ATOM   3651  O   HOH B1211      12.535  13.897  12.147  1.00  0.00      B    O  
ATOM   3652  H1  HOH B1211      12.938  13.462  12.951  1.00  0.00      B    H  
ATOM   3653  H2  HOH B1211      13.159  13.775  11.358  1.00  0.00      B    H  
ATOM   3654  O   HOH B1212       9.113  38.505  17.927  1.00  0.00      B    O  
ATOM   3655  H1  HOH B1212       9.056  37.729  18.588  1.00  0.00      B    H  
ATOM   3656  H2  HOH B1212      10.013  38.959  18.040  1.00  0.00      B    H  
ATOM   3657  O   HOH B1213       8.501  16.497  10.841  1.00  0.00      B    O  
ATOM   3658  H1  HOH B1213       8.354  15.636  11.289  1.00  0.00      B    H  
ATOM   3659  H2  HOH B1213       9.454  16.935  11.092  1.00  0.00      B    H  
ATOM   3660  O   HOH B1214       6.062  23.415   3.970  1.00  0.00      B    O  
ATOM   3661  H1  HOH B1214       5.786  24.397   3.922  1.00  0.00      B    H  
ATOM   3662  H2  HOH B1214       6.974  23.301   3.472  1.00  0.00      B    H  
ATOM   3663  O   HOH B1215       2.776  19.066  18.878  1.00  0.00      B    O  
ATOM   3664  H1  HOH B1215       3.614  19.358  18.404  1.00  0.00      B    H  
ATOM   3665  H2  HOH B1215       3.009  18.278  19.443  1.00  0.00      B    H  
ATOM   3666  O   HOH B1216      15.250  32.707  28.864  1.00  0.00      B    O  
ATOM   3667  H1  HOH B1216      15.538  32.510  27.957  1.00  0.00      B    H  
ATOM   3668  H2  HOH B1216      15.845  32.201  29.516  1.00  0.00      B    H  
ATOM   3669  O   HOH B1217      16.135   2.940   0.582  1.00  0.00      B    O  
ATOM   3670  H1  HOH B1217      16.200   3.926   0.398  1.00  0.00      B    H  
ATOM   3671  H2  HOH B1217      17.077   2.604   0.433  1.00  0.00      B    H  
ATOM   3672  O   HOH B1218      22.539  34.758  -0.243  1.00  0.00      B    O  
ATOM   3673  H1  HOH B1218      22.036  34.844   0.573  1.00  0.00      B    H  
ATOM   3674  H2  HOH B1218      23.203  33.979  -0.134  1.00  0.00      B    H  
ATOM   3675  O   HOH B1219      30.294  31.463  36.929  1.00  0.00      B    O  
ATOM   3676  H1  HOH B1219      31.285  31.571  36.973  1.00  0.00      B    H  
ATOM   3677  H2  HOH B1219      30.023  31.240  37.910  1.00  0.00      B    H  
ATOM   3678  O   HOH B1220       3.284  23.979   2.132  1.00  0.00      B    O  
ATOM   3679  H1  HOH B1220       3.362  23.828   1.130  1.00  0.00      B    H  
ATOM   3680  H2  HOH B1220       2.364  23.652   2.504  1.00  0.00      B    H  
ATOM   3681  O   HOH B1221       5.382  18.522   3.285  1.00  0.00      B    O  
ATOM   3682  H1  HOH B1221       5.056  19.337   2.816  1.00  0.00      B    H  
ATOM   3683  H2  HOH B1221       4.955  17.780   2.907  1.00  0.00      B    H  
ATOM   3684  O   HOH B1222      10.362  10.865  38.446  1.00  0.00      B    O  
ATOM   3685  H1  HOH B1222      10.800  10.439  39.259  1.00  0.00      B    H  
ATOM   3686  H2  HOH B1222       9.462  10.455  38.337  1.00  0.00      B    H  
ATOM   3687  O   HOH B1223      31.148  16.319  21.804  1.00  0.00      B    O  
ATOM   3688  H1  HOH B1223      31.847  15.596  21.560  1.00  0.00      B    H  
ATOM   3689  H2  HOH B1223      30.844  16.739  20.911  1.00  0.00      B    H  
ATOM   3690  O   HOH B1224      30.854  20.925  27.066  1.00  0.00      B    O  
ATOM   3691  H1  HOH B1224      30.788  21.581  26.284  1.00  0.00      B    H  
ATOM   3692  H2  HOH B1224      31.742  20.437  27.159  1.00  0.00      B    H  
ATOM   3693  O   HOH B1225       4.737  21.622  26.340  1.00  0.00      B    O  
ATOM   3694  H1  HOH B1225       4.026  20.954  26.196  1.00  0.00      B    H  
ATOM   3695  H2  HOH B1225       5.591  21.377  25.899  1.00  0.00      B    H  
ATOM   3696  O   HOH B1226       5.609   8.174  17.275  1.00  0.00      B    O  
ATOM   3697  H1  HOH B1226       6.142   7.324  17.158  1.00  0.00      B    H  
ATOM   3698  H2  HOH B1226       5.704   8.382  18.238  1.00  0.00      B    H  
ATOM   3699  O   HOH B1227      14.937   7.606   1.235  1.00  0.00      B    O  
ATOM   3700  H1  HOH B1227      15.306   6.880   0.638  1.00  0.00      B    H  
ATOM   3701  H2  HOH B1227      14.622   7.177   2.081  1.00  0.00      B    H  
ATOM   3702  O   HOH B1228      13.068  11.180  10.952  1.00  0.00      B    O  
ATOM   3703  H1  HOH B1228      13.937  11.508  11.366  1.00  0.00      B    H  
ATOM   3704  H2  HOH B1228      12.520  10.624  11.637  1.00  0.00      B    H  
ATOM   3705  O   HOH B1229      10.764  15.401  16.926  1.00  0.00      B    O  
ATOM   3706  H1  HOH B1229      11.475  14.666  17.148  1.00  0.00      B    H  
ATOM   3707  H2  HOH B1229      10.527  15.819  17.748  1.00  0.00      B    H  
ATOM   3708  O   HOH B1230       6.892   1.178  21.363  1.00  0.00      B    O  
ATOM   3709  H1  HOH B1230       7.852   1.175  21.585  1.00  0.00      B    H  
ATOM   3710  H2  HOH B1230       6.495   0.194  21.425  1.00  0.00      B    H  
ATOM   3711  O   HOH B1231      22.969  26.846  12.191  1.00  0.00      B    O  
ATOM   3712  H1  HOH B1231      22.393  27.117  11.432  1.00  0.00      B    H  
ATOM   3713  H2  HOH B1231      22.342  26.856  13.034  1.00  0.00      B    H  
ATOM   3714  O   HOH B1232       0.517  25.647  25.399  1.00  0.00      B    O  
ATOM   3715  H1  HOH B1232       0.457  26.262  26.218  1.00  0.00      B    H  
ATOM   3716  H2  HOH B1232       0.554  26.267  24.577  1.00  0.00      B    H  
ATOM   3717  O   HOH B1233      10.050  18.639   0.783  1.00  0.00      B    O  
ATOM   3718  H1  HOH B1233       9.574  17.986   1.427  1.00  0.00      B    H  
ATOM   3719  H2  HOH B1233       9.487  19.452   0.735  1.00  0.00      B    H  
ATOM   3720  O   HOH B1234       7.425  34.742  26.087  1.00  0.00      B    O  
ATOM   3721  H1  HOH B1234       8.242  35.368  26.038  1.00  0.00      B    H  
ATOM   3722  H2  HOH B1234       6.604  35.354  26.164  1.00  0.00      B    H  
ATOM   3723  O   HOH B1235      25.597  33.918  29.879  1.00  0.00      B    O  
ATOM   3724  H1  HOH B1235      26.215  34.668  29.659  1.00  0.00      B    H  
ATOM   3725  H2  HOH B1235      24.995  34.250  30.632  1.00  0.00      B    H  
ATOM   3726  O   HOH B1236      17.638  26.323  23.799  1.00  0.00      B    O  
ATOM   3727  H1  HOH B1236      18.039  25.315  23.763  1.00  0.00      B    H  
ATOM   3728  H2  HOH B1236      17.961  26.653  24.728  1.00  0.00      B    H  
ATOM   3729  O   HOH B1237      26.570  22.882  38.452  1.00  0.00      B    O  
ATOM   3730  H1  HOH B1237      27.043  22.953  39.358  1.00  0.00      B    H  
ATOM   3731  H2  HOH B1237      25.593  22.838  38.563  1.00  0.00      B    H  
ATOM   3732  O   HOH B1238      23.644   3.751  34.776  1.00  0.00      B    O  
ATOM   3733  H1  HOH B1238      23.340   2.758  34.571  1.00  0.00      B    H  
ATOM   3734  H2  HOH B1238      23.099   4.335  34.109  1.00  0.00      B    H  
ATOM   3735  O   HOH B1239       2.627  11.739  14.185  1.00  0.00      B    O  
ATOM   3736  H1  HOH B1239       2.607  10.743  13.887  1.00  0.00      B    H  
ATOM   3737  H2  HOH B1239       3.558  12.104  13.965  1.00  0.00      B    H  
ATOM   3738  O   HOH B1240      28.731  10.173   8.303  1.00  0.00      B    O  
ATOM   3739  H1  HOH B1240      28.414  10.945   7.727  1.00  0.00      B    H  
ATOM   3740  H2  HOH B1240      29.685  10.324   8.526  1.00  0.00      B    H  
ATOM   3741  O   HOH B1241       0.378  16.765  13.943  1.00  0.00      B    O  
ATOM   3742  H1  HOH B1241       0.752  15.852  14.085  1.00  0.00      B    H  
ATOM   3743  H2  HOH B1241       1.085  17.469  13.857  1.00  0.00      B    H  
ATOM   3744  O   HOH B1242       1.845  12.836  35.026  1.00  0.00      B    O  
ATOM   3745  H1  HOH B1242       1.530  13.631  35.621  1.00  0.00      B    H  
ATOM   3746  H2  HOH B1242       2.887  12.767  35.044  1.00  0.00      B    H  
ATOM   3747  O   HOH B1243      19.756  16.817  19.305  1.00  0.00      B    O  
ATOM   3748  H1  HOH B1243      19.055  17.023  20.014  1.00  0.00      B    H  
ATOM   3749  H2  HOH B1243      20.597  16.646  19.786  1.00  0.00      B    H  
ATOM   3750  O   HOH B1244      19.578  16.283  27.199  1.00  0.00      B    O  
ATOM   3751  H1  HOH B1244      20.061  17.202  27.217  1.00  0.00      B    H  
ATOM   3752  H2  HOH B1244      20.212  15.512  27.420  1.00  0.00      B    H  
ATOM   3753  O   HOH B1245      27.755  22.779  35.997  1.00  0.00      B    O  
ATOM   3754  H1  HOH B1245      28.401  23.520  35.740  1.00  0.00      B    H  
ATOM   3755  H2  HOH B1245      27.517  22.968  36.971  1.00  0.00      B    H  
ATOM   3756  O   HOH B1246       4.863   8.284  30.294  1.00  0.00      B    O  
ATOM   3757  H1  HOH B1246       3.839   8.370  30.432  1.00  0.00      B    H  
ATOM   3758  H2  HOH B1246       5.122   9.261  30.394  1.00  0.00      B    H  
ATOM   3759  O   HOH B1247      18.220  14.105  12.312  1.00  0.00      B    O  
ATOM   3760  H1  HOH B1247      19.032  14.562  12.727  1.00  0.00      B    H  
ATOM   3761  H2  HOH B1247      18.572  13.150  12.081  1.00  0.00      B    H  
ATOM   3762  O   HOH B1248      20.552  29.352  21.689  1.00  0.00      B    O  
ATOM   3763  H1  HOH B1248      19.664  29.763  22.034  1.00  0.00      B    H  
ATOM   3764  H2  HOH B1248      21.148  30.188  21.363  1.00  0.00      B    H  
ATOM   3765  O   HOH B1249       1.607  33.934  26.570  1.00  0.00      B    O  
ATOM   3766  H1  HOH B1249       2.477  34.313  27.015  1.00  0.00      B    H  
ATOM   3767  H2  HOH B1249       0.962  33.895  27.337  1.00  0.00      B    H  
ATOM   3768  O   HOH B1250      25.337  21.208  21.275  1.00  0.00      B    O  
ATOM   3769  H1  HOH B1250      24.627  21.372  21.975  1.00  0.00      B    H  
ATOM   3770  H2  HOH B1250      26.103  21.757  21.430  1.00  0.00      B    H  
ATOM   3771  O   HOH B1251       1.631  25.502   4.899  1.00  0.00      B    O  
ATOM   3772  H1  HOH B1251       1.224  25.330   3.974  1.00  0.00      B    H  
ATOM   3773  H2  HOH B1251       1.922  26.475   4.999  1.00  0.00      B    H  
ATOM   3774  O   HOH B1252      15.553  20.287  13.408  1.00  0.00      B    O  
ATOM   3775  H1  HOH B1252      16.181  19.581  13.747  1.00  0.00      B    H  
ATOM   3776  H2  HOH B1252      15.105  19.857  12.597  1.00  0.00      B    H  
ATOM   3777  O   HOH B1253      27.730   7.853   7.713  1.00  0.00      B    O  
ATOM   3778  H1  HOH B1253      28.434   7.169   7.537  1.00  0.00      B    H  
ATOM   3779  H2  HOH B1253      28.209   8.736   7.975  1.00  0.00      B    H  
ATOM   3780  O   HOH B1254      27.933  16.042  28.196  1.00  0.00      B    O  
ATOM   3781  H1  HOH B1254      28.845  15.595  28.315  1.00  0.00      B    H  
ATOM   3782  H2  HOH B1254      27.790  16.572  29.075  1.00  0.00      B    H  
ATOM   3783  O   HOH B1255      16.256   3.199  31.880  1.00  0.00      B    O  
ATOM   3784  H1  HOH B1255      16.910   3.009  31.136  1.00  0.00      B    H  
ATOM   3785  H2  HOH B1255      16.004   2.298  32.260  1.00  0.00      B    H  
ATOM   3786  O   HOH B1256      22.749  21.434  22.708  1.00  0.00      B    O  
ATOM   3787  H1  HOH B1256      23.151  22.378  22.762  1.00  0.00      B    H  
ATOM   3788  H2  HOH B1256      21.875  21.567  23.203  1.00  0.00      B    H  
ATOM   3789  O   HOH B1257      33.838  16.566  24.520  1.00  0.00      B    O  
ATOM   3790  H1  HOH B1257      32.909  16.840  24.242  1.00  0.00      B    H  
ATOM   3791  H2  HOH B1257      33.874  16.557  25.549  1.00  0.00      B    H  
ATOM   3792  O   HOH B1258      19.483  26.298  18.414  1.00  0.00      B    O  
ATOM   3793  H1  HOH B1258      19.709  25.275  18.554  1.00  0.00      B    H  
ATOM   3794  H2  HOH B1258      19.157  26.584  19.356  1.00  0.00      B    H  
ATOM   3795  O   HOH B1259      29.728  37.711  35.029  1.00  0.00      B    O  
ATOM   3796  H1  HOH B1259      29.091  36.975  35.317  1.00  0.00      B    H  
ATOM   3797  H2  HOH B1259      30.692  37.396  35.103  1.00  0.00      B    H  
ATOM   3798  O   HOH B1260      11.904  24.500  30.887  1.00  0.00      B    O  
ATOM   3799  H1  HOH B1260      12.387  23.652  30.682  1.00  0.00      B    H  
ATOM   3800  H2  HOH B1260      11.671  24.487  31.901  1.00  0.00      B    H  
ATOM   3801  O   HOH B1261      34.965   3.029  11.376  1.00  0.00      B    O  
ATOM   3802  H1  HOH B1261      35.014   3.923  10.853  1.00  0.00      B    H  
ATOM   3803  H2  HOH B1261      33.988   2.692  11.212  1.00  0.00      B    H  
ATOM   3804  O   HOH B1262      39.451  38.405  33.692  1.00  0.00      B    O  
ATOM   3805  H1  HOH B1262      38.740  37.719  33.491  1.00  0.00      B    H  
ATOM   3806  H2  HOH B1262      39.066  39.058  34.312  1.00  0.00      B    H  
ATOM   3807  O   HOH B1263      18.627  14.661  17.956  1.00  0.00      B    O  
ATOM   3808  H1  HOH B1263      19.289  15.310  18.436  1.00  0.00      B    H  
ATOM   3809  H2  HOH B1263      17.983  14.333  18.763  1.00  0.00      B    H  
ATOM   3810  O   HOH B1264      19.613  10.047   3.064  1.00  0.00      B    O  
ATOM   3811  H1  HOH B1264      20.452   9.551   3.122  1.00  0.00      B    H  
ATOM   3812  H2  HOH B1264      19.023   9.454   2.497  1.00  0.00      B    H  
ATOM   3813  O   HOH B1265      12.709  22.738  26.630  1.00  0.00      B    O  
ATOM   3814  H1  HOH B1265      12.800  23.729  26.807  1.00  0.00      B    H  
ATOM   3815  H2  HOH B1265      13.399  22.444  25.919  1.00  0.00      B    H  
ATOM   3816  O   HOH B1266      30.997  16.462  24.468  1.00  0.00      B    O  
ATOM   3817  H1  HOH B1266      30.599  17.433  24.487  1.00  0.00      B    H  
ATOM   3818  H2  HOH B1266      31.226  16.211  23.514  1.00  0.00      B    H  
ATOM   3819  O   HOH B1267      18.717  23.949  36.915  1.00  0.00      B    O  
ATOM   3820  H1  HOH B1267      18.458  24.801  37.363  1.00  0.00      B    H  
ATOM   3821  H2  HOH B1267      18.056  23.242  37.266  1.00  0.00      B    H  
ATOM   3822  O   HOH B1268      23.062  12.571   9.792  1.00  0.00      B    O  
ATOM   3823  H1  HOH B1268      23.758  12.580   9.079  1.00  0.00      B    H  
ATOM   3824  H2  HOH B1268      23.313  13.152  10.577  1.00  0.00      B    H  
ATOM   3825  O   HOH B1269       0.101  10.642  34.826  1.00  0.00      B    O  
ATOM   3826  H1  HOH B1269       0.802  11.324  35.170  1.00  0.00      B    H  
ATOM   3827  H2  HOH B1269      -0.831  10.769  35.334  1.00  0.00      B    H  
ATOM   3828  O   HOH B1270      24.850  15.052  24.547  1.00  0.00      B    O  
ATOM   3829  H1  HOH B1270      25.323  15.858  24.141  1.00  0.00      B    H  
ATOM   3830  H2  HOH B1270      23.966  14.961  24.061  1.00  0.00      B    H  
ATOM   3831  O   HOH B1271      28.421  38.822  32.824  1.00  0.00      B    O  
ATOM   3832  H1  HOH B1271      28.773  38.549  33.713  1.00  0.00      B    H  
ATOM   3833  H2  HOH B1271      27.379  38.917  32.950  1.00  0.00      B    H  
ATOM   3834  O   HOH B1272      27.378  13.251   8.791  1.00  0.00      B    O  
ATOM   3835  H1  HOH B1272      28.083  13.161   8.003  1.00  0.00      B    H  
ATOM   3836  H2  HOH B1272      26.528  12.819   8.453  1.00  0.00      B    H  
ATOM   3837  O   HOH B1273      26.227  21.379   5.938  1.00  0.00      B    O  
ATOM   3838  H1  HOH B1273      25.370  21.815   5.660  1.00  0.00      B    H  
ATOM   3839  H2  HOH B1273      26.258  21.283   6.906  1.00  0.00      B    H  
ATOM   3840  O   HOH B1274      38.098  17.657  31.135  1.00  0.00      B    O  
ATOM   3841  H1  HOH B1274      38.674  16.956  31.552  1.00  0.00      B    H  
ATOM   3842  H2  HOH B1274      38.740  18.210  30.568  1.00  0.00      B    H  
ATOM   3843  O   HOH B1275      33.819  12.146   8.219  1.00  0.00      B    O  
ATOM   3844  H1  HOH B1275      34.672  12.496   8.624  1.00  0.00      B    H  
ATOM   3845  H2  HOH B1275      33.325  11.612   8.882  1.00  0.00      B    H  
ATOM   3846  O   HOH B1276      15.844   7.945  18.983  1.00  0.00      B    O  
ATOM   3847  H1  HOH B1276      16.569   8.657  19.054  1.00  0.00      B    H  
ATOM   3848  H2  HOH B1276      16.092   7.212  19.663  1.00  0.00      B    H  
ATOM   3849  O   HOH B1277       4.444   7.444  25.961  1.00  0.00      B    O  
ATOM   3850  H1  HOH B1277       4.581   7.009  26.867  1.00  0.00      B    H  
ATOM   3851  H2  HOH B1277       5.118   6.894  25.421  1.00  0.00      B    H  
ATOM   3852  O   HOH B1278      27.632  18.511  20.307  1.00  0.00      B    O  
ATOM   3853  H1  HOH B1278      27.211  17.573  20.593  1.00  0.00      B    H  
ATOM   3854  H2  HOH B1278      27.029  18.798  19.581  1.00  0.00      B    H  
ATOM   3855  O   HOH B1279      39.192  15.167   0.868  1.00  0.00      B    O  
ATOM   3856  H1  HOH B1279      39.678  14.299   0.704  1.00  0.00      B    H  
ATOM   3857  H2  HOH B1279      38.294  14.976   1.347  1.00  0.00      B    H  
ATOM   3858  O   HOH B1280      21.971  15.900   0.462  1.00  0.00      B    O  
ATOM   3859  H1  HOH B1280      21.952  16.041  -0.516  1.00  0.00      B    H  
ATOM   3860  H2  HOH B1280      21.817  16.826   0.910  1.00  0.00      B    H  
ATOM   3861  O   HOH B1281      22.234   1.433   1.865  1.00  0.00      B    O  
ATOM   3862  H1  HOH B1281      22.652   0.658   1.403  1.00  0.00      B    H  
ATOM   3863  H2  HOH B1281      23.097   2.054   1.941  1.00  0.00      B    H  
ATOM   3864  O   HOH B1282      26.917  23.960  19.626  1.00  0.00      B    O  
ATOM   3865  H1  HOH B1282      27.349  23.080  19.794  1.00  0.00      B    H  
ATOM   3866  H2  HOH B1282      27.109  24.141  18.662  1.00  0.00      B    H  
ATOM   3867  O   HOH B1283      33.476   1.153   8.820  1.00  0.00      B    O  
ATOM   3868  H1  HOH B1283      33.150   0.133   8.958  1.00  0.00      B    H  
ATOM   3869  H2  HOH B1283      33.236   1.741   9.583  1.00  0.00      B    H  
ATOM   3870  O   HOH B1284      31.128  25.624  23.631  1.00  0.00      B    O  
ATOM   3871  H1  HOH B1284      30.764  25.215  22.757  1.00  0.00      B    H  
ATOM   3872  H2  HOH B1284      30.526  26.412  23.906  1.00  0.00      B    H  
ATOM   3873  O   HOH B1285      33.044  18.592  22.261  1.00  0.00      B    O  
ATOM   3874  H1  HOH B1285      32.404  18.445  21.549  1.00  0.00      B    H  
ATOM   3875  H2  HOH B1285      32.652  19.338  22.867  1.00  0.00      B    H  
ATOM   3876  O   HOH B1286      37.774  33.501  21.069  1.00  0.00      B    O  
ATOM   3877  H1  HOH B1286      37.921  33.107  20.089  1.00  0.00      B    H  
ATOM   3878  H2  HOH B1286      38.566  34.010  21.360  1.00  0.00      B    H  
ATOM   3879  O   HOH B1287      37.330  11.563   5.763  1.00  0.00      B    O  
ATOM   3880  H1  HOH B1287      37.941  10.783   5.893  1.00  0.00      B    H  
ATOM   3881  H2  HOH B1287      37.848  12.203   5.162  1.00  0.00      B    H  
ATOM   3882  O   HOH B1288      24.080  28.179   9.216  1.00  0.00      B    O  
ATOM   3883  H1  HOH B1288      24.477  28.350  10.137  1.00  0.00      B    H  
ATOM   3884  H2  HOH B1288      24.782  28.483   8.522  1.00  0.00      B    H  
ATOM   3885  O   HOH B1289       9.361   5.516  26.636  1.00  0.00      B    O  
ATOM   3886  H1  HOH B1289      10.248   5.223  26.972  1.00  0.00      B    H  
ATOM   3887  H2  HOH B1289       9.271   5.109  25.688  1.00  0.00      B    H  
ATOM   3888  O   HOH B1290      30.652  37.459  23.489  1.00  0.00      B    O  
ATOM   3889  H1  HOH B1290      31.598  37.636  23.761  1.00  0.00      B    H  
ATOM   3890  H2  HOH B1290      30.231  38.337  23.407  1.00  0.00      B    H  
ATOM   3891  O   HOH B1291      30.272   2.941  33.302  1.00  0.00      B    O  
ATOM   3892  H1  HOH B1291      30.234   3.942  33.437  1.00  0.00      B    H  
ATOM   3893  H2  HOH B1291      30.230   2.497  34.203  1.00  0.00      B    H  
ATOM   3894  O   HOH B1292      34.420   4.508  13.567  1.00  0.00      B    O  
ATOM   3895  H1  HOH B1292      34.081   5.359  13.264  1.00  0.00      B    H  
ATOM   3896  H2  HOH B1292      34.688   3.931  12.734  1.00  0.00      B    H  
ATOM   3897  O   HOH B1293       5.968  23.823  34.210  1.00  0.00      B    O  
ATOM   3898  H1  HOH B1293       5.432  24.659  34.090  1.00  0.00      B    H  
ATOM   3899  H2  HOH B1293       6.930  24.116  34.248  1.00  0.00      B    H  
ATOM   3900  O   HOH B1294      36.866  29.493  20.292  1.00  0.00      B    O  
ATOM   3901  H1  HOH B1294      37.041  29.757  19.335  1.00  0.00      B    H  
ATOM   3902  H2  HOH B1294      37.172  28.550  20.391  1.00  0.00      B    H  
ATOM   3903  O   HOH B1295       7.758  14.877  28.409  1.00  0.00      B    O  
ATOM   3904  H1  HOH B1295       8.080  15.593  27.767  1.00  0.00      B    H  
ATOM   3905  H2  HOH B1295       7.227  15.249  29.215  1.00  0.00      B    H  
ATOM   3906  O   HOH B1296      29.459   8.174  12.823  1.00  0.00      B    O  
ATOM   3907  H1  HOH B1296      29.836   7.333  12.518  1.00  0.00      B    H  
ATOM   3908  H2  HOH B1296      29.023   8.018  13.736  1.00  0.00      B    H  
ATOM   3909  O   HOH B1297      24.069  25.337   3.700  1.00  0.00      B    O  
ATOM   3910  H1  HOH B1297      23.515  24.525   3.418  1.00  0.00      B    H  
ATOM   3911  H2  HOH B1297      24.872  25.403   3.089  1.00  0.00      B    H  
ATOM   3912  O   HOH B1298       5.450  10.669  33.915  1.00  0.00      B    O  
ATOM   3913  H1  HOH B1298       5.565  10.656  32.887  1.00  0.00      B    H  
ATOM   3914  H2  HOH B1298       4.592  10.183  34.145  1.00  0.00      B    H  
ATOM   3915  O   HOH B1299       1.591  37.766  37.251  1.00  0.00      B    O  
ATOM   3916  H1  HOH B1299       2.467  38.124  37.639  1.00  0.00      B    H  
ATOM   3917  H2  HOH B1299       1.032  37.298  37.974  1.00  0.00      B    H  
ATOM   3918  O   HOH B1300      23.095  31.716  12.793  1.00  0.00      B    O  
ATOM   3919  H1  HOH B1300      23.377  32.446  12.144  1.00  0.00      B    H  
ATOM   3920  H2  HOH B1300      22.413  31.045  12.323  1.00  0.00      B    H  
ATOM   3921  O   HOH B1301       1.905  20.842  25.987  1.00  0.00      B    O  
ATOM   3922  H1  HOH B1301       2.119  21.025  25.038  1.00  0.00      B    H  
ATOM   3923  H2  HOH B1301       1.294  20.059  25.876  1.00  0.00      B    H  
ATOM   3924  O   HOH B1302       8.814  19.815  24.863  1.00  0.00      B    O  
ATOM   3925  H1  HOH B1302       8.516  18.995  24.355  1.00  0.00      B    H  
ATOM   3926  H2  HOH B1302       9.759  19.539  25.197  1.00  0.00      B    H  
ATOM   3927  O   HOH B1303      30.391  32.433  25.653  1.00  0.00      B    O  
ATOM   3928  H1  HOH B1303      30.551  33.222  25.123  1.00  0.00      B    H  
ATOM   3929  H2  HOH B1303      31.274  31.939  25.676  1.00  0.00      B    H  
ATOM   3930  O   HOH B1304      14.495  11.458  29.200  1.00  0.00      B    O  
ATOM   3931  H1  HOH B1304      13.728  11.215  29.853  1.00  0.00      B    H  
ATOM   3932  H2  HOH B1304      14.884  12.291  29.579  1.00  0.00      B    H  
ATOM   3933  O   HOH B1305      17.676   8.839   1.328  1.00  0.00      B    O  
ATOM   3934  H1  HOH B1305      17.344   8.399   0.567  1.00  0.00      B    H  
ATOM   3935  H2  HOH B1305      17.020   8.790   2.063  1.00  0.00      B    H  
ATOM   3936  O   HOH B1306      30.374   1.393  11.919  1.00  0.00      B    O  
ATOM   3937  H1  HOH B1306      29.893   0.552  11.533  1.00  0.00      B    H  
ATOM   3938  H2  HOH B1306      30.869   1.037  12.728  1.00  0.00      B    H  
ATOM   3939  O   HOH B1307      37.230  14.987   2.781  1.00  0.00      B    O  
ATOM   3940  H1  HOH B1307      36.207  14.875   2.733  1.00  0.00      B    H  
ATOM   3941  H2  HOH B1307      37.460  15.757   3.433  1.00  0.00      B    H  
ATOM   3942  O   HOH B1308       1.959   7.743  27.304  1.00  0.00      B    O  
ATOM   3943  H1  HOH B1308       2.098   8.602  27.859  1.00  0.00      B    H  
ATOM   3944  H2  HOH B1308       2.736   7.596  26.677  1.00  0.00      B    H  
ATOM   3945  O   HOH B1309       3.511  14.356  23.015  1.00  0.00      B    O  
ATOM   3946  H1  HOH B1309       2.696  14.011  23.482  1.00  0.00      B    H  
ATOM   3947  H2  HOH B1309       4.069  13.586  22.683  1.00  0.00      B    H  
ATOM   3948  O   HOH B1310      18.774   2.056  11.777  1.00  0.00      B    O  
ATOM   3949  H1  HOH B1310      17.973   2.195  12.333  1.00  0.00      B    H  
ATOM   3950  H2  HOH B1310      18.931   1.081  11.712  1.00  0.00      B    H  
ATOM   3951  O   HOH B1311      17.461  15.869  10.216  1.00  0.00      B    O  
ATOM   3952  H1  HOH B1311      17.908  15.403  11.039  1.00  0.00      B    H  
ATOM   3953  H2  HOH B1311      17.600  16.892  10.391  1.00  0.00      B    H  
ATOM   3954  O   HOH B1312       7.227  21.763   0.167  1.00  0.00      B    O  
ATOM   3955  H1  HOH B1312       6.359  21.567   0.625  1.00  0.00      B    H  
ATOM   3956  H2  HOH B1312       7.590  20.827  -0.045  1.00  0.00      B    H  
ATOM   3957  O   HOH B1313      24.180  23.481  12.871  1.00  0.00      B    O  
ATOM   3958  H1  HOH B1313      23.499  22.689  13.004  1.00  0.00      B    H  
ATOM   3959  H2  HOH B1313      24.683  23.707  13.749  1.00  0.00      B    H  
ATOM   3960  O   HOH B1314       9.161   3.937  30.823  1.00  0.00      B    O  
ATOM   3961  H1  HOH B1314       9.640   3.044  31.033  1.00  0.00      B    H  
ATOM   3962  H2  HOH B1314       8.664   3.818  29.885  1.00  0.00      B    H  
ATOM   3963  O   HOH B1315       4.138  24.376  25.681  1.00  0.00      B    O  
ATOM   3964  H1  HOH B1315       4.341  25.157  26.318  1.00  0.00      B    H  
ATOM   3965  H2  HOH B1315       4.737  23.612  25.980  1.00  0.00      B    H  
ATOM   3966  O   HOH B1316       0.653  14.982  36.543  1.00  0.00      B    O  
ATOM   3967  H1  HOH B1316       0.947  15.964  36.789  1.00  0.00      B    H  
ATOM   3968  H2  HOH B1316      -0.329  15.117  36.230  1.00  0.00      B    H  
ATOM   3969  O   HOH B1317      29.662  38.233  10.802  1.00  0.00      B    O  
ATOM   3970  H1  HOH B1317      29.880  37.601  11.571  1.00  0.00      B    H  
ATOM   3971  H2  HOH B1317      28.932  37.850  10.264  1.00  0.00      B    H  
ATOM   3972  O   HOH B1318       1.237  29.751   4.535  1.00  0.00      B    O  
ATOM   3973  H1  HOH B1318       1.867  30.529   4.320  1.00  0.00      B    H  
ATOM   3974  H2  HOH B1318       0.672  30.051   5.304  1.00  0.00      B    H  
ATOM   3975  O   HOH B1319      25.170  10.952  22.582  1.00  0.00      B    O  
ATOM   3976  H1  HOH B1319      25.553  10.007  22.357  1.00  0.00      B    H  
ATOM   3977  H2  HOH B1319      24.384  10.796  23.244  1.00  0.00      B    H  
ATOM   3978  O   HOH B1320       4.974   1.945  24.185  1.00  0.00      B    O  
ATOM   3979  H1  HOH B1320       4.474   2.567  24.837  1.00  0.00      B    H  
ATOM   3980  H2  HOH B1320       4.295   1.561  23.497  1.00  0.00      B    H  
ATOM   3981  O   HOH B1321      38.517  32.000   7.858  1.00  0.00      B    O  
ATOM   3982  H1  HOH B1321      39.017  31.699   8.709  1.00  0.00      B    H  
ATOM   3983  H2  HOH B1321      38.439  31.209   7.219  1.00  0.00      B    H  
ATOM   3984  O   HOH B1322       4.675  28.918  19.630  1.00  0.00      B    O  
ATOM   3985  H1  HOH B1322       4.677  28.526  20.544  1.00  0.00      B    H  
ATOM   3986  H2  HOH B1322       4.524  28.218  18.994  1.00  0.00      B    H  
ATOM   3987  O   HOH B1323      14.311  12.818   4.457  1.00  0.00      B    O  
ATOM   3988  H1  HOH B1323      14.868  13.528   5.072  1.00  0.00      B    H  
ATOM   3989  H2  HOH B1323      14.029  13.254   3.577  1.00  0.00      B    H  
ATOM   3990  O   HOH B1324      29.228   0.249   4.380  1.00  0.00      B    O  
ATOM   3991  H1  HOH B1324      28.535   0.815   3.823  1.00  0.00      B    H  
ATOM   3992  H2  HOH B1324      30.054   0.069   3.768  1.00  0.00      B    H  
ATOM   3993  O   HOH B1325      12.607   0.693  26.339  1.00  0.00      B    O  
ATOM   3994  H1  HOH B1325      12.635   0.136  25.408  1.00  0.00      B    H  
ATOM   3995  H2  HOH B1325      11.837   1.337  26.210  1.00  0.00      B    H  
ATOM   3996  O   HOH B1326      12.276  13.460  17.649  1.00  0.00      B    O  
ATOM   3997  H1  HOH B1326      12.122  12.786  18.431  1.00  0.00      B    H  
ATOM   3998  H2  HOH B1326      13.174  13.222  17.244  1.00  0.00      B    H  
ATOM   3999  O   HOH B1327      15.658  16.874  36.700  1.00  0.00      B    O  
ATOM   4000  H1  HOH B1327      16.292  17.220  35.930  1.00  0.00      B    H  
ATOM   4001  H2  HOH B1327      15.126  16.101  36.375  1.00  0.00      B    H  
ATOM   4002  O   HOH B1328      37.666  27.335  18.157  1.00  0.00      B    O  
ATOM   4003  H1  HOH B1328      37.144  26.673  18.691  1.00  0.00      B    H  
ATOM   4004  H2  HOH B1328      38.654  27.258  18.333  1.00  0.00      B    H  
ATOM   4005  O   HOH B1329       4.097   7.087  10.407  1.00  0.00      B    O  
ATOM   4006  H1  HOH B1329       3.324   7.621   9.997  1.00  0.00      B    H  
ATOM   4007  H2  HOH B1329       4.965   7.539  10.237  1.00  0.00      B    H  
ATOM   4008  O   HOH B1330      32.777  30.546  21.811  1.00  0.00      B    O  
ATOM   4009  H1  HOH B1330      33.008  29.631  22.274  1.00  0.00      B    H  
ATOM   4010  H2  HOH B1330      33.581  30.804  21.253  1.00  0.00      B    H  
ATOM   4011  O   HOH B1331      28.254  37.124   8.666  1.00  0.00      B    O  
ATOM   4012  H1  HOH B1331      27.410  36.668   9.034  1.00  0.00      B    H  
ATOM   4013  H2  HOH B1331      27.947  37.684   7.858  1.00  0.00      B    H  
ATOM   4014  O   HOH B1332      15.147  21.155  32.766  1.00  0.00      B    O  
ATOM   4015  H1  HOH B1332      15.226  22.104  32.569  1.00  0.00      B    H  
ATOM   4016  H2  HOH B1332      15.852  20.931  33.445  1.00  0.00      B    H  
ATOM   4017  O   HOH B1333      31.691   7.365  35.500  1.00  0.00      B    O  
ATOM   4018  H1  HOH B1333      32.451   7.835  35.939  1.00  0.00      B    H  
ATOM   4019  H2  HOH B1333      31.302   7.966  34.808  1.00  0.00      B    H  
ATOM   4020  O   HOH B1334      13.281  25.400  27.325  1.00  0.00      B    O  
ATOM   4021  H1  HOH B1334      12.593  25.627  28.055  1.00  0.00      B    H  
ATOM   4022  H2  HOH B1334      14.140  25.906  27.547  1.00  0.00      B    H  
ATOM   4023  O   HOH B1335       4.426  10.211   5.175  1.00  0.00      B    O  
ATOM   4024  H1  HOH B1335       5.071  10.500   4.405  1.00  0.00      B    H  
ATOM   4025  H2  HOH B1335       4.750   9.301   5.475  1.00  0.00      B    H  
ATOM   4026  O   HOH B1336       5.247  35.633  16.760  1.00  0.00      B    O  
ATOM   4027  H1  HOH B1336       4.935  36.130  15.897  1.00  0.00      B    H  
ATOM   4028  H2  HOH B1336       4.429  35.088  17.018  1.00  0.00      B    H  
ATOM   4029  O   HOH B1337      31.196  15.090   8.966  1.00  0.00      B    O  
ATOM   4030  H1  HOH B1337      30.570  15.148   9.772  1.00  0.00      B    H  
ATOM   4031  H2  HOH B1337      30.606  15.087   8.123  1.00  0.00      B    H  
ATOM   4032  O   HOH B1338      28.846  22.541  31.021  1.00  0.00      B    O  
ATOM   4033  H1  HOH B1338      29.583  22.367  30.303  1.00  0.00      B    H  
ATOM   4034  H2  HOH B1338      27.963  22.410  30.618  1.00  0.00      B    H  
ATOM   4035  O   HOH B1339       1.336  21.775  35.129  1.00  0.00      B    O  
ATOM   4036  H1  HOH B1339       1.742  21.306  34.371  1.00  0.00      B    H  
ATOM   4037  H2  HOH B1339       1.898  22.558  35.432  1.00  0.00      B    H  
ATOM   4038  O   HOH B1340      13.175  25.861   6.940  1.00  0.00      B    O  
ATOM   4039  H1  HOH B1340      12.828  25.767   7.903  1.00  0.00      B    H  
ATOM   4040  H2  HOH B1340      13.813  26.663   6.853  1.00  0.00      B    H  
ATOM   4041  O   HOH B1341      21.082   2.128  36.915  1.00  0.00      B    O  
ATOM   4042  H1  HOH B1341      21.607   2.624  37.685  1.00  0.00      B    H  
ATOM   4043  H2  HOH B1341      21.672   1.392  36.539  1.00  0.00      B    H  
ATOM   4044  O   HOH B1342      28.746  27.370  23.592  1.00  0.00      B    O  
ATOM   4045  H1  HOH B1342      28.499  26.825  22.802  1.00  0.00      B    H  
ATOM   4046  H2  HOH B1342      28.245  28.234  23.534  1.00  0.00      B    H  
ATOM   4047  O   HOH B1343       6.970  21.074   8.033  1.00  0.00      B    O  
ATOM   4048  H1  HOH B1343       6.038  21.147   8.450  1.00  0.00      B    H  
ATOM   4049  H2  HOH B1343       7.561  21.074   8.845  1.00  0.00      B    H  
ATOM   4050  O   HOH B1344      35.841   8.071  17.627  1.00  0.00      B    O  
ATOM   4051  H1  HOH B1344      36.326   8.529  16.900  1.00  0.00      B    H  
ATOM   4052  H2  HOH B1344      34.852   8.126  17.409  1.00  0.00      B    H  
ATOM   4053  O   HOH B1345      16.591   5.712  39.161  1.00  0.00      B    O  
ATOM   4054  H1  HOH B1345      16.887   5.828  38.218  1.00  0.00      B    H  
ATOM   4055  H2  HOH B1345      17.502   5.759  39.684  1.00  0.00      B    H  
ATOM   4056  O   HOH B1346      22.466   5.509  24.717  1.00  0.00      B    O  
ATOM   4057  H1  HOH B1346      21.762   5.963  25.214  1.00  0.00      B    H  
ATOM   4058  H2  HOH B1346      21.967   4.952  24.016  1.00  0.00      B    H  
ATOM   4059  O   HOH B1347      39.295  22.578   1.925  1.00  0.00      B    O  
ATOM   4060  H1  HOH B1347      38.480  22.586   1.351  1.00  0.00      B    H  
ATOM   4061  H2  HOH B1347      39.160  21.947   2.788  1.00  0.00      B    H  
ATOM   4062  O   HOH B1348      36.323  22.172  19.957  1.00  0.00      B    O  
ATOM   4063  H1  HOH B1348      37.215  21.831  20.320  1.00  0.00      B    H  
ATOM   4064  H2  HOH B1348      36.061  21.837  19.026  1.00  0.00      B    H  
ATOM   4065  O   HOH B1349      18.477  10.904  27.266  1.00  0.00      B    O  
ATOM   4066  H1  HOH B1349      18.696  11.765  27.778  1.00  0.00      B    H  
ATOM   4067  H2  HOH B1349      19.221  10.240  27.366  1.00  0.00      B    H  
ATOM   4068  O   HOH B1350      23.103  38.909  18.612  1.00  0.00      B    O  
ATOM   4069  H1  HOH B1350      22.530  38.125  18.896  1.00  0.00      B    H  
ATOM   4070  H2  HOH B1350      23.448  39.332  19.504  1.00  0.00      B    H  
ATOM   4071  O   HOH B1351       4.086  19.510  23.336  1.00  0.00      B    O  
ATOM   4072  H1  HOH B1351       4.553  18.797  22.761  1.00  0.00      B    H  
ATOM   4073  H2  HOH B1351       4.047  19.204  24.340  1.00  0.00      B    H  
ATOM   4074  O   HOH B1352      12.824  13.884  28.835  1.00  0.00      B    O  
ATOM   4075  H1  HOH B1352      12.570  14.539  29.549  1.00  0.00      B    H  
ATOM   4076  H2  HOH B1352      12.635  12.944  29.182  1.00  0.00      B    H  
ATOM   4077  O   HOH B1353      11.373  30.853  11.124  1.00  0.00      B    O  
ATOM   4078  H1  HOH B1353      12.201  31.058  10.566  1.00  0.00      B    H  
ATOM   4079  H2  HOH B1353      11.690  30.181  11.896  1.00  0.00      B    H  
ATOM   4080  O   HOH B1354      34.338  30.845  28.953  1.00  0.00      B    O  
ATOM   4081  H1  HOH B1354      35.131  30.854  28.291  1.00  0.00      B    H  
ATOM   4082  H2  HOH B1354      34.260  29.913  29.258  1.00  0.00      B    H  
ATOM   4083  O   HOH B1355      26.529   5.950  16.997  1.00  0.00      B    O  
ATOM   4084  H1  HOH B1355      26.664   6.658  17.655  1.00  0.00      B    H  
ATOM   4085  H2  HOH B1355      26.977   5.130  17.428  1.00  0.00      B    H  
ATOM   4086  O   HOH B1356      20.017   7.964  38.338  1.00  0.00      B    O  
ATOM   4087  H1  HOH B1356      19.913   7.255  37.636  1.00  0.00      B    H  
ATOM   4088  H2  HOH B1356      19.504   7.722  39.143  1.00  0.00      B    H  
ATOM   4089  O   HOH B1357      22.770   5.567  12.380  1.00  0.00      B    O  
ATOM   4090  H1  HOH B1357      22.679   5.127  11.472  1.00  0.00      B    H  
ATOM   4091  H2  HOH B1357      23.664   6.008  12.397  1.00  0.00      B    H  
ATOM   4092  O   HOH B1358      16.963   4.814  23.182  1.00  0.00      B    O  
ATOM   4093  H1  HOH B1358      16.787   5.596  23.810  1.00  0.00      B    H  
ATOM   4094  H2  HOH B1358      17.588   4.178  23.681  1.00  0.00      B    H  
ATOM   4095  O   HOH B1359      31.187   5.951  11.700  1.00  0.00      B    O  
ATOM   4096  H1  HOH B1359      31.372   5.648  10.713  1.00  0.00      B    H  
ATOM   4097  H2  HOH B1359      30.598   5.253  12.128  1.00  0.00      B    H  
ATOM   4098  O   HOH B1360      28.806  36.985  26.378  1.00  0.00      B    O  
ATOM   4099  H1  HOH B1360      28.469  36.185  25.875  1.00  0.00      B    H  
ATOM   4100  H2  HOH B1360      29.200  37.610  25.722  1.00  0.00      B    H  
ATOM   4101  O   HOH B1361      29.960  13.467   1.799  1.00  0.00      B    O  
ATOM   4102  H1  HOH B1361      28.989  13.543   1.726  1.00  0.00      B    H  
ATOM   4103  H2  HOH B1361      30.312  14.326   2.193  1.00  0.00      B    H  
ATOM   4104  O   HOH B1362      16.234  22.557  10.362  1.00  0.00      B    O  
ATOM   4105  H1  HOH B1362      16.151  21.565  10.322  1.00  0.00      B    H  
ATOM   4106  H2  HOH B1362      17.198  22.711  10.551  1.00  0.00      B    H  
ATOM   4107  O   HOH B1363      28.277  27.446  26.317  1.00  0.00      B    O  
ATOM   4108  H1  HOH B1363      28.008  28.445  26.418  1.00  0.00      B    H  
ATOM   4109  H2  HOH B1363      28.488  27.286  25.324  1.00  0.00      B    H  
ATOM   4110  O   HOH B1364       8.528  26.128  29.094  1.00  0.00      B    O  
ATOM   4111  H1  HOH B1364       8.097  25.345  29.642  1.00  0.00      B    H  
ATOM   4112  H2  HOH B1364       9.553  26.158  29.259  1.00  0.00      B    H  
ATOM   4113  O   HOH B1365      18.570   0.509  32.394  1.00  0.00      B    O  
ATOM   4114  H1  HOH B1365      19.285  -0.184  32.576  1.00  0.00      B    H  
ATOM   4115  H2  HOH B1365      18.090   0.592  33.272  1.00  0.00      B    H  
ATOM   4116  O   HOH B1366      16.092  31.167   6.460  1.00  0.00      B    O  
ATOM   4117  H1  HOH B1366      15.213  30.747   6.224  1.00  0.00      B    H  
ATOM   4118  H2  HOH B1366      16.793  30.485   6.155  1.00  0.00      B    H  
ATOM   4119  O   HOH B1367      34.872  -0.088  33.864  1.00  0.00      B    O  
ATOM   4120  H1  HOH B1367      35.376   0.797  34.094  1.00  0.00      B    H  
ATOM   4121  H2  HOH B1367      34.386   0.038  32.989  1.00  0.00      B    H  
ATOM   4122  O   HOH B1368      22.104  14.524  23.670  1.00  0.00      B    O  
ATOM   4123  H1  HOH B1368      21.403  14.007  23.073  1.00  0.00      B    H  
ATOM   4124  H2  HOH B1368      21.572  15.216  24.170  1.00  0.00      B    H  
ATOM   4125  O   HOH B1369       9.250  24.741  39.160  1.00  0.00      B    O  
ATOM   4126  H1  HOH B1369       9.305  24.148  38.355  1.00  0.00      B    H  
ATOM   4127  H2  HOH B1369       8.274  24.906  39.335  1.00  0.00      B    H  
ATOM   4128  O   HOH B1370      10.282  17.308  31.833  1.00  0.00      B    O  
ATOM   4129  H1  HOH B1370       9.942  16.402  32.218  1.00  0.00      B    H  
ATOM   4130  H2  HOH B1370      10.540  17.852  32.651  1.00  0.00      B    H  
ATOM   4131  O   HOH B1371      29.621  16.096  14.655  1.00  0.00      B    O  
ATOM   4132  H1  HOH B1371      30.396  15.773  14.086  1.00  0.00      B    H  
ATOM   4133  H2  HOH B1371      28.797  15.860  14.145  1.00  0.00      B    H  
ATOM   4134  O   HOH B1372       9.655  34.517  36.802  1.00  0.00      B    O  
ATOM   4135  H1  HOH B1372       8.735  34.959  36.703  1.00  0.00      B    H  
ATOM   4136  H2  HOH B1372       9.515  33.622  36.415  1.00  0.00      B    H  
ATOM   4137  O   HOH B1373      25.987  11.121  27.030  1.00  0.00      B    O  
ATOM   4138  H1  HOH B1373      26.881  11.615  27.031  1.00  0.00      B    H  
ATOM   4139  H2  HOH B1373      26.163  10.274  26.460  1.00  0.00      B    H  
ATOM   4140  O   HOH B1374      31.330   3.072  24.827  1.00  0.00      B    O  
ATOM   4141  H1  HOH B1374      31.514   3.622  23.979  1.00  0.00      B    H  
ATOM   4142  H2  HOH B1374      30.487   3.497  25.217  1.00  0.00      B    H  
ATOM   4143  O   HOH B1375      10.883  10.360  32.736  1.00  0.00      B    O  
ATOM   4144  H1  HOH B1375      10.714  11.394  32.884  1.00  0.00      B    H  
ATOM   4145  H2  HOH B1375      11.171   9.993  33.574  1.00  0.00      B    H  
ATOM   4146  O   HOH B1376      38.384  34.475  16.891  1.00  0.00      B    O  
ATOM   4147  H1  HOH B1376      37.658  34.784  16.298  1.00  0.00      B    H  
ATOM   4148  H2  HOH B1376      39.119  35.220  17.026  1.00  0.00      B    H  
ATOM   4149  O   HOH B1377       2.763  20.504  30.721  1.00  0.00      B    O  
ATOM   4150  H1  HOH B1377       3.169  21.016  31.531  1.00  0.00      B    H  
ATOM   4151  H2  HOH B1377       3.384  19.688  30.547  1.00  0.00      B    H  
ATOM   4152  O   HOH B1378       7.513   4.045  37.354  1.00  0.00      B    O  
ATOM   4153  H1  HOH B1378       6.763   3.991  36.707  1.00  0.00      B    H  
ATOM   4154  H2  HOH B1378       8.188   4.589  36.858  1.00  0.00      B    H  
ATOM   4155  O   HOH B1379      24.622  14.678  32.077  1.00  0.00      B    O  
ATOM   4156  H1  HOH B1379      25.640  14.646  32.248  1.00  0.00      B    H  
ATOM   4157  H2  HOH B1379      24.438  14.541  31.096  1.00  0.00      B    H  
ATOM   4158  O   HOH B1380      30.785  35.988   1.298  1.00  0.00      B    O  
ATOM   4159  H1  HOH B1380      30.854  36.954   1.205  1.00  0.00      B    H  
ATOM   4160  H2  HOH B1380      30.380  35.813   2.263  1.00  0.00      B    H  
ATOM   4161  O   HOH B1381      22.257  29.906  31.301  1.00  0.00      B    O  
ATOM   4162  H1  HOH B1381      21.572  29.597  31.976  1.00  0.00      B    H  
ATOM   4163  H2  HOH B1381      22.115  30.879  31.204  1.00  0.00      B    H  
ATOM   4164  O   HOH B1382      35.804   0.610   5.419  1.00  0.00      B    O  
ATOM   4165  H1  HOH B1382      35.198  -0.087   5.847  1.00  0.00      B    H  
ATOM   4166  H2  HOH B1382      35.668   0.507   4.420  1.00  0.00      B    H  
ATOM   4167  O   HOH B1383       0.610  14.170  20.599  1.00  0.00      B    O  
ATOM   4168  H1  HOH B1383       1.080  13.443  21.131  1.00  0.00      B    H  
ATOM   4169  H2  HOH B1383      -0.367  14.144  20.816  1.00  0.00      B    H  
ATOM   4170  O   HOH B1384       8.297  17.351  23.380  1.00  0.00      B    O  
ATOM   4171  H1  HOH B1384       8.922  16.837  22.778  1.00  0.00      B    H  
ATOM   4172  H2  HOH B1384       8.171  16.837  24.254  1.00  0.00      B    H  
ATOM   4173  O   HOH B1385      26.010   7.891  19.438  1.00  0.00      B    O  
ATOM   4174  H1  HOH B1385      27.009   7.908  19.176  1.00  0.00      B    H  
ATOM   4175  H2  HOH B1385      25.437   8.518  18.869  1.00  0.00      B    H  
ATOM   4176  O   HOH B1386       7.377  18.086   7.377  1.00  0.00      B    O  
ATOM   4177  H1  HOH B1386       6.986  17.757   8.215  1.00  0.00      B    H  
ATOM   4178  H2  HOH B1386       7.163  19.066   7.409  1.00  0.00      B    H  
ATOM   4179  O   HOH B1387       3.172   5.566  35.690  1.00  0.00      B    O  
ATOM   4180  H1  HOH B1387       4.139   5.460  35.714  1.00  0.00      B    H  
ATOM   4181  H2  HOH B1387       2.739   4.625  35.891  1.00  0.00      B    H  
ATOM   4182  O   HOH B1388       4.118   2.559  20.029  1.00  0.00      B    O  
ATOM   4183  H1  HOH B1388       3.161   2.275  20.164  1.00  0.00      B    H  
ATOM   4184  H2  HOH B1388       4.689   1.736  20.196  1.00  0.00      B    H  
ATOM   4185  O   HOH B1389      17.719   5.439  17.739  1.00  0.00      B    O  
ATOM   4186  H1  HOH B1389      17.258   5.990  18.482  1.00  0.00      B    H  
ATOM   4187  H2  HOH B1389      17.614   4.513  17.981  1.00  0.00      B    H  
ATOM   4188  O   HOH B1390      22.356  14.880   6.951  1.00  0.00      B    O  
ATOM   4189  H1  HOH B1390      21.495  14.430   6.681  1.00  0.00      B    H  
ATOM   4190  H2  HOH B1390      23.136  14.317   6.568  1.00  0.00      B    H  
ATOM   4191  O   HOH B1391      32.400  32.192  18.040  1.00  0.00      B    O  
ATOM   4192  H1  HOH B1391      31.906  31.344  17.836  1.00  0.00      B    H  
ATOM   4193  H2  HOH B1391      32.052  32.590  18.914  1.00  0.00      B    H  
ATOM   4194  O   HOH B1392       0.500   3.202  17.353  1.00  0.00      B    O  
ATOM   4195  H1  HOH B1392       0.912   4.021  16.919  1.00  0.00      B    H  
ATOM   4196  H2  HOH B1392       1.048   2.352  17.017  1.00  0.00      B    H  
ATOM   4197  O   HOH B1393      27.565  17.810  26.160  1.00  0.00      B    O  
ATOM   4198  H1  HOH B1393      28.522  18.093  25.865  1.00  0.00      B    H  
ATOM   4199  H2  HOH B1393      27.623  17.131  26.918  1.00  0.00      B    H  
ATOM   4200  O   HOH B1394      22.435  27.363   4.149  1.00  0.00      B    O  
ATOM   4201  H1  HOH B1394      23.199  28.049   4.476  1.00  0.00      B    H  
ATOM   4202  H2  HOH B1394      22.858  26.472   3.906  1.00  0.00      B    H  
ATOM   4203  O   HOH B1395      17.495  12.675   5.783  1.00  0.00      B    O  
ATOM   4204  H1  HOH B1395      16.816  13.343   5.569  1.00  0.00      B    H  
ATOM   4205  H2  HOH B1395      18.448  13.103   5.688  1.00  0.00      B    H  
ATOM   4206  O   HOH B1396      20.805  11.766  13.961  1.00  0.00      B    O  
ATOM   4207  H1  HOH B1396      20.381  11.953  13.091  1.00  0.00      B    H  
ATOM   4208  H2  HOH B1396      20.356  12.355  14.677  1.00  0.00      B    H  
ATOM   4209  O   HOH B1397      16.964   5.698  11.434  1.00  0.00      B    O  
ATOM   4210  H1  HOH B1397      16.967   6.430  10.799  1.00  0.00      B    H  
ATOM   4211  H2  HOH B1397      17.818   5.764  12.013  1.00  0.00      B    H  
ATOM   4212  O   HOH B1398      15.237  24.772  30.173  1.00  0.00      B    O  
ATOM   4213  H1  HOH B1398      15.358  25.596  29.574  1.00  0.00      B    H  
ATOM   4214  H2  HOH B1398      15.374  23.991  29.529  1.00  0.00      B    H  
ATOM   4215  O   HOH B1399      21.634  31.437  15.668  1.00  0.00      B    O  
ATOM   4216  H1  HOH B1399      22.515  31.799  15.407  1.00  0.00      B    H  
ATOM   4217  H2  HOH B1399      21.100  31.100  14.915  1.00  0.00      B    H  
ATOM   4218  O   HOH B1400       6.524  35.089  22.627  1.00  0.00      B    O  
ATOM   4219  H1  HOH B1400       6.011  35.544  23.416  1.00  0.00      B    H  
ATOM   4220  H2  HOH B1400       6.345  35.562  21.695  1.00  0.00      B    H  
ATOM   4221  O   HOH B1401      25.845  10.738   2.714  1.00  0.00      B    O  
ATOM   4222  H1  HOH B1401      25.646   9.805   2.394  1.00  0.00      B    H  
ATOM   4223  H2  HOH B1401      26.574  11.218   2.102  1.00  0.00      B    H  
ATOM   4224  O   HOH B1402      14.101  18.456  38.301  1.00  0.00      B    O  
ATOM   4225  H1  HOH B1402      13.594  17.699  38.816  1.00  0.00      B    H  
ATOM   4226  H2  HOH B1402      14.648  17.992  37.638  1.00  0.00      B    H  
ATOM   4227  O   HOH B1403      17.432  32.021  26.387  1.00  0.00      B    O  
ATOM   4228  H1  HOH B1403      16.549  31.534  26.081  1.00  0.00      B    H  
ATOM   4229  H2  HOH B1403      17.303  32.976  26.075  1.00  0.00      B    H  
ATOM   4230  O   HOH B1404      37.931   3.573  31.316  1.00  0.00      B    O  
ATOM   4231  H1  HOH B1404      38.796   3.914  31.609  1.00  0.00      B    H  
ATOM   4232  H2  HOH B1404      38.111   2.714  30.852  1.00  0.00      B    H  
ATOM   4233  O   HOH B1405      34.016  28.770  23.694  1.00  0.00      B    O  
ATOM   4234  H1  HOH B1405      33.703  27.779  23.854  1.00  0.00      B    H  
ATOM   4235  H2  HOH B1405      35.015  28.817  23.803  1.00  0.00      B    H  
ATOM   4236  O   HOH B1406      16.925  16.296  16.087  1.00  0.00      B    O  
ATOM   4237  H1  HOH B1406      17.528  15.641  16.595  1.00  0.00      B    H  
ATOM   4238  H2  HOH B1406      16.490  15.821  15.273  1.00  0.00      B    H  
ATOM   4239  O   HOH B1407      33.699   6.281  38.498  1.00  0.00      B    O  
ATOM   4240  H1  HOH B1407      34.273   6.342  39.336  1.00  0.00      B    H  
ATOM   4241  H2  HOH B1407      32.742   6.570  38.756  1.00  0.00      B    H  
ATOM   4242  O   HOH B1408      32.551  27.533  13.149  1.00  0.00      B    O  
ATOM   4243  H1  HOH B1408      33.499  27.496  13.542  1.00  0.00      B    H  
ATOM   4244  H2  HOH B1408      31.981  28.238  13.608  1.00  0.00      B    H  
ATOM   4245  O   HOH B1409      19.411   1.704  27.989  1.00  0.00      B    O  
ATOM   4246  H1  HOH B1409      19.297   1.369  27.067  1.00  0.00      B    H  
ATOM   4247  H2  HOH B1409      18.726   1.179  28.532  1.00  0.00      B    H  
ATOM   4248  O   HOH B1410       6.497  19.536  19.771  1.00  0.00      B    O  
ATOM   4249  H1  HOH B1410       6.325  18.883  20.535  1.00  0.00      B    H  
ATOM   4250  H2  HOH B1410       5.758  20.256  19.886  1.00  0.00      B    H  
ATOM   4251  O   HOH B1411      12.954  36.539  32.411  1.00  0.00      B    O  
ATOM   4252  H1  HOH B1411      12.579  37.010  31.605  1.00  0.00      B    H  
ATOM   4253  H2  HOH B1411      12.188  36.399  33.033  1.00  0.00      B    H  
ATOM   4254  O   HOH B1412      29.130  21.831  19.703  1.00  0.00      B    O  
ATOM   4255  H1  HOH B1412      29.802  21.137  19.443  1.00  0.00      B    H  
ATOM   4256  H2  HOH B1412      28.330  21.365  19.996  1.00  0.00      B    H  
ATOM   4257  O   HOH B1413      32.056  25.520  26.351  1.00  0.00      B    O  
ATOM   4258  H1  HOH B1413      31.948  25.395  25.350  1.00  0.00      B    H  
ATOM   4259  H2  HOH B1413      32.352  26.480  26.532  1.00  0.00      B    H  
ATOM   4260  O   HOH B1414      22.161  18.943  30.705  1.00  0.00      B    O  
ATOM   4261  H1  HOH B1414      23.060  18.484  30.618  1.00  0.00      B    H  
ATOM   4262  H2  HOH B1414      21.468  18.265  30.430  1.00  0.00      B    H  
ATOM   4263  O   HOH B1415       3.883   1.761   4.193  1.00  0.00      B    O  
ATOM   4264  H1  HOH B1415       3.245   2.537   4.143  1.00  0.00      B    H  
ATOM   4265  H2  HOH B1415       3.475   1.064   4.784  1.00  0.00      B    H  
ATOM   4266  O   HOH B1416      26.828  33.048  19.321  1.00  0.00      B    O  
ATOM   4267  H1  HOH B1416      27.332  33.883  19.049  1.00  0.00      B    H  
ATOM   4268  H2  HOH B1416      26.690  33.080  20.342  1.00  0.00      B    H  
ATOM   4269  O   HOH B1417      23.545   7.273  23.020  1.00  0.00      B    O  
ATOM   4270  H1  HOH B1417      24.532   7.484  23.237  1.00  0.00      B    H  
ATOM   4271  H2  HOH B1417      23.146   6.698  23.775  1.00  0.00      B    H  
ATOM   4272  O   HOH B1418      20.236  13.347   5.863  1.00  0.00      B    O  
ATOM   4273  H1  HOH B1418      21.134  12.891   5.696  1.00  0.00      B    H  
ATOM   4274  H2  HOH B1418      20.078  14.015   5.134  1.00  0.00      B    H  
ATOM   4275  O   HOH B1419      37.142   8.414   3.257  1.00  0.00      B    O  
ATOM   4276  H1  HOH B1419      36.450   9.162   3.242  1.00  0.00      B    H  
ATOM   4277  H2  HOH B1419      38.045   8.854   3.224  1.00  0.00      B    H  
ATOM   4278  O   HOH B1420      15.594   5.256   5.641  1.00  0.00      B    O  
ATOM   4279  H1  HOH B1420      15.654   4.304   5.312  1.00  0.00      B    H  
ATOM   4280  H2  HOH B1420      15.056   5.263   6.452  1.00  0.00      B    H  
ATOM   4281  O   HOH B1421      25.487  25.600  11.948  1.00  0.00      B    O  
ATOM   4282  H1  HOH B1421      24.845  26.274  12.384  1.00  0.00      B    H  
ATOM   4283  H2  HOH B1421      25.040  24.656  12.070  1.00  0.00      B    H  
ATOM   4284  O   HOH B1422      14.103   0.993  15.796  1.00  0.00      B    O  
ATOM   4285  H1  HOH B1422      14.642   0.292  15.280  1.00  0.00      B    H  
ATOM   4286  H2  HOH B1422      13.189   1.073  15.385  1.00  0.00      B    H  
ATOM   4287  O   HOH B1423       4.557  38.935   2.334  1.00  0.00      B    O  
ATOM   4288  H1  HOH B1423       5.376  38.573   2.806  1.00  0.00      B    H  
ATOM   4289  H2  HOH B1423       4.415  39.917   2.605  1.00  0.00      B    H  
ATOM   4290  O   HOH B1424       2.114  32.018  15.608  1.00  0.00      B    O  
ATOM   4291  H1  HOH B1424       1.157  32.241  15.108  1.00  0.00      B    H  
ATOM   4292  H2  HOH B1424       2.795  31.897  14.879  1.00  0.00      B    H  
ATOM   4293  O   HOH B1425      28.715  12.222   6.290  1.00  0.00      B    O  
ATOM   4294  H1  HOH B1425      29.628  11.842   6.185  1.00  0.00      B    H  
ATOM   4295  H2  HOH B1425      28.382  12.449   5.295  1.00  0.00      B    H  
ATOM   4296  O   HOH B1426      14.857  27.898   1.958  1.00  0.00      B    O  
ATOM   4297  H1  HOH B1426      14.800  26.990   2.388  1.00  0.00      B    H  
ATOM   4298  H2  HOH B1426      13.901  28.288   1.942  1.00  0.00      B    H  
ATOM   4299  O   HOH B1427       8.155   5.345   7.568  1.00  0.00      B    O  
ATOM   4300  H1  HOH B1427       7.497   6.079   7.803  1.00  0.00      B    H  
ATOM   4301  H2  HOH B1427       8.200   5.325   6.519  1.00  0.00      B    H  
ATOM   4302  O   HOH B1428      19.140  23.296  17.496  1.00  0.00      B    O  
ATOM   4303  H1  HOH B1428      18.900  22.739  18.277  1.00  0.00      B    H  
ATOM   4304  H2  HOH B1428      19.912  22.878  16.985  1.00  0.00      B    H  
ATOM   4305  O   HOH B1429      33.047  33.244  28.787  1.00  0.00      B    O  
ATOM   4306  H1  HOH B1429      32.985  33.194  27.754  1.00  0.00      B    H  
ATOM   4307  H2  HOH B1429      33.634  32.474  29.101  1.00  0.00      B    H  
ATOM   4308  O   HOH B1430      11.133  29.532  19.348  1.00  0.00      B    O  
ATOM   4309  H1  HOH B1430      11.284  29.138  18.425  1.00  0.00      B    H  
ATOM   4310  H2  HOH B1430      10.869  28.747  19.918  1.00  0.00      B    H  
ATOM   4311  O   HOH B1431      11.650   9.741  21.764  1.00  0.00      B    O  
ATOM   4312  H1  HOH B1431      12.187   8.907  21.690  1.00  0.00      B    H  
ATOM   4313  H2  HOH B1431      11.172   9.677  22.704  1.00  0.00      B    H  
ATOM   4314  O   HOH B1432      25.645  28.783  36.035  1.00  0.00      B    O  
ATOM   4315  H1  HOH B1432      26.378  28.575  35.312  1.00  0.00      B    H  
ATOM   4316  H2  HOH B1432      24.743  28.340  35.786  1.00  0.00      B    H  
ATOM   4317  O   HOH B1433      24.490  11.925  29.267  1.00  0.00      B    O  
ATOM   4318  H1  HOH B1433      25.168  11.612  28.559  1.00  0.00      B    H  
ATOM   4319  H2  HOH B1433      24.726  11.439  30.075  1.00  0.00      B    H  
ATOM   4320  O   HOH B1434      26.703  16.103  20.890  1.00  0.00      B    O  
ATOM   4321  H1  HOH B1434      27.088  15.465  21.526  1.00  0.00      B    H  
ATOM   4322  H2  HOH B1434      26.631  15.547  20.048  1.00  0.00      B    H  
ATOM   4323  O   HOH B1435       3.800   4.318  25.399  1.00  0.00      B    O  
ATOM   4324  H1  HOH B1435       3.536   4.488  26.395  1.00  0.00      B    H  
ATOM   4325  H2  HOH B1435       3.036   4.556  24.831  1.00  0.00      B    H  
ATOM   4326  O   HOH B1436       4.795  37.089   6.787  1.00  0.00      B    O  
ATOM   4327  H1  HOH B1436       5.087  36.156   6.419  1.00  0.00      B    H  
ATOM   4328  H2  HOH B1436       3.899  36.951   7.274  1.00  0.00      B    H  
ATOM   4329  O   HOH B1437      14.893  13.768  38.271  1.00  0.00      B    O  
ATOM   4330  H1  HOH B1437      15.619  13.152  38.612  1.00  0.00      B    H  
ATOM   4331  H2  HOH B1437      14.240  13.966  38.991  1.00  0.00      B    H  
ATOM   4332  O   HOH B1438       6.323  35.005   3.764  1.00  0.00      B    O  
ATOM   4333  H1  HOH B1438       5.850  34.779   4.643  1.00  0.00      B    H  
ATOM   4334  H2  HOH B1438       7.233  34.478   3.733  1.00  0.00      B    H  
ATOM   4335  O   HOH B1439      27.717  35.465  15.753  1.00  0.00      B    O  
ATOM   4336  H1  HOH B1439      28.282  35.444  14.880  1.00  0.00      B    H  
ATOM   4337  H2  HOH B1439      27.013  36.166  15.666  1.00  0.00      B    H  
ATOM   4338  O   HOH B1440      37.286  17.308   5.094  1.00  0.00      B    O  
ATOM   4339  H1  HOH B1440      36.533  16.650   5.269  1.00  0.00      B    H  
ATOM   4340  H2  HOH B1440      37.679  17.390   6.028  1.00  0.00      B    H  
ATOM   4341  O   HOH B1441      36.574  33.737   6.573  1.00  0.00      B    O  
ATOM   4342  H1  HOH B1441      37.180  34.470   6.285  1.00  0.00      B    H  
ATOM   4343  H2  HOH B1441      37.114  33.175   7.205  1.00  0.00      B    H  
ATOM   4344  O   HOH B1442      29.920  24.723  32.366  1.00  0.00      B    O  
ATOM   4345  H1  HOH B1442      29.605  25.659  32.052  1.00  0.00      B    H  
ATOM   4346  H2  HOH B1442      29.654  24.012  31.719  1.00  0.00      B    H  
ATOM   4347  O   HOH B1443       7.920   8.998  34.310  1.00  0.00      B    O  
ATOM   4348  H1  HOH B1443       8.215   8.749  35.228  1.00  0.00      B    H  
ATOM   4349  H2  HOH B1443       6.963   9.319  34.391  1.00  0.00      B    H  
ATOM   4350  O   HOH B1444       6.023   5.213  35.360  1.00  0.00      B    O  
ATOM   4351  H1  HOH B1444       6.282   5.950  34.733  1.00  0.00      B    H  
ATOM   4352  H2  HOH B1444       6.252   4.334  34.875  1.00  0.00      B    H  
ATOM   4353  O   HOH B1445       5.620  19.855  32.988  1.00  0.00      B    O  
ATOM   4354  H1  HOH B1445       5.844  19.285  32.161  1.00  0.00      B    H  
ATOM   4355  H2  HOH B1445       5.972  20.783  32.778  1.00  0.00      B    H  
ATOM   4356  O   HOH B1446       0.632   3.638   7.360  1.00  0.00      B    O  
ATOM   4357  H1  HOH B1446       1.634   3.422   7.336  1.00  0.00      B    H  
ATOM   4358  H2  HOH B1446       0.369   3.672   6.422  1.00  0.00      B    H  
ATOM   4359  O   HOH B1447      10.698  32.215  19.265  1.00  0.00      B    O  
ATOM   4360  H1  HOH B1447      10.500  32.316  20.214  1.00  0.00      B    H  
ATOM   4361  H2  HOH B1447      10.739  31.206  19.083  1.00  0.00      B    H  
ATOM   4362  O   HOH B1448       0.177   9.816   6.081  1.00  0.00      B    O  
ATOM   4363  H1  HOH B1448       0.812  10.478   6.496  1.00  0.00      B    H  
ATOM   4364  H2  HOH B1448       0.109   9.048   6.810  1.00  0.00      B    H  
ATOM   4365  O   HOH B1449       6.578  32.447  21.323  1.00  0.00      B    O  
ATOM   4366  H1  HOH B1449       6.790  33.399  21.667  1.00  0.00      B    H  
ATOM   4367  H2  HOH B1449       7.361  31.883  21.620  1.00  0.00      B    H  
ATOM   4368  O   HOH B1450       6.715  25.646   0.726  1.00  0.00      B    O  
ATOM   4369  H1  HOH B1450       5.864  25.606   1.200  1.00  0.00      B    H  
ATOM   4370  H2  HOH B1450       6.515  25.675  -0.259  1.00  0.00      B    H  
ATOM   4371  O   HOH B1451       9.120  15.035  32.350  1.00  0.00      B    O  
ATOM   4372  H1  HOH B1451       8.499  15.549  32.925  1.00  0.00      B    H  
ATOM   4373  H2  HOH B1451       8.649  14.157  32.120  1.00  0.00      B    H  
ATOM   4374  O   HOH B1452      14.377  27.852  34.480  1.00  0.00      B    O  
ATOM   4375  H1  HOH B1452      13.889  27.258  33.832  1.00  0.00      B    H  
ATOM   4376  H2  HOH B1452      13.761  28.599  34.779  1.00  0.00      B    H  
ATOM   4377  O   HOH B1453      20.290   0.224   7.309  1.00  0.00      B    O  
ATOM   4378  H1  HOH B1453      20.584   0.799   6.467  1.00  0.00      B    H  
ATOM   4379  H2  HOH B1453      20.315   0.870   8.074  1.00  0.00      B    H  
ATOM   4380  O   HOH B1454       8.483  13.499  12.880  1.00  0.00      B    O  
ATOM   4381  H1  HOH B1454       8.817  14.011  13.743  1.00  0.00      B    H  
ATOM   4382  H2  HOH B1454       8.281  12.558  13.113  1.00  0.00      B    H  
ATOM   4383  O   HOH B1455       8.111  25.035  34.996  1.00  0.00      B    O  
ATOM   4384  H1  HOH B1455       8.763  24.708  35.677  1.00  0.00      B    H  
ATOM   4385  H2  HOH B1455       8.476  25.807  34.477  1.00  0.00      B    H  
ATOM   4386  O   HOH B1456      36.563   4.816  24.247  1.00  0.00      B    O  
ATOM   4387  H1  HOH B1456      35.954   4.087  23.930  1.00  0.00      B    H  
ATOM   4388  H2  HOH B1456      36.786   4.501  25.174  1.00  0.00      B    H  
ATOM   4389  O   HOH B1457      34.617  37.863  14.985  1.00  0.00      B    O  
ATOM   4390  H1  HOH B1457      34.261  38.227  14.077  1.00  0.00      B    H  
ATOM   4391  H2  HOH B1457      34.009  38.113  15.732  1.00  0.00      B    H  
ATOM   4392  O   HOH B1458       0.213  28.770  37.546  1.00  0.00      B    O  
ATOM   4393  H1  HOH B1458       1.086  29.043  37.845  1.00  0.00      B    H  
ATOM   4394  H2  HOH B1458       0.267  27.966  36.961  1.00  0.00      B    H  
ATOM   4395  O   HOH B1459      28.424  33.292  27.798  1.00  0.00      B    O  
ATOM   4396  H1  HOH B1459      29.153  32.802  27.259  1.00  0.00      B    H  
ATOM   4397  H2  HOH B1459      27.597  32.740  27.920  1.00  0.00      B    H  
ATOM   4398  O   HOH B1460      27.334  21.584  28.852  1.00  0.00      B    O  
ATOM   4399  H1  HOH B1460      26.964  21.075  28.027  1.00  0.00      B    H  
ATOM   4400  H2  HOH B1460      27.049  22.548  28.779  1.00  0.00      B    H  
ATOM   4401  O   HOH B1461      25.730   0.674   7.058  1.00  0.00      B    O  
ATOM   4402  H1  HOH B1461      26.328  -0.131   6.927  1.00  0.00      B    H  
ATOM   4403  H2  HOH B1461      25.130   0.459   7.822  1.00  0.00      B    H  
ATOM   4404  O   HOH B1462      22.808   7.558  18.177  1.00  0.00      B    O  
ATOM   4405  H1  HOH B1462      22.673   7.829  19.161  1.00  0.00      B    H  
ATOM   4406  H2  HOH B1462      23.163   6.624  18.187  1.00  0.00      B    H  
ATOM   4407  O   HOH B1463      34.491   1.979  30.300  1.00  0.00      B    O  
ATOM   4408  H1  HOH B1463      34.108   1.544  31.117  1.00  0.00      B    H  
ATOM   4409  H2  HOH B1463      34.158   1.563  29.504  1.00  0.00      B    H  
ATOM   4410  O   HOH B1464       1.804  33.064  24.095  1.00  0.00      B    O  
ATOM   4411  H1  HOH B1464       1.637  33.364  25.038  1.00  0.00      B    H  
ATOM   4412  H2  HOH B1464       0.938  32.715  23.716  1.00  0.00      B    H  
ATOM   4413  O   HOH B1465      22.449  21.638  19.966  1.00  0.00      B    O  
ATOM   4414  H1  HOH B1465      22.389  21.395  20.974  1.00  0.00      B    H  
ATOM   4415  H2  HOH B1465      23.158  22.386  19.834  1.00  0.00      B    H  
ATOM   4416  O   HOH B1466       8.867  16.868  26.985  1.00  0.00      B    O  
ATOM   4417  H1  HOH B1466       9.026  17.658  27.636  1.00  0.00      B    H  
ATOM   4418  H2  HOH B1466       9.707  16.331  26.895  1.00  0.00      B    H  
ATOM   4419  O   HOH B1467      19.235  10.168   5.716  1.00  0.00      B    O  
ATOM   4420  H1  HOH B1467      19.151   9.704   4.832  1.00  0.00      B    H  
ATOM   4421  H2  HOH B1467      19.136  11.209   5.601  1.00  0.00      B    H  
ATOM   4422  O   HOH B1468      19.213  36.212   1.618  1.00  0.00      B    O  
ATOM   4423  H1  HOH B1468      19.467  37.185   1.685  1.00  0.00      B    H  
ATOM   4424  H2  HOH B1468      19.209  36.026   0.568  1.00  0.00      B    H  
ATOM   4425  O   HOH B1469      28.034  17.569   8.149  1.00  0.00      B    O  
ATOM   4426  H1  HOH B1469      27.134  17.391   7.683  1.00  0.00      B    H  
ATOM   4427  H2  HOH B1469      28.621  18.072   7.532  1.00  0.00      B    H  
ATOM   4428  O   HOH B1470      32.107  24.357  28.958  1.00  0.00      B    O  
ATOM   4429  H1  HOH B1470      32.253  24.787  28.051  1.00  0.00      B    H  
ATOM   4430  H2  HOH B1470      32.351  25.002  29.701  1.00  0.00      B    H  
ATOM   4431  O   HOH B1471      17.405  22.496   2.883  1.00  0.00      B    O  
ATOM   4432  H1  HOH B1471      17.891  23.139   3.558  1.00  0.00      B    H  
ATOM   4433  H2  HOH B1471      16.415  22.714   2.873  1.00  0.00      B    H  
ATOM   4434  O   HOH B1472       8.131  18.651  30.889  1.00  0.00      B    O  
ATOM   4435  H1  HOH B1472       8.773  18.185  31.526  1.00  0.00      B    H  
ATOM   4436  H2  HOH B1472       7.441  17.931  30.603  1.00  0.00      B    H  
ATOM   4437  O   HOH B1473      30.825   4.849   5.750  1.00  0.00      B    O  
ATOM   4438  H1  HOH B1473      29.955   4.709   6.231  1.00  0.00      B    H  
ATOM   4439  H2  HOH B1473      31.448   4.092   5.969  1.00  0.00      B    H  
ATOM   4440  O   HOH B1474      17.914  39.364  26.116  1.00  0.00      B    O  
ATOM   4441  H1  HOH B1474      16.939  38.926  25.992  1.00  0.00      B    H  
ATOM   4442  H2  HOH B1474      18.485  38.678  25.705  1.00  0.00      B    H  
ATOM   4443  O   HOH B1475       1.007   2.142  24.686  1.00  0.00      B    O  
ATOM   4444  H1  HOH B1475       1.249   2.448  25.623  1.00  0.00      B    H  
ATOM   4445  H2  HOH B1475       1.098   2.978  24.064  1.00  0.00      B    H  
ATOM   4446  O   HOH B1476      38.498   4.664  22.305  1.00  0.00      B    O  
ATOM   4447  H1  HOH B1476      37.628   4.795  22.842  1.00  0.00      B    H  
ATOM   4448  H2  HOH B1476      38.468   5.301  21.491  1.00  0.00      B    H  
ATOM   4449  O   HOH B1477      10.529   1.085  12.798  1.00  0.00      B    O  
ATOM   4450  H1  HOH B1477      11.053   1.619  13.497  1.00  0.00      B    H  
ATOM   4451  H2  HOH B1477      10.850   1.393  11.907  1.00  0.00      B    H  
ATOM   4452  O   HOH B1478      29.167  10.816   3.276  1.00  0.00      B    O  
ATOM   4453  H1  HOH B1478      29.721   9.997   3.250  1.00  0.00      B    H  
ATOM   4454  H2  HOH B1478      29.490  11.425   2.552  1.00  0.00      B    H  
ATOM   4455  O   HOH B1479       1.789  14.253   4.093  1.00  0.00      B    O  
ATOM   4456  H1  HOH B1479       1.686  15.116   4.575  1.00  0.00      B    H  
ATOM   4457  H2  HOH B1479       2.814  14.220   3.821  1.00  0.00      B    H  
ATOM   4458  O   HOH B1480       9.215   7.272  23.260  1.00  0.00      B    O  
ATOM   4459  H1  HOH B1480      10.012   6.777  22.920  1.00  0.00      B    H  
ATOM   4460  H2  HOH B1480       9.275   7.141  24.277  1.00  0.00      B    H  
ATOM   4461  O   HOH B1481       9.866  35.819  25.911  1.00  0.00      B    O  
ATOM   4462  H1  HOH B1481      10.766  35.533  26.238  1.00  0.00      B    H  
ATOM   4463  H2  HOH B1481       9.913  36.810  25.893  1.00  0.00      B    H  
ATOM   4464  O   HOH B1482      38.340  16.906   7.539  1.00  0.00      B    O  
ATOM   4465  H1  HOH B1482      38.433  15.979   7.858  1.00  0.00      B    H  
ATOM   4466  H2  HOH B1482      39.047  17.527   8.002  1.00  0.00      B    H  
ATOM   4467  O   HOH B1483      27.266  18.840  11.984  1.00  0.00      B    O  
ATOM   4468  H1  HOH B1483      27.933  18.407  11.305  1.00  0.00      B    H  
ATOM   4469  H2  HOH B1483      27.542  19.839  12.025  1.00  0.00      B    H  
ATOM   4470  O   HOH B1484      35.429  24.140  15.390  1.00  0.00      B    O  
ATOM   4471  H1  HOH B1484      34.804  23.294  15.311  1.00  0.00      B    H  
ATOM   4472  H2  HOH B1484      35.748  24.486  14.484  1.00  0.00      B    H  
ATOM   4473  O   HOH B1485      24.347   3.234   2.376  1.00  0.00      B    O  
ATOM   4474  H1  HOH B1485      24.633   3.612   1.476  1.00  0.00      B    H  
ATOM   4475  H2  HOH B1485      25.049   3.401   3.111  1.00  0.00      B    H  
ATOM   4476  O   HOH B1486       3.077  32.359  30.469  1.00  0.00      B    O  
ATOM   4477  H1  HOH B1486       4.107  32.151  30.482  1.00  0.00      B    H  
ATOM   4478  H2  HOH B1486       2.615  31.481  30.627  1.00  0.00      B    H  
ATOM   4479  O   HOH B1487       2.814   8.599  16.643  1.00  0.00      B    O  
ATOM   4480  H1  HOH B1487       3.734   8.240  16.903  1.00  0.00      B    H  
ATOM   4481  H2  HOH B1487       2.147   7.909  17.033  1.00  0.00      B    H  
ATOM   4482  O   HOH B1488       6.336  15.756  13.322  1.00  0.00      B    O  
ATOM   4483  H1  HOH B1488       5.977  16.532  13.782  1.00  0.00      B    H  
ATOM   4484  H2  HOH B1488       7.162  15.437  13.767  1.00  0.00      B    H  
ATOM   4485  O   HOH B1489      22.935  32.449  20.498  1.00  0.00      B    O  
ATOM   4486  H1  HOH B1489      21.945  32.561  20.465  1.00  0.00      B    H  
ATOM   4487  H2  HOH B1489      23.272  32.218  19.554  1.00  0.00      B    H  
ATOM   4488  O   HOH B1490      14.209  35.226  28.656  1.00  0.00      B    O  
ATOM   4489  H1  HOH B1490      14.698  35.877  29.293  1.00  0.00      B    H  
ATOM   4490  H2  HOH B1490      14.543  34.281  28.923  1.00  0.00      B    H  
ATOM   4491  O   HOH B1491      26.189   1.255  34.024  1.00  0.00      B    O  
ATOM   4492  H1  HOH B1491      25.847   1.677  33.165  1.00  0.00      B    H  
ATOM   4493  H2  HOH B1491      26.456   2.042  34.582  1.00  0.00      B    H  
ATOM   4494  O   HOH B1492      12.243  33.853  12.730  1.00  0.00      B    O  
ATOM   4495  H1  HOH B1492      12.062  32.892  12.836  1.00  0.00      B    H  
ATOM   4496  H2  HOH B1492      13.073  34.043  13.280  1.00  0.00      B    H  
ATOM   4497  O   HOH B1493      24.427   0.253  27.542  1.00  0.00      B    O  
ATOM   4498  H1  HOH B1493      25.192   0.490  28.110  1.00  0.00      B    H  
ATOM   4499  H2  HOH B1493      23.855   1.165  27.496  1.00  0.00      B    H  
ATOM   4500  O   HOH B1494      28.604  27.417  11.698  1.00  0.00      B    O  
ATOM   4501  H1  HOH B1494      28.775  27.784  12.650  1.00  0.00      B    H  
ATOM   4502  H2  HOH B1494      28.333  26.423  11.783  1.00  0.00      B    H  
ATOM   4503  O   HOH B1495       6.399   5.340   0.913  1.00  0.00      B    O  
ATOM   4504  H1  HOH B1495       7.300   5.116   1.371  1.00  0.00      B    H  
ATOM   4505  H2  HOH B1495       6.376   4.829   0.060  1.00  0.00      B    H  
ATOM   4506  O   HOH B1496       3.357  28.904  29.270  1.00  0.00      B    O  
ATOM   4507  H1  HOH B1496       3.192  29.139  28.283  1.00  0.00      B    H  
ATOM   4508  H2  HOH B1496       2.631  29.382  29.798  1.00  0.00      B    H  
ATOM   4509  O   HOH B1497      20.161  35.933  31.529  1.00  0.00      B    O  
ATOM   4510  H1  HOH B1497      21.072  35.541  31.679  1.00  0.00      B    H  
ATOM   4511  H2  HOH B1497      20.142  36.298  30.575  1.00  0.00      B    H  
ATOM   4512  O   HOH B1498      38.816  32.836  34.774  1.00  0.00      B    O  
ATOM   4513  H1  HOH B1498      38.778  33.840  34.889  1.00  0.00      B    H  
ATOM   4514  H2  HOH B1498      38.059  32.439  34.250  1.00  0.00      B    H  
ATOM   4515  O   HOH B1499      25.465  31.942  27.994  1.00  0.00      B    O  
ATOM   4516  H1  HOH B1499      25.397  32.495  28.862  1.00  0.00      B    H  
ATOM   4517  H2  HOH B1499      24.494  31.636  27.773  1.00  0.00      B    H  
ATOM   4518  O   HOH B1500      34.517  16.689  31.421  1.00  0.00      B    O  
ATOM   4519  H1  HOH B1500      34.751  17.427  32.063  1.00  0.00      B    H  
ATOM   4520  H2  HOH B1500      35.057  16.897  30.577  1.00  0.00      B    H  
ATOM   4521  O   HOH B1501      15.125  22.374  38.338  1.00  0.00      B    O  
ATOM   4522  H1  HOH B1501      14.347  22.226  37.745  1.00  0.00      B    H  
ATOM   4523  H2  HOH B1501      15.001  23.310  38.858  1.00  0.00      B    H  
ATOM   4524  O   HOH B1502      27.779  11.034  38.819  1.00  0.00      B    O  
ATOM   4525  H1  HOH B1502      27.746  10.017  38.613  1.00  0.00      B    H  
ATOM   4526  H2  HOH B1502      28.725  11.223  39.019  1.00  0.00      B    H  
ATOM   4527  O   HOH B1503       7.265  13.282   1.018  1.00  0.00      B    O  
ATOM   4528  H1  HOH B1503       7.914  13.787   0.402  1.00  0.00      B    H  
ATOM   4529  H2  HOH B1503       6.312  13.399   0.642  1.00  0.00      B    H  
ATOM   4530  O   HOH B1504      38.784  36.770   8.870  1.00  0.00      B    O  
ATOM   4531  H1  HOH B1504      38.712  36.316   9.772  1.00  0.00      B    H  
ATOM   4532  H2  HOH B1504      37.878  36.771   8.445  1.00  0.00      B    H  
ATOM   4533  O   HOH B1505       4.500  12.594  35.462  1.00  0.00      B    O  
ATOM   4534  H1  HOH B1505       4.728  11.888  34.730  1.00  0.00      B    H  
ATOM   4535  H2  HOH B1505       5.463  12.948  35.786  1.00  0.00      B    H  
ATOM   4536  O   HOH B1506       4.354  29.105  16.491  1.00  0.00      B    O  
ATOM   4537  H1  HOH B1506       3.569  28.660  16.053  1.00  0.00      B    H  
ATOM   4538  H2  HOH B1506       4.810  28.391  17.085  1.00  0.00      B    H  
ATOM   4539  O   HOH B1507      35.257  23.211   3.510  1.00  0.00      B    O  
ATOM   4540  H1  HOH B1507      35.871  22.793   2.832  1.00  0.00      B    H  
ATOM   4541  H2  HOH B1507      35.583  24.118   3.597  1.00  0.00      B    H  
ATOM   4542  O   HOH B1508      16.988  12.079  15.933  1.00  0.00      B    O  
ATOM   4543  H1  HOH B1508      16.460  12.008  16.828  1.00  0.00      B    H  
ATOM   4544  H2  HOH B1508      17.962  12.290  16.145  1.00  0.00      B    H  
ATOM   4545  O   HOH B1509       9.380   1.057  30.883  1.00  0.00      B    O  
ATOM   4546  H1  HOH B1509       9.677   0.926  29.955  1.00  0.00      B    H  
ATOM   4547  H2  HOH B1509       9.767   0.313  31.465  1.00  0.00      B    H  
ATOM   4548  O   HOH B1510       2.666  21.168   0.141  1.00  0.00      B    O  
ATOM   4549  H1  HOH B1510       2.761  20.657  -0.754  1.00  0.00      B    H  
ATOM   4550  H2  HOH B1510       1.875  20.713   0.629  1.00  0.00      B    H  
ATOM   4551  O   HOH B1511      35.420  17.026  29.050  1.00  0.00      B    O  
ATOM   4552  H1  HOH B1511      36.244  17.479  28.692  1.00  0.00      B    H  
ATOM   4553  H2  HOH B1511      35.060  16.408  28.271  1.00  0.00      B    H  
ATOM   4554  O   HOH B1512      15.728   9.693  33.118  1.00  0.00      B    O  
ATOM   4555  H1  HOH B1512      15.573   8.842  33.656  1.00  0.00      B    H  
ATOM   4556  H2  HOH B1512      14.976   9.633  32.370  1.00  0.00      B    H  
ATOM   4557  O   HOH B1513      22.192  24.267  26.540  1.00  0.00      B    O  
ATOM   4558  H1  HOH B1513      21.827  24.358  25.625  1.00  0.00      B    H  
ATOM   4559  H2  HOH B1513      21.431  24.095  27.163  1.00  0.00      B    H  
ATOM   4560  O   HOH B1514      26.970  28.585   7.669  1.00  0.00      B    O  
ATOM   4561  H1  HOH B1514      27.036  27.651   8.109  1.00  0.00      B    H  
ATOM   4562  H2  HOH B1514      26.647  28.291   6.774  1.00  0.00      B    H  
ATOM   4563  O   HOH B1515      35.237  38.229  28.258  1.00  0.00      B    O  
ATOM   4564  H1  HOH B1515      34.328  37.809  27.966  1.00  0.00      B    H  
ATOM   4565  H2  HOH B1515      35.574  37.771  29.081  1.00  0.00      B    H  
ATOM   4566  O   HOH B1516      31.150  26.279  15.395  1.00  0.00      B    O  
ATOM   4567  H1  HOH B1516      31.434  25.902  14.502  1.00  0.00      B    H  
ATOM   4568  H2  HOH B1516      31.428  27.269  15.432  1.00  0.00      B    H  
ATOM   4569  O   HOH B1517       5.030   1.076  15.457  1.00  0.00      B    O  
ATOM   4570  H1  HOH B1517       5.391   0.337  16.058  1.00  0.00      B    H  
ATOM   4571  H2  HOH B1517       5.858   1.455  14.998  1.00  0.00      B    H  
ATOM   4572  O   HOH B1518      26.547  12.010  20.405  1.00  0.00      B    O  
ATOM   4573  H1  HOH B1518      27.409  11.423  20.341  1.00  0.00      B    H  
ATOM   4574  H2  HOH B1518      26.177  11.808  21.378  1.00  0.00      B    H  
ATOM   4575  O   HOH B1519       3.790  26.453  38.467  1.00  0.00      B    O  
ATOM   4576  H1  HOH B1519       3.311  25.621  38.863  1.00  0.00      B    H  
ATOM   4577  H2  HOH B1519       4.575  26.108  37.975  1.00  0.00      B    H  
ATOM   4578  O   HOH B1520      38.557   5.334   8.973  1.00  0.00      B    O  
ATOM   4579  H1  HOH B1520      39.305   4.844   8.456  1.00  0.00      B    H  
ATOM   4580  H2  HOH B1520      37.684   4.758   8.927  1.00  0.00      B    H  
ATOM   4581  O   HOH B1521       3.589  28.987  26.516  1.00  0.00      B    O  
ATOM   4582  H1  HOH B1521       2.665  29.417  26.280  1.00  0.00      B    H  
ATOM   4583  H2  HOH B1521       4.174  29.236  25.743  1.00  0.00      B    H  
ATOM   4584  O   HOH B1522      18.022  35.672  26.399  1.00  0.00      B    O  
ATOM   4585  H1  HOH B1522      18.471  35.602  27.309  1.00  0.00      B    H  
ATOM   4586  H2  HOH B1522      18.505  36.422  25.952  1.00  0.00      B    H  
ATOM   4587  O   HOH B1523      19.341  22.265  34.454  1.00  0.00      B    O  
ATOM   4588  H1  HOH B1523      19.175  22.666  35.406  1.00  0.00      B    H  
ATOM   4589  H2  HOH B1523      20.313  22.066  34.276  1.00  0.00      B    H  
ATOM   4590  O   HOH B1524      30.669  31.091   9.784  1.00  0.00      B    O  
ATOM   4591  H1  HOH B1524      29.873  31.640   9.671  1.00  0.00      B    H  
ATOM   4592  H2  HOH B1524      31.332  31.634  10.294  1.00  0.00      B    H  
ATOM   4593  O   HOH B1525      35.944  29.267   8.779  1.00  0.00      B    O  
ATOM   4594  H1  HOH B1525      36.488  29.742   8.080  1.00  0.00      B    H  
ATOM   4595  H2  HOH B1525      36.216  29.715   9.595  1.00  0.00      B    H  
ATOM   4596  O   HOH B1526       3.344  33.888  17.132  1.00  0.00      B    O  
ATOM   4597  H1  HOH B1526       2.620  33.459  16.480  1.00  0.00      B    H  
ATOM   4598  H2  HOH B1526       3.681  33.116  17.684  1.00  0.00      B    H  
ATOM   4599  O   HOH B1527      11.382   0.618  18.315  1.00  0.00      B    O  
ATOM   4600  H1  HOH B1527      11.230   1.608  18.417  1.00  0.00      B    H  
ATOM   4601  H2  HOH B1527      11.948   0.261  19.043  1.00  0.00      B    H  
ATOM   4602  O   HOH B1528      22.000  34.314  13.669  1.00  0.00      B    O  
ATOM   4603  H1  HOH B1528      21.225  33.665  13.657  1.00  0.00      B    H  
ATOM   4604  H2  HOH B1528      22.674  34.071  12.964  1.00  0.00      B    H  
ATOM   4605  O   HOH B1529      39.009   8.100   8.404  1.00  0.00      B    O  
ATOM   4606  H1  HOH B1529      38.241   8.735   8.470  1.00  0.00      B    H  
ATOM   4607  H2  HOH B1529      38.707   7.131   8.529  1.00  0.00      B    H  
ATOM   4608  O   HOH B1530      22.561   5.681  32.919  1.00  0.00      B    O  
ATOM   4609  H1  HOH B1530      22.641   6.662  32.851  1.00  0.00      B    H  
ATOM   4610  H2  HOH B1530      21.649   5.412  32.649  1.00  0.00      B    H  
ATOM   4611  O   HOH B1531       8.677   7.215  10.842  1.00  0.00      B    O  
ATOM   4612  H1  HOH B1531       8.745   8.211  10.760  1.00  0.00      B    H  
ATOM   4613  H2  HOH B1531       8.049   7.083  11.687  1.00  0.00      B    H  
ATOM   4614  O   HOH B1532       5.254  15.588  25.228  1.00  0.00      B    O  
ATOM   4615  H1  HOH B1532       5.044  15.213  26.156  1.00  0.00      B    H  
ATOM   4616  H2  HOH B1532       4.423  15.305  24.692  1.00  0.00      B    H  
ATOM   4617  O   HOH B1533      28.997  24.141   6.096  1.00  0.00      B    O  
ATOM   4618  H1  HOH B1533      28.327  23.784   6.737  1.00  0.00      B    H  
ATOM   4619  H2  HOH B1533      29.625  24.642   6.709  1.00  0.00      B    H  
ATOM   4620  O   HOH B1534       3.459  14.938  17.001  1.00  0.00      B    O  
ATOM   4621  H1  HOH B1534       3.085  14.170  17.618  1.00  0.00      B    H  
ATOM   4622  H2  HOH B1534       4.435  15.066  17.176  1.00  0.00      B    H  
ATOM   4623  O   HOH B1535      11.202  29.400  34.494  1.00  0.00      B    O  
ATOM   4624  H1  HOH B1535      11.734  29.408  35.415  1.00  0.00      B    H  
ATOM   4625  H2  HOH B1535      10.211  29.538  34.692  1.00  0.00      B    H  
ATOM   4626  O   HOH B1536      18.751  25.888  30.160  1.00  0.00      B    O  
ATOM   4627  H1  HOH B1536      18.356  25.653  31.087  1.00  0.00      B    H  
ATOM   4628  H2  HOH B1536      19.411  25.111  29.990  1.00  0.00      B    H  
ATOM   4629  O   HOH B1537      18.529  37.576   7.375  1.00  0.00      B    O  
ATOM   4630  H1  HOH B1537      18.545  37.298   6.402  1.00  0.00      B    H  
ATOM   4631  H2  HOH B1537      19.231  38.313   7.414  1.00  0.00      B    H  
ATOM   4632  O   HOH B1538      32.028   0.766  14.115  1.00  0.00      B    O  
ATOM   4633  H1  HOH B1538      31.631   0.410  14.945  1.00  0.00      B    H  
ATOM   4634  H2  HOH B1538      32.395   1.662  14.360  1.00  0.00      B    H  
ATOM   4635  O   HOH B1539      37.768   7.752  21.732  1.00  0.00      B    O  
ATOM   4636  H1  HOH B1539      37.695   8.755  21.587  1.00  0.00      B    H  
ATOM   4637  H2  HOH B1539      37.208   7.521  22.549  1.00  0.00      B    H  
ATOM   4638  O   HOH B1540      26.823  20.356   1.353  1.00  0.00      B    O  
ATOM   4639  H1  HOH B1540      27.119  21.335   1.461  1.00  0.00      B    H  
ATOM   4640  H2  HOH B1540      27.635  19.748   1.132  1.00  0.00      B    H  
ATOM   4641  O   HOH B1541      30.373   0.279   7.008  1.00  0.00      B    O  
ATOM   4642  H1  HOH B1541      31.093   0.920   6.741  1.00  0.00      B    H  
ATOM   4643  H2  HOH B1541      29.730   0.209   6.233  1.00  0.00      B    H  
ATOM   4644  O   HOH B1542      37.584  11.830  23.759  1.00  0.00      B    O  
ATOM   4645  H1  HOH B1542      37.896  10.873  23.824  1.00  0.00      B    H  
ATOM   4646  H2  HOH B1542      38.349  12.378  23.492  1.00  0.00      B    H  
ATOM   4647  O   HOH B1543      37.774  27.447   0.645  1.00  0.00      B    O  
ATOM   4648  H1  HOH B1543      38.359  27.805  -0.093  1.00  0.00      B    H  
ATOM   4649  H2  HOH B1543      37.859  26.461   0.546  1.00  0.00      B    H  
ATOM   4650  O   HOH B1544      12.483  20.286  13.619  1.00  0.00      B    O  
ATOM   4651  H1  HOH B1544      13.410  19.987  13.466  1.00  0.00      B    H  
ATOM   4652  H2  HOH B1544      11.915  19.527  14.004  1.00  0.00      B    H  
ATOM   4653  O   HOH B1545      30.252  30.658   7.119  1.00  0.00      B    O  
ATOM   4654  H1  HOH B1545      30.642  31.463   6.673  1.00  0.00      B    H  
ATOM   4655  H2  HOH B1545      29.956  30.971   8.047  1.00  0.00      B    H  
ATOM   4656  O   HOH B1546      29.740   5.325  28.059  1.00  0.00      B    O  
ATOM   4657  H1  HOH B1546      29.223   6.178  27.788  1.00  0.00      B    H  
ATOM   4658  H2  HOH B1546      30.163   5.528  28.941  1.00  0.00      B    H  
ATOM   4659  O   HOH B1547      21.706  21.439  29.289  1.00  0.00      B    O  
ATOM   4660  H1  HOH B1547      22.645  21.737  29.608  1.00  0.00      B    H  
ATOM   4661  H2  HOH B1547      21.459  20.601  29.861  1.00  0.00      B    H  
ATOM   4662  O   HOH B1548      24.616  36.255  22.412  1.00  0.00      B    O  
ATOM   4663  H1  HOH B1548      24.790  37.070  21.904  1.00  0.00      B    H  
ATOM   4664  H2  HOH B1548      23.623  36.075  22.509  1.00  0.00      B    H  
ATOM   4665  O   HOH B1549      11.208   9.069   3.790  1.00  0.00      B    O  
ATOM   4666  H1  HOH B1549      11.141   8.172   4.277  1.00  0.00      B    H  
ATOM   4667  H2  HOH B1549      11.720   9.720   4.391  1.00  0.00      B    H  
ATOM   4668  O   HOH B1550      30.213  24.562  34.898  1.00  0.00      B    O  
ATOM   4669  H1  HOH B1550      30.109  24.662  33.884  1.00  0.00      B    H  
ATOM   4670  H2  HOH B1550      31.228  24.526  35.033  1.00  0.00      B    H  
ATOM   4671  O   HOH B1551      28.857   1.739  16.507  1.00  0.00      B    O  
ATOM   4672  H1  HOH B1551      28.072   1.492  15.806  1.00  0.00      B    H  
ATOM   4673  H2  HOH B1551      29.233   0.844  16.782  1.00  0.00      B    H  
ATOM   4674  O   HOH B1552      17.650  21.422  37.425  1.00  0.00      B    O  
ATOM   4675  H1  HOH B1552      16.675  21.562  37.748  1.00  0.00      B    H  
ATOM   4676  H2  HOH B1552      17.586  21.107  36.415  1.00  0.00      B    H  
ATOM   4677  O   HOH B1553      33.511   2.745  20.589  1.00  0.00      B    O  
ATOM   4678  H1  HOH B1553      33.628   3.449  19.849  1.00  0.00      B    H  
ATOM   4679  H2  HOH B1553      34.211   2.024  20.483  1.00  0.00      B    H  
ATOM   4680  O   HOH B1554      21.193  24.994  24.081  1.00  0.00      B    O  
ATOM   4681  H1  HOH B1554      20.298  24.476  23.991  1.00  0.00      B    H  
ATOM   4682  H2  HOH B1554      21.547  25.052  23.152  1.00  0.00      B    H  
ATOM   4683  O   HOH B1555      28.001  27.160  16.606  1.00  0.00      B    O  
ATOM   4684  H1  HOH B1555      28.809  27.309  17.187  1.00  0.00      B    H  
ATOM   4685  H2  HOH B1555      27.200  27.618  17.034  1.00  0.00      B    H  
ATOM   4686  O   HOH B1556      15.003  27.067  14.147  1.00  0.00      B    O  
ATOM   4687  H1  HOH B1556      15.308  26.491  13.388  1.00  0.00      B    H  
ATOM   4688  H2  HOH B1556      15.307  26.585  14.960  1.00  0.00      B    H  
ATOM   4689  O   HOH B1557      35.181  21.050  34.449  1.00  0.00      B    O  
ATOM   4690  H1  HOH B1557      34.971  21.067  35.446  1.00  0.00      B    H  
ATOM   4691  H2  HOH B1557      34.373  20.635  33.992  1.00  0.00      B    H  
ATOM   4692  O   HOH B1558      32.133  10.404   2.282  1.00  0.00      B    O  
ATOM   4693  H1  HOH B1558      32.472  11.294   2.566  1.00  0.00      B    H  
ATOM   4694  H2  HOH B1558      32.809   9.710   2.401  1.00  0.00      B    H  
ATOM   4695  O   HOH B1559      33.938  30.304  15.324  1.00  0.00      B    O  
ATOM   4696  H1  HOH B1559      34.001  31.235  15.811  1.00  0.00      B    H  
ATOM   4697  H2  HOH B1559      34.111  29.627  16.041  1.00  0.00      B    H  
ATOM   4698  O   HOH B1560      29.048   2.732  22.461  1.00  0.00      B    O  
ATOM   4699  H1  HOH B1560      28.941   3.075  23.426  1.00  0.00      B    H  
ATOM   4700  H2  HOH B1560      29.884   2.188  22.502  1.00  0.00      B    H  
ATOM   4701  O   HOH B1561      26.267  33.771  22.008  1.00  0.00      B    O  
ATOM   4702  H1  HOH B1561      25.526  34.426  22.126  1.00  0.00      B    H  
ATOM   4703  H2  HOH B1561      25.972  32.890  22.309  1.00  0.00      B    H  
ATOM   4704  O   HOH B1562       6.472  31.985  37.264  1.00  0.00      B    O  
ATOM   4705  H1  HOH B1562       5.688  31.361  37.040  1.00  0.00      B    H  
ATOM   4706  H2  HOH B1562       6.561  32.834  36.713  1.00  0.00      B    H  
ATOM   4707  O   HOH B1563      28.921  33.372  21.898  1.00  0.00      B    O  
ATOM   4708  H1  HOH B1563      28.922  32.405  22.006  1.00  0.00      B    H  
ATOM   4709  H2  HOH B1563      27.933  33.675  21.928  1.00  0.00      B    H  
ATOM   4710  O   HOH B1564      27.661  38.608  22.500  1.00  0.00      B    O  
ATOM   4711  H1  HOH B1564      27.766  37.731  22.082  1.00  0.00      B    H  
ATOM   4712  H2  HOH B1564      28.055  39.296  21.845  1.00  0.00      B    H  
ATOM   4713  O   HOH B1565      35.129   6.208  19.776  1.00  0.00      B    O  
ATOM   4714  H1  HOH B1565      35.410   5.338  19.318  1.00  0.00      B    H  
ATOM   4715  H2  HOH B1565      35.419   6.977  19.175  1.00  0.00      B    H  
ATOM   4716  O   HOH B1566      17.785  18.234  28.040  1.00  0.00      B    O  
ATOM   4717  H1  HOH B1566      18.183  17.345  28.241  1.00  0.00      B    H  
ATOM   4718  H2  HOH B1566      18.022  18.854  28.782  1.00  0.00      B    H  
ATOM   4719  O   HOH B1567      27.164  14.034  32.774  1.00  0.00      B    O  
ATOM   4720  H1  HOH B1567      27.986  14.008  32.223  1.00  0.00      B    H  
ATOM   4721  H2  HOH B1567      27.326  14.463  33.650  1.00  0.00      B    H  
ATOM   4722  O   HOH B1568       8.112   2.739   0.631  1.00  0.00      B    O  
ATOM   4723  H1  HOH B1568       8.727   3.348   1.043  1.00  0.00      B    H  
ATOM   4724  H2  HOH B1568       7.662   3.254  -0.145  1.00  0.00      B    H  
ATOM   4725  O   HOH B1569      38.516  18.361  19.498  1.00  0.00      B    O  
ATOM   4726  H1  HOH B1569      38.629  18.226  20.493  1.00  0.00      B    H  
ATOM   4727  H2  HOH B1569      38.273  17.437  19.169  1.00  0.00      B    H  
ATOM   4728  O   HOH B1570      34.683  28.987   3.495  1.00  0.00      B    O  
ATOM   4729  H1  HOH B1570      34.123  28.126   3.309  1.00  0.00      B    H  
ATOM   4730  H2  HOH B1570      34.070  29.564   4.067  1.00  0.00      B    H  
ATOM   4731  O   HOH B1571      28.175  24.810  11.987  1.00  0.00      B    O  
ATOM   4732  H1  HOH B1571      28.322  23.874  12.063  1.00  0.00      B    H  
ATOM   4733  H2  HOH B1571      27.161  24.951  11.880  1.00  0.00      B    H  
ATOM   4734  O   HOH B1572      17.556  33.849   8.623  1.00  0.00      B    O  
ATOM   4735  H1  HOH B1572      17.170  33.449   7.785  1.00  0.00      B    H  
ATOM   4736  H2  HOH B1572      18.481  34.168   8.449  1.00  0.00      B    H  
ATOM   4737  O   HOH B1573      28.339   7.687  15.247  1.00  0.00      B    O  
ATOM   4738  H1  HOH B1573      27.855   7.087  15.987  1.00  0.00      B    H  
ATOM   4739  H2  HOH B1573      27.800   8.569  15.201  1.00  0.00      B    H  
ATOM   4740  O   HOH B1574      23.559   9.662  24.392  1.00  0.00      B    O  
ATOM   4741  H1  HOH B1574      23.255   8.805  23.954  1.00  0.00      B    H  
ATOM   4742  H2  HOH B1574      24.306   9.389  25.039  1.00  0.00      B    H  
ATOM   4743  O   HOH B1575      22.604  27.546  22.441  1.00  0.00      B    O  
ATOM   4744  H1  HOH B1575      22.556  26.594  22.152  1.00  0.00      B    H  
ATOM   4745  H2  HOH B1575      21.864  28.131  22.009  1.00  0.00      B    H  
ATOM   4746  O   HOH B1576      27.452  37.832   6.288  1.00  0.00      B    O  
ATOM   4747  H1  HOH B1576      26.794  37.239   5.693  1.00  0.00      B    H  
ATOM   4748  H2  HOH B1576      28.185  38.203   5.665  1.00  0.00      B    H  
ATOM   4749  O   HOH B1577      30.984  22.018  29.608  1.00  0.00      B    O  
ATOM   4750  H1  HOH B1577      31.549  22.861  29.375  1.00  0.00      B    H  
ATOM   4751  H2  HOH B1577      30.779  21.541  28.762  1.00  0.00      B    H  
ATOM   4752  O   HOH B1578      31.148  15.866   2.558  1.00  0.00      B    O  
ATOM   4753  H1  HOH B1578      31.008  16.554   3.325  1.00  0.00      B    H  
ATOM   4754  H2  HOH B1578      32.100  16.015   2.227  1.00  0.00      B    H  
ATOM   4755  O   HOH B1579       8.858  33.730  18.502  1.00  0.00      B    O  
ATOM   4756  H1  HOH B1579       7.960  33.204  18.639  1.00  0.00      B    H  
ATOM   4757  H2  HOH B1579       9.635  33.086  18.715  1.00  0.00      B    H  
ATOM   4758  O   HOH B1580      34.923  27.148  14.264  1.00  0.00      B    O  
ATOM   4759  H1  HOH B1580      35.499  26.979  13.464  1.00  0.00      B    H  
ATOM   4760  H2  HOH B1580      35.383  27.693  14.966  1.00  0.00      B    H  
ATOM   4761  O   HOH B1581      17.151  19.715   0.635  1.00  0.00      B    O  
ATOM   4762  H1  HOH B1581      16.202  19.710   1.094  1.00  0.00      B    H  
ATOM   4763  H2  HOH B1581      17.368  20.595   0.152  1.00  0.00      B    H  
ATOM   4764  O   HOH B1582      19.188  19.869   6.708  1.00  0.00      B    O  
ATOM   4765  H1  HOH B1582      19.219  18.850   6.747  1.00  0.00      B    H  
ATOM   4766  H2  HOH B1582      19.697  20.216   7.490  1.00  0.00      B    H  
ATOM   4767  O   HOH B1583      27.349   3.672  17.926  1.00  0.00      B    O  
ATOM   4768  H1  HOH B1583      27.526   2.817  17.433  1.00  0.00      B    H  
ATOM   4769  H2  HOH B1583      27.420   3.449  18.954  1.00  0.00      B    H  
ATOM   4770  O   HOH B1584      38.813  20.958  20.595  1.00  0.00      B    O  
ATOM   4771  H1  HOH B1584      39.207  20.756  21.506  1.00  0.00      B    H  
ATOM   4772  H2  HOH B1584      38.619  19.994  20.175  1.00  0.00      B    H  
ATOM   4773  O   HOH B1585      25.368  38.999   3.137  1.00  0.00      B    O  
ATOM   4774  H1  HOH B1585      24.756  38.294   2.752  1.00  0.00      B    H  
ATOM   4775  H2  HOH B1585      26.111  39.126   2.495  1.00  0.00      B    H  
ATOM   4776  O   HOH B1586      23.995  32.582   0.587  1.00  0.00      B    O  
ATOM   4777  H1  HOH B1586      23.863  32.093   1.475  1.00  0.00      B    H  
ATOM   4778  H2  HOH B1586      24.448  31.899   0.016  1.00  0.00      B    H  
ATOM   4779  O   HOH B1587      39.280  27.560  27.348  1.00  0.00      B    O  
ATOM   4780  H1  HOH B1587      39.396  28.466  26.927  1.00  0.00      B    H  
ATOM   4781  H2  HOH B1587      38.731  27.655  28.210  1.00  0.00      B    H  
ATOM   4782  O   HOH B1588      32.845  23.649  17.403  1.00  0.00      B    O  
ATOM   4783  H1  HOH B1588      33.224  23.416  18.329  1.00  0.00      B    H  
ATOM   4784  H2  HOH B1588      33.204  22.992  16.694  1.00  0.00      B    H  
ATOM   4785  O   HOH B1589       9.255  21.865   6.292  1.00  0.00      B    O  
ATOM   4786  H1  HOH B1589       8.522  21.491   6.874  1.00  0.00      B    H  
ATOM   4787  H2  HOH B1589      10.168  21.619   6.667  1.00  0.00      B    H  
ATOM   4788  O   HOH B1590       7.990  21.264  27.303  1.00  0.00      B    O  
ATOM   4789  H1  HOH B1590       8.351  21.116  26.421  1.00  0.00      B    H  
ATOM   4790  H2  HOH B1590       8.097  22.247  27.429  1.00  0.00      B    H  
ATOM   4791  O   HOH B1591      11.696  15.775   4.016  1.00  0.00      B    O  
ATOM   4792  H1  HOH B1591      11.300  16.365   4.754  1.00  0.00      B    H  
ATOM   4793  H2  HOH B1591      11.226  14.834   4.028  1.00  0.00      B    H  
ATOM   4794  O   HOH B1592      19.892  24.160  20.515  1.00  0.00      B    O  
ATOM   4795  H1  HOH B1592      19.427  23.370  20.178  1.00  0.00      B    H  
ATOM   4796  H2  HOH B1592      19.231  24.857  20.768  1.00  0.00      B    H  
ATOM   4797  O   HOH B1593      23.610  26.644  29.072  1.00  0.00      B    O  
ATOM   4798  H1  HOH B1593      24.546  26.663  29.505  1.00  0.00      B    H  
ATOM   4799  H2  HOH B1593      23.723  26.527  28.071  1.00  0.00      B    H  
ATOM   4800  O   HOH B1594       2.271  18.140   4.025  1.00  0.00      B    O  
ATOM   4801  H1  HOH B1594       1.805  17.486   4.662  1.00  0.00      B    H  
ATOM   4802  H2  HOH B1594       2.363  17.749   3.126  1.00  0.00      B    H  
ATOM   4803  O   HOH B1595      15.820  23.734  32.864  1.00  0.00      B    O  
ATOM   4804  H1  HOH B1595      15.348  24.133  32.007  1.00  0.00      B    H  
ATOM   4805  H2  HOH B1595      16.779  24.125  32.879  1.00  0.00      B    H  
ATOM   4806  O   HOH B1596      30.698   9.137  33.848  1.00  0.00      B    O  
ATOM   4807  H1  HOH B1596      30.483   9.154  32.858  1.00  0.00      B    H  
ATOM   4808  H2  HOH B1596      31.384   9.887  33.984  1.00  0.00      B    H  
ATOM   4809  O   HOH B1597      26.622   5.336  29.630  1.00  0.00      B    O  
ATOM   4810  H1  HOH B1597      25.780   5.259  30.155  1.00  0.00      B    H  
ATOM   4811  H2  HOH B1597      27.339   4.844  30.112  1.00  0.00      B    H  
ATOM   4812  O   HOH B1598      22.278  31.046  24.281  1.00  0.00      B    O  
ATOM   4813  H1  HOH B1598      22.668  30.153  24.489  1.00  0.00      B    H  
ATOM   4814  H2  HOH B1598      22.936  31.502  23.706  1.00  0.00      B    H  
ATOM   4815  O   HOH B1599      18.878  14.634  32.976  1.00  0.00      B    O  
ATOM   4816  H1  HOH B1599      17.896  14.883  32.842  1.00  0.00      B    H  
ATOM   4817  H2  HOH B1599      18.808  13.903  33.668  1.00  0.00      B    H  
ATOM   4818  O   HOH B1600       5.331  33.376  15.151  1.00  0.00      B    O  
ATOM   4819  H1  HOH B1600       6.051  32.738  15.501  1.00  0.00      B    H  
ATOM   4820  H2  HOH B1600       5.137  34.110  15.794  1.00  0.00      B    H  
ATOM   4821  O   HOH B1601      18.547  29.655  11.591  1.00  0.00      B    O  
ATOM   4822  H1  HOH B1601      18.509  28.868  10.977  1.00  0.00      B    H  
ATOM   4823  H2  HOH B1601      17.973  30.394  11.124  1.00  0.00      B    H  
ATOM   4824  O   HOH B1602       5.093  34.286   6.493  1.00  0.00      B    O  
ATOM   4825  H1  HOH B1602       5.352  34.521   7.462  1.00  0.00      B    H  
ATOM   4826  H2  HOH B1602       5.343  33.317   6.332  1.00  0.00      B    H  
ATOM   4827  O   HOH B1603      14.286  15.611   8.344  1.00  0.00      B    O  
ATOM   4828  H1  HOH B1603      13.434  15.130   8.039  1.00  0.00      B    H  
ATOM   4829  H2  HOH B1603      14.526  15.166   9.265  1.00  0.00      B    H  
ATOM   4830  O   HOH B1604      25.318   8.320   6.382  1.00  0.00      B    O  
ATOM   4831  H1  HOH B1604      26.082   8.105   7.042  1.00  0.00      B    H  
ATOM   4832  H2  HOH B1604      25.207   7.544   5.753  1.00  0.00      B    H  
ATOM   4833  O   HOH B1605       1.839  17.060   0.946  1.00  0.00      B    O  
ATOM   4834  H1  HOH B1605       1.255  17.882   1.070  1.00  0.00      B    H  
ATOM   4835  H2  HOH B1605       1.115  16.318   1.063  1.00  0.00      B    H  
ATOM   4836  O   HOH B1606       2.487  23.968  38.568  1.00  0.00      B    O  
ATOM   4837  H1  HOH B1606       2.128  23.033  38.755  1.00  0.00      B    H  
ATOM   4838  H2  HOH B1606       2.162  24.256  37.675  1.00  0.00      B    H  
ATOM   4839  O   HOH B1607      27.149   4.071  12.109  1.00  0.00      B    O  
ATOM   4840  H1  HOH B1607      27.124   4.506  13.088  1.00  0.00      B    H  
ATOM   4841  H2  HOH B1607      26.751   4.767  11.457  1.00  0.00      B    H  
ATOM   4842  O   HOH B1608      23.683  13.151  12.762  1.00  0.00      B    O  
ATOM   4843  H1  HOH B1608      23.939  12.162  12.606  1.00  0.00      B    H  
ATOM   4844  H2  HOH B1608      23.929  13.387  13.726  1.00  0.00      B    H  
ATOM   4845  O   HOH B1609      24.450  10.396   4.881  1.00  0.00      B    O  
ATOM   4846  H1  HOH B1609      24.882   9.717   5.483  1.00  0.00      B    H  
ATOM   4847  H2  HOH B1609      25.096  10.623   4.078  1.00  0.00      B    H  
ATOM   4848  O   HOH B1610      28.792  35.588   3.762  1.00  0.00      B    O  
ATOM   4849  H1  HOH B1610      28.734  34.575   3.996  1.00  0.00      B    H  
ATOM   4850  H2  HOH B1610      27.837  35.910   3.765  1.00  0.00      B    H  
ATOM   4851  O   HOH B1611      30.334  38.734   0.931  1.00  0.00      B    O  
ATOM   4852  H1  HOH B1611      30.707  39.427   1.568  1.00  0.00      B    H  
ATOM   4853  H2  HOH B1611      31.051  38.620   0.164  1.00  0.00      B    H  
ATOM   4854  O   HOH B1612      12.173  26.424   3.974  1.00  0.00      B    O  
ATOM   4855  H1  HOH B1612      11.387  25.853   3.724  1.00  0.00      B    H  
ATOM   4856  H2  HOH B1612      12.464  26.109   4.875  1.00  0.00      B    H  
ATOM   4857  O   HOH B1613       3.740  16.802  35.424  1.00  0.00      B    O  
ATOM   4858  H1  HOH B1613       3.476  17.293  36.332  1.00  0.00      B    H  
ATOM   4859  H2  HOH B1613       4.334  17.378  34.900  1.00  0.00      B    H  
ATOM   4860  O   HOH B1614      29.733   5.977  24.906  1.00  0.00      B    O  
ATOM   4861  H1  HOH B1614      29.112   5.227  25.209  1.00  0.00      B    H  
ATOM   4862  H2  HOH B1614      29.167   6.816  24.876  1.00  0.00      B    H  
ATOM   4863  O   HOH B1615      12.116  14.261   7.327  1.00  0.00      B    O  
ATOM   4864  H1  HOH B1615      12.701  13.499   7.701  1.00  0.00      B    H  
ATOM   4865  H2  HOH B1615      11.692  13.924   6.458  1.00  0.00      B    H  
ATOM   4866  O   HOH B1616      22.318  35.105  25.877  1.00  0.00      B    O  
ATOM   4867  H1  HOH B1616      23.298  35.207  25.563  1.00  0.00      B    H  
ATOM   4868  H2  HOH B1616      22.253  34.488  26.703  1.00  0.00      B    H  
ATOM   4869  O   HOH B1617      31.516  16.623  32.304  1.00  0.00      B    O  
ATOM   4870  H1  HOH B1617      31.087  17.339  31.723  1.00  0.00      B    H  
ATOM   4871  H2  HOH B1617      32.438  16.561  31.985  1.00  0.00      B    H  
ATOM   4872  O   HOH B1618       3.471  15.661   8.165  1.00  0.00      B    O  
ATOM   4873  H1  HOH B1618       4.229  16.020   8.692  1.00  0.00      B    H  
ATOM   4874  H2  HOH B1618       3.754  14.868   7.578  1.00  0.00      B    H  
ATOM   4875  O   HOH B1619      14.720  35.516   3.226  1.00  0.00      B    O  
ATOM   4876  H1  HOH B1619      13.958  35.124   2.699  1.00  0.00      B    H  
ATOM   4877  H2  HOH B1619      14.373  35.722   4.165  1.00  0.00      B    H  
ATOM   4878  O   HOH B1620      10.741   2.475  10.176  1.00  0.00      B    O  
ATOM   4879  H1  HOH B1620      10.309   3.345  10.508  1.00  0.00      B    H  
ATOM   4880  H2  HOH B1620      10.083   1.933   9.669  1.00  0.00      B    H  
ATOM   4881  O   HOH B1621      28.141  35.508  18.454  1.00  0.00      B    O  
ATOM   4882  H1  HOH B1621      29.080  35.909  18.501  1.00  0.00      B    H  
ATOM   4883  H2  HOH B1621      27.964  35.322  17.476  1.00  0.00      B    H  
ATOM   4884  O   HOH B1622      17.935  18.428  10.961  1.00  0.00      B    O  
ATOM   4885  H1  HOH B1622      17.747  18.389  11.928  1.00  0.00      B    H  
ATOM   4886  H2  HOH B1622      18.933  18.562  10.795  1.00  0.00      B    H  
ATOM   4887  O   HOH B1623      36.818  30.475  11.319  1.00  0.00      B    O  
ATOM   4888  H1  HOH B1623      35.933  30.869  11.416  1.00  0.00      B    H  
ATOM   4889  H2  HOH B1623      36.833  29.875  12.137  1.00  0.00      B    H  
ATOM   4890  O   HOH B1624       3.082  27.488   7.095  1.00  0.00      B    O  
ATOM   4891  H1  HOH B1624       2.794  28.163   7.863  1.00  0.00      B    H  
ATOM   4892  H2  HOH B1624       4.055  27.189   7.175  1.00  0.00      B    H  
ATOM   4893  O   HOH B1625      33.050  31.180  25.477  1.00  0.00      B    O  
ATOM   4894  H1  HOH B1625      33.500  30.397  25.092  1.00  0.00      B    H  
ATOM   4895  H2  HOH B1625      33.718  31.832  25.892  1.00  0.00      B    H  
ATOM   4896  O   HOH B1626       8.204  38.901  11.159  1.00  0.00      B    O  
ATOM   4897  H1  HOH B1626       8.072  39.868  11.494  1.00  0.00      B    H  
ATOM   4898  H2  HOH B1626       9.063  38.594  11.547  1.00  0.00      B    H  
ATOM   4899  O   HOH B1627      21.222   1.691   5.372  1.00  0.00      B    O  
ATOM   4900  H1  HOH B1627      22.076   1.479   4.927  1.00  0.00      B    H  
ATOM   4901  H2  HOH B1627      20.739   2.432   4.842  1.00  0.00      B    H  
ATOM   4902  O   HOH B1628      13.915  24.153  34.821  1.00  0.00      B    O  
ATOM   4903  H1  HOH B1628      14.631  24.183  34.132  1.00  0.00      B    H  
ATOM   4904  H2  HOH B1628      14.105  24.921  35.485  1.00  0.00      B    H  
ATOM   4905  O   HOH B1629      25.587  37.256  30.722  1.00  0.00      B    O  
ATOM   4906  H1  HOH B1629      26.073  36.698  31.437  1.00  0.00      B    H  
ATOM   4907  H2  HOH B1629      26.207  37.287  29.919  1.00  0.00      B    H  
ATOM   4908  O   HOH B1630      34.372  11.448  15.792  1.00  0.00      B    O  
ATOM   4909  H1  HOH B1630      34.300  12.154  15.035  1.00  0.00      B    H  
ATOM   4910  H2  HOH B1630      35.291  10.979  15.663  1.00  0.00      B    H  
ATOM   4911  O   HOH B1631      28.482   3.443  36.774  1.00  0.00      B    O  
ATOM   4912  H1  HOH B1631      27.805   3.694  36.023  1.00  0.00      B    H  
ATOM   4913  H2  HOH B1631      29.103   4.247  36.820  1.00  0.00      B    H  
ATOM   4914  O   HOH B1632       2.181   9.484  31.069  1.00  0.00      B    O  
ATOM   4915  H1  HOH B1632       1.312   9.787  31.524  1.00  0.00      B    H  
ATOM   4916  H2  HOH B1632       2.278  10.005  30.264  1.00  0.00      B    H  
ATOM   4917  O   HOH B1633      18.784  34.283  11.289  1.00  0.00      B    O  
ATOM   4918  H1  HOH B1633      18.196  34.875  11.829  1.00  0.00      B    H  
ATOM   4919  H2  HOH B1633      18.211  34.038  10.477  1.00  0.00      B    H  
ATOM   4920  O   HOH B1634      12.665  11.218  36.127  1.00  0.00      B    O  
ATOM   4921  H1  HOH B1634      13.447  10.833  36.629  1.00  0.00      B    H  
ATOM   4922  H2  HOH B1634      12.114  10.431  35.838  1.00  0.00      B    H  
ATOM   4923  O   HOH B1635      10.030  10.796  13.190  1.00  0.00      B    O  
ATOM   4924  H1  HOH B1635      10.086  11.345  14.031  1.00  0.00      B    H  
ATOM   4925  H2  HOH B1635      10.993  10.441  13.049  1.00  0.00      B    H  
ATOM   4926  O   HOH B1636       5.128  10.477  23.047  1.00  0.00      B    O  
ATOM   4927  H1  HOH B1636       5.877   9.958  23.529  1.00  0.00      B    H  
ATOM   4928  H2  HOH B1636       4.253  10.101  23.433  1.00  0.00      B    H  
ATOM   4929  O   HOH B1637      13.995   6.897   3.939  1.00  0.00      B    O  
ATOM   4930  H1  HOH B1637      14.521   6.226   4.456  1.00  0.00      B    H  
ATOM   4931  H2  HOH B1637      13.091   7.115   4.450  1.00  0.00      B    H  
ATOM   4932  O   HOH B1638      38.892  20.407  11.737  1.00  0.00      B    O  
ATOM   4933  H1  HOH B1638      39.231  20.965  10.985  1.00  0.00      B    H  
ATOM   4934  H2  HOH B1638      38.142  19.762  11.438  1.00  0.00      B    H  
ATOM   4935  O   HOH B1639      12.377   6.992  -0.354  1.00  0.00      B    O  
ATOM   4936  H1  HOH B1639      11.631   7.650   0.020  1.00  0.00      B    H
[truncated: 87,809 more chars]
