# Supplementary material for: ECE vs DISP Mechanisms in Anodic Electrolysis of Benzyl Alcohols: Computational Prediction of Microscopic Rate Constants
Source: J Phys Chem C Nanomater Interfaces. 2025 Aug 28;129(36):16076–96. doi: 10.1021/acs.jpcc.5c04347 (PMC12434723; doi:10.1021/acs.jpcc.5c04347)
Supplement: Supplementary file 2 [file jp5c04347_si_002.zip › example_simulation_inputs/QMMM_simulation_bulk_H2O_base_H2O/start_08_-1.059_coords.pdb]

TITLE     MDANALYSIS FRAME 0: Created by PDBWriter
CRYST1   39.149   39.149   39.149  90.00  90.00  90.00 P 1           1
ATOM      1  C00 2ag A   1      17.063  15.395  23.919  1.00  0.00      A    C  
ATOM      2  O01 2ag A   1      17.187  16.206  22.699  1.00  0.00      A    O  
ATOM      3  C02 2ag A   1      16.379  17.177  22.166  1.00  0.00      A    C  
ATOM      4  C03 2ag A   1      16.923  17.957  21.114  1.00  0.00      A    C  
ATOM      5  C04 2ag A   1      16.127  18.957  20.609  1.00  0.00      A    C  
ATOM      6  C05 2ag A   1      14.835  19.308  21.110  1.00  0.00      A    C  
ATOM      7  C06 2ag A   1      14.133  20.438  20.436  1.00  0.00      A    C  
ATOM      8  O07 2ag A   1      12.831  20.706  20.898  1.00  0.00      A    O  
ATOM      9  C08 2ag A   1      14.248  18.370  22.109  1.00  0.00      A    C  
ATOM     10  C09 2ag A   1      15.051  17.390  22.625  1.00  0.00      A    C  
ATOM     11  H0A 2ag A   1      16.300  15.754  24.580  1.00  0.00      A    H  
ATOM     12  H0B 2ag A   1      16.819  14.408  23.549  1.00  0.00      A    H  
ATOM     13  H0C 2ag A   1      18.141  15.415  24.314  1.00  0.00      A    H  
ATOM     14  H0D 2ag A   1      17.929  17.815  20.735  1.00  0.00      A    H  
ATOM     15  H0E 2ag A   1      16.587  19.648  19.836  1.00  0.00      A    H  
ATOM     16  H0F 2ag A   1      13.915  20.007  19.370  1.00  0.00      A    H  
ATOM     17  H0G 2ag A   1      14.912  21.307  20.311  1.00  0.00      A    H  
ATOM     18  H0H 2ag A   1      12.795  21.175  21.768  1.00  0.00      A    H  
ATOM     19  H0I 2ag A   1      13.267  18.536  22.624  1.00  0.00      A    H  
ATOM     20  H0J 2ag A   1      14.693  16.706  23.450  1.00  0.00      A    H  
ATOM     21  O   HOH B   1      14.101  18.942  17.357  1.00  0.00      B    O  
ATOM     22  H1  HOH B   1      14.098  18.040  17.678  1.00  0.00      B    H  
ATOM     23  H2  HOH B   1      13.191  19.122  17.470  1.00  0.00      B    H  
ATOM     24  O   HOH B   2      15.090  24.252  17.650  1.00  0.00      B    O  
ATOM     25  H1  HOH B   2      14.404  24.051  18.295  1.00  0.00      B    H  
ATOM     26  H2  HOH B   2      14.804  25.102  17.178  1.00  0.00      B    H  
ATOM     27  O   HOH B   3      16.756  23.806  19.833  1.00  0.00      B    O  
ATOM     28  H1  HOH B   3      17.497  24.394  20.127  1.00  0.00      B    H  
ATOM     29  H2  HOH B   3      16.191  24.255  19.152  1.00  0.00      B    H  
ATOM     30  O   HOH B   4      11.275  19.294  17.392  1.00  0.00      B    O  
ATOM     31  H1  HOH B   4      11.084  19.197  16.431  1.00  0.00      B    H  
ATOM     32  H2  HOH B   4      11.373  20.226  17.713  1.00  0.00      B    H  
ATOM     33  O   HOH B   5      14.844  23.612  21.784  1.00  0.00      B    O  
ATOM     34  H1  HOH B   5      15.576  23.682  21.098  1.00  0.00      B    H  
ATOM     35  H2  HOH B   5      14.724  24.474  22.139  1.00  0.00      B    H  
ATOM     36  O   HOH B   6      13.263  23.735  19.573  1.00  0.00      B    O  
ATOM     37  H1  HOH B   6      12.351  23.954  19.813  1.00  0.00      B    H  
ATOM     38  H2  HOH B   6      13.763  23.846  20.345  1.00  0.00      B    H  
ATOM     39  O   HOH B   7      16.919  21.273  18.821  1.00  0.00      B    O  
ATOM     40  H1  HOH B   7      16.554  21.430  17.950  1.00  0.00      B    H  
ATOM     41  H2  HOH B   7      17.089  22.124  19.144  1.00  0.00      B    H  
ATOM     42  O   HOH B   8      12.696  21.887  23.152  1.00  0.00      B    O  
ATOM     43  H1  HOH B   8      13.076  21.360  23.878  1.00  0.00      B    H  
ATOM     44  H2  HOH B   8      13.198  22.711  22.978  1.00  0.00      B    H  
ATOM     45  O   HOH B   9      12.366  21.672  18.062  1.00  0.00      B    O  
ATOM     46  H1  HOH B   9      12.695  22.117  18.905  1.00  0.00      B    H  
ATOM     47  H2  HOH B   9      11.855  22.428  17.728  1.00  0.00      B    H  
ATOM     48  O   HOH B  10      13.530  16.724  18.630  1.00  0.00      B    O  
ATOM     49  H1  HOH B  10      14.102  15.912  18.830  1.00  0.00      B    H  
ATOM     50  H2  HOH B  10      13.248  17.040  19.467  1.00  0.00      B    H  
ATOM     51  O   HOH B  11      11.740  18.494  20.173  1.00  0.00      B    O  
ATOM     52  H1  HOH B  11      11.641  18.725  19.233  1.00  0.00      B    H  
ATOM     53  H2  HOH B  11      11.961  19.401  20.541  1.00  0.00      B    H  
ATOM     54  O   HOH B  12      15.336  21.899  16.589  1.00  0.00      B    O  
ATOM     55  H1  HOH B  12      14.518  21.503  16.922  1.00  0.00      B    H  
ATOM     56  H2  HOH B  12      15.416  22.808  17.037  1.00  0.00      B    H  
ATOM     57  O   HOH B  13      36.810  18.918  33.031  1.00  0.00      B    O  
ATOM     58  H1  HOH B  13      36.575  19.440  32.149  1.00  0.00      B    H  
ATOM     59  H2  HOH B  13      36.319  19.320  33.827  1.00  0.00      B    H  
ATOM     60  O   HOH B  14      22.208   7.490  25.036  1.00  0.00      B    O  
ATOM     61  H1  HOH B  14      22.778   8.238  24.645  1.00  0.00      B    H  
ATOM     62  H2  HOH B  14      22.484   7.478  26.007  1.00  0.00      B    H  
ATOM     63  O   HOH B  15      15.072  14.605  18.976  1.00  0.00      B    O  
ATOM     64  H1  HOH B  15      15.143  13.794  19.611  1.00  0.00      B    H  
ATOM     65  H2  HOH B  15      15.258  14.318  17.997  1.00  0.00      B    H  
ATOM     66  O   HOH B  16       0.043  16.576  13.200  1.00  0.00      B    O  
ATOM     67  H1  HOH B  16       0.465  16.791  12.290  1.00  0.00      B    H  
ATOM     68  H2  HOH B  16       0.505  17.239  13.839  1.00  0.00      B    H  
ATOM     69  O   HOH B  17       8.982  21.421  22.192  1.00  0.00      B    O  
ATOM     70  H1  HOH B  17       8.797  20.909  23.044  1.00  0.00      B    H  
ATOM     71  H2  HOH B  17       9.378  20.771  21.447  1.00  0.00      B    H  
ATOM     72  O   HOH B  18      10.022   7.751  10.972  1.00  0.00      B    O  
ATOM     73  H1  HOH B  18       9.028   7.678  11.137  1.00  0.00      B    H  
ATOM     74  H2  HOH B  18      10.397   7.779  11.889  1.00  0.00      B    H  
ATOM     75  O   HOH B  19      12.840  37.753  29.513  1.00  0.00      B    O  
ATOM     76  H1  HOH B  19      12.215  38.475  29.911  1.00  0.00      B    H  
ATOM     77  H2  HOH B  19      12.751  36.980  30.087  1.00  0.00      B    H  
ATOM     78  O   HOH B  20      39.008  35.865  19.277  1.00  0.00      B    O  
ATOM     79  H1  HOH B  20      38.228  35.362  19.697  1.00  0.00      B    H  
ATOM     80  H2  HOH B  20      39.682  35.971  20.080  1.00  0.00      B    H  
ATOM     81  O   HOH B  21      11.702  29.827  31.606  1.00  0.00      B    O  
ATOM     82  H1  HOH B  21      11.059  29.963  30.881  1.00  0.00      B    H  
ATOM     83  H2  HOH B  21      11.224  29.136  32.239  1.00  0.00      B    H  
ATOM     84  O   HOH B  22      19.783   1.520   4.287  1.00  0.00      B    O  
ATOM     85  H1  HOH B  22      20.330   1.731   3.530  1.00  0.00      B    H  
ATOM     86  H2  HOH B  22      19.989   0.535   4.576  1.00  0.00      B    H  
ATOM     87  O   HOH B  23      23.692  17.658  34.714  1.00  0.00      B    O  
ATOM     88  H1  HOH B  23      23.184  16.991  35.257  1.00  0.00      B    H  
ATOM     89  H2  HOH B  23      24.408  17.140  34.228  1.00  0.00      B    H  
ATOM     90  O   HOH B  24      35.405  23.602  27.516  1.00  0.00      B    O  
ATOM     91  H1  HOH B  24      36.336  23.972  27.618  1.00  0.00      B    H  
ATOM     92  H2  HOH B  24      35.449  22.630  27.143  1.00  0.00      B    H  
ATOM     93  O   HOH B  25      16.861   8.059  23.904  1.00  0.00      B    O  
ATOM     94  H1  HOH B  25      17.624   8.025  24.670  1.00  0.00      B    H  
ATOM     95  H2  HOH B  25      16.681   9.055  23.644  1.00  0.00      B    H  
ATOM     96  O   HOH B  26       9.595   5.346  14.430  1.00  0.00      B    O  
ATOM     97  H1  HOH B  26       8.714   5.027  14.002  1.00  0.00      B    H  
ATOM     98  H2  HOH B  26      10.120   4.461  14.500  1.00  0.00      B    H  
ATOM     99  O   HOH B  27       3.796  12.492   8.818  1.00  0.00      B    O  
ATOM    100  H1  HOH B  27       4.265  11.925   9.489  1.00  0.00      B    H  
ATOM    101  H2  HOH B  27       3.625  13.397   9.287  1.00  0.00      B    H  
ATOM    102  O   HOH B  28      33.309  23.679  31.257  1.00  0.00      B    O  
ATOM    103  H1  HOH B  28      34.280  23.594  31.569  1.00  0.00      B    H  
ATOM    104  H2  HOH B  28      33.251  23.254  30.326  1.00  0.00      B    H  
ATOM    105  O   HOH B  29      30.092  39.087  29.967  1.00  0.00      B    O  
ATOM    106  H1  HOH B  29      29.633  39.976  29.810  1.00  0.00      B    H  
ATOM    107  H2  HOH B  29      29.438  38.330  29.872  1.00  0.00      B    H  
ATOM    108  O   HOH B  30      36.474  28.002   3.651  1.00  0.00      B    O  
ATOM    109  H1  HOH B  30      36.979  27.739   2.786  1.00  0.00      B    H  
ATOM    110  H2  HOH B  30      35.730  28.612   3.358  1.00  0.00      B    H  
ATOM    111  O   HOH B  31      33.113  20.235  33.491  1.00  0.00      B    O  
ATOM    112  H1  HOH B  31      33.275  19.879  32.539  1.00  0.00      B    H  
ATOM    113  H2  HOH B  31      32.597  21.114  33.451  1.00  0.00      B    H  
ATOM    114  O   HOH B  32       2.779  35.672  10.917  1.00  0.00      B    O  
ATOM    115  H1  HOH B  32       3.650  35.158  11.013  1.00  0.00      B    H  
ATOM    116  H2  HOH B  32       2.443  35.672   9.970  1.00  0.00      B    H  
ATOM    117  O   HOH B  33      15.798  19.194   3.599  1.00  0.00      B    O  
ATOM    118  H1  HOH B  33      16.359  18.547   4.068  1.00  0.00      B    H  
ATOM    119  H2  HOH B  33      15.517  19.960   4.212  1.00  0.00      B    H  
ATOM    120  O   HOH B  34      27.205  37.866   4.374  1.00  0.00      B    O  
ATOM    121  H1  HOH B  34      27.977  38.388   4.141  1.00  0.00      B    H  
ATOM    122  H2  HOH B  34      27.536  36.903   4.410  1.00  0.00      B    H  
ATOM    123  O   HOH B  35      17.264  12.593  33.971  1.00  0.00      B    O  
ATOM    124  H1  HOH B  35      17.168  12.051  34.849  1.00  0.00      B    H  
ATOM    125  H2  HOH B  35      17.070  13.581  34.246  1.00  0.00      B    H  
ATOM    126  O   HOH B  36      20.705  20.257  27.733  1.00  0.00      B    O  
ATOM    127  H1  HOH B  36      20.859  20.394  26.703  1.00  0.00      B    H  
ATOM    128  H2  HOH B  36      21.474  19.768  28.137  1.00  0.00      B    H  
ATOM    129  O   HOH B  37      28.210  23.709  14.322  1.00  0.00      B    O  
ATOM    130  H1  HOH B  37      27.866  22.749  14.358  1.00  0.00      B    H  
ATOM    131  H2  HOH B  37      27.582  24.190  14.924  1.00  0.00      B    H  
ATOM    132  O   HOH B  38       2.915  19.113  37.092  1.00  0.00      B    O  
ATOM    133  H1  HOH B  38       2.532  18.650  36.270  1.00  0.00      B    H  
ATOM    134  H2  HOH B  38       3.540  19.832  36.801  1.00  0.00      B    H  
ATOM    135  O   HOH B  39      16.426  32.457  26.568  1.00  0.00      B    O  
ATOM    136  H1  HOH B  39      15.669  32.083  27.178  1.00  0.00      B    H  
ATOM    137  H2  HOH B  39      17.170  31.856  26.547  1.00  0.00      B    H  
ATOM    138  O   HOH B  40      35.454   4.618  17.533  1.00  0.00      B    O  
ATOM    139  H1  HOH B  40      35.644   5.581  17.383  1.00  0.00      B    H  
ATOM    140  H2  HOH B  40      35.426   4.439  18.555  1.00  0.00      B    H  
ATOM    141  O   HOH B  41      18.383  25.896  20.417  1.00  0.00      B    O  
ATOM    142  H1  HOH B  41      19.017  25.887  21.167  1.00  0.00      B    H  
ATOM    143  H2  HOH B  41      18.479  26.712  19.787  1.00  0.00      B    H  
ATOM    144  O   HOH B  42      33.057  33.995  19.544  1.00  0.00      B    O  
ATOM    145  H1  HOH B  42      32.459  34.481  18.884  1.00  0.00      B    H  
ATOM    146  H2  HOH B  42      33.650  34.671  20.069  1.00  0.00      B    H  
ATOM    147  O   HOH B  43      23.789  35.322  27.295  1.00  0.00      B    O  
ATOM    148  H1  HOH B  43      23.822  36.104  27.958  1.00  0.00      B    H  
ATOM    149  H2  HOH B  43      24.307  35.574  26.453  1.00  0.00      B    H  
ATOM    150  O   HOH B  44      27.634  32.177  37.620  1.00  0.00      B    O  
ATOM    151  H1  HOH B  44      27.686  31.219  37.298  1.00  0.00      B    H  
ATOM    152  H2  HOH B  44      28.563  32.520  37.588  1.00  0.00      B    H  
ATOM    153  O   HOH B  45      31.955  23.455  23.227  1.00  0.00      B    O  
ATOM    154  H1  HOH B  45      32.874  23.551  22.911  1.00  0.00      B    H  
ATOM    155  H2  HOH B  45      31.928  23.089  24.172  1.00  0.00      B    H  
ATOM    156  O   HOH B  46      27.030  33.232  34.994  1.00  0.00      B    O  
ATOM    157  H1  HOH B  46      26.939  32.402  34.473  1.00  0.00      B    H  
ATOM    158  H2  HOH B  46      27.462  33.029  35.899  1.00  0.00      B    H  
ATOM    159  O   HOH B  47      37.537   5.205  38.091  1.00  0.00      B    O  
ATOM    160  H1  HOH B  47      37.964   5.204  37.150  1.00  0.00      B    H  
ATOM    161  H2  HOH B  47      37.504   4.244  38.424  1.00  0.00      B    H  
ATOM    162  O   HOH B  48      17.409  30.145  16.480  1.00  0.00      B    O  
ATOM    163  H1  HOH B  48      16.822  30.974  16.454  1.00  0.00      B    H  
ATOM    164  H2  HOH B  48      18.317  30.424  16.141  1.00  0.00      B    H  
ATOM    165  O   HOH B  49      29.786  24.274  19.174  1.00  0.00      B    O  
ATOM    166  H1  HOH B  49      30.349  23.582  18.627  1.00  0.00      B    H  
ATOM    167  H2  HOH B  49      30.385  25.010  19.594  1.00  0.00      B    H  
ATOM    168  O   HOH B  50      30.533   0.719  12.548  1.00  0.00      B    O  
ATOM    169  H1  HOH B  50      31.235   0.804  11.875  1.00  0.00      B    H  
ATOM    170  H2  HOH B  50      29.890   1.437  12.349  1.00  0.00      B    H  
ATOM    171  O   HOH B  51      10.754  34.907  29.352  1.00  0.00      B    O  
ATOM    172  H1  HOH B  51      11.472  34.594  28.716  1.00  0.00      B    H  
ATOM    173  H2  HOH B  51      11.191  35.063  30.291  1.00  0.00      B    H  
ATOM    174  O   HOH B  52      14.348  32.846   7.312  1.00  0.00      B    O  
ATOM    175  H1  HOH B  52      14.547  31.960   6.884  1.00  0.00      B    H  
ATOM    176  H2  HOH B  52      13.654  33.259   6.750  1.00  0.00      B    H  
ATOM    177  O   HOH B  53      14.885   3.711   8.581  1.00  0.00      B    O  
ATOM    178  H1  HOH B  53      15.599   3.613   9.250  1.00  0.00      B    H  
ATOM    179  H2  HOH B  53      14.189   4.327   8.919  1.00  0.00      B    H  
ATOM    180  O   HOH B  54      25.341  33.107  27.597  1.00  0.00      B    O  
ATOM    181  H1  HOH B  54      24.628  33.851  27.513  1.00  0.00      B    H  
ATOM    182  H2  HOH B  54      25.919  33.187  26.748  1.00  0.00      B    H  
ATOM    183  O   HOH B  55       9.246  34.672  19.327  1.00  0.00      B    O  
ATOM    184  H1  HOH B  55       8.462  34.600  20.002  1.00  0.00      B    H  
ATOM    185  H2  HOH B  55       9.662  33.769  19.279  1.00  0.00      B    H  
ATOM    186  O   HOH B  56      28.260  35.683  18.104  1.00  0.00      B    O  
ATOM    187  H1  HOH B  56      27.751  34.792  18.260  1.00  0.00      B    H  
ATOM    188  H2  HOH B  56      27.679  36.440  18.399  1.00  0.00      B    H  
ATOM    189  O   HOH B  57      28.055  25.476  37.062  1.00  0.00      B    O  
ATOM    190  H1  HOH B  57      27.384  25.992  37.621  1.00  0.00      B    H  
ATOM    191  H2  HOH B  57      27.986  25.786  36.094  1.00  0.00      B    H  
ATOM    192  O   HOH B  58      32.918  34.192   0.074  1.00  0.00      B    O  
ATOM    193  H1  HOH B  58      31.956  34.489   0.152  1.00  0.00      B    H  
ATOM    194  H2  HOH B  58      33.003  33.315   0.614  1.00  0.00      B    H  
ATOM    195  O   HOH B  59      13.140  35.075  18.992  1.00  0.00      B    O  
ATOM    196  H1  HOH B  59      13.833  35.161  18.171  1.00  0.00      B    H  
ATOM    197  H2  HOH B  59      12.243  35.353  18.591  1.00  0.00      B    H  
ATOM    198  O   HOH B  60      35.656   6.984  28.789  1.00  0.00      B    O  
ATOM    199  H1  HOH B  60      36.421   6.946  29.447  1.00  0.00      B    H  
ATOM    200  H2  HOH B  60      36.078   7.660  28.126  1.00  0.00      B    H  
ATOM    201  O   HOH B  61      30.499  10.372  14.656  1.00  0.00      B    O  
ATOM    202  H1  HOH B  61      30.900  11.317  14.777  1.00  0.00      B    H  
ATOM    203  H2  HOH B  61      30.120  10.100  15.530  1.00  0.00      B    H  
ATOM    204  O   HOH B  62      33.734   5.575  27.352  1.00  0.00      B    O  
ATOM    205  H1  HOH B  62      34.613   5.826  27.892  1.00  0.00      B    H  
ATOM    206  H2  HOH B  62      33.446   6.462  26.962  1.00  0.00      B    H  
ATOM    207  O   HOH B  63      30.175  39.200  19.538  1.00  0.00      B    O  
ATOM    208  H1  HOH B  63      30.256  38.624  20.403  1.00  0.00      B    H  
ATOM    209  H2  HOH B  63      30.837  38.845  18.890  1.00  0.00      B    H  
ATOM    210  O   HOH B  64       2.108  14.656  24.268  1.00  0.00      B    O  
ATOM    211  H1  HOH B  64       2.558  15.461  24.692  1.00  0.00      B    H  
ATOM    212  H2  HOH B  64       2.779  14.112  23.749  1.00  0.00      B    H  
ATOM    213  O   HOH B  65      16.467  10.174  26.476  1.00  0.00      B    O  
ATOM    214  H1  HOH B  65      17.168   9.577  26.152  1.00  0.00      B    H  
ATOM    215  H2  HOH B  65      16.593  11.046  25.983  1.00  0.00      B    H  
ATOM    216  O   HOH B  66      11.248   8.508   4.990  1.00  0.00      B    O  
ATOM    217  H1  HOH B  66      10.348   8.801   5.187  1.00  0.00      B    H  
ATOM    218  H2  HOH B  66      11.227   7.500   4.749  1.00  0.00      B    H  
ATOM    219  O   HOH B  67      32.837  30.360  38.113  1.00  0.00      B    O  
ATOM    220  H1  HOH B  67      32.846  29.751  38.900  1.00  0.00      B    H  
ATOM    221  H2  HOH B  67      32.041  30.105  37.502  1.00  0.00      B    H  
ATOM    222  O   HOH B  68      18.876   9.092  30.683  1.00  0.00      B    O  
ATOM    223  H1  HOH B  68      18.386   8.159  30.682  1.00  0.00      B    H  
ATOM    224  H2  HOH B  68      18.330   9.646  30.082  1.00  0.00      B    H  
ATOM    225  O   HOH B  69      24.384  13.656  16.590  1.00  0.00      B    O  
ATOM    226  H1  HOH B  69      25.400  13.886  16.412  1.00  0.00      B    H  
ATOM    227  H2  HOH B  69      23.787  14.167  15.921  1.00  0.00      B    H  
ATOM    228  O   HOH B  70       3.723  30.243  30.086  1.00  0.00      B    O  
ATOM    229  H1  HOH B  70       2.733  30.393  30.112  1.00  0.00      B    H  
ATOM    230  H2  HOH B  70       3.976  29.257  30.360  1.00  0.00      B    H  
ATOM    231  O   HOH B  71      27.136  20.283  25.138  1.00  0.00      B    O  
ATOM    232  H1  HOH B  71      27.653  21.047  25.624  1.00  0.00      B    H  
ATOM    233  H2  HOH B  71      27.523  19.435  25.533  1.00  0.00      B    H  
ATOM    234  O   HOH B  72      27.037  27.294   0.926  1.00  0.00      B    O  
ATOM    235  H1  HOH B  72      26.374  26.632   0.507  1.00  0.00      B    H  
ATOM    236  H2  HOH B  72      26.539  27.870   1.592  1.00  0.00      B    H  
ATOM    237  O   HOH B  73       4.732  34.272  31.326  1.00  0.00      B    O  
ATOM    238  H1  HOH B  73       4.153  34.635  30.619  1.00  0.00      B    H  
ATOM    239  H2  HOH B  73       4.158  34.212  32.191  1.00  0.00      B    H  
ATOM    240  O   HOH B  74      28.578  10.675  17.098  1.00  0.00      B    O  
ATOM    241  H1  HOH B  74      27.707  10.972  17.416  1.00  0.00      B    H  
ATOM    242  H2  HOH B  74      29.118  11.507  17.004  1.00  0.00      B    H  
ATOM    243  O   HOH B  75      37.504   7.757  12.750  1.00  0.00      B    O  
ATOM    244  H1  HOH B  75      38.501   7.751  13.035  1.00  0.00      B    H  
ATOM    245  H2  HOH B  75      37.315   8.753  12.539  1.00  0.00      B    H  
ATOM    246  O   HOH B  76      30.099  13.065  16.929  1.00  0.00      B    O  
ATOM    247  H1  HOH B  76      29.868  13.844  16.334  1.00  0.00      B    H  
ATOM    248  H2  HOH B  76      29.982  13.352  17.895  1.00  0.00      B    H  
ATOM    249  O   HOH B  77      31.558   5.141  11.730  1.00  0.00      B    O  
ATOM    250  H1  HOH B  77      30.634   4.991  12.147  1.00  0.00      B    H  
ATOM    251  H2  HOH B  77      32.198   4.483  12.145  1.00  0.00      B    H  
ATOM    252  O   HOH B  78       1.827  19.908   4.670  1.00  0.00      B    O  
ATOM    253  H1  HOH B  78       1.709  20.850   4.448  1.00  0.00      B    H  
ATOM    254  H2  HOH B  78       1.654  19.400   3.791  1.00  0.00      B    H  
ATOM    255  O   HOH B  79      21.848  20.462   8.644  1.00  0.00      B    O  
ATOM    256  H1  HOH B  79      21.540  19.511   8.499  1.00  0.00      B    H  
ATOM    257  H2  HOH B  79      21.186  20.925   9.209  1.00  0.00      B    H  
ATOM    258  O   HOH B  80      19.982  17.340  27.801  1.00  0.00      B    O  
ATOM    259  H1  HOH B  80      19.694  18.156  28.414  1.00  0.00      B    H  
ATOM    260  H2  HOH B  80      19.205  16.799  27.580  1.00  0.00      B    H  
ATOM    261  O   HOH B  81      28.465   2.567  11.867  1.00  0.00      B    O  
ATOM    262  H1  HOH B  81      27.809   1.789  12.161  1.00  0.00      B    H  
ATOM    263  H2  HOH B  81      28.168   2.901  10.972  1.00  0.00      B    H  
ATOM    264  O   HOH B  82      19.396  15.586  15.864  1.00  0.00      B    O  
ATOM    265  H1  HOH B  82      19.940  14.696  15.985  1.00  0.00      B    H  
ATOM    266  H2  HOH B  82      19.316  15.931  16.798  1.00  0.00      B    H  
ATOM    267  O   HOH B  83      32.947  28.006  21.192  1.00  0.00      B    O  
ATOM    268  H1  HOH B  83      33.162  27.367  21.886  1.00  0.00      B    H  
ATOM    269  H2  HOH B  83      32.955  28.931  21.605  1.00  0.00      B    H  
ATOM    270  O   HOH B  84       6.652   8.578   8.573  1.00  0.00      B    O  
ATOM    271  H1  HOH B  84       7.501   8.983   8.076  1.00  0.00      B    H  
ATOM    272  H2  HOH B  84       6.204   7.895   7.914  1.00  0.00      B    H  
ATOM    273  O   HOH B  85      29.548   0.051  23.831  1.00  0.00      B    O  
ATOM    274  H1  HOH B  85      29.981  -0.583  24.505  1.00  0.00      B    H  
ATOM    275  H2  HOH B  85      30.034   0.977  23.929  1.00  0.00      B    H  
ATOM    276  O   HOH B  86      30.106  17.851  16.153  1.00  0.00      B    O  
ATOM    277  H1  HOH B  86      29.504  18.258  16.894  1.00  0.00      B    H  
ATOM    278  H2  HOH B  86      31.037  17.857  16.484  1.00  0.00      B    H  
ATOM    279  O   HOH B  87      33.873   8.401  30.440  1.00  0.00      B    O  
ATOM    280  H1  HOH B  87      33.007   8.495  30.000  1.00  0.00      B    H  
ATOM    281  H2  HOH B  87      34.501   7.786  29.880  1.00  0.00      B    H  
ATOM    282  O   HOH B  88      30.035  31.107  16.075  1.00  0.00      B    O  
ATOM    283  H1  HOH B  88      29.697  31.796  15.429  1.00  0.00      B    H  
ATOM    284  H2  HOH B  88      29.383  31.118  16.886  1.00  0.00      B    H  
ATOM    285  O   HOH B  89      34.798  30.012  11.806  1.00  0.00      B    O  
ATOM    286  H1  HOH B  89      34.771  30.119  10.823  1.00  0.00      B    H  
ATOM    287  H2  HOH B  89      33.865  30.106  12.164  1.00  0.00      B    H  
ATOM    288  O   HOH B  90      35.850  21.417  37.813  1.00  0.00      B    O  
ATOM    289  H1  HOH B  90      36.611  20.779  38.032  1.00  0.00      B    H  
ATOM    290  H2  HOH B  90      35.939  21.599  36.843  1.00  0.00      B    H  
ATOM    291  O   HOH B  91      28.267   4.661  25.922  1.00  0.00      B    O  
ATOM    292  H1  HOH B  91      28.810   5.399  25.460  1.00  0.00      B    H  
ATOM    293  H2  HOH B  91      27.800   5.171  26.648  1.00  0.00      B    H  
ATOM    294  O   HOH B  92      36.963   2.702  38.911  1.00  0.00      B    O  
ATOM    295  H1  HOH B  92      37.747   2.205  38.363  1.00  0.00      B    H  
ATOM    296  H2  HOH B  92      36.087   2.241  38.635  1.00  0.00      B    H  
ATOM    297  O   HOH B  93      17.488  34.447   4.399  1.00  0.00      B    O  
ATOM    298  H1  HOH B  93      17.711  33.529   4.725  1.00  0.00      B    H  
ATOM    299  H2  HOH B  93      16.458  34.499   4.479  1.00  0.00      B    H  
ATOM    300  O   HOH B  94      36.040   7.304  17.083  1.00  0.00      B    O  
ATOM    301  H1  HOH B  94      36.899   7.541  17.596  1.00  0.00      B    H  
ATOM    302  H2  HOH B  94      36.174   7.180  16.104  1.00  0.00      B    H  
ATOM    303  O   HOH B  95      25.025   3.244  32.819  1.00  0.00      B    O  
ATOM    304  H1  HOH B  95      24.954   4.259  33.036  1.00  0.00      B    H  
ATOM    305  H2  HOH B  95      24.611   3.074  31.891  1.00  0.00      B    H  
ATOM    306  O   HOH B  96      24.151  22.079  18.178  1.00  0.00      B    O  
ATOM    307  H1  HOH B  96      23.547  21.328  17.966  1.00  0.00      B    H  
ATOM    308  H2  HOH B  96      23.905  22.398  19.105  1.00  0.00      B    H  
ATOM    309  O   HOH B  97      19.138  19.787  18.953  1.00  0.00      B    O  
ATOM    310  H1  HOH B  97      18.987  18.914  18.510  1.00  0.00      B    H  
ATOM    311  H2  HOH B  97      18.312  20.369  18.817  1.00  0.00      B    H  
ATOM    312  O   HOH B  98       1.655  36.810  30.402  1.00  0.00      B    O  
ATOM    313  H1  HOH B  98       2.366  37.539  30.661  1.00  0.00      B    H  
ATOM    314  H2  HOH B  98       0.978  36.698  31.151  1.00  0.00      B    H  
ATOM    315  O   HOH B  99       2.563  29.295  16.451  1.00  0.00      B    O  
ATOM    316  H1  HOH B  99       1.663  29.655  16.746  1.00  0.00      B    H  
ATOM    317  H2  HOH B  99       2.441  28.869  15.520  1.00  0.00      B    H  
ATOM    318  O   HOH B 100      11.015   4.639  35.213  1.00  0.00      B    O  
ATOM    319  H1  HOH B 100      11.641   4.370  34.453  1.00  0.00      B    H  
ATOM    320  H2  HOH B 100      11.596   4.914  36.006  1.00  0.00      B    H  
ATOM    321  O   HOH B 101      19.238  26.562  12.500  1.00  0.00      B    O  
ATOM    322  H1  HOH B 101      19.342  26.316  13.460  1.00  0.00      B    H  
ATOM    323  H2  HOH B 101      18.276  26.345  12.250  1.00  0.00      B    H  
ATOM    324  O   HOH B 102      11.146  33.706  36.885  1.00  0.00      B    O  
ATOM    325  H1  HOH B 102      10.494  33.926  36.062  1.00  0.00      B    H  
ATOM    326  H2  HOH B 102      11.564  32.816  36.697  1.00  0.00      B    H  
ATOM    327  O   HOH B 103      18.699  21.411   5.547  1.00  0.00      B    O  
ATOM    328  H1  HOH B 103      19.617  21.634   5.933  1.00  0.00      B    H  
ATOM    329  H2  HOH B 103      18.572  20.381   5.488  1.00  0.00      B    H  
ATOM    330  O   HOH B 104      27.898   1.789  25.998  1.00  0.00      B    O  
ATOM    331  H1  HOH B 104      27.852   1.416  25.104  1.00  0.00      B    H  
ATOM    332  H2  HOH B 104      28.538   2.543  25.990  1.00  0.00      B    H  
ATOM    333  O   HOH B 105      22.504   7.254  33.678  1.00  0.00      B    O  
ATOM    334  H1  HOH B 105      22.077   7.600  32.789  1.00  0.00      B    H  
ATOM    335  H2  HOH B 105      22.218   6.293  33.729  1.00  0.00      B    H  
ATOM    336  O   HOH B 106      25.571  30.524  25.233  1.00  0.00      B    O  
ATOM    337  H1  HOH B 106      25.998  29.599  25.098  1.00  0.00      B    H  
ATOM    338  H2  HOH B 106      25.163  30.499  26.139  1.00  0.00      B    H  
ATOM    339  O   HOH B 107      19.428  37.228  26.006  1.00  0.00      B    O  
ATOM    340  H1  HOH B 107      19.957  36.723  26.741  1.00  0.00      B    H  
ATOM    341  H2  HOH B 107      18.739  36.637  25.597  1.00  0.00      B    H  
ATOM    342  O   HOH B 108      10.615  19.649   6.159  1.00  0.00      B    O  
ATOM    343  H1  HOH B 108       9.591  19.901   6.245  1.00  0.00      B    H  
ATOM    344  H2  HOH B 108      10.737  18.919   5.520  1.00  0.00      B    H  
ATOM    345  O   HOH B 109      15.130  32.037  21.700  1.00  0.00      B    O  
ATOM    346  H1  HOH B 109      14.456  31.442  21.195  1.00  0.00      B    H  
ATOM    347  H2  HOH B 109      15.037  31.878  22.672  1.00  0.00      B    H  
ATOM    348  O   HOH B 110      33.747  33.821   3.862  1.00  0.00      B    O  
ATOM    349  H1  HOH B 110      34.270  33.922   4.642  1.00  0.00      B    H  
ATOM    350  H2  HOH B 110      33.238  34.678   3.639  1.00  0.00      B    H  
ATOM    351  O   HOH B 111      21.665  29.154  28.125  1.00  0.00      B    O  
ATOM    352  H1  HOH B 111      21.184  29.256  29.018  1.00  0.00      B    H  
ATOM    353  H2  HOH B 111      22.494  28.643  28.257  1.00  0.00      B    H  
ATOM    354  O   HOH B 112      17.673  23.641  30.360  1.00  0.00      B    O  
ATOM    355  H1  HOH B 112      18.607  23.233  30.495  1.00  0.00      B    H  
ATOM    356  H2  HOH B 112      17.440  24.233  31.159  1.00  0.00      B    H  
ATOM    357  O   HOH B 113      37.829  25.857   6.264  1.00  0.00      B    O  
ATOM    358  H1  HOH B 113      38.174  26.443   5.565  1.00  0.00      B    H  
ATOM    359  H2  HOH B 113      37.388  25.039   5.906  1.00  0.00      B    H  
ATOM    360  O   HOH B 114      10.138  34.049   4.054  1.00  0.00      B    O  
ATOM    361  H1  HOH B 114       9.490  33.562   4.651  1.00  0.00      B    H  
ATOM    362  H2  HOH B 114       9.975  33.901   3.051  1.00  0.00      B    H  
ATOM    363  O   HOH B 115      12.773  15.640   1.275  1.00  0.00      B    O  
ATOM    364  H1  HOH B 115      13.108  15.194   2.103  1.00  0.00      B    H  
ATOM    365  H2  HOH B 115      13.606  16.138   0.907  1.00  0.00      B    H  
ATOM    366  O   HOH B 116       2.547  29.277   0.724  1.00  0.00      B    O  
ATOM    367  H1  HOH B 116       2.806  28.391   1.126  1.00  0.00      B    H  
ATOM    368  H2  HOH B 116       3.170  29.946   1.085  1.00  0.00      B    H  
ATOM    369  O   HOH B 117      20.550  14.765  25.266  1.00  0.00      B    O  
ATOM    370  H1  HOH B 117      21.388  14.584  25.771  1.00  0.00      B    H  
ATOM    371  H2  HOH B 117      20.016  13.884  25.216  1.00  0.00      B    H  
ATOM    372  O   HOH B 118      23.817   6.748  22.974  1.00  0.00      B    O  
ATOM    373  H1  HOH B 118      24.790   6.725  23.257  1.00  0.00      B    H  
ATOM    374  H2  HOH B 118      23.198   6.492  23.759  1.00  0.00      B    H  
ATOM    375  O   HOH B 119      28.637   4.987  30.673  1.00  0.00      B    O  
ATOM    376  H1  HOH B 119      27.858   5.566  30.419  1.00  0.00      B    H  
ATOM    377  H2  HOH B 119      29.477   5.582  30.938  1.00  0.00      B    H  
ATOM    378  O   HOH B 120      14.967  35.013  38.393  1.00  0.00      B    O  
ATOM    379  H1  HOH B 120      15.714  34.668  38.982  1.00  0.00      B    H  
ATOM    380  H2  HOH B 120      14.998  34.390  37.605  1.00  0.00      B    H  
ATOM    381  O   HOH B 121      24.182  27.820  29.931  1.00  0.00      B    O  
ATOM    382  H1  HOH B 121      24.443  27.091  29.277  1.00  0.00      B    H  
ATOM    383  H2  HOH B 121      25.071  28.206  30.120  1.00  0.00      B    H  
ATOM    384  O   HOH B 122      36.217  16.071  33.273  1.00  0.00      B    O  
ATOM    385  H1  HOH B 122      37.008  16.715  33.267  1.00  0.00      B    H  
ATOM    386  H2  HOH B 122      35.317  16.605  33.270  1.00  0.00      B    H  
ATOM    387  O   HOH B 123       6.680  11.154  17.605  1.00  0.00      B    O  
ATOM    388  H1  HOH B 123       5.807  11.466  17.215  1.00  0.00      B    H  
ATOM    389  H2  HOH B 123       7.387  11.011  16.902  1.00  0.00      B    H  
ATOM    390  O   HOH B 124       3.928   4.201  21.252  1.00  0.00      B    O  
ATOM    391  H1  HOH B 124       3.384   5.035  20.979  1.00  0.00      B    H  
ATOM    392  H2  HOH B 124       4.103   3.668  20.475  1.00  0.00      B    H  
ATOM    393  O   HOH B 125      21.505   2.274  28.873  1.00  0.00      B    O  
ATOM    394  H1  HOH B 125      20.698   2.816  28.573  1.00  0.00      B    H  
ATOM    395  H2  HOH B 125      21.246   1.330  28.998  1.00  0.00      B    H  
ATOM    396  O   HOH B 126      17.846   6.570  34.656  1.00  0.00      B    O  
ATOM    397  H1  HOH B 126      17.040   7.164  34.586  1.00  0.00      B    H  
ATOM    398  H2  HOH B 126      18.664   7.196  34.624  1.00  0.00      B    H  
ATOM    399  O   HOH B 127      13.148   4.288  37.211  1.00  0.00      B    O  
ATOM    400  H1  HOH B 127      12.595   4.147  38.083  1.00  0.00      B    H  
ATOM    401  H2  HOH B 127      13.686   3.458  37.133  1.00  0.00      B    H  
ATOM    402  O   HOH B 128      29.602  14.925  14.649  1.00  0.00      B    O  
ATOM    403  H1  HOH B 128      30.012  14.231  14.045  1.00  0.00      B    H  
ATOM    404  H2  HOH B 128      30.265  15.714  14.675  1.00  0.00      B    H  
ATOM    405  O   HOH B 129      35.973  28.275   8.891  1.00  0.00      B    O  
ATOM    406  H1  HOH B 129      35.921  28.378   7.877  1.00  0.00      B    H  
ATOM    407  H2  HOH B 129      35.890  29.168   9.332  1.00  0.00      B    H  
ATOM    408  O   HOH B 130       3.535  31.792   5.193  1.00  0.00      B    O  
ATOM    409  H1  HOH B 130       2.559  32.139   5.277  1.00  0.00      B    H  
ATOM    410  H2  HOH B 130       4.071  32.508   4.707  1.00  0.00      B    H  
ATOM    411  O   HOH B 131      10.251  38.596  15.477  1.00  0.00      B    O  
ATOM    412  H1  HOH B 131      10.605  39.516  15.179  1.00  0.00      B    H  
ATOM    413  H2  HOH B 131      10.286  38.602  16.518  1.00  0.00      B    H  
ATOM    414  O   HOH B 132      14.180  12.609  23.632  1.00  0.00      B    O  
ATOM    415  H1  HOH B 132      13.847  12.395  24.580  1.00  0.00      B    H  
ATOM    416  H2  HOH B 132      13.388  12.623  23.013  1.00  0.00      B    H  
ATOM    417  O   HOH B 133       9.990  22.160  27.136  1.00  0.00      B    O  
ATOM    418  H1  HOH B 133      10.406  21.264  26.727  1.00  0.00      B    H  
ATOM    419  H2  HOH B 133       9.783  22.727  26.293  1.00  0.00      B    H  
ATOM    420  O   HOH B 134       8.823   9.370   7.381  1.00  0.00      B    O  
ATOM    421  H1  HOH B 134       8.442   9.355   6.449  1.00  0.00      B    H  
ATOM    422  H2  HOH B 134       9.395  10.218   7.584  1.00  0.00      B    H  
ATOM    423  O   HOH B 135      23.401   9.936  24.201  1.00  0.00      B    O  
ATOM    424  H1  HOH B 135      23.747  10.912  24.431  1.00  0.00      B    H  
ATOM    425  H2  HOH B 135      23.169   9.991  23.193  1.00  0.00      B    H  
ATOM    426  O   HOH B 136       5.502  23.677   5.759  1.00  0.00      B    O  
ATOM    427  H1  HOH B 136       4.511  23.389   5.706  1.00  0.00      B    H  
ATOM    428  H2  HOH B 136       5.618  24.185   6.619  1.00  0.00      B    H  
ATOM    429  O   HOH B 137       8.324  18.160  27.020  1.00  0.00      B    O  
ATOM    430  H1  HOH B 137       7.906  18.086  27.939  1.00  0.00      B    H  
ATOM    431  H2  HOH B 137       8.338  19.116  26.642  1.00  0.00      B    H  
ATOM    432  O   HOH B 138      10.995   7.574  13.430  1.00  0.00      B    O  
ATOM    433  H1  HOH B 138      11.121   8.188  14.207  1.00  0.00      B    H  
ATOM    434  H2  HOH B 138      10.169   7.039  13.621  1.00  0.00      B    H  
ATOM    435  O   HOH B 139       0.535   3.857  12.016  1.00  0.00      B    O  
ATOM    436  H1  HOH B 139       0.670   4.601  11.343  1.00  0.00      B    H  
ATOM    437  H2  HOH B 139       1.419   3.704  12.509  1.00  0.00      B    H  
ATOM    438  O   HOH B 140      32.323  11.249  29.383  1.00  0.00      B    O  
ATOM    439  H1  HOH B 140      33.086  11.021  28.754  1.00  0.00      B    H  
ATOM    440  H2  HOH B 140      32.146  12.217  29.383  1.00  0.00      B    H  
ATOM    441  O   HOH B 141       0.705   1.074  28.895  1.00  0.00      B    O  
ATOM    442  H1  HOH B 141       1.595   0.792  28.423  1.00  0.00      B    H  
ATOM    443  H2  HOH B 141      -0.025   0.976  28.210  1.00  0.00      B    H  
ATOM    444  O   HOH B 142      28.421  35.462   4.470  1.00  0.00      B    O  
ATOM    445  H1  HOH B 142      27.960  34.862   5.080  1.00  0.00      B    H  
ATOM    446  H2  HOH B 142      29.397  35.189   4.419  1.00  0.00      B    H  
ATOM    447  O   HOH B 143       9.944   7.151  34.343  1.00  0.00      B    O  
ATOM    448  H1  HOH B 143      10.454   6.314  34.767  1.00  0.00      B    H  
ATOM    449  H2  HOH B 143       9.459   6.865  33.539  1.00  0.00      B    H  
ATOM    450  O   HOH B 144      17.619  32.938  17.439  1.00  0.00      B    O  
ATOM    451  H1  HOH B 144      17.068  33.069  16.647  1.00  0.00      B    H  
ATOM    452  H2  HOH B 144      17.412  33.739  18.139  1.00  0.00      B    H  
ATOM    453  O   HOH B 145      32.760  30.370  22.456  1.00  0.00      B    O  
ATOM    454  H1  HOH B 145      32.225  30.422  23.327  1.00  0.00      B    H  
ATOM    455  H2  HOH B 145      33.427  31.145  22.415  1.00  0.00      B    H  
ATOM    456  O   HOH B 146      35.387   9.882  17.417  1.00  0.00      B    O  
ATOM    457  H1  HOH B 146      34.747  10.184  16.672  1.00  0.00      B    H  
ATOM    458  H2  HOH B 146      35.346   8.849  17.463  1.00  0.00      B    H  
ATOM    459  O   HOH B 147      12.353  30.505  11.032  1.00  0.00      B    O  
ATOM    460  H1  HOH B 147      12.907  29.705  11.304  1.00  0.00      B    H  
ATOM    461  H2  HOH B 147      12.904  31.049  10.361  1.00  0.00      B    H  
ATOM    462  O   HOH B 148      24.794  23.004   8.060  1.00  0.00      B    O  
ATOM    463  H1  HOH B 148      25.725  23.282   8.391  1.00  0.00      B    H  
ATOM    464  H2  HOH B 148      24.392  22.340   8.718  1.00  0.00      B    H  
ATOM    465  O   HOH B 149      34.332  24.356  25.019  1.00  0.00      B    O  
ATOM    466  H1  HOH B 149      34.725  24.161  25.904  1.00  0.00      B    H  
ATOM    467  H2  HOH B 149      35.060  24.203  24.387  1.00  0.00      B    H  
ATOM    468  O   HOH B 150       6.918  23.653  17.277  1.00  0.00      B    O  
ATOM    469  H1  HOH B 150       6.962  22.687  16.781  1.00  0.00      B    H  
ATOM    470  H2  HOH B 150       7.486  23.646  18.144  1.00  0.00      B    H  
ATOM    471  O   HOH B 151      22.393  11.806  28.672  1.00  0.00      B    O  
ATOM    472  H1  HOH B 151      23.044  12.298  28.073  1.00  0.00      B    H  
ATOM    473  H2  HOH B 151      21.745  12.387  29.187  1.00  0.00      B    H  
ATOM    474  O   HOH B 152       6.322  17.139   7.722  1.00  0.00      B    O  
ATOM    475  H1  HOH B 152       6.676  17.831   8.395  1.00  0.00      B    H  
ATOM    476  H2  HOH B 152       5.369  17.343   7.526  1.00  0.00      B    H  
ATOM    477  O   HOH B 153      17.248  12.543  17.670  1.00  0.00      B    O  
ATOM    478  H1  HOH B 153      17.648  12.261  16.727  1.00  0.00      B    H  
ATOM    479  H2  HOH B 153      18.021  12.555  18.333  1.00  0.00      B    H  
ATOM    480  O   HOH B 154      31.948   2.056  20.328  1.00  0.00      B    O  
ATOM    481  H1  HOH B 154      31.945   1.653  21.265  1.00  0.00      B    H  
ATOM    482  H2  HOH B 154      31.482   1.460  19.706  1.00  0.00      B    H  
ATOM    483  O   HOH B 155      21.313  18.892  36.398  1.00  0.00      B    O  
ATOM    484  H1  HOH B 155      21.805  19.159  35.533  1.00  0.00      B    H  
ATOM    485  H2  HOH B 155      20.308  19.010  36.314  1.00  0.00      B    H  
ATOM    486  O   HOH B 156      36.164  10.323  39.108  1.00  0.00      B    O  
ATOM    487  H1  HOH B 156      36.880  10.062  38.399  1.00  0.00      B    H  
ATOM    488  H2  HOH B 156      35.538   9.503  39.261  1.00  0.00      B    H  
ATOM    489  O   HOH B 157      34.990  28.874  30.073  1.00  0.00      B    O  
ATOM    490  H1  HOH B 157      35.433  29.175  29.234  1.00  0.00      B    H  
ATOM    491  H2  HOH B 157      35.697  28.493  30.708  1.00  0.00      B    H  
ATOM    492  O   HOH B 158      11.384  36.857  33.600  1.00  0.00      B    O  
ATOM    493  H1  HOH B 158      10.954  36.295  34.309  1.00  0.00      B    H  
ATOM    494  H2  HOH B 158      12.178  37.364  33.967  1.00  0.00      B    H  
ATOM    495  O   HOH B 159      38.663  17.663  26.799  1.00  0.00      B    O  
ATOM    496  H1  HOH B 159      37.731  18.106  26.852  1.00  0.00      B    H  
ATOM    497  H2  HOH B 159      38.554  16.666  26.918  1.00  0.00      B    H  
ATOM    498  O   HOH B 160      18.098   6.870  18.252  1.00  0.00      B    O  
ATOM    499  H1  HOH B 160      17.252   6.947  18.816  1.00  0.00      B    H  
ATOM    500  H2  HOH B 160      18.467   7.793  18.274  1.00  0.00      B    H  
ATOM    501  O   HOH B 161      13.288  12.115   7.093  1.00  0.00      B    O  
ATOM    502  H1  HOH B 161      13.968  12.822   7.244  1.00  0.00      B    H  
ATOM    503  H2  HOH B 161      13.689  11.471   6.476  1.00  0.00      B    H  
ATOM    504  O   HOH B 162      36.993  32.893  22.210  1.00  0.00      B    O  
ATOM    505  H1  HOH B 162      37.605  32.393  22.819  1.00  0.00      B    H  
ATOM    506  H2  HOH B 162      37.272  33.857  22.152  1.00  0.00      B    H  
ATOM    507  O   HOH B 163      16.891  25.541  14.332  1.00  0.00      B    O  
ATOM    508  H1  HOH B 163      16.171  24.834  14.469  1.00  0.00      B    H  
ATOM    509  H2  HOH B 163      17.414  25.643  15.285  1.00  0.00      B    H  
ATOM    510  O   HOH B 164      10.200  36.812  27.332  1.00  0.00      B    O  
ATOM    511  H1  HOH B 164      10.902  36.718  26.541  1.00  0.00      B    H  
ATOM    512  H2  HOH B 164      10.376  36.187  28.103  1.00  0.00      B    H  
ATOM    513  O   HOH B 165      34.940  18.578  26.040  1.00  0.00      B    O  
ATOM    514  H1  HOH B 165      34.963  17.817  25.300  1.00  0.00      B    H  
ATOM    515  H2  HOH B 165      34.374  18.262  26.798  1.00  0.00      B    H  
ATOM    516  O   HOH B 166      24.561  38.524   4.796  1.00  0.00      B    O  
ATOM    517  H1  HOH B 166      24.771  39.435   4.346  1.00  0.00      B    H  
ATOM    518  H2  HOH B 166      25.452  38.102   4.954  1.00  0.00      B    H  
ATOM    519  O   HOH B 167      23.039  24.993   4.505  1.00  0.00      B    O  
ATOM    520  H1  HOH B 167      22.997  25.960   4.207  1.00  0.00      B    H  
ATOM    521  H2  HOH B 167      24.045  24.684   4.682  1.00  0.00      B    H  
ATOM    522  O   HOH B 168      36.884   2.494  34.637  1.00  0.00      B    O  
ATOM    523  H1  HOH B 168      35.877   2.293  34.755  1.00  0.00      B    H  
ATOM    524  H2  HOH B 168      36.974   2.984  33.784  1.00  0.00      B    H  
ATOM    525  O   HOH B 169       0.324  35.158  35.412  1.00  0.00      B    O  
ATOM    526  H1  HOH B 169       0.754  34.588  36.147  1.00  0.00      B    H  
ATOM    527  H2  HOH B 169      -0.558  35.519  35.767  1.00  0.00      B    H  
ATOM    528  O   HOH B 170       1.445  23.808   8.778  1.00  0.00      B    O  
ATOM    529  H1  HOH B 170       0.714  23.282   8.303  1.00  0.00      B    H  
ATOM    530  H2  HOH B 170       1.033  24.296   9.502  1.00  0.00      B    H  
ATOM    531  O   HOH B 171       3.407  28.485  12.097  1.00  0.00      B    O  
ATOM    532  H1  HOH B 171       3.695  28.730  11.186  1.00  0.00      B    H  
ATOM    533  H2  HOH B 171       4.142  28.779  12.732  1.00  0.00      B    H  
ATOM    534  O   HOH B 172      37.931  12.325   1.066  1.00  0.00      B    O  
ATOM    535  H1  HOH B 172      37.325  11.617   0.760  1.00  0.00      B    H  
ATOM    536  H2  HOH B 172      37.586  13.235   0.811  1.00  0.00      B    H  
ATOM    537  O   HOH B 173       6.507   4.466   2.837  1.00  0.00      B    O  
ATOM    538  H1  HOH B 173       7.165   5.187   2.602  1.00  0.00      B    H  
ATOM    539  H2  HOH B 173       6.337   3.989   1.963  1.00  0.00      B    H  
ATOM    540  O   HOH B 174       7.191  14.978   2.069  1.00  0.00      B    O  
ATOM    541  H1  HOH B 174       6.254  15.259   2.177  1.00  0.00      B    H  
ATOM    542  H2  HOH B 174       7.168  13.999   1.884  1.00  0.00      B    H  
ATOM    543  O   HOH B 175      33.809  26.655  10.595  1.00  0.00      B    O  
ATOM    544  H1  HOH B 175      33.074  27.367  10.411  1.00  0.00      B    H  
ATOM    545  H2  HOH B 175      34.566  26.880   9.971  1.00  0.00      B    H  
ATOM    546  O   HOH B 176      11.004  36.162  17.818  1.00  0.00      B    O  
ATOM    547  H1  HOH B 176      10.278  35.613  18.168  1.00  0.00      B    H  
ATOM    548  H2  HOH B 176      11.214  35.912  16.821  1.00  0.00      B    H  
ATOM    549  O   HOH B 177      22.569  37.649  21.885  1.00  0.00      B    O  
ATOM    550  H1  HOH B 177      21.609  37.777  22.141  1.00  0.00      B    H  
ATOM    551  H2  HOH B 177      22.908  36.835  22.448  1.00  0.00      B    H  
ATOM    552  O   HOH B 178      34.648  16.824  23.868  1.00  0.00      B    O  
ATOM    553  H1  HOH B 178      34.693  15.953  24.283  1.00  0.00      B    H  
ATOM    554  H2  HOH B 178      34.468  16.544  22.891  1.00  0.00      B    H  
ATOM    555  O   HOH B 179      37.123  25.085  21.014  1.00  0.00      B    O  
ATOM    556  H1  HOH B 179      37.871  24.593  20.557  1.00  0.00      B    H  
ATOM    557  H2  HOH B 179      36.304  25.205  20.423  1.00  0.00      B    H  
ATOM    558  O   HOH B 180      32.284  29.155  26.656  1.00  0.00      B    O  
ATOM    559  H1  HOH B 180      32.978  28.408  26.640  1.00  0.00      B    H  
ATOM    560  H2  HOH B 180      31.379  28.687  26.804  1.00  0.00      B    H  
ATOM    561  O   HOH B 181       8.401  17.286  23.461  1.00  0.00      B    O  
ATOM    562  H1  HOH B 181       9.256  16.743  23.589  1.00  0.00      B    H  
ATOM    563  H2  HOH B 181       7.573  16.688  23.437  1.00  0.00      B    H  
ATOM    564  O   HOH B 182      25.509  24.261   5.515  1.00  0.00      B    O  
ATOM    565  H1  HOH B 182      25.647  23.264   5.821  1.00  0.00      B    H  
ATOM    566  H2  HOH B 182      25.831  24.847   6.266  1.00  0.00      B    H  
ATOM    567  O   HOH B 183      37.246   1.263  14.218  1.00  0.00      B    O  
ATOM    568  H1  HOH B 183      38.056   0.722  14.618  1.00  0.00      B    H  
ATOM    569  H2  HOH B 183      36.944   1.967  14.927  1.00  0.00      B    H  
ATOM    570  O   HOH B 184      38.997  12.711  17.257  1.00  0.00      B    O  
ATOM    571  H1  HOH B 184      39.573  12.508  18.120  1.00  0.00      B    H  
ATOM    572  H2  HOH B 184      38.555  11.823  17.060  1.00  0.00      B    H  
ATOM    573  O   HOH B 185       2.846   7.743  35.549  1.00  0.00      B    O  
ATOM    574  H1  HOH B 185       2.388   8.347  36.253  1.00  0.00      B    H  
ATOM    575  H2  HOH B 185       3.116   8.285  34.778  1.00  0.00      B    H  
ATOM    576  O   HOH B 186      27.122  38.184  33.775  1.00  0.00      B    O  
ATOM    577  H1  HOH B 186      26.993  37.797  34.690  1.00  0.00      B    H  
ATOM    578  H2  HOH B 186      27.230  37.444  33.128  1.00  0.00      B    H  
ATOM    579  O   HOH B 187      15.250  14.039  16.222  1.00  0.00      B    O  
ATOM    580  H1  HOH B 187      15.719  14.293  15.324  1.00  0.00      B    H  
ATOM    581  H2  HOH B 187      15.853  13.442  16.780  1.00  0.00      B    H  
ATOM    582  O   HOH B 188      35.897   7.435  20.753  1.00  0.00      B    O  
ATOM    583  H1  HOH B 188      35.564   8.035  21.469  1.00  0.00      B    H  
ATOM    584  H2  HOH B 188      35.144   7.381  20.126  1.00  0.00      B    H  
ATOM    585  O   HOH B 189      11.007   2.240  27.232  1.00  0.00      B    O  
ATOM    586  H1  HOH B 189      11.992   2.543  27.101  1.00  0.00      B    H  
ATOM    587  H2  HOH B 189      10.755   2.575  28.198  1.00  0.00      B    H  
ATOM    588  O   HOH B 190      20.027   2.084  20.157  1.00  0.00      B    O  
ATOM    589  H1  HOH B 190      19.493   1.953  19.284  1.00  0.00      B    H  
ATOM    590  H2  HOH B 190      20.923   1.750  19.973  1.00  0.00      B    H  
ATOM    591  O   HOH B 191      35.806  -0.145  18.513  1.00  0.00      B    O  
ATOM    592  H1  HOH B 191      35.389   0.466  17.801  1.00  0.00      B    H  
ATOM    593  H2  HOH B 191      35.538   0.258  19.438  1.00  0.00      B    H  
ATOM    594  O   HOH B 192      18.621  15.998  13.243  1.00  0.00      B    O  
ATOM    595  H1  HOH B 192      18.081  16.873  13.158  1.00  0.00      B    H  
ATOM    596  H2  HOH B 192      19.002  15.920  14.175  1.00  0.00      B    H  
ATOM    597  O   HOH B 193       1.518  28.609  13.803  1.00  0.00      B    O  
ATOM    598  H1  HOH B 193       1.290  27.674  14.026  1.00  0.00      B    H  
ATOM    599  H2  HOH B 193       2.221  28.496  13.028  1.00  0.00      B    H  
ATOM    600  O   HOH B 194      19.483   0.703  30.918  1.00  0.00      B    O  
ATOM    601  H1  HOH B 194      18.569   0.518  30.597  1.00  0.00      B    H  
ATOM    602  H2  HOH B 194      20.125  -0.018  30.654  1.00  0.00      B    H  
ATOM    603  O   HOH B 195       5.953  25.503  15.525  1.00  0.00      B    O  
ATOM    604  H1  HOH B 195       5.953  24.818  16.295  1.00  0.00      B    H  
ATOM    605  H2  HOH B 195       5.073  25.376  15.044  1.00  0.00      B    H  
ATOM    606  O   HOH B 196      29.498  34.116   8.005  1.00  0.00      B    O  
ATOM    607  H1  HOH B 196      30.395  33.571   7.667  1.00  0.00      B    H  
ATOM    608  H2  HOH B 196      29.542  34.225   9.025  1.00  0.00      B    H  
ATOM    609  O   HOH B 197      14.663  31.151  36.275  1.00  0.00      B    O  
ATOM    610  H1  HOH B 197      14.890  30.275  35.736  1.00  0.00      B    H  
ATOM    611  H2  HOH B 197      13.760  31.407  35.983  1.00  0.00      B    H  
ATOM    612  O   HOH B 198       5.404   8.301   0.433  1.00  0.00      B    O  
ATOM    613  H1  HOH B 198       4.519   7.883   0.088  1.00  0.00      B    H  
ATOM    614  H2  HOH B 198       5.983   7.544   0.856  1.00  0.00      B    H  
ATOM    615  O   HOH B 199      32.650  20.349  27.614  1.00  0.00      B    O  
ATOM    616  H1  HOH B 199      33.133  19.509  27.864  1.00  0.00      B    H  
ATOM    617  H2  HOH B 199      32.766  20.577  26.627  1.00  0.00      B    H  
ATOM    618  O   HOH B 200      18.562   8.112  25.876  1.00  0.00      B    O  
ATOM    619  H1  HOH B 200      19.532   8.281  25.879  1.00  0.00      B    H  
ATOM    620  H2  HOH B 200      18.407   7.666  26.755  1.00  0.00      B    H  
ATOM    621  O   HOH B 201       9.138  17.005   1.385  1.00  0.00      B    O  
ATOM    622  H1  HOH B 201       9.745  16.819   0.532  1.00  0.00      B    H  
ATOM    623  H2  HOH B 201       8.369  16.283   1.444  1.00  0.00      B    H  
ATOM    624  O   HOH B 202      38.132   0.136  35.459  1.00  0.00      B    O  
ATOM    625  H1  HOH B 202      37.539   0.892  35.235  1.00  0.00      B    H  
ATOM    626  H2  HOH B 202      38.889   0.165  34.829  1.00  0.00      B    H  
ATOM    627  O   HOH B 203      39.361  36.145  32.761  1.00  0.00      B    O  
ATOM    628  H1  HOH B 203      39.522  35.650  33.653  1.00  0.00      B    H  
ATOM    629  H2  HOH B 203      38.425  35.847  32.412  1.00  0.00      B    H  
ATOM    630  O   HOH B 204       1.544   0.492  18.736  1.00  0.00      B    O  
ATOM    631  H1  HOH B 204       2.283  -0.016  18.253  1.00  0.00      B    H  
ATOM    632  H2  HOH B 204       0.748  -0.128  18.773  1.00  0.00      B    H  
ATOM    633  O   HOH B 205      23.106  32.295   3.547  1.00  0.00      B    O  
ATOM    634  H1  HOH B 205      23.848  31.620   3.693  1.00  0.00      B    H  
ATOM    635  H2  HOH B 205      23.572  33.182   3.495  1.00  0.00      B    H  
ATOM    636  O   HOH B 206       4.226   3.632  18.340  1.00  0.00      B    O  
ATOM    637  H1  HOH B 206       3.281   4.044  18.363  1.00  0.00      B    H  
ATOM    638  H2  HOH B 206       4.168   2.991  17.571  1.00  0.00      B    H  
ATOM    639  O   HOH B 207      12.887  31.816  25.874  1.00  0.00      B    O  
ATOM    640  H1  HOH B 207      13.495  31.507  26.653  1.00  0.00      B    H  
ATOM    641  H2  HOH B 207      12.344  32.584  26.253  1.00  0.00      B    H  
ATOM    642  O   HOH B 208      15.921  15.088  13.645  1.00  0.00      B    O  
ATOM    643  H1  HOH B 208      15.494  15.949  14.006  1.00  0.00      B    H  
ATOM    644  H2  HOH B 208      16.774  15.327  13.165  1.00  0.00      B    H  
ATOM    645  O   HOH B 209      31.583  35.576  32.500  1.00  0.00      B    O  
ATOM    646  H1  HOH B 209      30.978  35.904  33.250  1.00  0.00      B    H  
ATOM    647  H2  HOH B 209      31.630  34.567  32.628  1.00  0.00      B    H  
ATOM    648  O   HOH B 210       3.326  31.450  25.157  1.00  0.00      B    O  
ATOM    649  H1  HOH B 210       3.713  31.419  26.071  1.00  0.00      B    H  
ATOM    650  H2  HOH B 210       2.506  30.867  25.183  1.00  0.00      B    H  
ATOM    651  O   HOH B 211      24.727   0.994   0.956  1.00  0.00      B    O  
ATOM    652  H1  HOH B 211      24.693   1.196   1.920  1.00  0.00      B    H  
ATOM    653  H2  HOH B 211      25.050  -0.017   0.846  1.00  0.00      B    H  
ATOM    654  O   HOH B 212       0.978  25.661  10.825  1.00  0.00      B    O  
ATOM    655  H1  HOH B 212       0.267  25.374  11.472  1.00  0.00      B    H  
ATOM    656  H2  HOH B 212       1.010  26.675  10.733  1.00  0.00      B    H  
ATOM    657  O   HOH B 213      33.748   1.635  27.442  1.00  0.00      B    O  
ATOM    658  H1  HOH B 213      33.065   0.854  27.560  1.00  0.00      B    H  
ATOM    659  H2  HOH B 213      33.243   2.291  26.853  1.00  0.00      B    H  
ATOM    660  O   HOH B 214       3.785  19.190  13.903  1.00  0.00      B    O  
ATOM    661  H1  HOH B 214       3.483  19.851  13.196  1.00  0.00      B    H  
ATOM    662  H2  HOH B 214       4.736  18.888  13.613  1.00  0.00      B    H  
ATOM    663  O   HOH B 215      30.320  14.826  22.129  1.00  0.00      B    O  
ATOM    664  H1  HOH B 215      30.595  15.371  21.356  1.00  0.00      B    H  
ATOM    665  H2  HOH B 215      30.359  15.325  22.977  1.00  0.00      B    H  
ATOM    666  O   HOH B 216       1.110  30.918  30.039  1.00  0.00      B    O  
ATOM    667  H1  HOH B 216       0.689  30.535  30.862  1.00  0.00      B    H  
ATOM    668  H2  HOH B 216       0.982  31.954  30.100  1.00  0.00      B    H  
ATOM    669  O   HOH B 217      29.181   7.418  27.501  1.00  0.00      B    O  
ATOM    670  H1  HOH B 217      29.300   7.372  26.514  1.00  0.00      B    H  
ATOM    671  H2  HOH B 217      28.383   6.882  27.758  1.00  0.00      B    H  
ATOM    672  O   HOH B 218      17.043  26.348   9.083  1.00  0.00      B    O  
ATOM    673  H1  HOH B 218      17.630  25.731   8.591  1.00  0.00      B    H  
ATOM    674  H2  HOH B 218      16.545  25.937   9.845  1.00  0.00      B    H  
ATOM    675  O   HOH B 219       7.102  22.752  -0.277  1.00  0.00      B    O  
ATOM    676  H1  HOH B 219       6.523  23.453   0.173  1.00  0.00      B    H  
ATOM    677  H2  HOH B 219       7.138  21.940   0.320  1.00  0.00      B    H  
ATOM    678  O   HOH B 220       7.267  37.790  35.564  1.00  0.00      B    O  
ATOM    679  H1  HOH B 220       7.246  36.806  35.310  1.00  0.00      B    H  
ATOM    680  H2  HOH B 220       8.055  38.169  35.084  1.00  0.00      B    H  
ATOM    681  O   HOH B 221      12.329  36.210   8.933  1.00  0.00      B    O  
ATOM    682  H1  HOH B 221      11.863  36.724   8.184  1.00  0.00      B    H  
ATOM    683  H2  HOH B 221      11.686  36.125   9.729  1.00  0.00      B    H  
ATOM    684  O   HOH B 222      19.413  13.945   6.535  1.00  0.00      B    O  
ATOM    685  H1  HOH B 222      19.684  13.173   7.172  1.00  0.00      B    H  
ATOM    686  H2  HOH B 222      20.253  14.265   6.016  1.00  0.00      B    H  
ATOM    687  O   HOH B 223      14.551  33.199  29.856  1.00  0.00      B    O  
ATOM    688  H1  HOH B 223      15.474  33.281  30.322  1.00  0.00      B    H  
ATOM    689  H2  HOH B 223      14.455  34.071  29.257  1.00  0.00      B    H  
ATOM    690  O   HOH B 224      24.597  34.922   6.434  1.00  0.00      B    O  
ATOM    691  H1  HOH B 224      25.169  34.431   5.771  1.00  0.00      B    H  
ATOM    692  H2  HOH B 224      24.096  35.654   5.931  1.00  0.00      B    H  
ATOM    693  O   HOH B 225       5.332  29.830  19.458  1.00  0.00      B    O  
ATOM    694  H1  HOH B 225       6.157  30.539  19.434  1.00  0.00      B    H  
ATOM    695  H2  HOH B 225       4.902  29.983  18.523  1.00  0.00      B    H  
ATOM    696  O   HOH B 226       8.537   9.395   4.538  1.00  0.00      B    O  
ATOM    697  H1  HOH B 226       7.879   8.695   4.222  1.00  0.00      B    H  
ATOM    698  H2  HOH B 226       8.227  10.353   4.176  1.00  0.00      B    H  
ATOM    699  O   HOH B 227       7.926  34.266  38.408  1.00  0.00      B    O  
ATOM    700  H1  HOH B 227       8.721  34.236  37.813  1.00  0.00      B    H  
ATOM    701  H2  HOH B 227       7.567  35.195  38.433  1.00  0.00      B    H  
ATOM    702  O   HOH B 228      23.615  30.091  15.366  1.00  0.00      B    O  
ATOM    703  H1  HOH B 228      24.543  30.453  15.246  1.00  0.00      B    H  
ATOM    704  H2  HOH B 228      23.292  30.257  16.346  1.00  0.00      B    H  
ATOM    705  O   HOH B 229      26.295   2.632  15.695  1.00  0.00      B    O  
ATOM    706  H1  HOH B 229      27.050   2.943  16.230  1.00  0.00      B    H  
ATOM    707  H2  HOH B 229      26.138   1.643  15.961  1.00  0.00      B    H  
ATOM    708  O   HOH B 230      16.349  27.789  17.442  1.00  0.00      B    O  
ATOM    709  H1  HOH B 230      16.899  28.616  17.148  1.00  0.00      B    H  
ATOM    710  H2  HOH B 230      16.927  26.930  17.399  1.00  0.00      B    H  
ATOM    711  O   HOH B 231      30.920  20.671  36.931  1.00  0.00      B    O  
ATOM    712  H1  HOH B 231      30.246  20.682  37.653  1.00  0.00      B    H  
ATOM    713  H2  HOH B 231      30.690  19.901  36.326  1.00  0.00      B    H  
ATOM    714  O   HOH B 232      38.352  26.770  22.862  1.00  0.00      B    O  
ATOM    715  H1  HOH B 232      38.052  26.151  22.165  1.00  0.00      B    H  
ATOM    716  H2  HOH B 232      37.555  27.287  23.147  1.00  0.00      B    H  
ATOM    717  O   HOH B 233      19.732  14.367  35.662  1.00  0.00      B    O  
ATOM    718  H1  HOH B 233      19.701  13.329  35.559  1.00  0.00      B    H  
ATOM    719  H2  HOH B 233      19.727  14.796  34.742  1.00  0.00      B    H  
ATOM    720  O   HOH B 234      25.146  37.672  13.191  1.00  0.00      B    O  
ATOM    721  H1  HOH B 234      25.371  38.257  13.980  1.00  0.00      B    H  
ATOM    722  H2  HOH B 234      24.165  37.374  13.218  1.00  0.00      B    H  
ATOM    723  O   HOH B 235      20.133  37.810   4.815  1.00  0.00      B    O  
ATOM    724  H1  HOH B 235      20.665  37.207   4.282  1.00  0.00      B    H  
ATOM    725  H2  HOH B 235      20.537  37.952   5.708  1.00  0.00      B    H  
ATOM    726  O   HOH B 236      12.235   7.614  24.991  1.00  0.00      B    O  
ATOM    727  H1  HOH B 236      13.120   7.744  25.460  1.00  0.00      B    H  
ATOM    728  H2  HOH B 236      11.706   6.900  25.495  1.00  0.00      B    H  
ATOM    729  O   HOH B 237       1.192  33.840  29.776  1.00  0.00      B    O  
ATOM    730  H1  HOH B 237       1.356  34.033  28.772  1.00  0.00      B    H  
ATOM    731  H2  HOH B 237       1.582  34.613  30.304  1.00  0.00      B    H  
ATOM    732  O   HOH B 238       3.603  10.100  29.582  1.00  0.00      B    O  
ATOM    733  H1  HOH B 238       4.417   9.885  29.042  1.00  0.00      B    H  
ATOM    734  H2  HOH B 238       3.061  10.658  28.930  1.00  0.00      B    H  
ATOM    735  O   HOH B 239      38.778  15.398  24.009  1.00  0.00      B    O  
ATOM    736  H1  HOH B 239      39.704  15.020  24.237  1.00  0.00      B    H  
ATOM    737  H2  HOH B 239      38.488  15.040  23.122  1.00  0.00      B    H  
ATOM    738  O   HOH B 240       7.500  38.225  24.907  1.00  0.00      B    O  
ATOM    739  H1  HOH B 240       7.890  39.105  25.178  1.00  0.00      B    H  
ATOM    740  H2  HOH B 240       6.607  38.439  24.413  1.00  0.00      B    H  
ATOM    741  O   HOH B 241      11.183  19.859   8.960  1.00  0.00      B    O  
ATOM    742  H1  HOH B 241      10.847  19.635   8.023  1.00  0.00      B    H  
ATOM    743  H2  HOH B 241      10.991  20.822   9.215  1.00  0.00      B    H  
ATOM    744  O   HOH B 242      20.438   1.830   8.251  1.00  0.00      B    O  
ATOM    745  H1  HOH B 242      19.407   1.943   8.124  1.00  0.00      B    H  
ATOM    746  H2  HOH B 242      20.716   2.434   8.984  1.00  0.00      B    H  
ATOM    747  O   HOH B 243       7.977  10.078  32.845  1.00  0.00      B    O  
ATOM    748  H1  HOH B 243       8.495   9.467  32.238  1.00  0.00      B    H  
ATOM    749  H2  HOH B 243       8.721  10.622  33.358  1.00  0.00      B    H  
ATOM    750  O   HOH B 244      -0.127  36.492   4.604  1.00  0.00      B    O  
ATOM    751  H1  HOH B 244       0.143  37.286   5.068  1.00  0.00      B    H  
ATOM    752  H2  HOH B 244       0.343  35.666   4.945  1.00  0.00      B    H  
ATOM    753  O   HOH B 245       3.005   2.753  23.499  1.00  0.00      B    O  
ATOM    754  H1  HOH B 245       3.354   3.162  22.617  1.00  0.00      B    H  
ATOM    755  H2  HOH B 245       2.343   3.377  23.940  1.00  0.00      B    H  
ATOM    756  O   HOH B 246       3.064  37.647  17.065  1.00  0.00      B    O  
ATOM    757  H1  HOH B 246       3.421  36.807  16.693  1.00  0.00      B    H  
ATOM    758  H2  HOH B 246       2.960  38.405  16.403  1.00  0.00      B    H  
ATOM    759  O   HOH B 247       6.415  20.332  26.200  1.00  0.00      B    O  
ATOM    760  H1  HOH B 247       5.445  20.067  26.287  1.00  0.00      B    H  
ATOM    761  H2  HOH B 247       6.539  21.134  26.875  1.00  0.00      B    H  
ATOM    762  O   HOH B 248       0.059  13.856   2.992  1.00  0.00      B    O  
ATOM    763  H1  HOH B 248       0.957  14.239   2.723  1.00  0.00      B    H  
ATOM    764  H2  HOH B 248      -0.239  13.396   2.130  1.00  0.00      B    H  
ATOM    765  O   HOH B 249      14.586  38.754  13.697  1.00  0.00      B    O  
ATOM    766  H1  HOH B 249      14.380  39.085  14.637  1.00  0.00      B    H  
ATOM    767  H2  HOH B 249      14.197  37.799  13.695  1.00  0.00      B    H  
ATOM    768  O   HOH B 250      10.993   5.347  22.246  1.00  0.00      B    O  
ATOM    769  H1  HOH B 250      11.411   4.606  22.760  1.00  0.00      B    H  
ATOM    770  H2  HOH B 250      10.154   5.027  21.926  1.00  0.00      B    H  
ATOM    771  O   HOH B 251      15.834  22.736  13.996  1.00  0.00      B    O  
ATOM    772  H1  HOH B 251      15.363  22.274  13.224  1.00  0.00      B    H  
ATOM    773  H2  HOH B 251      15.381  22.408  14.864  1.00  0.00      B    H  
ATOM    774  O   HOH B 252       4.310  35.337  21.976  1.00  0.00      B    O  
ATOM    775  H1  HOH B 252       5.104  35.883  21.871  1.00  0.00      B    H  
ATOM    776  H2  HOH B 252       4.503  34.424  21.531  1.00  0.00      B    H  
ATOM    777  O   HOH B 253      13.618  27.795  39.001  1.00  0.00      B    O  
ATOM    778  H1  HOH B 253      13.824  27.862  38.007  1.00  0.00      B    H  
ATOM    779  H2  HOH B 253      13.050  28.616  39.219  1.00  0.00      B    H  
ATOM    780  O   HOH B 254      18.906  10.925   3.469  1.00  0.00      B    O  
ATOM    781  H1  HOH B 254      18.524  10.592   2.559  1.00  0.00      B    H  
ATOM    782  H2  HOH B 254      19.505  10.207   3.850  1.00  0.00      B    H  
ATOM    783  O   HOH B 255       6.415  19.163  38.256  1.00  0.00      B    O  
ATOM    784  H1  HOH B 255       7.241  19.322  38.810  1.00  0.00      B    H  
ATOM    785  H2  HOH B 255       6.694  19.247  37.249  1.00  0.00      B    H  
ATOM    786  O   HOH B 256      17.720  14.835  19.993  1.00  0.00      B    O  
ATOM    787  H1  HOH B 256      16.751  15.123  19.930  1.00  0.00      B    H  
ATOM    788  H2  HOH B 256      17.754  13.835  20.079  1.00  0.00      B    H  
ATOM    789  O   HOH B 257      28.668  18.445  12.400  1.00  0.00      B    O  
ATOM    790  H1  HOH B 257      27.817  17.865  12.297  1.00  0.00      B    H  
ATOM    791  H2  HOH B 257      28.475  19.383  12.030  1.00  0.00      B    H  
ATOM    792  O   HOH B 258      27.880   6.645   0.522  1.00  0.00      B    O  
ATOM    793  H1  HOH B 258      28.851   6.278   0.389  1.00  0.00      B    H  
ATOM    794  H2  HOH B 258      27.770   7.123   1.442  1.00  0.00      B    H  
ATOM    795  O   HOH B 259      21.166  28.547  19.884  1.00  0.00      B    O  
ATOM    796  H1  HOH B 259      20.211  28.262  19.712  1.00  0.00      B    H  
ATOM    797  H2  HOH B 259      21.788  27.775  19.819  1.00  0.00      B    H  
ATOM    798  O   HOH B 260       0.695   5.412   2.891  1.00  0.00      B    O  
ATOM    799  H1  HOH B 260       1.480   4.928   3.323  1.00  0.00      B    H  
ATOM    800  H2  HOH B 260       0.371   6.087   3.574  1.00  0.00      B    H  
ATOM    801  O   HOH B 261       7.216   1.554  29.902  1.00  0.00      B    O  
ATOM    802  H1  HOH B 261       6.575   2.320  29.633  1.00  0.00      B    H  
ATOM    803  H2  HOH B 261       6.807   0.617  29.721  1.00  0.00      B    H  
ATOM    804  O   HOH B 262       3.407   7.001  23.186  1.00  0.00      B    O  
ATOM    805  H1  HOH B 262       2.564   7.668  23.144  1.00  0.00      B    H  
ATOM    806  H2  HOH B 262       4.160   7.553  22.739  1.00  0.00      B    H  
ATOM    807  O   HOH B 263       6.290  31.001   6.646  1.00  0.00      B    O  
ATOM    808  H1  HOH B 263       6.579  30.597   5.767  1.00  0.00      B    H  
ATOM    809  H2  HOH B 263       5.516  30.425   6.962  1.00  0.00      B    H  
ATOM    810  O   HOH B 264      22.566  26.475  26.576  1.00  0.00      B    O  
ATOM    811  H1  HOH B 264      21.694  26.313  27.218  1.00  0.00      B    H  
ATOM    812  H2  HOH B 264      22.293  27.181  25.920  1.00  0.00      B    H  
ATOM    813  O   HOH B 265      23.336  35.327  23.294  1.00  0.00      B    O  
ATOM    814  H1  HOH B 265      23.714  34.383  23.211  1.00  0.00      B    H  
ATOM    815  H2  HOH B 265      23.777  35.807  24.047  1.00  0.00      B    H  
ATOM    816  O   HOH B 266      22.420   0.305  34.776  1.00  0.00      B    O  
ATOM    817  H1  HOH B 266      23.452   0.572  34.806  1.00  0.00      B    H  
ATOM    818  H2  HOH B 266      22.360  -0.630  34.254  1.00  0.00      B    H  
ATOM    819  O   HOH B 267      11.501  38.715  18.845  1.00  0.00      B    O  
ATOM    820  H1  HOH B 267      12.037  38.699  19.706  1.00  0.00      B    H  
ATOM    821  H2  HOH B 267      11.231  37.736  18.659  1.00  0.00      B    H  
ATOM    822  O   HOH B 268      33.704   1.099  16.567  1.00  0.00      B    O  
ATOM    823  H1  HOH B 268      34.144   1.939  16.159  1.00  0.00      B    H  
ATOM    824  H2  HOH B 268      33.587   0.396  15.799  1.00  0.00      B    H  
ATOM    825  O   HOH B 269      25.774  10.839  31.947  1.00  0.00      B    O  
ATOM    826  H1  HOH B 269      25.719  11.227  32.910  1.00  0.00      B    H  
ATOM    827  H2  HOH B 269      24.832  10.726  31.638  1.00  0.00      B    H  
ATOM    828  O   HOH B 270      14.594   8.149  29.411  1.00  0.00      B    O  
ATOM    829  H1  HOH B 270      14.526   7.109  29.565  1.00  0.00      B    H  
ATOM    830  H2  HOH B 270      14.675   8.287  28.417  1.00  0.00      B    H  
ATOM    831  O   HOH B 271      30.522   1.822   6.151  1.00  0.00      B    O  
ATOM    832  H1  HOH B 271      29.868   2.426   6.576  1.00  0.00      B    H  
ATOM    833  H2  HOH B 271      31.066   1.481   6.962  1.00  0.00      B    H  
ATOM    834  O   HOH B 272      38.051  18.662  36.528  1.00  0.00      B    O  
ATOM    835  H1  HOH B 272      37.672  17.723  36.443  1.00  0.00      B    H  
ATOM    836  H2  HOH B 272      37.995  18.888  37.494  1.00  0.00      B    H  
ATOM    837  O   HOH B 273       2.846   0.360  14.995  1.00  0.00      B    O  
ATOM    838  H1  HOH B 273       3.216   0.154  14.079  1.00  0.00      B    H  
ATOM    839  H2  HOH B 273       1.954   0.834  14.852  1.00  0.00      B    H  
ATOM    840  O   HOH B 274      37.453  26.016  13.457  1.00  0.00      B    O  
ATOM    841  H1  HOH B 274      36.606  26.616  13.482  1.00  0.00      B    H  
ATOM    842  H2  HOH B 274      37.095  25.101  13.604  1.00  0.00      B    H  
ATOM    843  O   HOH B 275      26.304  10.765   0.833  1.00  0.00      B    O  
ATOM    844  H1  HOH B 275      25.954  10.217   1.644  1.00  0.00      B    H  
ATOM    845  H2  HOH B 275      27.268  10.606   0.735  1.00  0.00      B    H  
ATOM    846  O   HOH B 276       3.831  34.576   7.050  1.00  0.00      B    O  
ATOM    847  H1  HOH B 276       4.158  35.528   7.145  1.00  0.00      B    H  
ATOM    848  H2  HOH B 276       3.709  34.188   7.941  1.00  0.00      B    H  
ATOM    849  O   HOH B 277      26.385  31.719   0.869  1.00  0.00      B    O  
ATOM    850  H1  HOH B 277      25.791  32.552   1.089  1.00  0.00      B    H  
ATOM    851  H2  HOH B 277      26.915  31.877   0.016  1.00  0.00      B    H  
ATOM    852  O   HOH B 278      34.374  33.610  33.160  1.00  0.00      B    O  
ATOM    853  H1  HOH B 278      33.992  33.076  32.426  1.00  0.00      B    H  
ATOM    854  H2  HOH B 278      34.466  33.018  33.956  1.00  0.00      B    H  
ATOM    855  O   HOH B 279      10.955  26.963  11.258  1.00  0.00      B    O  
ATOM    856  H1  HOH B 279      11.118  26.859  10.225  1.00  0.00      B    H  
ATOM    857  H2  HOH B 279       9.897  26.838  11.440  1.00  0.00      B    H  
ATOM    858  O   HOH B 280      32.615  13.902  34.524  1.00  0.00      B    O  
ATOM    859  H1  HOH B 280      32.610  13.273  35.320  1.00  0.00      B    H  
ATOM    860  H2  HOH B 280      33.093  14.698  34.862  1.00  0.00      B    H  
ATOM    861  O   HOH B 281      25.150  25.785  38.802  1.00  0.00      B    O  
ATOM    862  H1  HOH B 281      24.435  25.538  38.144  1.00  0.00      B    H  
ATOM    863  H2  HOH B 281      25.249  24.944  39.418  1.00  0.00      B    H  
ATOM    864  O   HOH B 282      35.581  36.532  15.763  1.00  0.00      B    O  
ATOM    865  H1  HOH B 282      35.399  35.538  15.864  1.00  0.00      B    H  
ATOM    866  H2  HOH B 282      36.560  36.603  15.537  1.00  0.00      B    H  
ATOM    867  O   HOH B 283      27.976  21.431  10.824  1.00  0.00      B    O  
ATOM    868  H1  HOH B 283      28.652  22.053  11.289  1.00  0.00      B    H  
ATOM    869  H2  HOH B 283      27.228  21.109  11.461  1.00  0.00      B    H  
ATOM    870  O   HOH B 284      17.224  18.765   1.350  1.00  0.00      B    O  
ATOM    871  H1  HOH B 284      16.480  18.927   2.002  1.00  0.00      B    H  
ATOM    872  H2  HOH B 284      18.078  19.139   1.754  1.00  0.00      B    H  
ATOM    873  O   HOH B 285      35.632   4.983   7.696  1.00  0.00      B    O  
ATOM    874  H1  HOH B 285      36.242   4.417   7.075  1.00  0.00      B    H  
ATOM    875  H2  HOH B 285      35.608   4.637   8.627  1.00  0.00      B    H  
ATOM    876  O   HOH B 286      17.488  19.885  16.210  1.00  0.00      B    O  
ATOM    877  H1  HOH B 286      16.994  20.739  16.548  1.00  0.00      B    H  
ATOM    878  H2  HOH B 286      16.872  19.066  16.274  1.00  0.00      B    H  
ATOM    879  O   HOH B 287       5.842   0.903  36.639  1.00  0.00      B    O  
ATOM    880  H1  HOH B 287       5.233   0.346  37.184  1.00  0.00      B    H  
ATOM    881  H2  HOH B 287       6.450   0.242  36.077  1.00  0.00      B    H  
ATOM    882  O   HOH B 288       0.501  33.571   0.684  1.00  0.00      B    O  
ATOM    883  H1  HOH B 288      -0.456  33.417   1.088  1.00  0.00      B    H  
ATOM    884  H2  HOH B 288       0.477  33.476  -0.330  1.00  0.00      B    H  
ATOM    885  O   HOH B 289       7.114  27.713  26.614  1.00  0.00      B    O  
ATOM    886  H1  HOH B 289       7.474  26.911  27.089  1.00  0.00      B    H  
ATOM    887  H2  HOH B 289       6.183  27.870  27.008  1.00  0.00      B    H  
ATOM    888  O   HOH B 290      14.740  35.060  32.728  1.00  0.00      B    O  
ATOM    889  H1  HOH B 290      15.590  34.575  32.411  1.00  0.00      B    H  
ATOM    890  H2  HOH B 290      14.859  36.055  32.548  1.00  0.00      B    H  
ATOM    891  O   HOH B 291      35.522   4.265  20.165  1.00  0.00      B    O  
ATOM    892  H1  HOH B 291      35.731   3.252  20.231  1.00  0.00      B    H  
ATOM    893  H2  HOH B 291      36.049   4.786  20.863  1.00  0.00      B    H  
ATOM    894  O   HOH B 292      28.391  26.057  12.674  1.00  0.00      B    O  
ATOM    895  H1  HOH B 292      27.586  25.397  12.584  1.00  0.00      B    H  
ATOM    896  H2  HOH B 292      28.815  25.870  13.584  1.00  0.00      B    H  
ATOM    897  O   HOH B 293       1.487  33.527  37.222  1.00  0.00      B    O  
ATOM    898  H1  HOH B 293       2.403  33.315  37.702  1.00  0.00      B    H  
ATOM    899  H2  HOH B 293       1.292  32.745  36.559  1.00  0.00      B    H  
ATOM    900  O   HOH B 294       5.032  18.502   2.782  1.00  0.00      B    O  
ATOM    901  H1  HOH B 294       4.758  19.349   2.421  1.00  0.00      B    H  
ATOM    902  H2  HOH B 294       6.064  18.397   2.714  1.00  0.00      B    H  
ATOM    903  O   HOH B 295      23.843   8.991  13.455  1.00  0.00      B    O  
ATOM    904  H1  HOH B 295      23.332   8.844  12.586  1.00  0.00      B    H  
ATOM    905  H2  HOH B 295      23.984   8.118  13.899  1.00  0.00      B    H  
ATOM    906  O   HOH B 296       2.547  16.431  32.382  1.00  0.00      B    O  
ATOM    907  H1  HOH B 296       2.192  15.808  33.090  1.00  0.00      B    H  
ATOM    908  H2  HOH B 296       1.825  16.607  31.710  1.00  0.00      B    H  
ATOM    909  O   HOH B 297      33.578  15.492  21.212  1.00  0.00      B    O  
ATOM    910  H1  HOH B 297      34.118  16.190  20.676  1.00  0.00      B    H  
ATOM    911  H2  HOH B 297      32.630  15.819  21.071  1.00  0.00      B    H  
ATOM    912  O   HOH B 298      17.218  14.741   2.592  1.00  0.00      B    O  
ATOM    913  H1  HOH B 298      16.589  15.039   3.286  1.00  0.00      B    H  
ATOM    914  H2  HOH B 298      18.111  14.638   3.087  1.00  0.00      B    H  
ATOM    915  O   HOH B 299      29.601  26.603  10.220  1.00  0.00      B    O  
ATOM    916  H1  HOH B 299      29.338  26.397  11.204  1.00  0.00      B    H  
ATOM    917  H2  HOH B 299      29.144  25.882   9.684  1.00  0.00      B    H  
ATOM    918  O   HOH B 300       6.087   8.497  19.502  1.00  0.00      B    O  
ATOM    919  H1  HOH B 300       6.370   8.436  18.534  1.00  0.00      B    H  
ATOM    920  H2  HOH B 300       6.936   8.180  19.943  1.00  0.00      B    H  
ATOM    921  O   HOH B 301      35.411  26.320  38.153  1.00  0.00      B    O  
ATOM    922  H1  HOH B 301      35.069  27.209  37.829  1.00  0.00      B    H  
ATOM    923  H2  HOH B 301      35.943  25.941  37.426  1.00  0.00      B    H  
ATOM    924  O   HOH B 302       7.603   8.518  30.753  1.00  0.00      B    O  
ATOM    925  H1  HOH B 302       6.921   8.029  30.212  1.00  0.00      B    H  
ATOM    926  H2  HOH B 302       7.919   9.260  30.185  1.00  0.00      B    H  
ATOM    927  O   HOH B 303      21.053   4.327  37.930  1.00  0.00      B    O  
ATOM    928  H1  HOH B 303      21.542   5.070  37.458  1.00  0.00      B    H  
ATOM    929  H2  HOH B 303      21.777   3.821  38.424  1.00  0.00      B    H  
ATOM    930  O   HOH B 304      13.119  15.619  25.827  1.00  0.00      B    O  
ATOM    931  H1  HOH B 304      13.741  14.953  26.291  1.00  0.00      B    H  
ATOM    932  H2  HOH B 304      12.509  15.123  25.144  1.00  0.00      B    H  
ATOM    933  O   HOH B 305      37.136  19.031  16.462  1.00  0.00      B    O  
ATOM    934  H1  HOH B 305      37.308  19.886  15.911  1.00  0.00      B    H  
ATOM    935  H2  HOH B 305      37.981  18.550  16.826  1.00  0.00      B    H  
ATOM    936  O   HOH B 306      32.466  17.045  17.841  1.00  0.00      B    O  
ATOM    937  H1  HOH B 306      32.770  16.240  17.288  1.00  0.00      B    H  
ATOM    938  H2  HOH B 306      33.205  17.733  17.558  1.00  0.00      B    H  
ATOM    939  O   HOH B 307      36.116  22.275  35.083  1.00  0.00      B    O  
ATOM    940  H1  HOH B 307      35.982  21.280  35.042  1.00  0.00      B    H  
ATOM    941  H2  HOH B 307      35.895  22.711  34.162  1.00  0.00      B    H  
ATOM    942  O   HOH B 308       4.755   9.691  15.095  1.00  0.00      B    O  
ATOM    943  H1  HOH B 308       3.777   9.376  15.046  1.00  0.00      B    H  
ATOM    944  H2  HOH B 308       4.858  10.211  15.947  1.00  0.00      B    H  
ATOM    945  O   HOH B 309      34.365  36.257   1.066  1.00  0.00      B    O  
ATOM    946  H1  HOH B 309      33.543  36.477   1.671  1.00  0.00      B    H  
ATOM    947  H2  HOH B 309      34.134  35.341   0.715  1.00  0.00      B    H  
ATOM    948  O   HOH B 310      26.998  37.846  24.223  1.00  0.00      B    O  
ATOM    949  H1  HOH B 310      27.228  37.055  24.841  1.00  0.00      B    H  
ATOM    950  H2  HOH B 310      27.798  38.302  23.960  1.00  0.00      B    H  
ATOM    951  O   HOH B 311      21.700   0.707  37.722  1.00  0.00      B    O  
ATOM    952  H1  HOH B 311      21.697   0.002  36.955  1.00  0.00      B    H  
ATOM    953  H2  HOH B 311      22.619   1.253  37.759  1.00  0.00      B    H  
ATOM    954  O   HOH B 312       1.289   1.076   3.673  1.00  0.00      B    O  
ATOM    955  H1  HOH B 312       0.374   1.266   3.177  1.00  0.00      B    H  
ATOM    956  H2  HOH B 312       1.014   0.780   4.584  1.00  0.00      B    H  
ATOM    957  O   HOH B 313       7.212  13.078   8.071  1.00  0.00      B    O  
ATOM    958  H1  HOH B 313       6.696  13.889   8.348  1.00  0.00      B    H  
ATOM    959  H2  HOH B 313       6.914  12.916   7.089  1.00  0.00      B    H  
ATOM    960  O   HOH B 314       6.491  18.845  17.263  1.00  0.00      B    O  
ATOM    961  H1  HOH B 314       5.575  18.432  17.279  1.00  0.00      B    H  
ATOM    962  H2  HOH B 314       6.494  19.501  18.040  1.00  0.00      B    H  
ATOM    963  O   HOH B 315      14.680  15.723   9.345  1.00  0.00      B    O  
ATOM    964  H1  HOH B 315      13.712  15.817   8.973  1.00  0.00      B    H  
ATOM    965  H2  HOH B 315      15.112  14.894   8.930  1.00  0.00      B    H  
ATOM    966  O   HOH B 316       5.687   0.500  27.266  1.00  0.00      B    O  
ATOM    967  H1  HOH B 316       6.392  -0.205  27.323  1.00  0.00      B    H  
ATOM    968  H2  HOH B 316       6.045   1.353  26.844  1.00  0.00      B    H  
ATOM    969  O   HOH B 317      23.988  33.761  14.072  1.00  0.00      B    O  
ATOM    970  H1  HOH B 317      24.400  33.485  14.938  1.00  0.00      B    H  
ATOM    971  H2  HOH B 317      23.413  32.984  13.741  1.00  0.00      B    H  
ATOM    972  O   HOH B 318      33.597  35.604  21.801  1.00  0.00      B    O  
ATOM    973  H1  HOH B 318      34.478  35.648  22.312  1.00  0.00      B    H  
ATOM    974  H2  HOH B 318      33.249  36.544  21.937  1.00  0.00      B    H  
ATOM    975  O   HOH B 319       0.337  27.053  16.603  1.00  0.00      B    O  
ATOM    976  H1  HOH B 319       0.657  26.736  15.693  1.00  0.00      B    H  
ATOM    977  H2  HOH B 319       0.996  26.772  17.287  1.00  0.00      B    H  
ATOM    978  O   HOH B 320      10.907   9.518  35.498  1.00  0.00      B    O  
ATOM    979  H1  HOH B 320      10.514   8.593  35.280  1.00  0.00      B    H  
ATOM    980  H2  HOH B 320      11.086   9.524  36.502  1.00  0.00      B    H  
ATOM    981  O   HOH B 321       3.673  35.079  28.893  1.00  0.00      B    O  
ATOM    982  H1  HOH B 321       3.191  35.868  28.436  1.00  0.00      B    H  
ATOM    983  H2  HOH B 321       4.618  34.975  28.515  1.00  0.00      B    H  
ATOM    984  O   HOH B 322      10.217  29.930  29.436  1.00  0.00      B    O  
ATOM    985  H1  HOH B 322      10.427  29.021  29.089  1.00  0.00      B    H  
ATOM    986  H2  HOH B 322       9.728  30.385  28.705  1.00  0.00      B    H  
ATOM    987  O   HOH B 323      14.496  13.869  11.894  1.00  0.00      B    O  
ATOM    988  H1  HOH B 323      14.996  14.167  11.088  1.00  0.00      B    H  
ATOM    989  H2  HOH B 323      14.971  14.292  12.667  1.00  0.00      B    H  
ATOM    990  O   HOH B 324      25.942   5.188  10.801  1.00  0.00      B    O  
ATOM    991  H1  HOH B 324      26.454   4.451  10.336  1.00  0.00      B    H  
ATOM    992  H2  HOH B 324      25.710   4.806  11.691  1.00  0.00      B    H  
ATOM    993  O   HOH B 325      26.374  17.805   4.659  1.00  0.00      B    O  
ATOM    994  H1  HOH B 325      26.584  18.470   4.006  1.00  0.00      B    H  
ATOM    995  H2  HOH B 325      26.841  16.949   4.408  1.00  0.00      B    H  
ATOM    996  O   HOH B 326      25.718   8.500  25.860  1.00  0.00      B    O  
ATOM    997  H1  HOH B 326      25.865   9.095  26.653  1.00  0.00      B    H  
ATOM    998  H2  HOH B 326      25.076   8.939  25.332  1.00  0.00      B    H  
ATOM    999  O   HOH B 327      13.192  23.048  26.358  1.00  0.00      B    O  
ATOM   1000  H1  HOH B 327      13.398  22.809  27.332  1.00  0.00      B    H  
ATOM   1001  H2  HOH B 327      13.290  22.219  25.840  1.00  0.00      B    H  
ATOM   1002  O   HOH B 328       8.407  25.596  27.618  1.00  0.00      B    O  
ATOM   1003  H1  HOH B 328       8.013  25.368  28.505  1.00  0.00      B    H  
ATOM   1004  H2  HOH B 328       8.184  24.868  27.016  1.00  0.00      B    H  
ATOM   1005  O   HOH B 329      33.919   9.748  10.585  1.00  0.00      B    O  
ATOM   1006  H1  HOH B 329      33.470   8.899  11.032  1.00  0.00      B    H  
ATOM   1007  H2  HOH B 329      33.467   9.852   9.693  1.00  0.00      B    H  
ATOM   1008  O   HOH B 330      31.619   1.454   0.279  1.00  0.00      B    O  
ATOM   1009  H1  HOH B 330      30.666   1.105   0.040  1.00  0.00      B    H  
ATOM   1010  H2  HOH B 330      32.311   0.712  -0.013  1.00  0.00      B    H  
ATOM   1011  O   HOH B 331       3.706  33.720  33.592  1.00  0.00      B    O  
ATOM   1012  H1  HOH B 331       3.008  32.936  33.594  1.00  0.00      B    H  
ATOM   1013  H2  HOH B 331       3.305  34.382  34.218  1.00  0.00      B    H  
ATOM   1014  O   HOH B 332      14.715  30.753  13.608  1.00  0.00      B    O  
ATOM   1015  H1  HOH B 332      14.907  30.879  12.590  1.00  0.00      B    H  
ATOM   1016  H2  HOH B 332      15.041  29.886  13.979  1.00  0.00      B    H  
ATOM   1017  O   HOH B 333      37.627   3.357   6.570  1.00  0.00      B    O  
ATOM   1018  H1  HOH B 333      37.355   2.986   5.672  1.00  0.00      B    H  
ATOM   1019  H2  HOH B 333      37.683   2.512   7.189  1.00  0.00      B    H  
ATOM   1020  O   HOH B 334      10.499  29.408  20.689  1.00  0.00      B    O  
ATOM   1021  H1  HOH B 334      10.264  29.151  21.599  1.00  0.00      B    H  
ATOM   1022  H2  HOH B 334      10.048  28.795  20.026  1.00  0.00      B    H  
ATOM   1023  O   HOH B 335      30.916  12.798  13.149  1.00  0.00      B    O  
ATOM   1024  H1  HOH B 335      31.707  12.169  12.958  1.00  0.00      B    H  
ATOM   1025  H2  HOH B 335      30.600  13.208  12.295  1.00  0.00      B    H  
ATOM   1026  O   HOH B 336       5.659  13.857  30.794  1.00  0.00      B    O  
ATOM   1027  H1  HOH B 336       5.791  12.856  31.071  1.00  0.00      B    H  
ATOM   1028  H2  HOH B 336       5.918  13.840  29.857  1.00  0.00      B    H  
ATOM   1029  O   HOH B 337      33.592  25.205   3.653  1.00  0.00      B    O  
ATOM   1030  H1  HOH B 337      32.921  25.559   3.003  1.00  0.00      B    H  
ATOM   1031  H2  HOH B 337      34.528  25.223   3.216  1.00  0.00      B    H  
ATOM   1032  O   HOH B 338      22.148  36.648   8.235  1.00  0.00      B    O  
ATOM   1033  H1  HOH B 338      22.199  37.172   7.401  1.00  0.00      B    H  
ATOM   1034  H2  HOH B 338      21.195  36.220   8.348  1.00  0.00      B    H  
ATOM   1035  O   HOH B 339      19.765  21.414  10.437  1.00  0.00      B    O  
ATOM   1036  H1  HOH B 339      18.959  21.967  10.223  1.00  0.00      B    H  
ATOM   1037  H2  HOH B 339      19.510  20.741  11.152  1.00  0.00      B    H  
ATOM   1038  O   HOH B 340      22.656  14.359  14.351  1.00  0.00      B    O  
ATOM   1039  H1  HOH B 340      22.100  14.193  13.518  1.00  0.00      B    H  
ATOM   1040  H2  HOH B 340      22.168  14.087  15.228  1.00  0.00      B    H  
ATOM   1041  O   HOH B 341      10.347  10.591  23.409  1.00  0.00      B    O  
ATOM   1042  H1  HOH B 341       9.835   9.810  23.064  1.00  0.00      B    H  
ATOM   1043  H2  HOH B 341      11.301  10.405  23.343  1.00  0.00      B    H  
ATOM   1044  O   HOH B 342      10.286   0.708  11.248  1.00  0.00      B    O  
ATOM   1045  H1  HOH B 342      11.005   0.046  11.521  1.00  0.00      B    H  
ATOM   1046  H2  HOH B 342      10.052   0.652  10.300  1.00  0.00      B    H  
ATOM   1047  O   HOH B 343      16.024  19.528  28.650  1.00  0.00      B    O  
ATOM   1048  H1  HOH B 343      15.996  20.500  28.871  1.00  0.00      B    H  
ATOM   1049  H2  HOH B 343      15.103  19.124  28.845  1.00  0.00      B    H  
ATOM   1050  O   HOH B 344      14.069   5.784  34.940  1.00  0.00      B    O  
ATOM   1051  H1  HOH B 344      14.847   5.970  35.492  1.00  0.00      B    H  
ATOM   1052  H2  HOH B 344      13.612   4.935  35.359  1.00  0.00      B    H  
ATOM   1053  O   HOH B 345      29.942  19.096   7.507  1.00  0.00      B    O  
ATOM   1054  H1  HOH B 345      29.041  18.677   7.627  1.00  0.00      B    H  
ATOM   1055  H2  HOH B 345      30.676  18.351   7.443  1.00  0.00      B    H  
ATOM   1056  O   HOH B 346      18.302  25.136  36.924  1.00  0.00      B    O  
ATOM   1057  H1  HOH B 346      17.514  24.405  37.047  1.00  0.00      B    H  
ATOM   1058  H2  HOH B 346      18.512  25.199  35.910  1.00  0.00      B    H  
ATOM   1059  O   HOH B 347       4.437  36.087  36.970  1.00  0.00      B    O  
ATOM   1060  H1  HOH B 347       4.236  35.134  37.303  1.00  0.00      B    H  
ATOM   1061  H2  HOH B 347       3.680  36.388  36.294  1.00  0.00      B    H  
ATOM   1062  O   HOH B 348      23.063  23.756  28.954  1.00  0.00      B    O  
ATOM   1063  H1  HOH B 348      23.648  22.950  28.933  1.00  0.00      B    H  
ATOM   1064  H2  HOH B 348      22.682  23.937  28.072  1.00  0.00      B    H  
ATOM   1065  O   HOH B 349       4.225  23.030  17.598  1.00  0.00      B    O  
ATOM   1066  H1  HOH B 349       5.131  23.509  17.565  1.00  0.00      B    H  
ATOM   1067  H2  HOH B 349       4.156  22.388  16.747  1.00  0.00      B    H  
ATOM   1068  O   HOH B 350       6.315  25.064   8.043  1.00  0.00      B    O  
ATOM   1069  H1  HOH B 350       6.900  25.904   8.134  1.00  0.00      B    H  
ATOM   1070  H2  HOH B 350       5.373  25.355   8.435  1.00  0.00      B    H  
ATOM   1071  O   HOH B 351      10.544   8.107   1.838  1.00  0.00      B    O  
ATOM   1072  H1  HOH B 351      10.812   7.195   2.263  1.00  0.00      B    H  
ATOM   1073  H2  HOH B 351      11.101   8.821   2.345  1.00  0.00      B    H  
ATOM   1074  O   HOH B 352       4.986   4.013   0.088  1.00  0.00      B    O  
ATOM   1075  H1  HOH B 352       4.765   5.030   0.140  1.00  0.00      B    H  
ATOM   1076  H2  HOH B 352       4.092   3.484   0.021  1.00  0.00      B    H  
ATOM   1077  O   HOH B 353       9.047   1.665  13.552  1.00  0.00      B    O  
ATOM   1078  H1  HOH B 353       8.436   2.498  13.274  1.00  0.00      B    H  
ATOM   1079  H2  HOH B 353       9.634   1.254  12.780  1.00  0.00      B    H  
ATOM   1080  O   HOH B 354      21.532   7.266  12.653  1.00  0.00      B    O  
ATOM   1081  H1  HOH B 354      20.643   7.715  12.422  1.00  0.00      B    H  
ATOM   1082  H2  HOH B 354      21.500   6.942  13.638  1.00  0.00      B    H  
ATOM   1083  O   HOH B 355      32.247  16.803   1.416  1.00  0.00      B    O  
ATOM   1084  H1  HOH B 355      31.884  17.275   0.588  1.00  0.00      B    H  
ATOM   1085  H2  HOH B 355      32.425  15.865   1.213  1.00  0.00      B    H  
ATOM   1086  O   HOH B 356       2.198  32.036  17.246  1.00  0.00      B    O  
ATOM   1087  H1  HOH B 356       1.825  31.781  16.382  1.00  0.00      B    H  
ATOM   1088  H2  HOH B 356       2.374  33.049  17.183  1.00  0.00      B    H  
ATOM   1089  O   HOH B 357      19.216   9.285  18.303  1.00  0.00      B    O  
ATOM   1090  H1  HOH B 357      19.722   9.516  17.509  1.00  0.00      B    H  
ATOM   1091  H2  HOH B 357      19.886   9.126  19.062  1.00  0.00      B    H  
ATOM   1092  O   HOH B 358      21.892   4.572  33.555  1.00  0.00      B    O  
ATOM   1093  H1  HOH B 358      21.397   4.003  34.305  1.00  0.00      B    H  
ATOM   1094  H2  HOH B 358      22.417   3.883  32.987  1.00  0.00      B    H  
ATOM   1095  O   HOH B 359      34.880  15.932   8.486  1.00  0.00      B    O  
ATOM   1096  H1  HOH B 359      35.619  16.671   8.585  1.00  0.00      B    H  
ATOM   1097  H2  HOH B 359      34.938  15.321   9.246  1.00  0.00      B    H  
ATOM   1098  O   HOH B 360      37.231   8.586  26.916  1.00  0.00      B    O  
ATOM   1099  H1  HOH B 360      36.570   8.793  26.173  1.00  0.00      B    H  
ATOM   1100  H2  HOH B 360      37.654   9.429  27.217  1.00  0.00      B    H  
ATOM   1101  O   HOH B 361      15.329  14.087  27.134  1.00  0.00      B    O  
ATOM   1102  H1  HOH B 361      14.565  13.517  26.810  1.00  0.00      B    H  
ATOM   1103  H2  HOH B 361      15.045  14.656  27.954  1.00  0.00      B    H  
ATOM   1104  O   HOH B 362      11.682  29.905  24.309  1.00  0.00      B    O  
ATOM   1105  H1  HOH B 362      12.290  30.510  24.827  1.00  0.00      B    H  
ATOM   1106  H2  HOH B 362      11.765  29.012  24.832  1.00  0.00      B    H  
ATOM   1107  O   HOH B 363      13.565  13.883   3.363  1.00  0.00      B    O  
ATOM   1108  H1  HOH B 363      14.304  13.198   3.245  1.00  0.00      B    H  
ATOM   1109  H2  HOH B 363      12.831  13.565   3.976  1.00  0.00      B    H  
ATOM   1110  O   HOH B 364      33.939  12.515   8.708  1.00  0.00      B    O  
ATOM   1111  H1  HOH B 364      33.878  13.043   7.888  1.00  0.00      B    H  
ATOM   1112  H2  HOH B 364      34.058  11.561   8.397  1.00  0.00      B    H  
ATOM   1113  O   HOH B 365      21.204  30.058  25.591  1.00  0.00      B    O  
ATOM   1114  H1  HOH B 365      21.441  29.902  26.572  1.00  0.00      B    H  
ATOM   1115  H2  HOH B 365      21.702  30.851  25.208  1.00  0.00      B    H  
ATOM   1116  O   HOH B 366      33.956  21.248  16.938  1.00  0.00      B    O  
ATOM   1117  H1  HOH B 366      34.284  21.237  15.902  1.00  0.00      B    H  
ATOM   1118  H2  HOH B 366      33.046  21.687  16.958  1.00  0.00      B    H  
ATOM   1119  O   HOH B 367      37.810   1.175   8.070  1.00  0.00      B    O  
ATOM   1120  H1  HOH B 367      37.289   0.242   7.931  1.00  0.00      B    H  
ATOM   1121  H2  HOH B 367      38.283   1.138   8.986  1.00  0.00      B    H  
ATOM   1122  O   HOH B 368      26.410  10.165   9.787  1.00  0.00      B    O  
ATOM   1123  H1  HOH B 368      26.545  10.990  10.384  1.00  0.00      B    H  
ATOM   1124  H2  HOH B 368      26.904   9.347  10.220  1.00  0.00      B    H  
ATOM   1125  O   HOH B 369       5.818  36.930  10.771  1.00  0.00      B    O  
ATOM   1126  H1  HOH B 369       5.823  35.958  11.190  1.00  0.00      B    H  
ATOM   1127  H2  HOH B 369       6.161  37.529  11.504  1.00  0.00      B    H  
ATOM   1128  O   HOH B 370      37.888  14.631  14.339  1.00  0.00      B    O  
ATOM   1129  H1  HOH B 370      38.335  15.326  13.818  1.00  0.00      B    H  
ATOM   1130  H2  HOH B 370      38.165  13.656  14.051  1.00  0.00      B    H  
ATOM   1131  O   HOH B 371      29.480  34.179  10.754  1.00  0.00      B    O  
ATOM   1132  H1  HOH B 371      30.254  33.748  11.181  1.00  0.00      B    H  
ATOM   1133  H2  HOH B 371      28.813  34.467  11.460  1.00  0.00      B    H  
ATOM   1134  O   HOH B 372      25.987  32.662   9.604  1.00  0.00      B    O  
ATOM   1135  H1  HOH B 372      25.572  33.227  10.305  1.00  0.00      B    H  
ATOM   1136  H2  HOH B 372      26.593  31.937  10.083  1.00  0.00      B    H  
ATOM   1137  O   HOH B 373      33.039  13.006  32.017  1.00  0.00      B    O  
ATOM   1138  H1  HOH B 373      32.881  13.275  33.004  1.00  0.00      B    H  
ATOM   1139  H2  HOH B 373      33.090  12.026  31.994  1.00  0.00      B    H  
ATOM   1140  O   HOH B 374      22.074   5.734  10.044  1.00  0.00      B    O  
ATOM   1141  H1  HOH B 374      21.980   6.301  10.875  1.00  0.00      B    H  
ATOM   1142  H2  HOH B 374      22.920   6.139   9.598  1.00  0.00      B    H  
ATOM   1143  O   HOH B 375      30.665  28.454  33.531  1.00  0.00      B    O  
ATOM   1144  H1  HOH B 375      31.195  27.665  33.285  1.00  0.00      B    H  
ATOM   1145  H2  HOH B 375      31.282  29.105  33.991  1.00  0.00      B    H  
ATOM   1146  O   HOH B 376      18.957  18.099  32.049  1.00  0.00      B    O  
ATOM   1147  H1  HOH B 376      18.960  18.823  32.740  1.00  0.00      B    H  
ATOM   1148  H2  HOH B 376      18.690  18.607  31.203  1.00  0.00      B    H  
ATOM   1149  O   HOH B 377      10.912  25.197  33.781  1.00  0.00      B    O  
ATOM   1150  H1  HOH B 377      11.187  24.544  33.088  1.00  0.00      B    H  
ATOM   1151  H2  HOH B 377      11.146  24.739  34.653  1.00  0.00      B    H  
ATOM   1152  O   HOH B 378       2.210  11.375  32.486  1.00  0.00      B    O  
ATOM   1153  H1  HOH B 378       2.606  12.176  32.000  1.00  0.00      B    H  
ATOM   1154  H2  HOH B 378       2.038  11.635  33.456  1.00  0.00      B    H  
ATOM   1155  O   HOH B 379      12.354  38.325  37.427  1.00  0.00      B    O  
ATOM   1156  H1  HOH B 379      12.885  38.814  38.137  1.00  0.00      B    H  
ATOM   1157  H2  HOH B 379      12.488  37.324  37.718  1.00  0.00      B    H  
ATOM   1158  O   HOH B 380      33.992  35.494  37.087  1.00  0.00      B    O  
ATOM   1159  H1  HOH B 380      33.358  35.095  37.778  1.00  0.00      B    H  
ATOM   1160  H2  HOH B 380      33.786  36.513  36.969  1.00  0.00      B    H  
ATOM   1161  O   HOH B 381      30.574  29.309  37.046  1.00  0.00      B    O  
ATOM   1162  H1  HOH B 381      31.127  28.857  36.284  1.00  0.00      B    H  
ATOM   1163  H2  HOH B 381      29.645  29.156  36.753  1.00  0.00      B    H  
ATOM   1164  O   HOH B 382      12.021  31.502  35.052  1.00  0.00      B    O  
ATOM   1165  H1  HOH B 382      11.385  30.691  35.018  1.00  0.00      B    H  
ATOM   1166  H2  HOH B 382      11.746  32.180  34.274  1.00  0.00      B    H  
ATOM   1167  O   HOH B 383       9.451  13.188  13.936  1.00  0.00      B    O  
ATOM   1168  H1  HOH B 383      10.090  12.762  13.330  1.00  0.00      B    H  
ATOM   1169  H2  HOH B 383       9.770  14.137  14.058  1.00  0.00      B    H  
ATOM   1170  O   HOH B 384       5.252  18.761   5.501  1.00  0.00      B    O  
ATOM   1171  H1  HOH B 384       4.644  19.513   5.873  1.00  0.00      B    H  
ATOM   1172  H2  HOH B 384       5.164  18.773   4.472  1.00  0.00      B    H  
ATOM   1173  O   HOH B 385      12.981  32.985  13.722  1.00  0.00      B    O  
ATOM   1174  H1  HOH B 385      13.550  32.120  13.777  1.00  0.00      B    H  
ATOM   1175  H2  HOH B 385      13.106  33.416  12.790  1.00  0.00      B    H  
ATOM   1176  O   HOH B 386       8.471  23.191  36.586  1.00  0.00      B    O  
ATOM   1177  H1  HOH B 386       7.809  22.867  37.347  1.00  0.00      B    H  
ATOM   1178  H2  HOH B 386       8.159  24.054  36.090  1.00  0.00      B    H  
ATOM   1179  O   HOH B 387      29.992  27.870  30.029  1.00  0.00      B    O  
ATOM   1180  H1  HOH B 387      29.380  27.181  30.383  1.00  0.00      B    H  
ATOM   1181  H2  HOH B 387      30.913  27.702  30.461  1.00  0.00      B    H  
ATOM   1182  O   HOH B 388      20.977  31.630   7.311  1.00  0.00      B    O  
ATOM   1183  H1  HOH B 388      21.025  30.667   7.331  1.00  0.00      B    H  
ATOM   1184  H2  HOH B 388      21.942  31.997   7.479  1.00  0.00      B    H  
ATOM   1185  O   HOH B 389      33.243  28.342  35.223  1.00  0.00      B    O  
ATOM   1186  H1  HOH B 389      33.404  27.335  35.140  1.00  0.00      B    H  
ATOM   1187  H2  HOH B 389      33.899  28.683  35.866  1.00  0.00      B    H  
ATOM   1188  O   HOH B 390       0.104  16.212  38.657  1.00  0.00      B    O  
ATOM   1189  H1  HOH B 390      -0.745  15.690  38.798  1.00  0.00      B    H  
ATOM   1190  H2  HOH B 390       0.852  15.585  38.902  1.00  0.00      B    H  
ATOM   1191  O   HOH B 391       9.319  21.194  18.321  1.00  0.00      B    O  
ATOM   1192  H1  HOH B 391       8.459  21.254  17.780  1.00  0.00      B    H  
ATOM   1193  H2  HOH B 391       9.803  22.100  18.192  1.00  0.00      B    H  
ATOM   1194  O   HOH B 392       8.299  10.828  15.540  1.00  0.00      B    O  
ATOM   1195  H1  HOH B 392       8.783  11.635  15.277  1.00  0.00      B    H  
ATOM   1196  H2  HOH B 392       9.040  10.177  15.855  1.00  0.00      B    H  
ATOM   1197  O   HOH B 393       3.460   9.253  33.457  1.00  0.00      B    O  
ATOM   1198  H1  HOH B 393       4.475   9.332  33.694  1.00  0.00      B    H  
ATOM   1199  H2  HOH B 393       3.185  10.013  32.855  1.00  0.00      B    H  
ATOM   1200  O   HOH B 394       3.749  26.869  32.724  1.00  0.00      B    O  
ATOM   1201  H1  HOH B 394       4.347  26.522  33.453  1.00  0.00      B    H  
ATOM   1202  H2  HOH B 394       4.349  27.392  32.028  1.00  0.00      B    H  
ATOM   1203  O   HOH B 395      10.123  22.991  12.521  1.00  0.00      B    O  
ATOM   1204  H1  HOH B 395       9.806  22.949  13.487  1.00  0.00      B    H  
ATOM   1205  H2  HOH B 395      10.728  23.770  12.385  1.00  0.00      B    H  
ATOM   1206  O   HOH B 396      26.529  -0.001  11.311  1.00  0.00      B    O  
ATOM   1207  H1  HOH B 396      25.929  -0.364  12.002  1.00  0.00      B    H  
ATOM   1208  H2  HOH B 396      25.974   0.392  10.579  1.00  0.00      B    H  
ATOM   1209  O   HOH B 397      27.290  25.966  26.874  1.00  0.00      B    O  
ATOM   1210  H1  HOH B 397      26.928  25.457  26.067  1.00  0.00      B    H  
ATOM   1211  H2  HOH B 397      26.470  25.928  27.457  1.00  0.00      B    H  
ATOM   1212  O   HOH B 398       7.135  38.721  14.883  1.00  0.00      B    O  
ATOM   1213  H1  HOH B 398       7.073  38.381  15.814  1.00  0.00      B    H  
ATOM   1214  H2  HOH B 398       8.022  39.192  14.748  1.00  0.00      B    H  
ATOM   1215  O   HOH B 399       7.840   8.570  24.050  1.00  0.00      B    O  
ATOM   1216  H1  HOH B 399       8.785   8.220  23.832  1.00  0.00      B    H  
ATOM   1217  H2  HOH B 399       7.420   7.899  24.667  1.00  0.00      B    H  
ATOM   1218  O   HOH B 400      28.890  32.475  30.328  1.00  0.00      B    O  
ATOM   1219  H1  HOH B 400      29.103  32.206  29.331  1.00  0.00      B    H  
ATOM   1220  H2  HOH B 400      27.946  32.848  30.317  1.00  0.00      B    H  
ATOM   1221  O   HOH B 401      29.755  20.022  27.836  1.00  0.00      B    O  
ATOM   1222  H1  HOH B 401      29.355  19.369  27.108  1.00  0.00      B    H  
ATOM   1223  H2  HOH B 401      30.684  20.257  27.575  1.00  0.00      B    H  
ATOM   1224  O   HOH B 402      10.173  29.598  35.392  1.00  0.00      B    O  
ATOM   1225  H1  HOH B 402       9.640  30.352  35.756  1.00  0.00      B    H  
ATOM   1226  H2  HOH B 402      10.139  28.853  36.073  1.00  0.00      B    H  
ATOM   1227  O   HOH B 403      18.404   9.706  33.467  1.00  0.00      B    O  
ATOM   1228  H1  HOH B 403      18.439  10.718  33.409  1.00  0.00      B    H  
ATOM   1229  H2  HOH B 403      17.963   9.434  32.592  1.00  0.00      B    H  
ATOM   1230  O   HOH B 404       7.266  29.394  30.253  1.00  0.00      B    O  
ATOM   1231  H1  HOH B 404       6.814  30.291  30.390  1.00  0.00      B    H  
ATOM   1232  H2  HOH B 404       8.283  29.511  30.099  1.00  0.00      B    H  
ATOM   1233  O   HOH B 405      27.930  13.560  25.677  1.00  0.00      B    O  
ATOM   1234  H1  HOH B 405      28.252  14.190  26.362  1.00  0.00      B    H  
ATOM   1235  H2  HOH B 405      28.341  12.696  25.905  1.00  0.00      B    H  
ATOM   1236  O   HOH B 406      38.848  28.332   8.779  1.00  0.00      B    O  
ATOM   1237  H1  HOH B 406      38.786  28.307   9.800  1.00  0.00      B    H  
ATOM   1238  H2  HOH B 406      37.920  28.481   8.430  1.00  0.00      B    H  
ATOM   1239  O   HOH B 407      33.161  27.065  18.647  1.00  0.00      B    O  
ATOM   1240  H1  HOH B 407      33.061  27.513  19.569  1.00  0.00      B    H  
ATOM   1241  H2  HOH B 407      33.192  27.751  17.901  1.00  0.00      B    H  
ATOM   1242  O   HOH B 408      12.992   8.468  33.804  1.00  0.00      B    O  
ATOM   1243  H1  HOH B 408      12.590   9.130  34.509  1.00  0.00      B    H  
ATOM   1244  H2  HOH B 408      13.392   7.680  34.260  1.00  0.00      B    H  
ATOM   1245  O   HOH B 409      26.544  21.586  20.995  1.00  0.00      B    O  
ATOM   1246  H1  HOH B 409      27.335  20.946  21.205  1.00  0.00      B    H  
ATOM   1247  H2  HOH B 409      26.925  22.499  20.963  1.00  0.00      B    H  
ATOM   1248  O   HOH B 410       6.076  18.316  21.895  1.00  0.00      B    O  
ATOM   1249  H1  HOH B 410       6.212  18.681  20.923  1.00  0.00      B    H  
ATOM   1250  H2  HOH B 410       6.997  18.108  22.301  1.00  0.00      B    H  
ATOM   1251  O   HOH B 411      30.849  30.620  20.492  1.00  0.00      B    O  
ATOM   1252  H1  HOH B 411      30.903  31.575  20.895  1.00  0.00      B    H  
ATOM   1253  H2  HOH B 411      31.078  29.972  21.244  1.00  0.00      B    H  
ATOM   1254  O   HOH B 412      27.739  13.962  34.912  1.00  0.00      B    O  
ATOM   1255  H1  HOH B 412      28.563  13.454  35.218  1.00  0.00      B    H  
ATOM   1256  H2  HOH B 412      27.972  14.962  34.865  1.00  0.00      B    H  
ATOM   1257  O   HOH B 413      35.774   6.149  11.247  1.00  0.00      B    O  
ATOM   1258  H1  HOH B 413      34.854   6.562  11.394  1.00  0.00      B    H  
ATOM   1259  H2  HOH B 413      36.341   6.561  11.986  1.00  0.00      B    H  
ATOM   1260  O   HOH B 414      16.245  12.688   0.965  1.00  0.00      B    O  
ATOM   1261  H1  HOH B 414      16.349  11.817   1.421  1.00  0.00      B    H  
ATOM   1262  H2  HOH B 414      16.849  13.340   1.450  1.00  0.00      B    H  
ATOM   1263  O   HOH B 415      27.905  30.075   6.595  1.00  0.00      B    O  
ATOM   1264  H1  HOH B 415      28.293  29.733   7.491  1.00  0.00      B    H  
ATOM   1265  H2  HOH B 415      27.425  30.937   6.812  1.00  0.00      B    H  
ATOM   1266  O   HOH B 416      38.304  11.874  13.604  1.00  0.00      B    O  
ATOM   1267  H1  HOH B 416      39.235  11.742  13.933  1.00  0.00      B    H  
ATOM   1268  H2  HOH B 416      37.678  11.528  14.321  1.00  0.00      B    H  
ATOM   1269  O   HOH B 417      14.460  28.873  11.603  1.00  0.00      B    O  
ATOM   1270  H1  HOH B 417      14.666  27.877  11.431  1.00  0.00      B    H  
ATOM   1271  H2  HOH B 417      15.125  29.428  11.053  1.00  0.00      B    H  
ATOM   1272  O   HOH B 418      36.067  28.063  23.275  1.00  0.00      B    O  
ATOM   1273  H1  HOH B 418      35.562  28.079  24.135  1.00  0.00      B    H  
ATOM   1274  H2  HOH B 418      35.892  28.894  22.762  1.00  0.00      B    H  
ATOM   1275  O   HOH B 419      21.367  31.907  33.302  1.00  0.00      B    O  
ATOM   1276  H1  HOH B 419      22.211  31.570  32.864  1.00  0.00      B    H  
ATOM   1277  H2  HOH B 419      21.337  31.444  34.196  1.00  0.00      B    H  
ATOM   1278  O   HOH B 420      30.825   3.871   4.336  1.00  0.00      B    O  
ATOM   1279  H1  HOH B 420      31.674   3.912   3.811  1.00  0.00      B    H  
ATOM   1280  H2  HOH B 420      30.730   3.001   4.750  1.00  0.00      B    H  
ATOM   1281  O   HOH B 421       2.432   6.127  20.323  1.00  0.00      B    O  
ATOM   1282  H1  HOH B 421       1.871   5.541  19.727  1.00  0.00      B    H  
ATOM   1283  H2  HOH B 421       2.897   6.774  19.719  1.00  0.00      B    H  
ATOM   1284  O   HOH B 422       2.547  15.178  14.975  1.00  0.00      B    O  
ATOM   1285  H1  HOH B 422       2.337  14.574  14.173  1.00  0.00      B    H  
ATOM   1286  H2  HOH B 422       1.630  15.323  15.409  1.00  0.00      B    H  
ATOM   1287  O   HOH B 423      37.664  32.256  32.494  1.00  0.00      B    O  
ATOM   1288  H1  HOH B 423      37.013  32.099  31.698  1.00  0.00      B    H  
ATOM   1289  H2  HOH B 423      37.762  33.223  32.673  1.00  0.00      B    H  
ATOM   1290  O   HOH B 424      36.987  38.082  32.436  1.00  0.00      B    O  
ATOM   1291  H1  HOH B 424      36.274  38.537  32.977  1.00  0.00      B    H  
ATOM   1292  H2  HOH B 424      36.870  37.120  32.527  1.00  0.00      B    H  
ATOM   1293  O   HOH B 425       8.964  26.088  20.987  1.00  0.00      B    O  
ATOM   1294  H1  HOH B 425       8.983  26.314  20.003  1.00  0.00      B    H  
ATOM   1295  H2  HOH B 425       8.871  26.967  21.531  1.00  0.00      B    H  
ATOM   1296  O   HOH B 426      15.714   5.934  22.889  1.00  0.00      B    O  
ATOM   1297  H1  HOH B 426      16.056   6.849  23.163  1.00  0.00      B    H  
ATOM   1298  H2  HOH B 426      16.493   5.385  22.729  1.00  0.00      B    H  
ATOM   1299  O   HOH B 427       4.042  16.650  22.395  1.00  0.00      B    O  
ATOM   1300  H1  HOH B 427       4.732  17.370  22.086  1.00  0.00      B    H  
ATOM   1301  H2  HOH B 427       3.646  16.245  21.592  1.00  0.00      B    H  
ATOM   1302  O   HOH B 428      33.977  38.464  14.600  1.00  0.00      B    O  
ATOM   1303  H1  HOH B 428      34.435  37.644  14.974  1.00  0.00      B    H  
ATOM   1304  H2  HOH B 428      34.110  38.452  13.639  1.00  0.00      B    H  
ATOM   1305  O   HOH B 429      30.483   5.588   1.109  1.00  0.00      B    O  
ATOM   1306  H1  HOH B 429      30.839   4.703   1.455  1.00  0.00      B    H  
ATOM   1307  H2  HOH B 429      31.153   5.905   0.455  1.00  0.00      B    H  
ATOM   1308  O   HOH B 430      32.095  35.072   8.877  1.00  0.00      B    O  
ATOM   1309  H1  HOH B 430      32.216  35.811   9.525  1.00  0.00      B    H  
ATOM   1310  H2  HOH B 430      32.130  35.472   7.933  1.00  0.00      B    H  
ATOM   1311  O   HOH B 431       8.164  35.683  23.729  1.00  0.00      B    O  
ATOM   1312  H1  HOH B 431       7.967  36.677  23.890  1.00  0.00      B    H  
ATOM   1313  H2  HOH B 431       8.944  35.612  23.145  1.00  0.00      B    H  
ATOM   1314  O   HOH B 432      26.758  25.567   7.522  1.00  0.00      B    O  
ATOM   1315  H1  HOH B 432      27.666  25.925   7.219  1.00  0.00      B    H  
ATOM   1316  H2  HOH B 432      26.987  24.641   7.978  1.00  0.00      B    H  
ATOM   1317  O   HOH B 433       8.093  21.336   3.627  1.00  0.00      B    O  
ATOM   1318  H1  HOH B 433       7.986  20.906   4.533  1.00  0.00      B    H  
ATOM   1319  H2  HOH B 433       7.169  21.525   3.229  1.00  0.00      B    H  
ATOM   1320  O   HOH B 434      13.198  12.443  26.261  1.00  0.00      B    O  
ATOM   1321  H1  HOH B 434      13.302  12.220  27.197  1.00  0.00      B    H  
ATOM   1322  H2  HOH B 434      12.243  12.060  25.998  1.00  0.00      B    H  
ATOM   1323  O   HOH B 435       6.109  12.287   5.727  1.00  0.00      B    O  
ATOM   1324  H1  HOH B 435       6.250  12.352   4.722  1.00  0.00      B    H  
ATOM   1325  H2  HOH B 435       5.829  11.321   5.914  1.00  0.00      B    H  
ATOM   1326  O   HOH B 436      11.393  24.629  21.291  1.00  0.00      B    O  
ATOM   1327  H1  HOH B 436      10.504  25.053  21.055  1.00  0.00      B    H  
ATOM   1328  H2  HOH B 436      11.315  24.227  22.257  1.00  0.00      B    H  
ATOM   1329  O   HOH B 437      31.166  32.782  31.831  1.00  0.00      B    O  
ATOM   1330  H1  HOH B 437      31.887  32.788  31.200  1.00  0.00      B    H  
ATOM   1331  H2  HOH B 437      30.259  32.773  31.265  1.00  0.00      B    H  
ATOM   1332  O   HOH B 438      37.282  19.272  29.469  1.00  0.00      B    O  
ATOM   1333  H1  HOH B 438      37.193  18.275  29.428  1.00  0.00      B    H  
ATOM   1334  H2  HOH B 438      38.265  19.379  29.595  1.00  0.00      B    H  
ATOM   1335  O   HOH B 439       2.050  25.992  30.653  1.00  0.00      B    O  
ATOM   1336  H1  HOH B 439       2.475  26.300  29.827  1.00  0.00      B    H  
ATOM   1337  H2  HOH B 439       2.623  26.265  31.459  1.00  0.00      B    H  
ATOM   1338  O   HOH B 440      24.006  37.558  28.935  1.00  0.00      B    O  
ATOM   1339  H1  HOH B 440      24.011  38.198  28.078  1.00  0.00      B    H  
ATOM   1340  H2  HOH B 440      24.042  38.219  29.714  1.00  0.00      B    H  
ATOM   1341  O   HOH B 441      25.593  23.184  16.078  1.00  0.00      B    O  
ATOM   1342  H1  HOH B 441      25.747  22.431  15.386  1.00  0.00      B    H  
ATOM   1343  H2  HOH B 441      25.154  22.797  16.956  1.00  0.00      B    H  
ATOM   1344  O   HOH B 442       0.981  13.280  10.371  1.00  0.00      B    O  
ATOM   1345  H1  HOH B 442       0.984  12.449   9.787  1.00  0.00      B    H  
ATOM   1346  H2  HOH B 442       0.018  13.503  10.592  1.00  0.00      B    H  
ATOM   1347  O   HOH B 443      18.270  39.063  36.371  1.00  0.00      B    O  
ATOM   1348  H1  HOH B 443      18.307  39.321  37.282  1.00  0.00      B    H  
ATOM   1349  H2  HOH B 443      17.437  38.461  36.230  1.00  0.00      B    H  
ATOM   1350  O   HOH B 444      27.449  29.141   3.932  1.00  0.00      B    O  
ATOM   1351  H1  HOH B 444      28.199  28.438   3.776  1.00  0.00      B    H  
ATOM   1352  H2  HOH B 444      27.673  29.546   4.838  1.00  0.00      B    H  
ATOM   1353  O   HOH B 445      34.031  17.625  37.296  1.00  0.00      B    O  
ATOM   1354  H1  HOH B 445      34.220  16.838  37.962  1.00  0.00      B    H  
ATOM   1355  H2  HOH B 445      33.746  18.517  37.845  1.00  0.00      B    H  
ATOM   1356  O   HOH B 446      18.898   0.550  22.137  1.00  0.00      B    O  
ATOM   1357  H1  HOH B 446      19.348   1.040  21.329  1.00  0.00      B    H  
ATOM   1358  H2  HOH B 446      19.109   1.091  22.991  1.00  0.00      B    H  
ATOM   1359  O   HOH B 447      24.822  14.479  38.118  1.00  0.00      B    O  
ATOM   1360  H1  HOH B 447      25.295  13.665  37.844  1.00  0.00      B    H  
ATOM   1361  H2  HOH B 447      25.467  15.022  38.730  1.00  0.00      B    H  
ATOM   1362  O   HOH B 448      30.506  18.368   4.505  1.00  0.00      B    O  
ATOM   1363  H1  HOH B 448      30.152  18.864   5.345  1.00  0.00      B    H  
ATOM   1364  H2  HOH B 448      30.420  18.967   3.677  1.00  0.00      B    H  
ATOM   1365  O   HOH B 449      10.147  13.539  17.480  1.00  0.00      B    O  
ATOM   1366  H1  HOH B 449      10.182  14.407  18.025  1.00  0.00      B    H  
ATOM   1367  H2  HOH B 449      10.937  13.479  16.768  1.00  0.00      B    H  
ATOM   1368  O   HOH B 450      10.317  32.198  13.463  1.00  0.00      B    O  
ATOM   1369  H1  HOH B 450      11.335  32.295  13.643  1.00  0.00      B    H  
ATOM   1370  H2  HOH B 450      10.162  31.264  13.052  1.00  0.00      B    H  
ATOM   1371  O   HOH B 451       5.905  36.230   1.264  1.00  0.00      B    O  
ATOM   1372  H1  HOH B 451       4.917  36.437   1.468  1.00  0.00      B    H  
ATOM   1373  H2  HOH B 451       6.455  36.438   2.053  1.00  0.00      B    H  
ATOM   1374  O   HOH B 452      21.209  32.709  20.146  1.00  0.00      B    O  
ATOM   1375  H1  HOH B 452      20.789  33.260  20.931  1.00  0.00      B    H  
ATOM   1376  H2  HOH B 452      21.385  31.775  20.416  1.00  0.00      B    H  
ATOM   1377  O   HOH B 453      25.553   4.914   6.999  1.00  0.00      B    O  
ATOM   1378  H1  HOH B 453      25.689   3.913   7.056  1.00  0.00      B    H  
ATOM   1379  H2  HOH B 453      26.439   5.360   7.065  1.00  0.00      B    H  
ATOM   1380  O   HOH B 454      25.905   2.609  27.777  1.00  0.00      B    O  
ATOM   1381  H1  HOH B 454      25.887   3.617  27.554  1.00  0.00      B    H  
ATOM   1382  H2  HOH B 454      26.539   2.160  27.172  1.00  0.00      B    H  
ATOM   1383  O   HOH B 455       1.685   4.477  18.040  1.00  0.00      B    O  
ATOM   1384  H1  HOH B 455       0.854   3.924  18.147  1.00  0.00      B    H  
ATOM   1385  H2  HOH B 455       1.532   4.934  17.113  1.00  0.00      B    H  
ATOM   1386  O   HOH B 456      38.288   6.451  23.205  1.00  0.00      B    O  
ATOM   1387  H1  HOH B 456      38.510   7.099  23.952  1.00  0.00      B    H  
ATOM   1388  H2  HOH B 456      37.520   5.844  23.567  1.00  0.00      B    H  
ATOM   1389  O   HOH B 457       6.483  22.595   9.257  1.00  0.00      B    O  
ATOM   1390  H1  HOH B 457       5.575  22.183   9.206  1.00  0.00      B    H  
ATOM   1391  H2  HOH B 457       6.385  23.563   8.938  1.00  0.00      B    H  
ATOM   1392  O   HOH B 458       1.340  20.938  38.689  1.00  0.00      B    O  
ATOM   1393  H1  HOH B 458       2.001  21.615  39.062  1.00  0.00      B    H  
ATOM   1394  H2  HOH B 458       1.795  20.201  38.248  1.00  0.00      B    H  
ATOM   1395  O   HOH B 459       0.970   2.252  15.275  1.00  0.00      B    O  
ATOM   1396  H1  HOH B 459       0.990   1.915  16.225  1.00  0.00      B    H  
ATOM   1397  H2  HOH B 459       0.587   3.247  15.268  1.00  0.00      B    H  
ATOM   1398  O   HOH B 460      23.505  21.435   4.380  1.00  0.00      B    O  
ATOM   1399  H1  HOH B 460      23.740  21.938   3.561  1.00  0.00      B    H  
ATOM   1400  H2  HOH B 460      22.611  21.701   4.708  1.00  0.00      B    H  
ATOM   1401  O   HOH B 461       9.005  11.001  30.377  1.00  0.00      B    O  
ATOM   1402  H1  HOH B 461       9.959  10.721  30.369  1.00  0.00      B    H  
ATOM   1403  H2  HOH B 461       8.911  12.000  30.441  1.00  0.00      B    H  
ATOM   1404  O   HOH B 462      27.366  25.221  30.933  1.00  0.00      B    O  
ATOM   1405  H1  HOH B 462      26.557  25.787  30.832  1.00  0.00      B    H  
ATOM   1406  H2  HOH B 462      27.140  24.297  31.306  1.00  0.00      B    H  
ATOM   1407  O   HOH B 463       0.675  12.633  29.468  1.00  0.00      B    O  
ATOM   1408  H1  HOH B 463       0.094  13.026  30.166  1.00  0.00      B    H  
ATOM   1409  H2  HOH B 463       1.644  12.949  29.664  1.00  0.00      B    H  
ATOM   1410  O   HOH B 464      20.948  13.072  30.653  1.00  0.00      B    O  
ATOM   1411  H1  HOH B 464      20.138  12.507  30.893  1.00  0.00      B    H  
ATOM   1412  H2  HOH B 464      21.173  13.650  31.433  1.00  0.00      B    H  
ATOM   1413  O   HOH B 465       2.487  15.017   0.118  1.00  0.00      B    O  
ATOM   1414  H1  HOH B 465       2.960  14.292  -0.439  1.00  0.00      B    H  
ATOM   1415  H2  HOH B 465       2.701  14.818   1.090  1.00  0.00      B    H  
ATOM   1416  O   HOH B 466      13.542   7.432  10.777  1.00  0.00      B    O  
ATOM   1417  H1  HOH B 466      14.235   8.120  10.575  1.00  0.00      B    H  
ATOM   1418  H2  HOH B 466      13.437   6.818   9.957  1.00  0.00      B    H  
ATOM   1419  O   HOH B 467       2.827  27.672  20.148  1.00  0.00      B    O  
ATOM   1420  H1  HOH B 467       1.898  28.050  19.845  1.00  0.00      B    H  
ATOM   1421  H2  HOH B 467       2.940  27.891  21.141  1.00  0.00      B    H  
ATOM   1422  O   HOH B 468       3.484  37.270  26.534  1.00  0.00      B    O  
ATOM   1423  H1  HOH B 468       4.138  36.707  26.037  1.00  0.00      B    H  
ATOM   1424  H2  HOH B 468       4.009  38.054  26.917  1.00  0.00      B    H  
ATOM   1425  O   HOH B 469      29.776  24.255   2.897  1.00  0.00      B    O  
ATOM   1426  H1  HOH B 469      30.168  23.934   2.012  1.00  0.00      B    H  
ATOM   1427  H2  HOH B 469      29.914  25.262   2.862  1.00  0.00      B    H  
ATOM   1428  O   HOH B 470      24.278  18.921  23.217  1.00  0.00      B    O  
ATOM   1429  H1  HOH B 470      24.023  19.079  22.223  1.00  0.00      B    H  
ATOM   1430  H2  HOH B 470      24.219  19.823  23.715  1.00  0.00      B    H  
ATOM   1431  O   HOH B 471      24.406  36.942  37.511  1.00  0.00      B    O  
ATOM   1432  H1  HOH B 471      24.477  37.899  37.532  1.00  0.00      B    H  
ATOM   1433  H2  HOH B 471      24.648  36.690  36.539  1.00  0.00      B    H  
ATOM   1434  O   HOH B 472       7.036  30.436   9.702  1.00  0.00      B    O  
ATOM   1435  H1  HOH B 472       6.897  30.987   8.846  1.00  0.00      B    H  
ATOM   1436  H2  HOH B 472       7.533  30.954  10.368  1.00  0.00      B    H  
ATOM   1437  O   HOH B 473      17.558   3.404  30.391  1.00  0.00      B    O  
ATOM   1438  H1  HOH B 473      18.399   3.687  30.854  1.00  0.00      B    H  
ATOM   1439  H2  HOH B 473      16.931   2.846  31.045  1.00  0.00      B    H  
ATOM   1440  O   HOH B 474      31.847  35.131  24.936  1.00  0.00      B    O  
ATOM   1441  H1  HOH B 474      31.548  34.657  25.792  1.00  0.00      B    H  
ATOM   1442  H2  HOH B 474      32.842  35.180  24.943  1.00  0.00      B    H  
ATOM   1443  O   HOH B 475      12.358  33.587   1.445  1.00  0.00      B    O  
ATOM   1444  H1  HOH B 475      12.348  34.438   1.981  1.00  0.00      B    H  
ATOM   1445  H2  HOH B 475      11.550  33.587   0.831  1.00  0.00      B    H  
ATOM   1446  O   HOH B 476      11.176  29.774  17.232  1.00  0.00      B    O  
ATOM   1447  H1  HOH B 476      11.698  29.035  17.664  1.00  0.00      B    H  
ATOM   1448  H2  HOH B 476      11.147  29.596  16.249  1.00  0.00      B    H  
ATOM   1449  O   HOH B 477       9.866  22.247   0.176  1.00  0.00      B    O  
ATOM   1450  H1  HOH B 477       8.957  22.586  -0.044  1.00  0.00      B    H  
ATOM   1451  H2  HOH B 477       9.914  21.243  -0.010  1.00  0.00      B    H  
ATOM   1452  O   HOH B 478      19.692   8.039  37.600  1.00  0.00      B    O  
ATOM   1453  H1  HOH B 478      19.156   8.839  37.876  1.00  0.00      B    H  
ATOM   1454  H2  HOH B 478      19.714   8.043  36.642  1.00  0.00      B    H  
ATOM   1455  O   HOH B 479      27.309  13.477  22.947  1.00  0.00      B    O  
ATOM   1456  H1  HOH B 479      27.982  14.167  22.695  1.00  0.00      B    H  
ATOM   1457  H2  HOH B 479      27.311  13.505  23.938  1.00  0.00      B    H  
ATOM   1458  O   HOH B 480      13.939  37.793  27.103  1.00  0.00      B    O  
ATOM   1459  H1  HOH B 480      13.658  37.936  28.071  1.00  0.00      B    H  
ATOM   1460  H2  HOH B 480      13.116  37.444  26.639  1.00  0.00      B    H  
ATOM   1461  O   HOH B 481      14.265  11.216  12.118  1.00  0.00      B    O  
ATOM   1462  H1  HOH B 481      14.322  12.202  12.228  1.00  0.00      B    H  
ATOM   1463  H2  HOH B 481      14.049  10.844  13.028  1.00  0.00      B    H  
ATOM   1464  O   HOH B 482      36.457  24.985  36.080  1.00  0.00      B    O  
ATOM   1465  H1  HOH B 482      36.579  24.003  36.163  1.00  0.00      B    H  
ATOM   1466  H2  HOH B 482      35.891  25.123  35.277  1.00  0.00      B    H  
ATOM   1467  O   HOH B 483      17.576  23.053   9.744  1.00  0.00      B    O  
ATOM   1468  H1  HOH B 483      18.215  23.586   9.165  1.00  0.00      B    H  
ATOM   1469  H2  HOH B 483      16.830  22.705   9.133  1.00  0.00      B    H  
ATOM   1470  O   HOH B 484      11.677   4.619  18.870  1.00  0.00      B    O  
ATOM   1471  H1  HOH B 484      12.171   3.913  19.361  1.00  0.00      B    H  
ATOM   1472  H2  HOH B 484      12.028   5.506  19.252  1.00  0.00      B    H  
ATOM   1473  O   HOH B 485      12.493  17.634  13.726  1.00  0.00      B    O  
ATOM   1474  H1  HOH B 485      12.323  16.651  13.610  1.00  0.00      B    H  
ATOM   1475  H2  HOH B 485      11.767  17.967  14.329  1.00  0.00      B    H  
ATOM   1476  O   HOH B 486      27.286  23.110   3.437  1.00  0.00      B    O  
ATOM   1477  H1  HOH B 486      28.279  23.291   3.372  1.00  0.00      B    H  
ATOM   1478  H2  HOH B 486      26.949  23.406   4.380  1.00  0.00      B    H  
ATOM   1479  O   HOH B 487      17.632  30.626  31.447  1.00  0.00      B    O  
ATOM   1480  H1  HOH B 487      17.263  31.160  32.219  1.00  0.00      B    H  
ATOM   1481  H2  HOH B 487      17.477  31.232  30.665  1.00  0.00      B    H  
ATOM   1482  O   HOH B 488      27.448   3.148  34.194  1.00  0.00      B    O  
ATOM   1483  H1  HOH B 488      28.026   2.430  33.786  1.00  0.00      B    H  
ATOM   1484  H2  HOH B 488      26.895   3.437  33.447  1.00  0.00      B    H  
ATOM   1485  O   HOH B 489      36.840   9.412   8.806  1.00  0.00      B    O  
ATOM   1486  H1  HOH B 489      37.015   8.416   8.929  1.00  0.00      B    H  
ATOM   1487  H2  HOH B 489      35.951   9.578   8.362  1.00  0.00      B    H  
ATOM   1488  O   HOH B 490      23.787  38.963   9.776  1.00  0.00      B    O  
ATOM   1489  H1  HOH B 490      23.110  39.248  10.427  1.00  0.00      B    H  
ATOM   1490  H2  HOH B 490      23.345  38.262   9.166  1.00  0.00      B    H  
ATOM   1491  O   HOH B 491      34.633  18.487  17.222  1.00  0.00      B    O  
ATOM   1492  H1  HOH B 491      34.660  19.303  17.765  1.00  0.00      B    H  
ATOM   1493  H2  HOH B 491      35.563  18.339  16.859  1.00  0.00      B    H  
ATOM   1494  O   HOH B 492       8.099  24.063  25.164  1.00  0.00      B    O  
ATOM   1495  H1  HOH B 492       7.464  24.668  24.669  1.00  0.00      B    H  
ATOM   1496  H2  HOH B 492       8.563  23.534  24.492  1.00  0.00      B    H  
ATOM   1497  O   HOH B 493      14.834  34.741  21.089  1.00  0.00      B    O  
ATOM   1498  H1  HOH B 493      14.164  34.850  20.343  1.00  0.00      B    H  
ATOM   1499  H2  HOH B 493      14.757  33.750  21.353  1.00  0.00      B    H  
ATOM   1500  O   HOH B 494      22.665  17.883  14.589  1.00  0.00      B    O  
ATOM   1501  H1  HOH B 494      22.690  17.669  15.585  1.00  0.00      B    H  
ATOM   1502  H2  HOH B 494      21.780  17.552  14.282  1.00  0.00      B    H  
ATOM   1503  O   HOH B 495      27.279  35.397  37.679  1.00  0.00      B    O  
ATOM   1504  H1  HOH B 495      26.387  35.092  37.341  1.00  0.00      B    H  
ATOM   1505  H2  HOH B 495      27.353  35.269  38.688  1.00  0.00      B    H  
ATOM   1506  O   HOH B 496      10.064  36.556  13.626  1.00  0.00      B    O  
ATOM   1507  H1  HOH B 496      10.192  37.283  14.386  1.00  0.00      B    H  
ATOM   1508  H2  HOH B 496       9.314  36.772  13.052  1.00  0.00      B    H  
ATOM   1509  O   HOH B 497       1.928  24.242  24.152  1.00  0.00      B    O  
ATOM   1510  H1  HOH B 497       2.743  24.034  23.560  1.00  0.00      B    H  
ATOM   1511  H2  HOH B 497       1.263  23.533  24.142  1.00  0.00      B    H  
ATOM   1512  O   HOH B 498      38.913   2.520  18.605  1.00  0.00      B    O  
ATOM   1513  H1  HOH B 498      39.601   1.772  18.665  1.00  0.00      B    H  
ATOM   1514  H2  HOH B 498      38.330   2.519  19.452  1.00  0.00      B    H  
ATOM   1515  O   HOH B 499       7.118   7.548  16.806  1.00  0.00      B    O  
ATOM   1516  H1  HOH B 499       7.331   6.567  16.601  1.00  0.00      B    H  
ATOM   1517  H2  HOH B 499       6.923   8.010  15.962  1.00  0.00      B    H  
ATOM   1518  O   HOH B 500      20.858   3.383  10.763  1.00  0.00      B    O  
ATOM   1519  H1  HOH B 500      21.159   4.334  10.438  1.00  0.00      B    H  
ATOM   1520  H2  HOH B 500      20.949   3.371  11.763  1.00  0.00      B    H  
ATOM   1521  O   HOH B 501      20.608  24.440  32.988  1.00  0.00      B    O  
ATOM   1522  H1  HOH B 501      20.004  24.994  33.496  1.00  0.00      B    H  
ATOM   1523  H2  HOH B 501      21.025  25.040  32.283  1.00  0.00      B    H  
ATOM   1524  O   HOH B 502      38.873  19.286  12.424  1.00  0.00      B    O  
ATOM   1525  H1  HOH B 502      39.256  19.582  11.595  1.00  0.00      B    H  
ATOM   1526  H2  HOH B 502      37.879  19.503  12.361  1.00  0.00      B    H  
ATOM   1527  O   HOH B 503       8.897   7.178  19.647  1.00  0.00      B    O  
ATOM   1528  H1  HOH B 503       9.174   6.969  18.693  1.00  0.00      B    H  
ATOM   1529  H2  HOH B 503       8.915   6.345  20.183  1.00  0.00      B    H  
ATOM   1530  O   HOH B 504      35.293  19.069   4.847  1.00  0.00      B    O  
ATOM   1531  H1  HOH B 504      35.633  18.249   5.377  1.00  0.00      B    H  
ATOM   1532  H2  HOH B 504      34.381  18.802   4.465  1.00  0.00      B    H  
ATOM   1533  O   HOH B 505      24.602   5.250  28.532  1.00  0.00      B    O  
ATOM   1534  H1  HOH B 505      24.050   6.037  28.885  1.00  0.00      B    H  
ATOM   1535  H2  HOH B 505      24.539   4.518  29.196  1.00  0.00      B    H  
ATOM   1536  O   HOH B 506      38.952  22.312  22.365  1.00  0.00      B    O  
ATOM   1537  H1  HOH B 506      38.525  21.651  21.678  1.00  0.00      B    H  
ATOM   1538  H2  HOH B 506      39.343  23.077  21.782  1.00  0.00      B    H  
ATOM   1539  O   HOH B 507      11.016   0.291  30.520  1.00  0.00      B    O  
ATOM   1540  H1  HOH B 507      11.511   0.879  31.192  1.00  0.00      B    H  
ATOM   1541  H2  HOH B 507      10.375   0.878  30.048  1.00  0.00      B    H  
ATOM   1542  O   HOH B 508      25.527  18.484   1.222  1.00  0.00      B    O  
ATOM   1543  H1  HOH B 508      25.974  19.269   1.801  1.00  0.00      B    H  
ATOM   1544  H2  HOH B 508      24.517  18.767   1.109  1.00  0.00      B    H  
ATOM   1545  O   HOH B 509      20.103  34.873  27.667  1.00  0.00      B    O  
ATOM   1546  H1  HOH B 509      20.722  34.351  27.037  1.00  0.00      B    H  
ATOM   1547  H2  HOH B 509      20.298  34.443  28.558  1.00  0.00      B    H  
ATOM   1548  O   HOH B 510      20.181  29.805  30.376  1.00  0.00      B    O  
ATOM   1549  H1  HOH B 510      19.428  30.190  30.987  1.00  0.00      B    H  
ATOM   1550  H2  HOH B 510      20.965  29.643  30.996  1.00  0.00      B    H  
ATOM   1551  O   HOH B 511      22.051  30.952   1.068  1.00  0.00      B    O  
ATOM   1552  H1  HOH B 511      22.447  31.581   1.720  1.00  0.00      B    H  
ATOM   1553  H2  HOH B 511      21.121  30.667   1.409  1.00  0.00      B    H  
ATOM   1554  O   HOH B 512      36.486  16.836  12.079  1.00  0.00      B    O  
ATOM   1555  H1  HOH B 512      37.340  16.754  12.627  1.00  0.00      B    H  
ATOM   1556  H2  HOH B 512      35.775  17.297  12.574  1.00  0.00      B    H  
ATOM   1557  O   HOH B 513      19.503  37.864  19.479  1.00  0.00      B    O  
ATOM   1558  H1  HOH B 513      19.088  38.221  18.644  1.00  0.00      B    H  
ATOM   1559  H2  HOH B 513      19.133  36.945  19.602  1.00  0.00      B    H  
ATOM   1560  O   HOH B 514      38.395  10.055  34.367  1.00  0.00      B    O  
ATOM   1561  H1  HOH B 514      38.631   9.123  34.043  1.00  0.00      B    H  
ATOM   1562  H2  HOH B 514      37.518  10.303  33.908  1.00  0.00      B    H  
ATOM   1563  O   HOH B 515      31.850  29.642   3.450  1.00  0.00      B    O  
ATOM   1564  H1  HOH B 515      31.472  28.729   3.537  1.00  0.00      B    H  
ATOM   1565  H2  HOH B 515      31.396  30.205   4.203  1.00  0.00      B    H  
ATOM   1566  O   HOH B 516      10.979  10.985   8.486  1.00  0.00      B    O  
ATOM   1567  H1  HOH B 516      11.779  11.421   8.074  1.00  0.00      B    H  
ATOM   1568  H2  HOH B 516      11.226  10.271   9.156  1.00  0.00      B    H  
ATOM   1569  O   HOH B 517       5.766   5.328   6.072  1.00  0.00      B    O  
ATOM   1570  H1  HOH B 517       5.994   6.143   5.498  1.00  0.00      B    H  
ATOM   1571  H2  HOH B 517       6.659   4.925   6.276  1.00  0.00      B    H  
ATOM   1572  O   HOH B 518      37.812  24.531  28.452  1.00  0.00      B    O  
ATOM   1573  H1  HOH B 518      38.055  25.492  28.245  1.00  0.00      B    H  
ATOM   1574  H2  HOH B 518      38.470  24.225  29.149  1.00  0.00      B    H  
ATOM   1575  O   HOH B 519       3.218  17.775  11.169  1.00  0.00      B    O  
ATOM   1576  H1  HOH B 519       2.419  17.291  10.754  1.00  0.00      B    H  
ATOM   1577  H2  HOH B 519       3.467  17.306  12.019  1.00  0.00      B    H  
ATOM   1578  O   HOH B 520       4.555  36.947   8.293  1.00  0.00      B    O  
ATOM   1579  H1  HOH B 520       3.682  37.389   8.170  1.00  0.00      B    H  
ATOM   1580  H2  HOH B 520       4.913  37.014   9.260  1.00  0.00      B    H  
ATOM   1581  O   HOH B 521      37.627   2.232  21.334  1.00  0.00      B    O  
ATOM   1582  H1  HOH B 521      37.620   1.240  21.223  1.00  0.00      B    H  
ATOM   1583  H2  HOH B 521      36.929   2.448  22.091  1.00  0.00      B    H  
ATOM   1584  O   HOH B 522       6.459  17.978  13.504  1.00  0.00      B    O  
ATOM   1585  H1  HOH B 522       6.587  17.185  14.088  1.00  0.00      B    H  
ATOM   1586  H2  HOH B 522       7.344  18.382  13.121  1.00  0.00      B    H  
ATOM   1587  O   HOH B 523      13.395   0.182  11.437  1.00  0.00      B    O  
ATOM   1588  H1  HOH B 523      13.071   1.136  11.365  1.00  0.00      B    H  
ATOM   1589  H2  HOH B 523      13.895   0.071  12.324  1.00  0.00      B    H  
ATOM   1590  O   HOH B 524      31.236  34.159  27.283  1.00  0.00      B    O  
ATOM   1591  H1  HOH B 524      31.731  33.256  27.354  1.00  0.00      B    H  
ATOM   1592  H2  HOH B 524      31.773  34.762  27.865  1.00  0.00      B    H  
ATOM   1593  O   HOH B 525       6.824   6.464  13.292  1.00  0.00      B    O  
ATOM   1594  H1  HOH B 525       5.903   6.532  13.674  1.00  0.00      B    H  
ATOM   1595  H2  HOH B 525       6.979   7.353  12.869  1.00  0.00      B    H  
ATOM   1596  O   HOH B 526      26.235  20.230  17.702  1.00  0.00      B    O  
ATOM   1597  H1  HOH B 526      25.577  19.803  17.070  1.00  0.00      B    H  
ATOM   1598  H2  HOH B 526      25.827  20.965  18.230  1.00  0.00      B    H  
ATOM   1599  O   HOH B 527       7.654  18.137   3.304  1.00  0.00      B    O  
ATOM   1600  H1  HOH B 527       8.304  17.722   2.653  1.00  0.00      B    H  
ATOM   1601  H2  HOH B 527       7.426  17.503   4.091  1.00  0.00      B    H  
ATOM   1602  O   HOH B 528       9.587  12.961   9.419  1.00  0.00      B    O  
ATOM   1603  H1  HOH B 528       8.640  12.996   9.088  1.00  0.00      B    H  
ATOM   1604  H2  HOH B 528      10.131  12.244   8.915  1.00  0.00      B    H  
ATOM   1605  O   HOH B 529       3.809  21.242  11.867  1.00  0.00      B    O  
ATOM   1606  H1  HOH B 529       3.801  22.269  11.776  1.00  0.00      B    H  
ATOM   1607  H2  HOH B 529       4.506  20.854  11.223  1.00  0.00      B    H  
ATOM   1608  O   HOH B 530      18.652  24.339   7.649  1.00  0.00      B    O  
ATOM   1609  H1  HOH B 530      18.920  23.612   7.019  1.00  0.00      B    H  
ATOM   1610  H2  HOH B 530      19.457  24.942   7.708  1.00  0.00      B    H  
ATOM   1611  O   HOH B 531      37.038  36.886  27.944  1.00  0.00      B    O  
ATOM   1612  H1  HOH B 531      37.000  37.639  28.646  1.00  0.00      B    H  
ATOM   1613  H2  HOH B 531      38.034  36.922  27.630  1.00  0.00      B    H  
ATOM   1614  O   HOH B 532      19.387   2.338  24.005  1.00  0.00      B    O  
ATOM   1615  H1  HOH B 532      19.820   1.674  24.661  1.00  0.00      B    H  
ATOM   1616  H2  HOH B 532      19.564   3.281  24.353  1.00  0.00      B    H  
ATOM   1617  O   HOH B 533      31.320   3.448  37.502  1.00  0.00      B    O  
ATOM   1618  H1  HOH B 533      31.307   2.837  38.276  1.00  0.00      B    H  
ATOM   1619  H2  HOH B 533      31.200   2.899  36.582  1.00  0.00      B    H  
ATOM   1620  O   HOH B 534      27.822  35.070  33.158  1.00  0.00      B    O  
ATOM   1621  H1  HOH B 534      27.172  34.472  33.715  1.00  0.00      B    H  
ATOM   1622  H2  HOH B 534      27.241  35.613  32.537  1.00  0.00      B    H  
ATOM   1623  O   HOH B 535      18.490   7.280   6.093  1.00  0.00      B    O  
ATOM   1624  H1  HOH B 535      19.357   6.779   6.011  1.00  0.00      B    H  
ATOM   1625  H2  HOH B 535      17.753   6.756   6.526  1.00  0.00      B    H  
ATOM   1626  O   HOH B 536       9.628  14.574  20.966  1.00  0.00      B    O  
ATOM   1627  H1  HOH B 536       8.817  14.748  20.370  1.00  0.00      B    H  
ATOM   1628  H2  HOH B 536       9.278  14.004  21.753  1.00  0.00      B    H  
ATOM   1629  O   HOH B 537      20.150  27.874   3.506  1.00  0.00      B    O  
ATOM   1630  H1  HOH B 537      19.712  28.486   4.170  1.00  0.00      B    H  
ATOM   1631  H2  HOH B 537      20.325  27.029   3.924  1.00  0.00      B    H  
ATOM   1632  O   HOH B 538       5.588   8.202  22.146  1.00  0.00      B    O  
ATOM   1633  H1  HOH B 538       6.590   8.395  22.433  1.00  0.00      B    H  
ATOM   1634  H2  HOH B 538       5.540   8.472  21.124  1.00  0.00      B    H  
ATOM   1635  O   HOH B 539      31.465   1.086  32.092  1.00  0.00      B    O  
ATOM   1636  H1  HOH B 539      30.766   0.595  31.507  1.00  0.00      B    H  
ATOM   1637  H2  HOH B 539      32.163   1.422  31.440  1.00  0.00      B    H  
ATOM   1638  O   HOH B 540      38.004  38.744  21.207  1.00  0.00      B    O  
ATOM   1639  H1  HOH B 540      38.838  38.470  21.744  1.00  0.00      B    H  
ATOM   1640  H2  HOH B 540      38.202  38.720  20.219  1.00  0.00      B    H  
ATOM   1641  O   HOH B 541      16.948  31.074  19.368  1.00  0.00      B    O  
ATOM   1642  H1  HOH B 541      16.977  31.562  20.271  1.00  0.00      B    H  
ATOM   1643  H2  HOH B 541      17.248  31.763  18.667  1.00  0.00      B    H  
ATOM   1644  O   HOH B 542       0.840  11.696  22.068  1.00  0.00      B    O  
ATOM   1645  H1  HOH B 542       0.366  12.653  21.966  1.00  0.00      B    H  
ATOM   1646  H2  HOH B 542       1.821  11.914  22.468  1.00  0.00      B    H  
ATOM   1647  O   HOH B 543      21.945  20.120  17.945  1.00  0.00      B    O  
ATOM   1648  H1  HOH B 543      21.203  20.196  18.618  1.00  0.00      B    H  
ATOM   1649  H2  HOH B 543      22.010  19.132  17.759  1.00  0.00      B    H  
ATOM   1650  O   HOH B 544       8.871   1.703   3.309  1.00  0.00      B    O  
ATOM   1651  H1  HOH B 544       7.889   1.834   3.143  1.00  0.00      B    H  
ATOM   1652  H2  HOH B 544       8.944   0.863   3.873  1.00  0.00      B    H  
ATOM   1653  O   HOH B 545      35.906  33.812  36.436  1.00  0.00      B    O  
ATOM   1654  H1  HOH B 545      36.728  34.326  36.158  1.00  0.00      B    H  
ATOM   1655  H2  HOH B 545      35.185  34.509  36.570  1.00  0.00      B    H  
ATOM   1656  O   HOH B 546       6.714  12.486   0.938  1.00  0.00      B    O  
ATOM   1657  H1  HOH B 546       5.786  12.669   0.673  1.00  0.00      B    H  
ATOM   1658  H2  HOH B 546       7.203  12.360   0.053  1.00  0.00      B    H  
ATOM   1659  O   HOH B 547      24.515  37.191  25.017  1.00  0.00      B    O  
ATOM   1660  H1  HOH B 547      24.152  37.986  25.582  1.00  0.00      B    H  
ATOM   1661  H2  HOH B 547      25.418  37.465  24.668  1.00  0.00      B    H  
ATOM   1662  O   HOH B 548      10.150  15.011  27.438  1.00  0.00      B    O  
ATOM   1663  H1  HOH B 548      10.141  16.007  27.255  1.00  0.00      B    H  
ATOM   1664  H2  HOH B 548       9.782  14.495  26.648  1.00  0.00      B    H  
ATOM   1665  O   HOH B 549      18.536  32.562   1.745  1.00  0.00      B    O  
ATOM   1666  H1  HOH B 549      19.065  32.286   2.541  1.00  0.00      B    H  
ATOM   1667  H2  HOH B 549      18.108  31.766   1.356  1.00  0.00      B    H  
ATOM   1668  O   HOH B 550      26.941  13.060  29.637  1.00  0.00      B    O  
ATOM   1669  H1  HOH B 550      26.223  13.696  29.385  1.00  0.00      B    H  
ATOM   1670  H2  HOH B 550      26.510  12.191  29.914  1.00  0.00      B    H  
ATOM   1671  O   HOH B 551       4.722  32.903  20.996  1.00  0.00      B    O  
ATOM   1672  H1  HOH B 551       4.573  32.353  21.776  1.00  0.00      B    H  
ATOM   1673  H2  HOH B 551       4.356  32.380  20.201  1.00  0.00      B    H  
ATOM   1674  O   HOH B 552      32.464   8.383  26.811  1.00  0.00      B    O  
ATOM   1675  H1  HOH B 552      32.077   8.496  27.740  1.00  0.00      B    H  
ATOM   1676  H2  HOH B 552      31.675   8.529  26.222  1.00  0.00      B    H  
ATOM   1677  O   HOH B 553      28.087   6.265   6.408  1.00  0.00      B    O  
ATOM   1678  H1  HOH B 553      27.412   6.652   5.741  1.00  0.00      B    H  
ATOM   1679  H2  HOH B 553      28.485   7.065   6.997  1.00  0.00      B    H  
ATOM   1680  O   HOH B 554      20.522   3.122  35.614  1.00  0.00      B    O  
ATOM   1681  H1  HOH B 554      21.045   2.232  35.735  1.00  0.00      B    H  
ATOM   1682  H2  HOH B 554      20.497   3.639  36.542  1.00  0.00      B    H  
ATOM   1683  O   HOH B 555       7.777  15.562  30.940  1.00  0.00      B    O  
ATOM   1684  H1  HOH B 555       6.848  15.121  30.856  1.00  0.00      B    H  
ATOM   1685  H2  HOH B 555       7.952  15.576  31.942  1.00  0.00      B    H  
ATOM   1686  O   HOH B 556      21.639  36.155  19.797  1.00  0.00      B    O  
ATOM   1687  H1  HOH B 556      21.147  36.920  19.325  1.00  0.00      B    H  
ATOM   1688  H2  HOH B 556      22.012  36.455  20.705  1.00  0.00      B    H  
ATOM   1689  O   HOH B 557      18.177   4.051  38.639  1.00  0.00      B    O  
ATOM   1690  H1  HOH B 557      19.145   4.189  38.377  1.00  0.00      B    H  
ATOM   1691  H2  HOH B 557      18.114   3.039  38.815  1.00  0.00      B    H  
ATOM   1692  O   HOH B 558      22.471   2.205  26.000  1.00  0.00      B    O  
ATOM   1693  H1  HOH B 558      22.802   2.489  25.076  1.00  0.00      B    H  
ATOM   1694  H2  HOH B 558      22.112   3.051  26.425  1.00  0.00      B    H  
ATOM   1695  O   HOH B 559      23.596   8.616  35.616  1.00  0.00      B    O  
ATOM   1696  H1  HOH B 559      23.323   8.035  34.799  1.00  0.00      B    H  
ATOM   1697  H2  HOH B 559      24.660   8.583  35.683  1.00  0.00      B    H  
ATOM   1698  O   HOH B 560      16.997  24.615  28.037  1.00  0.00      B    O  
ATOM   1699  H1  HOH B 560      16.993  24.449  29.048  1.00  0.00      B    H  
ATOM   1700  H2  HOH B 560      16.788  25.589  27.879  1.00  0.00      B    H  
ATOM   1701  O   HOH B 561       7.857  16.348  33.792  1.00  0.00      B    O  
ATOM   1702  H1  HOH B 561       6.871  16.293  33.887  1.00  0.00      B    H  
ATOM   1703  H2  HOH B 561       8.232  16.803  34.578  1.00  0.00      B    H  
ATOM   1704  O   HOH B 562      27.771   6.713  19.918  1.00  0.00      B    O  
ATOM   1705  H1  HOH B 562      28.663   7.021  19.496  1.00  0.00      B    H  
ATOM   1706  H2  HOH B 562      27.922   5.725  20.234  1.00  0.00      B    H  
ATOM   1707  O   HOH B 563      31.429   2.207  35.065  1.00  0.00      B    O  
ATOM   1708  H1  HOH B 563      30.841   1.363  34.914  1.00  0.00      B    H  
ATOM   1709  H2  HOH B 563      31.611   2.677  34.157  1.00  0.00      B    H  
ATOM   1710  O   HOH B 564       4.200  33.456  38.024  1.00  0.00      B    O  
ATOM   1711  H1  HOH B 564       4.527  33.598  38.987  1.00  0.00      B    H  
ATOM   1712  H2  HOH B 564       4.457  32.512  37.774  1.00  0.00      B    H  
ATOM   1713  O   HOH B 565      14.493  24.837   8.044  1.00  0.00      B    O  
ATOM   1714  H1  HOH B 565      15.008  25.104   7.204  1.00  0.00      B    H  
ATOM   1715  H2  HOH B 565      14.831  23.891   8.339  1.00  0.00      B    H  
ATOM   1716  O   HOH B 566      22.978  36.093  12.682  1.00  0.00      B    O  
ATOM   1717  H1  HOH B 566      23.528  35.322  13.138  1.00  0.00      B    H  
ATOM   1718  H2  HOH B 566      23.140  35.943  11.727  1.00  0.00      B    H  
ATOM   1719  O   HOH B 567      26.437  27.994  24.910  1.00  0.00      B    O  
ATOM   1720  H1  HOH B 567      26.965  27.704  24.132  1.00  0.00      B    H  
ATOM   1721  H2  HOH B 567      26.404  27.198  25.541  1.00  0.00      B    H  
ATOM   1722  O   HOH B 568      14.720   1.028  16.224  1.00  0.00      B    O  
ATOM   1723  H1  HOH B 568      15.035   0.201  16.654  1.00  0.00      B    H  
ATOM   1724  H2  HOH B 568      13.841   1.356  16.631  1.00  0.00      B    H  
ATOM   1725  O   HOH B 569       5.543  25.667  35.193  1.00  0.00      B    O  
ATOM   1726  H1  HOH B 569       6.526  25.638  35.076  1.00  0.00      B    H  
ATOM   1727  H2  HOH B 569       5.124  24.902  34.648  1.00  0.00      B    H  
ATOM   1728  O   HOH B 570       3.925  35.190  16.245  1.00  0.00      B    O  
ATOM   1729  H1  HOH B 570       4.397  35.442  15.369  1.00  0.00      B    H  
ATOM   1730  H2  HOH B 570       4.474  34.430  16.684  1.00  0.00      B    H  
ATOM   1731  O   HOH B 571      34.992  38.935   3.186  1.00  0.00      B    O  
ATOM   1732  H1  HOH B 571      35.362  39.862   3.222  1.00  0.00      B    H  
ATOM   1733  H2  HOH B 571      35.698  38.330   3.587  1.00  0.00      B    H  
ATOM   1734  O   HOH B 572      19.682  15.060  10.905  1.00  0.00      B    O  
ATOM   1735  H1  HOH B 572      19.254  15.625  11.617  1.00  0.00      B    H  
ATOM   1736  H2  HOH B 572      20.309  14.410  11.370  1.00  0.00      B    H  
ATOM   1737  O   HOH B 573      19.146   1.908  14.252  1.00  0.00      B    O  
ATOM   1738  H1  HOH B 573      18.301   2.229  14.719  1.00  0.00      B    H  
ATOM   1739  H2  HOH B 573      19.292   1.009  14.609  1.00  0.00      B    H  
ATOM   1740  O   HOH B 574      19.524  36.132  38.021  1.00  0.00      B    O  
ATOM   1741  H1  HOH B 574      18.621  36.572  38.145  1.00  0.00      B    H  
ATOM   1742  H2  HOH B 574      19.761  36.380  37.055  1.00  0.00      B    H  
ATOM   1743  O   HOH B 575      13.655  17.261   6.440  1.00  0.00      B    O  
ATOM   1744  H1  HOH B 575      14.175  18.140   6.619  1.00  0.00      B    H  
ATOM   1745  H2  HOH B 575      13.060  17.151   7.298  1.00  0.00      B    H  
ATOM   1746  O   HOH B 576       7.251  20.401  31.057  1.00  0.00      B    O  
ATOM   1747  H1  HOH B 576       7.951  20.907  30.517  1.00  0.00      B    H  
ATOM   1748  H2  HOH B 576       7.394  19.403  30.891  1.00  0.00      B    H  
ATOM   1749  O   HOH B 577       5.342  35.623  24.777  1.00  0.00      B    O  
ATOM   1750  H1  HOH B 577       6.255  35.443  24.433  1.00  0.00      B    H  
ATOM   1751  H2  HOH B 577       4.692  35.385  24.018  1.00  0.00      B    H  
ATOM   1752  O   HOH B 578      12.092   1.235  16.996  1.00  0.00      B    O  
ATOM   1753  H1  HOH B 578      11.662   2.160  17.075  1.00  0.00      B    H  
ATOM   1754  H2  HOH B 578      11.816   0.749  17.849  1.00  0.00      B    H  
ATOM   1755  O   HOH B 579      38.376  38.250  18.376  1.00  0.00      B    O  
ATOM   1756  H1  HOH B 579      37.356  38.517  18.282  1.00  0.00      B    H  
ATOM   1757  H2  HOH B 579      38.415  37.293  18.663  1.00  0.00      B    H  
ATOM   1758  O   HOH B 580      12.106  10.027  18.371  1.00  0.00      B    O  
ATOM   1759  H1  HOH B 580      11.522  10.724  18.842  1.00  0.00      B    H  
ATOM   1760  H2  HOH B 580      13.009  10.470  18.137  1.00  0.00      B    H  
ATOM   1761  O   HOH B 581       7.331  18.089  29.587  1.00  0.00      B    O  
ATOM   1762  H1  HOH B 581       7.696  17.238  30.091  1.00  0.00      B    H  
ATOM   1763  H2  HOH B 581       6.332  18.161  29.670  1.00  0.00      B    H  
ATOM   1764  O   HOH B 582      15.850   2.947  19.537  1.00  0.00      B    O  
ATOM   1765  H1  HOH B 582      15.921   2.061  20.052  1.00  0.00      B    H  
ATOM   1766  H2  HOH B 582      14.908   2.982  19.137  1.00  0.00      B    H  
ATOM   1767  O   HOH B 583       1.232  35.428   8.679  1.00  0.00      B    O  
ATOM   1768  H1  HOH B 583       1.299  35.159   7.723  1.00  0.00      B    H  
ATOM   1769  H2  HOH B 583       0.506  34.946   9.245  1.00  0.00      B    H  
ATOM   1770  O   HOH B 584      12.694  16.529  36.071  1.00  0.00      B    O  
ATOM   1771  H1  HOH B 584      12.337  15.620  35.884  1.00  0.00      B    H  
ATOM   1772  H2  HOH B 584      13.694  16.416  36.195  1.00  0.00      B    H  
ATOM   1773  O   HOH B 585       5.167  33.523  18.250  1.00  0.00      B    O  
ATOM   1774  H1  HOH B 585       4.867  33.862  19.113  1.00  0.00      B    H  
ATOM   1775  H2  HOH B 585       5.912  32.807  18.389  1.00  0.00      B    H  
ATOM   1776  O   HOH B 586      25.883  13.393   6.963  1.00  0.00      B    O  
ATOM   1777  H1  HOH B 586      26.542  13.869   7.612  1.00  0.00      B    H  
ATOM   1778  H2  HOH B 586      26.176  13.769   6.039  1.00  0.00      B    H  
ATOM   1779  O   HOH B 587      22.427  24.396  17.744  1.00  0.00      B    O  
ATOM   1780  H1  HOH B 587      22.725  23.542  17.294  1.00  0.00      B    H  
ATOM   1781  H2  HOH B 587      22.805  25.157  17.249  1.00  0.00      B    H  
ATOM   1782  O   HOH B 588       5.468   3.770  14.824  1.00  0.00      B    O  
ATOM   1783  H1  HOH B 588       5.523   2.893  15.311  1.00  0.00      B    H  
ATOM   1784  H2  HOH B 588       6.157   3.726  14.087  1.00  0.00      B    H  
ATOM   1785  O   HOH B 589      38.688  13.629  31.824  1.00  0.00      B    O  
ATOM   1786  H1  HOH B 589      38.133  12.827  31.825  1.00  0.00      B    H  
ATOM   1787  H2  HOH B 589      39.314  13.643  32.671  1.00  0.00      B    H  
ATOM   1788  O   HOH B 590       7.557   2.870   0.213  1.00  0.00      B    O  
ATOM   1789  H1  HOH B 590       7.339   1.921   0.246  1.00  0.00      B    H  
ATOM   1790  H2  HOH B 590       6.690   3.339   0.004  1.00  0.00      B    H  
ATOM   1791  O   HOH B 591      14.374  26.518  16.498  1.00  0.00      B    O  
ATOM   1792  H1  HOH B 591      14.175  26.817  15.567  1.00  0.00      B    H  
ATOM   1793  H2  HOH B 591      15.086  27.219  16.911  1.00  0.00      B    H  
ATOM   1794  O   HOH B 592      24.165  14.713   3.606  1.00  0.00      B    O  
ATOM   1795  H1  HOH B 592      24.101  13.910   2.954  1.00  0.00      B    H  
ATOM   1796  H2  HOH B 592      25.101  14.890   3.863  1.00  0.00      B    H  
ATOM   1797  O   HOH B 593      14.231  20.668  25.035  1.00  0.00      B    O  
ATOM   1798  H1  HOH B 593      15.220  20.859  25.321  1.00  0.00      B    H  
ATOM   1799  H2  HOH B 593      13.953  19.737  25.384  1.00  0.00      B    H  
ATOM   1800  O   HOH B 594       4.164  32.985  10.427  1.00  0.00      B    O  
ATOM   1801  H1  HOH B 594       3.568  32.706  11.213  1.00  0.00      B    H  
ATOM   1802  H2  HOH B 594       3.617  32.877   9.578  1.00  0.00      B    H  
ATOM   1803  O   HOH B 595      32.496   8.476   2.107  1.00  0.00      B    O  
ATOM   1804  H1  HOH B 595      33.128   7.988   2.685  1.00  0.00      B    H  
ATOM   1805  H2  HOH B 595      32.384   9.300   2.585  1.00  0.00      B    H  
ATOM   1806  O   HOH B 596      25.266   0.460  36.733  1.00  0.00      B    O  
ATOM   1807  H1  HOH B 596      25.216   0.632  35.735  1.00  0.00      B    H  
ATOM   1808  H2  HOH B 596      24.826   1.218  37.270  1.00  0.00      B    H  
ATOM   1809  O   HOH B 597       2.493  31.304  19.736  1.00  0.00      B    O  
ATOM   1810  H1  HOH B 597       2.933  30.386  19.769  1.00  0.00      B    H  
ATOM   1811  H2  HOH B 597       2.363  31.570  18.743  1.00  0.00      B    H  
ATOM   1812  O   HOH B 598      12.842  29.837   1.861  1.00  0.00      B    O  
ATOM   1813  H1  HOH B 598      12.656  29.995   2.847  1.00  0.00      B    H  
ATOM   1814  H2  HOH B 598      13.700  30.372   1.554  1.00  0.00      B    H  
ATOM   1815  O   HOH B 599      11.308  29.137  14.629  1.00  0.00      B    O  
ATOM   1816  H1  HOH B 599      11.024  29.458  13.705  1.00  0.00      B    H  
ATOM   1817  H2  HOH B 599      11.987  28.416  14.590  1.00  0.00      B    H  
ATOM   1818  O   HOH B 600       3.584  37.632   1.831  1.00  0.00      B    O  
ATOM   1819  H1  HOH B 600       3.388  38.624   2.158  1.00  0.00      B    H  
ATOM   1820  H2  HOH B 600       2.733  37.033   1.991  1.00  0.00      B    H  
ATOM   1821  O   HOH B 601      29.660  13.339  19.630  1.00  0.00      B    O  
ATOM   1822  H1  HOH B 601      29.308  12.665  20.316  1.00  0.00      B    H  
ATOM   1823  H2  HOH B 601      30.321  13.937  20.070  1.00  0.00      B    H  
ATOM   1824  O   HOH B 602       5.254   1.396  16.202  1.00  0.00      B    O  
ATOM   1825  H1  HOH B 602       6.032   0.848  15.883  1.00  0.00      B    H  
ATOM   1826  H2  HOH B 602       4.446   0.937  15.855  1.00  0.00      B    H  
ATOM   1827  O   HOH B 603       4.456   9.355  10.608  1.00  0.00      B    O  
ATOM   1828  H1  HOH B 603       4.875   9.602  11.459  1.00  0.00      B    H  
ATOM   1829  H2  HOH B 603       5.130   9.366   9.871  1.00  0.00      B    H  
ATOM   1830  O   HOH B 604       3.718  22.094   8.239  1.00  0.00      B    O  
ATOM   1831  H1  HOH B 604       3.393  21.310   7.716  1.00  0.00      B    H  
ATOM   1832  H2  HOH B 604       3.040  22.837   8.271  1.00  0.00      B    H  
ATOM   1833  O   HOH B 605      37.987  33.746  28.423  1.00  0.00      B    O  
ATOM   1834  H1  HOH B 605      37.508  34.651  28.266  1.00  0.00      B    H  
ATOM   1835  H2  HOH B 605      38.690  33.826  29.158  1.00  0.00      B    H  
ATOM   1836  O   HOH B 606      15.603  38.074  17.715  1.00  0.00      B    O  
ATOM   1837  H1  HOH B 606      15.358  38.006  18.710  1.00  0.00      B    H  
ATOM   1838  H2  HOH B 606      15.458  37.157  17.314  1.00  0.00      B    H  
ATOM   1839  O   HOH B 607       4.777   9.388   2.969  1.00  0.00      B    O  
ATOM   1840  H1  HOH B 607       4.827   9.269   1.982  1.00  0.00      B    H  
ATOM   1841  H2  HOH B 607       4.135  10.131   3.087  1.00  0.00      B    H  
ATOM   1842  O   HOH B 608       8.278   4.549   5.685  1.00  0.00      B    O  
ATOM   1843  H1  HOH B 608       8.131   3.667   5.189  1.00  0.00      B    H  
ATOM   1844  H2  HOH B 608       8.970   5.038   5.115  1.00  0.00      B    H  
ATOM   1845  O   HOH B 609      21.760  29.522  13.533  1.00  0.00      B    O  
ATOM   1846  H1  HOH B 609      21.632  28.493  13.240  1.00  0.00      B    H  
ATOM   1847  H2  HOH B 609      22.529  29.563  14.238  1.00  0.00      B    H  
ATOM   1848  O   HOH B 610      35.802   2.010  29.037  1.00  0.00      B    O  
ATOM   1849  H1  HOH B 610      35.494   2.791  29.610  1.00  0.00      B    H  
ATOM   1850  H2  HOH B 610      34.992   1.782  28.427  1.00  0.00      B    H  
ATOM   1851  O   HOH B 611      32.188  36.431   6.508  1.00  0.00      B    O  
ATOM   1852  H1  HOH B 611      31.636  35.738   5.971  1.00  0.00      B    H  
ATOM   1853  H2  HOH B 611      32.034  37.270   6.010  1.00  0.00      B    H  
ATOM   1854  O   HOH B 612      19.067  15.515  33.444  1.00  0.00      B    O  
ATOM   1855  H1  HOH B 612      19.116  16.421  32.915  1.00  0.00      B    H  
ATOM   1856  H2  HOH B 612      18.169  15.526  33.863  1.00  0.00      B    H  
ATOM   1857  O   HOH B 613      34.190  15.269  31.174  1.00  0.00      B    O  
ATOM   1858  H1  HOH B 613      33.959  15.965  31.816  1.00  0.00      B    H  
ATOM   1859  H2  HOH B 613      33.881  14.359  31.521  1.00  0.00      B    H  
ATOM   1860  O   HOH B 614      15.788   8.441  38.598  1.00  0.00      B    O  
ATOM   1861  H1  HOH B 614      16.270   7.568  38.363  1.00  0.00      B    H  
ATOM   1862  H2  HOH B 614      15.174   8.760  37.844  1.00  0.00      B    H  
ATOM   1863  O   HOH B 615      12.696  30.509   4.705  1.00  0.00      B    O  
ATOM   1864  H1  HOH B 615      12.427  29.870   5.423  1.00  0.00      B    H  
ATOM   1865  H2  HOH B 615      13.707  30.602   4.890  1.00  0.00      B    H  
ATOM   1866  O   HOH B 616      35.249  20.654  30.962  1.00  0.00      B    O  
ATOM   1867  H1  HOH B 616      35.984  20.423  30.277  1.00  0.00      B    H  
ATOM   1868  H2  HOH B 616      34.381  20.193  30.673  1.00  0.00      B    H  
ATOM   1869  O   HOH B 617      10.353   5.753   3.476  1.00  0.00      B    O  
ATOM   1870  H1  HOH B 617      11.194   5.226   3.776  1.00  0.00      B    H  
ATOM   1871  H2  HOH B 617      10.059   5.571   2.560  1.00  0.00      B    H  
ATOM   1872  O   HOH B 618      10.228   7.690  23.237  1.00  0.00      B    O  
ATOM   1873  H1  HOH B 618      10.516   6.940  22.639  1.00  0.00      B    H  
ATOM   1874  H2  HOH B 618      11.036   7.854  23.869  1.00  0.00      B    H  
ATOM   1875  O   HOH B 619       6.375  37.764   6.041  1.00  0.00      B    O  
ATOM   1876  H1  HOH B 619       6.030  38.676   5.989  1.00  0.00      B    H  
ATOM   1877  H2  HOH B 619       5.965  37.404   6.926  1.00  0.00      B    H  
ATOM   1878  O   HOH B 620      22.377  20.364  31.536  1.00  0.00      B    O  
ATOM   1879  H1  HOH B 620      23.151  20.066  32.108  1.00  0.00      B    H  
ATOM   1880  H2  HOH B 620      21.586  20.618  32.095  1.00  0.00      B    H  
ATOM   1881  O   HOH B 621      19.045  24.691  25.232  1.00  0.00      B    O  
ATOM   1882  H1  HOH B 621      18.156  24.269  25.077  1.00  0.00      B    H  
ATOM   1883  H2  HOH B 621      18.864  25.671  25.573  1.00  0.00      B    H  
ATOM   1884  O   HOH B 622      17.099  28.921  36.195  1.00  0.00      B    O  
ATOM   1885  H1  HOH B 622      17.059  29.657  36.884  1.00  0.00      B    H  
ATOM   1886  H2  HOH B 622      17.988  29.071  35.680  1.00  0.00      B    H  
ATOM   1887  O   HOH B 623       9.764   3.172  17.220  1.00  0.00      B    O  
ATOM   1888  H1  HOH B 623      10.194   3.628  18.061  1.00  0.00      B    H  
ATOM   1889  H2  HOH B 623       9.381   2.319  17.561  1.00  0.00      B    H  
ATOM   1890  O   HOH B 624      35.778  16.713   1.960  1.00  0.00      B    O  
ATOM   1891  H1  HOH B 624      35.445  17.653   1.962  1.00  0.00      B    H  
ATOM   1892  H2  HOH B 624      36.761  16.662   2.144  1.00  0.00      B    H  
ATOM   1893  O   HOH B 625      14.462   8.437  26.401  1.00  0.00      B    O  
ATOM   1894  H1  HOH B 625      14.938   7.539  26.310  1.00  0.00      B    H  
ATOM   1895  H2  HOH B 625      15.159   9.155  26.278  1.00  0.00      B    H  
ATOM   1896  O   HOH B 626      32.660  10.747   3.829  1.00  0.00      B    O  
ATOM   1897  H1  HOH B 626      33.603  10.796   4.160  1.00  0.00      B    H  
ATOM   1898  H2  HOH B 626      32.209  11.652   4.135  1.00  0.00      B    H  
ATOM   1899  O   HOH B 627      22.642  26.816  13.422  1.00  0.00      B    O  
ATOM   1900  H1  HOH B 627      22.404  26.068  12.797  1.00  0.00      B    H  
ATOM   1901  H2  HOH B 627      23.658  26.999  13.308  1.00  0.00      B    H  
ATOM   1902  O   HOH B 628      22.093  10.452  34.288  1.00  0.00      B    O  
ATOM   1903  H1  HOH B 628      22.636   9.642  34.644  1.00  0.00      B    H  
ATOM   1904  H2  HOH B 628      22.568  11.284  34.596  1.00  0.00      B    H  
ATOM   1905  O   HOH B 629       6.764   1.740  20.521  1.00  0.00      B    O  
ATOM   1906  H1  HOH B 629       6.769   2.688  20.144  1.00  0.00      B    H  
ATOM   1907  H2  HOH B 629       5.875   1.372  20.283  1.00  0.00      B    H  
ATOM   1908  O   HOH B 630      18.019  36.439   2.429  1.00  0.00      B    O  
ATOM   1909  H1  HOH B 630      17.876  35.807   3.193  1.00  0.00      B    H  
ATOM   1910  H2  HOH B 630      18.883  36.213   1.908  1.00  0.00      B    H  
ATOM   1911  O   HOH B 631      28.810  21.132  32.817  1.00  0.00      B    O  
ATOM   1912  H1  HOH B 631      28.388  20.236  33.004  1.00  0.00      B    H  
ATOM   1913  H2  HOH B 631      28.121  21.769  32.433  1.00  0.00      B    H  
ATOM   1914  O   HOH B 632      33.556  14.221   6.632  1.00  0.00      B    O  
ATOM   1915  H1  HOH B 632      34.081  15.038   6.977  1.00  0.00      B    H  
ATOM   1916  H2  HOH B 632      32.640  14.325   6.937  1.00  0.00      B    H  
ATOM   1917  O   HOH B 633      10.430  17.113  32.744  1.00  0.00      B    O  
ATOM   1918  H1  HOH B 633       9.474  16.826  32.999  1.00  0.00      B    H  
ATOM   1919  H2  HOH B 633      11.010  16.242  32.836  1.00  0.00      B    H  
ATOM   1920  O   HOH B 634       5.176  24.234  25.995  1.00  0.00      B    O  
ATOM   1921  H1  HOH B 634       5.952  23.560  26.191  1.00  0.00      B    H  
ATOM   1922  H2  HOH B 634       5.478  24.835  25.143  1.00  0.00      B    H  
ATOM   1923  O   HOH B 635      29.308  12.245  36.113  1.00  0.00      B    O  
ATOM   1924  H1  HOH B 635      30.269  12.488  36.402  1.00  0.00      B    H  
ATOM   1925  H2  HOH B 635      29.173  11.273  36.417  1.00  0.00      B    H  
ATOM   1926  O   HOH B 636      19.497   9.074  12.067  1.00  0.00      B    O  
ATOM   1927  H1  HOH B 636      18.599   9.018  12.539  1.00  0.00      B    H  
ATOM   1928  H2  HOH B 636      19.494   8.446  11.195  1.00  0.00      B    H  
ATOM   1929  O   HOH B 637      11.730  10.390  30.305  1.00  0.00      B    O  
ATOM   1930  H1  HOH B 637      12.188   9.876  29.550  1.00  0.00      B    H  
ATOM   1931  H2  HOH B 637      11.414   9.632  30.949  1.00  0.00      B    H  
ATOM   1932  O   HOH B 638      17.011   9.720   1.907  1.00  0.00      B    O  
ATOM   1933  H1  HOH B 638      16.566   9.432   1.027  1.00  0.00      B    H  
ATOM   1934  H2  HOH B 638      17.062   8.910   2.484  1.00  0.00      B    H  
ATOM   1935  O   HOH B 639       1.648  17.885  35.065  1.00  0.00      B    O  
ATOM   1936  H1  HOH B 639       1.290  17.750  34.121  1.00  0.00      B    H  
ATOM   1937  H2  HOH B 639       0.786  17.904  35.601  1.00  0.00      B    H  
ATOM   1938  O   HOH B 640       1.740  11.751  15.554  1.00  0.00      B    O  
ATOM   1939  H1  HOH B 640       1.208  12.234  16.199  1.00  0.00      B    H  
ATOM   1940  H2  HOH B 640       2.653  12.171  15.646  1.00  0.00      B    H  
ATOM   1941  O   HOH B 641       7.539  35.626  33.992  1.00  0.00      B    O  
ATOM   1942  H1  HOH B 641       7.805  35.681  33.046  1.00  0.00      B    H  
ATOM   1943  H2  HOH B 641       6.800  34.883  34.099  1.00  0.00      B    H  
ATOM   1944  O   HOH B 642       2.588   4.320   9.230  1.00  0.00      B    O  
ATOM   1945  H1  HOH B 642       2.159   4.109   8.319  1.00  0.00      B    H  
ATOM   1946  H2  HOH B 642       3.396   4.875   9.033  1.00  0.00      B    H  
ATOM   1947  O   HOH B 643      29.202  21.900   6.879  1.00  0.00      B    O  
ATOM   1948  H1  HOH B 643      29.344  21.996   5.917  1.00  0.00      B    H  
ATOM   1949  H2  HOH B 643      29.560  20.995   7.179  1.00  0.00      B    H  
ATOM   1950  O   HOH B 644       1.431   9.370  18.901  1.00  0.00      B    O  
ATOM   1951  H1  HOH B 644       1.128   9.381  19.870  1.00  0.00      B    H  
ATOM   1952  H2  HOH B 644       2.093   8.678  18.693  1.00  0.00      B    H  
ATOM   1953  O   HOH B 645       7.606  37.486  27.552  1.00  0.00      B    O  
ATOM   1954  H1  HOH B 645       7.562  37.697  26.529  1.00  0.00      B    H  
ATOM   1955  H2  HOH B 645       8.582  37.276  27.759  1.00  0.00      B    H  
ATOM   1956  O   HOH B 646       9.375  29.850   7.848  1.00  0.00      B    O  
ATOM   1957  H1  HOH B 646       8.956  30.146   6.958  1.00  0.00      B    H  
ATOM   1958  H2  HOH B 646       9.489  30.625   8.505  1.00  0.00      B    H  
ATOM   1959  O   HOH B 647       0.544  28.943  20.191  1.00  0.00      B    O  
ATOM   1960  H1  HOH B 647       0.435  29.801  19.738  1.00  0.00      B    H  
ATOM   1961  H2  HOH B 647      -0.265  28.367  19.953  1.00  0.00      B    H  
ATOM   1962  O   HOH B 648      31.634  17.168  30.361  1.00  0.00      B    O  
ATOM   1963  H1  HOH B 648      31.580  17.021  31.351  1.00  0.00      B    H  
ATOM   1964  H2  HOH B 648      30.811  16.741  30.035  1.00  0.00      B    H  
ATOM   1965  O   HOH B 649       4.998  10.054  37.111  1.00  0.00      B    O  
ATOM   1966  H1  HOH B 649       5.568   9.588  37.834  1.00  0.00      B    H  
ATOM   1967  H2  HOH B 649       5.434   9.887  36.226  1.00  0.00      B    H  
ATOM   1968  O   HOH B 650      34.073  33.222   8.714  1.00  0.00      B    O  
ATOM   1969  H1  HOH B 650      34.855  33.701   8.265  1.00  0.00      B    H  
ATOM   1970  H2  HOH B 650      33.377  33.898   8.965  1.00  0.00      B    H  
ATOM   1971  O   HOH B 651       9.500  22.064  34.156  1.00  0.00      B    O  
ATOM   1972  H1  HOH B 651       9.634  22.484  35.127  1.00  0.00      B    H  
ATOM   1973  H2  HOH B 651       8.470  21.890  34.196  1.00  0.00      B    H  
ATOM   1974  O   HOH B 652      30.726  14.778  38.182  1.00  0.00      B    O  
ATOM   1975  H1  HOH B 652      30.338  14.157  38.919  1.00  0.00      B    H  
ATOM   1976  H2  HOH B 652      30.038  15.456  37.855  1.00  0.00      B    H  
ATOM   1977  O   HOH B 653      31.375  22.249  33.063  1.00  0.00      B    O  
ATOM   1978  H1  HOH B 653      31.777  22.779  32.265  1.00  0.00      B    H  
ATOM   1979  H2  HOH B 653      30.458  21.862  32.762  1.00  0.00      B    H  
ATOM   1980  O   HOH B 654       7.569   3.910  24.049  1.00  0.00      B    O  
ATOM   1981  H1  HOH B 654       6.936   4.413  23.422  1.00  0.00      B    H  
ATOM   1982  H2  HOH B 654       6.950   3.340  24.622  1.00  0.00      B    H  
ATOM   1983  O   HOH B 655       1.077  36.032   2.015  1.00  0.00      B    O  
ATOM   1984  H1  HOH B 655       0.617  36.230   2.912  1.00  0.00      B    H  
ATOM   1985  H2  HOH B 655       0.913  35.111   1.721  1.00  0.00      B    H  
ATOM   1986  O   HOH B 656      28.243   9.921  33.453  1.00  0.00      B    O  
ATOM   1987  H1  HOH B 656      27.802   9.931  32.564  1.00  0.00      B    H  
ATOM   1988  H2  HOH B 656      27.847  10.639  34.019  1.00  0.00      B    H  
ATOM   1989  O   HOH B 657      17.328   1.123  26.870  1.00  0.00      B    O  
ATOM   1990  H1  HOH B 657      16.741   0.502  26.381  1.00  0.00      B    H  
ATOM   1991  H2  HOH B 657      18.281   0.775  26.708  1.00  0.00      B    H  
ATOM   1992  O   HOH B 658      32.309  17.342   7.761  1.00  0.00      B    O  
ATOM   1993  H1  HOH B 658      33.099  16.819   8.163  1.00  0.00      B    H  
ATOM   1994  H2  HOH B 658      32.627  18.336   7.789  1.00  0.00      B    H  
ATOM   1995  O   HOH B 659      17.883  21.153  24.218  1.00  0.00      B    O  
ATOM   1996  H1  HOH B 659      18.033  20.776  25.192  1.00  0.00      B    H  
ATOM   1997  H2  HOH B 659      17.540  22.097  24.281  1.00  0.00      B    H  
ATOM   1998  O   HOH B 660       4.831  38.903  33.568  1.00  0.00      B    O  
ATOM   1999  H1  HOH B 660       5.632  39.468  33.252  1.00  0.00      B    H  
ATOM   2000  H2  HOH B 660       4.954  38.918  34.535  1.00  0.00      B    H  
ATOM   2001  O   HOH B 661      22.659  32.194  28.937  1.00  0.00      B    O  
ATOM   2002  H1  HOH B 661      22.939  31.246  28.922  1.00  0.00      B    H  
ATOM   2003  H2  HOH B 661      22.280  32.534  28.003  1.00  0.00      B    H  
ATOM   2004  O   HOH B 662       5.911  28.780   1.553  1.00  0.00      B    O  
ATOM   2005  H1  HOH B 662       6.957  28.602   1.571  1.00  0.00      B    H  
ATOM   2006  H2  HOH B 662       5.415  28.041   1.046  1.00  0.00      B    H  
ATOM   2007  O   HOH B 663       2.494  36.860  35.037  1.00  0.00      B    O  
ATOM   2008  H1  HOH B 663       1.483  36.762  35.149  1.00  0.00      B    H  
ATOM   2009  H2  HOH B 663       2.686  37.622  34.427  1.00  0.00      B    H  
ATOM   2010  O   HOH B 664      36.602  35.209  20.422  1.00  0.00      B    O  
ATOM   2011  H1  HOH B 664      36.562  35.643  21.384  1.00  0.00      B    H  
ATOM   2012  H2  HOH B 664      36.110  35.737  19.684  1.00  0.00      B    H  
ATOM   2013  O   HOH B 665      11.817   6.087  29.750  1.00  0.00      B    O  
ATOM   2014  H1  HOH B 665      11.569   6.806  30.421  1.00  0.00      B    H  
ATOM   2015  H2  HOH B 665      12.836   5.914  29.743  1.00  0.00      B    H  
ATOM   2016  O   HOH B 666      12.451  32.223  17.054  1.00  0.00      B    O  
ATOM   2017  H1  HOH B 666      11.969  31.349  17.032  1.00  0.00      B    H  
ATOM   2018  H2  HOH B 666      11.976  32.908  16.543  1.00  0.00      B    H  
ATOM   2019  O   HOH B 667      18.735  11.907  31.623  1.00  0.00      B    O  
ATOM   2020  H1  HOH B 667      18.059  11.517  30.956  1.00  0.00      B    H  
ATOM   2021  H2  HOH B 667      18.220  12.438  32.297  1.00  0.00      B    H  
ATOM   2022  O   HOH B 668      35.704  23.787  13.349  1.00  0.00      B    O  
ATOM   2023  H1  HOH B 668      35.409  23.038  13.976  1.00  0.00      B    H  
ATOM   2024  H2  HOH B 668      35.459  23.599  12.359  1.00  0.00      B    H  
ATOM   2025  O   HOH B 669       2.445   0.120  24.277  1.00  0.00      B    O  
ATOM   2026  H1  HOH B 669       2.521   1.121  24.038  1.00  0.00      B    H  
ATOM   2027  H2  HOH B 669       1.809   0.042  25.040  1.00  0.00      B    H  
ATOM   2028  O   HOH B 670      28.172   5.695  15.523  1.00  0.00      B    O  
ATOM   2029  H1  HOH B 670      28.051   4.808  16.012  1.00  0.00      B    H  
ATOM   2030  H2  HOH B 670      27.713   6.419  16.088  1.00  0.00      B    H  
ATOM   2031  O   HOH B 671       1.696  18.751  25.852  1.00  0.00      B    O  
ATOM   2032  H1  HOH B 671       1.449  19.438  25.189  1.00  0.00      B    H  
ATOM   2033  H2  HOH B 671       0.798  18.504  26.255  1.00  0.00      B    H  
ATOM   2034  O   HOH B 672      30.958  18.179  24.580  1.00  0.00      B    O  
ATOM   2035  H1  HOH B 672      31.756  18.797  24.653  1.00  0.00      B    H  
ATOM   2036  H2  HOH B 672      31.337  17.240  24.714  1.00  0.00      B    H  
ATOM   2037  O   HOH B 673      36.445  19.980  11.675  1.00  0.00      B    O  
ATOM   2038  H1  HOH B 673      36.363  20.399  10.723  1.00  0.00      B    H  
ATOM   2039  H2  HOH B 673      35.548  19.833  12.142  1.00  0.00      B    H  
ATOM   2040  O   HOH B 674      27.720  37.816   7.321  1.00  0.00      B    O  
ATOM   2041  H1  HOH B 674      27.592  38.121   6.377  1.00  0.00      B    H  
ATOM   2042  H2  HOH B 674      28.668  37.974   7.574  1.00  0.00      B    H  
ATOM   2043  O   HOH B 675      15.646   6.663  19.441  1.00  0.00      B    O  
ATOM   2044  H1  HOH B 675      15.710   5.914  20.120  1.00  0.00      B    H  
ATOM   2045  H2  HOH B 675      14.686   6.751  19.283  1.00  0.00      B    H  
ATOM   2046  O   HOH B 676      32.463  25.825  32.723  1.00  0.00      B    O  
ATOM   2047  H1  HOH B 676      32.715  24.958  32.200  1.00  0.00      B    H  
ATOM   2048  H2  HOH B 676      32.537  26.610  32.116  1.00  0.00      B    H  
ATOM   2049  O   HOH B 677      25.223  25.858  21.387  1.00  0.00      B    O  
ATOM   2050  H1  HOH B 677      26.205  25.811  21.132  1.00  0.00      B    H  
ATOM   2051  H2  HOH B 677      24.968  24.901  21.661  1.00  0.00      B    H  
ATOM   2052  O   HOH B 678      24.141  23.102  32.062  1.00  0.00      B    O  
ATOM   2053  H1  HOH B 678      23.681  23.368  32.966  1.00  0.00      B    H  
ATOM   2054  H2  HOH B 678      23.639  23.428  31.268  1.00  0.00      B    H  
ATOM   2055  O   HOH B 679      32.370  26.165   1.400  1.00  0.00      B    O  
ATOM   2056  H1  HOH B 679      32.779  27.089   1.227  1.00  0.00      B    H  
ATOM   2057  H2  HOH B 679      32.473  25.599   0.504  1.00  0.00      B    H  
ATOM   2058  O   HOH B 680       5.469  14.606  36.533  1.00  0.00      B    O  
ATOM   2059  H1  HOH B 680       6.301  15.116  36.798  1.00  0.00      B    H  
ATOM   2060  H2  HOH B 680       5.202  14.926  35.605  1.00  0.00      B    H  
ATOM   2061  O   HOH B 681       1.992   6.988  27.206  1.00  0.00      B    O  
ATOM   2062  H1  HOH B 681       1.441   6.209  27.497  1.00  0.00      B    H  
ATOM   2063  H2  HOH B 681       2.439   7.376  28.041  1.00  0.00      B    H  
ATOM   2064  O   HOH B 682      31.969  39.319   8.105  1.00  0.00      B    O  
ATOM   2065  H1  HOH B 682      31.495  38.438   8.291  1.00  0.00      B    H  
ATOM   2066  H2  HOH B 682      32.880  39.120   7.753  1.00  0.00      B    H  
ATOM   2067  O   HOH B 683      12.807   7.371  19.215  1.00  0.00      B    O  
ATOM   2068  H1  HOH B 683      12.609   8.313  18.947  1.00  0.00      B    H  
ATOM   2069  H2  HOH B 683      12.943   7.298  20.231  1.00  0.00      B    H  
ATOM   2070  O   HOH B 684      35.249  25.483  18.954  1.00  0.00      B    O  
ATOM   2071  H1  HOH B 684      35.594  26.102  18.242  1.00  0.00      B    H  
ATOM   2072  H2  HOH B 684      34.247  25.670  19.063  1.00  0.00      B    H  
ATOM   2073  O   HOH B 685      21.631  11.862   9.721  1.00  0.00      B    O  
ATOM   2074  H1  HOH B 685      20.918  11.917   8.988  1.00  0.00      B    H  
ATOM   2075  H2  HOH B 685      22.017  10.918   9.766  1.00  0.00      B    H  
ATOM   2076  O   HOH B 686      13.111  22.566  28.956  1.00  0.00      B    O  
ATOM   2077  H1  HOH B 686      13.016  21.970  29.732  1.00  0.00      B    H  
ATOM   2078  H2  HOH B 686      12.553  23.395  29.056  1.00  0.00      B    H  
ATOM   2079  O   HOH B 687       6.622   7.598   3.861  1.00  0.00      B    O  
ATOM   2080  H1  HOH B 687       6.445   6.889   3.209  1.00  0.00      B    H  
ATOM   2081  H2  HOH B 687       6.077   8.393   3.490  1.00  0.00      B    H  
ATOM   2082  O   HOH B 688      18.081  16.331   0.506  1.00  0.00      B    O  
ATOM   2083  H1  HOH B 688      17.670  15.726   1.215  1.00  0.00      B    H  
ATOM   2084  H2  HOH B 688      17.801  17.245   0.788  1.00  0.00      B    H  
ATOM   2085  O   HOH B 689      22.012  20.917  14.422  1.00  0.00      B    O  
ATOM   2086  H1  HOH B 689      21.699  20.327  13.651  1.00  0.00      B    H  
ATOM   2087  H2  HOH B 689      22.429  20.251  15.065  1.00  0.00      B    H  
ATOM   2088  O   HOH B 690       5.652  33.600   1.367  1.00  0.00      B    O  
ATOM   2089  H1  HOH B 690       5.692  34.570   0.973  1.00  0.00      B    H  
ATOM   2090  H2  HOH B 690       6.148  33.510   2.263  1.00  0.00      B    H  
ATOM   2091  O   HOH B 691      32.875  32.193   1.832  1.00  0.00      B    O  
ATOM   2092  H1  HOH B 691      33.422  32.705   2.555  1.00  0.00      B    H  
ATOM   2093  H2  HOH B 691      33.019  31.216   1.962  1.00  0.00      B    H  
ATOM   2094  O   HOH B 692      20.631  26.101   7.936  1.00  0.00      B    O  
ATOM   2095  H1  HOH B 692      21.604  25.660   7.918  1.00  0.00      B    H  
ATOM   2096  H2  HOH B 692      20.776  27.090   7.695  1.00  0.00      B    H  
ATOM   2097  O   HOH B 693      33.435   7.117  19.438  1.00  0.00      B    O  
ATOM   2098  H1  HOH B 693      33.193   6.222  19.039  1.00  0.00      B    H  
ATOM   2099  H2  HOH B 693      33.031   7.754  18.763  1.00  0.00      B    H  
ATOM   2100  O   HOH B 694      32.763  19.869  30.498  1.00  0.00      B    O  
ATOM   2101  H1  HOH B 694      32.448  18.930  30.185  1.00  0.00      B    H  
ATOM   2102  H2  HOH B 694      32.037  20.532  30.246  1.00  0.00      B    H  
ATOM   2103  O   HOH B 695      20.389  12.359  38.286  1.00  0.00      B    O  
ATOM   2104  H1  HOH B 695      20.873  11.633  37.772  1.00  0.00      B    H  
ATOM   2105  H2  HOH B 695      20.938  13.238  38.294  1.00  0.00      B    H  
ATOM   2106  O   HOH B 696      16.480   9.593   8.825  1.00  0.00      B    O  
ATOM   2107  H1  HOH B 696      17.410   9.383   8.588  1.00  0.00      B    H  
ATOM   2108  H2  HOH B 696      16.455   9.995   9.717  1.00  0.00      B    H  
ATOM   2109  O   HOH B 697      32.605  38.230   4.153  1.00  0.00      B    O  
ATOM   2110  H1  HOH B 697      33.586  38.472   3.865  1.00  0.00      B    H  
ATOM   2111  H2  HOH B 697      32.144  39.117   4.252  1.00  0.00      B    H  
ATOM   2112  O   HOH B 698       0.845   8.242   1.659  1.00  0.00      B    O  
ATOM   2113  H1  HOH B 698      -0.168   7.975   1.761  1.00  0.00      B    H  
ATOM   2114  H2  HOH B 698       1.302   7.450   1.228  1.00  0.00      B    H  
ATOM   2115  O   HOH B 699      29.321  22.592  35.562  1.00  0.00      B    O  
ATOM   2116  H1  HOH B 699      29.811  22.601  34.683  1.00  0.00      B    H  
ATOM   2117  H2  HOH B 699      29.865  21.987  36.151  1.00  0.00      B    H  
ATOM   2118  O   HOH B 700      32.129  21.691   6.286  1.00  0.00      B    O  
ATOM   2119  H1  HOH B 700      32.205  22.644   6.450  1.00  0.00      B    H  
ATOM   2120  H2  HOH B 700      31.509  21.533   5.510  1.00  0.00      B    H  
ATOM   2121  O   HOH B 701      33.496  26.201  23.083  1.00  0.00      B    O  
ATOM   2122  H1  HOH B 701      33.177  25.682  23.883  1.00  0.00      B    H  
ATOM   2123  H2  HOH B 701      34.355  26.663  23.302  1.00  0.00      B    H  
ATOM   2124  O   HOH B 702      37.157  32.604   1.782  1.00  0.00      B    O  
ATOM   2125  H1  HOH B 702      36.921  33.511   2.154  1.00  0.00      B    H  
ATOM   2126  H2  HOH B 702      36.333  32.170   1.411  1.00  0.00      B    H  
ATOM   2127  O   HOH B 703      19.731   6.348   0.902  1.00  0.00      B    O  
ATOM   2128  H1  HOH B 703      19.732   7.062   0.181  1.00  0.00      B    H  
ATOM   2129  H2  HOH B 703      19.296   5.538   0.497  1.00  0.00      B    H  
ATOM   2130  O   HOH B 704      35.896  30.150  21.494  1.00  0.00      B    O  
ATOM   2131  H1  HOH B 704      36.559  30.969  21.488  1.00  0.00      B    H  
ATOM   2132  H2  HOH B 704      35.261  30.311  20.737  1.00  0.00      B    H  
ATOM   2133  O   HOH B 705      30.412  10.988  21.302  1.00  0.00      B    O  
ATOM   2134  H1  HOH B 705      30.956  10.988  20.453  1.00  0.00      B    H  
ATOM   2135  H2  HOH B 705      29.705  10.255  21.224  1.00  0.00      B    H  
ATOM   2136  O   HOH B 706      26.739  23.124  32.672  1.00  0.00      B    O  
ATOM   2137  H1  HOH B 706      25.724  23.069  32.441  1.00  0.00      B    H  
ATOM   2138  H2  HOH B 706      26.722  23.251  33.705  1.00  0.00      B    H  
ATOM   2139  O   HOH B 707       7.773  19.591   6.218  1.00  0.00      B    O  
ATOM   2140  H1  HOH B 707       6.993  19.169   5.710  1.00  0.00      B    H  
ATOM   2141  H2  HOH B 707       7.476  19.578   7.204  1.00  0.00      B    H  
ATOM   2142  O   HOH B 708      21.161  32.391  10.059  1.00  0.00      B    O  
ATOM   2143  H1  HOH B 708      21.947  32.753   9.561  1.00  0.00      B    H  
ATOM   2144  H2  HOH B 708      20.553  31.833   9.438  1.00  0.00      B    H  
ATOM   2145  O   HOH B 709       9.178  12.953  23.141  1.00  0.00      B    O  
ATOM   2146  H1  HOH B 709       9.884  12.308  22.913  1.00  0.00      B    H  
ATOM   2147  H2  HOH B 709       8.286  12.496  23.038  1.00  0.00      B    H  
ATOM   2148  O   HOH B 710      18.506  11.326  15.449  1.00  0.00      B    O  
ATOM   2149  H1  HOH B 710      19.194  11.044  14.763  1.00  0.00      B    H  
ATOM   2150  H2  HOH B 710      17.880  10.539  15.549  1.00  0.00      B    H  
ATOM   2151  O   HOH B 711      18.415  19.358  29.705  1.00  0.00      B    O  
ATOM   2152  H1  HOH B 711      18.800  20.316  29.788  1.00  0.00      B    H  
ATOM   2153  H2  HOH B 711      17.481  19.383  29.436  1.00  0.00      B    H  
ATOM   2154  O   HOH B 712      25.567  28.088  36.910  1.00  0.00      B    O  
ATOM   2155  H1  HOH B 712      25.160  28.838  37.530  1.00  0.00      B    H  
ATOM   2156  H2  HOH B 712      25.007  27.260  37.116  1.00  0.00      B    H  
ATOM   2157  O   HOH B 713      33.710  28.421   0.993  1.00  0.00      B    O  
ATOM   2158  H1  HOH B 713      34.332  28.438   0.255  1.00  0.00      B    H  
ATOM   2159  H2  HOH B 713      34.164  28.973   1.749  1.00  0.00      B    H  
ATOM   2160  O   HOH B 714       6.389  33.137  34.314  1.00  0.00      B    O  
ATOM   2161  H1  HOH B 714       6.364  32.167  34.182  1.00  0.00      B    H  
ATOM   2162  H2  HOH B 714       5.479  33.474  34.250  1.00  0.00      B    H  
ATOM   2163  O   HOH B 715      11.172  38.909  26.196  1.00  0.00      B    O  
ATOM   2164  H1  HOH B 715      10.679  38.202  26.760  1.00  0.00      B    H  
ATOM   2165  H2  HOH B 715      11.219  39.757  26.743  1.00  0.00      B    H  
ATOM   2166  O   HOH B 716      22.189  15.553  35.974  1.00  0.00      B    O  
ATOM   2167  H1  HOH B 716      22.106  15.988  36.856  1.00  0.00      B    H  
ATOM   2168  H2  HOH B 716      21.249  15.321  35.628  1.00  0.00      B    H  
ATOM   2169  O   HOH B 717      12.462  38.396   5.150  1.00  0.00      B    O  
ATOM   2170  H1  HOH B 717      12.301  38.324   4.154  1.00  0.00      B    H  
ATOM   2171  H2  HOH B 717      12.641  39.375   5.267  1.00  0.00      B    H  
ATOM   2172  O   HOH B 718      22.101   9.149  17.996  1.00  0.00      B    O  
ATOM   2173  H1  HOH B 718      21.817   8.519  18.806  1.00  0.00      B    H  
ATOM   2174  H2  HOH B 718      23.028   8.882  17.660  1.00  0.00      B    H  
ATOM   2175  O   HOH B 719      31.040  38.649  14.978  1.00  0.00      B    O  
ATOM   2176  H1  HOH B 719      30.806  39.038  14.096  1.00  0.00      B    H  
ATOM   2177  H2  HOH B 719      31.952  38.183  14.849  1.00  0.00      B    H  
ATOM   2178  O   HOH B 720      19.852  11.563  35.380  1.00  0.00      B    O  
ATOM   2179  H1  HOH B 720      19.169  10.818  35.499  1.00  0.00      B    H  
ATOM   2180  H2  HOH B 720      20.697  11.180  35.023  1.00  0.00      B    H  
ATOM   2181  O   HOH B 721      26.743  12.719  37.468  1.00  0.00      B    O  
ATOM   2182  H1  HOH B 721      27.545  12.658  36.861  1.00  0.00      B    H  
ATOM   2183  H2  HOH B 721      26.347  11.803  37.540  1.00  0.00      B    H  
ATOM   2184  O   HOH B 722       5.253  21.666  31.736  1.00  0.00      B    O  
ATOM   2185  H1  HOH B 722       4.936  22.263  30.898  1.00  0.00      B    H  
ATOM   2186  H2  HOH B 722       5.989  20.985  31.410  1.00  0.00      B    H  
ATOM   2187  O   HOH B 723       0.588  39.038   6.088  1.00  0.00      B    O  
ATOM   2188  H1  HOH B 723       1.374  38.690   6.623  1.00  0.00      B    H  
ATOM   2189  H2  HOH B 723       0.037  39.526   6.782  1.00  0.00      B    H  
ATOM   2190  O   HOH B 724      32.869  24.775  38.366  1.00  0.00      B    O  
ATOM   2191  H1  HOH B 724      33.785  25.169  38.229  1.00  0.00      B    H  
ATOM   2192  H2  HOH B 724      32.241  24.975  37.565  1.00  0.00      B    H  
ATOM   2193  O   HOH B 725      36.902  27.856  31.756  1.00  0.00      B    O  
ATOM   2194  H1  HOH B 725      37.069  27.899  32.789  1.00  0.00      B    H  
ATOM   2195  H2  HOH B 725      36.874  26.877  31.625  1.00  0.00      B    H  
ATOM   2196  O   HOH B 726      11.427   0.988  35.776  1.00  0.00      B    O  
ATOM   2197  H1  HOH B 726      11.672   0.238  36.428  1.00  0.00      B    H  
ATOM   2198  H2  HOH B 726      10.597   1.490  36.137  1.00  0.00      B    H  
ATOM   2199  O   HOH B 727       1.538  25.465  34.149  1.00  0.00      B    O  
ATOM   2200  H1  HOH B 727       1.016  25.967  34.896  1.00  0.00      B    H  
ATOM   2201  H2  HOH B 727       2.228  26.090  33.740  1.00  0.00      B    H  
ATOM   2202  O   HOH B 728       7.664  28.927  34.077  1.00  0.00      B    O  
ATOM   2203  H1  HOH B 728       7.985  28.089  33.640  1.00  0.00      B    H  
ATOM   2204  H2  HOH B 728       8.361  29.244  34.731  1.00  0.00      B    H  
ATOM   2205  O   HOH B 729      18.457  20.396  33.472  1.00  0.00      B    O  
ATOM   2206  H1  HOH B 729      18.419  19.815  34.279  1.00  0.00      B    H  
ATOM   2207  H2  HOH B 729      18.649  21.349  33.834  1.00  0.00      B    H  
ATOM   2208  O   HOH B 730      31.649   8.876  36.724  1.00  0.00      B    O  
ATOM   2209  H1  HOH B 730      32.392   8.823  36.019  1.00  0.00      B    H  
ATOM   2210  H2  HOH B 730      32.038   9.500  37.434  1.00  0.00      B    H  
ATOM   2211  O   HOH B 731      31.621  25.275  28.617  1.00  0.00      B    O  
ATOM   2212  H1  HOH B 731      31.868  24.293  28.529  1.00  0.00      B    H  
ATOM   2213  H2  HOH B 731      30.627  25.268  28.974  1.00  0.00      B    H  
ATOM   2214  O   HOH B 732      11.133  20.002  38.433  1.00  0.00      B    O  
ATOM   2215  H1  HOH B 732      11.260  19.208  37.826  1.00  0.00      B    H  
ATOM   2216  H2  HOH B 732      11.071  19.675  39.378  1.00  0.00      B    H  
ATOM   2217  O   HOH B 733      16.189  28.895  24.972  1.00  0.00      B    O  
ATOM   2218  H1  HOH B 733      15.822  29.764  24.649  1.00  0.00      B    H  
ATOM   2219  H2  HOH B 733      16.345  28.347  24.072  1.00  0.00      B    H  
ATOM   2220  O   HOH B 734       6.508  21.903  21.599  1.00  0.00      B    O  
ATOM   2221  H1  HOH B 734       5.984  21.473  22.349  1.00  0.00      B    H  
ATOM   2222  H2  HOH B 734       7.509  21.792  21.803  1.00  0.00      B    H  
ATOM   2223  O   HOH B 735      24.185   2.985  17.863  1.00  0.00      B    O  
ATOM   2224  H1  HOH B 735      24.402   3.182  16.877  1.00  0.00      B    H  
ATOM   2225  H2  HOH B 735      23.503   3.693  18.113  1.00  0.00      B    H  
ATOM   2226  O   HOH B 736      20.337  18.766   2.410  1.00  0.00      B    O  
ATOM   2227  H1  HOH B 736      20.428  18.575   1.365  1.00  0.00      B    H  
ATOM   2228  H2  HOH B 736      21.037  18.191   2.880  1.00  0.00      B    H  
ATOM   2229  O   HOH B 737       5.059   9.676   6.110  1.00  0.00      B    O  
ATOM   2230  H1  HOH B 737       4.698   9.287   5.247  1.00  0.00      B    H  
ATOM   2231  H2  HOH B 737       4.308   9.730   6.773  1.00  0.00      B    H  
ATOM   2232  O   HOH B 738       0.312  18.067  17.213  1.00  0.00      B    O  
ATOM   2233  H1  HOH B 738       0.620  18.253  16.255  1.00  0.00      B    H  
ATOM   2234  H2  HOH B 738       0.196  17.054  17.316  1.00  0.00      B    H  
ATOM   2235  O   HOH B 739       5.603  30.483  12.378  1.00  0.00      B    O  
ATOM   2236  H1  HOH B 739       6.413  30.375  11.816  1.00  0.00      B    H  
ATOM   2237  H2  HOH B 739       4.984  31.154  11.910  1.00  0.00      B    H  
ATOM   2238  O   HOH B 740       5.118  20.832  23.402  1.00  0.00      B    O  
ATOM   2239  H1  HOH B 740       5.456  20.955  24.408  1.00  0.00      B    H  
ATOM   2240  H2  HOH B 740       5.128  19.919  23.072  1.00  0.00      B    H  
ATOM   2241  O   HOH B 741      35.220  29.122  37.166  1.00  0.00      B    O  
ATOM   2242  H1  HOH B 741      34.509  29.842  37.378  1.00  0.00      B    H  
ATOM   2243  H2  HOH B 741      35.997  29.598  36.730  1.00  0.00      B    H  
ATOM   2244  O   HOH B 742      16.999  13.434   9.514  1.00  0.00      B    O  
ATOM   2245  H1  HOH B 742      17.675  14.154   9.633  1.00  0.00      B    H  
ATOM   2246  H2  HOH B 742      17.352  12.576   9.892  1.00  0.00      B    H  
ATOM   2247  O   HOH B 743      10.383  25.786   8.844  1.00  0.00      B    O  
ATOM   2248  H1  HOH B 743       9.936  24.858   8.756  1.00  0.00      B    H  
ATOM   2249  H2  HOH B 743      11.033  25.745   8.058  1.00  0.00      B    H  
ATOM   2250  O   HOH B 744      15.298  30.691   5.705  1.00  0.00      B    O  
ATOM   2251  H1  HOH B 744      15.518  29.890   6.362  1.00  0.00      B    H  
ATOM   2252  H2  HOH B 744      16.199  31.061   5.409  1.00  0.00      B    H  
ATOM   2253  O   HOH B 745       2.124   1.135  34.324  1.00  0.00      B    O  
ATOM   2254  H1  HOH B 745       1.392   0.704  33.785  1.00  0.00      B    H  
ATOM   2255  H2  HOH B 745       2.980   1.156  33.835  1.00  0.00      B    H  
ATOM   2256  O   HOH B 746      33.384  29.360  17.090  1.00  0.00      B    O  
ATOM   2257  H1  HOH B 746      33.342  30.127  17.815  1.00  0.00      B    H  
ATOM   2258  H2  HOH B 746      32.825  29.728  16.339  1.00  0.00      B    H  
ATOM   2259  O   HOH B 747      29.549  27.713  27.315  1.00  0.00      B    O  
ATOM   2260  H1  HOH B 747      29.057  26.863  27.201  1.00  0.00      B    H  
ATOM   2261  H2  HOH B 747      29.652  27.916  28.345  1.00  0.00      B    H  
ATOM   2262  O   HOH B 748       8.671   1.765  25.902  1.00  0.00      B    O  
ATOM   2263  H1  HOH B 748       9.313   1.676  26.667  1.00  0.00      B    H  
ATOM   2264  H2  HOH B 748       8.555   2.722  25.844  1.00  0.00      B    H  
ATOM   2265  O   HOH B 749       0.297   9.999  31.170  1.00  0.00      B    O  
ATOM   2266  H1  HOH B 749       1.120  10.461  31.664  1.00  0.00      B    H  
ATOM   2267  H2  HOH B 749       0.519   9.878  30.181  1.00  0.00      B    H  
ATOM   2268  O   HOH B 750      25.233   6.107  33.372  1.00  0.00      B    O  
ATOM   2269  H1  HOH B 750      25.844   6.917  33.686  1.00  0.00      B    H  
ATOM   2270  H2  HOH B 750      24.313   6.360  33.341  1.00  0.00      B    H  
ATOM   2271  O   HOH B 751      23.921   5.478   1.986  1.00  0.00      B    O  
ATOM   2272  H1  HOH B 751      24.576   5.001   1.345  1.00  0.00      B    H  
ATOM   2273  H2  HOH B 751      23.488   6.300   1.508  1.00  0.00      B    H  
ATOM   2274  O   HOH B 752       4.839  28.714   9.728  1.00  0.00      B    O  
ATOM   2275  H1  HOH B 752       4.194  29.092   8.989  1.00  0.00      B    H  
ATOM   2276  H2  HOH B 752       5.585  29.410   9.815  1.00  0.00      B    H  
ATOM   2277  O   HOH B 753       6.132  11.610  10.351  1.00  0.00      B    O  
ATOM   2278  H1  HOH B 753       6.907  11.396  10.932  1.00  0.00      B    H  
ATOM   2279  H2  HOH B 753       6.575  11.945   9.447  1.00  0.00      B    H  
ATOM   2280  O   HOH B 754      38.852   1.095  37.786  1.00  0.00      B    O  
ATOM   2281  H1  HOH B 754      39.901   0.992  37.710  1.00  0.00      B    H  
ATOM   2282  H2  HOH B 754      38.398   0.443  37.133  1.00  0.00      B    H  
ATOM   2283  O   HOH B 755      28.296   1.903  19.622  1.00  0.00      B    O  
ATOM   2284  H1  HOH B 755      27.361   1.551  19.453  1.00  0.00      B    H  
ATOM   2285  H2  HOH B 755      28.880   1.113  19.393  1.00  0.00      B    H  
ATOM   2286  O   HOH B 756      32.381   4.548  30.223  1.00  0.00      B    O  
ATOM   2287  H1  HOH B 756      31.818   4.135  29.434  1.00  0.00      B    H  
ATOM   2288  H2  HOH B 756      31.914   5.379  30.572  1.00  0.00      B    H  
ATOM   2289  O   HOH B 757      38.291  11.417  27.604  1.00  0.00      B    O  
ATOM   2290  H1  HOH B 757      38.863  11.765  26.866  1.00  0.00      B    H  
ATOM   2291  H2  HOH B 757      38.729  11.781  28.446  1.00  0.00      B    H  
ATOM   2292  O   HOH B 758      38.800  22.410  12.463  1.00  0.00      B    O  
ATOM   2293  H1  HOH B 758      38.909  21.437  12.182  1.00  0.00      B    H  
ATOM   2294  H2  HOH B 758      38.175  22.900  11.755  1.00  0.00      B    H  
ATOM   2295  O   HOH B 759      39.255  15.509   5.265  1.00  0.00      B    O  
ATOM   2296  H1  HOH B 759      38.745  15.189   6.101  1.00  0.00      B    H  
ATOM   2297  H2  HOH B 759      39.229  14.668   4.625  1.00  0.00      B    H  
ATOM   2298  O   HOH B 760      24.767  25.949  28.160  1.00  0.00      B    O  
ATOM   2299  H1  HOH B 760      24.477  25.060  28.536  1.00  0.00      B    H  
ATOM   2300  H2  HOH B 760      24.071  26.171  27.422  1.00  0.00      B    H  
ATOM   2301  O   HOH B 761      14.807  37.777  32.293  1.00  0.00      B    O  
ATOM   2302  H1  HOH B 761      15.789  38.048  32.314  1.00  0.00      B    H  
ATOM   2303  H2  HOH B 761      14.277  37.961  33.108  1.00  0.00      B    H  
ATOM   2304  O   HOH B 762      30.742   6.447  31.124  1.00  0.00      B    O  
ATOM   2305  H1  HOH B 762      30.547   7.132  30.422  1.00  0.00      B    H  
ATOM   2306  H2  HOH B 762      30.858   6.897  31.963  1.00  0.00      B    H  
ATOM   2307  O   HOH B 763       8.482  37.254   9.252  1.00  0.00      B    O  
ATOM   2308  H1  HOH B 763       7.768  37.303   9.952  1.00  0.00      B    H  
ATOM   2309  H2  HOH B 763       8.790  38.194   8.958  1.00  0.00      B    H  
ATOM   2310  O   HOH B 764      10.390  23.209  23.642  1.00  0.00      B    O  
ATOM   2311  H1  HOH B 764       9.751  22.752  23.025  1.00  0.00      B    H  
ATOM   2312  H2  HOH B 764      11.240  22.691  23.624  1.00  0.00      B    H  
ATOM   2313  O   HOH B 765      30.700   8.792  33.309  1.00  0.00      B    O  
ATOM   2314  H1  HOH B 765      29.813   9.227  33.315  1.00  0.00      B    H  
ATOM   2315  H2  HOH B 765      30.791   8.096  33.990  1.00  0.00      B    H  
ATOM   2316  O   HOH B 766      33.075   7.188  11.992  1.00  0.00      B    O  
ATOM   2317  H1  HOH B 766      32.456   6.506  11.601  1.00  0.00      B    H  
ATOM   2318  H2  HOH B 766      32.971   7.112  13.009  1.00  0.00      B    H  
ATOM   2319  O   HOH B 767      24.504  36.844  16.641  1.00  0.00      B    O  
ATOM   2320  H1  HOH B 767      23.600  37.286  16.727  1.00  0.00      B    H  
ATOM   2321  H2  HOH B 767      24.278  35.850  16.548  1.00  0.00      B    H  
ATOM   2322  O   HOH B 768       7.142   6.719  25.809  1.00  0.00      B    O  
ATOM   2323  H1  HOH B 768       7.460   5.788  25.831  1.00  0.00      B    H  
ATOM   2324  H2  HOH B 768       6.100   6.659  25.630  1.00  0.00      B    H  
ATOM   2325  O   HOH B 769      23.621  20.496  37.364  1.00  0.00      B    O  
ATOM   2326  H1  HOH B 769      23.001  19.791  37.025  1.00  0.00      B    H  
ATOM   2327  H2  HOH B 769      24.446  20.443  36.887  1.00  0.00      B    H  
ATOM   2328  O   HOH B 770      21.638  -0.125   6.722  1.00  0.00      B    O  
ATOM   2329  H1  HOH B 770      21.162   0.589   7.327  1.00  0.00      B    H  
ATOM   2330  H2  HOH B 770      22.265   0.405   6.159  1.00  0.00      B    H  
ATOM   2331  O   HOH B 771       7.552   4.771   8.459  1.00  0.00      B    O  
ATOM   2332  H1  HOH B 771       8.158   5.266   9.058  1.00  0.00      B    H  
ATOM   2333  H2  HOH B 771       8.084   4.510   7.662  1.00  0.00      B    H  
ATOM   2334  O   HOH B 772      14.994   2.875   1.127  1.00  0.00      B    O  
ATOM   2335  H1  HOH B 772      15.422   3.161   0.228  1.00  0.00      B    H  
ATOM   2336  H2  HOH B 772      15.407   3.390   1.966  1.00  0.00      B    H  
ATOM   2337  O   HOH B 773      30.698  23.608   0.452  1.00  0.00      B    O  
ATOM   2338  H1  HOH B 773      29.874  23.330  -0.048  1.00  0.00      B    H  
ATOM   2339  H2  HOH B 773      31.364  23.934  -0.233  1.00  0.00      B    H  
ATOM   2340  O   HOH B 774      30.176  30.949   5.266  1.00  0.00      B    O  
ATOM   2341  H1  HOH B 774      29.254  30.687   5.495  1.00  0.00      B    H  
ATOM   2342  H2  HOH B 774      30.132  31.659   4.531  1.00  0.00      B    H  
ATOM   2343  O   HOH B 775      18.562  28.406  19.029  1.00  0.00      B    O  
ATOM   2344  H1  HOH B 775      18.879  28.603  18.067  1.00  0.00      B    H  
ATOM   2345  H2  HOH B 775      17.884  29.124  19.266  1.00  0.00      B    H  
ATOM   2346  O   HOH B 776      27.955   2.450   2.923  1.00  0.00      B    O  
ATOM   2347  H1  HOH B 776      28.104   2.609   1.929  1.00  0.00      B    H  
ATOM   2348  H2  HOH B 776      27.679   3.359   3.259  1.00  0.00      B    H  
ATOM   2349  O   HOH B 777      13.834  36.165   1.623  1.00  0.00      B    O  
ATOM   2350  H1  HOH B 777      14.555  36.033   0.871  1.00  0.00      B    H  
ATOM   2351  H2  HOH B 777      14.109  35.580   2.464  1.00  0.00      B    H  
ATOM   2352  O   HOH B 778      34.048   8.390  38.810  1.00  0.00      B    O  
ATOM   2353  H1  HOH B 778      34.319   7.844  37.997  1.00  0.00      B    H  
ATOM   2354  H2  HOH B 778      33.363   7.794  39.364  1.00  0.00      B    H  
ATOM   2355  O   HOH B 779      25.272  37.598   1.222  1.00  0.00      B    O  
ATOM   2356  H1  HOH B 779      24.992  37.095   2.117  1.00  0.00      B    H  
ATOM   2357  H2  HOH B 779      24.968  37.072   0.403  1.00  0.00      B    H  
ATOM   2358  O   HOH B 780      16.580  25.635  32.151  1.00  0.00      B    O  
ATOM   2359  H1  HOH B 780      16.558  26.433  31.475  1.00  0.00      B    H  
ATOM   2360  H2  HOH B 780      15.639  25.527  32.582  1.00  0.00      B    H  
ATOM   2361  O   HOH B 781      20.439  27.364  36.889  1.00  0.00      B    O  
ATOM   2362  H1  HOH B 781      20.695  27.787  37.789  1.00  0.00      B    H  
ATOM   2363  H2  HOH B 781      19.595  26.845  37.064  1.00  0.00      B    H  
ATOM   2364  O   HOH B 782      36.408  33.820   5.437  1.00  0.00      B    O  
ATOM   2365  H1  HOH B 782      36.730  34.268   6.341  1.00  0.00      B    H  
ATOM   2366  H2  HOH B 782      36.633  34.475   4.690  1.00  0.00      B    H  
ATOM   2367  O   HOH B 783      32.889  10.323  32.728  1.00  0.00      B    O  
ATOM   2368  H1  HOH B 783      33.093   9.798  31.948  1.00  0.00      B    H  
ATOM   2369  H2  HOH B 783      32.098   9.867  33.213  1.00  0.00      B    H  
ATOM   2370  O   HOH B 784      21.081   5.860  29.153  1.00  0.00      B    O  
ATOM   2371  H1  HOH B 784      20.635   5.256  28.543  1.00  0.00      B    H  
ATOM   2372  H2  HOH B 784      21.802   6.381  28.665  1.00  0.00      B    H  
ATOM   2373  O   HOH B 785      23.903   0.001  26.731  1.00  0.00      B    O  
ATOM   2374  H1  HOH B 785      23.157   0.628  26.509  1.00  0.00      B    H  
ATOM   2375  H2  HOH B 785      24.567   0.546  27.270  1.00  0.00      B    H  
ATOM   2376  O   HOH B 786      14.729  26.053  22.621  1.00  0.00      B    O  
ATOM   2377  H1  HOH B 786      15.512  26.705  22.525  1.00  0.00      B    H  
ATOM   2378  H2  HOH B 786      14.400  26.068  23.583  1.00  0.00      B    H  
ATOM   2379  O   HOH B 787       8.445   0.971  17.967  1.00  0.00      B    O  
ATOM   2380  H1  HOH B 787       7.663   1.430  18.444  1.00  0.00      B    H  
ATOM   2381  H2  HOH B 787       8.041   0.079  17.653  1.00  0.00      B    H  
ATOM   2382  O   HOH B 788       4.699  19.507   9.629  1.00  0.00      B    O  
ATOM   2383  H1  HOH B 788       3.958  19.767   8.962  1.00  0.00      B    H  
ATOM   2384  H2  HOH B 788       4.232  18.824  10.250  1.00  0.00      B    H  
ATOM   2385  O   HOH B 789      21.250  25.953  30.849  1.00  0.00      B    O  
ATOM   2386  H1  HOH B 789      22.181  25.961  30.516  1.00  0.00      B    H  
ATOM   2387  H2  HOH B 789      20.695  25.784  30.029  1.00  0.00      B    H  
ATOM   2388  O   HOH B 790      26.132  24.304  24.879  1.00  0.00      B    O  
ATOM   2389  H1  HOH B 790      25.579  23.465  24.985  1.00  0.00      B    H  
ATOM   2390  H2  HOH B 790      26.102  24.662  23.940  1.00  0.00      B    H  
ATOM   2391  O   HOH B 791       9.128  38.443   4.925  1.00  0.00      B    O  
ATOM   2392  H1  HOH B 791       8.434  38.250   5.606  1.00  0.00      B    H  
ATOM   2393  H2  HOH B 791       8.959  37.896   4.102  1.00  0.00      B    H  
ATOM   2394  O   HOH B 792      27.654  35.861   1.302  1.00  0.00      B    O  
ATOM   2395  H1  HOH B 792      27.580  35.703   2.268  1.00  0.00      B    H  
ATOM   2396  H2  HOH B 792      27.151  36.665   1.086  1.00  0.00      B    H  
ATOM   2397  O   HOH B 793      11.294  14.845  24.106  1.00  0.00      B    O  
ATOM   2398  H1  HOH B 793      11.721  15.176  23.260  1.00  0.00      B    H  
ATOM   2399  H2  HOH B 793      10.552  14.170  23.825  1.00  0.00      B    H  
ATOM   2400  O   HOH B 794       1.762  20.933  10.044  1.00  0.00      B    O  
ATOM   2401  H1  HOH B 794       2.166  21.751   9.622  1.00  0.00      B    H  
ATOM   2402  H2  HOH B 794       2.205  20.839  10.902  1.00  0.00      B    H  
ATOM   2403  O   HOH B 795      27.013  14.797   9.015  1.00  0.00      B    O  
ATOM   2404  H1  HOH B 795      27.118  14.090   9.743  1.00  0.00      B    H  
ATOM   2405  H2  HOH B 795      26.233  15.433   9.241  1.00  0.00      B    H  
ATOM   2406  O   HOH B 796      36.772  25.133  31.134  1.00  0.00      B    O  
ATOM   2407  H1  HOH B 796      37.736  24.797  31.114  1.00  0.00      B    H  
ATOM   2408  H2  HOH B 796      36.365  25.034  30.214  1.00  0.00      B    H  
ATOM   2409  O   HOH B 797      23.862  35.277  10.366  1.00  0.00      B    O  
ATOM   2410  H1  HOH B 797      23.180  35.441   9.635  1.00  0.00      B    H  
ATOM   2411  H2  HOH B 797      24.730  35.398   9.939  1.00  0.00      B    H  
ATOM   2412  O   HOH B 798      36.945  25.555   8.826  1.00  0.00      B    O  
ATOM   2413  H1  HOH B 798      37.384  25.685   7.945  1.00  0.00      B    H  
ATOM   2414  H2  HOH B 798      36.714  26.385   9.295  1.00  0.00      B    H  
ATOM   2415  O   HOH B 799       6.719  24.181  29.718  1.00  0.00      B    O  
ATOM   2416  H1  HOH B 799       5.734  23.891  29.602  1.00  0.00      B    H  
ATOM   2417  H2  HOH B 799       6.914  24.289  30.714  1.00  0.00      B    H  
ATOM   2418  O   HOH B 800      24.722  36.433  34.946  1.00  0.00      B    O  
ATOM   2419  H1  HOH B 800      24.502  37.173  34.278  1.00  0.00      B    H  
ATOM   2420  H2  HOH B 800      24.717  35.589  34.403  1.00  0.00      B    H  
ATOM   2421  O   HOH B 801      26.939  14.925   3.547  1.00  0.00      B    O  
ATOM   2422  H1  HOH B 801      26.834  15.243   2.580  1.00  0.00      B    H  
ATOM   2423  H2  HOH B 801      27.584  14.166   3.527  1.00  0.00      B    H  
ATOM   2424  O   HOH B 802      19.754  35.074   8.595  1.00  0.00      B    O  
ATOM   2425  H1  HOH B 802      19.800  35.107   9.565  1.00  0.00      B    H  
ATOM   2426  H2  HOH B 802      18.818  34.846   8.333  1.00  0.00      B    H  
ATOM   2427  O   HOH B 803      22.791  20.199  34.592  1.00  0.00      B    O  
ATOM   2428  H1  HOH B 803      23.441  20.959  34.790  1.00  0.00      B    H  
ATOM   2429  H2  HOH B 803      23.298  19.281  34.489  1.00  0.00      B    H  
ATOM   2430  O   HOH B 804      12.135  27.082  18.008  1.00  0.00      B    O  
ATOM   2431  H1  HOH B 804      12.926  26.881  17.298  1.00  0.00      B    H  
ATOM   2432  H2  HOH B 804      12.490  27.048  18.935  1.00  0.00      B    H  
ATOM   2433  O   HOH B 805       9.421   4.734   0.757  1.00  0.00      B    O  
ATOM   2434  H1  HOH B 805       8.852   3.908   0.610  1.00  0.00      B    H  
ATOM   2435  H2  HOH B 805      10.367   4.436   0.653  1.00  0.00      B    H  
ATOM   2436  O   HOH B 806      20.946  11.743  21.418  1.00  0.00      B    O  
ATOM   2437  H1  HOH B 806      21.053  12.614  21.880  1.00  0.00      B    H  
ATOM   2438  H2  HOH B 806      21.858  11.355  21.230  1.00  0.00      B    H  
ATOM   2439  O   HOH B 807      26.915  16.437  19.942  1.00  0.00      B    O  
ATOM   2440  H1  HOH B 807      27.740  16.980  19.953  1.00  0.00      B    H  
ATOM   2441  H2  HOH B 807      27.051  15.636  19.347  1.00  0.00      B    H  
ATOM   2442  O   HOH B 808      31.459  22.995  17.462  1.00  0.00      B    O  
ATOM   2443  H1  HOH B 808      31.673  23.933  17.119  1.00  0.00      B    H  
ATOM   2444  H2  HOH B 808      30.923  22.595  16.652  1.00  0.00      B    H  
ATOM   2445  O   HOH B 809      30.840  18.841  34.986  1.00  0.00      B    O  
ATOM   2446  H1  HOH B 809      31.259  17.937  34.858  1.00  0.00      B    H  
ATOM   2447  H2  HOH B 809      31.485  19.520  34.463  1.00  0.00      B    H  
ATOM   2448  O   HOH B 810      30.152  10.928  31.139  1.00  0.00      B    O  
ATOM   2449  H1  HOH B 810      31.062  11.197  30.666  1.00  0.00      B    H  
ATOM   2450  H2  HOH B 810      30.408  10.405  31.948  1.00  0.00      B    H  
ATOM   2451  O   HOH B 811      24.916  18.837  15.697  1.00  0.00      B    O  
ATOM   2452  H1  HOH B 811      24.187  18.582  15.024  1.00  0.00      B    H  
ATOM   2453  H2  HOH B 811      25.798  18.495  15.391  1.00  0.00      B    H  
ATOM   2454  O   HOH B 812      29.046  31.774  25.295  1.00  0.00      B    O  
ATOM   2455  H1  HOH B 812      29.327  32.486  24.615  1.00  0.00      B    H  
ATOM   2456  H2  HOH B 812      28.047  31.596  25.138  1.00  0.00      B    H  
ATOM   2457  O   HOH B 813      16.990  27.889   2.636  1.00  0.00      B    O  
ATOM   2458  H1  HOH B 813      17.947  27.690   2.824  1.00  0.00      B    H  
ATOM   2459  H2  HOH B 813      16.528  27.030   2.180  1.00  0.00      B    H  
ATOM   2460  O   HOH B 814      34.085   3.663  15.393  1.00  0.00      B    O  
ATOM   2461  H1  HOH B 814      33.732   4.512  14.971  1.00  0.00      B    H  
ATOM   2462  H2  HOH B 814      34.502   3.900  16.310  1.00  0.00      B    H  
ATOM   2463  O   HOH B 815      24.584   6.239   4.778  1.00  0.00      B    O  
ATOM   2464  H1  HOH B 815      24.570   5.499   5.528  1.00  0.00      B    H  
ATOM   2465  H2  HOH B 815      24.178   5.922   3.913  1.00  0.00      B    H  
ATOM   2466  O   HOH B 816      16.137   4.670   3.176  1.00  0.00      B    O  
ATOM   2467  H1  HOH B 816      16.707   4.336   3.949  1.00  0.00      B    H  
ATOM   2468  H2  HOH B 816      16.777   5.307   2.713  1.00  0.00      B    H  
ATOM   2469  O   HOH B 817      28.336  28.944   9.230  1.00  0.00      B    O  
ATOM   2470  H1  HOH B 817      27.391  28.637   8.918  1.00  0.00      B    H  
ATOM   2471  H2  HOH B 817      28.712  28.110   9.670  1.00  0.00      B    H  
ATOM   2472  O   HOH B 818      10.795  16.466  18.113  1.00  0.00      B    O  
ATOM   2473  H1  HOH B 818      11.789  16.219  17.895  1.00  0.00      B    H  
ATOM   2474  H2  HOH B 818      10.617  17.334  17.663  1.00  0.00      B    H  
ATOM   2475  O   HOH B 819       5.445  22.221   3.140  1.00  0.00      B    O  
ATOM   2476  H1  HOH B 819       5.623  22.719   3.982  1.00  0.00      B    H  
ATOM   2477  H2  HOH B 819       4.440  22.139   2.955  1.00  0.00      B    H  
ATOM   2478  O   HOH B 820      32.205  36.208   2.644  1.00  0.00      B    O  
ATOM   2479  H1  HOH B 820      31.353  36.164   2.105  1.00  0.00      B    H  
ATOM   2480  H2  HOH B 820      32.342  37.094   3.147  1.00  0.00      B    H  
ATOM   2481  O   HOH B 821      28.886   8.157  12.665  1.00  0.00      B    O  
ATOM   2482  H1  HOH B 821      29.290   9.043  12.360  1.00  0.00      B    H  
ATOM   2483  H2  HOH B 821      28.115   8.360  13.302  1.00  0.00      B    H  
ATOM   2484  O   HOH B 822       5.279   2.922  11.374  1.00  0.00      B    O  
ATOM   2485  H1  HOH B 822       5.265   3.905  11.324  1.00  0.00      B    H  
ATOM   2486  H2  HOH B 822       4.455   2.558  11.802  1.00  0.00      B    H  
ATOM   2487  O   HOH B 823      24.466   7.744  17.567  1.00  0.00      B    O  
ATOM   2488  H1  HOH B 823      25.442   7.854  17.362  1.00  0.00      B    H  
ATOM   2489  H2  HOH B 823      24.410   7.592  18.547  1.00  0.00      B    H  
ATOM   2490  O   HOH B 824      19.866  13.423   3.302  1.00  0.00      B    O  
ATOM   2491  H1  HOH B 824      20.636  13.590   3.986  1.00  0.00      B    H  
ATOM   2492  H2  HOH B 824      19.588  12.405   3.366  1.00  0.00      B    H  
ATOM   2493  O   HOH B 825      24.157   6.755  14.894  1.00  0.00      B    O  
ATOM   2494  H1  HOH B 825      23.224   6.330  14.830  1.00  0.00      B    H  
ATOM   2495  H2  HOH B 825      24.340   7.045  15.844  1.00  0.00      B    H  
ATOM   2496  O   HOH B 826      18.162  26.045  39.285  1.00  0.00      B    O  
ATOM   2497  H1  HOH B 826      18.142  25.693  38.331  1.00  0.00      B    H  
ATOM   2498  H2  HOH B 826      17.217  25.948  39.613  1.00  0.00      B    H  
ATOM   2499  O   HOH B 827       2.508  23.785  26.761  1.00  0.00      B    O  
ATOM   2500  H1  HOH B 827       3.543  23.812  26.501  1.00  0.00      B    H  
ATOM   2501  H2  HOH B 827       2.054  24.120  25.911  1.00  0.00      B    H  
ATOM   2502  O   HOH B 828       8.395  27.821  11.145  1.00  0.00      B    O  
ATOM   2503  H1  HOH B 828       7.806  27.217  11.725  1.00  0.00      B    H  
ATOM   2504  H2  HOH B 828       8.282  27.515  10.191  1.00  0.00      B    H  
ATOM   2505  O   HOH B 829      26.702  33.369  13.253  1.00  0.00      B    O  
ATOM   2506  H1  HOH B 829      25.852  33.666  13.733  1.00  0.00      B    H  
ATOM   2507  H2  HOH B 829      26.791  34.013  12.451  1.00  0.00      B    H  
ATOM   2508  O   HOH B 830       6.373  25.489   3.575  1.00  0.00      B    O  
ATOM   2509  H1  HOH B 830       5.849  25.066   4.321  1.00  0.00      B    H  
ATOM   2510  H2  HOH B 830       6.703  26.344   3.921  1.00  0.00      B    H  
ATOM   2511  O   HOH B 831       6.148  13.563  27.776  1.00  0.00      B    O  
ATOM   2512  H1  HOH B 831       6.795  12.832  27.601  1.00  0.00      B    H  
ATOM   2513  H2  HOH B 831       6.466  14.399  27.305  1.00  0.00      B    H  
ATOM   2514  O   HOH B 832       6.237  15.368  23.708  1.00  0.00      B    O  
ATOM   2515  H1  HOH B 832       5.306  15.714  23.346  1.00  0.00      B    H  
ATOM   2516  H2  HOH B 832       6.006  14.472  24.224  1.00  0.00      B    H  
ATOM   2517  O   HOH B 833       7.175  32.297   3.486  1.00  0.00      B    O  
ATOM   2518  H1  HOH B 833       6.973  31.298   3.693  1.00  0.00      B    H  
ATOM   2519  H2  HOH B 833       7.288  32.775   4.406  1.00  0.00      B    H  
ATOM   2520  O   HOH B 834      27.086  14.109  18.725  1.00  0.00      B    O  
ATOM   2521  H1  HOH B 834      27.972  13.773  19.102  1.00  0.00      B    H  
ATOM   2522  H2  HOH B 834      26.558  13.314  18.360  1.00  0.00      B    H  
ATOM   2523  O   HOH B 835       1.936   7.228  32.180  1.00  0.00      B    O  
ATOM   2524  H1  HOH B 835       1.365   6.907  32.976  1.00  0.00      B    H  
ATOM   2525  H2  HOH B 835       2.291   8.135  32.443  1.00  0.00      B    H  
ATOM   2526  O   HOH B 836      32.783  19.092  15.127  1.00  0.00      B    O  
ATOM   2527  H1  HOH B 836      32.001  19.672  14.735  1.00  0.00      B    H  
ATOM   2528  H2  HOH B 836      33.194  19.492  15.949  1.00  0.00      B    H  
ATOM   2529  O   HOH B 837       0.348   3.125  26.055  1.00  0.00      B    O  
ATOM   2530  H1  HOH B 837       0.547   3.739  25.230  1.00  0.00      B    H  
ATOM   2531  H2  HOH B 837       1.181   3.087  26.675  1.00  0.00      B    H  
ATOM   2532  O   HOH B 838      15.374  26.204   1.297  1.00  0.00      B    O  
ATOM   2533  H1  HOH B 838      14.903  25.340   1.443  1.00  0.00      B    H  
ATOM   2534  H2  HOH B 838      14.789  26.818   0.727  1.00  0.00      B    H  
ATOM   2535  O   HOH B 839       1.568  22.752  34.042  1.00  0.00      B    O  
ATOM   2536  H1  HOH B 839       1.182  22.306  34.870  1.00  0.00      B    H  
ATOM   2537  H2  HOH B 839       1.131  23.717  33.991  1.00  0.00      B    H  
ATOM   2538  O   HOH B 840      15.143  22.385   8.463  1.00  0.00      B    O  
ATOM   2539  H1  HOH B 840      15.675  21.583   8.720  1.00  0.00      B    H  
ATOM   2540  H2  HOH B 840      14.470  22.036   7.728  1.00  0.00      B    H  
ATOM   2541  O   HOH B 841      26.108  11.473  18.349  1.00  0.00      B    O  
ATOM   2542  H1  HOH B 841      25.285  11.011  18.000  1.00  0.00      B    H  
ATOM   2543  H2  HOH B 841      26.144  11.219  19.322  1.00  0.00      B    H  
ATOM   2544  O   HOH B 842       5.664  11.210  31.793  1.00  0.00      B    O  
ATOM   2545  H1  HOH B 842       6.522  10.764  31.916  1.00  0.00      B    H  
ATOM   2546  H2  HOH B 842       5.066  10.523  31.434  1.00  0.00      B    H  
ATOM   2547  O   HOH B 843      28.955  35.348  27.890  1.00  0.00      B    O  
ATOM   2548  H1  HOH B 843      29.150  35.972  28.656  1.00  0.00      B    H  
ATOM   2549  H2  HOH B 843      29.819  34.917  27.610  1.00  0.00      B    H  
ATOM   2550  O   HOH B 844      18.538  35.992  32.689  1.00  0.00      B    O  
ATOM   2551  H1  HOH B 844      18.368  35.285  31.980  1.00  0.00      B    H  
ATOM   2552  H2  HOH B 844      18.597  35.534  33.620  1.00  0.00      B    H  
ATOM   2553  O   HOH B 845      37.268  38.898  11.889  1.00  0.00      B    O  
ATOM   2554  H1  HOH B 845      37.196  39.542  12.689  1.00  0.00      B    H  
ATOM   2555  H2  HOH B 845      38.092  38.361  12.110  1.00  0.00      B    H  
ATOM   2556  O   HOH B 846      23.139  20.160   0.705  1.00  0.00      B    O  
ATOM   2557  H1  HOH B 846      22.252  19.545   0.775  1.00  0.00      B    H  
ATOM   2558  H2  HOH B 846      23.381  20.341  -0.246  1.00  0.00      B    H  
ATOM   2559  O   HOH B 847       0.422   6.678   7.436  1.00  0.00      B    O  
ATOM   2560  H1  HOH B 847       0.115   6.856   8.400  1.00  0.00      B    H  
ATOM   2561  H2  HOH B 847       0.934   5.809   7.423  1.00  0.00      B    H  
ATOM   2562  O   HOH B 848      27.100  18.248  37.608  1.00  0.00      B    O  
ATOM   2563  H1  HOH B 848      26.915  18.371  36.623  1.00  0.00      B    H  
ATOM   2564  H2  HOH B 848      26.201  18.432  38.124  1.00  0.00      B    H  
ATOM   2565  O   HOH B 849      13.271   6.050   8.262  1.00  0.00      B    O  
ATOM   2566  H1  HOH B 849      13.199   6.883   7.734  1.00  0.00      B    H  
ATOM   2567  H2  HOH B 849      12.736   5.309   7.789  1.00  0.00      B    H  
ATOM   2568  O   HOH B 850      14.391   8.513   1.929  1.00  0.00      B    O  
ATOM   2569  H1  HOH B 850      14.695   8.379   0.932  1.00  0.00      B    H  
ATOM   2570  H2  HOH B 850      13.950   7.669   2.230  1.00  0.00      B    H  
ATOM   2571  O   HOH B 851      16.139  33.773   1.194  1.00  0.00      B    O  
ATOM   2572  H1  HOH B 851      15.752  33.976   2.108  1.00  0.00      B    H  
ATOM   2573  H2  HOH B 851      17.118  33.437   1.190  1.00  0.00      B    H  
ATOM   2574  O   HOH B 852      37.979  10.274  20.882  1.00  0.00      B    O  
ATOM   2575  H1  HOH B 852      38.295   9.455  20.357  1.00  0.00      B    H  
ATOM   2576  H2  HOH B 852      38.756  10.570  21.457  1.00  0.00      B    H  
ATOM   2577  O   HOH B 853       6.808  37.733  17.541  1.00  0.00      B    O  
ATOM   2578  H1  HOH B 853       7.142  36.780  17.701  1.00  0.00      B    H  
ATOM   2579  H2  HOH B 853       6.022  37.859  18.128  1.00  0.00      B    H  
ATOM   2580  O   HOH B 854      38.704   7.075   5.028  1.00  0.00      B    O  
ATOM   2581  H1  HOH B 854      38.801   6.916   6.068  1.00  0.00      B    H  
ATOM   2582  H2  HOH B 854      37.715   7.314   4.908  1.00  0.00      B    H  
ATOM   2583  O   HOH B 855       2.819   8.769   7.134  1.00  0.00      B    O  
ATOM   2584  H1  HOH B 855       2.271   8.401   6.368  1.00  0.00      B    H  
ATOM   2585  H2  HOH B 855       2.270   8.704   8.026  1.00  0.00      B    H  
ATOM   2586  O   HOH B 856      34.591   4.428  39.414  1.00  0.00      B    O  
ATOM   2587  H1  HOH B 856      34.381   4.727  38.487  1.00  0.00      B    H  
ATOM   2588  H2  HOH B 856      35.552   4.148  39.316  1.00  0.00      B    H  
ATOM   2589  O   HOH B 857      34.969  11.020  35.988  1.00  0.00      B    O  
ATOM   2590  H1  HOH B 857      35.475  10.327  36.524  1.00  0.00      B    H  
ATOM   2591  H2  HOH B 857      35.108  10.865  34.981  1.00  0.00      B    H  
ATOM   2592  O   HOH B 858      15.081  18.086  10.980  1.00  0.00      B    O  
ATOM   2593  H1  HOH B 858      15.094  17.210  10.406  1.00  0.00      B    H  
ATOM   2594  H2  HOH B 858      14.139  18.535  10.794  1.00  0.00      B    H  
ATOM   2595  O   HOH B 859       0.763  24.400  20.669  1.00  0.00      B    O  
ATOM   2596  H1  HOH B 859       1.012  24.234  19.709  1.00  0.00      B    H  
ATOM   2597  H2  HOH B 859       1.374  25.145  21.027  1.00  0.00      B    H  
ATOM   2598  O   HOH B 860      30.104  35.094  37.300  1.00  0.00      B    O  
ATOM   2599  H1  HOH B 860      30.341  34.108  37.466  1.00  0.00      B    H  
ATOM   2600  H2  HOH B 860      29.105  35.191  37.527  1.00  0.00      B    H  
ATOM   2601  O   HOH B 861      20.612  33.502  29.978  1.00  0.00      B    O  
ATOM   2602  H1  HOH B 861      19.799  33.294  30.517  1.00  0.00      B    H  
ATOM   2603  H2  HOH B 861      21.242  32.688  29.956  1.00  0.00      B    H  
ATOM   2604  O   HOH B 862      29.651  31.537  27.861  1.00  0.00      B    O  
ATOM   2605  H1  HOH B 862      29.180  31.633  27.008  1.00  0.00      B    H  
ATOM   2606  H2  HOH B 862      30.638  31.642  27.718  1.00  0.00      B    H  
ATOM   2607  O   HOH B 863      27.690  38.244  36.917  1.00  0.00      B    O  
ATOM   2608  H1  HOH B 863      26.918  38.862  36.790  1.00  0.00      B    H  
ATOM   2609  H2  HOH B 863      27.397  37.373  37.307  1.00  0.00      B    H  
ATOM   2610  O   HOH B 864      12.566   5.293  12.287  1.00  0.00      B    O  
ATOM   2611  H1  HOH B 864      12.124   5.693  13.110  1.00  0.00      B    H  
ATOM   2612  H2  HOH B 864      12.791   6.055  11.660  1.00  0.00      B    H  
ATOM   2613  O   HOH B 865      38.701  28.242  11.411  1.00  0.00      B    O  
ATOM   2614  H1  HOH B 865      37.979  27.688  11.833  1.00  0.00      B    H  
ATOM   2615  H2  HOH B 865      39.271  28.572  12.216  1.00  0.00      B    H  
ATOM   2616  O   HOH B 866       1.528   8.885   4.088  1.00  0.00      B    O  
ATOM   2617  H1  HOH B 866       0.811   8.259   4.496  1.00  0.00      B    H  
ATOM   2618  H2  HOH B 866       1.474   8.700   3.079  1.00  0.00      B    H  
ATOM   2619  O   HOH B 867      16.963  34.438  19.470  1.00  0.00      B    O  
ATOM   2620  H1  HOH B 867      16.166  34.322  20.074  1.00  0.00      B    H  
ATOM   2621  H2  HOH B 867      17.724  34.744  20.114  1.00  0.00      B    H  
ATOM   2622  O   HOH B 868      35.270  13.233  10.985  1.00  0.00      B    O  
ATOM   2623  H1  HOH B 868      34.812  12.675  10.222  1.00  0.00      B    H  
ATOM   2624  H2  HOH B 868      34.724  14.027  11.362  1.00  0.00      B    H  
ATOM   2625  O   HOH B 869      30.274  19.882   2.168  1.00  0.00      B    O  
ATOM   2626  H1  HOH B 869      31.107  20.349   1.799  1.00  0.00      B    H  
ATOM   2627  H2  HOH B 869      29.564  20.088   1.479  1.00  0.00      B    H  
ATOM   2628  O   HOH B 870      20.101  28.194   0.456  1.00  0.00      B    O  
ATOM   2629  H1  HOH B 870      19.914  28.694   1.305  1.00  0.00      B    H  
ATOM   2630  H2  HOH B 870      19.341  27.541   0.314  1.00  0.00      B    H  
ATOM   2631  O   HOH B 871      38.984  14.334  21.577  1.00  0.00      B    O  
ATOM   2632  H1  HOH B 871      39.183  15.197  21.038  1.00  0.00      B    H  
ATOM   2633  H2  HOH B 871      37.951  14.225  21.532  1.00  0.00      B    H  
ATOM   2634  O   HOH B 872       8.454  32.756  10.979  1.00  0.00      B    O  
ATOM   2635  H1  HOH B 872       8.829  32.655  10.096  1.00  0.00      B    H  
ATOM   2636  H2  HOH B 872       9.130  32.543  11.634  1.00  0.00      B    H  
ATOM   2637  O   HOH B 873      23.397   2.963  23.529  1.00  0.00      B    O  
ATOM   2638  H1  HOH B 873      23.538   3.732  22.833  1.00  0.00      B    H  
ATOM   2639  H2  HOH B 873      23.792   2.142  23.103  1.00  0.00      B    H  
ATOM   2640  O   HOH B 874       6.802  13.710  14.569  1.00  0.00      B    O  
ATOM   2641  H1  HOH B 874       7.068  14.161  15.500  1.00  0.00      B    H  
ATOM   2642  H2  HOH B 874       7.670  13.465  14.074  1.00  0.00      B    H  
ATOM   2643  O   HOH B 875      22.730   5.176  17.992  1.00  0.00      B    O  
ATOM   2644  H1  HOH B 875      23.186   6.028  17.818  1.00  0.00      B    H  
ATOM   2645  H2  HOH B 875      21.835   5.202  17.500  1.00  0.00      B    H  
ATOM   2646  O   HOH B 876      11.092   4.486   7.223  1.00  0.00      B    O  
ATOM   2647  H1  HOH B 876      10.551   5.145   7.830  1.00  0.00      B    H  
ATOM   2648  H2  HOH B 876      10.951   3.563   7.610  1.00  0.00      B    H  
ATOM   2649  O   HOH B 877      13.111   1.941   5.003  1.00  0.00      B    O  
ATOM   2650  H1  HOH B 877      13.547   1.773   4.173  1.00  0.00      B    H  
ATOM   2651  H2  HOH B 877      13.885   1.876   5.706  1.00  0.00      B    H  
ATOM   2652  O   HOH B 878      35.685  22.491  18.963  1.00  0.00      B    O  
ATOM   2653  H1  HOH B 878      35.649  23.483  18.860  1.00  0.00      B    H  
ATOM   2654  H2  HOH B 878      35.097  22.131  18.213  1.00  0.00      B    H  
ATOM   2655  O   HOH B 879       2.385  31.502  33.521  1.00  0.00      B    O  
ATOM   2656  H1  HOH B 879       1.820  30.869  32.988  1.00  0.00      B    H  
ATOM   2657  H2  HOH B 879       3.288  31.143  33.652  1.00  0.00      B    H  
ATOM   2658  O   HOH B 880      34.100  11.755  26.898  1.00  0.00      B    O  
ATOM   2659  H1  HOH B 880      34.674  11.192  26.305  1.00  0.00      B    H  
ATOM   2660  H2  HOH B 880      34.725  12.127  27.655  1.00  0.00      B    H  
ATOM   2661  O   HOH B 881      30.274  37.260   9.026  1.00  0.00      B    O  
ATOM   2662  H1  HOH B 881      29.779  37.635   9.802  1.00  0.00      B    H  
ATOM   2663  H2  HOH B 881      30.046  36.244   9.052  1.00  0.00      B    H  
ATOM   2664  O   HOH B 882      18.383  28.116  28.599  1.00  0.00      B    O  
ATOM   2665  H1  HOH B 882      19.120  28.574  29.054  1.00  0.00      B    H  
ATOM   2666  H2  HOH B 882      17.604  28.036  29.223  1.00  0.00      B    H  
ATOM   2667  O   HOH B 883      35.544  23.138  32.605  1.00  0.00      B    O  
ATOM   2668  H1  HOH B 883      36.123  23.880  32.329  1.00  0.00      B    H  
ATOM   2669  H2  HOH B 883      35.751  22.310  32.043  1.00  0.00      B    H  
ATOM   2670  O   HOH B 884       6.225   2.489   8.753  1.00  0.00      B    O  
ATOM   2671  H1  HOH B 884       5.750   2.202   9.611  1.00  0.00      B    H  
ATOM   2672  H2  HOH B 884       6.599   3.433   8.987  1.00  0.00      B    H  
ATOM   2673  O   HOH B 885      18.959  18.969   4.935  1.00  0.00      B    O  
ATOM   2674  H1  HOH B 885      18.804  18.066   5.377  1.00  0.00      B    H  
ATOM   2675  H2  HOH B 885      19.906  18.934   4.570  1.00  0.00      B    H  
ATOM   2676  O   HOH B 886      32.943  24.634   6.454  1.00  0.00      B    O  
ATOM   2677  H1  HOH B 886      33.871  24.545   6.924  1.00  0.00      B    H  
ATOM   2678  H2  HOH B 886      33.078  24.836   5.435  1.00  0.00      B    H  
ATOM   2679  O   HOH B 887      20.477  25.832  14.831  1.00  0.00      B    O  
ATOM   2680  H1  HOH B 887      20.449  24.805  14.661  1.00  0.00      B    H  
ATOM   2681  H2  HOH B 887      21.453  26.147  14.718  1.00  0.00      B    H  
ATOM   2682  O   HOH B 888      33.670  10.092  15.154  1.00  0.00      B    O  
ATOM   2683  H1  HOH B 888      33.644  10.565  14.245  1.00  0.00      B    H  
ATOM   2684  H2  HOH B 888      33.924   9.127  14.920  1.00  0.00      B    H  
ATOM   2685  O   HOH B 889      14.785  26.237  11.111  1.00  0.00      B    O  
ATOM   2686  H1  HOH B 889      14.165  25.500  10.870  1.00  0.00      B    H  
ATOM   2687  H2  HOH B 889      15.585  25.778  11.604  1.00  0.00      B    H  
ATOM   2688  O   HOH B 890       5.929   5.385  22.437  1.00  0.00      B    O  
ATOM   2689  H1  HOH B 890       5.142   4.885  22.021  1.00  0.00      B    H  
ATOM   2690  H2  HOH B 890       5.908   6.300  22.095  1.00  0.00      B    H  
ATOM   2691  O   HOH B 891       9.016  13.660  35.203  1.00  0.00      B    O  
ATOM   2692  H1  HOH B 891       9.230  12.876  34.551  1.00  0.00      B    H  
ATOM   2693  H2  HOH B 891       8.681  14.435  34.657  1.00  0.00      B    H  
ATOM   2694  O   HOH B 892       5.051  16.498  34.276  1.00  0.00      B    O  
ATOM   2695  H1  HOH B 892       4.374  16.208  33.588  1.00  0.00      B    H  
ATOM   2696  H2  HOH B 892       4.954  17.488  34.411  1.00  0.00      B    H  
ATOM   2697  O   HOH B 893      33.723   7.197  24.021  1.00  0.00      B    O  
ATOM   2698  H1  HOH B 893      33.347   7.428  24.944  1.00  0.00      B    H  
ATOM   2699  H2  HOH B 893      33.987   8.118  23.573  1.00  0.00      B    H  
ATOM   2700  O   HOH B 894      22.531   9.215  37.859  1.00  0.00      B    O  
ATOM   2701  H1  HOH B 894      21.528   8.889  37.755  1.00  0.00      B    H  
ATOM   2702  H2  HOH B 894      22.999   9.094  36.924  1.00  0.00      B    H  
ATOM   2703  O   HOH B 895      35.493  36.696  11.768  1.00  0.00      B    O  
ATOM   2704  H1  HOH B 895      35.843  35.745  11.888  1.00  0.00      B    H  
ATOM   2705  H2  HOH B 895      36.186  37.380  12.003  1.00  0.00      B    H  
ATOM   2706  O   HOH B 896      33.652  25.261  14.478  1.00  0.00      B    O  
ATOM   2707  H1  HOH B 896      34.224  26.116  14.375  1.00  0.00      B    H  
ATOM   2708  H2  HOH B 896      34.230  24.510  14.248  1.00  0.00      B    H  
ATOM   2709  O   HOH B 897       0.549  33.961  23.224  1.00  0.00      B    O  
ATOM   2710  H1  HOH B 897       1.079  33.618  23.996  1.00  0.00      B    H  
ATOM   2711  H2  HOH B 897       0.206  34.851  23.529  1.00  0.00      B    H  
ATOM   2712  O   HOH B 898      36.753  13.074  33.948  1.00  0.00      B    O  
ATOM   2713  H1  HOH B 898      37.619  13.115  34.413  1.00  0.00      B    H  
ATOM   2714  H2  HOH B 898      36.653  13.951  33.582  1.00  0.00      B    H  
ATOM   2715  O   HOH B 899       5.876  28.763  21.837  1.00  0.00      B    O  
ATOM   2716  H1  HOH B 899       5.568  29.557  22.340  1.00  0.00      B    H  
ATOM   2717  H2  HOH B 899       5.606  28.985  20.842  1.00  0.00      B    H  
ATOM   2718  O   HOH B 900       7.397   8.133  11.011  1.00  0.00      B    O  
ATOM   2719  H1  HOH B 900       7.168   8.390  10.040  1.00  0.00      B    H  
ATOM   2720  H2  HOH B 900       7.023   8.851  11.612  1.00  0.00      B    H  
ATOM   2721  O   HOH B 901      26.179  30.968  14.649  1.00  0.00      B    O  
ATOM   2722  H1  HOH B 901      26.384  30.214  14.064  1.00  0.00      B    H  
ATOM   2723  H2  HOH B 901      26.557  31.823  14.223  1.00  0.00      B    H  
ATOM   2724  O   HOH B 902      32.244  29.422  13.018  1.00  0.00      B    O  
ATOM   2725  H1  HOH B 902      31.822  29.009  13.841  1.00  0.00      B    H  
ATOM   2726  H2  HOH B 902      31.814  29.080  12.141  1.00  0.00      B    H  
ATOM   2727  O   HOH B 903      36.035   7.482  36.950  1.00  0.00      B    O  
ATOM   2728  H1  HOH B 903      36.927   7.984  36.970  1.00  0.00      B    H  
ATOM   2729  H2  HOH B 903      36.152   6.566  37.341  1.00  0.00      B    H  
ATOM   2730  O   HOH B 904      16.620   4.014  34.960  1.00  0.00      B    O  
ATOM   2731  H1  HOH B 904      17.144   4.865  34.646  1.00  0.00      B    H  
ATOM   2732  H2  HOH B 904      17.189   3.274  34.807  1.00  0.00      B    H  
ATOM   2733  O   HOH B 905      15.976   8.437  34.817  1.00  0.00      B    O  
ATOM   2734  H1  HOH B 905      15.343   8.915  35.405  1.00  0.00      B    H  
ATOM   2735  H2  HOH B 905      15.753   8.579  33.818  1.00  0.00      B    H  
ATOM   2736  O   HOH B 906      12.532   2.032  31.842  1.00  0.00      B    O  
ATOM   2737  H1  HOH B 906      12.628   2.425  32.771  1.00  0.00      B    H  
ATOM   2738  H2  HOH B 906      13.500   2.115  31.466  1.00  0.00      B    H  
ATOM   2739  O   HOH B 907      12.792  10.706  14.946  1.00  0.00      B    O  
ATOM   2740  H1  HOH B 907      12.634  11.615  15.395  1.00  0.00      B    H  
ATOM   2741  H2  HOH B 907      11.953  10.135  15.145  1.00  0.00      B    H  
ATOM   2742  O   HOH B 908      33.837  38.945   0.339  1.00  0.00      B    O  
ATOM   2743  H1  HOH B 908      33.720  37.945   0.185  1.00  0.00      B    H  
ATOM   2744  H2  HOH B 908      34.171  39.205   1.261  1.00  0.00      B    H  
ATOM   2745  O   HOH B 909      29.202  26.616  16.501  1.00  0.00      B    O  
ATOM   2746  H1  HOH B 909      29.676  25.943  17.065  1.00  0.00      B    H  
ATOM   2747  H2  HOH B 909      28.218  26.323  16.352  1.00  0.00      B    H  
ATOM   2748  O   HOH B 910       0.402   7.138  34.524  1.00  0.00      B    O  
ATOM   2749  H1  HOH B 910       1.226   7.057  35.066  1.00  0.00      B    H  
ATOM   2750  H2  HOH B 910      -0.143   6.345  34.774  1.00  0.00      B    H  
ATOM   2751  O   HOH B 911       6.674  29.687   4.333  1.00  0.00      B    O  
ATOM   2752  H1  HOH B 911       6.127  29.530   3.461  1.00  0.00      B    H  
ATOM   2753  H2  HOH B 911       7.165  28.832   4.471  1.00  0.00      B    H  
ATOM   2754  O   HOH B 912      30.410   9.217  24.287  1.00  0.00      B    O  
ATOM   2755  H1  HOH B 912      29.973   9.385  23.348  1.00  0.00      B    H  
ATOM   2756  H2  HOH B 912      30.034  10.000  24.874  1.00  0.00      B    H  
ATOM   2757  O   HOH B 913      20.079  23.217  21.018  1.00  0.00      B    O  
ATOM   2758  H1  HOH B 913      19.837  23.575  20.099  1.00  0.00      B    H  
ATOM   2759  H2  HOH B 913      19.500  22.374  21.179  1.00  0.00      B    H  
ATOM   2760  O   HOH B 914       5.422  20.981  19.086  1.00  0.00      B    O  
ATOM   2761  H1  HOH B 914       5.948  21.381  19.832  1.00  0.00      B    H  
ATOM   2762  H2  HOH B 914       4.803  21.709  18.777  1.00  0.00      B    H  
ATOM   2763  O   HOH B 915      31.565  11.037  18.681  1.00  0.00      B    O  
ATOM   2764  H1  HOH B 915      31.019  11.794  18.311  1.00  0.00      B    H  
ATOM   2765  H2  HOH B 915      31.666  10.233  18.020  1.00  0.00      B    H  
ATOM   2766  O   HOH B 916      18.707   6.051  15.196  1.00  0.00      B    O  
ATOM   2767  H1  HOH B 916      18.302   6.490  15.968  1.00  0.00      B    H  
ATOM   2768  H2  HOH B 916      18.037   5.456  14.766  1.00  0.00      B    H  
ATOM   2769  O   HOH B 917      19.784  18.423  15.193  1.00  0.00      B    O  
ATOM   2770  H1  HOH B 917      19.193  19.070  15.556  1.00  0.00      B    H  
ATOM   2771  H2  HOH B 917      19.652  17.569  15.706  1.00  0.00      B    H  
ATOM   2772  O   HOH B 918      10.552  20.928  29.535  1.00  0.00      B    O  
ATOM   2773  H1  HOH B 918      11.050  20.035  29.495  1.00  0.00      B    H  
ATOM   2774  H2  HOH B 918      10.751  21.459  28.706  1.00  0.00      B    H  
ATOM   2775  O   HOH B 919       4.955  31.315  23.188  1.00  0.00      B    O  
ATOM   2776  H1  HOH B 919       5.909  31.418  23.464  1.00  0.00      B    H  
ATOM   2777  H2  HOH B 919       4.426  31.325  24.103  1.00  0.00      B    H  
ATOM   2778  O   HOH B 920      31.018   8.501  29.046  1.00  0.00      B    O  
ATOM   2779  H1  HOH B 920      30.724   9.452  29.377  1.00  0.00      B    H  
ATOM   2780  H2  HOH B 920      30.314   8.162  28.339  1.00  0.00      B    H  
ATOM   2781  O   HOH B 921      19.133  37.878  14.752  1.00  0.00      B    O  
ATOM   2782  H1  HOH B 921      18.276  37.800  14.175  1.00  0.00      B    H  
ATOM   2783  H2  HOH B 921      19.975  37.694  14.117  1.00  0.00      B    H  
ATOM   2784  O   HOH B 922       8.983  31.371  36.874  1.00  0.00      B    O  
ATOM   2785  H1  HOH B 922       9.021  32.286  36.534  1.00  0.00      B    H  
ATOM   2786  H2  HOH B 922       8.473  31.373  37.768  1.00  0.00      B    H  
ATOM   2787  O   HOH B 923      18.039   0.970  10.892  1.00  0.00      B    O  
ATOM   2788  H1  HOH B 923      18.462   0.237  10.329  1.00  0.00      B    H  
ATOM   2789  H2  HOH B 923      18.003   0.631  11.817  1.00  0.00      B    H  
ATOM   2790  O   HOH B 924      14.570  34.636  24.815  1.00  0.00      B    O  
ATOM   2791  H1  HOH B 924      14.193  34.309  25.710  1.00  0.00      B    H  
ATOM   2792  H2  HOH B 924      13.822  34.590  24.122  1.00  0.00      B    H  
ATOM   2793  O   HOH B 925      15.897   4.027  13.013  1.00  0.00      B    O  
ATOM   2794  H1  HOH B 925      16.196   3.354  13.721  1.00  0.00      B    H  
ATOM   2795  H2  HOH B 925      15.862   4.913  13.514  1.00  0.00      B    H  
ATOM   2796  O   HOH B 926      11.915  24.692   6.783  1.00  0.00      B    O  
ATOM   2797  H1  HOH B 926      11.839  23.686   6.720  1.00  0.00      B    H  
ATOM   2798  H2  HOH B 926      12.903  24.931   6.936  1.00  0.00      B    H  
ATOM   2799  O   HOH B 927      26.982  16.205   1.026  1.00  0.00      B    O  
ATOM   2800  H1  HOH B 927      27.719  16.480   0.393  1.00  0.00      B    H  
ATOM   2801  H2  HOH B 927      26.363  16.999   1.025  1.00  0.00      B    H  
ATOM   2802  O   HOH B 928      35.279  33.406  16.408  1.00  0.00      B    O  
ATOM   2803  H1  HOH B 928      36.263  33.195  16.311  1.00  0.00      B    H  
ATOM   2804  H2  HOH B 928      35.009  32.717  17.028  1.00  0.00      B    H  
ATOM   2805  O   HOH B 929      14.095  15.846  32.487  1.00  0.00      B    O  
ATOM   2806  H1  HOH B 929      13.966  16.854  32.623  1.00  0.00      B    H  
ATOM   2807  H2  HOH B 929      13.220  15.487  32.048  1.00  0.00      B    H  
ATOM   2808  O   HOH B 930      28.957  20.532  38.907  1.00  0.00      B    O  
ATOM   2809  H1  HOH B 930      28.513  21.439  38.984  1.00  0.00      B    H  
ATOM   2810  H2  HOH B 930      28.259  19.820  38.575  1.00  0.00      B    H  
ATOM   2811  O   HOH B 931      20.424  37.259  30.470  1.00  0.00      B    O  
ATOM   2812  H1  HOH B 931      21.046  36.497  30.779  1.00  0.00      B    H  
ATOM   2813  H2  HOH B 931      19.458  36.881  30.278  1.00  0.00      B    H  
ATOM   2814  O   HOH B 932      18.328  38.800  17.157  1.00  0.00      B    O  
ATOM   2815  H1  HOH B 932      17.406  38.367  17.321  1.00  0.00      B    H  
ATOM   2816  H2  HOH B 932      18.676  38.449  16.278  1.00  0.00      B    H  
ATOM   2817  O   HOH B 933      20.791   9.530  28.418  1.00  0.00      B    O  
ATOM   2818  H1  HOH B 933      21.243  10.448  28.347  1.00  0.00      B    H  
ATOM   2819  H2  HOH B 933      20.416   9.302  29.288  1.00  0.00      B    H  
ATOM   2820  O   HOH B 934       4.094   6.506   8.055  1.00  0.00      B    O  
ATOM   2821  H1  HOH B 934       3.789   7.408   7.795  1.00  0.00      B    H  
ATOM   2822  H2  HOH B 934       4.736   6.154   7.317  1.00  0.00      B    H  
ATOM   2823  O   HOH B 935       7.957  14.058  11.452  1.00  0.00      B    O  
ATOM   2824  H1  HOH B 935       7.365  14.427  10.691  1.00  0.00      B    H  
ATOM   2825  H2  HOH B 935       8.793  13.656  11.058  1.00  0.00      B    H  
ATOM   2826  O   HOH B 936      22.992  17.591  17.229  1.00  0.00      B    O  
ATOM   2827  H1  HOH B 936      23.660  18.349  17.011  1.00  0.00      B    H  
ATOM   2828  H2  HOH B 936      23.269  17.154  18.092  1.00  0.00      B    H  
ATOM   2829  O   HOH B 937      26.418  17.308  11.531  1.00  0.00      B    O  
ATOM   2830  H1  HOH B 937      26.004  16.938  12.384  1.00  0.00      B    H  
ATOM   2831  H2  HOH B 937      25.833  17.007  10.728  1.00  0.00      B    H  
ATOM   2832  O   HOH B 938      36.795  14.662   0.207  1.00  0.00      B    O  
ATOM   2833  H1  HOH B 938      36.245  15.248   0.898  1.00  0.00      B    H  
ATOM   2834  H2  HOH B 938      36.289  14.690  -0.709  1.00  0.00      B    H  
ATOM   2835  O   HOH B 939      37.759  14.142   6.952  1.00  0.00      B    O  
ATOM   2836  H1  HOH B 939      38.083  13.339   7.504  1.00  0.00      B    H  
ATOM   2837  H2  HOH B 939      37.513  13.762   6.036  1.00  0.00      B    H  
ATOM   2838  O   HOH B 940      32.990  29.024   7.560  1.00  0.00      B    O  
ATOM   2839  H1  HOH B 940      33.616  28.427   7.091  1.00  0.00      B    H  
ATOM   2840  H2  HOH B 940      32.473  28.416   8.135  1.00  0.00      B    H  
ATOM   2841  O   HOH B 941      31.717  32.470   7.093  1.00  0.00      B    O  
ATOM   2842  H1  HOH B 941      32.752  32.375   7.174  1.00  0.00      B    H  
ATOM   2843  H2  HOH B 941      31.363  31.823   6.390  1.00  0.00      B    H  
ATOM   2844  O   HOH B 942       5.778   1.232   6.398  1.00  0.00      B    O  
ATOM   2845  H1  HOH B 942       5.432   2.015   5.836  1.00  0.00      B    H  
ATOM   2846  H2  HOH B 942       5.871   1.586   7.371  1.00  0.00      B    H  
ATOM   2847  O   HOH B 943      23.837  19.786  20.607  1.00  0.00      B    O  
ATOM   2848  H1  HOH B 943      23.262  20.353  20.043  1.00  0.00      B    H  
ATOM   2849  H2  HOH B 943      24.646  20.332  20.761  1.00  0.00      B    H  
ATOM   2850  O   HOH B 944      27.741  24.637  20.787  1.00  0.00      B    O  
ATOM   2851  H1  HOH B 944      28.196  24.716  21.686  1.00  0.00      B    H  
ATOM   2852  H2  HOH B 944      28.357  24.360  19.986  1.00  0.00      B    H  
ATOM   2853  O   HOH B 945       2.728   3.261  27.449  1.00  0.00      B    O  
ATOM   2854  H1  HOH B 945       2.985   2.350  27.740  1.00  0.00      B    H  
ATOM   2855  H2  HOH B 945       3.516   3.858  27.580  1.00  0.00      B    H  
ATOM   2856  O   HOH B 946       2.927  13.761  30.958  1.00  0.00      B    O  
ATOM   2857  H1  HOH B 946       3.958  14.071  30.937  1.00  0.00      B    H  
ATOM   2858  H2  HOH B 946       2.425  14.545  31.261  1.00  0.00      B    H  
ATOM   2859  O   HOH B 947       6.363   9.685  12.971  1.00  0.00      B    O  
ATOM   2860  H1  HOH B 947       7.121  10.007  13.584  1.00  0.00      B    H  
ATOM   2861  H2  HOH B 947       5.556   9.590  13.556  1.00  0.00      B    H  
ATOM   2862  O   HOH B 948      12.337  34.580  23.270  1.00  0.00      B    O  
ATOM   2863  H1  HOH B 948      12.134  33.574  23.176  1.00  0.00      B    H  
ATOM   2864  H2  HOH B 948      12.226  35.074  22.389  1.00  0.00      B    H  
ATOM   2865  O   HOH B 949      10.186  32.829   8.737  1.00  0.00      B    O  
ATOM   2866  H1  HOH B 949      11.102  33.154   8.928  1.00  0.00      B    H  
ATOM   2867  H2  HOH B 949       9.734  33.488   8.030  1.00  0.00      B    H  
ATOM   2868  O   HOH B 950       5.219  38.636  23.366  1.00  0.00      B    O  
ATOM   2869  H1  HOH B 950       4.238  38.682  23.557  1.00  0.00      B    H  
ATOM   2870  H2  HOH B 950       5.383  38.060  22.527  1.00  0.00      B    H  
ATOM   2871  O   HOH B 951       9.798  15.787   8.000  1.00  0.00      B    O  
ATOM   2872  H1  HOH B 951       9.709  15.629   6.977  1.00  0.00      B    H  
ATOM   2873  H2  HOH B 951       9.587  14.882   8.428  1.00  0.00      B    H  
ATOM   2874  O   HOH B 952      20.254  27.570  33.242  1.00  0.00      B    O  
ATOM   2875  H1  HOH B 952      21.184  27.611  33.708  1.00  0.00      B    H  
ATOM   2876  H2  HOH B 952      20.456  27.446  32.251  1.00  0.00      B    H  
ATOM   2877  O   HOH B 953      11.098  12.193  11.880  1.00  0.00      B    O  
ATOM   2878  H1  HOH B 953      11.448  11.286  11.819  1.00  0.00      B    H  
ATOM   2879  H2  HOH B 953      10.768  12.508  10.990  1.00  0.00      B    H  
ATOM   2880  O   HOH B 954      16.940  24.905  11.714  1.00  0.00      B    O  
ATOM   2881  H1  HOH B 954      17.357  24.066  11.585  1.00  0.00      B    H  
ATOM   2882  H2  HOH B 954      17.074  25.088  12.721  1.00  0.00      B    H  
ATOM   2883  O   HOH B 955      19.864   4.818  31.462  1.00  0.00      B    O  
ATOM   2884  H1  HOH B 955      20.219   5.306  30.666  1.00  0.00      B    H  
ATOM   2885  H2  HOH B 955      20.651   4.710  32.151  1.00  0.00      B    H  
ATOM   2886  O   HOH B 956      17.029  33.979  30.921  1.00  0.00      B    O  
ATOM   2887  H1  HOH B 956      17.882  33.557  31.281  1.00  0.00      B    H  
ATOM   2888  H2  HOH B 956      17.454  34.627  30.316  1.00  0.00      B    H  
ATOM   2889  O   HOH B 957      17.509  16.144  28.107  1.00  0.00      B    O  
ATOM   2890  H1  HOH B 957      16.692  15.629  27.676  1.00  0.00      B    H  
ATOM   2891  H2  HOH B 957      17.280  16.328  29.104  1.00  0.00      B    H  
ATOM   2892  O   HOH B 958      28.406   3.512  17.096  1.00  0.00      B    O  
ATOM   2893  H1  HOH B 958      29.240   2.996  16.785  1.00  0.00      B    H  
ATOM   2894  H2  HOH B 958      28.387   3.483  18.065  1.00  0.00      B    H  
ATOM   2895  O   HOH B 959      13.647  23.650   1.737  1.00  0.00      B    O  
ATOM   2896  H1  HOH B 959      13.581  22.963   1.102  1.00  0.00      B    H  
ATOM   2897  H2  HOH B 959      12.928  24.305   1.386  1.00  0.00      B    H  
ATOM   2898  O   HOH B 960      32.324  21.637   1.429  1.00  0.00      B    O  
ATOM   2899  H1  HOH B 960      32.102  22.547   1.232  1.00  0.00      B    H  
ATOM   2900  H2  HOH B 960      32.988  21.695   2.252  1.00  0.00      B    H  
ATOM   2901  O   HOH B 961      15.485  12.638  20.917  1.00  0.00      B    O  
ATOM   2902  H1  HOH B 961      15.012  12.640  21.754  1.00  0.00      B    H  
ATOM   2903  H2  HOH B 961      15.673  11.655  20.671  1.00  0.00      B    H  
ATOM   2904  O   HOH B 962      18.215  18.588   8.154  1.00  0.00      B    O  
ATOM   2905  H1  HOH B 962      18.018  17.745   7.605  1.00  0.00      B    H  
ATOM   2906  H2  HOH B 962      19.205  18.571   8.415  1.00  0.00      B    H  
ATOM   2907  O   HOH B 963      12.647  19.545  11.413  1.00  0.00      B    O  
ATOM   2908  H1  HOH B 963      12.016  19.697  10.600  1.00  0.00      B    H  
ATOM   2909  H2  HOH B 963      12.272  18.900  12.056  1.00  0.00      B    H  
ATOM   2910  O   HOH B 964       0.857  31.316  35.887  1.00  0.00      B    O  
ATOM   2911  H1  HOH B 964       1.152  30.344  36.085  1.00  0.00      B    H  
ATOM   2912  H2  HOH B 964       1.404  31.689  35.074  1.00  0.00      B    H  
ATOM   2913  O   HOH B 965      38.059  31.333  19.192  1.00  0.00      B    O  
ATOM   2914  H1  HOH B 965      38.742  31.930  19.788  1.00  0.00      B    H  
ATOM   2915  H2  HOH B 965      37.159  31.760  19.349  1.00  0.00      B    H  
ATOM   2916  O   HOH B 966      23.337  32.940   8.139  1.00  0.00      B    O  
ATOM   2917  H1  HOH B 966      23.488  33.732   7.486  1.00  0.00      B    H  
ATOM   2918  H2  HOH B 966      24.248  32.796   8.580  1.00  0.00      B    H  
ATOM   2919  O   HOH B 967      13.449  38.358  34.594  1.00  0.00      B    O  
ATOM   2920  H1  HOH B 967      12.912  38.959  35.231  1.00  0.00      B    H  
ATOM   2921  H2  HOH B 967      14.286  38.090  35.122  1.00  0.00      B    H  
ATOM   2922  O   HOH B 968      12.784   9.775  22.567  1.00  0.00      B    O  
ATOM   2923  H1  HOH B 968      12.798   8.797  22.653  1.00  0.00      B    H  
ATOM   2924  H2  HOH B 968      12.790   9.958  21.561  1.00  0.00      B    H  
ATOM   2925  O   HOH B 969       4.811  17.921  30.403  1.00  0.00      B    O  
ATOM   2926  H1  HOH B 969       3.980  17.442  29.979  1.00  0.00      B    H  
ATOM   2927  H2  HOH B 969       4.656  18.132  31.365  1.00  0.00      B    H  
ATOM   2928  O   HOH B 970      20.630   5.569   7.695  1.00  0.00      B    O  
ATOM   2929  H1  HOH B 970      21.273   5.394   8.436  1.00  0.00      B    H  
ATOM   2930  H2  HOH B 970      19.709   5.173   7.955  1.00  0.00      B    H  
ATOM   2931  O   HOH B 971      24.252  19.322   5.746  1.00  0.00      B    O  
ATOM   2932  H1  HOH B 971      24.088  20.248   5.388  1.00  0.00      B    H  
ATOM   2933  H2  HOH B 971      24.960  18.837   5.162  1.00  0.00      B    H  
ATOM   2934  O   HOH B 972      15.326  10.386   5.985  1.00  0.00      B    O  
ATOM   2935  H1  HOH B 972      15.725  11.283   5.635  1.00  0.00      B    H  
ATOM   2936  H2  HOH B 972      15.819  10.165   6.827  1.00  0.00      B    H  
ATOM   2937  O   HOH B 973      12.187  14.759  13.422  1.00  0.00      B    O  
ATOM   2938  H1  HOH B 973      12.527  14.128  12.695  1.00  0.00      B    H  
ATOM   2939  H2  HOH B 973      11.419  15.291  13.000  1.00  0.00      B    H  
ATOM   2940  O   HOH B 974      22.055  16.461   3.244  1.00  0.00      B    O  
ATOM   2941  H1  HOH B 974      22.889  15.914   3.432  1.00  0.00      B    H  
ATOM   2942  H2  HOH B 974      21.590  15.953   2.495  1.00  0.00      B    H  
ATOM   2943  O   HOH B 975       3.515  26.824  36.504  1.00  0.00      B    O  
ATOM   2944  H1  HOH B 975       4.385  26.410  36.193  1.00  0.00      B    H  
ATOM   2945  H2  HOH B 975       2.870  26.102  36.772  1.00  0.00      B    H  
ATOM   2946  O   HOH B 976      17.028  27.752  22.623  1.00  0.00      B    O  
ATOM   2947  H1  HOH B 976      16.824  28.133  21.707  1.00  0.00      B    H  
ATOM   2948  H2  HOH B 976      17.918  28.200  22.869  1.00  0.00      B    H  
ATOM   2949  O   HOH B 977      17.636   1.871   8.165  1.00  0.00      B    O  
ATOM   2950  H1  HOH B 977      17.200   0.988   8.055  1.00  0.00      B    H  
ATOM   2951  H2  HOH B 977      17.300   2.266   9.043  1.00  0.00      B    H  
ATOM   2952  O   HOH B 978      16.887  16.377  30.804  1.00  0.00      B    O  
ATOM   2953  H1  HOH B 978      17.833  16.707  31.111  1.00  0.00      B    H  
ATOM   2954  H2  HOH B 978      16.324  16.347  31.648  1.00  0.00      B    H  
ATOM   2955  O   HOH B 979      30.205  12.497  23.352  1.00  0.00      B    O  
ATOM   2956  H1  HOH B 979      30.346  13.421  22.941  1.00  0.00      B    H  
ATOM   2957  H2  HOH B 979      30.479  11.873  22.647  1.00  0.00      B    H  
ATOM   2958  O   HOH B 980      11.806  18.183  30.636  1.00  0.00      B    O  
ATOM   2959  H1  HOH B 980      10.952  17.855  31.064  1.00  0.00      B    H  
ATOM   2960  H2  HOH B 980      12.427  18.458  31.428  1.00  0.00      B    H  
ATOM   2961  O   HOH B 981      11.568  27.490  25.889  1.00  0.00      B    O  
ATOM   2962  H1  HOH B 981      11.285  27.487  26.869  1.00  0.00      B    H  
ATOM   2963  H2  HOH B 981      11.706  26.493  25.603  1.00  0.00      B    H  
ATOM   2964  O   HOH B 982       3.531  25.919   8.139  1.00  0.00      B    O  
ATOM   2965  H1  HOH B 982       2.900  25.147   8.352  1.00  0.00      B    H  
ATOM   2966  H2  HOH B 982       3.001  26.724   8.039  1.00  0.00      B    H  
ATOM   2967  O   HOH B 983       1.104  13.727  33.940  1.00  0.00      B    O  
ATOM   2968  H1  HOH B 983       0.537  14.217  34.606  1.00  0.00      B    H  
ATOM   2969  H2  HOH B 983       1.831  13.164  34.399  1.00  0.00      B    H  
ATOM   2970  O   HOH B 984       3.278  32.948  14.407  1.00  0.00      B    O  
ATOM   2971  H1  HOH B 984       4.188  32.644  14.737  1.00  0.00      B    H  
ATOM   2972  H2  HOH B 984       2.633  32.131  14.429  1.00  0.00      B    H  
ATOM   2973  O   HOH B 985       9.223  33.327   1.727  1.00  0.00      B    O  
ATOM   2974  H1  HOH B 985       8.599  32.914   2.404  1.00  0.00      B    H  
ATOM   2975  H2  HOH B 985       8.671  33.465   0.894  1.00  0.00      B    H  
ATOM   2976  O   HOH B 986      16.442   0.906  21.200  1.00  0.00      B    O  
ATOM   2977  H1  HOH B 986      15.946   0.030  20.944  1.00  0.00      B    H  
ATOM   2978  H2  HOH B 986      17.405   0.646  21.495  1.00  0.00      B    H  
ATOM   2979  O   HOH B 987      37.085  27.014   0.992  1.00  0.00      B    O  
ATOM   2980  H1  HOH B 987      37.787  27.631   0.617  1.00  0.00      B    H  
ATOM   2981  H2  HOH B 987      36.644  26.542   0.222  1.00  0.00      B    H  
ATOM   2982  O   HOH B 988      36.465  18.066   9.109  1.00  0.00      B    O  
ATOM   2983  H1  HOH B 988      36.250  18.113  10.092  1.00  0.00      B    H  
ATOM   2984  H2  HOH B 988      37.333  18.445   8.962  1.00  0.00      B    H  
ATOM   2985  O   HOH B 989       3.371  16.623  25.708  1.00  0.00      B    O  
ATOM   2986  H1  HOH B 989       4.193  17.137  25.901  1.00  0.00      B    H  
ATOM   2987  H2  HOH B 989       2.598  17.299  25.612  1.00  0.00      B    H  
ATOM   2988  O   HOH B 990       8.974  38.305  20.653  1.00  0.00      B    O  
ATOM   2989  H1  HOH B 990       9.454  38.785  19.926  1.00  0.00      B    H  
ATOM   2990  H2  HOH B 990       8.524  39.031  21.134  1.00  0.00      B    H  
ATOM   2991  O   HOH B 991      13.225  23.780  10.904  1.00  0.00      B    O  
ATOM   2992  H1  HOH B 991      13.824  23.000  11.129  1.00  0.00      B    H  
ATOM   2993  H2  HOH B 991      12.729  23.482  10.149  1.00  0.00      B    H  
ATOM   2994  O   HOH B 992      27.991  11.810  13.666  1.00  0.00      B    O  
ATOM   2995  H1  HOH B 992      27.876  10.992  14.201  1.00  0.00      B    H  
ATOM   2996  H2  HOH B 992      28.981  11.989  13.721  1.00  0.00      B    H  
ATOM   2997  O   HOH B 993      22.348  30.302  17.837  1.00  0.00      B    O  
ATOM   2998  H1  HOH B 993      21.602  31.016  17.863  1.00  0.00      B    H  
ATOM   2999  H2  HOH B 993      22.087  29.594  18.532  1.00  0.00      B    H  
ATOM   3000  O   HOH B 994      37.781  10.516  16.370  1.00  0.00      B    O  
ATOM   3001  H1  HOH B 994      36.817  10.196  16.697  1.00  0.00      B    H  
ATOM   3002  H2  HOH B 994      38.255   9.675  16.137  1.00  0.00      B    H  
ATOM   3003  O   HOH B 995      23.826   2.412  37.894  1.00  0.00      B    O  
ATOM   3004  H1  HOH B 995      24.199   3.347  37.598  1.00  0.00      B    H  
ATOM   3005  H2  HOH B 995      24.211   2.363  38.802  1.00  0.00      B    H  
ATOM   3006  O   HOH B 996       3.713   1.138  20.379  1.00  0.00      B    O  
ATOM   3007  H1  HOH B 996       3.272   0.408  20.936  1.00  0.00      B    H  
ATOM   3008  H2  HOH B 996       3.060   1.615  19.766  1.00  0.00      B    H  
ATOM   3009  O   HOH B 997      20.638  14.411  22.311  1.00  0.00      B    O  
ATOM   3010  H1  HOH B 997      20.480  14.962  23.125  1.00  0.00      B    H  
ATOM   3011  H2  HOH B 997      20.967  15.022  21.559  1.00  0.00      B    H  
ATOM   3012  O   HOH B 998      38.721  28.443  38.303  1.00  0.00      B    O  
ATOM   3013  H1  HOH B 998      38.198  29.321  38.256  1.00  0.00      B    H  
ATOM   3014  H2  HOH B 998      39.607  28.561  37.778  1.00  0.00      B    H  
ATOM   3015  O   HOH B 999      25.557  26.750  13.267  1.00  0.00      B    O  
ATOM   3016  H1  HOH B 999      25.756  27.467  12.576  1.00  0.00      B    H  
ATOM   3017  H2  HOH B 999      25.278  25.859  12.810  1.00  0.00      B    H  
ATOM   3018  O   HOH B1000      16.773  38.416   7.909  1.00  0.00      B    O  
ATOM   3019  H1  HOH B1000      17.227  37.820   7.207  1.00  0.00      B    H  
ATOM   3020  H2  HOH B1000      15.757  38.237   7.801  1.00  0.00      B    H  
ATOM   3021  O   HOH B1001      24.376  27.520   6.737  1.00  0.00      B    O  
ATOM   3022  H1  HOH B1001      23.728  27.506   5.946  1.00  0.00      B    H  
ATOM   3023  H2  HOH B1001      24.847  26.633   6.754  1.00  0.00      B    H  
ATOM   3024  O   HOH B1002      36.073  20.846  26.943  1.00  0.00      B    O  
ATOM   3025  H1  HOH B1002      36.591  20.476  27.726  1.00  0.00      B    H  
ATOM   3026  H2  HOH B1002      35.740  20.059  26.444  1.00  0.00      B    H  
ATOM   3027  O   HOH B1003       4.224  26.320  28.024  1.00  0.00      B    O  
ATOM   3028  H1  HOH B1003       3.932  27.152  27.497  1.00  0.00      B    H  
ATOM   3029  H2  HOH B1003       4.618  25.624  27.339  1.00  0.00      B    H  
ATOM   3030  O   HOH B1004      31.783  13.015   4.627  1.00  0.00      B    O  
ATOM   3031  H1  HOH B1004      31.125  13.794   4.406  1.00  0.00      B    H  
ATOM   3032  H2  HOH B1004      32.259  13.263   5.511  1.00  0.00      B    H  
ATOM   3033  O   HOH B1005      36.762  34.216  12.620  1.00  0.00      B    O  
ATOM   3034  H1  HOH B1005      37.165  33.423  12.999  1.00  0.00      B    H  
ATOM   3035  H2  HOH B1005      35.852  33.885  12.351  1.00  0.00      B    H  
ATOM   3036  O   HOH B1006      15.442   5.054  32.283  1.00  0.00      B    O  
ATOM   3037  H1  HOH B1006      15.943   4.182  32.548  1.00  0.00      B    H  
ATOM   3038  H2  HOH B1006      14.974   5.338  33.173  1.00  0.00      B    H  
ATOM   3039  O   HOH B1007      20.283  32.372  17.630  1.00  0.00      B    O  
ATOM   3040  H1  HOH B1007      20.543  32.432  18.669  1.00  0.00      B    H  
ATOM   3041  H2  HOH B1007      19.247  32.483  17.522  1.00  0.00      B    H  
ATOM   3042  O   HOH B1008      13.965   1.801  27.588  1.00  0.00      B    O  
ATOM   3043  H1  HOH B1008      14.218   2.756  27.297  1.00  0.00      B    H  
ATOM   3044  H2  HOH B1008      13.661   1.252  26.805  1.00  0.00      B    H  
ATOM   3045  O   HOH B1009      15.492   5.754  26.020  1.00  0.00      B    O  
ATOM   3046  H1  HOH B1009      15.793   5.731  25.052  1.00  0.00      B    H  
ATOM   3047  H2  HOH B1009      16.348   5.975  26.540  1.00  0.00      B    H  
ATOM   3048  O   HOH B1010       0.454  32.885  20.562  1.00  0.00      B    O  
ATOM   3049  H1  HOH B1010       0.379  33.053  21.586  1.00  0.00      B    H  
ATOM   3050  H2  HOH B1010       1.307  32.387  20.369  1.00  0.00      B    H  
ATOM   3051  O   HOH B1011      21.431  20.734  22.499  1.00  0.00      B    O  
ATOM   3052  H1  HOH B1011      20.705  21.176  21.940  1.00  0.00      B    H  
ATOM   3053  H2  HOH B1011      22.300  20.727  22.030  1.00  0.00      B    H  
ATOM   3054  O   HOH B1012      32.516  24.551  11.839  1.00  0.00      B    O  
ATOM   3055  H1  HOH B1012      32.679  24.976  12.731  1.00  0.00      B    H  
ATOM   3056  H2  HOH B1012      32.902  25.163  11.104  1.00  0.00      B    H  
ATOM   3057  O   HOH B1013       5.312  15.256  12.481  1.00  0.00      B    O  
ATOM   3058  H1  HOH B1013       5.864  14.508  12.910  1.00  0.00      B    H  
ATOM   3059  H2  HOH B1013       5.714  16.136  12.687  1.00  0.00      B    H  
ATOM   3060  O   HOH B1014       1.698   9.028  23.231  1.00  0.00      B    O  
ATOM   3061  H1  HOH B1014       0.976   8.844  23.926  1.00  0.00      B    H  
ATOM   3062  H2  HOH B1014       1.442   9.799  22.639  1.00  0.00      B    H  
ATOM   3063  O   HOH B1015      21.870  22.431  36.748  1.00  0.00      B    O  
ATOM   3064  H1  HOH B1015      22.544  21.756  37.096  1.00  0.00      B    H  
ATOM   3065  H2  HOH B1015      20.928  21.943  36.693  1.00  0.00      B    H  
ATOM   3066  O   HOH B1016       6.099  37.586  30.103  1.00  0.00      B    O  
ATOM   3067  H1  HOH B1016       6.431  37.495  29.134  1.00  0.00      B    H  
ATOM   3068  H2  HOH B1016       6.473  36.770  30.576  1.00  0.00      B    H  
ATOM   3069  O   HOH B1017       2.536  21.160  20.750  1.00  0.00      B    O  
ATOM   3070  H1  HOH B1017       2.046  21.310  19.857  1.00  0.00      B    H  
ATOM   3071  H2  HOH B1017       2.797  20.182  20.752  1.00  0.00      B    H  
ATOM   3072  O   HOH B1018       2.789  11.154  27.051  1.00  0.00      B    O  
ATOM   3073  H1  HOH B1018       3.544  10.676  26.542  1.00  0.00      B    H  
ATOM   3074  H2  HOH B1018       2.984  12.147  27.173  1.00  0.00      B    H  
ATOM   3075  O   HOH B1019      33.066  19.207  10.445  1.00  0.00      B    O  
ATOM   3076  H1  HOH B1019      32.112  19.479  10.402  1.00  0.00      B    H  
ATOM   3077  H2  HOH B1019      33.329  19.199   9.434  1.00  0.00      B    H  
ATOM   3078  O   HOH B1020      37.734  11.664  23.991  1.00  0.00      B    O  
ATOM   3079  H1  HOH B1020      37.625  12.016  23.064  1.00  0.00      B    H  
ATOM   3080  H2  HOH B1020      38.621  11.985  24.335  1.00  0.00      B    H  
ATOM   3081  O   HOH B1021      13.015   7.026  37.835  1.00  0.00      B    O  
ATOM   3082  H1  HOH B1021      13.478   6.232  37.464  1.00  0.00      B    H  
ATOM   3083  H2  HOH B1021      13.236   7.140  38.816  1.00  0.00      B    H  
ATOM   3084  O   HOH B1022      28.902  19.059  30.190  1.00  0.00      B    O  
ATOM   3085  H1  HOH B1022      28.818  19.743  30.970  1.00  0.00      B    H  
ATOM   3086  H2  HOH B1022      29.284  19.589  29.397  1.00  0.00      B    H  
ATOM   3087  O   HOH B1023      30.333  20.173  10.131  1.00  0.00      B    O  
ATOM   3088  H1  HOH B1023      30.366  19.856   9.151  1.00  0.00      B    H  
ATOM   3089  H2  HOH B1023      29.407  20.394  10.376  1.00  0.00      B    H  
ATOM   3090  O   HOH B1024      23.762  14.833  21.924  1.00  0.00      B    O  
ATOM   3091  H1  HOH B1024      23.825  15.720  21.484  1.00  0.00      B    H  
ATOM   3092  H2  HOH B1024      23.862  14.055  21.164  1.00  0.00      B    H  
ATOM   3093  O   HOH B1025      36.013  12.662  28.611  1.00  0.00      B    O  
ATOM   3094  H1  HOH B1025      35.971  12.113  29.441  1.00  0.00      B    H  
ATOM   3095  H2  HOH B1025      36.877  12.410  28.036  1.00  0.00      B    H  
ATOM   3096  O   HOH B1026      19.497  12.260  25.521  1.00  0.00      B    O  
ATOM   3097  H1  HOH B1026      18.812  11.808  24.907  1.00  0.00      B    H  
ATOM   3098  H2  HOH B1026      19.061  12.393  26.412  1.00  0.00      B    H  
ATOM   3099  O   HOH B1027       0.156  24.031  30.519  1.00  0.00      B    O  
ATOM   3100  H1  HOH B1027       0.860  24.660  30.760  1.00  0.00      B    H  
ATOM   3101  H2  HOH B1027       0.572  23.163  30.131  1.00  0.00      B    H  
ATOM   3102  O   HOH B1028      18.094  35.314  14.620  1.00  0.00      B    O  
ATOM   3103  H1  HOH B1028      18.924  34.667  14.680  1.00  0.00      B    H  
ATOM   3104  H2  HOH B1028      18.393  36.240  14.862  1.00  0.00      B    H  
ATOM   3105  O   HOH B1029       7.741   6.798   1.235  1.00  0.00      B    O  
ATOM   3106  H1  HOH B1029       8.450   7.487   1.453  1.00  0.00      B    H  
ATOM   3107  H2  HOH B1029       8.196   6.000   0.747  1.00  0.00      B    H  
ATOM   3108  O   HOH B1030      21.152  13.135  12.304  1.00  0.00      B    O  
ATOM   3109  H1  HOH B1030      21.263  12.653  11.416  1.00  0.00      B    H  
ATOM   3110  H2  HOH B1030      20.640  12.524  12.938  1.00  0.00      B    H  
ATOM   3111  O   HOH B1031      33.357  14.681  38.594  1.00  0.00      B    O  
ATOM   3112  H1  HOH B1031      32.406  14.918  38.305  1.00  0.00      B    H  
ATOM   3113  H2  HOH B1031      33.340  14.112  39.464  1.00  0.00      B    H  
ATOM   3114  O   HOH B1032      18.805  22.423  16.323  1.00  0.00      B    O  
ATOM   3115  H1  HOH B1032      19.063  22.456  15.352  1.00  0.00      B    H  
ATOM   3116  H2  HOH B1032      19.073  21.519  16.717  1.00  0.00      B    H  
ATOM   3117  O   HOH B1033      17.128  10.912  29.667  1.00  0.00      B    O  
ATOM   3118  H1  HOH B1033      17.356  11.636  29.038  1.00  0.00      B    H  
ATOM   3119  H2  HOH B1033      16.346  10.515  29.294  1.00  0.00      B    H  
ATOM   3120  O   HOH B1034      38.618  11.877   8.063  1.00  0.00      B    O  
ATOM   3121  H1  HOH B1034      39.414  11.466   7.715  1.00  0.00      B    H  
ATOM   3122  H2  HOH B1034      38.092  11.216   8.620  1.00  0.00      B    H  
ATOM   3123  O   HOH B1035      35.905  11.301  19.622  1.00  0.00      B    O  
ATOM   3124  H1  HOH B1035      35.616  10.615  19.005  1.00  0.00      B    H  
ATOM   3125  H2  HOH B1035      36.786  11.041  20.092  1.00  0.00      B    H  
ATOM   3126  O   HOH B1036       7.225  16.313   5.348  1.00  0.00      B    O  
ATOM   3127  H1  HOH B1036       6.847  16.607   6.300  1.00  0.00      B    H  
ATOM   3128  H2  HOH B1036       6.439  16.010   4.803  1.00  0.00      B    H  
ATOM   3129  O   HOH B1037      14.935  10.763  18.221  1.00  0.00      B    O  
ATOM   3130  H1  HOH B1037      15.258  10.488  19.138  1.00  0.00      B    H  
ATOM   3131  H2  HOH B1037      15.683  11.296  17.851  1.00  0.00      B    H  
ATOM   3132  O   HOH B1038      35.024   4.170  30.291  1.00  0.00      B    O  
ATOM   3133  H1  HOH B1038      35.203   5.136  29.947  1.00  0.00      B    H  
ATOM   3134  H2  HOH B1038      34.037   4.021  30.208  1.00  0.00      B    H  
ATOM   3135  O   HOH B1039      25.879  37.418  18.835  1.00  0.00      B    O  
ATOM   3136  H1  HOH B1039      25.465  37.062  17.953  1.00  0.00      B    H  
ATOM   3137  H2  HOH B1039      25.762  38.427  18.787  1.00  0.00      B    H  
ATOM   3138  O   HOH B1040      30.942  35.141  17.704  1.00  0.00      B    O  
ATOM   3139  H1  HOH B1040      30.767  36.125  17.968  1.00  0.00      B    H  
ATOM   3140  H2  HOH B1040      30.129  34.620  17.930  1.00  0.00      B    H  
ATOM   3141  O   HOH B1041      36.648  35.107   2.378  1.00  0.00      B    O  
ATOM   3142  H1  HOH B1041      35.620  35.156   2.219  1.00  0.00      B    H  
ATOM   3143  H2  HOH B1041      37.038  36.036   2.095  1.00  0.00      B    H  
ATOM   3144  O   HOH B1042       9.251  33.899  25.642  1.00  0.00      B    O  
ATOM   3145  H1  HOH B1042       8.701  34.783  25.630  1.00  0.00      B    H  
ATOM   3146  H2  HOH B1042       8.623  33.270  25.172  1.00  0.00      B    H  
ATOM   3147  O   HOH B1043       4.306  30.936  37.350  1.00  0.00      B    O  
ATOM   3148  H1  HOH B1043       3.476  30.385  37.560  1.00  0.00      B    H  
ATOM   3149  H2  HOH B1043       5.088  30.375  37.310  1.00  0.00      B    H  
ATOM   3150  O   HOH B1044      32.251  16.517  35.591  1.00  0.00      B    O  
ATOM   3151  H1  HOH B1044      31.570  15.977  36.050  1.00  0.00      B    H  
ATOM   3152  H2  HOH B1044      32.733  17.076  36.315  1.00  0.00      B    H  
ATOM   3153  O   HOH B1045      36.925  34.818   7.937  1.00  0.00      B    O  
ATOM   3154  H1  HOH B1045      37.672  34.803   8.610  1.00  0.00      B    H  
ATOM   3155  H2  HOH B1045      36.271  35.642   8.159  1.00  0.00      B    H  
ATOM   3156  O   HOH B1046      24.852  28.495  34.348  1.00  0.00      B    O  
ATOM   3157  H1  HOH B1046      25.261  28.154  35.205  1.00  0.00      B    H  
ATOM   3158  H2  HOH B1046      23.906  28.723  34.568  1.00  0.00      B    H  
ATOM   3159  O   HOH B1047       8.360  25.443  35.156  1.00  0.00      B    O  
ATOM   3160  H1  HOH B1047       8.621  25.926  36.041  1.00  0.00      B    H  
ATOM   3161  H2  HOH B1047       9.158  25.539  34.565  1.00  0.00      B    H  
ATOM   3162  O   HOH B1048       8.667   3.497  33.884  1.00  0.00      B    O  
ATOM   3163  H1  HOH B1048       9.489   3.938  34.246  1.00  0.00      B    H  
ATOM   3164  H2  HOH B1048       8.136   3.203  34.660  1.00  0.00      B    H  
ATOM   3165  O   HOH B1049      38.667  26.549  36.194  1.00  0.00      B    O  
ATOM   3166  H1  HOH B1049      38.618  27.130  37.024  1.00  0.00      B    H  
ATOM   3167  H2  HOH B1049      37.848  25.942  36.243  1.00  0.00      B    H  
ATOM   3168  O   HOH B1050       1.629  12.110  18.896  1.00  0.00      B    O  
ATOM   3169  H1  HOH B1050       1.390  11.114  18.810  1.00  0.00      B    H  
ATOM   3170  H2  HOH B1050       1.600  12.263  19.897  1.00  0.00      B    H  
ATOM   3171  O   HOH B1051       7.387  24.680  32.358  1.00  0.00      B    O  
ATOM   3172  H1  HOH B1051       7.424  25.616  32.744  1.00  0.00      B    H  
ATOM   3173  H2  HOH B1051       7.034  24.066  33.086  1.00  0.00      B    H  
ATOM   3174  O   HOH B1052       7.971  12.222  19.890  1.00  0.00      B    O  
ATOM   3175  H1  HOH B1052       7.678  11.587  20.628  1.00  0.00      B    H  
ATOM   3176  H2  HOH B1052       7.460  12.026  19.050  1.00  0.00      B    H  
ATOM   3177  O   HOH B1053      11.260  16.773  38.502  1.00  0.00      B    O  
ATOM   3178  H1  HOH B1053      11.889  16.393  39.244  1.00  0.00      B    H  
ATOM   3179  H2  HOH B1053      11.786  16.756  37.634  1.00  0.00      B    H  
ATOM   3180  O   HOH B1054      35.939   5.237  23.958  1.00  0.00      B    O  
ATOM   3181  H1  HOH B1054      35.204   5.956  23.749  1.00  0.00      B    H  
ATOM   3182  H2  HOH B1054      36.079   5.305  24.932  1.00  0.00      B    H  
ATOM   3183  O   HOH B1055       7.750  11.891   3.434  1.00  0.00      B    O  
ATOM   3184  H1  HOH B1055       7.606  11.952   2.426  1.00  0.00      B    H  
ATOM   3185  H2  HOH B1055       8.486  12.496   3.739  1.00  0.00      B    H  
ATOM   3186  O   HOH B1056       0.244   5.301  15.457  1.00  0.00      B    O  
ATOM   3187  H1  HOH B1056       0.487   5.881  14.679  1.00  0.00      B    H  
ATOM   3188  H2  HOH B1056      -0.691   4.863  15.273  1.00  0.00      B    H  
ATOM   3189  O   HOH B1057      23.914  21.350  10.399  1.00  0.00      B    O  
ATOM   3190  H1  HOH B1057      23.361  22.110  10.873  1.00  0.00      B    H  
ATOM   3191  H2  HOH B1057      23.291  20.736   9.945  1.00  0.00      B    H  
ATOM   3192  O   HOH B1058      13.195   3.081  20.377  1.00  0.00      B    O  
ATOM   3193  H1  HOH B1058      12.913   2.225  20.904  1.00  0.00      B    H  
ATOM   3194  H2  HOH B1058      13.435   3.738  21.109  1.00  0.00      B    H  
ATOM   3195  O   HOH B1059      17.907   6.440  27.843  1.00  0.00      B    O  
ATOM   3196  H1  HOH B1059      18.133   6.615  28.798  1.00  0.00      B    H  
ATOM   3197  H2  HOH B1059      17.540   5.417  27.760  1.00  0.00      B    H  
ATOM   3198  O   HOH B1060      17.605   7.206   3.163  1.00  0.00      B    O  
ATOM   3199  H1  HOH B1060      18.579   7.132   2.948  1.00  0.00      B    H  
ATOM   3200  H2  HOH B1060      17.579   7.312   4.166  1.00  0.00      B    H  
ATOM   3201  O   HOH B1061      35.915   2.537   3.495  1.00  0.00      B    O  
ATOM   3202  H1  HOH B1061      35.574   3.481   3.277  1.00  0.00      B    H  
ATOM   3203  H2  HOH B1061      36.566   2.213   2.800  1.00  0.00      B    H  
ATOM   3204  O   HOH B1062       3.846  10.796  20.502  1.00  0.00      B    O  
ATOM   3205  H1  HOH B1062       4.764  10.582  20.136  1.00  0.00      B    H  
ATOM   3206  H2  HOH B1062       3.204  10.341  19.860  1.00  0.00      B    H  
ATOM   3207  O   HOH B1063       8.443   1.512  22.647  1.00  0.00      B    O  
ATOM   3208  H1  HOH B1063       8.256   2.227  23.357  1.00  0.00      B    H  
ATOM   3209  H2  HOH B1063       7.734   1.597  21.951  1.00  0.00      B    H  
ATOM   3210  O   HOH B1064      12.281  23.996  35.916  1.00  0.00      B    O  
ATOM   3211  H1  HOH B1064      11.947  24.564  36.670  1.00  0.00      B    H  
ATOM   3212  H2  HOH B1064      12.266  23.047  36.310  1.00  0.00      B    H  
ATOM   3213  O   HOH B1065      22.869  26.381  19.798  1.00  0.00      B    O  
ATOM   3214  H1  HOH B1065      23.611  25.933  20.256  1.00  0.00      B    H  
ATOM   3215  H2  HOH B1065      22.618  25.878  18.969  1.00  0.00      B    H  
ATOM   3216  O   HOH B1066      30.905  15.593  32.947  1.00  0.00      B    O  
ATOM   3217  H1  HOH B1066      31.239  15.097  33.714  1.00  0.00      B    H  
ATOM   3218  H2  HOH B1066      30.731  14.921  32.220  1.00  0.00      B    H  
ATOM   3219  O   HOH B1067      39.004  10.356  10.807  1.00  0.00      B    O  
ATOM   3220  H1  HOH B1067      38.210   9.851  10.480  1.00  0.00      B    H  
ATOM   3221  H2  HOH B1067      38.696  11.285  11.119  1.00  0.00      B    H  
ATOM   3222  O   HOH B1068      26.263   8.352  34.990  1.00  0.00      B    O  
ATOM   3223  H1  HOH B1068      26.430   8.549  35.985  1.00  0.00      B    H  
ATOM   3224  H2  HOH B1068      27.070   8.640  34.519  1.00  0.00      B    H  
ATOM   3225  O   HOH B1069       5.185   3.204  32.916  1.00  0.00      B    O  
ATOM   3226  H1  HOH B1069       6.103   2.762  33.041  1.00  0.00      B    H  
ATOM   3227  H2  HOH B1069       5.241   4.192  33.215  1.00  0.00      B    H  
ATOM   3228  O   HOH B1070      18.387  32.280   8.489  1.00  0.00      B    O  
ATOM   3229  H1  HOH B1070      17.824  32.960   8.016  1.00  0.00      B    H  
ATOM   3230  H2  HOH B1070      19.059  31.916   7.824  1.00  0.00      B    H  
ATOM   3231  O   HOH B1071      27.177  32.874   7.096  1.00  0.00      B    O  
ATOM   3232  H1  HOH B1071      27.973  33.472   7.202  1.00  0.00      B    H  
ATOM   3233  H2  HOH B1071      26.764  32.802   8.026  1.00  0.00      B    H  
ATOM   3234  O   HOH B1072       4.180  21.768  15.287  1.00  0.00      B    O  
ATOM   3235  H1  HOH B1072       3.454  22.405  15.069  1.00  0.00      B    H  
ATOM   3236  H2  HOH B1072       3.987  20.870  14.854  1.00  0.00      B    H  
ATOM   3237  O   HOH B1073       9.325  27.127  18.576  1.00  0.00      B    O  
ATOM   3238  H1  HOH B1073      10.180  27.025  18.067  1.00  0.00      B    H  
ATOM   3239  H2  HOH B1073       8.537  27.355  17.935  1.00  0.00      B    H  
ATOM   3240  O   HOH B1074      18.611  30.956  12.763  1.00  0.00      B    O  
ATOM   3241  H1  HOH B1074      19.021  30.949  13.669  1.00  0.00      B    H  
ATOM   3242  H2  HOH B1074      18.778  31.901  12.447  1.00  0.00      B    H  
ATOM   3243  O   HOH B1075       2.406  23.183   5.407  1.00  0.00      B    O  
ATOM   3244  H1  HOH B1075       2.257  24.091   5.033  1.00  0.00      B    H  
ATOM   3245  H2  HOH B1075       1.729  22.971   6.159  1.00  0.00      B    H  
ATOM   3246  O   HOH B1076       9.297  36.514   3.140  1.00  0.00      B    O  
ATOM   3247  H1  HOH B1076       9.709  36.750   2.271  1.00  0.00      B    H  
ATOM   3248  H2  HOH B1076       9.708  35.664   3.511  1.00  0.00      B    H  
ATOM   3249  O   HOH B1077      25.032  19.444  31.000  1.00  0.00      B    O  
ATOM   3250  H1  HOH B1077      24.793  19.025  30.124  1.00  0.00      B    H  
ATOM   3251  H2  HOH B1077      25.094  20.445  30.839  1.00  0.00      B    H  
ATOM   3252  O   HOH B1078      24.180  17.077  19.861  1.00  0.00      B    O  
ATOM   3253  H1  HOH B1078      25.193  16.860  19.883  1.00  0.00      B    H  
ATOM   3254  H2  HOH B1078      24.058  18.050  20.178  1.00  0.00      B    H  
ATOM   3255  O   HOH B1079      32.130  10.579  -0.018  1.00  0.00      B    O  
ATOM   3256  H1  HOH B1079      32.595  11.255   0.613  1.00  0.00      B    H  
ATOM   3257  H2  HOH B1079      32.667   9.696  -0.056  1.00  0.00      B    H  
ATOM   3258  O   HOH B1080      10.205  23.063   2.714  1.00  0.00      B    O  
ATOM   3259  H1  HOH B1080      10.225  22.980   1.704  1.00  0.00      B    H  
ATOM   3260  H2  HOH B1080       9.632  22.291   3.082  1.00  0.00      B    H  
ATOM   3261  O   HOH B1081       5.721  31.711  31.108  1.00  0.00      B    O  
ATOM   3262  H1  HOH B1081       5.462  32.665  31.066  1.00  0.00      B    H  
ATOM   3263  H2  HOH B1081       4.927  31.203  30.804  1.00  0.00      B    H  
ATOM   3264  O   HOH B1082      28.565  37.405  15.794  1.00  0.00      B    O  
ATOM   3265  H1  HOH B1082      29.330  38.001  15.647  1.00  0.00      B    H  
ATOM   3266  H2  HOH B1082      28.658  36.739  16.550  1.00  0.00      B    H  
ATOM   3267  O   HOH B1083       4.118  29.372   6.699  1.00  0.00      B    O  
ATOM   3268  H1  HOH B1083       3.885  30.243   6.216  1.00  0.00      B    H  
ATOM   3269  H2  HOH B1083       3.206  28.921   6.898  1.00  0.00      B    H  
ATOM   3270  O   HOH B1084      28.556  29.829  32.207  1.00  0.00      B    O  
ATOM   3271  H1  HOH B1084      28.983  30.500  31.552  1.00  0.00      B    H  
ATOM   3272  H2  HOH B1084      29.283  29.370  32.726  1.00  0.00      B    H  
ATOM   3273  O   HOH B1085      16.153  27.003  27.200  1.00  0.00      B    O  
ATOM   3274  H1  HOH B1085      16.921  27.474  27.719  1.00  0.00      B    H  
ATOM   3275  H2  HOH B1085      15.932  27.662  26.444  1.00  0.00      B    H  
ATOM   3276  O   HOH B1086      10.836  24.843  38.182  1.00  0.00      B    O  
ATOM   3277  H1  HOH B1086      10.551  23.917  38.581  1.00  0.00      B    H  
ATOM   3278  H2  HOH B1086      11.079  25.412  39.013  1.00  0.00      B    H  
ATOM   3279  O   HOH B1087       2.793  15.245   5.954  1.00  0.00      B    O  
ATOM   3280  H1  HOH B1087       1.800  15.312   5.812  1.00  0.00      B    H  
ATOM   3281  H2  HOH B1087       3.056  14.259   5.935  1.00  0.00      B    H  
ATOM   3282  O   HOH B1088      21.171  31.036  35.916  1.00  0.00      B    O  
ATOM   3283  H1  HOH B1088      21.249  31.640  36.739  1.00  0.00      B    H  
ATOM   3284  H2  HOH B1088      20.241  30.630  35.909  1.00  0.00      B    H  
ATOM   3285  O   HOH B1089      31.001  37.484  38.481  1.00  0.00      B    O  
ATOM   3286  H1  HOH B1089      30.433  36.686  38.113  1.00  0.00      B    H  
ATOM   3287  H2  HOH B1089      30.678  37.787  39.401  1.00  0.00      B    H  
ATOM   3288  O   HOH B1090      38.139  32.571  16.545  1.00  0.00      B    O  
ATOM   3289  H1  HOH B1090      38.909  33.210  16.541  1.00  0.00      B    H  
ATOM   3290  H2  HOH B1090      38.210  31.970  17.328  1.00  0.00      B    H  
ATOM   3291  O   HOH B1091       4.747  12.425  16.006  1.00  0.00      B    O  
ATOM   3292  H1  HOH B1091       5.187  13.069  15.334  1.00  0.00      B    H  
ATOM   3293  H2  HOH B1091       4.456  12.938  16.852  1.00  0.00      B    H  
ATOM   3294  O   HOH B1092      20.562  23.209  14.104  1.00  0.00      B    O  
ATOM   3295  H1  HOH B1092      21.031  22.317  14.182  1.00  0.00      B    H  
ATOM   3296  H2  HOH B1092      19.843  23.163  13.365  1.00  0.00      B    H  
ATOM   3297  O   HOH B1093      17.583  38.426  32.451  1.00  0.00      B    O  
ATOM   3298  H1  HOH B1093      18.394  39.070  32.441  1.00  0.00      B    H  
ATOM   3299  H2  HOH B1093      17.927  37.473  32.436  1.00  0.00      B    H  
ATOM   3300  O   HOH B1094      14.942  32.582  16.297  1.00  0.00      B    O  
ATOM   3301  H1  HOH B1094      14.033  32.576  16.818  1.00  0.00      B    H  
ATOM   3302  H2  HOH B1094      14.765  31.960  15.503  1.00  0.00      B    H  
ATOM   3303  O   HOH B1095      30.681  28.609  15.308  1.00  0.00      B    O  
ATOM   3304  H1  HOH B1095      30.411  29.447  15.809  1.00  0.00      B    H  
ATOM   3305  H2  HOH B1095      30.329  27.812  15.850  1.00  0.00      B    H  
ATOM   3306  O   HOH B1096      24.168  31.284  32.822  1.00  0.00      B    O  
ATOM   3307  H1  HOH B1096      24.346  31.909  32.028  1.00  0.00      B    H  
ATOM   3308  H2  HOH B1096      25.050  31.019  33.242  1.00  0.00      B    H  
ATOM   3309  O   HOH B1097      14.439  27.889  35.977  1.00  0.00      B    O  
ATOM   3310  H1  HOH B1097      14.451  26.869  36.011  1.00  0.00      B    H  
ATOM   3311  H2  HOH B1097      15.419  28.164  36.065  1.00  0.00      B    H  
ATOM   3312  O   HOH B1098      20.788  21.137  25.131  1.00  0.00      B    O  
ATOM   3313  H1  HOH B1098      21.252  20.944  24.273  1.00  0.00      B    H  
ATOM   3314  H2  HOH B1098      19.756  21.097  24.946  1.00  0.00      B    H  
ATOM   3315  O   HOH B1099      10.522  11.025  26.140  1.00  0.00      B    O  
ATOM   3316  H1  HOH B1099      10.417  11.009  25.097  1.00  0.00      B    H  
ATOM   3317  H2  HOH B1099       9.734  11.541  26.544  1.00  0.00      B    H  
ATOM   3318  O   HOH B1100      20.682   9.839  24.818  1.00  0.00      B    O  
ATOM   3319  H1  HOH B1100      20.222  10.672  25.092  1.00  0.00      B    H  
ATOM   3320  H2  HOH B1100      21.631  10.033  24.778  1.00  0.00      B    H  
ATOM   3321  O   HOH B1101      17.870  16.050  36.948  1.00  0.00      B    O  
ATOM   3322  H1  HOH B1101      17.981  16.304  37.935  1.00  0.00      B    H  
ATOM   3323  H2  HOH B1101      18.556  15.381  36.677  1.00  0.00      B    H  
ATOM   3324  O   HOH B1102      37.182  30.530  38.722  1.00  0.00      B    O  
ATOM   3325  H1  HOH B1102      37.749  30.896  39.515  1.00  0.00      B    H  
ATOM   3326  H2  HOH B1102      36.284  30.979  38.806  1.00  0.00      B    H  
ATOM   3327  O   HOH B1103      16.595  31.705  33.657  1.00  0.00      B    O  
ATOM   3328  H1  HOH B1103      15.607  31.471  33.614  1.00  0.00      B    H  
ATOM   3329  H2  HOH B1103      16.746  32.436  34.334  1.00  0.00      B    H  
ATOM   3330  O   HOH B1104      16.054  34.520  13.418  1.00  0.00      B    O  
ATOM   3331  H1  HOH B1104      16.786  34.689  14.130  1.00  0.00      B    H  
ATOM   3332  H2  HOH B1104      16.414  33.766  12.907  1.00  0.00      B    H  
ATOM   3333  O   HOH B1105      30.143  14.622   9.825  1.00  0.00      B    O  
ATOM   3334  H1  HOH B1105      30.776  15.180  10.422  1.00  0.00      B    H  
ATOM   3335  H2  HOH B1105      29.207  14.936   9.918  1.00  0.00      B    H  
ATOM   3336  O   HOH B1106      27.311  14.516  31.852  1.00  0.00      B    O  
ATOM   3337  H1  HOH B1106      27.147  13.840  31.143  1.00  0.00      B    H  
ATOM   3338  H2  HOH B1106      27.708  14.002  32.627  1.00  0.00      B    H  
ATOM   3339  O   HOH B1107      26.577  12.747  11.352  1.00  0.00      B    O  
ATOM   3340  H1  HOH B1107      25.656  13.153  11.470  1.00  0.00      B    H  
ATOM   3341  H2  HOH B1107      26.941  12.539  12.313  1.00  0.00      B    H  
ATOM   3342  O   HOH B1108      18.861  34.895  35.193  1.00  0.00      B    O  
ATOM   3343  H1  HOH B1108      19.353  35.706  35.472  1.00  0.00      B    H  
ATOM   3344  H2  HOH B1108      19.103  34.112  35.774  1.00  0.00      B    H  
ATOM   3345  O   HOH B1109       8.733   6.360  32.075  1.00  0.00      B    O  
ATOM   3346  H1  HOH B1109       8.615   5.426  31.695  1.00  0.00      B    H  
ATOM   3347  H2  HOH B1109       8.162   7.078  31.537  1.00  0.00      B    H  
ATOM   3348  O   HOH B1110       3.460  13.781  27.226  1.00  0.00      B    O  
ATOM   3349  H1  HOH B1110       3.271  14.339  26.391  1.00  0.00      B    H  
ATOM   3350  H2  HOH B1110       4.419  13.670  27.401  1.00  0.00      B    H  
ATOM   3351  O   HOH B1111      30.528  32.441   3.133  1.00  0.00      B    O  
ATOM   3352  H1  HOH B1111      29.846  31.909   2.548  1.00  0.00      B    H  
ATOM   3353  H2  HOH B1111      31.347  32.563   2.514  1.00  0.00      B    H  
ATOM   3354  O   HOH B1112      28.167   4.253  21.198  1.00  0.00      B    O  
ATOM   3355  H1  HOH B1112      27.624   3.891  21.939  1.00  0.00      B    H  
ATOM   3356  H2  HOH B1112      28.491   3.458  20.694  1.00  0.00      B    H  
ATOM   3357  O   HOH B1113      37.689  14.520  10.780  1.00  0.00      B    O  
ATOM   3358  H1  HOH B1113      37.297  15.334  11.206  1.00  0.00      B    H  
ATOM   3359  H2  HOH B1113      36.905  13.833  10.812  1.00  0.00      B    H  
ATOM   3360  O   HOH B1114       2.087   6.274  11.166  1.00  0.00      B    O  
ATOM   3361  H1  HOH B1114       2.412   5.672  10.464  1.00  0.00      B    H  
ATOM   3362  H2  HOH B1114       1.881   7.183  10.692  1.00  0.00      B    H  
ATOM   3363  O   HOH B1115      16.214  38.133  34.996  1.00  0.00      B    O  
ATOM   3364  H1  HOH B1115      16.507  38.338  34.017  1.00  0.00      B    H  
ATOM   3365  H2  HOH B1115      16.148  37.119  35.160  1.00  0.00      B    H  
ATOM   3366  O   HOH B1116       7.754  23.938  19.741  1.00  0.00      B    O  
ATOM   3367  H1  HOH B1116       7.987  24.583  20.524  1.00  0.00      B    H  
ATOM   3368  H2  HOH B1116       7.097  23.222  20.087  1.00  0.00      B    H  
ATOM   3369  O   HOH B1117      38.552   4.706  35.516  1.00  0.00      B    O  
ATOM   3370  H1  HOH B1117      37.809   4.161  35.274  1.00  0.00      B    H  
ATOM   3371  H2  HOH B1117      39.388   4.187  35.338  1.00  0.00      B    H  
ATOM   3372  O   HOH B1118      34.741  27.493   6.069  1.00  0.00      B    O  
ATOM   3373  H1  HOH B1118      35.578  27.649   5.429  1.00  0.00      B    H  
ATOM   3374  H2  HOH B1118      34.146  26.884   5.498  1.00  0.00      B    H  
ATOM   3375  O   HOH B1119      21.503  33.171  38.044  1.00  0.00      B    O  
ATOM   3376  H1  HOH B1119      21.779  32.941  38.967  1.00  0.00      B    H  
ATOM   3377  H2  HOH B1119      22.303  33.342  37.439  1.00  0.00      B    H  
ATOM   3378  O   HOH B1120       2.802  15.076  20.399  1.00  0.00      B    O  
ATOM   3379  H1  HOH B1120       3.063  14.673  19.524  1.00  0.00      B    H  
ATOM   3380  H2  HOH B1120       2.035  15.698  20.300  1.00  0.00      B    H  
ATOM   3381  O   HOH B1121      36.377  23.888  23.351  1.00  0.00      B    O  
ATOM   3382  H1  HOH B1121      37.177  23.936  23.926  1.00  0.00      B    H  
ATOM   3383  H2  HOH B1121      36.562  24.437  22.484  1.00  0.00      B    H  
ATOM   3384  O   HOH B1122       5.390   2.082  24.581  1.00  0.00      B    O  
ATOM   3385  H1  HOH B1122       5.440   1.083  24.257  1.00  0.00      B    H  
ATOM   3386  H2  HOH B1122       4.613   2.486  24.092  1.00  0.00      B    H  
ATOM   3387  O   HOH B1123      29.687  36.179  30.471  1.00  0.00      B    O  
ATOM   3388  H1  HOH B1123      28.929  35.770  31.031  1.00  0.00      B    H  
ATOM   3389  H2  HOH B1123      30.577  35.987  30.924  1.00  0.00      B    H  
ATOM   3390  O   HOH B1124       2.055  13.529  12.860  1.00  0.00      B    O  
ATOM   3391  H1  HOH B1124       1.718  13.381  11.948  1.00  0.00      B    H  
ATOM   3392  H2  HOH B1124       2.792  12.857  12.979  1.00  0.00      B    H  
ATOM   3393  O   HOH B1125      34.575  30.687   9.036  1.00  0.00      B    O  
ATOM   3394  H1  HOH B1125      33.877  30.140   8.569  1.00  0.00      B    H  
ATOM   3395  H2  HOH B1125      34.367  31.693   8.991  1.00  0.00      B    H  
ATOM   3396  O   HOH B1126      13.238   6.858  21.753  1.00  0.00      B    O  
ATOM   3397  H1  HOH B1126      14.103   6.523  22.029  1.00  0.00      B    H  
ATOM   3398  H2  HOH B1126      12.600   6.111  21.995  1.00  0.00      B    H  
ATOM   3399  O   HOH B1127       0.408  21.285  36.154  1.00  0.00      B    O  
ATOM   3400  H1  HOH B1127      -0.311  20.604  36.384  1.00  0.00      B    H  
ATOM   3401  H2  HOH B1127       0.830  21.582  37.003  1.00  0.00      B    H  
ATOM   3402  O   HOH B1128      27.181  30.771  20.623  1.00  0.00      B    O  
ATOM   3403  H1  HOH B1128      26.358  30.363  20.197  1.00  0.00      B    H  
ATOM   3404  H2  HOH B1128      27.072  30.723  21.658  1.00  0.00      B    H  
ATOM   3405  O   HOH B1129       2.932  16.140  29.025  1.00  0.00      B    O  
ATOM   3406  H1  HOH B1129       2.066  16.051  29.464  1.00  0.00      B    H  
ATOM   3407  H2  HOH B1129       3.080  15.338  28.374  1.00  0.00      B    H  
ATOM   3408  O   HOH B1130      10.472  23.117  31.696  1.00  0.00      B    O  
ATOM   3409  H1  HOH B1130      10.226  22.708  32.587  1.00  0.00      B    H  
ATOM   3410  H2  HOH B1130       9.918  22.670  30.990  1.00  0.00      B    H  
ATOM   3411  O   HOH B1131      29.803  23.164  11.924  1.00  0.00      B    O  
ATOM   3412  H1  HOH B1131      29.148  23.704  12.469  1.00  0.00      B    H  
ATOM   3413  H2  HOH B1131      30.752  23.579  11.924  1.00  0.00      B    H  
ATOM   3414  O   HOH B1132      36.433  36.347  22.748  1.00  0.00      B    O  
ATOM   3415  H1  HOH B1132      37.165  36.483  23.472  1.00  0.00      B    H  
ATOM   3416  H2  HOH B1132      35.985  37.257  22.647  1.00  0.00      B    H  
ATOM   3417  O   HOH B1133      20.456  15.316   0.900  1.00  0.00      B    O  
ATOM   3418  H1  HOH B1133      19.551  15.636   0.491  1.00  0.00      B    H  
ATOM   3419  H2  HOH B1133      20.256  14.461   1.387  1.00  0.00      B    H  
ATOM   3420  O   HOH B1134       0.161  22.942  16.658  1.00  0.00      B    O  
ATOM   3421  H1  HOH B1134       0.202  22.028  17.054  1.00  0.00      B    H  
ATOM   3422  H2  HOH B1134       0.524  23.637  17.295  1.00  0.00      B    H  
ATOM   3423  O   HOH B1135      11.541  24.872  25.342  1.00  0.00      B    O  
ATOM   3424  H1  HOH B1135      12.174  24.078  25.616  1.00  0.00      B    H  
ATOM   3425  H2  HOH B1135      10.976  24.559  24.622  1.00  0.00      B    H  
ATOM   3426  O   HOH B1136      25.725  10.570   6.927  1.00  0.00      B    O  
ATOM   3427  H1  HOH B1136      26.156  10.343   7.841  1.00  0.00      B    H  
ATOM   3428  H2  HOH B1136      25.570  11.588   6.903  1.00  0.00      B    H  
ATOM   3429  O   HOH B1137      14.582  15.560  29.568  1.00  0.00      B    O  
ATOM   3430  H1  HOH B1137      13.788  15.191  30.072  1.00  0.00      B    H  
ATOM   3431  H2  HOH B1137      15.436  15.522  30.090  1.00  0.00      B    H  
ATOM   3432  O   HOH B1138      23.622  17.533  25.453  1.00  0.00      B    O  
ATOM   3433  H1  HOH B1138      23.142  16.685  25.321  1.00  0.00      B    H  
ATOM   3434  H2  HOH B1138      23.952  17.773  24.490  1.00  0.00      B    H  
ATOM   3435  O   HOH B1139       6.340  15.206   9.603  1.00  0.00      B    O  
ATOM   3436  H1  HOH B1139       5.369  14.982   9.892  1.00  0.00      B    H  
ATOM   3437  H2  HOH B1139       6.280  15.935   8.952  1.00  0.00      B    H  
ATOM   3438  O   HOH B1140      29.002  15.798  27.162  1.00  0.00      B    O  
ATOM   3439  H1  HOH B1140      29.117  15.607  28.129  1.00  0.00      B    H  
ATOM   3440  H2  HOH B1140      28.703  16.740  27.049  1.00  0.00      B    H  
ATOM   3441  O   HOH B1141      18.841  29.898  34.481  1.00  0.00      B    O  
ATOM   3442  H1  HOH B1141      19.270  29.357  33.715  1.00  0.00      B    H  
ATOM   3443  H2  HOH B1141      17.846  30.079  34.244  1.00  0.00      B    H  
ATOM   3444  O   HOH B1142      25.626  15.323  28.330  1.00  0.00      B    O  
ATOM   3445  H1  HOH B1142      24.926  15.510  29.036  1.00  0.00      B    H  
ATOM   3446  H2  HOH B1142      26.339  15.995  28.482  1.00  0.00      B    H  
ATOM   3447  O   HOH B1143      16.678   2.655  15.354  1.00  0.00      B    O  
ATOM   3448  H1  HOH B1143      15.907   2.011  15.690  1.00  0.00      B    H  
ATOM   3449  H2  HOH B1143      16.528   3.473  15.956  1.00  0.00      B    H  
ATOM   3450  O   HOH B1144      28.994  19.882  17.608  1.00  0.00      B    O  
ATOM   3451  H1  HOH B1144      29.601  20.525  17.115  1.00  0.00      B    H  
ATOM   3452  H2  HOH B1144      28.047  20.194  17.512  1.00  0.00      B    H  
ATOM   3453  O   HOH B1145      14.409  31.334  27.981  1.00  0.00      B    O  
ATOM   3454  H1  HOH B1145      14.441  32.054  28.730  1.00  0.00      B    H  
ATOM   3455  H2  HOH B1145      14.346  30.485  28.486  1.00  0.00      B    H  
ATOM   3456  O   HOH B1146      11.575  35.074  15.418  1.00  0.00      B    O  
ATOM   3457  H1  HOH B1146      11.930  34.157  15.030  1.00  0.00      B    H  
ATOM   3458  H2  HOH B1146      10.939  35.474  14.712  1.00  0.00      B    H  
ATOM   3459  O   HOH B1147      34.680  33.005  11.727  1.00  0.00      B    O  
ATOM   3460  H1  HOH B1147      33.976  33.545  12.260  1.00  0.00      B    H  
ATOM   3461  H2  HOH B1147      34.237  32.850  10.849  1.00  0.00      B    H  
ATOM   3462  O   HOH B1148      35.094  15.542  27.574  1.00  0.00      B    O  
ATOM   3463  H1  HOH B1148      35.171  14.736  28.186  1.00  0.00      B    H  
ATOM   3464  H2  HOH B1148      34.507  15.209  26.802  1.00  0.00      B    H  
ATOM   3465  O   HOH B1149      25.363  30.774   3.314  1.00  0.00      B    O  
ATOM   3466  H1  HOH B1149      25.884  29.968   3.664  1.00  0.00      B    H  
ATOM   3467  H2  HOH B1149      25.666  30.939   2.355  1.00  0.00      B    H  
ATOM   3468  O   HOH B1150      22.406   2.215   5.962  1.00  0.00      B    O  
ATOM   3469  H1  HOH B1150      22.328   2.873   5.154  1.00  0.00      B    H  
ATOM   3470  H2  HOH B1150      21.512   2.391   6.460  1.00  0.00      B    H  
ATOM   3471  O   HOH B1151       0.945  16.236  10.483  1.00  0.00      B    O  
ATOM   3472  H1  HOH B1151       0.607  17.027  10.002  1.00  0.00      B    H  
ATOM   3473  H2  HOH B1151       0.154  15.595  10.477  1.00  0.00      B    H  
ATOM   3474  O   HOH B1152      34.311   1.757  34.849  1.00  0.00      B    O  
ATOM   3475  H1  HOH B1152      33.426   2.096  35.178  1.00  0.00      B    H  
ATOM   3476  H2  HOH B1152      34.118   0.908  34.377  1.00  0.00      B    H  
ATOM   3477  O   HOH B1153      21.277  18.271  39.157  1.00  0.00      B    O  
ATOM   3478  H1  HOH B1153      21.061  18.512  38.225  1.00  0.00      B    H  
ATOM   3479  H2  HOH B1153      21.876  17.417  39.048  1.00  0.00      B    H  
ATOM   3480  O   HOH B1154      25.744  19.985  11.952  1.00  0.00      B    O  
ATOM   3481  H1  HOH B1154      25.729  18.981  11.838  1.00  0.00      B    H  
ATOM   3482  H2  HOH B1154      25.105  20.438  11.286  1.00  0.00      B    H  
ATOM   3483  O   HOH B1155      34.261  18.338  12.721  1.00  0.00      B    O  
ATOM   3484  H1  HOH B1155      33.750  18.678  13.514  1.00  0.00      B    H  
ATOM   3485  H2  HOH B1155      33.624  18.427  11.867  1.00  0.00      B    H  
ATOM   3486  O   HOH B1156      13.733  26.947  20.102  1.00  0.00      B    O  
ATOM   3487  H1  HOH B1156      13.710  26.346  20.924  1.00  0.00      B    H  
ATOM   3488  H2  HOH B1156      14.324  27.689  20.377  1.00  0.00      B    H  
ATOM   3489  O   HOH B1157      12.182  36.393  25.199  1.00  0.00      B    O  
ATOM   3490  H1  HOH B1157      12.322  35.760  24.396  1.00  0.00      B    H  
ATOM   3491  H2  HOH B1157      12.116  37.364  24.858  1.00  0.00      B    H  
ATOM   3492  O   HOH B1158      36.738  16.608  29.697  1.00  0.00      B    O  
ATOM   3493  H1  HOH B1158      36.398  16.350  28.793  1.00  0.00      B    H  
ATOM   3494  H2  HOH B1158      36.156  16.085  30.364  1.00  0.00      B    H  
ATOM   3495  O   HOH B1159      28.955  35.462  21.889  1.00  0.00      B    O  
ATOM   3496  H1  HOH B1159      27.941  35.353  21.747  1.00  0.00      B    H  
ATOM   3497  H2  HOH B1159      29.162  34.912  22.689  1.00  0.00      B    H  
ATOM   3498  O   HOH B1160      20.012   4.535  18.117  1.00  0.00      B    O  
ATOM   3499  H1  HOH B1160      19.471   3.634  18.031  1.00  0.00      B    H  
ATOM   3500  H2  HOH B1160      19.358   5.301  18.199  1.00  0.00      B    H  
ATOM   3501  O   HOH B1161       3.182  26.756  17.653  1.00  0.00      B    O  
ATOM   3502  H1  HOH B1161       3.232  27.482  16.954  1.00  0.00      B    H  
ATOM   3503  H2  HOH B1161       3.273  27.172  18.631  1.00  0.00      B    H  
ATOM   3504  O   HOH B1162      18.423   5.174   9.026  1.00  0.00      B    O  
ATOM   3505  H1  HOH B1162      17.604   5.401   8.515  1.00  0.00      B    H  
ATOM   3506  H2  HOH B1162      18.149   4.418   9.686  1.00  0.00      B    H  
ATOM   3507  O   HOH B1163       8.682  13.147  38.098  1.00  0.00      B    O  
ATOM   3508  H1  HOH B1163       9.254  12.460  38.534  1.00  0.00      B    H  
ATOM   3509  H2  HOH B1163       8.656  12.986  37.099  1.00  0.00      B    H  
ATOM   3510  O   HOH B1164      18.256  18.465  35.592  1.00  0.00      B    O  
ATOM   3511  H1  HOH B1164      18.133  17.485  35.802  1.00  0.00      B    H  
ATOM   3512  H2  HOH B1164      17.996  18.998  36.415  1.00  0.00      B    H  
ATOM   3513  O   HOH B1165      10.659   9.175  15.932  1.00  0.00      B    O  
ATOM   3514  H1  HOH B1165      10.157   8.282  16.006  1.00  0.00      B    H  
ATOM   3515  H2  HOH B1165      11.046   9.359  16.900  1.00  0.00      B    H  
ATOM   3516  O   HOH B1166      18.239  20.260  26.622  1.00  0.00      B    O  
ATOM   3517  H1  HOH B1166      17.483  19.809  27.148  1.00  0.00      B    H  
ATOM   3518  H2  HOH B1166      19.035  20.311  27.269  1.00  0.00      B    H  
ATOM   3519  O   HOH B1167      29.116  18.243  19.655  1.00  0.00      B    O  
ATOM   3520  H1  HOH B1167      28.790  18.730  20.470  1.00  0.00      B    H  
ATOM   3521  H2  HOH B1167      29.020  18.883  18.856  1.00  0.00      B    H  
ATOM   3522  O   HOH B1168      12.231  25.437  12.938  1.00  0.00      B    O  
ATOM   3523  H1  HOH B1168      11.696  26.178  12.447  1.00  0.00      B    H  
ATOM   3524  H2  HOH B1168      12.686  24.896  12.213  1.00  0.00      B    H  
ATOM   3525  O   HOH B1169      36.668  23.704   4.977  1.00  0.00      B    O  
ATOM   3526  H1  HOH B1169      36.564  24.227   4.086  1.00  0.00      B    H  
ATOM   3527  H2  HOH B1169      36.734  22.749   4.641  1.00  0.00      B    H  
ATOM   3528  O   HOH B1170      27.284  35.828  25.792  1.00  0.00      B    O  
ATOM   3529  H1  HOH B1170      27.714  35.797  26.708  1.00  0.00      B    H  
ATOM   3530  H2  HOH B1170      27.086  34.853  25.526  1.00  0.00      B    H  
ATOM   3531  O   HOH B1171      14.792   7.711  13.155  1.00  0.00      B    O  
ATOM   3532  H1  HOH B1171      14.297   7.723  14.028  1.00  0.00      B    H  
ATOM   3533  H2  HOH B1171      14.050   7.580  12.468  1.00  0.00      B    H  
ATOM   3534  O   HOH B1172      15.624  28.798  20.226  1.00  0.00      B    O  
ATOM   3535  H1  HOH B1172      15.977  29.646  19.879  1.00  0.00      B    H  
ATOM   3536  H2  HOH B1172      15.685  28.132  19.485  1.00  0.00      B    H  
ATOM   3537  O   HOH B1173      34.324  36.261  34.420  1.00  0.00      B    O  
ATOM   3538  H1  HOH B1173      34.272  36.225  35.395  1.00  0.00      B    H  
ATOM   3539  H2  HOH B1173      34.019  35.393  33.986  1.00  0.00      B    H  
ATOM   3540  O   HOH B1174       4.672  34.199   4.306  1.00  0.00      B    O  
ATOM   3541  H1  HOH B1174       4.997  35.089   3.924  1.00  0.00      B    H  
ATOM   3542  H2  HOH B1174       4.337  34.465   5.220  1.00  0.00      B    H  
ATOM   3543  O   HOH B1175      26.857  21.227  14.171  1.00  0.00      B    O  
ATOM   3544  H1  HOH B1175      26.359  20.711  13.436  1.00  0.00      B    H  
ATOM   3545  H2  HOH B1175      27.336  20.516  14.751  1.00  0.00      B    H  
ATOM   3546  O   HOH B1176      32.987  35.047  15.721  1.00  0.00      B    O  
ATOM   3547  H1  HOH B1176      32.302  35.087  16.441  1.00  0.00      B    H  
ATOM   3548  H2  HOH B1176      33.626  34.343  15.943  1.00  0.00      B    H  
ATOM   3549  O   HOH B1177      26.663  28.671  30.668  1.00  0.00      B    O  
ATOM   3550  H1  HOH B1177      27.002  29.052  29.830  1.00  0.00      B    H  
ATOM   3551  H2  HOH B1177      27.342  28.797  31.459  1.00  0.00      B    H  
ATOM   3552  O   HOH B1178      34.265  33.042  25.666  1.00  0.00      B    O  
ATOM   3553  H1  HOH B1178      34.078  32.836  24.700  1.00  0.00      B    H  
ATOM   3554  H2  HOH B1178      35.129  33.500  25.763  1.00  0.00      B    H  
ATOM   3555  O   HOH B1179      12.219  34.895  31.702  1.00  0.00      B    O  
ATOM   3556  H1  HOH B1179      11.925  35.784  32.108  1.00  0.00      B    H  
ATOM   3557  H2  HOH B1179      13.190  34.734  31.925  1.00  0.00      B    H  
ATOM   3558  O   HOH B1180      17.979  16.335   6.005  1.00  0.00      B    O  
ATOM   3559  H1  HOH B1180      17.024  16.048   5.791  1.00  0.00      B    H  
ATOM   3560  H2  HOH B1180      18.498  15.541   6.313  1.00  0.00      B    H  
ATOM   3561  O   HOH B1181      20.070  37.472  23.242  1.00  0.00      B    O  
ATOM   3562  H1  HOH B1181      19.866  37.483  24.257  1.00  0.00      B    H  
ATOM   3563  H2  HOH B1181      19.446  38.227  22.897  1.00  0.00      B    H  
ATOM   3564  O   HOH B1182       3.992  23.111  29.639  1.00  0.00      B    O  
ATOM   3565  H1  HOH B1182       3.730  23.804  28.987  1.00  0.00      B    H  
ATOM   3566  H2  HOH B1182       3.194  22.484  29.763  1.00  0.00      B    H  
ATOM   3567  O   HOH B1183       2.381  20.367  32.371  1.00  0.00      B    O  
ATOM   3568  H1  HOH B1183       1.700  19.598  32.301  1.00  0.00      B    H  
ATOM   3569  H2  HOH B1183       1.893  21.196  32.742  1.00  0.00      B    H  
ATOM   3570  O   HOH B1184      30.199  27.862   5.408  1.00  0.00      B    O  
ATOM   3571  H1  HOH B1184      30.067  27.646   4.467  1.00  0.00      B    H  
ATOM   3572  H2  HOH B1184      30.107  28.854   5.534  1.00  0.00      B    H  
ATOM   3573  O   HOH B1185      33.288  11.089  20.702  1.00  0.00      B    O  
ATOM   3574  H1  HOH B1185      32.464  11.219  20.137  1.00  0.00      B    H  
ATOM   3575  H2  HOH B1185      34.098  11.472  20.290  1.00  0.00      B    H  
ATOM   3576  O   HOH B1186       4.320   9.690  25.058  1.00  0.00      B    O  
ATOM   3577  H1  HOH B1186       5.089  10.105  24.636  1.00  0.00      B    H  
ATOM   3578  H2  HOH B1186       3.639   9.388  24.436  1.00  0.00      B    H  
ATOM   3579  O   HOH B1187      23.093  33.715  35.878  1.00  0.00      B    O  
ATOM   3580  H1  HOH B1187      22.792  34.586  35.511  1.00  0.00      B    H  
ATOM   3581  H2  HOH B1187      23.603  33.284  35.141  1.00  0.00      B    H  
ATOM   3582  O   HOH B1188      15.713  10.107  15.445  1.00  0.00      B    O  
ATOM   3583  H1  HOH B1188      14.826  10.344  14.972  1.00  0.00      B    H  
ATOM   3584  H2  HOH B1188      15.491   9.616  16.290  1.00  0.00      B    H  
ATOM   3585  O   HOH B1189      37.170  27.737  20.157  1.00  0.00      B    O  
ATOM   3586  H1  HOH B1189      36.686  28.466  20.636  1.00  0.00      B    H  
ATOM   3587  H2  HOH B1189      36.958  26.866  20.596  1.00  0.00      B    H  
ATOM   3588  O   HOH B1190      16.219  38.389  25.445  1.00  0.00      B    O  
ATOM   3589  H1  HOH B1190      16.603  37.574  24.904  1.00  0.00      B    H  
ATOM   3590  H2  HOH B1190      15.421  38.070  25.985  1.00  0.00      B    H  
ATOM   3591  O   HOH B1191      35.069   0.218   7.471  1.00  0.00      B    O  
ATOM   3592  H1  HOH B1191      34.980   1.156   6.976  1.00  0.00      B    H  
ATOM   3593  H2  HOH B1191      34.995   0.404   8.492  1.00  0.00      B    H  
ATOM   3594  O   HOH B1192       4.376  22.989  33.853  1.00  0.00      B    O  
ATOM   3595  H1  HOH B1192       4.771  22.544  33.004  1.00  0.00      B    H  
ATOM   3596  H2  HOH B1192       3.342  23.042  33.717  1.00  0.00      B    H  
ATOM   3597  O   HOH B1193      31.015  37.711  25.569  1.00  0.00      B    O  
ATOM   3598  H1  HOH B1193      31.497  38.085  26.391  1.00  0.00      B    H  
ATOM   3599  H2  HOH B1193      31.381  36.743  25.508  1.00  0.00      B    H  
ATOM   3600  O   HOH B1194       5.235   8.917  27.699  1.00  0.00      B    O  
ATOM   3601  H1  HOH B1194       6.274   9.023  27.508  1.00  0.00      B    H  
ATOM   3602  H2  HOH B1194       4.753   8.953  26.806  1.00  0.00      B    H  
ATOM   3603  O   HOH B1195      21.197  38.036  13.214  1.00  0.00      B    O  
ATOM   3604  H1  HOH B1195      22.028  37.530  12.894  1.00  0.00      B    H  
ATOM   3605  H2  HOH B1195      20.860  38.643  12.451  1.00  0.00      B    H  
ATOM   3606  O   HOH B1196       4.895   3.169   4.679  1.00  0.00      B    O  
ATOM   3607  H1  HOH B1196       5.032   3.899   5.421  1.00  0.00      B    H  
ATOM   3608  H2  HOH B1196       5.313   3.403   3.778  1.00  0.00      B    H  
ATOM   3609  O   HOH B1197      23.493  15.082  30.555  1.00  0.00      B    O  
ATOM   3610  H1  HOH B1197      22.734  15.317  29.880  1.00  0.00      B    H  
ATOM   3611  H2  HOH B1197      23.033  15.022  31.404  1.00  0.00      B    H  
ATOM   3612  O   HOH B1198      21.833  37.637  16.374  1.00  0.00      B    O  
ATOM   3613  H1  HOH B1198      21.027  38.127  16.033  1.00  0.00      B    H  
ATOM   3614  H2  HOH B1198      21.663  36.637  16.150  1.00  0.00      B    H  
ATOM   3615  O   HOH B1199      32.718  36.148  28.398  1.00  0.00      B    O  
ATOM   3616  H1  HOH B1199      33.579  36.450  27.876  1.00  0.00      B    H  
ATOM   3617  H2  HOH B1199      32.964  36.263  29.383  1.00  0.00      B    H  
ATOM   3618  O   HOH B1200      11.848  15.756  21.486  1.00  0.00      B    O  
ATOM   3619  H1  HOH B1200      11.807  16.618  21.008  1.00  0.00      B    H  
ATOM   3620  H2  HOH B1200      10.974  15.260  21.284  1.00  0.00      B    H  
ATOM   3621  O   HOH B1201       0.331  18.537   9.193  1.00  0.00      B    O  
ATOM   3622  H1  HOH B1201       0.616  18.509   8.195  1.00  0.00      B    H  
ATOM   3623  H2  HOH B1201       0.774  19.306   9.617  1.00  0.00      B    H  
ATOM   3624  O   HOH B1202      27.629  17.595   7.253  1.00  0.00      B    O  
ATOM   3625  H1  HOH B1202      27.113  17.774   6.425  1.00  0.00      B    H  
ATOM   3626  H2  HOH B1202      27.553  16.614   7.456  1.00  0.00      B    H  
ATOM   3627  O   HOH B1203      31.527  12.135   9.753  1.00  0.00      B    O  
ATOM   3628  H1  HOH B1203      31.022  12.960   9.880  1.00  0.00      B    H  
ATOM   3629  H2  HOH B1203      32.379  12.349   9.317  1.00  0.00      B    H  
ATOM   3630  O   HOH B1204      18.234   1.724  34.387  1.00  0.00      B    O  
ATOM   3631  H1  HOH B1204      19.103   2.137  34.789  1.00  0.00      B    H  
ATOM   3632  H2  HOH B1204      17.996   0.972  34.996  1.00  0.00      B    H  
ATOM   3633  O   HOH B1205      18.924  20.790  21.387  1.00  0.00      B    O  
ATOM   3634  H1  HOH B1205      18.993  20.286  20.495  1.00  0.00      B    H  
ATOM   3635  H2  HOH B1205      18.725  20.121  22.129  1.00  0.00      B    H  
ATOM   3636  O   HOH B1206       7.834  37.069  38.243  1.00  0.00      B    O  
ATOM   3637  H1  HOH B1206       7.554  37.497  37.344  1.00  0.00      B    H  
ATOM   3638  H2  HOH B1206       7.128  37.225  38.953  1.00  0.00      B    H  
ATOM   3639  O   HOH B1207      30.710  24.942  36.700  1.00  0.00      B    O  
ATOM   3640  H1  HOH B1207      30.555  24.004  36.313  1.00  0.00      B    H  
ATOM   3641  H2  HOH B1207      29.837  25.289  36.860  1.00  0.00      B    H  
ATOM   3642  O   HOH B1208      25.361   4.329  13.475  1.00  0.00      B    O  
ATOM   3643  H1  HOH B1208      25.425   5.239  13.895  1.00  0.00      B    H  
ATOM   3644  H2  HOH B1208      25.542   3.658  14.247  1.00  0.00      B    H  
ATOM   3645  O   HOH B1209      21.705  15.044  32.902  1.00  0.00      B    O  
ATOM   3646  H1  HOH B1209      20.721  15.037  32.979  1.00  0.00      B    H  
ATOM   3647  H2  HOH B1209      22.189  15.393  33.720  1.00  0.00      B    H  
ATOM   3648  O   HOH B1210       9.976  15.827  12.400  1.00  0.00      B    O  
ATOM   3649  H1  HOH B1210       9.360  15.050  12.264  1.00  0.00      B    H  
ATOM   3650  H2  HOH B1210       9.793  16.467  11.647  1.00  0.00      B    H  
ATOM   3651  O   HOH B1211      12.166   9.925  11.032  1.00  0.00      B    O  
ATOM   3652  H1  HOH B1211      13.048  10.425  11.082  1.00  0.00      B    H  
ATOM   3653  H2  HOH B1211      12.450   8.951  10.885  1.00  0.00      B    H  
ATOM   3654  O   HOH B1212       7.278  34.983  16.890  1.00  0.00      B    O  
ATOM   3655  H1  HOH B1212       8.036  34.350  16.639  1.00  0.00      B    H  
ATOM   3656  H2  HOH B1212       6.634  34.400  17.442  1.00  0.00      B    H  
ATOM   3657  O   HOH B1213       8.167  17.369  16.162  1.00  0.00      B    O  
ATOM   3658  H1  HOH B1213       7.516  17.990  16.666  1.00  0.00      B    H  
ATOM   3659  H2  HOH B1213       7.911  16.371  16.385  1.00  0.00      B    H  
ATOM   3660  O   HOH B1214       8.312  23.719   5.527  1.00  0.00      B    O  
ATOM   3661  H1  HOH B1214       8.705  23.929   4.656  1.00  0.00      B    H  
ATOM   3662  H2  HOH B1214       7.266  23.696   5.398  1.00  0.00      B    H  
ATOM   3663  O   HOH B1215       7.636  15.918  19.195  1.00  0.00      B    O  
ATOM   3664  H1  HOH B1215       6.955  16.647  19.435  1.00  0.00      B    H  
ATOM   3665  H2  HOH B1215       8.543  16.339  19.098  1.00  0.00      B    H  
ATOM   3666  O   HOH B1216       8.893  31.314  27.568  1.00  0.00      B    O  
ATOM   3667  H1  HOH B1216       9.463  31.562  26.779  1.00  0.00      B    H  
ATOM   3668  H2  HOH B1216       8.561  32.153  28.057  1.00  0.00      B    H  
ATOM   3669  O   HOH B1217      12.095   3.796   0.516  1.00  0.00      B    O  
ATOM   3670  H1  HOH B1217      13.016   3.733   0.952  1.00  0.00      B    H  
ATOM   3671  H2  HOH B1217      11.521   2.986   0.776  1.00  0.00      B    H  
ATOM   3672  O   HOH B1218      20.283  37.358  35.721  1.00  0.00      B    O  
ATOM   3673  H1  HOH B1218      19.564  38.100  35.808  1.00  0.00      B    H  
ATOM   3674  H2  HOH B1218      21.064  37.636  35.193  1.00  0.00      B    H  
ATOM   3675  O   HOH B1219      30.318  32.408  37.022  1.00  0.00      B    O  
ATOM   3676  H1  HOH B1219      30.907  31.864  37.606  1.00  0.00      B    H  
ATOM   3677  H2  HOH B1219      30.525  32.153  36.071  1.00  0.00      B    H  
ATOM   3678  O   HOH B1220       2.461  25.607   4.003  1.00  0.00      B    O  
ATOM   3679  H1  HOH B1220       3.450  25.772   4.292  1.00  0.00      B    H  
ATOM   3680  H2  HOH B1220       2.284  26.031   3.091  1.00  0.00      B    H  
ATOM   3681  O   HOH B1221       4.354  20.019   0.651  1.00  0.00      B    O  
ATOM   3682  H1  HOH B1221       3.783  19.171   0.638  1.00  0.00      B    H  
ATOM   3683  H2  HOH B1221       5.028  20.037  -0.129  1.00  0.00      B    H  
ATOM   3684  O   HOH B1222      12.202  13.373  38.675  1.00  0.00      B    O  
ATOM   3685  H1  HOH B1222      12.414  14.133  39.353  1.00  0.00      B    H  
ATOM   3686  H2  HOH B1222      11.530  12.698  39.118  1.00  0.00      B    H  
ATOM   3687  O   HOH B1223      34.052  13.278  22.779  1.00  0.00      B    O  
ATOM   3688  H1  HOH B1223      33.475  12.542  22.390  1.00  0.00      B    H  
ATOM   3689  H2  HOH B1223      33.803  14.133  22.272  1.00  0.00      B    H  
ATOM   3690  O   HOH B1224      32.319  26.149  26.301  1.00  0.00      B    O  
ATOM   3691  H1  HOH B1224      31.970  26.041  27.255  1.00  0.00      B    H  
ATOM   3692  H2  HOH B1224      32.756  25.248  26.160  1.00  0.00      B    H  
ATOM   3693  O   HOH B1225       1.309  22.091  28.855  1.00  0.00      B    O  
ATOM   3694  H1  HOH B1225       1.282  22.726  28.152  1.00  0.00      B    H  
ATOM   3695  H2  HOH B1225       1.063  21.164  28.528  1.00  0.00      B    H  
ATOM   3696  O   HOH B1226       4.063   6.573  13.348  1.00  0.00      B    O  
ATOM   3697  H1  HOH B1226       3.572   5.708  13.071  1.00  0.00      B    H  
ATOM   3698  H2  HOH B1226       4.130   7.098  12.469  1.00  0.00      B    H  
ATOM   3699  O   HOH B1227      20.446   6.871   3.328  1.00  0.00      B    O  
ATOM   3700  H1  HOH B1227      20.316   6.676   2.290  1.00  0.00      B    H  
ATOM   3701  H2  HOH B1227      20.311   6.058   3.852  1.00  0.00      B    H  
ATOM   3702  O   HOH B1228      15.522  13.646   7.265  1.00  0.00      B    O  
ATOM   3703  H1  HOH B1228      16.061  13.588   6.407  1.00  0.00      B    H  
ATOM   3704  H2  HOH B1228      16.146  13.327   7.999  1.00  0.00      B    H  
ATOM   3705  O   HOH B1229      10.548  11.809  19.495  1.00  0.00      B    O  
ATOM   3706  H1  HOH B1229      10.603  12.265  18.582  1.00  0.00      B    H  
ATOM   3707  H2  HOH B1229       9.590  12.123  19.830  1.00  0.00      B    H  
ATOM   3708  O   HOH B1230      12.610   1.063  22.023  1.00  0.00      B    O  
ATOM   3709  H1  HOH B1230      13.292   1.242  22.756  1.00  0.00      B    H  
ATOM   3710  H2  HOH B1230      11.736   0.907  22.463  1.00  0.00      B    H  
ATOM   3711  O   HOH B1231      21.094  25.460  10.789  1.00  0.00      B    O  
ATOM   3712  H1  HOH B1231      20.903  25.720   9.810  1.00  0.00      B    H  
ATOM   3713  H2  HOH B1231      20.388  25.905  11.354  1.00  0.00      B    H  
ATOM   3714  O   HOH B1232      37.591  23.063  25.860  1.00  0.00      B    O  
ATOM   3715  H1  HOH B1232      37.109  22.197  26.044  1.00  0.00      B    H  
ATOM   3716  H2  HOH B1232      38.062  23.265  26.726  1.00  0.00      B    H  
ATOM   3717  O   HOH B1233      14.508  21.541   0.071  1.00  0.00      B    O  
ATOM   3718  H1  HOH B1233      14.161  21.140   1.009  1.00  0.00      B    H  
ATOM   3719  H2  HOH B1233      13.765  21.579  -0.631  1.00  0.00      B    H  
ATOM   3720  O   HOH B1234       0.598  37.517  27.091  1.00  0.00      B    O  
ATOM   3721  H1  HOH B1234       1.482  37.290  26.933  1.00  0.00      B    H  
ATOM   3722  H2  HOH B1234       0.516  38.059  27.950  1.00  0.00      B    H  
ATOM   3723  O   HOH B1235      27.936  29.585  28.208  1.00  0.00      B    O  
ATOM   3724  H1  HOH B1235      28.512  30.466  28.224  1.00  0.00      B    H  
ATOM   3725  H2  HOH B1235      28.465  28.800  27.727  1.00  0.00      B    H  
ATOM   3726  O   HOH B1236      22.678  24.360  24.914  1.00  0.00      B    O  
ATOM   3727  H1  HOH B1236      22.605  25.203  25.456  1.00  0.00      B    H  
ATOM   3728  H2  HOH B1236      22.345  23.630  25.474  1.00  0.00      B    H  
ATOM   3729  O   HOH B1237      25.986  20.263  35.651  1.00  0.00      B    O  
ATOM   3730  H1  HOH B1237      26.392  21.206  35.456  1.00  0.00      B    H  
ATOM   3731  H2  HOH B1237      26.190  19.741  34.792  1.00  0.00      B    H  
ATOM   3732  O   HOH B1238      17.652   1.093  -0.103  1.00  0.00      B    O  
ATOM   3733  H1  HOH B1238      17.085   0.570   0.584  1.00  0.00      B    H  
ATOM   3734  H2  HOH B1238      18.534   1.127   0.381  1.00  0.00      B    H  
ATOM   3735  O   HOH B1239       4.067  11.650  12.946  1.00  0.00      B    O  
ATOM   3736  H1  HOH B1239       4.849  11.936  12.417  1.00  0.00      B    H  
ATOM   3737  H2  HOH B1239       4.319  11.168  13.808  1.00  0.00      B    H  
ATOM   3738  O   HOH B1240      32.380   8.611   5.778  1.00  0.00      B    O  
ATOM   3739  H1  HOH B1240      32.107   9.460   5.263  1.00  0.00      B    H  
ATOM   3740  H2  HOH B1240      31.664   7.901   5.610  1.00  0.00      B    H  
ATOM   3741  O   HOH B1241       1.271  18.617  14.612  1.00  0.00      B    O  
ATOM   3742  H1  HOH B1241       2.252  18.821  14.511  1.00  0.00      B    H  
ATOM   3743  H2  HOH B1241       0.775  18.944  13.802  1.00  0.00      B    H  
ATOM   3744  O   HOH B1242      35.389  10.792  33.192  1.00  0.00      B    O  
ATOM   3745  H1  HOH B1242      35.722  11.695  33.477  1.00  0.00      B    H  
ATOM   3746  H2  HOH B1242      34.377  10.800  33.019  1.00  0.00      B    H  
ATOM   3747  O   HOH B1243      19.102  16.737  18.337  1.00  0.00      B    O  
ATOM   3748  H1  HOH B1243      18.486  15.974  18.470  1.00  0.00      B    H  
ATOM   3749  H2  HOH B1243      19.901  16.601  18.970  1.00  0.00      B    H  
ATOM   3750  O   HOH B1244      25.382  16.085  33.209  1.00  0.00      B    O  
ATOM   3751  H1  HOH B1244      26.196  15.489  33.073  1.00  0.00      B    H  
ATOM   3752  H2  HOH B1244      24.837  15.956  32.413  1.00  0.00      B    H  
ATOM   3753  O   HOH B1245      35.084  19.873  35.087  1.00  0.00      B    O  
ATOM   3754  H1  HOH B1245      34.885  19.382  35.899  1.00  0.00      B    H  
ATOM   3755  H2  HOH B1245      34.227  20.189  34.581  1.00  0.00      B    H  
ATOM   3756  O   HOH B1246       4.626   6.045  32.942  1.00  0.00      B    O  
ATOM   3757  H1  HOH B1246       5.123   6.495  33.727  1.00  0.00      B    H  
ATOM   3758  H2  HOH B1246       3.763   6.518  32.699  1.00  0.00      B    H  
ATOM   3759  O   HOH B1247      21.883  15.676   9.555  1.00  0.00      B    O  
ATOM   3760  H1  HOH B1247      22.070  14.967   8.820  1.00  0.00      B    H  
ATOM   3761  H2  HOH B1247      21.006  15.448  10.004  1.00  0.00      B    H  
ATOM   3762  O   HOH B1248      19.516  23.972  18.383  1.00  0.00      B    O  
ATOM   3763  H1  HOH B1248      19.077  23.334  17.766  1.00  0.00      B    H  
ATOM   3764  H2  HOH B1248      20.409  24.200  17.985  1.00  0.00      B    H  
ATOM   3765  O   HOH B1249      38.712  36.347  24.385  1.00  0.00      B    O  
ATOM   3766  H1  HOH B1249      38.373  36.381  25.347  1.00  0.00      B    H  
ATOM   3767  H2  HOH B1249      38.808  37.369  24.150  1.00  0.00      B    H  
ATOM   3768  O   HOH B1250      20.284  17.608  22.198  1.00  0.00      B    O  
ATOM   3769  H1  HOH B1250      20.432  18.638  21.997  1.00  0.00      B    H  
ATOM   3770  H2  HOH B1250      20.057  17.446  23.167  1.00  0.00      B    H  
ATOM   3771  O   HOH B1251       4.965  26.683   5.659  1.00  0.00      B    O  
ATOM   3772  H1  HOH B1251       5.326  27.601   5.976  1.00  0.00      B    H  
ATOM   3773  H2  HOH B1251       4.211  26.468   6.299  1.00  0.00      B    H  
ATOM   3774  O   HOH B1252      18.146  22.241  12.854  1.00  0.00      B    O  
ATOM   3775  H1  HOH B1252      18.378  21.215  12.833  1.00  0.00      B    H  
ATOM   3776  H2  HOH B1252      17.200  22.343  13.181  1.00  0.00      B    H  
ATOM   3777  O   HOH B1253      24.417   6.790   9.060  1.00  0.00      B    O  
ATOM   3778  H1  HOH B1253      24.844   6.430   9.946  1.00  0.00      B    H  
ATOM   3779  H2  HOH B1253      24.963   6.340   8.284  1.00  0.00      B    H  
ATOM   3780  O   HOH B1254      30.343  13.925  30.646  1.00  0.00      B    O  
ATOM   3781  H1  HOH B1254      29.702  14.608  30.175  1.00  0.00      B    H  
ATOM   3782  H2  HOH B1254      30.020  13.003  30.455  1.00  0.00      B    H  
ATOM   3783  O   HOH B1255      13.051   2.865  34.370  1.00  0.00      B    O  
ATOM   3784  H1  HOH B1255      12.567   2.230  35.047  1.00  0.00      B    H  
ATOM   3785  H2  HOH B1255      14.067   2.915  34.575  1.00  0.00      B    H  
ATOM   3786  O   HOH B1256      16.654  23.499  24.397  1.00  0.00      B    O  
ATOM   3787  H1  HOH B1256      16.035  23.999  24.975  1.00  0.00      B    H  
ATOM   3788  H2  HOH B1256      16.499  23.835  23.420  1.00  0.00      B    H  
ATOM   3789  O   HOH B1257      37.104  16.258  18.951  1.00  0.00      B    O  
ATOM   3790  H1  HOH B1257      36.915  15.694  18.101  1.00  0.00      B    H  
ATOM   3791  H2  HOH B1257      36.313  16.877  19.083  1.00  0.00      B    H  
ATOM   3792  O   HOH B1258      26.298  28.899  16.877  1.00  0.00      B    O  
ATOM   3793  H1  HOH B1258      26.662  27.983  16.562  1.00  0.00      B    H  
ATOM   3794  H2  HOH B1258      26.319  29.515  16.112  1.00  0.00      B    H  
ATOM   3795  O   HOH B1259      29.944  38.906  35.265  1.00  0.00      B    O  
ATOM   3796  H1  HOH B1259      29.397  38.877  36.083  1.00  0.00      B    H  
ATOM   3797  H2  HOH B1259      29.916  37.959  34.898  1.00  0.00      B    H  
ATOM   3798  O   HOH B1260      14.219  25.662  33.723  1.00  0.00      B    O  
ATOM   3799  H1  HOH B1260      13.256  25.861  33.662  1.00  0.00      B    H  
ATOM   3800  H2  HOH B1260      14.507  26.065  34.661  1.00  0.00      B    H  
ATOM   3801  O   HOH B1261      35.153   0.951  10.275  1.00  0.00      B    O  
ATOM   3802  H1  HOH B1261      36.076   0.579  10.475  1.00  0.00      B    H  
ATOM   3803  H2  HOH B1261      35.123   1.987  10.380  1.00  0.00      B    H  
ATOM   3804  O   HOH B1262      37.455  36.657  36.439  1.00  0.00      B    O  
ATOM   3805  H1  HOH B1262      36.907  36.926  37.236  1.00  0.00      B    H  
ATOM   3806  H2  HOH B1262      37.618  37.585  36.049  1.00  0.00      B    H  
ATOM   3807  O   HOH B1263      23.647  12.695  23.530  1.00  0.00      B    O  
ATOM   3808  H1  HOH B1263      24.034  12.178  22.759  1.00  0.00      B    H  
ATOM   3809  H2  HOH B1263      23.580  13.643  23.175  1.00  0.00      B    H  
ATOM   3810  O   HOH B1264      17.450  12.338   5.340  1.00  0.00      B    O  
ATOM   3811  H1  HOH B1264      18.063  13.087   5.607  1.00  0.00      B    H  
ATOM   3812  H2  HOH B1264      17.973  11.781   4.666  1.00  0.00      B    H  
ATOM   3813  O   HOH B1265      15.655  21.882  30.184  1.00  0.00      B    O  
ATOM   3814  H1  HOH B1265      16.484  22.523  30.076  1.00  0.00      B    H  
ATOM   3815  H2  HOH B1265      14.813  22.482  30.186  1.00  0.00      B    H  
ATOM   3816  O   HOH B1266      30.447  21.019  23.481  1.00  0.00      B    O  
ATOM   3817  H1  HOH B1266      31.179  20.343  23.650  1.00  0.00      B    H  
ATOM   3818  H2  HOH B1266      30.840  21.865  23.063  1.00  0.00      B    H  
ATOM   3819  O   HOH B1267      18.273  25.725  34.088  1.00  0.00      B    O  
ATOM   3820  H1  HOH B1267      17.546  25.833  33.362  1.00  0.00      B    H  
ATOM   3821  H2  HOH B1267      18.852  26.510  33.969  1.00  0.00      B    H  
ATOM   3822  O   HOH B1268      23.977  13.457  11.821  1.00  0.00      B    O  
ATOM   3823  H1  HOH B1268      23.790  14.051  12.568  1.00  0.00      B    H  
ATOM   3824  H2  HOH B1268      23.251  13.632  11.125  1.00  0.00      B    H  
ATOM   3825  O   HOH B1269       0.986  10.808   0.472  1.00  0.00      B    O  
ATOM   3826  H1  HOH B1269       0.957  10.117   1.227  1.00  0.00      B    H  
ATOM   3827  H2  HOH B1269       0.150  11.380   0.597  1.00  0.00      B    H  
ATOM   3828  O   HOH B1270      26.027  16.350  22.800  1.00  0.00      B    O  
ATOM   3829  H1  HOH B1270      26.657  16.313  21.974  1.00  0.00      B    H  
ATOM   3830  H2  HOH B1270      25.144  16.004  22.451  1.00  0.00      B    H  
ATOM   3831  O   HOH B1271      28.533   1.257  32.889  1.00  0.00      B    O  
ATOM   3832  H1  HOH B1271      29.485   1.198  33.245  1.00  0.00      B    H  
ATOM   3833  H2  HOH B1271      28.054   0.418  33.179  1.00  0.00      B    H  
ATOM   3834  O   HOH B1272      23.669   9.499  10.083  1.00  0.00      B    O  
ATOM   3835  H1  HOH B1272      23.609   8.832   9.381  1.00  0.00      B    H  
ATOM   3836  H2  HOH B1272      24.648   9.760  10.172  1.00  0.00      B    H  
ATOM   3837  O   HOH B1273      21.133  21.935   6.236  1.00  0.00      B    O  
ATOM   3838  H1  HOH B1273      21.556  21.312   6.902  1.00  0.00      B    H  
ATOM   3839  H2  HOH B1273      21.516  22.874   6.289  1.00  0.00      B    H  
ATOM   3840  O   HOH B1274      39.009  15.184  35.656  1.00  0.00      B    O  
ATOM   3841  H1  HOH B1274      38.132  15.723  35.829  1.00  0.00      B    H  
ATOM   3842  H2  HOH B1274      39.593  15.264  36.518  1.00  0.00      B    H  
ATOM   3843  O   HOH B1275      30.902  16.412  11.812  1.00  0.00      B    O  
ATOM   3844  H1  HOH B1275      30.209  17.026  11.446  1.00  0.00      B    H  
ATOM   3845  H2  HOH B1275      31.155  16.732  12.715  1.00  0.00      B    H  
ATOM   3846  O   HOH B1276      13.465   7.502  15.638  1.00  0.00      B    O  
ATOM   3847  H1  HOH B1276      13.110   8.236  16.186  1.00  0.00      B    H  
ATOM   3848  H2  HOH B1276      13.181   6.626  16.101  1.00  0.00      B    H  
ATOM   3849  O   HOH B1277       5.598   3.871  26.686  1.00  0.00      B    O  
ATOM   3850  H1  HOH B1277       5.495   3.144  25.956  1.00  0.00      B    H  
ATOM   3851  H2  HOH B1277       5.096   4.688  26.372  1.00  0.00      B    H  
ATOM   3852  O   HOH B1278      31.061  15.364  25.057  1.00  0.00      B    O  
ATOM   3853  H1  HOH B1278      31.685  14.625  25.340  1.00  0.00      B    H  
ATOM   3854  H2  HOH B1278      30.422  15.447  25.828  1.00  0.00      B    H  
ATOM   3855  O   HOH B1279       1.133  18.892   2.441  1.00  0.00      B    O  
ATOM   3856  H1  HOH B1279       0.317  19.354   2.041  1.00  0.00      B    H  
ATOM   3857  H2  HOH B1279       1.870  18.935   1.791  1.00  0.00      B    H  
ATOM   3858  O   HOH B1280      28.539  16.567  34.302  1.00  0.00      B    O  
ATOM   3859  H1  HOH B1280      27.957  17.319  33.957  1.00  0.00      B    H  
ATOM   3860  H2  HOH B1280      29.313  16.307  33.622  1.00  0.00      B    H  
ATOM   3861  O   HOH B1281      19.976  35.030   1.190  1.00  0.00      B    O  
ATOM   3862  H1  HOH B1281      19.938  35.450   0.294  1.00  0.00      B    H  
ATOM   3863  H2  HOH B1281      19.222  34.332   1.266  1.00  0.00      B    H  
ATOM   3864  O   HOH B1282      25.008  30.439  19.054  1.00  0.00      B    O  
ATOM   3865  H1  HOH B1282      24.131  30.634  18.494  1.00  0.00      B    H  
ATOM   3866  H2  HOH B1282      25.587  29.824  18.498  1.00  0.00      B    H  
ATOM   3867  O   HOH B1283      29.248   3.775   7.640  1.00  0.00      B    O  
ATOM   3868  H1  HOH B1283      29.862   3.458   8.363  1.00  0.00      B    H  
ATOM   3869  H2  HOH B1283      29.519   4.770   7.459  1.00  0.00      B    H  
ATOM   3870  O   HOH B1284      27.640  27.302  22.594  1.00  0.00      B    O  
ATOM   3871  H1  HOH B1284      28.513  27.178  22.097  1.00  0.00      B    H  
ATOM   3872  H2  HOH B1284      26.901  27.552  21.913  1.00  0.00      B    H  
ATOM   3873  O   HOH B1285      28.833  22.689  25.264  1.00  0.00      B    O  
ATOM   3874  H1  HOH B1285      28.789  23.432  24.574  1.00  0.00      B    H  
ATOM   3875  H2  HOH B1285      29.650  22.092  24.984  1.00  0.00      B    H  
ATOM   3876  O   HOH B1286      32.103  37.976  17.911  1.00  0.00      B    O  
ATOM   3877  H1  HOH B1286      32.906  37.403  18.238  1.00  0.00      B    H  
ATOM   3878  H2  HOH B1286      32.436  38.728  17.300  1.00  0.00      B    H  
ATOM   3879  O   HOH B1287      36.127   8.073   5.013  1.00  0.00      B    O  
ATOM   3880  H1  HOH B1287      36.275   8.230   4.017  1.00  0.00      B    H  
ATOM   3881  H2  HOH B1287      35.221   7.810   5.146  1.00  0.00      B    H  
ATOM   3882  O   HOH B1288      25.846  28.081   9.077  1.00  0.00      B    O  
ATOM   3883  H1  HOH B1288      25.154  28.433   8.424  1.00  0.00      B    H  
ATOM   3884  H2  HOH B1288      26.038  27.150   8.705  1.00  0.00      B    H  
ATOM   3885  O   HOH B1289       8.333   8.529  27.948  1.00  0.00      B    O  
ATOM   3886  H1  HOH B1289       8.042   7.708  27.436  1.00  0.00      B    H  
ATOM   3887  H2  HOH B1289       9.290   8.427  28.281  1.00  0.00      B    H  
ATOM   3888  O   HOH B1290      34.516  37.186  26.551  1.00  0.00      B    O  
ATOM   3889  H1  HOH B1290      34.742  37.439  25.600  1.00  0.00      B    H  
ATOM   3890  H2  HOH B1290      35.442  37.100  27.012  1.00  0.00      B    H  
ATOM   3891  O   HOH B1291      34.409  38.700  33.172  1.00  0.00      B    O  
ATOM   3892  H1  HOH B1291      34.364  37.851  33.737  1.00  0.00      B    H  
ATOM   3893  H2  HOH B1291      33.462  38.961  32.910  1.00  0.00      B    H  
ATOM   3894  O   HOH B1292      37.608   4.034  13.701  1.00  0.00      B    O  
ATOM   3895  H1  HOH B1292      37.224   3.092  13.671  1.00  0.00      B    H  
ATOM   3896  H2  HOH B1292      38.268   4.124  12.966  1.00  0.00      B    H  
ATOM   3897  O   HOH B1293       4.886  27.792  30.455  1.00  0.00      B    O  
ATOM   3898  H1  HOH B1293       5.829  28.055  30.132  1.00  0.00      B    H  
ATOM   3899  H2  HOH B1293       4.470  27.260  29.719  1.00  0.00      B    H  
ATOM   3900  O   HOH B1294      35.603  32.546  19.714  1.00  0.00      B    O  
ATOM   3901  H1  HOH B1294      36.246  33.199  20.086  1.00  0.00      B    H  
ATOM   3902  H2  HOH B1294      34.734  32.996  19.497  1.00  0.00      B    H  
ATOM   3903  O   HOH B1295      13.718  18.325  28.558  1.00  0.00      B    O  
ATOM   3904  H1  HOH B1295      12.905  18.356  29.184  1.00  0.00      B    H  
ATOM   3905  H2  HOH B1295      14.179  17.474  28.615  1.00  0.00      B    H  
ATOM   3906  O   HOH B1296      29.173   8.030   8.170  1.00  0.00      B    O  
ATOM   3907  H1  HOH B1296      28.441   7.813   8.851  1.00  0.00      B    H  
ATOM   3908  H2  HOH B1296      29.427   9.032   8.313  1.00  0.00      B    H  
ATOM   3909  O   HOH B1297      22.969  27.697   4.324  1.00  0.00      B    O  
ATOM   3910  H1  HOH B1297      23.547  28.078   3.559  1.00  0.00      B    H  
ATOM   3911  H2  HOH B1297      22.031  27.903   4.236  1.00  0.00      B    H  
ATOM   3912  O   HOH B1298       3.333   6.442  38.710  1.00  0.00      B    O  
ATOM   3913  H1  HOH B1298       2.461   6.074  38.877  1.00  0.00      B    H  
ATOM   3914  H2  HOH B1298       3.530   6.242  37.719  1.00  0.00      B    H  
ATOM   3915  O   HOH B1299      37.740   1.230   2.045  1.00  0.00      B    O  
ATOM   3916  H1  HOH B1299      37.737   0.200   1.986  1.00  0.00      B    H  
ATOM   3917  H2  HOH B1299      37.601   1.555   1.095  1.00  0.00      B    H  
ATOM   3918  O   HOH B1300      22.676  28.824  10.678  1.00  0.00      B    O  
ATOM   3919  H1  HOH B1300      21.860  29.324  11.001  1.00  0.00      B    H  
ATOM   3920  H2  HOH B1300      23.450  28.873  11.356  1.00  0.00      B    H  
ATOM   3921  O   HOH B1301       0.447  16.834  20.712  1.00  0.00      B    O  
ATOM   3922  H1  HOH B1301       0.481  17.620  21.343  1.00  0.00      B    H  
ATOM   3923  H2  HOH B1301      -0.263  16.906  19.969  1.00  0.00      B    H  
ATOM   3924  O   HOH B1302      10.904  20.213  25.486  1.00  0.00      B    O  
ATOM   3925  H1  HOH B1302      11.721  19.687  25.395  1.00  0.00      B    H  
ATOM   3926  H2  HOH B1302      10.183  19.828  24.845  1.00  0.00      B    H  
ATOM   3927  O   HOH B1303      30.066  33.584  23.589  1.00  0.00      B    O  
ATOM   3928  H1  HOH B1303      30.585  34.352  24.044  1.00  0.00      B    H  
ATOM   3929  H2  HOH B1303      30.463  33.376  22.646  1.00  0.00      B    H  
ATOM   3930  O   HOH B1304      13.280  12.208  29.066  1.00  0.00      B    O  
ATOM   3931  H1  HOH B1304      13.964  12.090  29.769  1.00  0.00      B    H  
ATOM   3932  H2  HOH B1304      12.488  11.733  29.405  1.00  0.00      B    H  
ATOM   3933  O   HOH B1305      16.661   6.165  37.469  1.00  0.00      B    O  
ATOM   3934  H1  HOH B1305      16.742   6.306  36.509  1.00  0.00      B    H  
ATOM   3935  H2  HOH B1305      17.317   5.424  37.666  1.00  0.00      B    H  
ATOM   3936  O   HOH B1306      30.700   3.365   9.694  1.00  0.00      B    O  
ATOM   3937  H1  HOH B1306      30.783   4.130  10.323  1.00  0.00      B    H  
ATOM   3938  H2  HOH B1306      31.317   2.643  10.019  1.00  0.00      B    H  
ATOM   3939  O   HOH B1307      36.660  13.220   4.403  1.00  0.00      B    O  
ATOM   3940  H1  HOH B1307      37.511  13.200   3.830  1.00  0.00      B    H  
ATOM   3941  H2  HOH B1307      36.003  13.958   4.090  1.00  0.00      B    H  
ATOM   3942  O   HOH B1308       4.056   5.846  25.617  1.00  0.00      B    O  
ATOM   3943  H1  HOH B1308       3.350   6.266  26.183  1.00  0.00      B    H  
ATOM   3944  H2  HOH B1308       3.898   6.295  24.725  1.00  0.00      B    H  
ATOM   3945  O   HOH B1309       2.077   9.158  15.140  1.00  0.00      B    O  
ATOM   3946  H1  HOH B1309       1.477   8.632  15.681  1.00  0.00      B    H  
ATOM   3947  H2  HOH B1309       1.880  10.144  15.291  1.00  0.00      B    H  
ATOM   3948  O   HOH B1310      16.284  38.336   1.389  1.00  0.00      B    O  
ATOM   3949  H1  HOH B1310      16.898  37.776   1.911  1.00  0.00      B    H  
ATOM   3950  H2  HOH B1310      15.466  38.657   1.971  1.00  0.00      B    H  
ATOM   3951  O   HOH B1311      22.072  14.115   5.542  1.00  0.00      B    O  
ATOM   3952  H1  HOH B1311      22.466  14.017   6.482  1.00  0.00      B    H  
ATOM   3953  H2  HOH B1311      22.885  14.211   4.865  1.00  0.00      B    H  
ATOM   3954  O   HOH B1312       1.204  25.196  38.161  1.00  0.00      B    O  
ATOM   3955  H1  HOH B1312       0.650  25.496  37.309  1.00  0.00      B    H  
ATOM   3956  H2  HOH B1312       1.926  24.445  37.833  1.00  0.00      B    H  
ATOM   3957  O   HOH B1313      22.634  23.364  11.634  1.00  0.00      B    O  
ATOM   3958  H1  HOH B1313      22.067  24.146  11.304  1.00  0.00      B    H  
ATOM   3959  H2  HOH B1313      22.190  23.004  12.512  1.00  0.00      B    H  
ATOM   3960  O   HOH B1314       5.521   6.497  30.198  1.00  0.00      B    O  
ATOM   3961  H1  HOH B1314       5.265   6.365  31.182  1.00  0.00      B    H  
ATOM   3962  H2  HOH B1314       4.715   6.579  29.643  1.00  0.00      B    H  
ATOM   3963  O   HOH B1315       1.423  20.451  23.774  1.00  0.00      B    O  
ATOM   3964  H1  HOH B1315       0.790  21.071  23.284  1.00  0.00      B    H  
ATOM   3965  H2  HOH B1315       2.335  20.618  23.430  1.00  0.00      B    H  
ATOM   3966  O   HOH B1316      38.042   9.607  37.211  1.00  0.00      B    O  
ATOM   3967  H1  HOH B1316      38.994   9.331  37.321  1.00  0.00      B    H  
ATOM   3968  H2  HOH B1316      37.984  10.042  36.298  1.00  0.00      B    H  
ATOM   3969  O   HOH B1317      26.043   0.720   8.414  1.00  0.00      B    O  
ATOM   3970  H1  HOH B1317      25.177   0.568   8.936  1.00  0.00      B    H  
ATOM   3971  H2  HOH B1317      26.406  -0.167   8.077  1.00  0.00      B    H  
ATOM   3972  O   HOH B1318      38.753  28.675   4.994  1.00  0.00      B    O  
ATOM   3973  H1  HOH B1318      38.997  29.583   4.671  1.00  0.00      B    H  
ATOM   3974  H2  HOH B1318      37.978  28.334   4.448  1.00  0.00      B    H  
ATOM   3975  O   HOH B1319      26.511  16.943  25.565  1.00  0.00      B    O  
ATOM   3976  H1  HOH B1319      25.612  16.885  26.059  1.00  0.00      B    H  
ATOM   3977  H2  HOH B1319      26.298  16.804  24.553  1.00  0.00      B    H  
ATOM   3978  O   HOH B1320       2.375  38.484  21.754  1.00  0.00      B    O  
ATOM   3979  H1  HOH B1320       2.423  38.598  22.779  1.00  0.00      B    H  
ATOM   3980  H2  HOH B1320       2.107  37.529  21.649  1.00  0.00      B    H  
ATOM   3981  O   HOH B1321      35.624  31.403   5.223  1.00  0.00      B    O  
ATOM   3982  H1  HOH B1321      35.947  32.358   5.107  1.00  0.00      B    H  
ATOM   3983  H2  HOH B1321      35.668  31.185   6.240  1.00  0.00      B    H  
ATOM   3984  O   HOH B1322       1.994  24.470  17.897  1.00  0.00      B    O  
ATOM   3985  H1  HOH B1322       2.390  25.383  17.888  1.00  0.00      B    H  
ATOM   3986  H2  HOH B1322       2.768  23.832  17.737  1.00  0.00      B    H  
ATOM   3987  O   HOH B1323      13.249  20.629   2.290  1.00  0.00      B    O  
ATOM   3988  H1  HOH B1323      12.452  20.041   2.169  1.00  0.00      B    H  
ATOM   3989  H2  HOH B1323      13.782  20.206   3.055  1.00  0.00      B    H  
ATOM   3990  O   HOH B1324      29.783  38.276   1.631  1.00  0.00      B    O  
ATOM   3991  H1  HOH B1324      29.178  38.799   1.058  1.00  0.00      B    H  
ATOM   3992  H2  HOH B1324      29.817  38.653   2.590  1.00  0.00      B    H  
ATOM   3993  O   HOH B1325      10.604   0.057  23.420  1.00  0.00      B    O  
ATOM   3994  H1  HOH B1325      10.544   0.180  24.442  1.00  0.00      B    H  
ATOM   3995  H2  HOH B1325       9.716   0.335  23.086  1.00  0.00      B    H  
ATOM   3996  O   HOH B1326      12.212  13.028  21.741  1.00  0.00      B    O  
ATOM   3997  H1  HOH B1326      11.960  12.569  20.885  1.00  0.00      B    H  
ATOM   3998  H2  HOH B1326      12.343  14.005  21.612  1.00  0.00      B    H  
ATOM   3999  O   HOH B1327      14.937  16.912   0.182  1.00  0.00      B    O  
ATOM   4000  H1  HOH B1327      15.046  16.355  -0.651  1.00  0.00      B    H  
ATOM   4001  H2  HOH B1327      15.823  17.273   0.484  1.00  0.00      B    H  
ATOM   4002  O   HOH B1328      36.731  27.370  17.389  1.00  0.00      B    O  
ATOM   4003  H1  HOH B1328      37.662  27.142  17.125  1.00  0.00      B    H  
ATOM   4004  H2  HOH B1328      36.785  27.863  18.274  1.00  0.00      B    H  
ATOM   4005  O   HOH B1329       3.640   6.617  16.246  1.00  0.00      B    O  
ATOM   4006  H1  HOH B1329       3.349   7.080  15.365  1.00  0.00      B    H  
ATOM   4007  H2  HOH B1329       4.235   5.848  16.053  1.00  0.00      B    H  
ATOM   4008  O   HOH B1330      33.031  31.414  18.688  1.00  0.00      B    O  
ATOM   4009  H1  HOH B1330      32.158  30.957  18.940  1.00  0.00      B    H  
ATOM   4010  H2  HOH B1330      32.974  32.356  18.865  1.00  0.00      B    H  
ATOM   4011  O   HOH B1331      26.767  35.050  11.174  1.00  0.00      B    O  
ATOM   4012  H1  HOH B1331      26.886  35.060  10.156  1.00  0.00      B    H  
ATOM   4013  H2  HOH B1331      26.266  35.814  11.510  1.00  0.00      B    H  
ATOM   4014  O   HOH B1332      12.757  21.497  36.757  1.00  0.00      B    O  
ATOM   4015  H1  HOH B1332      12.207  21.069  37.488  1.00  0.00      B    H  
ATOM   4016  H2  HOH B1332      12.550  20.994  35.917  1.00  0.00      B    H  
ATOM   4017  O   HOH B1333      33.707   7.854  35.443  1.00  0.00      B    O  
ATOM   4018  H1  HOH B1333      34.503   7.559  35.971  1.00  0.00      B    H  
ATOM   4019  H2  HOH B1333      33.118   7.030  35.205  1.00  0.00      B    H  
ATOM   4020  O   HOH B1334      10.167  27.501  28.489  1.00  0.00      B    O  
ATOM   4021  H1  HOH B1334       9.406  27.223  27.848  1.00  0.00      B    H  
ATOM   4022  H2  HOH B1334      10.376  26.739  29.110  1.00  0.00      B    H  
ATOM   4023  O   HOH B1335       3.221  12.496   6.286  1.00  0.00      B    O  
ATOM   4024  H1  HOH B1335       3.156  12.721   7.278  1.00  0.00      B    H  
ATOM   4025  H2  HOH B1335       4.161  12.469   6.087  1.00  0.00      B    H  
ATOM   4026  O   HOH B1336       5.253  30.063  16.500  1.00  0.00      B    O  
ATOM   4027  H1  HOH B1336       5.383  30.773  15.765  1.00  0.00      B    H  
ATOM   4028  H2  HOH B1336       4.293  29.798  16.448  1.00  0.00      B    H  
ATOM   4029  O   HOH B1337      33.221  14.747  12.041  1.00  0.00      B    O  
ATOM   4030  H1  HOH B1337      32.945  15.460  12.785  1.00  0.00      B    H  
ATOM   4031  H2  HOH B1337      32.782  15.016  11.196  1.00  0.00      B    H  
ATOM   4032  O   HOH B1338      30.843  21.852  30.049  1.00  0.00      B    O  
ATOM   4033  H1  HOH B1338      31.590  22.410  29.663  1.00  0.00      B    H  
ATOM   4034  H2  HOH B1338      30.023  22.431  30.067  1.00  0.00      B    H  
ATOM   4035  O   HOH B1339       5.046  19.334  33.317  1.00  0.00      B    O  
ATOM   4036  H1  HOH B1339       5.178  20.246  32.924  1.00  0.00      B    H  
ATOM   4037  H2  HOH B1339       4.013  19.209  33.383  1.00  0.00      B    H  
ATOM   4038  O   HOH B1340      10.642  26.647   5.350  1.00  0.00      B    O  
ATOM   4039  H1  HOH B1340      11.003  27.545   5.706  1.00  0.00      B    H  
ATOM   4040  H2  HOH B1340      11.225  25.873   5.737  1.00  0.00      B    H  
ATOM   4041  O   HOH B1341      15.324   2.358  37.207  1.00  0.00      B    O  
ATOM   4042  H1  HOH B1341      15.737   1.623  37.771  1.00  0.00      B    H  
ATOM   4043  H2  HOH B1341      15.815   2.500  36.412  1.00  0.00      B    H  
ATOM   4044  O   HOH B1342      30.232  26.949  24.621  1.00  0.00      B    O  
ATOM   4045  H1  HOH B1342      29.926  27.526  25.421  1.00  0.00      B    H  
ATOM   4046  H2  HOH B1342      31.071  26.469  24.953  1.00  0.00      B    H  
ATOM   4047  O   HOH B1343       7.189  19.501   9.003  1.00  0.00      B    O  
ATOM   4048  H1  HOH B1343       6.224  19.623   9.365  1.00  0.00      B    H  
ATOM   4049  H2  HOH B1343       7.746  20.280   9.217  1.00  0.00      B    H  
ATOM   4050  O   HOH B1344      31.924   8.761  17.271  1.00  0.00      B    O  
ATOM   4051  H1  HOH B1344      31.166   8.259  16.754  1.00  0.00      B    H  
ATOM   4052  H2  HOH B1344      32.338   9.371  16.517  1.00  0.00      B    H  
ATOM   4053  O   HOH B1345       9.311   2.067  37.157  1.00  0.00      B    O  
ATOM   4054  H1  HOH B1345       9.900   1.856  37.929  1.00  0.00      B    H  
ATOM   4055  H2  HOH B1345       8.563   2.716  37.396  1.00  0.00      B    H  
ATOM   4056  O   HOH B1346      20.500   5.084  25.019  1.00  0.00      B    O  
ATOM   4057  H1  HOH B1346      20.094   5.154  24.107  1.00  0.00      B    H  
ATOM   4058  H2  HOH B1346      21.148   5.881  25.025  1.00  0.00      B    H  
ATOM   4059  O   HOH B1347      39.197  22.591   6.737  1.00  0.00      B    O  
ATOM   4060  H1  HOH B1347      39.113  21.607   6.612  1.00  0.00      B    H  
ATOM   4061  H2  HOH B1347      38.552  23.071   6.120  1.00  0.00      B    H  
ATOM   4062  O   HOH B1348       0.411  15.133  16.503  1.00  0.00      B    O  
ATOM   4063  H1  HOH B1348       0.318  14.197  16.868  1.00  0.00      B    H  
ATOM   4064  H2  HOH B1348      -0.275  15.236  15.773  1.00  0.00      B    H  
ATOM   4065  O   HOH B1349      20.073   4.179  27.444  1.00  0.00      B    O  
ATOM   4066  H1  HOH B1349      19.022   4.161  27.474  1.00  0.00      B    H  
ATOM   4067  H2  HOH B1349      20.372   4.639  26.577  1.00  0.00      B    H  
ATOM   4068  O   HOH B1350      22.551   0.978  19.219  1.00  0.00      B    O  
ATOM   4069  H1  HOH B1350      22.221   0.004  19.000  1.00  0.00      B    H  
ATOM   4070  H2  HOH B1350      22.867   1.487  18.435  1.00  0.00      B    H  
ATOM   4071  O   HOH B1351       5.202  17.215  19.404  1.00  0.00      B    O  
ATOM   4072  H1  HOH B1351       4.486  17.827  19.136  1.00  0.00      B    H  
ATOM   4073  H2  HOH B1351       4.979  16.339  18.923  1.00  0.00      B    H  
ATOM   4074  O   HOH B1352      16.183  15.213  34.174  1.00  0.00      B    O  
ATOM   4075  H1  HOH B1352      15.394  15.348  33.492  1.00  0.00      B    H  
ATOM   4076  H2  HOH B1352      15.885  15.675  34.987  1.00  0.00      B    H  
ATOM   4077  O   HOH B1353      13.462  27.247   8.662  1.00  0.00      B    O  
ATOM   4078  H1  HOH B1353      13.519  27.252   9.685  1.00  0.00      B    H  
ATOM   4079  H2  HOH B1353      13.883  26.355   8.423  1.00  0.00      B    H  
ATOM   4080  O   HOH B1354      36.919  34.933  32.037  1.00  0.00      B    O  
ATOM   4081  H1  HOH B1354      36.875  34.974  31.018  1.00  0.00      B    H  
ATOM   4082  H2  HOH B1354      36.015  34.672  32.425  1.00  0.00      B    H  
ATOM   4083  O   HOH B1355      31.977   5.301  14.907  1.00  0.00      B    O  
ATOM   4084  H1  HOH B1355      31.377   5.466  15.756  1.00  0.00      B    H  
ATOM   4085  H2  HOH B1355      31.352   4.933  14.193  1.00  0.00      B    H  
ATOM   4086  O   HOH B1356      24.089  11.340  38.163  1.00  0.00      B    O  
ATOM   4087  H1  HOH B1356      24.969  11.167  38.702  1.00  0.00      B    H  
ATOM   4088  H2  HOH B1356      23.466  10.591  38.375  1.00  0.00      B    H  
ATOM   4089  O   HOH B1357      27.021   8.973  14.376  1.00  0.00      B    O  
ATOM   4090  H1  HOH B1357      27.193   8.705  15.322  1.00  0.00      B    H  
ATOM   4091  H2  HOH B1357      26.048   8.965  14.172  1.00  0.00      B    H  
ATOM   4092  O   HOH B1358      17.325   3.874  22.196  1.00  0.00      B    O  
ATOM   4093  H1  HOH B1358      16.853   3.458  21.429  1.00  0.00      B    H  
ATOM   4094  H2  HOH B1358      17.837   3.103  22.589  1.00  0.00      B    H  
ATOM   4095  O   HOH B1359      30.151  10.499  11.603  1.00  0.00      B    O  
ATOM   4096  H1  HOH B1359      30.626  10.825  10.788  1.00  0.00      B    H  
ATOM   4097  H2  HOH B1359      30.719  10.817  12.417  1.00  0.00      B    H  
ATOM   4098  O   HOH B1360      25.974   1.216  23.050  1.00  0.00      B    O  
ATOM   4099  H1  HOH B1360      26.272   0.333  23.435  1.00  0.00      B    H  
ATOM   4100  H2  HOH B1360      25.265   1.052  22.348  1.00  0.00      B    H  
ATOM   4101  O   HOH B1361      33.028  17.980   3.765  1.00  0.00      B    O  
ATOM   4102  H1  HOH B1361      32.704  17.663   2.866  1.00  0.00      B    H  
ATOM   4103  H2  HOH B1361      32.167  18.121   4.284  1.00  0.00      B    H  
ATOM   4104  O   HOH B1362      16.285  20.075   9.491  1.00  0.00      B    O  
ATOM   4105  H1  HOH B1362      15.931  19.369  10.131  1.00  0.00      B    H  
ATOM   4106  H2  HOH B1362      17.201  19.716   9.217  1.00  0.00      B    H  
ATOM   4107  O   HOH B1363      24.626  28.282  22.866  1.00  0.00      B    O  
ATOM   4108  H1  HOH B1363      24.831  28.244  23.839  1.00  0.00      B    H  
ATOM   4109  H2  HOH B1363      24.515  27.339  22.480  1.00  0.00      B    H  
ATOM   4110  O   HOH B1364      10.022  25.725  30.758  1.00  0.00      B    O  
ATOM   4111  H1  HOH B1364      10.340  24.822  31.163  1.00  0.00      B    H  
ATOM   4112  H2  HOH B1364       9.076  25.776  31.077  1.00  0.00      B    H  
ATOM   4113  O   HOH B1365      16.242   2.225  32.492  1.00  0.00      B    O  
ATOM   4114  H1  HOH B1365      17.057   1.839  32.989  1.00  0.00      B    H  
ATOM   4115  H2  HOH B1365      15.940   1.593  31.780  1.00  0.00      B    H  
ATOM   4116  O   HOH B1366      14.835  32.061   9.899  1.00  0.00      B    O  
ATOM   4117  H1  HOH B1366      15.638  31.434   9.997  1.00  0.00      B    H  
ATOM   4118  H2  HOH B1366      14.551  31.995   8.932  1.00  0.00      B    H  
ATOM   4119  O   HOH B1367      37.207   3.718  32.062  1.00  0.00      B    O  
ATOM   4120  H1  HOH B1367      38.127   3.408  31.791  1.00  0.00      B    H  
ATOM   4121  H2  HOH B1367      36.637   3.822  31.260  1.00  0.00      B    H  
ATOM   4122  O   HOH B1368      19.502  17.638  24.807  1.00  0.00      B    O  
ATOM   4123  H1  HOH B1368      19.310  18.295  25.528  1.00  0.00      B    H  
ATOM   4124  H2  HOH B1368      19.978  16.801  25.189  1.00  0.00      B    H  
ATOM   4125  O   HOH B1369       9.916  26.981  36.748  1.00  0.00      B    O  
ATOM   4126  H1  HOH B1369       9.097  27.156  37.330  1.00  0.00      B    H  
ATOM   4127  H2  HOH B1369      10.489  26.273  37.205  1.00  0.00      B    H  
ATOM   4128  O   HOH B1370      11.195  18.358  35.014  1.00  0.00      B    O  
ATOM   4129  H1  HOH B1370      11.876  17.667  35.393  1.00  0.00      B    H  
ATOM   4130  H2  HOH B1370      10.846  18.011  34.154  1.00  0.00      B    H  
ATOM   4131  O   HOH B1371      27.767  18.687  14.908  1.00  0.00      B    O  
ATOM   4132  H1  HOH B1371      27.926  18.390  13.960  1.00  0.00      B    H  
ATOM   4133  H2  HOH B1371      28.529  18.336  15.418  1.00  0.00      B    H  
ATOM   4134  O   HOH B1372       9.384  33.984  35.114  1.00  0.00      B    O  
ATOM   4135  H1  HOH B1372       8.530  34.372  34.814  1.00  0.00      B    H  
ATOM   4136  H2  HOH B1372       9.844  33.727  34.248  1.00  0.00      B    H  
ATOM   4137  O   HOH B1373      21.991  15.486  28.431  1.00  0.00      B    O  
ATOM   4138  H1  HOH B1373      21.021  15.779  28.287  1.00  0.00      B    H  
ATOM   4139  H2  HOH B1373      22.242  14.864  27.677  1.00  0.00      B    H  
ATOM   4140  O   HOH B1374      30.086   3.682  28.410  1.00  0.00      B    O  
ATOM   4141  H1  HOH B1374      29.440   4.231  27.896  1.00  0.00      B    H  
ATOM   4142  H2  HOH B1374      29.581   2.887  28.689  1.00  0.00      B    H  
ATOM   4143  O   HOH B1375      15.139  12.013  32.253  1.00  0.00      B    O  
ATOM   4144  H1  HOH B1375      15.962  12.232  32.804  1.00  0.00      B    H  
ATOM   4145  H2  HOH B1375      15.265  11.046  32.061  1.00  0.00      B    H  
ATOM   4146  O   HOH B1376       1.012  34.739  16.891  1.00  0.00      B    O  
ATOM   4147  H1  HOH B1376       0.339  35.184  17.561  1.00  0.00      B    H  
ATOM   4148  H2  HOH B1376       1.898  35.326  16.855  1.00  0.00      B    H  
ATOM   4149  O   HOH B1377       3.395  20.127  29.908  1.00  0.00      B    O  
ATOM   4150  H1  HOH B1377       4.006  19.334  29.954  1.00  0.00      B    H  
ATOM   4151  H2  HOH B1377       3.035  20.290  30.834  1.00  0.00      B    H  
ATOM   4152  O   HOH B1378       6.674   6.806  34.965  1.00  0.00      B    O  
ATOM   4153  H1  HOH B1378       6.719   6.412  35.885  1.00  0.00      B    H  
ATOM   4154  H2  HOH B1378       7.536   6.553  34.539  1.00  0.00      B    H  
ATOM   4155  O   HOH B1379      25.688  13.138  26.950  1.00  0.00      B    O  
ATOM   4156  H1  HOH B1379      26.475  13.083  26.279  1.00  0.00      B    H  
ATOM   4157  H2  HOH B1379      25.652  14.109  27.333  1.00  0.00      B    H  
ATOM   4158  O   HOH B1380      29.961  34.319   1.156  1.00  0.00      B    O  
ATOM   4159  H1  HOH B1380      29.963  33.730   1.928  1.00  0.00      B    H  
ATOM   4160  H2  HOH B1380      29.272  35.024   1.284  1.00  0.00      B    H  
ATOM   4161  O   HOH B1381      24.783  33.053  30.946  1.00  0.00      B    O  
ATOM   4162  H1  HOH B1381      25.555  33.649  30.655  1.00  0.00      B    H  
ATOM   4163  H2  HOH B1381      24.130  33.042  30.139  1.00  0.00      B    H  
ATOM   4164  O   HOH B1382      34.471   2.377   5.873  1.00  0.00      B    O  
ATOM   4165  H1  HOH B1382      33.917   3.207   5.920  1.00  0.00      B    H  
ATOM   4166  H2  HOH B1382      35.059   2.530   5.035  1.00  0.00      B    H  
ATOM   4167  O   HOH B1383       5.013  13.124  24.521  1.00  0.00      B    O  
ATOM   4168  H1  HOH B1383       5.535  12.375  24.907  1.00  0.00      B    H  
ATOM   4169  H2  HOH B1383       4.505  12.781  23.694  1.00  0.00      B    H  
ATOM   4170  O   HOH B1384      13.288  18.440  25.945  1.00  0.00      B    O  
ATOM   4171  H1  HOH B1384      13.090  17.434  25.817  1.00  0.00      B    H  
ATOM   4172  H2  HOH B1384      13.482  18.577  26.926  1.00  0.00      B    H  
ATOM   4173  O   HOH B1385      26.625   3.868  23.531  1.00  0.00      B    O  
ATOM   4174  H1  HOH B1385      26.173   2.937  23.395  1.00  0.00      B    H  
ATOM   4175  H2  HOH B1385      27.014   3.838  24.494  1.00  0.00      B    H  
ATOM   4176  O   HOH B1386       8.937  17.504  10.051  1.00  0.00      B    O  
ATOM   4177  H1  HOH B1386       9.110  16.740   9.411  1.00  0.00      B    H  
ATOM   4178  H2  HOH B1386       8.423  18.227   9.583  1.00  0.00      B    H  
ATOM   4179  O   HOH B1387       3.503   5.265  36.167  1.00  0.00      B    O  
ATOM   4180  H1  HOH B1387       3.056   4.547  35.587  1.00  0.00      B    H  
ATOM   4181  H2  HOH B1387       3.320   6.166  35.694  1.00  0.00      B    H  
ATOM   4182  O   HOH B1388       8.473   4.831  21.182  1.00  0.00      B    O  
ATOM   4183  H1  HOH B1388       7.995   4.182  20.537  1.00  0.00      B    H  
ATOM   4184  H2  HOH B1388       7.856   4.892  22.051  1.00  0.00      B    H  
ATOM   4185  O   HOH B1389      15.937   5.136  16.523  1.00  0.00      B    O  
ATOM   4186  H1  HOH B1389      14.978   5.229  16.154  1.00  0.00      B    H  
ATOM   4187  H2  HOH B1389      16.028   5.795  17.307  1.00  0.00      B    H  
ATOM   4188  O   HOH B1390      26.487  20.437   2.694  1.00  0.00      B    O  
ATOM   4189  H1  HOH B1390      27.099  21.149   3.025  1.00  0.00      B    H  
ATOM   4190  H2  HOH B1390      25.565  20.839   2.655  1.00  0.00      B    H  
ATOM   4191  O   HOH B1391      35.973  29.432  15.744  1.00  0.00      B    O  
ATOM   4192  H1  HOH B1391      36.552  28.786  16.215  1.00  0.00      B    H  
ATOM   4193  H2  HOH B1391      35.229  29.534  16.463  1.00  0.00      B    H  
ATOM   4194  O   HOH B1392       6.695   3.961  19.238  1.00  0.00      B    O  
ATOM   4195  H1  HOH B1392       7.142   4.547  18.487  1.00  0.00      B    H  
ATOM   4196  H2  HOH B1392       5.782   3.914  18.924  1.00  0.00      B    H  
ATOM   4197  O   HOH B1393      27.945  21.983  27.822  1.00  0.00      B    O  
ATOM   4198  H1  HOH B1393      28.147  22.551  26.995  1.00  0.00      B    H  
ATOM   4199  H2  HOH B1393      28.679  21.294  27.889  1.00  0.00      B    H  
ATOM   4200  O   HOH B1394      19.113  28.817   5.936  1.00  0.00      B    O  
ATOM   4201  H1  HOH B1394      18.090  28.596   5.876  1.00  0.00      B    H  
ATOM   4202  H2  HOH B1394      19.425  28.854   6.919  1.00  0.00      B    H  
ATOM   4203  O   HOH B1395      15.324  15.536   4.800  1.00  0.00      B    O  
ATOM   4204  H1  HOH B1395      14.568  14.950   4.365  1.00  0.00      B    H  
ATOM   4205  H2  HOH B1395      14.906  15.994   5.606  1.00  0.00      B    H  
ATOM   4206  O   HOH B1396      16.396  10.060  20.545  1.00  0.00      B    O  
ATOM   4207  H1  HOH B1396      17.116  10.544  21.087  1.00  0.00      B    H  
ATOM   4208  H2  HOH B1396      16.631   9.084  20.618  1.00  0.00      B    H  
ATOM   4209  O   HOH B1397      24.199  10.598  15.779  1.00  0.00      B    O  
ATOM   4210  H1  HOH B1397      23.741  10.216  14.956  1.00  0.00      B    H  
ATOM   4211  H2  HOH B1397      24.838  11.251  15.444  1.00  0.00      B    H  
ATOM   4212  O   HOH B1398      12.773  21.609  31.424  1.00  0.00      B    O  
ATOM   4213  H1  HOH B1398      11.833  21.933  31.365  1.00  0.00      B    H  
ATOM   4214  H2  HOH B1398      12.880  21.163  32.325  1.00  0.00      B    H  
ATOM   4215  O   HOH B1399      27.033  33.288  18.785  1.00  0.00      B    O  
ATOM   4216  H1  HOH B1399      26.275  32.818  19.273  1.00  0.00      B    H  
ATOM   4217  H2  HOH B1399      27.758  32.528  18.509  1.00  0.00      B    H  
ATOM   4218  O   HOH B1400      10.076  36.124  21.751  1.00  0.00      B    O  
ATOM   4219  H1  HOH B1400       9.980  35.444  21.004  1.00  0.00      B    H  
ATOM   4220  H2  HOH B1400       9.627  36.960  21.433  1.00  0.00      B    H  
ATOM   4221  O   HOH B1401      27.588  10.760   4.603  1.00  0.00      B    O  
ATOM   4222  H1  HOH B1401      27.609  10.048   3.866  1.00  0.00      B    H  
ATOM   4223  H2  HOH B1401      26.996  10.466   5.353  1.00  0.00      B    H  
ATOM   4224  O   HOH B1402      19.349  21.593  36.746  1.00  0.00      B    O  
ATOM   4225  H1  HOH B1402      18.588  21.349  37.369  1.00  0.00      B    H  
ATOM   4226  H2  HOH B1402      18.911  22.039  35.954  1.00  0.00      B    H  
ATOM   4227  O   HOH B1403      15.325  31.451  24.327  1.00  0.00      B    O  
ATOM   4228  H1  HOH B1403      14.372  31.485  24.613  1.00  0.00      B    H  
ATOM   4229  H2  HOH B1403      15.779  32.045  24.951  1.00  0.00      B    H  
ATOM   4230  O   HOH B1404      32.796   3.598  33.084  1.00  0.00      B    O  
ATOM   4231  H1  HOH B1404      33.754   3.817  33.128  1.00  0.00      B    H  
ATOM   4232  H2  HOH B1404      32.553   3.423  32.138  1.00  0.00      B    H  
ATOM   4233  O   HOH B1405      34.120  32.691  22.822  1.00  0.00      B    O  
ATOM   4234  H1  HOH B1405      33.819  33.449  22.226  1.00  0.00      B    H  
ATOM   4235  H2  HOH B1405      35.003  32.368  22.513  1.00  0.00      B    H  
ATOM   4236  O   HOH B1406      17.014  18.054  12.825  1.00  0.00      B    O  
ATOM   4237  H1  HOH B1406      16.415  18.199  13.685  1.00  0.00      B    H  
ATOM   4238  H2  HOH B1406      16.388  18.023  12.054  1.00  0.00      B    H  
ATOM   4239  O   HOH B1407      29.023  10.291   0.593  1.00  0.00      B    O  
ATOM   4240  H1  HOH B1407      29.258   9.551   1.248  1.00  0.00      B    H  
ATOM   4241  H2  HOH B1407      29.748  10.973   0.667  1.00  0.00      B    H  
ATOM   4242  O   HOH B1408      31.967  25.344  16.578  1.00  0.00      B    O  
ATOM   4243  H1  HOH B1408      32.491  25.440  15.705  1.00  0.00      B    H  
ATOM   4244  H2  HOH B1408      32.415  26.024  17.168  1.00  0.00      B    H  
ATOM   4245  O   HOH B1409      21.894   1.431  32.276  1.00  0.00      B    O  
ATOM   4246  H1  HOH B1409      21.736   1.234  33.227  1.00  0.00      B    H  
ATOM   4247  H2  HOH B1409      20.968   1.301  31.839  1.00  0.00      B    H  
ATOM   4248  O   HOH B1410       8.908  19.368  20.303  1.00  0.00      B    O  
ATOM   4249  H1  HOH B1410       9.774  18.881  20.377  1.00  0.00      B    H  
ATOM   4250  H2  HOH B1410       9.041  20.024  19.546  1.00  0.00      B    H  
ATOM   4251  O   HOH B1411       9.531  39.212  33.566  1.00  0.00      B    O  
ATOM   4252  H1  HOH B1411      10.055  38.380  33.319  1.00  0.00      B    H  
ATOM   4253  H2  HOH B1411      10.069  39.812  34.231  1.00  0.00      B    H  
ATOM   4254  O   HOH B1412      28.335  28.617  13.805  1.00  0.00      B    O  
ATOM   4255  H1  HOH B1412      28.250  27.686  13.453  1.00  0.00      B    H  
ATOM   4256  H2  HOH B1412      29.219  28.731  14.312  1.00  0.00      B    H  
ATOM   4257  O   HOH B1413      29.338  24.531  23.375  1.00  0.00      B    O  
ATOM   4258  H1  HOH B1413      29.448  25.489  23.796  1.00  0.00      B    H  
ATOM   4259  H2  HOH B1413      30.264  24.216  23.085  1.00  0.00      B    H  
ATOM   4260  O   HOH B1414      22.671  18.979  29.342  1.00  0.00      B    O  
ATOM   4261  H1  HOH B1414      22.190  18.138  29.698  1.00  0.00      B    H  
ATOM   4262  H2  HOH B1414      22.644  19.675  30.105  1.00  0.00      B    H  
ATOM   4263  O   HOH B1415       2.171   1.468   9.052  1.00  0.00      B    O  
ATOM   4264  H1  HOH B1415       1.262   1.354   9.475  1.00  0.00      B    H  
ATOM   4265  H2  HOH B1415       2.396   2.400   8.992  1.00  0.00      B    H  
ATOM   4266  O   HOH B1416      30.585  33.273  20.878  1.00  0.00      B    O  
ATOM   4267  H1  HOH B1416      29.924  33.964  20.562  1.00  0.00      B    H  
ATOM   4268  H2  HOH B1416      31.522  33.650  20.660  1.00  0.00      B    H  
ATOM   4269  O   HOH B1417      25.737  11.960  20.900  1.00  0.00      B    O  
ATOM   4270  H1  HOH B1417      25.379  12.796  20.439  1.00  0.00      B    H  
ATOM   4271  H2  HOH B1417      26.349  12.220  21.605  1.00  0.00      B    H  
ATOM   4272  O   HOH B1418      21.218   9.589   4.129  1.00  0.00      B    O  
ATOM   4273  H1  HOH B1418      21.977   9.725   4.740  1.00  0.00      B    H  
ATOM   4274  H2  HOH B1418      21.050   8.592   4.054  1.00  0.00      B    H  
ATOM   4275  O   HOH B1419      36.074   8.998   2.571  1.00  0.00      B    O  
ATOM   4276  H1  HOH B1419      36.057   9.751   1.913  1.00  0.00      B    H  
ATOM   4277  H2  HOH B1419      36.406   8.139   2.122  1.00  0.00      B    H  
ATOM   4278  O   HOH B1420      14.156   0.890   2.652  1.00  0.00      B    O  
ATOM   4279  H1  HOH B1420      13.319   0.457   2.249  1.00  0.00      B    H  
ATOM   4280  H2  HOH B1420      14.553   1.524   1.973  1.00  0.00      B    H  
ATOM   4281  O   HOH B1421      23.949  26.148  10.707  1.00  0.00      B    O  
ATOM   4282  H1  HOH B1421      23.881  27.156  10.554  1.00  0.00      B    H  
ATOM   4283  H2  HOH B1421      23.021  25.802  10.538  1.00  0.00      B    H  
ATOM   4284  O   HOH B1422      13.407   2.913  11.860  1.00  0.00      B    O  
ATOM   4285  H1  HOH B1422      13.016   3.842  11.913  1.00  0.00      B    H  
ATOM   4286  H2  HOH B1422      14.362   2.958  12.131  1.00  0.00      B    H  
ATOM   4287  O   HOH B1423       6.029   1.356   2.932  1.00  0.00      B    O  
ATOM   4288  H1  HOH B1423       5.053   1.449   2.642  1.00  0.00      B    H  
ATOM   4289  H2  HOH B1423       5.912   0.930   3.880  1.00  0.00      B    H  
ATOM   4290  O   HOH B1424      37.634  21.702  14.773  1.00  0.00      B    O  
ATOM   4291  H1  HOH B1424      38.096  21.919  13.917  1.00  0.00      B    H  
ATOM   4292  H2  HOH B1424      38.102  22.145  15.584  1.00  0.00      B    H  
ATOM   4293  O   HOH B1425      30.925  14.507   7.293  1.00  0.00      B    O  
ATOM   4294  H1  HOH B1425      30.727  15.404   6.886  1.00  0.00      B    H  
ATOM   4295  H2  HOH B1425      30.544  14.453   8.231  1.00  0.00      B    H  
ATOM   4296  O   HOH B1426      15.356  29.302   8.082  1.00  0.00      B    O  
ATOM   4297  H1  HOH B1426      14.556  28.668   8.123  1.00  0.00      B    H  
ATOM   4298  H2  HOH B1426      16.128  28.714   7.969  1.00  0.00      B    H  
ATOM   4299  O   HOH B1427      11.333  10.522   3.133  1.00  0.00      B    O  
ATOM   4300  H1  HOH B1427      11.099   9.832   3.844  1.00  0.00      B    H  
ATOM   4301  H2  HOH B1427      12.291  10.757   3.258  1.00  0.00      B    H  
ATOM   4302  O   HOH B1428      28.869  31.123  18.701  1.00  0.00      B    O  
ATOM   4303  H1  HOH B1428      28.186  30.682  19.345  1.00  0.00      B    H  
ATOM   4304  H2  HOH B1428      29.760  31.077  19.172  1.00  0.00      B    H  
ATOM   4305  O   HOH B1429      38.117  31.625  24.164  1.00  0.00      B    O  
ATOM   4306  H1  HOH B1429      37.437  31.360  24.889  1.00  0.00      B    H  
ATOM   4307  H2  HOH B1429      38.897  30.962  24.307  1.00  0.00      B    H  
ATOM   4308  O   HOH B1430       8.696  30.649  16.863  1.00  0.00      B    O  
ATOM   4309  H1  HOH B1430       9.651  30.450  17.149  1.00  0.00      B    H  
ATOM   4310  H2  HOH B1430       8.325  29.805  16.433  1.00  0.00      B    H  
ATOM   4311  O   HOH B1431       7.078  10.949  22.261  1.00  0.00      B    O  
ATOM   4312  H1  HOH B1431       6.917  10.823  23.267  1.00  0.00      B    H  
ATOM   4313  H2  HOH B1431       7.715  10.165  21.970  1.00  0.00      B    H  
ATOM   4314  O   HOH B1432      26.658  30.541  34.061  1.00  0.00      B    O  
ATOM   4315  H1  HOH B1432      26.024  29.700  34.103  1.00  0.00      B    H  
ATOM   4316  H2  HOH B1432      27.413  30.318  33.345  1.00  0.00      B    H  
ATOM   4317  O   HOH B1433      26.756   6.312  27.259  1.00  0.00      B    O  
ATOM   4318  H1  HOH B1433      26.321   7.108  26.754  1.00  0.00      B    H  
ATOM   4319  H2  HOH B1433      26.017   5.865  27.752  1.00  0.00      B    H  
ATOM   4320  O   HOH B1434      32.307  16.173  14.281  1.00  0.00      B    O  
ATOM   4321  H1  HOH B1434      32.519  17.046  14.689  1.00  0.00      B    H  
ATOM   4322  H2  HOH B1434      32.438  15.430  14.921  1.00  0.00      B    H  
ATOM   4323  O   HOH B1435       5.845   3.805  29.283  1.00  0.00      B    O  
ATOM   4324  H1  HOH B1435       5.774   4.757  29.629  1.00  0.00      B    H  
ATOM   4325  H2  HOH B1435       5.837   3.776  28.224  1.00  0.00      B    H  
ATOM   4326  O   HOH B1436       0.833  32.208   5.799  1.00  0.00      B    O  
ATOM   4327  H1  HOH B1436       0.642  31.680   6.685  1.00  0.00      B    H  
ATOM   4328  H2  HOH B1436       0.318  31.709   5.052  1.00  0.00      B    H  
ATOM   4329  O   HOH B1437      11.502  14.758  33.330  1.00  0.00      B    O  
ATOM   4330  H1  HOH B1437      12.182  14.044  33.100  1.00  0.00      B    H  
ATOM   4331  H2  HOH B1437      11.372  14.802  34.355  1.00  0.00      B    H  
ATOM   4332  O   HOH B1438       2.470  32.337   8.314  1.00  0.00      B    O  
ATOM   4333  H1  HOH B1438       1.551  31.934   8.382  1.00  0.00      B    H  
ATOM   4334  H2  HOH B1438       2.690  32.492   7.329  1.00  0.00      B    H  
ATOM   4335  O   HOH B1439      29.696  35.508  13.214  1.00  0.00      B    O  
ATOM   4336  H1  HOH B1439      30.018  35.859  14.122  1.00  0.00      B    H  
ATOM   4337  H2  HOH B1439      29.242  36.271  12.778  1.00  0.00      B    H  
ATOM   4338  O   HOH B1440       0.407  17.883   6.488  1.00  0.00      B    O  
ATOM   4339  H1  HOH B1440       0.777  18.584   5.781  1.00  0.00      B    H  
ATOM   4340  H2  HOH B1440       0.223  17.036   5.953  1.00  0.00      B    H  
ATOM   4341  O   HOH B1441      39.000  31.091   3.587  1.00  0.00      B    O  
ATOM   4342  H1  HOH B1441      39.860  31.505   3.258  1.00  0.00      B    H  
ATOM   4343  H2  HOH B1441      38.256  31.523   3.056  1.00  0.00      B    H  
ATOM   4344  O   HOH B1442      32.766  27.168  30.389  1.00  0.00      B    O  
ATOM   4345  H1  HOH B1442      32.511  26.587  29.593  1.00  0.00      B    H  
ATOM   4346  H2  HOH B1442      33.740  27.386  30.296  1.00  0.00      B    H  
ATOM   4347  O   HOH B1443       8.704   3.337  31.085  1.00  0.00      B    O  
ATOM   4348  H1  HOH B1443       7.949   2.762  30.667  1.00  0.00      B    H  
ATOM   4349  H2  HOH B1443       8.638   3.166  32.115  1.00  0.00      B    H  
ATOM   4350  O   HOH B1444       1.632   3.750  34.156  1.00  0.00      B    O  
ATOM   4351  H1  HOH B1444       1.838   3.984  33.204  1.00  0.00      B    H  
ATOM   4352  H2  HOH B1444       1.589   2.739  34.238  1.00  0.00      B    H  
ATOM   4353  O   HOH B1445       4.760  21.259  36.301  1.00  0.00      B    O  
ATOM   4354  H1  HOH B1445       5.513  20.596  36.056  1.00  0.00      B    H  
ATOM   4355  H2  HOH B1445       4.786  21.934  35.589  1.00  0.00      B    H  
ATOM   4356  O   HOH B1446      37.143   6.905   8.921  1.00  0.00      B    O  
ATOM   4357  H1  HOH B1446      36.655   6.628   9.775  1.00  0.00      B    H  
ATOM   4358  H2  HOH B1446      36.582   6.566   8.130  1.00  0.00      B    H  
ATOM   4359  O   HOH B1447       7.975  31.843  24.014  1.00  0.00      B    O  
ATOM   4360  H1  HOH B1447       8.096  31.019  24.532  1.00  0.00      B    H  
ATOM   4361  H2  HOH B1447       8.504  31.844  23.186  1.00  0.00      B    H  
ATOM   4362  O   HOH B1448      35.233  10.911   5.428  1.00  0.00      B    O  
ATOM   4363  H1  HOH B1448      35.893  10.114   5.212  1.00  0.00      B    H  
ATOM   4364  H2  HOH B1448      35.724  11.758   5.050  1.00  0.00      B    H  
ATOM   4365  O   HOH B1449       7.245  31.638  19.037  1.00  0.00      B    O  
ATOM   4366  H1  HOH B1449       8.043  32.096  19.501  1.00  0.00      B    H  
ATOM   4367  H2  HOH B1449       7.649  31.081  18.242  1.00  0.00      B    H  
ATOM   4368  O   HOH B1450       7.813  27.008  38.346  1.00  0.00      B    O  
ATOM   4369  H1  HOH B1450       6.800  27.249  38.234  1.00  0.00      B    H  
ATOM   4370  H2  HOH B1450       8.086  27.423  39.236  1.00  0.00      B    H  
ATOM   4371  O   HOH B1451      12.036  15.143  30.578  1.00  0.00      B    O  
ATOM   4372  H1  HOH B1451      11.561  15.252  29.674  1.00  0.00      B    H  
ATOM   4373  H2  HOH B1451      11.344  14.861  31.288  1.00  0.00      B    H  
ATOM   4374  O   HOH B1452      14.165  31.348  32.023  1.00  0.00      B    O  
ATOM   4375  H1  HOH B1452      13.962  32.234  31.509  1.00  0.00      B    H  
ATOM   4376  H2  HOH B1452      13.317  30.966  32.450  1.00  0.00      B    H  
ATOM   4377  O   HOH B1453      17.798   3.309   5.271  1.00  0.00      B    O  
ATOM   4378  H1  HOH B1453      17.746   2.915   6.221  1.00  0.00      B    H  
ATOM   4379  H2  HOH B1453      18.138   2.490   4.636  1.00  0.00      B    H  
ATOM   4380  O   HOH B1454      12.452  13.413  15.855  1.00  0.00      B    O  
ATOM   4381  H1  HOH B1454      13.431  13.470  16.057  1.00  0.00      B    H  
ATOM   4382  H2  HOH B1454      12.295  13.928  14.990  1.00  0.00      B    H  
ATOM   4383  O   HOH B1455      10.379  27.830  33.132  1.00  0.00      B    O  
ATOM   4384  H1  HOH B1455      10.144  28.295  33.985  1.00  0.00      B    H  
ATOM   4385  H2  HOH B1455      10.625  26.853  33.312  1.00  0.00      B    H  
ATOM   4386  O   HOH B1456      35.781   2.346  23.276  1.00  0.00      B    O  
ATOM   4387  H1  HOH B1456      35.599   1.623  23.993  1.00  0.00      B    H  
ATOM   4388  H2  HOH B1456      35.759   3.330  23.632  1.00  0.00      B    H  
ATOM   4389  O   HOH B1457      33.418  37.320   9.891  1.00  0.00      B    O  
ATOM   4390  H1  HOH B1457      34.198  37.380  10.516  1.00  0.00      B    H  
ATOM   4391  H2  HOH B1457      33.814  37.077   9.035  1.00  0.00      B    H  
ATOM   4392  O   HOH B1458       1.867  28.859  36.939  1.00  0.00      B    O  
ATOM   4393  H1  HOH B1458       2.109  29.098  37.859  1.00  0.00      B    H  
ATOM   4394  H2  HOH B1458       2.551  28.162  36.529  1.00  0.00      B    H  
ATOM   4395  O   HOH B1459      26.352   0.562  30.136  1.00  0.00      B    O  
ATOM   4396  H1  HOH B1459      26.798   1.463  30.141  1.00  0.00      B    H  
ATOM   4397  H2  HOH B1459      26.594   0.043  29.289  1.00  0.00      B    H  
ATOM   4398  O   HOH B1460      29.157  24.059  29.203  1.00  0.00      B    O  
ATOM   4399  H1  HOH B1460      28.675  24.612  29.886  1.00  0.00      B    H  
ATOM   4400  H2  HOH B1460      28.498  23.593  28.703  1.00  0.00      B    H  
ATOM   4401  O   HOH B1461      25.091   2.274   6.256  1.00  0.00      B    O  
ATOM   4402  H1  HOH B1461      25.535   1.607   6.853  1.00  0.00      B    H  
ATOM   4403  H2  HOH B1461      24.035   2.009   6.261  1.00  0.00      B    H  
ATOM   4404  O   HOH B1462      29.681   4.384  13.393  1.00  0.00      B    O  
ATOM   4405  H1  HOH B1462      29.037   4.956  13.912  1.00  0.00      B    H  
ATOM   4406  H2  HOH B1462      29.106   3.602  13.014  1.00  0.00      B    H  
ATOM   4407  O   HOH B1463      32.098   5.825  34.543  1.00  0.00      B    O  
ATOM   4408  H1  HOH B1463      32.643   5.243  33.930  1.00  0.00      B    H  
ATOM   4409  H2  HOH B1463      31.323   5.321  34.919  1.00  0.00      B    H  
ATOM   4410  O   HOH B1464      35.132  36.447  18.589  1.00  0.00      B    O  
ATOM   4411  H1  HOH B1464      35.287  37.428  18.664  1.00  0.00      B    H  
ATOM   4412  H2  HOH B1464      34.916  36.211  17.639  1.00  0.00      B    H  
ATOM   4413  O   HOH B1465      18.478  25.818  16.625  1.00  0.00      B    O  
ATOM   4414  H1  HOH B1465      18.737  25.175  17.308  1.00  0.00      B    H  
ATOM   4415  H2  HOH B1465      19.223  25.934  15.961  1.00  0.00      B    H  
ATOM   4416  O   HOH B1466       6.810  16.074  26.391  1.00  0.00      B    O  
ATOM   4417  H1  HOH B1466       6.566  15.865  25.414  1.00  0.00      B    H  
ATOM   4418  H2  HOH B1466       7.487  16.830  26.484  1.00  0.00      B    H  
ATOM   4419  O   HOH B1467      18.987   9.173   7.936  1.00  0.00      B    O  
ATOM   4420  H1  HOH B1467      19.785   8.921   8.566  1.00  0.00      B    H  
ATOM   4421  H2  HOH B1467      18.941   8.496   7.190  1.00  0.00      B    H  
ATOM   4422  O   HOH B1468      14.466  31.275  39.307  1.00  0.00      B    O  
ATOM   4423  H1  HOH B1468      14.348  32.254  39.566  1.00  0.00      B    H  
ATOM   4424  H2  HOH B1468      14.516  31.254  38.289  1.00  0.00      B    H  
ATOM   4425  O   HOH B1469      33.530  19.937   7.663  1.00  0.00      B    O  
ATOM   4426  H1  HOH B1469      33.029  20.726   7.235  1.00  0.00      B    H  
ATOM   4427  H2  HOH B1469      34.099  19.541   6.956  1.00  0.00      B    H  
ATOM   4428  O   HOH B1470      36.279  30.514  28.097  1.00  0.00      B    O  
ATOM   4429  H1  HOH B1470      35.954  30.665  27.157  1.00  0.00      B    H  
ATOM   4430  H2  HOH B1470      37.285  30.504  28.011  1.00  0.00      B    H  
ATOM   4431  O   HOH B1471      19.785  21.977   3.006  1.00  0.00      B    O  
ATOM   4432  H1  HOH B1471      19.182  21.964   3.779  1.00  0.00      B    H  
ATOM   4433  H2  HOH B1471      20.067  21.051   2.862  1.00  0.00      B    H  
ATOM   4434  O   HOH B1472       6.818  19.524  35.626  1.00  0.00      B    O  
ATOM   4435  H1  HOH B1472       7.684  18.992  35.739  1.00  0.00      B    H  
ATOM   4436  H2  HOH B1472       6.564  19.594  34.671  1.00  0.00      B    H  
ATOM   4437  O   HOH B1473      27.557   7.599  10.522  1.00  0.00      B    O  
ATOM   4438  H1  HOH B1473      28.152   7.849  11.311  1.00  0.00      B    H  
ATOM   4439  H2  HOH B1473      27.167   6.645  10.714  1.00  0.00      B    H  
ATOM   4440  O   HOH B1474      20.005   0.675  26.074  1.00  0.00      B    O  
ATOM   4441  H1  HOH B1474      20.818   0.996  26.596  1.00  0.00      B    H  
ATOM   4442  H2  HOH B1474      20.053  -0.359  26.050  1.00  0.00      B    H  
ATOM   4443  O   HOH B1475      37.644   1.208  27.030  1.00  0.00      B    O  
ATOM   4444  H1  HOH B1475      37.054   1.348  27.880  1.00  0.00      B    H  
ATOM   4445  H2  HOH B1475      38.062   2.112  26.780  1.00  0.00      B    H  
ATOM   4446  O   HOH B1476      37.844   7.813  18.851  1.00  0.00      B    O  
ATOM   4447  H1  HOH B1476      37.041   7.745  19.463  1.00  0.00      B    H  
ATOM   4448  H2  HOH B1476      38.606   7.530  19.469  1.00  0.00      B    H  
ATOM   4449  O   HOH B1477      16.298   6.031   7.452  1.00  0.00      B    O  
ATOM   4450  H1  HOH B1477      15.668   6.676   7.038  1.00  0.00      B    H  
ATOM   4451  H2  HOH B1477      15.827   5.202   7.559  1.00  0.00      B    H  
ATOM   4452  O   HOH B1478      34.101   9.928   7.496  1.00  0.00      B    O  
ATOM   4453  H1  HOH B1478      33.529   9.190   7.051  1.00  0.00      B    H  
ATOM   4454  H2  HOH B1478      34.591  10.497   6.819  1.00  0.00      B    H  
ATOM   4455  O   HOH B1479       3.041  14.053   2.699  1.00  0.00      B    O  
ATOM   4456  H1  HOH B1479       3.839  14.633   3.067  1.00  0.00      B    H  
ATOM   4457  H2  HOH B1479       3.155  13.076   2.928  1.00  0.00      B    H  
ATOM   4458  O   HOH B1480      11.402   5.906  26.930  1.00  0.00      B    O  
ATOM   4459  H1  HOH B1480      11.370   6.298  27.879  1.00  0.00      B    H  
ATOM   4460  H2  HOH B1480      11.993   5.107  26.992  1.00  0.00      B    H  
ATOM   4461  O   HOH B1481       3.968  31.095  27.608  1.00  0.00      B    O  
ATOM   4462  H1  HOH B1481       3.824  30.762  28.580  1.00  0.00      B    H  
ATOM   4463  H2  HOH B1481       4.698  31.779  27.567  1.00  0.00      B    H  
ATOM   4464  O   HOH B1482       1.875   8.832   9.710  1.00  0.00      B    O  
ATOM   4465  H1  HOH B1482       2.813   9.067  10.028  1.00  0.00      B    H  
ATOM   4466  H2  HOH B1482       1.218   9.461  10.128  1.00  0.00      B    H  
ATOM   4467  O   HOH B1483      31.579  20.706  13.341  1.00  0.00      B    O  
ATOM   4468  H1  HOH B1483      30.941  21.024  12.622  1.00  0.00      B    H  
ATOM   4469  H2  HOH B1483      32.489  20.777  12.979  1.00  0.00      B    H  
ATOM   4470  O   HOH B1484      32.380  19.167  19.524  1.00  0.00      B    O  
ATOM   4471  H1  HOH B1484      31.505  19.657  19.357  1.00  0.00      B    H  
ATOM   4472  H2  HOH B1484      32.400  18.367  18.892  1.00  0.00      B    H  
ATOM   4473  O   HOH B1485      22.427   3.675   3.675  1.00  0.00      B    O  
ATOM   4474  H1  HOH B1485      21.802   4.310   4.121  1.00  0.00      B    H  
ATOM   4475  H2  HOH B1485      23.100   4.227   3.148  1.00  0.00      B    H  
ATOM   4476  O   HOH B1486       0.016  29.748  28.081  1.00  0.00      B    O  
ATOM   4477  H1  HOH B1486       0.343  30.178  27.277  1.00  0.00      B    H  
ATOM   4478  H2  HOH B1486       0.415  30.225  28.846  1.00  0.00      B    H  
ATOM   4479  O   HOH B1487       3.648   7.905  18.639  1.00  0.00      B    O  
ATOM   4480  H1  HOH B1487       4.564   8.073  19.071  1.00  0.00      B    H  
ATOM   4481  H2  HOH B1487       3.758   7.377  17.722  1.00  0.00      B    H  
ATOM   4482  O   HOH B1488       3.823  17.703  16.406  1.00  0.00      B    O  
ATOM   4483  H1  HOH B1488       4.140  18.290  15.645  1.00  0.00      B    H  
ATOM   4484  H2  HOH B1488       3.272  16.954  16.075  1.00  0.00      B    H  
ATOM   4485  O   HOH B1489      23.558  33.770  19.513  1.00  0.00      B    O  
ATOM   4486  H1  HOH B1489      22.663  33.340  19.642  1.00  0.00      B    H  
ATOM   4487  H2  HOH B1489      23.580  34.726  19.779  1.00  0.00      B    H  
ATOM   4488  O   HOH B1490      17.338  34.968  27.511  1.00  0.00      B    O  
ATOM   4489  H1  HOH B1490      18.324  35.148  27.247  1.00  0.00      B    H  
ATOM   4490  H2  HOH B1490      17.010  34.196  26.926  1.00  0.00      B    H  
ATOM   4491  O   HOH B1491      24.841   0.956  34.193  1.00  0.00      B    O  
ATOM   4492  H1  HOH B1491      25.064   1.936  33.903  1.00  0.00      B    H  
ATOM   4493  H2  HOH B1491      25.456   0.412  33.610  1.00  0.00      B    H  
ATOM   4494  O   HOH B1492      16.961  37.720  13.067  1.00  0.00      B    O  
ATOM   4495  H1  HOH B1492      16.502  36.913  12.685  1.00  0.00      B    H  
ATOM   4496  H2  HOH B1492      16.224  38.367  13.256  1.00  0.00      B    H  
ATOM   4497  O   HOH B1493      24.429   2.848  30.205  1.00  0.00      B    O  
ATOM   4498  H1  HOH B1493      23.495   2.900  29.706  1.00  0.00      B    H  
ATOM   4499  H2  HOH B1493      25.093   2.434  29.578  1.00  0.00      B    H  
ATOM   4500  O   HOH B1494      27.671  30.764  10.953  1.00  0.00      B    O  
ATOM   4501  H1  HOH B1494      28.418  30.805  11.655  1.00  0.00      B    H  
ATOM   4502  H2  HOH B1494      27.925  29.999  10.258  1.00  0.00      B    H  
ATOM   4503  O   HOH B1495       2.415   2.927  39.075  1.00  0.00      B    O  
ATOM   4504  H1  HOH B1495       2.398   2.266  38.323  1.00  0.00      B    H  
ATOM   4505  H2  HOH B1495       1.621   3.526  38.997  1.00  0.00      B    H  
ATOM   4506  O   HOH B1496       4.193  28.577  26.747  1.00  0.00      B    O  
ATOM   4507  H1  HOH B1496       3.973  28.300  25.823  1.00  0.00      B    H  
ATOM   4508  H2  HOH B1496       3.978  29.560  26.897  1.00  0.00      B    H  
ATOM   4509  O   HOH B1497      22.712  37.422  33.242  1.00  0.00      B    O  
ATOM   4510  H1  HOH B1497      22.389  36.534  32.961  1.00  0.00      B    H  
ATOM   4511  H2  HOH B1497      23.099  37.931  32.442  1.00  0.00      B    H  
ATOM   4512  O   HOH B1498      34.640  31.507  35.426  1.00  0.00      B    O  
ATOM   4513  H1  HOH B1498      35.039  32.346  35.880  1.00  0.00      B    H  
ATOM   4514  H2  HOH B1498      35.429  30.937  35.206  1.00  0.00      B    H  
ATOM   4515  O   HOH B1499      22.658  35.678  31.119  1.00  0.00      B    O  
ATOM   4516  H1  HOH B1499      21.980  34.967  30.770  1.00  0.00      B    H  
ATOM   4517  H2  HOH B1499      23.255  35.967  30.344  1.00  0.00      B    H  
ATOM   4518  O   HOH B1500      39.433  15.742  30.470  1.00  0.00      B    O  
ATOM   4519  H1  HOH B1500      38.960  14.933  30.926  1.00  0.00      B    H  
ATOM   4520  H2  HOH B1500      38.865  15.980  29.661  1.00  0.00      B    H  
ATOM   4521  O   HOH B1501      17.952  23.578   1.308  1.00  0.00      B    O  
ATOM   4522  H1  HOH B1501      18.417  24.520   1.378  1.00  0.00      B    H  
ATOM   4523  H2  HOH B1501      18.543  22.834   1.648  1.00  0.00      B    H  
ATOM   4524  O   HOH B1502      25.653   7.629  38.507  1.00  0.00      B    O  
ATOM   4525  H1  HOH B1502      26.484   7.439  39.027  1.00  0.00      B    H  
ATOM   4526  H2  HOH B1502      24.940   7.829  39.183  1.00  0.00      B    H  
ATOM   4527  O   HOH B1503      11.682  14.110  36.238  1.00  0.00      B    O  
ATOM   4528  H1  HOH B1503      12.062  13.876  37.140  1.00  0.00      B    H  
ATOM   4529  H2  HOH B1503      10.723  14.251  36.331  1.00  0.00      B    H  
ATOM   4530  O   HOH B1504       0.617  37.377  12.691  1.00  0.00      B    O  
ATOM   4531  H1  HOH B1504       1.124  37.923  13.324  1.00  0.00      B    H  
ATOM   4532  H2  HOH B1504       0.541  36.466  13.135  1.00  0.00      B    H  
ATOM   4533  O   HOH B1505       6.019   9.500  34.643  1.00  0.00      B    O  
ATOM   4534  H1  HOH B1505       6.209   8.511  34.863  1.00  0.00      B    H  
ATOM   4535  H2  HOH B1505       6.680   9.781  33.844  1.00  0.00      B    H  
ATOM   4536  O   HOH B1506       0.701  26.069  14.230  1.00  0.00      B    O  
ATOM   4537  H1  HOH B1506       1.111  25.143  14.117  1.00  0.00      B    H  
ATOM   4538  H2  HOH B1506      -0.327  25.952  14.084  1.00  0.00      B    H  
ATOM   4539  O   HOH B1507      36.139  21.311   3.936  1.00  0.00      B    O  
ATOM   4540  H1  HOH B1507      35.385  21.775   3.510  1.00  0.00      B    H  
ATOM   4541  H2  HOH B1507      35.743  20.544   4.448  1.00  0.00      B    H  
ATOM   4542  O   HOH B1508      18.488  10.532  21.927  1.00  0.00      B    O  
ATOM   4543  H1  HOH B1508      19.196  11.229  21.722  1.00  0.00      B    H  
ATOM   4544  H2  HOH B1508      19.066   9.645  21.966  1.00  0.00      B    H  
ATOM   4545  O   HOH B1509      14.769   0.638  30.600  1.00  0.00      B    O  
ATOM   4546  H1  HOH B1509      13.934   0.861  30.088  1.00  0.00      B    H  
ATOM   4547  H2  HOH B1509      14.704  -0.172  31.198  1.00  0.00      B    H  
ATOM   4548  O   HOH B1510      36.144  24.869   2.586  1.00  0.00      B    O  
ATOM   4549  H1  HOH B1510      36.434  25.597   1.974  1.00  0.00      B    H  
ATOM   4550  H2  HOH B1510      35.515  24.239   2.052  1.00  0.00      B    H  
ATOM   4551  O   HOH B1511      38.643  15.040  27.002  1.00  0.00      B    O  
ATOM   4552  H1  HOH B1511      38.321  15.020  26.059  1.00  0.00      B    H  
ATOM   4553  H2  HOH B1511      39.548  14.555  27.085  1.00  0.00      B    H  
ATOM   4554  O   HOH B1512      20.008   8.104  34.910  1.00  0.00      B    O  
ATOM   4555  H1  HOH B1512      19.664   8.720  34.148  1.00  0.00      B    H  
ATOM   4556  H2  HOH B1512      20.911   7.715  34.583  1.00  0.00      B    H  
ATOM   4557  O   HOH B1513      20.575  25.829  28.199  1.00  0.00      B    O  
ATOM   4558  H1  HOH B1513      20.449  24.836  28.072  1.00  0.00      B    H  
ATOM   4559  H2  HOH B1513      19.689  26.284  27.907  1.00  0.00      B    H  
ATOM   4560  O   HOH B1514      27.566  23.096   8.613  1.00  0.00      B    O  
ATOM   4561  H1  HOH B1514      27.564  22.549   9.429  1.00  0.00      B    H  
ATOM   4562  H2  HOH B1514      28.269  22.725   7.974  1.00  0.00      B    H  
ATOM   4563  O   HOH B1515      35.430   0.698  25.349  1.00  0.00      B    O  
ATOM   4564  H1  HOH B1515      34.732   0.676  26.000  1.00  0.00      B    H  
ATOM   4565  H2  HOH B1515      36.349   0.762  25.856  1.00  0.00      B    H  
ATOM   4566  O   HOH B1516      31.765  28.422  10.169  1.00  0.00      B    O  
ATOM   4567  H1  HOH B1516      30.960  27.860  10.172  1.00  0.00      B    H  
ATOM   4568  H2  HOH B1516      31.491  29.320   9.858  1.00  0.00      B    H  
ATOM   4569  O   HOH B1517       4.731  37.916  19.256  1.00  0.00      B    O  
ATOM   4570  H1  HOH B1517       3.985  37.350  18.733  1.00  0.00      B    H  
ATOM   4571  H2  HOH B1517       4.308  38.695  19.706  1.00  0.00      B    H  
ATOM   4572  O   HOH B1518      29.763  11.366  25.714  1.00  0.00      B    O  
ATOM   4573  H1  HOH B1518      30.469  11.718  26.347  1.00  0.00      B    H  
ATOM   4574  H2  HOH B1518      29.738  11.898  24.835  1.00  0.00      B    H  
ATOM   4575  O   HOH B1519       3.430  22.665   0.511  1.00  0.00      B    O  
ATOM   4576  H1  HOH B1519       4.258  23.142   0.655  1.00  0.00      B    H  
ATOM   4577  H2  HOH B1519       3.685  21.700   0.467  1.00  0.00      B    H  
ATOM   4578  O   HOH B1520      38.938   1.579  10.444  1.00  0.00      B    O  
ATOM   4579  H1  HOH B1520      39.121   2.474  10.933  1.00  0.00      B    H  
ATOM   4580  H2  HOH B1520      38.368   0.968  11.008  1.00  0.00      B    H  
ATOM   4581  O   HOH B1521       4.236  25.681  22.130  1.00  0.00      B    O  
ATOM   4582  H1  HOH B1521       4.247  24.639  22.086  1.00  0.00      B    H  
ATOM   4583  H2  HOH B1521       4.009  26.075  21.228  1.00  0.00      B    H  
ATOM   4584  O   HOH B1522      18.971  35.592  21.030  1.00  0.00      B    O  
ATOM   4585  H1  HOH B1522      19.588  34.886  21.388  1.00  0.00      B    H  
ATOM   4586  H2  HOH B1522      19.222  36.440  21.469  1.00  0.00      B    H  
ATOM   4587  O   HOH B1523      25.367  26.348  32.884  1.00  0.00      B    O  
ATOM   4588  H1  HOH B1523      25.158  27.220  33.356  1.00  0.00      B    H  
ATOM   4589  H2  HOH B1523      25.087  25.576  33.456  1.00  0.00      B    H  
ATOM   4590  O   HOH B1524      36.866  31.392  13.623  1.00  0.00      B    O  
ATOM   4591  H1  HOH B1524      36.092  31.315  13.003  1.00  0.00      B    H  
ATOM   4592  H2  HOH B1524      36.616  30.794  14.365  1.00  0.00      B    H  
ATOM   4593  O   HOH B1525      37.113  23.342  10.631  1.00  0.00      B    O  
ATOM   4594  H1  HOH B1525      36.374  22.732  10.212  1.00  0.00      B    H  
ATOM   4595  H2  HOH B1525      37.241  24.135   9.942  1.00  0.00      B    H  
ATOM   4596  O   HOH B1526       5.714  32.096  14.691  1.00  0.00      B    O  
ATOM   4597  H1  HOH B1526       6.601  32.631  14.777  1.00  0.00      B    H  
ATOM   4598  H2  HOH B1526       5.741  31.549  13.811  1.00  0.00      B    H  
ATOM   4599  O   HOH B1527      12.534  37.537  21.682  1.00  0.00      B    O  
ATOM   4600  H1  HOH B1527      12.639  38.411  22.157  1.00  0.00      B    H  
ATOM   4601  H2  HOH B1527      11.571  37.347  21.545  1.00  0.00      B    H  
ATOM   4602  O   HOH B1528      19.851  30.700  15.326  1.00  0.00      B    O  
ATOM   4603  H1  HOH B1528      20.274  31.078  16.151  1.00  0.00      B    H  
ATOM   4604  H2  HOH B1528      20.352  29.950  14.902  1.00  0.00      B    H  
ATOM   4605  O   HOH B1529      33.724   6.582   4.732  1.00  0.00      B    O  
ATOM   4606  H1  HOH B1529      33.540   5.819   5.403  1.00  0.00      B    H  
ATOM   4607  H2  HOH B1529      33.162   7.363   5.082  1.00  0.00      B    H  
ATOM   4608  O   HOH B1530      25.819   4.448  36.109  1.00  0.00      B    O  
ATOM   4609  H1  HOH B1530      25.747   5.131  35.320  1.00  0.00      B    H  
ATOM   4610  H2  HOH B1530      26.201   3.538  35.697  1.00  0.00      B    H  
ATOM   4611  O   HOH B1531       5.497   5.763  10.867  1.00  0.00      B    O  
ATOM   4612  H1  HOH B1531       5.217   6.222  10.053  1.00  0.00      B    H  
ATOM   4613  H2  HOH B1531       6.336   6.227  11.209  1.00  0.00      B    H  
ATOM   4614  O   HOH B1532       3.284  12.691  22.220  1.00  0.00      B    O  
ATOM   4615  H1  HOH B1532       3.697  11.962  21.615  1.00  0.00      B    H  
ATOM   4616  H2  HOH B1532       3.169  13.498  21.668  1.00  0.00      B    H  
ATOM   4617  O   HOH B1533      30.174  21.902   4.316  1.00  0.00      B    O  
ATOM   4618  H1  HOH B1533      30.316  21.061   3.753  1.00  0.00      B    H  
ATOM   4619  H2  HOH B1533      30.022  22.793   3.765  1.00  0.00      B    H  
ATOM   4620  O   HOH B1534       3.348  13.975  17.823  1.00  0.00      B    O  
ATOM   4621  H1  HOH B1534       2.797  14.432  17.095  1.00  0.00      B    H  
ATOM   4622  H2  HOH B1534       2.823  13.163  18.079  1.00  0.00      B    H  
ATOM   4623  O   HOH B1535       8.566  32.842  31.555  1.00  0.00      B    O  
ATOM   4624  H1  HOH B1535       7.630  32.453  31.639  1.00  0.00      B    H  
ATOM   4625  H2  HOH B1535       8.616  32.957  30.580  1.00  0.00      B    H  
ATOM   4626  O   HOH B1536      19.267  27.872  25.910  1.00  0.00      B    O  
ATOM   4627  H1  HOH B1536      18.839  28.418  26.659  1.00  0.00      B    H  
ATOM   4628  H2  HOH B1536      20.159  28.265  25.764  1.00  0.00      B    H  
ATOM   4629  O   HOH B1537      14.701  35.071   8.717  1.00  0.00      B    O  
ATOM   4630  H1  HOH B1537      14.531  34.280   8.119  1.00  0.00      B    H  
ATOM   4631  H2  HOH B1537      13.849  35.384   9.053  1.00  0.00      B    H  
ATOM   4632  O   HOH B1538      30.650   1.772  16.470  1.00  0.00      B    O  
ATOM   4633  H1  HOH B1538      30.548   0.913  15.925  1.00  0.00      B    H  
ATOM   4634  H2  HOH B1538      31.546   2.086  16.294  1.00  0.00      B    H  
ATOM   4635  O   HOH B1539       1.156   4.937  24.179  1.00  0.00      B    O  
ATOM   4636  H1  HOH B1539       0.420   5.409  23.745  1.00  0.00      B    H  
ATOM   4637  H2  HOH B1539       1.962   5.470  23.922  1.00  0.00      B    H  
ATOM   4638  O   HOH B1540      23.365  22.531   1.598  1.00  0.00      B    O  
ATOM   4639  H1  HOH B1540      23.283  21.555   1.249  1.00  0.00      B    H  
ATOM   4640  H2  HOH B1540      22.819  23.132   1.017  1.00  0.00      B    H  
ATOM   4641  O   HOH B1541      25.454   1.804   3.603  1.00  0.00      B    O  
ATOM   4642  H1  HOH B1541      26.443   1.922   3.340  1.00  0.00      B    H  
ATOM   4643  H2  HOH B1541      25.276   2.200   4.532  1.00  0.00      B    H  
ATOM   4644  O   HOH B1542       0.952  12.574  25.739  1.00  0.00      B    O  
ATOM   4645  H1  HOH B1542       1.476  13.385  25.399  1.00  0.00      B    H  
ATOM   4646  H2  HOH B1542       1.538  11.811  25.979  1.00  0.00      B    H  
ATOM   4647  O   HOH B1543       2.765  25.912   1.242  1.00  0.00      B    O  
ATOM   4648  H1  HOH B1543       2.917  24.997   1.635  1.00  0.00      B    H  
ATOM   4649  H2  HOH B1543       1.960  25.854   0.625  1.00  0.00      B    H  
ATOM   4650  O   HOH B1544      15.030  17.795  14.816  1.00  0.00      B    O  
ATOM   4651  H1  HOH B1544      14.268  17.804  14.160  1.00  0.00      B    H  
ATOM   4652  H2  HOH B1544      14.707  18.135  15.690  1.00  0.00      B    H  
ATOM   4653  O   HOH B1545      26.008  33.133   4.532  1.00  0.00      B    O  
ATOM   4654  H1  HOH B1545      26.236  33.013   5.533  1.00  0.00      B    H  
ATOM   4655  H2  HOH B1545      25.763  32.252   4.147  1.00  0.00      B    H  
ATOM   4656  O   HOH B1546      27.589  10.204  29.985  1.00  0.00      B    O  
ATOM   4657  H1  HOH B1546      26.912  10.536  30.693  1.00  0.00      B    H  
ATOM   4658  H2  HOH B1546      28.440  10.780  30.122  1.00  0.00      B    H  
ATOM   4659  O   HOH B1547      20.332  22.529  30.642  1.00  0.00      B    O  
ATOM   4660  H1  HOH B1547      20.679  22.909  31.532  1.00  0.00      B    H  
ATOM   4661  H2  HOH B1547      21.072  22.044  30.218  1.00  0.00      B    H  
ATOM   4662  O   HOH B1548      26.113  35.995  21.188  1.00  0.00      B    O  
ATOM   4663  H1  HOH B1548      26.299  36.690  21.878  1.00  0.00      B    H  
ATOM   4664  H2  HOH B1548      25.928  36.445  20.282  1.00  0.00      B    H  
ATOM   4665  O   HOH B1549      13.522   8.259   6.483  1.00  0.00      B    O  
ATOM   4666  H1  HOH B1549      12.735   8.277   5.834  1.00  0.00      B    H  
ATOM   4667  H2  HOH B1549      14.141   8.990   6.242  1.00  0.00      B    H  
ATOM   4668  O   HOH B1550      27.789  29.580  36.338  1.00  0.00      B    O  
ATOM   4669  H1  HOH B1550      27.464  29.883  35.424  1.00  0.00      B    H  
ATOM   4670  H2  HOH B1550      27.090  28.919  36.706  1.00  0.00      B    H  
ATOM   4671  O   HOH B1551      30.934   5.321  17.457  1.00  0.00      B    O  
ATOM   4672  H1  HOH B1551      31.634   4.984  18.164  1.00  0.00      B    H  
ATOM   4673  H2  HOH B1551      29.960   5.089  17.768  1.00  0.00      B    H  
ATOM   4674  O   HOH B1552      22.218  28.372  35.293  1.00  0.00      B    O  
ATOM   4675  H1  HOH B1552      21.532  27.901  35.953  1.00  0.00      B    H  
ATOM   4676  H2  HOH B1552      22.145  29.396  35.439  1.00  0.00      B    H  
ATOM   4677  O   HOH B1553      32.189   7.092  21.764  1.00  0.00      B    O  
ATOM   4678  H1  HOH B1553      32.877   6.716  22.407  1.00  0.00      B    H  
ATOM   4679  H2  HOH B1553      32.646   7.067  20.886  1.00  0.00      B    H  
ATOM   4680  O   HOH B1554      20.204  25.703  22.783  1.00  0.00      B    O  
ATOM   4681  H1  HOH B1554      19.763  25.379  23.655  1.00  0.00      B    H  
ATOM   4682  H2  HOH B1554      20.539  24.864  22.264  1.00  0.00      B    H  
ATOM   4683  O   HOH B1555      30.084  31.289  12.346  1.00  0.00      B    O  
ATOM   4684  H1  HOH B1555      31.058  30.939  12.537  1.00  0.00      B    H  
ATOM   4685  H2  HOH B1555      29.762  31.869  13.131  1.00  0.00      B    H  
ATOM   4686  O   HOH B1556      19.798  28.982  11.346  1.00  0.00      B    O  
ATOM   4687  H1  HOH B1556      19.688  28.110  11.841  1.00  0.00      B    H  
ATOM   4688  H2  HOH B1556      19.348  29.668  11.921  1.00  0.00      B    H  
ATOM   4689  O   HOH B1557      33.383  25.356  35.412  1.00  0.00      B    O  
ATOM   4690  H1  HOH B1557      32.839  25.538  34.518  1.00  0.00      B    H  
ATOM   4691  H2  HOH B1557      33.160  24.457  35.815  1.00  0.00      B    H  
ATOM   4692  O   HOH B1558      32.950  13.483   1.867  1.00  0.00      B    O  
ATOM   4693  H1  HOH B1558      32.556  12.710   2.396  1.00  0.00      B    H  
ATOM   4694  H2  HOH B1558      33.410  14.024   2.580  1.00  0.00      B    H  
ATOM   4695  O   HOH B1559       1.201  31.134  14.802  1.00  0.00      B    O  
ATOM   4696  H1  HOH B1559       0.256  31.454  15.032  1.00  0.00      B    H  
ATOM   4697  H2  HOH B1559       1.073  30.205  14.513  1.00  0.00      B    H  
ATOM   4698  O   HOH B1560      29.495   6.822  24.928  1.00  0.00      B    O  
ATOM   4699  H1  HOH B1560      29.870   6.209  24.165  1.00  0.00      B    H  
ATOM   4700  H2  HOH B1560      29.739   7.753  24.663  1.00  0.00      B    H  
ATOM   4701  O   HOH B1561      24.143  31.078  22.060  1.00  0.00      B    O  
ATOM   4702  H1  HOH B1561      24.147  30.094  22.381  1.00  0.00      B    H  
ATOM   4703  H2  HOH B1561      23.949  31.020  21.067  1.00  0.00      B    H  
ATOM   4704  O   HOH B1562       4.758  26.941  38.955  1.00  0.00      B    O  
ATOM   4705  H1  HOH B1562       3.968  26.472  39.470  1.00  0.00      B    H  
ATOM   4706  H2  HOH B1562       4.542  27.231  37.955  1.00  0.00      B    H  
ATOM   4707  O   HOH B1563      26.312  33.130  24.983  1.00  0.00      B    O  
ATOM   4708  H1  HOH B1563      25.932  32.196  25.129  1.00  0.00      B    H  
ATOM   4709  H2  HOH B1563      25.971  33.404  24.064  1.00  0.00      B    H  
ATOM   4710  O   HOH B1564      30.537  37.771  21.804  1.00  0.00      B    O  
ATOM   4711  H1  HOH B1564      30.103  38.477  22.407  1.00  0.00      B    H  
ATOM   4712  H2  HOH B1564      29.930  36.931  21.924  1.00  0.00      B    H  
ATOM   4713  O   HOH B1565      30.246   7.787  19.820  1.00  0.00      B    O  
ATOM   4714  H1  HOH B1565      30.726   8.116  19.027  1.00  0.00      B    H  
ATOM   4715  H2  HOH B1565      30.934   7.622  20.614  1.00  0.00      B    H  
ATOM   4716  O   HOH B1566      24.719  19.203  27.447  1.00  0.00      B    O  
ATOM   4717  H1  HOH B1566      23.779  19.168  27.916  1.00  0.00      B    H  
ATOM   4718  H2  HOH B1566      24.526  18.584  26.609  1.00  0.00      B    H  
ATOM   4719  O   HOH B1567      26.715  18.498  32.939  1.00  0.00      B    O  
ATOM   4720  H1  HOH B1567      26.166  18.917  32.124  1.00  0.00      B    H  
ATOM   4721  H2  HOH B1567      26.231  17.626  33.072  1.00  0.00      B    H  
ATOM   4722  O   HOH B1568       6.628   3.798  36.121  1.00  0.00      B    O  
ATOM   4723  H1  HOH B1568       5.723   4.278  36.214  1.00  0.00      B    H  
ATOM   4724  H2  HOH B1568       6.419   2.810  36.396  1.00  0.00      B    H  
ATOM   4725  O   HOH B1569      36.288  18.964  22.062  1.00  0.00      B    O  
ATOM   4726  H1  HOH B1569      37.192  18.831  22.501  1.00  0.00      B    H  
ATOM   4727  H2  HOH B1569      35.652  18.672  22.795  1.00  0.00      B    H  
ATOM   4728  O   HOH B1570      34.583  29.863   3.157  1.00  0.00      B    O  
ATOM   4729  H1  HOH B1570      34.769  30.344   4.034  1.00  0.00      B    H  
ATOM   4730  H2  HOH B1570      33.601  29.664   3.256  1.00  0.00      B    H  
ATOM   4731  O   HOH B1571      22.596  24.517   7.172  1.00  0.00      B    O  
ATOM   4732  H1  HOH B1571      23.369  23.969   7.585  1.00  0.00      B    H  
ATOM   4733  H2  HOH B1571      22.756  24.593   6.189  1.00  0.00      B    H  
ATOM   4734  O   HOH B1572      13.807  38.584   8.776  1.00  0.00      B    O  
ATOM   4735  H1  HOH B1572      13.745  37.611   8.867  1.00  0.00      B    H  
ATOM   4736  H2  HOH B1572      13.729  38.909   9.697  1.00  0.00      B    H  
ATOM   4737  O   HOH B1573      22.419  11.737  17.972  1.00  0.00      B    O  
ATOM   4738  H1  HOH B1573      23.190  12.125  17.463  1.00  0.00      B    H  
ATOM   4739  H2  HOH B1573      22.262  10.749  17.740  1.00  0.00      B    H  
ATOM   4740  O   HOH B1574      22.850   7.697  27.897  1.00  0.00      B    O  
ATOM   4741  H1  HOH B1574      23.577   8.006  28.636  1.00  0.00      B    H  
ATOM   4742  H2  HOH B1574      22.024   8.281  28.063  1.00  0.00      B    H  
ATOM   4743  O   HOH B1575      20.809  30.545  21.689  1.00  0.00      B    O  
ATOM   4744  H1  HOH B1575      20.959  29.684  21.158  1.00  0.00      B    H  
ATOM   4745  H2  HOH B1575      20.004  30.397  22.224  1.00  0.00      B    H  
ATOM   4746  O   HOH B1576      25.885  36.184   8.706  1.00  0.00      B    O  
ATOM   4747  H1  HOH B1576      26.511  36.917   8.233  1.00  0.00      B    H  
ATOM   4748  H2  HOH B1576      25.367  35.822   7.911  1.00  0.00      B    H  
ATOM   4749  O   HOH B1577      28.794  18.262  26.099  1.00  0.00      B    O  
ATOM   4750  H1  HOH B1577      27.956  17.751  25.837  1.00  0.00      B    H  
ATOM   4751  H2  HOH B1577      29.469  18.284  25.315  1.00  0.00      B    H  
ATOM   4752  O   HOH B1578      35.043  21.618   9.399  1.00  0.00      B    O  
ATOM   4753  H1  HOH B1578      35.197  22.289   8.669  1.00  0.00      B    H  
ATOM   4754  H2  HOH B1578      34.563  20.822   8.936  1.00  0.00      B    H  
ATOM   4755  O   HOH B1579       8.810  32.981  15.586  1.00  0.00      B    O  
ATOM   4756  H1  HOH B1579       9.276  32.800  14.653  1.00  0.00      B    H  
ATOM   4757  H2  HOH B1579       8.606  32.118  16.070  1.00  0.00      B    H  
ATOM   4758  O   HOH B1580      34.798  17.808  20.215  1.00  0.00      B    O  
ATOM   4759  H1  HOH B1580      35.501  18.209  20.858  1.00  0.00      B    H  
ATOM   4760  H2  HOH B1580      34.075  18.513  20.099  1.00  0.00      B    H  
ATOM   4761  O   HOH B1581      17.177  20.586  38.203  1.00  0.00      B    O  
ATOM   4762  H1  HOH B1581      16.225  20.968  38.228  1.00  0.00      B    H  
ATOM   4763  H2  HOH B1581      17.347  20.122  39.116  1.00  0.00      B    H  
ATOM   4764  O   HOH B1582      15.260  19.550   6.629  1.00  0.00      B    O  
ATOM   4765  H1  HOH B1582      15.365  20.435   6.253  1.00  0.00      B    H  
ATOM   4766  H2  HOH B1582      15.574  19.639   7.602  1.00  0.00      B    H  
ATOM   4767  O   HOH B1583      30.293   5.163  22.573  1.00  0.00      B    O  
ATOM   4768  H1  HOH B1583      30.854   5.923  22.251  1.00  0.00      B    H  
ATOM   4769  H2  HOH B1583      29.692   5.048  21.797  1.00  0.00      B    H  
ATOM   4770  O   HOH B1584      37.559  20.988  20.331  1.00  0.00      B    O  
ATOM   4771  H1  HOH B1584      36.784  21.531  19.835  1.00  0.00      B    H  
ATOM   4772  H2  HOH B1584      37.054  20.391  20.997  1.00  0.00      B    H  
ATOM   4773  O   HOH B1585      28.874   0.983  38.868  1.00  0.00      B    O  
ATOM   4774  H1  HOH B1585      28.399   0.639  38.000  1.00  0.00      B    H  
ATOM   4775  H2  HOH B1585      28.481   1.946  39.035  1.00  0.00      B    H  
ATOM   4776  O   HOH B1586      23.057  35.419   0.479  1.00  0.00      B    O  
ATOM   4777  H1  HOH B1586      22.764  35.639  -0.438  1.00  0.00      B    H  
ATOM   4778  H2  HOH B1586      22.338  35.643   1.120  1.00  0.00      B    H  
ATOM   4779  O   HOH B1587       0.938  19.450  28.833  1.00  0.00      B    O  
ATOM   4780  H1  HOH B1587       0.931  18.659  28.158  1.00  0.00      B    H  
ATOM   4781  H2  HOH B1587       1.876  19.583  29.163  1.00  0.00      B    H  
ATOM   4782  O   HOH B1588      30.286  22.219  15.175  1.00  0.00      B    O  
ATOM   4783  H1  HOH B1588      30.741  21.783  14.401  1.00  0.00      B    H  
ATOM   4784  H2  HOH B1588      29.645  22.971  14.894  1.00  0.00      B    H  
ATOM   4785  O   HOH B1589       8.954  23.227   8.005  1.00  0.00      B    O  
ATOM   4786  H1  HOH B1589       8.102  22.818   8.439  1.00  0.00      B    H  
ATOM   4787  H2  HOH B1589       8.739  23.440   7.022  1.00  0.00      B    H  
ATOM   4788  O   HOH B1590       7.326  22.443  27.759  1.00  0.00      B    O  
ATOM   4789  H1  HOH B1590       8.257  22.478  27.446  1.00  0.00      B    H  
ATOM   4790  H2  HOH B1590       7.154  23.231  28.435  1.00  0.00      B    H  
ATOM   4791  O   HOH B1591       9.937  15.356   5.083  1.00  0.00      B    O  
ATOM   4792  H1  HOH B1591      10.250  14.563   4.487  1.00  0.00      B    H  
ATOM   4793  H2  HOH B1591       8.978  15.537   4.952  1.00  0.00      B    H  
ATOM   4794  O   HOH B1592      22.960  22.848  20.539  1.00  0.00      B    O  
ATOM   4795  H1  HOH B1592      22.029  23.150  20.759  1.00  0.00      B    H  
ATOM   4796  H2  HOH B1592      23.512  23.103  21.369  1.00  0.00      B    H  
ATOM   4797  O   HOH B1593      25.114  30.406  27.921  1.00  0.00      B    O  
ATOM   4798  H1  HOH B1593      25.074  31.397  27.857  1.00  0.00      B    H  
ATOM   4799  H2  HOH B1593      26.101  30.168  28.040  1.00  0.00      B    H  
ATOM   4800  O   HOH B1594       2.849  19.788   7.102  1.00  0.00      B    O  
ATOM   4801  H1  HOH B1594       2.859  18.949   7.654  1.00  0.00      B    H  
ATOM   4802  H2  HOH B1594       2.502  19.572   6.109  1.00  0.00      B    H  
ATOM   4803  O   HOH B1595      16.385  28.052  30.626  1.00  0.00      B    O  
ATOM   4804  H1  HOH B1595      16.978  28.786  31.000  1.00  0.00      B    H  
ATOM   4805  H2  HOH B1595      15.438  28.438  30.644  1.00  0.00      B    H  
ATOM   4806  O   HOH B1596      35.635   9.965  24.937  1.00  0.00      B    O  
ATOM   4807  H1  HOH B1596      34.790  10.059  24.366  1.00  0.00      B    H  
ATOM   4808  H2  HOH B1596      36.317  10.643  24.662  1.00  0.00      B    H  
ATOM   4809  O   HOH B1597      29.370   4.875  35.673  1.00  0.00      B    O  
ATOM   4810  H1  HOH B1597      28.540   4.402  35.384  1.00  0.00      B    H  
ATOM   4811  H2  HOH B1597      29.843   4.298  36.335  1.00  0.00      B    H  
ATOM   4812  O   HOH B1598      20.438  33.779  22.379  1.00  0.00      B    O  
ATOM   4813  H1  HOH B1598      21.059  34.195  23.076  1.00  0.00      B    H  
ATOM   4814  H2  HOH B1598      19.566  33.484  22.849  1.00  0.00      B    H  
ATOM   4815  O   HOH B1599      16.803  11.524  36.308  1.00  0.00      B    O  
ATOM   4816  H1  HOH B1599      16.211  12.179  36.758  1.00  0.00      B    H  
ATOM   4817  H2  HOH B1599      17.395  11.100  37.027  1.00  0.00      B    H  
ATOM   4818  O   HOH B1600       5.957  34.440  11.796  1.00  0.00      B    O  
ATOM   4819  H1  HOH B1600       5.349  34.093  11.050  1.00  0.00      B    H  
ATOM   4820  H2  HOH B1600       6.884  33.995  11.625  1.00  0.00      B    H  
ATOM   4821  O   HOH B1601      21.190  35.387   4.000  1.00  0.00      B    O  
ATOM   4822  H1  HOH B1601      20.789  34.927   4.833  1.00  0.00      B    H  
ATOM   4823  H2  HOH B1601      20.496  35.573   3.377  1.00  0.00      B    H  
ATOM   4824  O   HOH B1602      39.278  31.064   8.139  1.00  0.00      B    O  
ATOM   4825  H1  HOH B1602      39.337  30.054   8.315  1.00  0.00      B    H  
ATOM   4826  H2  HOH B1602      38.392  31.295   8.314  1.00  0.00      B    H  
ATOM   4827  O   HOH B1603       8.707  19.036  12.312  1.00  0.00      B    O  
ATOM   4828  H1  HOH B1603       8.480  19.855  11.734  1.00  0.00      B    H  
ATOM   4829  H2  HOH B1603       8.865  18.280  11.686  1.00  0.00      B    H  
ATOM   4830  O   HOH B1604      25.635   9.457   2.947  1.00  0.00      B    O  
ATOM   4831  H1  HOH B1604      25.884   8.650   3.488  1.00  0.00      B    H  
ATOM   4832  H2  HOH B1604      24.648   9.639   2.921  1.00  0.00      B    H  
ATOM   4833  O   HOH B1605       2.810  17.895  39.467  1.00  0.00      B    O  
ATOM   4834  H1  HOH B1605       2.315  17.040  39.447  1.00  0.00      B    H  
ATOM   4835  H2  HOH B1605       2.832  18.165  38.486  1.00  0.00      B    H  
ATOM   4836  O   HOH B1606      34.707  23.225   0.881  1.00  0.00      B    O  
ATOM   4837  H1  HOH B1606      35.254  22.755   0.133  1.00  0.00      B    H  
ATOM   4838  H2  HOH B1606      33.851  23.661   0.508  1.00  0.00      B    H  
ATOM   4839  O   HOH B1607      27.330   2.942   9.355  1.00  0.00      B    O  
ATOM   4840  H1  HOH B1607      26.859   2.076   9.138  1.00  0.00      B    H  
ATOM   4841  H2  HOH B1607      27.820   3.272   8.485  1.00  0.00      B    H  
ATOM   4842  O   HOH B1608      20.589  10.610  13.779  1.00  0.00      B    O  
ATOM   4843  H1  HOH B1608      21.543  10.800  13.630  1.00  0.00      B    H  
ATOM   4844  H2  HOH B1608      20.312   9.874  13.079  1.00  0.00      B    H  
ATOM   4845  O   HOH B1609      23.545   9.265   5.824  1.00  0.00      B    O  
ATOM   4846  H1  HOH B1609      24.431   9.685   6.211  1.00  0.00      B    H  
ATOM   4847  H2  HOH B1609      23.730   8.289   5.705  1.00  0.00      B    H  
ATOM   4848  O   HOH B1610      28.926  31.160   1.671  1.00  0.00      B    O  
ATOM   4849  H1  HOH B1610      29.163  30.297   1.194  1.00  0.00      B    H  
ATOM   4850  H2  HOH B1610      27.924  31.309   1.791  1.00  0.00      B    H  
ATOM   4851  O   HOH B1611      29.646  36.444  34.521  1.00  0.00      B    O  
ATOM   4852  H1  HOH B1611      29.889  36.076  35.434  1.00  0.00      B    H  
ATOM   4853  H2  HOH B1611      29.117  35.735  34.020  1.00  0.00      B    H  
ATOM   4854  O   HOH B1612       8.082  27.443   5.048  1.00  0.00      B    O  
ATOM   4855  H1  HOH B1612       8.984  27.058   4.872  1.00  0.00      B    H  
ATOM   4856  H2  HOH B1612       7.903  27.237   6.003  1.00  0.00      B    H  
ATOM   4857  O   HOH B1613      36.741  16.101  36.185  1.00  0.00      B    O  
ATOM   4858  H1  HOH B1613      35.883  16.591  35.981  1.00  0.00      B    H  
ATOM   4859  H2  HOH B1613      36.436  15.141  36.400  1.00  0.00      B    H  
ATOM   4860  O   HOH B1614      26.387   6.924  23.544  1.00  0.00      B    O  
ATOM   4861  H1  HOH B1614      26.584   7.401  24.455  1.00  0.00      B    H  
ATOM   4862  H2  HOH B1614      26.726   5.983  23.597  1.00  0.00      B    H  
ATOM   4863  O   HOH B1615      12.005  17.156   8.486  1.00  0.00      B    O  
ATOM   4864  H1  HOH B1615      11.703  18.087   8.844  1.00  0.00      B    H  
ATOM   4865  H2  HOH B1615      11.188  16.564   8.426  1.00  0.00      B    H  
ATOM   4866  O   HOH B1616      18.019  32.765  23.322  1.00  0.00      B    O  
ATOM   4867  H1  HOH B1616      18.168  32.277  24.203  1.00  0.00      B    H  
ATOM   4868  H2  HOH B1616      17.029  32.903  23.201  1.00  0.00      B    H  
ATOM   4869  O   HOH B1617      32.961  22.805  28.639  1.00  0.00      B    O  
ATOM   4870  H1  HOH B1617      33.899  23.031  28.391  1.00  0.00      B    H  
ATOM   4871  H2  HOH B1617      32.816  21.779  28.414  1.00  0.00      B    H  
ATOM   4872  O   HOH B1618       4.921  15.769   4.084  1.00  0.00      B    O  
ATOM   4873  H1  HOH B1618       4.245  15.874   4.800  1.00  0.00      B    H  
ATOM   4874  H2  HOH B1618       4.845  16.605   3.532  1.00  0.00      B    H  
ATOM   4875  O   HOH B1619       8.190  32.836   6.056  1.00  0.00      B    O  
ATOM   4876  H1  HOH B1619       7.598  32.061   6.360  1.00  0.00      B    H  
ATOM   4877  H2  HOH B1619       7.894  33.691   6.550  1.00  0.00      B    H  
ATOM   4878  O   HOH B1620      12.415   4.575   4.813  1.00  0.00      B    O  
ATOM   4879  H1  HOH B1620      12.641   3.641   4.656  1.00  0.00      B    H  
ATOM   4880  H2  HOH B1620      11.930   4.626   5.674  1.00  0.00      B    H  
ATOM   4881  O   HOH B1621      25.439  33.679  22.502  1.00  0.00      B    O  
ATOM   4882  H1  HOH B1621      24.957  32.947  21.981  1.00  0.00      B    H  
ATOM   4883  H2  HOH B1621      25.623  34.468  21.811  1.00  0.00      B    H  
ATOM   4884  O   HOH B1622      16.108  25.138   5.898  1.00  0.00      B    O  
ATOM   4885  H1  HOH B1622      16.897  24.594   6.337  1.00  0.00      B    H  
ATOM   4886  H2  HOH B1622      16.030  24.872   4.857  1.00  0.00      B    H  
ATOM   4887  O   HOH B1623      38.016  37.809   9.162  1.00  0.00      B    O  
ATOM   4888  H1  HOH B1623      38.084  38.274  10.048  1.00  0.00      B    H  
ATOM   4889  H2  HOH B1623      38.917  37.532   8.904  1.00  0.00      B    H  
ATOM   4890  O   HOH B1624       5.685  26.115  10.884  1.00  0.00      B    O  
ATOM   4891  H1  HOH B1624       5.729  27.004  10.498  1.00  0.00      B    H  
ATOM   4892  H2  HOH B1624       6.281  26.098  11.705  1.00  0.00      B    H  
ATOM   4893  O   HOH B1625      36.807  33.925  25.761  1.00  0.00      B    O  
ATOM   4894  H1  HOH B1625      37.126  33.527  26.672  1.00  0.00      B    H  
ATOM   4895  H2  HOH B1625      37.367  33.546  25.033  1.00  0.00      B    H  
ATOM   4896  O   HOH B1626       7.819  38.147  12.258  1.00  0.00      B    O  
ATOM   4897  H1  HOH B1626       8.447  38.865  11.949  1.00  0.00      B    H  
ATOM   4898  H2  HOH B1626       7.429  38.361  13.171  1.00  0.00      B    H  
ATOM   4899  O   HOH B1627      23.774  36.267   3.092  1.00  0.00      B    O  
ATOM   4900  H1  HOH B1627      23.793  37.163   3.624  1.00  0.00      B    H  
ATOM   4901  H2  HOH B1627      22.893  35.818   3.302  1.00  0.00      B    H  
ATOM   4902  O   HOH B1628      18.119  22.863  34.614  1.00  0.00      B    O  
ATOM   4903  H1  HOH B1628      18.358  23.817  34.333  1.00  0.00      B    H  
ATOM   4904  H2  HOH B1628      17.155  22.877  34.759  1.00  0.00      B    H  
ATOM   4905  O   HOH B1629      26.762  34.297  29.487  1.00  0.00      B    O  
ATOM   4906  H1  HOH B1629      26.102  33.812  28.868  1.00  0.00      B    H  
ATOM   4907  H2  HOH B1629      27.624  34.600  28.986  1.00  0.00      B    H  
ATOM   4908  O   HOH B1630      36.687  13.033  21.701  1.00  0.00      B    O  
ATOM   4909  H1  HOH B1630      35.879  13.134  22.311  1.00  0.00      B    H  
ATOM   4910  H2  HOH B1630      36.335  12.551  20.866  1.00  0.00      B    H  
ATOM   4911  O   HOH B1631      28.294   3.484   0.282  1.00  0.00      B    O  
ATOM   4912  H1  HOH B1631      27.381   3.979   0.481  1.00  0.00      B    H  
ATOM   4913  H2  HOH B1631      28.900   4.009  -0.309  1.00  0.00      B    H  
ATOM   4914  O   HOH B1632       1.743  11.418  35.385  1.00  0.00      B    O  
ATOM   4915  H1  HOH B1632       0.902  10.912  35.012  1.00  0.00      B    H  
ATOM   4916  H2  HOH B1632       1.974  10.988  36.277  1.00  0.00      B    H  
ATOM   4917  O   HOH B1633      19.172  38.293   9.331  1.00  0.00      B    O  
ATOM   4918  H1  HOH B1633      19.557  37.368   9.511  1.00  0.00      B    H  
ATOM   4919  H2  HOH B1633      18.324  38.195   8.783  1.00  0.00      B    H  
ATOM   4920  O   HOH B1634      11.168   8.842  38.312  1.00  0.00      B    O  
ATOM   4921  H1  HOH B1634      11.774   8.221  37.829  1.00  0.00      B    H  
ATOM   4922  H2  HOH B1634      11.000   8.436  39.217  1.00  0.00      B    H  
ATOM   4923  O   HOH B1635      10.041   6.514   8.450  1.00  0.00      B    O  
ATOM   4924  H1  HOH B1635      10.153   6.959   9.338  1.00  0.00      B    H  
ATOM   4925  H2  HOH B1635       9.805   7.286   7.779  1.00  0.00      B    H  
ATOM   4926  O   HOH B1636       8.775   4.701  26.744  1.00  0.00      B    O  
ATOM   4927  H1  HOH B1636       8.364   4.535  27.666  1.00  0.00      B    H  
ATOM   4928  H2  HOH B1636       9.683   5.131  26.790  1.00  0.00      B    H  
ATOM   4929  O   HOH B1637      14.067  10.787   3.177  1.00  0.00      B    O  
ATOM   4930  H1  HOH B1637      14.195  10.059   2.417  1.00  0.00      B    H  
ATOM   4931  H2  HOH B1637      14.528  10.433   3.984  1.00  0.00      B    H  
ATOM   4932  O   HOH B1638       3.276  17.093   8.186  1.00  0.00      B    O  
ATOM   4933  H1  HOH B1638       2.815  16.561   7.403  1.00  0.00      B    H  
ATOM   4934  H2  HOH B1638       3.400  16.492   8.924  1.00  0.00      B    H  
ATOM   4935  O   HOH B1639      10.719   1.540   1.323  1.00  0.00      B    O  
ATOM   4936  H1  HOH B1639      11.347   0.833   1.633  1.00  0.00      B    H
[truncated: 87,809 more chars]
