# Supplementary material for: ECE vs DISP Mechanisms in Anodic Electrolysis of Benzyl Alcohols: Computational Prediction of Microscopic Rate Constants
Source: J Phys Chem C Nanomater Interfaces. 2025 Aug 28;129(36):16076–96. doi: 10.1021/acs.jpcc.5c04347 (PMC12434723; doi:10.1021/acs.jpcc.5c04347)
Supplement: Supplementary file 2 [file jp5c04347_si_002.zip › example_simulation_inputs/QMMM_simulation_bulk_H2O_base_H2O/start_29_1.412_coords.pdb]

TITLE     MDANALYSIS FRAME 0: Created by PDBWriter
CRYST1   39.149   39.149   39.149  90.00  90.00  90.00 P 1           1
ATOM      1  C00 2ag A   1      15.108  15.551  19.380  1.00  0.00      A    C  
ATOM      2  O01 2ag A   1      15.948  16.737  19.181  1.00  0.00      A    O  
ATOM      3  C02 2ag A   1      15.347  17.973  19.364  1.00  0.00      A    C  
ATOM      4  C03 2ag A   1      16.300  19.024  19.254  1.00  0.00      A    C  
ATOM      5  C04 2ag A   1      15.952  20.382  19.206  1.00  0.00      A    C  
ATOM      6  C05 2ag A   1      14.608  20.770  19.360  1.00  0.00      A    C  
ATOM      7  C06 2ag A   1      14.186  22.121  19.255  1.00  0.00      A    C  
ATOM      8  O07 2ag A   1      12.882  22.374  19.263  1.00  0.00      A    O  
ATOM      9  C08 2ag A   1      13.654  19.745  19.610  1.00  0.00      A    C  
ATOM     10  C09 2ag A   1      13.967  18.302  19.581  1.00  0.00      A    C  
ATOM     11  H0A 2ag A   1      14.893  15.439  20.423  1.00  0.00      A    H  
ATOM     12  H0B 2ag A   1      14.152  15.688  18.830  1.00  0.00      A    H  
ATOM     13  H0C 2ag A   1      15.609  14.637  19.070  1.00  0.00      A    H  
ATOM     14  H0D 2ag A   1      17.320  18.710  19.077  1.00  0.00      A    H  
ATOM     15  H0E 2ag A   1      16.734  21.126  18.933  1.00  0.00      A    H  
ATOM     16  H0F 2ag A   1      12.472  21.385  17.657  1.00  0.00      A    H  
ATOM     17  H0G 2ag A   1      14.812  23.024  19.062  1.00  0.00      A    H  
ATOM     18  H0H 2ag A   1      12.648  23.423  19.122  1.00  0.00      A    H  
ATOM     19  H0I 2ag A   1      12.559  19.996  19.767  1.00  0.00      A    H  
ATOM     20  H0J 2ag A   1      13.183  17.596  19.656  1.00  0.00      A    H  
ATOM     21  O   HOH B   1      12.604  20.841  16.844  1.00  0.00      B    O  
ATOM     22  H1  HOH B   1      14.891  19.294  16.803  1.00  0.00      B    H  
ATOM     23  H2  HOH B   1      12.107  21.454  16.169  1.00  0.00      B    H  
ATOM     24  O   HOH B   2      13.825  25.430  16.532  1.00  0.00      B    O  
ATOM     25  H1  HOH B   2      13.065  25.425  15.904  1.00  0.00      B    H  
ATOM     26  H2  HOH B   2      14.405  26.242  16.605  1.00  0.00      B    H  
ATOM     27  O   HOH B   3      15.491  23.524  16.960  1.00  0.00      B    O  
ATOM     28  H1  HOH B   3      16.340  23.931  17.194  1.00  0.00      B    H  
ATOM     29  H2  HOH B   3      14.796  24.197  16.706  1.00  0.00      B    H  
ATOM     30  O   HOH B   4      11.189  22.390  15.312  1.00  0.00      B    O  
ATOM     31  H1  HOH B   4      10.637  22.055  14.561  1.00  0.00      B    H  
ATOM     32  H2  HOH B   4      10.999  23.384  15.312  1.00  0.00      B    H  
ATOM     33  O   HOH B   5      12.820  24.937  19.024  1.00  0.00      B    O  
ATOM     34  H1  HOH B   5      13.056  25.348  18.102  1.00  0.00      B    H  
ATOM     35  H2  HOH B   5      12.158  25.571  19.440  1.00  0.00      B    H  
ATOM     36  O   HOH B   6      10.135  20.258  18.088  1.00  0.00      B    O  
ATOM     37  H1  HOH B   6      10.867  20.067  17.473  1.00  0.00      B    H  
ATOM     38  H2  HOH B   6       9.418  19.846  17.576  1.00  0.00      B    H  
ATOM     39  O   HOH B   7      15.019  21.534  15.798  1.00  0.00      B    O  
ATOM     40  H1  HOH B   7      14.618  21.949  14.904  1.00  0.00      B    H  
ATOM     41  H2  HOH B   7      15.433  22.592  16.415  1.00  0.00      B    H  
ATOM     42  O   HOH B   8      10.432  21.937  20.754  1.00  0.00      B    O  
ATOM     43  H1  HOH B   8       9.478  22.346  20.770  1.00  0.00      B    H  
ATOM     44  H2  HOH B   8      10.607  21.854  19.779  1.00  0.00      B    H  
ATOM     45  O   HOH B   9      11.525  25.007  15.425  1.00  0.00      B    O  
ATOM     46  H1  HOH B   9      11.055  25.265  14.558  1.00  0.00      B    H  
ATOM     47  H2  HOH B   9      11.082  25.638  16.109  1.00  0.00      B    H  
ATOM     48  O   HOH B  10      14.289  18.582  16.674  1.00  0.00      B    O  
ATOM     49  H1  HOH B  10      13.445  19.119  16.661  1.00  0.00      B    H  
ATOM     50  H2  HOH B  10      14.188  21.137  16.120  1.00  0.00      B    H  
ATOM     51  O   HOH B  11      10.455  19.200  20.494  1.00  0.00      B    O  
ATOM     52  H1  HOH B  11      10.611  20.068  20.987  1.00  0.00      B    H  
ATOM     53  H2  HOH B  11      10.363  19.561  19.589  1.00  0.00      B    H  
ATOM     54  O   HOH B  12      13.897  22.145  13.669  1.00  0.00      B    O  
ATOM     55  H1  HOH B  12      13.849  21.139  13.546  1.00  0.00      B    H  
ATOM     56  H2  HOH B  12      13.038  22.373  13.993  1.00  0.00      B    H  
ATOM     57  O   HOH B  13       1.346  17.269  28.628  1.00  0.00      B    O  
ATOM     58  H1  HOH B  13       2.325  17.132  28.408  1.00  0.00      B    H  
ATOM     59  H2  HOH B  13       1.207  18.258  28.838  1.00  0.00      B    H  
ATOM     60  O   HOH B  14      21.553   1.882  23.880  1.00  0.00      B    O  
ATOM     61  H1  HOH B  14      22.532   2.081  23.644  1.00  0.00      B    H  
ATOM     62  H2  HOH B  14      21.517   0.881  24.035  1.00  0.00      B    H  
ATOM     63  O   HOH B  15      12.265  16.438  16.153  1.00  0.00      B    O  
ATOM     64  H1  HOH B  15      12.679  15.568  15.883  1.00  0.00      B    H  
ATOM     65  H2  HOH B  15      12.890  17.114  16.567  1.00  0.00      B    H  
ATOM     66  O   HOH B  16      37.590  13.540  13.689  1.00  0.00      B    O  
ATOM     67  H1  HOH B  16      38.067  12.685  14.039  1.00  0.00      B    H  
ATOM     68  H2  HOH B  16      38.044  14.322  14.103  1.00  0.00      B    H  
ATOM     69  O   HOH B  17      10.281  26.054  24.374  1.00  0.00      B    O  
ATOM     70  H1  HOH B  17       9.770  25.247  23.936  1.00  0.00      B    H  
ATOM     71  H2  HOH B  17      10.349  25.956  25.367  1.00  0.00      B    H  
ATOM     72  O   HOH B  18       7.222   9.807  16.124  1.00  0.00      B    O  
ATOM     73  H1  HOH B  18       6.613  10.388  16.660  1.00  0.00      B    H  
ATOM     74  H2  HOH B  18       6.746   9.505  15.264  1.00  0.00      B    H  
ATOM     75  O   HOH B  19      16.589  36.211  34.533  1.00  0.00      B    O  
ATOM     76  H1  HOH B  19      16.315  35.651  33.721  1.00  0.00      B    H  
ATOM     77  H2  HOH B  19      15.764  36.296  35.048  1.00  0.00      B    H  
ATOM     78  O   HOH B  20       1.691  32.867  16.902  1.00  0.00      B    O  
ATOM     79  H1  HOH B  20       1.472  33.828  17.067  1.00  0.00      B    H  
ATOM     80  H2  HOH B  20       1.675  32.727  15.890  1.00  0.00      B    H  
ATOM     81  O   HOH B  21       9.475  28.742  32.099  1.00  0.00      B    O  
ATOM     82  H1  HOH B  21      10.142  28.105  31.626  1.00  0.00      B    H  
ATOM     83  H2  HOH B  21       8.557  28.343  32.047  1.00  0.00      B    H  
ATOM     84  O   HOH B  22      21.821   0.753   2.534  1.00  0.00      B    O  
ATOM     85  H1  HOH B  22      21.380   0.153   3.258  1.00  0.00      B    H  
ATOM     86  H2  HOH B  22      22.767   0.972   2.664  1.00  0.00      B    H  
ATOM     87  O   HOH B  23      21.347  17.769  32.015  1.00  0.00      B    O  
ATOM     88  H1  HOH B  23      22.330  17.658  31.992  1.00  0.00      B    H  
ATOM     89  H2  HOH B  23      21.139  17.989  31.072  1.00  0.00      B    H  
ATOM     90  O   HOH B  24      35.598  21.306  26.009  1.00  0.00      B    O  
ATOM     91  H1  HOH B  24      35.380  20.340  26.217  1.00  0.00      B    H  
ATOM     92  H2  HOH B  24      36.344  21.446  25.357  1.00  0.00      B    H  
ATOM     93  O   HOH B  25      17.162   9.008  21.442  1.00  0.00      B    O  
ATOM     94  H1  HOH B  25      17.027   9.139  22.436  1.00  0.00      B    H  
ATOM     95  H2  HOH B  25      17.472   9.856  20.943  1.00  0.00      B    H  
ATOM     96  O   HOH B  26       9.407   1.986  21.725  1.00  0.00      B    O  
ATOM     97  H1  HOH B  26       8.465   1.746  21.591  1.00  0.00      B    H  
ATOM     98  H2  HOH B  26       9.879   1.426  21.083  1.00  0.00      B    H  
ATOM     99  O   HOH B  27      10.210   7.321  10.994  1.00  0.00      B    O  
ATOM    100  H1  HOH B  27      10.470   7.193  11.965  1.00  0.00      B    H  
ATOM    101  H2  HOH B  27      10.688   8.169  10.647  1.00  0.00      B    H  
ATOM    102  O   HOH B  28      36.677  22.398  31.319  1.00  0.00      B    O  
ATOM    103  H1  HOH B  28      36.957  23.334  31.653  1.00  0.00      B    H  
ATOM    104  H2  HOH B  28      37.348  21.721  31.729  1.00  0.00      B    H  
ATOM    105  O   HOH B  29      30.489  36.209  29.171  1.00  0.00      B    O  
ATOM    106  H1  HOH B  29      30.354  37.183  28.864  1.00  0.00      B    H  
ATOM    107  H2  HOH B  29      31.426  35.927  28.858  1.00  0.00      B    H  
ATOM    108  O   HOH B  30       1.233  23.838   3.527  1.00  0.00      B    O  
ATOM    109  H1  HOH B  30       1.472  24.476   2.782  1.00  0.00      B    H  
ATOM    110  H2  HOH B  30       1.785  24.040   4.300  1.00  0.00      B    H  
ATOM    111  O   HOH B  31      32.668  18.907  33.053  1.00  0.00      B    O  
ATOM    112  H1  HOH B  31      32.330  18.589  33.966  1.00  0.00      B    H  
ATOM    113  H2  HOH B  31      31.897  19.256  32.474  1.00  0.00      B    H  
ATOM    114  O   HOH B  32       2.202  33.993   6.084  1.00  0.00      B    O  
ATOM    115  H1  HOH B  32       1.445  34.502   5.668  1.00  0.00      B    H  
ATOM    116  H2  HOH B  32       3.017  33.886   5.498  1.00  0.00      B    H  
ATOM    117  O   HOH B  33      12.593  11.919   9.000  1.00  0.00      B    O  
ATOM    118  H1  HOH B  33      13.292  12.551   8.667  1.00  0.00      B    H  
ATOM    119  H2  HOH B  33      11.784  11.926   8.326  1.00  0.00      B    H  
ATOM    120  O   HOH B  34      27.887  36.355   3.756  1.00  0.00      B    O  
ATOM    121  H1  HOH B  34      27.778  36.115   4.727  1.00  0.00      B    H  
ATOM    122  H2  HOH B  34      27.089  36.945   3.476  1.00  0.00      B    H  
ATOM    123  O   HOH B  35      16.737  12.951  35.612  1.00  0.00      B    O  
ATOM    124  H1  HOH B  35      17.474  12.639  36.244  1.00  0.00      B    H  
ATOM    125  H2  HOH B  35      16.119  12.192  35.476  1.00  0.00      B    H  
ATOM    126  O   HOH B  36      21.640  18.851  20.916  1.00  0.00      B    O  
ATOM    127  H1  HOH B  36      21.645  17.851  21.088  1.00  0.00      B    H  
ATOM    128  H2  HOH B  36      22.307  19.303  21.543  1.00  0.00      B    H  
ATOM    129  O   HOH B  37      32.757  25.626  18.338  1.00  0.00      B    O  
ATOM    130  H1  HOH B  37      33.196  26.249  17.547  1.00  0.00      B    H  
ATOM    131  H2  HOH B  37      31.942  25.225  17.954  1.00  0.00      B    H  
ATOM    132  O   HOH B  38       9.250  21.868  36.299  1.00  0.00      B    O  
ATOM    133  H1  HOH B  38      10.289  21.713  36.397  1.00  0.00      B    H  
ATOM    134  H2  HOH B  38       8.910  22.386  37.082  1.00  0.00      B    H  
ATOM    135  O   HOH B  39      19.866  30.252  27.540  1.00  0.00      B    O  
ATOM    136  H1  HOH B  39      19.440  30.882  28.219  1.00  0.00      B    H  
ATOM    137  H2  HOH B  39      20.148  30.817  26.766  1.00  0.00      B    H  
ATOM    138  O   HOH B  40      38.284   1.490  21.762  1.00  0.00      B    O  
ATOM    139  H1  HOH B  40      37.409   1.603  21.284  1.00  0.00      B    H  
ATOM    140  H2  HOH B  40      38.718   0.582  21.510  1.00  0.00      B    H  
ATOM    141  O   HOH B  41      19.599  19.792  19.925  1.00  0.00      B    O  
ATOM    142  H1  HOH B  41      20.456  19.509  20.410  1.00  0.00      B    H  
ATOM    143  H2  HOH B  41      19.126  20.413  20.561  1.00  0.00      B    H  
ATOM    144  O   HOH B  42      34.781  38.789  17.986  1.00  0.00      B    O  
ATOM    145  H1  HOH B  42      35.131  37.863  17.720  1.00  0.00      B    H  
ATOM    146  H2  HOH B  42      33.782  38.769  18.060  1.00  0.00      B    H  
ATOM    147  O   HOH B  43      26.256  33.458  30.090  1.00  0.00      B    O  
ATOM    148  H1  HOH B  43      25.971  32.722  30.769  1.00  0.00      B    H  
ATOM    149  H2  HOH B  43      26.344  33.028  29.145  1.00  0.00      B    H  
ATOM    150  O   HOH B  44      28.605  30.728  37.482  1.00  0.00      B    O  
ATOM    151  H1  HOH B  44      29.372  31.270  37.014  1.00  0.00      B    H  
ATOM    152  H2  HOH B  44      28.240  31.236  38.272  1.00  0.00      B    H  
ATOM    153  O   HOH B  45      36.618  23.972  24.285  1.00  0.00      B    O  
ATOM    154  H1  HOH B  45      37.381  24.058  23.656  1.00  0.00      B    H  
ATOM    155  H2  HOH B  45      35.744  23.892  23.696  1.00  0.00      B    H  
ATOM    156  O   HOH B  46      27.458  33.946  37.626  1.00  0.00      B    O  
ATOM    157  H1  HOH B  46      27.730  33.245  38.381  1.00  0.00      B    H  
ATOM    158  H2  HOH B  46      27.947  34.822  37.894  1.00  0.00      B    H  
ATOM    159  O   HOH B  47       4.250   2.352   0.677  1.00  0.00      B    O  
ATOM    160  H1  HOH B  47       3.821   1.828   1.415  1.00  0.00      B    H  
ATOM    161  H2  HOH B  47       5.239   2.432   0.924  1.00  0.00      B    H  
ATOM    162  O   HOH B  48      18.382  30.895  20.006  1.00  0.00      B    O  
ATOM    163  H1  HOH B  48      18.266  31.765  20.586  1.00  0.00      B    H  
ATOM    164  H2  HOH B  48      17.936  30.129  20.521  1.00  0.00      B    H  
ATOM    165  O   HOH B  49      30.438  22.695  20.757  1.00  0.00      B    O  
ATOM    166  H1  HOH B  49      31.104  21.942  21.042  1.00  0.00      B    H  
ATOM    167  H2  HOH B  49      30.723  23.636  20.958  1.00  0.00      B    H  
ATOM    168  O   HOH B  50      33.310  36.211  18.446  1.00  0.00      B    O  
ATOM    169  H1  HOH B  50      33.796  36.372  17.597  1.00  0.00      B    H  
ATOM    170  H2  HOH B  50      32.716  37.004  18.670  1.00  0.00      B    H  
ATOM    171  O   HOH B  51      15.308  35.319  32.331  1.00  0.00      B    O  
ATOM    172  H1  HOH B  51      15.419  34.979  31.348  1.00  0.00      B    H  
ATOM    173  H2  HOH B  51      14.367  35.692  32.438  1.00  0.00      B    H  
ATOM    174  O   HOH B  52      18.796  32.018   2.539  1.00  0.00      B    O  
ATOM    175  H1  HOH B  52      19.647  31.504   2.327  1.00  0.00      B    H  
ATOM    176  H2  HOH B  52      18.682  31.944   3.561  1.00  0.00      B    H  
ATOM    177  O   HOH B  53      18.681   2.038  12.279  1.00  0.00      B    O  
ATOM    178  H1  HOH B  53      18.578   1.491  11.403  1.00  0.00      B    H  
ATOM    179  H2  HOH B  53      18.384   3.013  12.050  1.00  0.00      B    H  
ATOM    180  O   HOH B  54      30.010  30.977  26.516  1.00  0.00      B    O  
ATOM    181  H1  HOH B  54      29.486  30.955  27.344  1.00  0.00      B    H  
ATOM    182  H2  HOH B  54      29.446  31.338  25.719  1.00  0.00      B    H  
ATOM    183  O   HOH B  55       7.505  34.221  23.448  1.00  0.00      B    O  
ATOM    184  H1  HOH B  55       6.919  33.937  22.677  1.00  0.00      B    H  
ATOM    185  H2  HOH B  55       7.533  33.469  24.105  1.00  0.00      B    H  
ATOM    186  O   HOH B  56      28.752  37.514  18.049  1.00  0.00      B    O  
ATOM    187  H1  HOH B  56      29.284  38.349  17.751  1.00  0.00      B    H  
ATOM    188  H2  HOH B  56      27.923  37.497  17.494  1.00  0.00      B    H  
ATOM    189  O   HOH B  57      31.134  20.668  36.500  1.00  0.00      B    O  
ATOM    190  H1  HOH B  57      30.127  20.935  36.509  1.00  0.00      B    H  
ATOM    191  H2  HOH B  57      31.520  20.536  37.447  1.00  0.00      B    H  
ATOM    192  O   HOH B  58      25.180  35.639  38.477  1.00  0.00      B    O  
ATOM    193  H1  HOH B  58      25.961  35.444  37.838  1.00  0.00      B    H  
ATOM    194  H2  HOH B  58      24.850  36.470  37.990  1.00  0.00      B    H  
ATOM    195  O   HOH B  59       4.479  34.092  17.459  1.00  0.00      B    O  
ATOM    196  H1  HOH B  59       3.873  33.318  17.176  1.00  0.00      B    H  
ATOM    197  H2  HOH B  59       5.413  34.011  17.080  1.00  0.00      B    H  
ATOM    198  O   HOH B  60      34.474   5.967  28.526  1.00  0.00      B    O  
ATOM    199  H1  HOH B  60      34.752   6.915  28.690  1.00  0.00      B    H  
ATOM    200  H2  HOH B  60      33.469   5.849  28.682  1.00  0.00      B    H  
ATOM    201  O   HOH B  61      28.900   7.757  18.443  1.00  0.00      B    O  
ATOM    202  H1  HOH B  61      28.885   6.903  17.840  1.00  0.00      B    H  
ATOM    203  H2  HOH B  61      29.376   7.497  19.300  1.00  0.00      B    H  
ATOM    204  O   HOH B  62      37.131   1.737  29.573  1.00  0.00      B    O  
ATOM    205  H1  HOH B  62      37.483   1.693  30.527  1.00  0.00      B    H  
ATOM    206  H2  HOH B  62      36.108   1.752  29.605  1.00  0.00      B    H  
ATOM    207  O   HOH B  63      27.693   0.150  23.327  1.00  0.00      B    O  
ATOM    208  H1  HOH B  63      28.344   0.080  22.575  1.00  0.00      B    H  
ATOM    209  H2  HOH B  63      28.217  -0.015  24.210  1.00  0.00      B    H  
ATOM    210  O   HOH B  64       2.285  14.163  20.946  1.00  0.00      B    O  
ATOM    211  H1  HOH B  64       2.426  15.137  20.662  1.00  0.00      B    H  
ATOM    212  H2  HOH B  64       2.505  13.555  20.149  1.00  0.00      B    H  
ATOM    213  O   HOH B  65      15.097  12.194  27.098  1.00  0.00      B    O  
ATOM    214  H1  HOH B  65      15.140  11.885  28.062  1.00  0.00      B    H  
ATOM    215  H2  HOH B  65      16.084  12.357  26.850  1.00  0.00      B    H  
ATOM    216  O   HOH B  66      11.482   3.353  12.502  1.00  0.00      B    O  
ATOM    217  H1  HOH B  66      10.683   2.718  12.504  1.00  0.00      B    H  
ATOM    218  H2  HOH B  66      12.247   2.830  12.811  1.00  0.00      B    H  
ATOM    219  O   HOH B  67      35.366  27.374  37.993  1.00  0.00      B    O  
ATOM    220  H1  HOH B  67      34.353  27.208  37.779  1.00  0.00      B    H  
ATOM    221  H2  HOH B  67      35.857  26.525  38.246  1.00  0.00      B    H  
ATOM    222  O   HOH B  68      17.729   8.064  28.014  1.00  0.00      B    O  
ATOM    223  H1  HOH B  68      16.974   8.483  28.588  1.00  0.00      B    H  
ATOM    224  H2  HOH B  68      17.903   7.132  28.349  1.00  0.00      B    H  
ATOM    225  O   HOH B  69      25.344   9.685  16.028  1.00  0.00      B    O  
ATOM    226  H1  HOH B  69      24.435   9.262  16.090  1.00  0.00      B    H  
ATOM    227  H2  HOH B  69      25.581   9.682  15.064  1.00  0.00      B    H  
ATOM    228  O   HOH B  70       4.142  30.154  32.021  1.00  0.00      B    O  
ATOM    229  H1  HOH B  70       5.079  29.909  32.331  1.00  0.00      B    H  
ATOM    230  H2  HOH B  70       4.096  31.113  31.807  1.00  0.00      B    H  
ATOM    231  O   HOH B  71      30.310  16.747  23.878  1.00  0.00      B    O  
ATOM    232  H1  HOH B  71      30.880  16.377  24.693  1.00  0.00      B    H  
ATOM    233  H2  HOH B  71      30.533  16.156  23.106  1.00  0.00      B    H  
ATOM    234  O   HOH B  72      29.146  29.883   1.871  1.00  0.00      B    O  
ATOM    235  H1  HOH B  72      29.062  29.727   2.869  1.00  0.00      B    H  
ATOM    236  H2  HOH B  72      28.475  29.241   1.429  1.00  0.00      B    H  
ATOM    237  O   HOH B  73       6.633  30.018  33.582  1.00  0.00      B    O  
ATOM    238  H1  HOH B  73       6.242  29.510  34.361  1.00  0.00      B    H  
ATOM    239  H2  HOH B  73       7.136  30.730  34.030  1.00  0.00      B    H  
ATOM    240  O   HOH B  74      29.174  12.002  16.054  1.00  0.00      B    O  
ATOM    241  H1  HOH B  74      29.326  12.968  15.961  1.00  0.00      B    H  
ATOM    242  H2  HOH B  74      30.059  11.632  16.521  1.00  0.00      B    H  
ATOM    243  O   HOH B  75       1.623  10.693  11.486  1.00  0.00      B    O  
ATOM    244  H1  HOH B  75       0.774  10.257  11.751  1.00  0.00      B    H  
ATOM    245  H2  HOH B  75       2.030  11.154  12.292  1.00  0.00      B    H  
ATOM    246  O   HOH B  76      30.373  14.272   9.674  1.00  0.00      B    O  
ATOM    247  H1  HOH B  76      31.136  14.766   9.240  1.00  0.00      B    H  
ATOM    248  H2  HOH B  76      30.286  13.362   9.228  1.00  0.00      B    H  
ATOM    249  O   HOH B  77      36.143  36.114  11.489  1.00  0.00      B    O  
ATOM    250  H1  HOH B  77      35.592  35.318  11.716  1.00  0.00      B    H  
ATOM    251  H2  HOH B  77      36.989  36.003  11.982  1.00  0.00      B    H  
ATOM    252  O   HOH B  78       3.587  17.379   8.513  1.00  0.00      B    O  
ATOM    253  H1  HOH B  78       4.574  17.086   8.632  1.00  0.00      B    H  
ATOM    254  H2  HOH B  78       3.592  18.096   7.811  1.00  0.00      B    H  
ATOM    255  O   HOH B  79      19.819  21.150  10.308  1.00  0.00      B    O  
ATOM    256  H1  HOH B  79      19.152  20.478  10.728  1.00  0.00      B    H  
ATOM    257  H2  HOH B  79      20.488  21.488  11.007  1.00  0.00      B    H  
ATOM    258  O   HOH B  80      25.924  22.689  27.448  1.00  0.00      B    O  
ATOM    259  H1  HOH B  80      25.494  22.887  26.588  1.00  0.00      B    H  
ATOM    260  H2  HOH B  80      26.630  21.953  27.286  1.00  0.00      B    H  
ATOM    261  O   HOH B  81      27.396   0.828  15.958  1.00  0.00      B    O  
ATOM    262  H1  HOH B  81      26.897   1.699  15.773  1.00  0.00      B    H  
ATOM    263  H2  HOH B  81      26.923   0.322  16.691  1.00  0.00      B    H  
ATOM    264  O   HOH B  82      21.591  16.240  14.581  1.00  0.00      B    O  
ATOM    265  H1  HOH B  82      20.624  16.256  15.036  1.00  0.00      B    H  
ATOM    266  H2  HOH B  82      22.207  15.957  15.337  1.00  0.00      B    H  
ATOM    267  O   HOH B  83      32.341  31.755  22.508  1.00  0.00      B    O  
ATOM    268  H1  HOH B  83      33.161  32.049  21.973  1.00  0.00      B    H  
ATOM    269  H2  HOH B  83      32.670  31.342  23.427  1.00  0.00      B    H  
ATOM    270  O   HOH B  84      12.630   9.101   9.897  1.00  0.00      B    O  
ATOM    271  H1  HOH B  84      12.908   9.068  10.870  1.00  0.00      B    H  
ATOM    272  H2  HOH B  84      12.416  10.075   9.710  1.00  0.00      B    H  
ATOM    273  O   HOH B  85      29.279  38.260  25.254  1.00  0.00      B    O  
ATOM    274  H1  HOH B  85      28.734  37.921  26.035  1.00  0.00      B    H  
ATOM    275  H2  HOH B  85      29.855  37.480  24.958  1.00  0.00      B    H  
ATOM    276  O   HOH B  86      28.699  14.966  20.808  1.00  0.00      B    O  
ATOM    277  H1  HOH B  86      29.503  14.764  21.386  1.00  0.00      B    H  
ATOM    278  H2  HOH B  86      29.111  14.897  19.905  1.00  0.00      B    H  
ATOM    279  O   HOH B  87      31.981   2.956  29.231  1.00  0.00      B    O  
ATOM    280  H1  HOH B  87      31.877   3.938  29.159  1.00  0.00      B    H  
ATOM    281  H2  HOH B  87      32.860   2.702  28.753  1.00  0.00      B    H  
ATOM    282  O   HOH B  88      25.659  35.681  20.206  1.00  0.00      B    O  
ATOM    283  H1  HOH B  88      26.072  35.311  19.377  1.00  0.00      B    H  
ATOM    284  H2  HOH B  88      24.875  35.170  20.513  1.00  0.00      B    H  
ATOM    285  O   HOH B  89      33.617  35.130  12.818  1.00  0.00      B    O  
ATOM    286  H1  HOH B  89      33.359  35.069  13.774  1.00  0.00      B    H  
ATOM    287  H2  HOH B  89      33.274  36.114  12.546  1.00  0.00      B    H  
ATOM    288  O   HOH B  90      35.947  18.947   0.705  1.00  0.00      B    O  
ATOM    289  H1  HOH B  90      36.365  19.302   1.535  1.00  0.00      B    H  
ATOM    290  H2  HOH B  90      35.432  18.163   1.023  1.00  0.00      B    H  
ATOM    291  O   HOH B  91      25.809   5.897  26.977  1.00  0.00      B    O  
ATOM    292  H1  HOH B  91      25.534   6.883  27.045  1.00  0.00      B    H  
ATOM    293  H2  HOH B  91      25.573   5.642  25.978  1.00  0.00      B    H  
ATOM    294  O   HOH B  92       3.068   3.565  37.707  1.00  0.00      B    O  
ATOM    295  H1  HOH B  92       3.512   3.189  38.594  1.00  0.00      B    H  
ATOM    296  H2  HOH B  92       2.833   4.532  37.736  1.00  0.00      B    H  
ATOM    297  O   HOH B  93      21.626  30.798   2.902  1.00  0.00      B    O  
ATOM    298  H1  HOH B  93      21.476  29.779   2.876  1.00  0.00      B    H  
ATOM    299  H2  HOH B  93      21.541  31.075   3.912  1.00  0.00      B    H  
ATOM    300  O   HOH B  94       1.509  14.027  11.978  1.00  0.00      B    O  
ATOM    301  H1  HOH B  94       2.115  13.427  12.509  1.00  0.00      B    H  
ATOM    302  H2  HOH B  94       1.003  13.423  11.282  1.00  0.00      B    H  
ATOM    303  O   HOH B  95      24.737   4.255  33.979  1.00  0.00      B    O  
ATOM    304  H1  HOH B  95      25.244   5.056  34.403  1.00  0.00      B    H  
ATOM    305  H2  HOH B  95      25.073   3.370  34.380  1.00  0.00      B    H  
ATOM    306  O   HOH B  96      27.148  22.616  15.855  1.00  0.00      B    O  
ATOM    307  H1  HOH B  96      26.284  22.111  15.984  1.00  0.00      B    H  
ATOM    308  H2  HOH B  96      27.883  22.038  16.218  1.00  0.00      B    H  
ATOM    309  O   HOH B  97      17.693  20.400  15.560  1.00  0.00      B    O  
ATOM    310  H1  HOH B  97      18.241  19.970  16.220  1.00  0.00      B    H  
ATOM    311  H2  HOH B  97      16.939  20.939  15.981  1.00  0.00      B    H  
ATOM    312  O   HOH B  98       2.184   0.393  23.510  1.00  0.00      B    O  
ATOM    313  H1  HOH B  98       2.719  -0.407  23.839  1.00  0.00      B    H  
ATOM    314  H2  HOH B  98       2.744   1.104  23.076  1.00  0.00      B    H  
ATOM    315  O   HOH B  99       0.859  27.980  15.340  1.00  0.00      B    O  
ATOM    316  H1  HOH B  99       1.613  27.260  15.233  1.00  0.00      B    H  
ATOM    317  H2  HOH B  99       0.806  28.640  14.534  1.00  0.00      B    H  
ATOM    318  O   HOH B 100      12.029   6.790  34.414  1.00  0.00      B    O  
ATOM    319  H1  HOH B 100      12.564   5.992  34.758  1.00  0.00      B    H  
ATOM    320  H2  HOH B 100      11.005   6.501  34.308  1.00  0.00      B    H  
ATOM    321  O   HOH B 101      19.917  26.402  17.078  1.00  0.00      B    O  
ATOM    322  H1  HOH B 101      20.389  25.487  17.035  1.00  0.00      B    H  
ATOM    323  H2  HOH B 101      20.537  27.130  16.880  1.00  0.00      B    H  
ATOM    324  O   HOH B 102      11.081  33.980  35.508  1.00  0.00      B    O  
ATOM    325  H1  HOH B 102      10.773  33.677  36.434  1.00  0.00      B    H  
ATOM    326  H2  HOH B 102      10.649  34.898  35.215  1.00  0.00      B    H  
ATOM    327  O   HOH B 103      16.876  20.170   5.008  1.00  0.00      B    O  
ATOM    328  H1  HOH B 103      17.595  19.436   5.369  1.00  0.00      B    H  
ATOM    329  H2  HOH B 103      16.228  19.690   4.396  1.00  0.00      B    H  
ATOM    330  O   HOH B 104      29.346   1.791  26.037  1.00  0.00      B    O  
ATOM    331  H1  HOH B 104      29.594   0.883  25.546  1.00  0.00      B    H  
ATOM    332  H2  HOH B 104      28.341   1.904  25.856  1.00  0.00      B    H  
ATOM    333  O   HOH B 105      21.409   9.024  33.786  1.00  0.00      B    O  
ATOM    334  H1  HOH B 105      20.478   8.740  33.401  1.00  0.00      B    H  
ATOM    335  H2  HOH B 105      21.555  10.045  33.645  1.00  0.00      B    H  
ATOM    336  O   HOH B 106      24.481  28.899  29.463  1.00  0.00      B    O  
ATOM    337  H1  HOH B 106      23.937  28.644  28.681  1.00  0.00      B    H  
ATOM    338  H2  HOH B 106      23.778  28.907  30.172  1.00  0.00      B    H  
ATOM    339  O   HOH B 107      22.110   5.266  26.633  1.00  0.00      B    O  
ATOM    340  H1  HOH B 107      22.834   5.083  27.368  1.00  0.00      B    H  
ATOM    341  H2  HOH B 107      21.537   4.442  26.558  1.00  0.00      B    H  
ATOM    342  O   HOH B 108      12.681  22.399   7.216  1.00  0.00      B    O  
ATOM    343  H1  HOH B 108      13.659  22.721   7.330  1.00  0.00      B    H  
ATOM    344  H2  HOH B 108      12.742  21.590   6.755  1.00  0.00      B    H  
ATOM    345  O   HOH B 109      15.563  33.850  20.033  1.00  0.00      B    O  
ATOM    346  H1  HOH B 109      15.209  33.017  19.631  1.00  0.00      B    H  
ATOM    347  H2  HOH B 109      14.967  34.074  20.816  1.00  0.00      B    H  
ATOM    348  O   HOH B 110      35.528  25.818   3.326  1.00  0.00      B    O  
ATOM    349  H1  HOH B 110      35.407  24.888   3.690  1.00  0.00      B    H  
ATOM    350  H2  HOH B 110      35.089  26.455   4.067  1.00  0.00      B    H  
ATOM    351  O   HOH B 111      18.904  28.058  26.666  1.00  0.00      B    O  
ATOM    352  H1  HOH B 111      19.242  28.262  25.693  1.00  0.00      B    H  
ATOM    353  H2  HOH B 111      19.320  28.746  27.323  1.00  0.00      B    H  
ATOM    354  O   HOH B 112      16.819  23.105  31.290  1.00  0.00      B    O  
ATOM    355  H1  HOH B 112      16.051  22.444  31.307  1.00  0.00      B    H  
ATOM    356  H2  HOH B 112      17.144  23.161  32.219  1.00  0.00      B    H  
ATOM    357  O   HOH B 113      38.533  25.033  10.910  1.00  0.00      B    O  
ATOM    358  H1  HOH B 113      39.540  24.796  10.806  1.00  0.00      B    H  
ATOM    359  H2  HOH B 113      38.500  25.739  11.624  1.00  0.00      B    H  
ATOM    360  O   HOH B 114      10.528  30.311   5.258  1.00  0.00      B    O  
ATOM    361  H1  HOH B 114      10.318  30.788   6.092  1.00  0.00      B    H  
ATOM    362  H2  HOH B 114      10.984  29.478   5.590  1.00  0.00      B    H  
ATOM    363  O   HOH B 115      12.406  16.706   0.408  1.00  0.00      B    O  
ATOM    364  H1  HOH B 115      12.978  16.116   1.035  1.00  0.00      B    H  
ATOM    365  H2  HOH B 115      11.517  16.231   0.234  1.00  0.00      B    H  
ATOM    366  O   HOH B 116       5.368  29.335   0.972  1.00  0.00      B    O  
ATOM    367  H1  HOH B 116       5.271  30.103   0.339  1.00  0.00      B    H  
ATOM    368  H2  HOH B 116       5.260  28.475   0.442  1.00  0.00      B    H  
ATOM    369  O   HOH B 117      14.796  15.403  25.254  1.00  0.00      B    O  
ATOM    370  H1  HOH B 117      14.427  16.055  25.984  1.00  0.00      B    H  
ATOM    371  H2  HOH B 117      14.110  15.309  24.534  1.00  0.00      B    H  
ATOM    372  O   HOH B 118      24.055   8.101  21.325  1.00  0.00      B    O  
ATOM    373  H1  HOH B 118      24.718   7.564  21.883  1.00  0.00      B    H  
ATOM    374  H2  HOH B 118      23.535   7.401  20.831  1.00  0.00      B    H  
ATOM    375  O   HOH B 119      28.268   6.767  27.613  1.00  0.00      B    O  
ATOM    376  H1  HOH B 119      27.249   6.604  27.353  1.00  0.00      B    H  
ATOM    377  H2  HOH B 119      28.516   6.009  28.289  1.00  0.00      B    H  
ATOM    378  O   HOH B 120      18.611  35.841   0.216  1.00  0.00      B    O  
ATOM    379  H1  HOH B 120      17.823  35.986   0.896  1.00  0.00      B    H  
ATOM    380  H2  HOH B 120      18.266  36.324  -0.644  1.00  0.00      B    H  
ATOM    381  O   HOH B 121      23.818  23.735  25.366  1.00  0.00      B    O  
ATOM    382  H1  HOH B 121      23.070  23.855  26.028  1.00  0.00      B    H  
ATOM    383  H2  HOH B 121      24.127  24.659  24.990  1.00  0.00      B    H  
ATOM    384  O   HOH B 122      30.258  13.011  33.255  1.00  0.00      B    O  
ATOM    385  H1  HOH B 122      30.151  12.201  33.830  1.00  0.00      B    H  
ATOM    386  H2  HOH B 122      31.242  13.177  33.178  1.00  0.00      B    H  
ATOM    387  O   HOH B 123      35.720  12.625  21.687  1.00  0.00      B    O  
ATOM    388  H1  HOH B 123      35.138  13.251  21.135  1.00  0.00      B    H  
ATOM    389  H2  HOH B 123      36.566  12.353  21.210  1.00  0.00      B    H  
ATOM    390  O   HOH B 124       0.934   6.151  21.555  1.00  0.00      B    O  
ATOM    391  H1  HOH B 124       0.600   5.326  22.070  1.00  0.00      B    H  
ATOM    392  H2  HOH B 124       1.694   6.567  21.996  1.00  0.00      B    H  
ATOM    393  O   HOH B 125      23.077   1.751  27.026  1.00  0.00      B    O  
ATOM    394  H1  HOH B 125      22.160   1.950  26.609  1.00  0.00      B    H  
ATOM    395  H2  HOH B 125      23.715   2.510  26.862  1.00  0.00      B    H  
ATOM    396  O   HOH B 126      19.153   8.496  31.821  1.00  0.00      B    O  
ATOM    397  H1  HOH B 126      19.610   8.226  30.953  1.00  0.00      B    H  
ATOM    398  H2  HOH B 126      18.643   7.701  32.136  1.00  0.00      B    H  
ATOM    399  O   HOH B 127      14.171   5.100  35.257  1.00  0.00      B    O  
ATOM    400  H1  HOH B 127      13.834   4.491  36.077  1.00  0.00      B    H  
ATOM    401  H2  HOH B 127      15.148   5.300  35.388  1.00  0.00      B    H  
ATOM    402  O   HOH B 128      24.264  10.659  20.228  1.00  0.00      B    O  
ATOM    403  H1  HOH B 128      25.195  10.927  20.050  1.00  0.00      B    H  
ATOM    404  H2  HOH B 128      24.256   9.703  20.562  1.00  0.00      B    H  
ATOM    405  O   HOH B 129      34.132  31.718   8.808  1.00  0.00      B    O  
ATOM    406  H1  HOH B 129      35.032  31.292   8.850  1.00  0.00      B    H  
ATOM    407  H2  HOH B 129      33.803  31.632   7.859  1.00  0.00      B    H  
ATOM    408  O   HOH B 130       4.357  24.860   4.149  1.00  0.00      B    O  
ATOM    409  H1  HOH B 130       3.984  25.378   3.396  1.00  0.00      B    H  
ATOM    410  H2  HOH B 130       4.426  25.448   5.012  1.00  0.00      B    H  
ATOM    411  O   HOH B 131       7.888  36.246  17.816  1.00  0.00      B    O  
ATOM    412  H1  HOH B 131       8.819  36.602  17.536  1.00  0.00      B    H  
ATOM    413  H2  HOH B 131       7.962  36.146  18.829  1.00  0.00      B    H  
ATOM    414  O   HOH B 132      16.503  14.700  22.819  1.00  0.00      B    O  
ATOM    415  H1  HOH B 132      16.358  13.742  22.567  1.00  0.00      B    H  
ATOM    416  H2  HOH B 132      15.812  14.973  23.542  1.00  0.00      B    H  
ATOM    417  O   HOH B 133      10.384  25.774  27.069  1.00  0.00      B    O  
ATOM    418  H1  HOH B 133       9.635  25.936  27.734  1.00  0.00      B    H  
ATOM    419  H2  HOH B 133      10.863  24.910  27.300  1.00  0.00      B    H  
ATOM    420  O   HOH B 134      14.447   5.880   7.149  1.00  0.00      B    O  
ATOM    421  H1  HOH B 134      14.721   5.793   6.161  1.00  0.00      B    H  
ATOM    422  H2  HOH B 134      13.888   5.121   7.491  1.00  0.00      B    H  
ATOM    423  O   HOH B 135      21.296   5.962  22.821  1.00  0.00      B    O  
ATOM    424  H1  HOH B 135      21.806   6.469  23.510  1.00  0.00      B    H  
ATOM    425  H2  HOH B 135      21.666   6.336  21.961  1.00  0.00      B    H  
ATOM    426  O   HOH B 136       2.015  19.725  10.708  1.00  0.00      B    O  
ATOM    427  H1  HOH B 136       1.757  19.088   9.988  1.00  0.00      B    H  
ATOM    428  H2  HOH B 136       2.438  19.165  11.458  1.00  0.00      B    H  
ATOM    429  O   HOH B 137       7.164  14.059  26.813  1.00  0.00      B    O  
ATOM    430  H1  HOH B 137       7.938  13.553  27.175  1.00  0.00      B    H  
ATOM    431  H2  HOH B 137       7.580  14.804  26.184  1.00  0.00      B    H  
ATOM    432  O   HOH B 138      14.969   7.786  14.309  1.00  0.00      B    O  
ATOM    433  H1  HOH B 138      14.620   7.387  13.432  1.00  0.00      B    H  
ATOM    434  H2  HOH B 138      14.844   7.151  15.096  1.00  0.00      B    H  
ATOM    435  O   HOH B 139      38.463  38.015  11.202  1.00  0.00      B    O  
ATOM    436  H1  HOH B 139      39.039  37.205  10.998  1.00  0.00      B    H  
ATOM    437  H2  HOH B 139      38.806  38.407  12.051  1.00  0.00      B    H  
ATOM    438  O   HOH B 140      30.134  16.477  27.896  1.00  0.00      B    O  
ATOM    439  H1  HOH B 140      30.036  16.063  26.971  1.00  0.00      B    H  
ATOM    440  H2  HOH B 140      30.880  16.055  28.395  1.00  0.00      B    H  
ATOM    441  O   HOH B 141       4.002   1.094  28.375  1.00  0.00      B    O  
ATOM    442  H1  HOH B 141       3.636   1.260  27.446  1.00  0.00      B    H  
ATOM    443  H2  HOH B 141       4.126   2.000  28.827  1.00  0.00      B    H  
ATOM    444  O   HOH B 142      30.841  33.228   4.792  1.00  0.00      B    O  
ATOM    445  H1  HOH B 142      31.622  32.856   4.289  1.00  0.00      B    H  
ATOM    446  H2  HOH B 142      31.335  33.747   5.534  1.00  0.00      B    H  
ATOM    447  O   HOH B 143      13.461   8.171  32.500  1.00  0.00      B    O  
ATOM    448  H1  HOH B 143      14.399   8.431  32.703  1.00  0.00      B    H  
ATOM    449  H2  HOH B 143      13.039   7.747  33.320  1.00  0.00      B    H  
ATOM    450  O   HOH B 144      14.832  31.105  16.581  1.00  0.00      B    O  
ATOM    451  H1  HOH B 144      15.635  30.764  17.140  1.00  0.00      B    H  
ATOM    452  H2  HOH B 144      14.115  31.409  17.227  1.00  0.00      B    H  
ATOM    453  O   HOH B 145      36.642  27.761  25.505  1.00  0.00      B    O  
ATOM    454  H1  HOH B 145      37.290  27.048  25.257  1.00  0.00      B    H  
ATOM    455  H2  HOH B 145      36.829  28.577  24.891  1.00  0.00      B    H  
ATOM    456  O   HOH B 146      34.864  13.333  13.783  1.00  0.00      B    O  
ATOM    457  H1  HOH B 146      34.585  14.131  13.200  1.00  0.00      B    H  
ATOM    458  H2  HOH B 146      35.887  13.407  13.816  1.00  0.00      B    H  
ATOM    459  O   HOH B 147      11.154  33.244  10.810  1.00  0.00      B    O  
ATOM    460  H1  HOH B 147      10.724  32.325  10.654  1.00  0.00      B    H  
ATOM    461  H2  HOH B 147      10.733  33.797  10.079  1.00  0.00      B    H  
ATOM    462  O   HOH B 148      26.671  21.968  10.560  1.00  0.00      B    O  
ATOM    463  H1  HOH B 148      26.515  21.555   9.608  1.00  0.00      B    H  
ATOM    464  H2  HOH B 148      25.879  22.473  10.861  1.00  0.00      B    H  
ATOM    465  O   HOH B 149      34.782  20.555  23.126  1.00  0.00      B    O  
ATOM    466  H1  HOH B 149      35.766  20.383  22.853  1.00  0.00      B    H  
ATOM    467  H2  HOH B 149      34.710  21.449  23.641  1.00  0.00      B    H  
ATOM    468  O   HOH B 150       6.045  26.548  15.570  1.00  0.00      B    O  
ATOM    469  H1  HOH B 150       6.257  25.788  16.219  1.00  0.00      B    H  
ATOM    470  H2  HOH B 150       6.891  27.120  15.384  1.00  0.00      B    H  
ATOM    471  O   HOH B 151      21.328  12.871  23.469  1.00  0.00      B    O  
ATOM    472  H1  HOH B 151      22.005  12.200  23.029  1.00  0.00      B    H  
ATOM    473  H2  HOH B 151      21.833  13.371  24.203  1.00  0.00      B    H  
ATOM    474  O   HOH B 152      10.553  17.805   7.361  1.00  0.00      B    O  
ATOM    475  H1  HOH B 152      11.374  18.114   7.855  1.00  0.00      B    H  
ATOM    476  H2  HOH B 152      10.189  16.964   7.766  1.00  0.00      B    H  
ATOM    477  O   HOH B 153      15.781  16.963  15.188  1.00  0.00      B    O  
ATOM    478  H1  HOH B 153      15.183  17.499  15.751  1.00  0.00      B    H  
ATOM    479  H2  HOH B 153      16.367  16.362  15.820  1.00  0.00      B    H  
ATOM    480  O   HOH B 154      34.581  39.335  21.518  1.00  0.00      B    O  
ATOM    481  H1  HOH B 154      35.040  39.713  20.667  1.00  0.00      B    H  
ATOM    482  H2  HOH B 154      34.514  38.333  21.425  1.00  0.00      B    H  
ATOM    483  O   HOH B 155      20.265  17.926  37.468  1.00  0.00      B    O  
ATOM    484  H1  HOH B 155      20.335  16.943  37.361  1.00  0.00      B    H  
ATOM    485  H2  HOH B 155      20.252  18.371  36.540  1.00  0.00      B    H  
ATOM    486  O   HOH B 156       1.935   7.334   0.212  1.00  0.00      B    O  
ATOM    487  H1  HOH B 156       2.324   8.280   0.219  1.00  0.00      B    H  
ATOM    488  H2  HOH B 156       2.557   6.728   0.726  1.00  0.00      B    H  
ATOM    489  O   HOH B 157      36.007  25.118  35.632  1.00  0.00      B    O  
ATOM    490  H1  HOH B 157      35.748  24.148  35.728  1.00  0.00      B    H  
ATOM    491  H2  HOH B 157      36.960  25.241  35.870  1.00  0.00      B    H  
ATOM    492  O   HOH B 158      14.011  35.703   1.917  1.00  0.00      B    O  
ATOM    493  H1  HOH B 158      13.633  36.412   1.276  1.00  0.00      B    H  
ATOM    494  H2  HOH B 158      13.340  35.438   2.637  1.00  0.00      B    H  
ATOM    495  O   HOH B 159      38.879  19.636  29.612  1.00  0.00      B    O  
ATOM    496  H1  HOH B 159      38.174  18.871  29.775  1.00  0.00      B    H  
ATOM    497  H2  HOH B 159      38.433  20.308  29.029  1.00  0.00      B    H  
ATOM    498  O   HOH B 160      20.035   7.116  18.659  1.00  0.00      B    O  
ATOM    499  H1  HOH B 160      20.414   6.167  18.600  1.00  0.00      B    H  
ATOM    500  H2  HOH B 160      19.239   6.981  19.312  1.00  0.00      B    H  
ATOM    501  O   HOH B 161      16.764  11.625   8.454  1.00  0.00      B    O  
ATOM    502  H1  HOH B 161      16.683  11.340   9.485  1.00  0.00      B    H  
ATOM    503  H2  HOH B 161      17.559  12.235   8.340  1.00  0.00      B    H  
ATOM    504  O   HOH B 162      37.623  33.890  15.507  1.00  0.00      B    O  
ATOM    505  H1  HOH B 162      37.775  33.635  16.484  1.00  0.00      B    H  
ATOM    506  H2  HOH B 162      38.033  33.107  15.017  1.00  0.00      B    H  
ATOM    507  O   HOH B 163      18.543  23.690  20.822  1.00  0.00      B    O  
ATOM    508  H1  HOH B 163      18.681  22.865  21.360  1.00  0.00      B    H  
ATOM    509  H2  HOH B 163      18.803  24.506  21.480  1.00  0.00      B    H  
ATOM    510  O   HOH B 164       5.430   0.442  34.412  1.00  0.00      B    O  
ATOM    511  H1  HOH B 164       6.120   0.125  33.689  1.00  0.00      B    H  
ATOM    512  H2  HOH B 164       4.519   0.134  34.119  1.00  0.00      B    H  
ATOM    513  O   HOH B 165      32.244  18.499  29.395  1.00  0.00      B    O  
ATOM    514  H1  HOH B 165      33.108  18.109  29.101  1.00  0.00      B    H  
ATOM    515  H2  HOH B 165      31.870  17.775  29.971  1.00  0.00      B    H  
ATOM    516  O   HOH B 166      31.451   0.497   4.217  1.00  0.00      B    O  
ATOM    517  H1  HOH B 166      31.851  -0.370   3.860  1.00  0.00      B    H  
ATOM    518  H2  HOH B 166      32.157   1.011   4.776  1.00  0.00      B    H  
ATOM    519  O   HOH B 167      17.492  22.387   6.144  1.00  0.00      B    O  
ATOM    520  H1  HOH B 167      18.251  22.862   5.630  1.00  0.00      B    H  
ATOM    521  H2  HOH B 167      17.213  21.480   5.671  1.00  0.00      B    H  
ATOM    522  O   HOH B 168      29.307  35.652  38.386  1.00  0.00      B    O  
ATOM    523  H1  HOH B 168      30.090  35.164  37.923  1.00  0.00      B    H  
ATOM    524  H2  HOH B 168      29.582  35.997  39.332  1.00  0.00      B    H  
ATOM    525  O   HOH B 169      39.092  32.968  33.358  1.00  0.00      B    O  
ATOM    526  H1  HOH B 169      39.653  32.231  32.938  1.00  0.00      B    H  
ATOM    527  H2  HOH B 169      38.114  32.742  33.098  1.00  0.00      B    H  
ATOM    528  O   HOH B 170      34.808  25.206   9.240  1.00  0.00      B    O  
ATOM    529  H1  HOH B 170      35.634  25.480   8.744  1.00  0.00      B    H  
ATOM    530  H2  HOH B 170      34.096  25.971   9.245  1.00  0.00      B    H  
ATOM    531  O   HOH B 171      10.314  29.895  11.627  1.00  0.00      B    O  
ATOM    532  H1  HOH B 171      11.010  29.592  11.010  1.00  0.00      B    H  
ATOM    533  H2  HOH B 171      10.640  29.720  12.524  1.00  0.00      B    H  
ATOM    534  O   HOH B 172      34.463  14.060   6.145  1.00  0.00      B    O  
ATOM    535  H1  HOH B 172      34.598  13.108   5.810  1.00  0.00      B    H  
ATOM    536  H2  HOH B 172      33.654  14.369   5.652  1.00  0.00      B    H  
ATOM    537  O   HOH B 173       9.882   7.312   4.614  1.00  0.00      B    O  
ATOM    538  H1  HOH B 173      10.117   7.188   5.590  1.00  0.00      B    H  
ATOM    539  H2  HOH B 173       9.926   6.438   4.164  1.00  0.00      B    H  
ATOM    540  O   HOH B 174       3.314  13.161   2.259  1.00  0.00      B    O  
ATOM    541  H1  HOH B 174       4.181  12.765   2.633  1.00  0.00      B    H  
ATOM    542  H2  HOH B 174       3.068  13.922   2.845  1.00  0.00      B    H  
ATOM    543  O   HOH B 175      31.446  26.007  12.648  1.00  0.00      B    O  
ATOM    544  H1  HOH B 175      30.649  26.053  12.045  1.00  0.00      B    H  
ATOM    545  H2  HOH B 175      32.090  25.260  12.305  1.00  0.00      B    H  
ATOM    546  O   HOH B 176       9.029   2.040  12.231  1.00  0.00      B    O  
ATOM    547  H1  HOH B 176       8.130   2.488  12.259  1.00  0.00      B    H  
ATOM    548  H2  HOH B 176       9.004   1.283  12.897  1.00  0.00      B    H  
ATOM    549  O   HOH B 177      20.306   0.056  21.197  1.00  0.00      B    O  
ATOM    550  H1  HOH B 177      19.363  -0.024  21.494  1.00  0.00      B    H  
ATOM    551  H2  HOH B 177      20.475   1.014  21.089  1.00  0.00      B    H  
ATOM    552  O   HOH B 178      33.209  16.827  20.814  1.00  0.00      B    O  
ATOM    553  H1  HOH B 178      33.289  15.830  20.950  1.00  0.00      B    H  
ATOM    554  H2  HOH B 178      32.451  17.100  21.370  1.00  0.00      B    H  
ATOM    555  O   HOH B 179      36.908  25.293  15.442  1.00  0.00      B    O  
ATOM    556  H1  HOH B 179      37.127  26.182  15.844  1.00  0.00      B    H  
ATOM    557  H2  HOH B 179      36.201  25.478  14.762  1.00  0.00      B    H  
ATOM    558  O   HOH B 180      26.985  27.241  32.677  1.00  0.00      B    O  
ATOM    559  H1  HOH B 180      27.935  27.143  32.994  1.00  0.00      B    H  
ATOM    560  H2  HOH B 180      26.600  28.083  33.011  1.00  0.00      B    H  
ATOM    561  O   HOH B 181       8.039  22.982  21.359  1.00  0.00      B    O  
ATOM    562  H1  HOH B 181       7.200  22.417  21.618  1.00  0.00      B    H  
ATOM    563  H2  HOH B 181       7.685  23.966  21.461  1.00  0.00      B    H  
ATOM    564  O   HOH B 182      26.159  27.182   3.157  1.00  0.00      B    O  
ATOM    565  H1  HOH B 182      25.366  27.670   3.476  1.00  0.00      B    H  
ATOM    566  H2  HOH B 182      26.444  27.680   2.303  1.00  0.00      B    H  
ATOM    567  O   HOH B 183       3.258   2.445  14.395  1.00  0.00      B    O  
ATOM    568  H1  HOH B 183       3.034   2.586  15.391  1.00  0.00      B    H  
ATOM    569  H2  HOH B 183       3.155   1.434  14.244  1.00  0.00      B    H  
ATOM    570  O   HOH B 184      34.335  15.513  12.317  1.00  0.00      B    O  
ATOM    571  H1  HOH B 184      34.263  16.418  12.811  1.00  0.00      B    H  
ATOM    572  H2  HOH B 184      33.415  15.203  12.208  1.00  0.00      B    H  
ATOM    573  O   HOH B 185       5.277  12.392  35.032  1.00  0.00      B    O  
ATOM    574  H1  HOH B 185       4.404  12.770  34.668  1.00  0.00      B    H  
ATOM    575  H2  HOH B 185       5.173  12.536  36.053  1.00  0.00      B    H  
ATOM    576  O   HOH B 186      28.601  38.441  31.254  1.00  0.00      B    O  
ATOM    577  H1  HOH B 186      27.930  37.708  31.366  1.00  0.00      B    H  
ATOM    578  H2  HOH B 186      29.413  38.181  31.810  1.00  0.00      B    H  
ATOM    579  O   HOH B 187      13.062  13.953  15.225  1.00  0.00      B    O  
ATOM    580  H1  HOH B 187      12.408  13.305  15.614  1.00  0.00      B    H  
ATOM    581  H2  HOH B 187      14.015  13.505  15.162  1.00  0.00      B    H  
ATOM    582  O   HOH B 188      34.279   3.836  20.090  1.00  0.00      B    O  
ATOM    583  H1  HOH B 188      33.443   4.150  19.588  1.00  0.00      B    H  
ATOM    584  H2  HOH B 188      35.018   4.528  19.955  1.00  0.00      B    H  
ATOM    585  O   HOH B 189      11.620   6.447  23.342  1.00  0.00      B    O  
ATOM    586  H1  HOH B 189      11.895   6.191  24.304  1.00  0.00      B    H  
ATOM    587  H2  HOH B 189      11.025   5.671  23.001  1.00  0.00      B    H  
ATOM    588  O   HOH B 190      16.277   1.597  22.552  1.00  0.00      B    O  
ATOM    589  H1  HOH B 190      16.917   1.445  23.338  1.00  0.00      B    H  
ATOM    590  H2  HOH B 190      15.454   2.009  22.849  1.00  0.00      B    H  
ATOM    591  O   HOH B 191      35.564  31.751  17.788  1.00  0.00      B    O  
ATOM    592  H1  HOH B 191      34.893  32.491  18.101  1.00  0.00      B    H  
ATOM    593  H2  HOH B 191      36.461  32.007  18.162  1.00  0.00      B    H  
ATOM    594  O   HOH B 192      27.762  15.762  14.137  1.00  0.00      B    O  
ATOM    595  H1  HOH B 192      28.134  15.239  13.326  1.00  0.00      B    H  
ATOM    596  H2  HOH B 192      28.118  16.690  14.054  1.00  0.00      B    H  
ATOM    597  O   HOH B 193       3.874  29.322   9.494  1.00  0.00      B    O  
ATOM    598  H1  HOH B 193       3.347  28.461   9.409  1.00  0.00      B    H  
ATOM    599  H2  HOH B 193       4.882  29.146   9.166  1.00  0.00      B    H  
ATOM    600  O   HOH B 194      25.466   0.327  30.664  1.00  0.00      B    O  
ATOM    601  H1  HOH B 194      25.992  -0.445  31.067  1.00  0.00      B    H  
ATOM    602  H2  HOH B 194      24.740   0.491  31.335  1.00  0.00      B    H  
ATOM    603  O   HOH B 195       4.486  29.164  16.964  1.00  0.00      B    O  
ATOM    604  H1  HOH B 195       5.177  29.756  16.517  1.00  0.00      B    H  
ATOM    605  H2  HOH B 195       4.478  28.230  16.612  1.00  0.00      B    H  
ATOM    606  O   HOH B 196      32.739  33.874   9.298  1.00  0.00      B    O  
ATOM    607  H1  HOH B 196      33.076  34.652   8.757  1.00  0.00      B    H  
ATOM    608  H2  HOH B 196      33.446  33.172   9.237  1.00  0.00      B    H  
ATOM    609  O   HOH B 197      17.797  33.507  34.477  1.00  0.00      B    O  
ATOM    610  H1  HOH B 197      17.654  34.490  34.732  1.00  0.00      B    H  
ATOM    611  H2  HOH B 197      16.875  33.034  34.436  1.00  0.00      B    H  
ATOM    612  O   HOH B 198       6.668   9.448  38.666  1.00  0.00      B    O  
ATOM    613  H1  HOH B 198       6.165   9.633  39.495  1.00  0.00      B    H  
ATOM    614  H2  HOH B 198       7.542   9.085  38.989  1.00  0.00      B    H  
ATOM    615  O   HOH B 199      29.221  18.994  28.100  1.00  0.00      B    O  
ATOM    616  H1  HOH B 199      29.920  19.596  28.414  1.00  0.00      B    H  
ATOM    617  H2  HOH B 199      29.609  18.044  28.068  1.00  0.00      B    H  
ATOM    618  O   HOH B 200      19.407  11.199  24.352  1.00  0.00      B    O  
ATOM    619  H1  HOH B 200      20.183  11.862  24.099  1.00  0.00      B    H  
ATOM    620  H2  HOH B 200      19.789  10.368  24.753  1.00  0.00      B    H  
ATOM    621  O   HOH B 201       7.055  19.061   1.126  1.00  0.00      B    O  
ATOM    622  H1  HOH B 201       7.674  18.593   1.695  1.00  0.00      B    H  
ATOM    623  H2  HOH B 201       6.158  18.616   1.278  1.00  0.00      B    H  
ATOM    624  O   HOH B 202      35.113  39.089  30.169  1.00  0.00      B    O  
ATOM    625  H1  HOH B 202      35.707  38.298  30.027  1.00  0.00      B    H  
ATOM    626  H2  HOH B 202      35.015  39.250  31.149  1.00  0.00      B    H  
ATOM    627  O   HOH B 203       1.427  34.855  32.149  1.00  0.00      B    O  
ATOM    628  H1  HOH B 203       0.812  34.118  32.534  1.00  0.00      B    H  
ATOM    629  H2  HOH B 203       0.947  35.744  32.195  1.00  0.00      B    H  
ATOM    630  O   HOH B 204      -0.012  39.030  16.419  1.00  0.00      B    O  
ATOM    631  H1  HOH B 204       0.945  38.638  16.395  1.00  0.00      B    H  
ATOM    632  H2  HOH B 204      -0.124  39.537  17.309  1.00  0.00      B    H  
ATOM    633  O   HOH B 205      24.455  26.417   7.587  1.00  0.00      B    O  
ATOM    634  H1  HOH B 205      23.839  27.198   7.250  1.00  0.00      B    H  
ATOM    635  H2  HOH B 205      25.309  26.488   7.100  1.00  0.00      B    H  
ATOM    636  O   HOH B 206       0.560   3.769  17.767  1.00  0.00      B    O  
ATOM    637  H1  HOH B 206       0.018   4.472  17.311  1.00  0.00      B    H  
ATOM    638  H2  HOH B 206       1.230   4.197  18.426  1.00  0.00      B    H  
ATOM    639  O   HOH B 207      16.037  26.697  29.381  1.00  0.00      B    O  
ATOM    640  H1  HOH B 207      15.333  26.196  29.889  1.00  0.00      B    H  
ATOM    641  H2  HOH B 207      16.628  27.260  30.066  1.00  0.00      B    H  
ATOM    642  O   HOH B 208      17.438  14.228  13.231  1.00  0.00      B    O  
ATOM    643  H1  HOH B 208      16.470  14.447  13.474  1.00  0.00      B    H  
ATOM    644  H2  HOH B 208      17.735  13.327  13.652  1.00  0.00      B    H  
ATOM    645  O   HOH B 209      30.884  36.130  34.864  1.00  0.00      B    O  
ATOM    646  H1  HOH B 209      29.995  35.892  34.496  1.00  0.00      B    H  
ATOM    647  H2  HOH B 209      31.660  35.895  34.264  1.00  0.00      B    H  
ATOM    648  O   HOH B 210       0.951  36.868  28.955  1.00  0.00      B    O  
ATOM    649  H1  HOH B 210       1.864  37.380  29.031  1.00  0.00      B    H  
ATOM    650  H2  HOH B 210       0.580  37.069  28.031  1.00  0.00      B    H  
ATOM    651  O   HOH B 211      25.254   1.824  37.619  1.00  0.00      B    O  
ATOM    652  H1  HOH B 211      25.131   2.636  38.189  1.00  0.00      B    H  
ATOM    653  H2  HOH B 211      25.541   1.054  38.234  1.00  0.00      B    H  
ATOM    654  O   HOH B 212       4.176  26.096  12.062  1.00  0.00      B    O  
ATOM    655  H1  HOH B 212       3.755  25.980  12.956  1.00  0.00      B    H  
ATOM    656  H2  HOH B 212       3.426  26.311  11.370  1.00  0.00      B    H  
ATOM    657  O   HOH B 213      34.116  35.920  25.774  1.00  0.00      B    O  
ATOM    658  H1  HOH B 213      34.814  35.609  25.097  1.00  0.00      B    H  
ATOM    659  H2  HOH B 213      33.231  35.394  25.638  1.00  0.00      B    H  
ATOM    660  O   HOH B 214       6.103  17.574  12.847  1.00  0.00      B    O  
ATOM    661  H1  HOH B 214       5.200  18.035  13.018  1.00  0.00      B    H  
ATOM    662  H2  HOH B 214       6.404  17.141  13.668  1.00  0.00      B    H  
ATOM    663  O   HOH B 215      33.624  15.087  23.464  1.00  0.00      B    O  
ATOM    664  H1  HOH B 215      33.418  16.082  23.652  1.00  0.00      B    H  
ATOM    665  H2  HOH B 215      34.575  14.909  23.721  1.00  0.00      B    H  
ATOM    666  O   HOH B 216       1.530  30.647  32.776  1.00  0.00      B    O  
ATOM    667  H1  HOH B 216       2.519  30.816  32.539  1.00  0.00      B    H  
ATOM    668  H2  HOH B 216       1.122  30.059  32.067  1.00  0.00      B    H  
ATOM    669  O   HOH B 217      31.921  10.138  22.967  1.00  0.00      B    O  
ATOM    670  H1  HOH B 217      31.868   9.203  23.448  1.00  0.00      B    H  
ATOM    671  H2  HOH B 217      32.931  10.398  22.927  1.00  0.00      B    H  
ATOM    672  O   HOH B 218      22.353  27.498  13.426  1.00  0.00      B    O  
ATOM    673  H1  HOH B 218      22.334  26.985  14.293  1.00  0.00      B    H  
ATOM    674  H2  HOH B 218      23.369  27.642  13.201  1.00  0.00      B    H  
ATOM    675  O   HOH B 219       5.563  23.642  38.538  1.00  0.00      B    O  
ATOM    676  H1  HOH B 219       4.753  23.173  38.217  1.00  0.00      B    H  
ATOM    677  H2  HOH B 219       6.144  22.961  39.106  1.00  0.00      B    H  
ATOM    678  O   HOH B 220       8.854   0.628  34.117  1.00  0.00      B    O  
ATOM    679  H1  HOH B 220       9.820   0.886  34.038  1.00  0.00      B    H  
ATOM    680  H2  HOH B 220       8.521   0.521  33.189  1.00  0.00      B    H  
ATOM    681  O   HOH B 221       8.693   0.176   7.876  1.00  0.00      B    O  
ATOM    682  H1  HOH B 221       8.137   0.515   8.598  1.00  0.00      B    H  
ATOM    683  H2  HOH B 221       9.141   0.904   7.407  1.00  0.00      B    H  
ATOM    684  O   HOH B 222      16.462  11.249   4.511  1.00  0.00      B    O  
ATOM    685  H1  HOH B 222      16.490  10.845   5.480  1.00  0.00      B    H  
ATOM    686  H2  HOH B 222      16.907  10.620   3.812  1.00  0.00      B    H  
ATOM    687  O   HOH B 223      14.033  33.572  36.191  1.00  0.00      B    O  
ATOM    688  H1  HOH B 223      13.026  33.453  35.996  1.00  0.00      B    H  
ATOM    689  H2  HOH B 223      14.317  32.904  36.902  1.00  0.00      B    H  
ATOM    690  O   HOH B 224      27.388  30.432   9.731  1.00  0.00      B    O  
ATOM    691  H1  HOH B 224      27.687  29.681  10.286  1.00  0.00      B    H  
ATOM    692  H2  HOH B 224      27.077  30.109   8.798  1.00  0.00      B    H  
ATOM    693  O   HOH B 225       2.853  34.928  12.613  1.00  0.00      B    O  
ATOM    694  H1  HOH B 225       2.833  34.267  11.811  1.00  0.00      B    H  
ATOM    695  H2  HOH B 225       3.746  35.370  12.509  1.00  0.00      B    H  
ATOM    696  O   HOH B 226      11.349   4.098   9.829  1.00  0.00      B    O  
ATOM    697  H1  HOH B 226      11.475   4.026  10.798  1.00  0.00      B    H  
ATOM    698  H2  HOH B 226      10.353   3.974   9.653  1.00  0.00      B    H  
ATOM    699  O   HOH B 227       8.556  35.980  39.114  1.00  0.00      B    O  
ATOM    700  H1  HOH B 227       8.458  35.366  38.323  1.00  0.00      B    H  
ATOM    701  H2  HOH B 227       8.553  36.949  38.787  1.00  0.00      B    H  
ATOM    702  O   HOH B 228      20.215  37.083  15.404  1.00  0.00      B    O  
ATOM    703  H1  HOH B 228      19.287  37.384  15.679  1.00  0.00      B    H  
ATOM    704  H2  HOH B 228      20.411  36.254  16.016  1.00  0.00      B    H  
ATOM    705  O   HOH B 229      28.533   0.036  20.718  1.00  0.00      B    O  
ATOM    706  H1  HOH B 229      27.612  -0.259  20.580  1.00  0.00      B    H  
ATOM    707  H2  HOH B 229      28.609   0.932  20.335  1.00  0.00      B    H  
ATOM    708  O   HOH B 230      17.965  28.121  15.539  1.00  0.00      B    O  
ATOM    709  H1  HOH B 230      18.003  28.425  14.583  1.00  0.00      B    H  
ATOM    710  H2  HOH B 230      18.812  27.588  15.782  1.00  0.00      B    H  
ATOM    711  O   HOH B 231      25.352  17.945   1.976  1.00  0.00      B    O  
ATOM    712  H1  HOH B 231      25.813  17.321   1.282  1.00  0.00      B    H  
ATOM    713  H2  HOH B 231      25.372  18.919   1.639  1.00  0.00      B    H  
ATOM    714  O   HOH B 232      34.535  23.909  22.353  1.00  0.00      B    O  
ATOM    715  H1  HOH B 232      34.467  23.443  21.443  1.00  0.00      B    H  
ATOM    716  H2  HOH B 232      34.228  24.866  22.153  1.00  0.00      B    H  
ATOM    717  O   HOH B 233      20.131  15.219  37.300  1.00  0.00      B    O  
ATOM    718  H1  HOH B 233      19.484  15.372  36.572  1.00  0.00      B    H  
ATOM    719  H2  HOH B 233      19.695  14.746  38.033  1.00  0.00      B    H  
ATOM    720  O   HOH B 234      22.540  36.367   9.287  1.00  0.00      B    O  
ATOM    721  H1  HOH B 234      22.932  35.565   9.763  1.00  0.00      B    H  
ATOM    722  H2  HOH B 234      21.637  36.060   8.909  1.00  0.00      B    H  
ATOM    723  O   HOH B 235      26.630   1.526   3.649  1.00  0.00      B    O  
ATOM    724  H1  HOH B 235      26.750   1.271   4.633  1.00  0.00      B    H  
ATOM    725  H2  HOH B 235      27.421   2.024   3.338  1.00  0.00      B    H  
ATOM    726  O   HOH B 236      13.079  10.425  21.174  1.00  0.00      B    O  
ATOM    727  H1  HOH B 236      13.751  10.854  21.874  1.00  0.00      B    H  
ATOM    728  H2  HOH B 236      13.026   9.433  21.393  1.00  0.00      B    H  
ATOM    729  O   HOH B 237       2.134  34.574  29.578  1.00  0.00      B    O  
ATOM    730  H1  HOH B 237       2.073  34.627  30.629  1.00  0.00      B    H  
ATOM    731  H2  HOH B 237       1.654  35.409  29.247  1.00  0.00      B    H  
ATOM    732  O   HOH B 238       2.012   6.523  30.351  1.00  0.00      B    O  
ATOM    733  H1  HOH B 238       1.343   5.876  30.722  1.00  0.00      B    H  
ATOM    734  H2  HOH B 238       1.548   7.268  29.752  1.00  0.00      B    H  
ATOM    735  O   HOH B 239      38.118  15.897  22.621  1.00  0.00      B    O  
ATOM    736  H1  HOH B 239      38.372  15.104  22.079  1.00  0.00      B    H  
ATOM    737  H2  HOH B 239      38.112  16.691  21.932  1.00  0.00      B    H  
ATOM    738  O   HOH B 240       7.954  37.915  28.395  1.00  0.00      B    O  
ATOM    739  H1  HOH B 240       7.815  38.107  27.417  1.00  0.00      B    H  
ATOM    740  H2  HOH B 240       7.904  36.872  28.470  1.00  0.00      B    H  
ATOM    741  O   HOH B 241      10.054  21.280  11.078  1.00  0.00      B    O  
ATOM    742  H1  HOH B 241      11.068  21.481  10.922  1.00  0.00      B    H  
ATOM    743  H2  HOH B 241       9.738  20.541  10.494  1.00  0.00      B    H  
ATOM    744  O   HOH B 242      21.947   6.266   7.376  1.00  0.00      B    O  
ATOM    745  H1  HOH B 242      22.342   6.567   8.233  1.00  0.00      B    H  
ATOM    746  H2  HOH B 242      21.997   6.927   6.593  1.00  0.00      B    H  
ATOM    747  O   HOH B 243       7.972   8.682  32.045  1.00  0.00      B    O  
ATOM    748  H1  HOH B 243       7.036   8.923  32.326  1.00  0.00      B    H  
ATOM    749  H2  HOH B 243       7.893   7.881  31.403  1.00  0.00      B    H  
ATOM    750  O   HOH B 244       0.260  37.404   2.151  1.00  0.00      B    O  
ATOM    751  H1  HOH B 244       0.552  37.633   3.092  1.00  0.00      B    H  
ATOM    752  H2  HOH B 244       1.030  37.663   1.545  1.00  0.00      B    H  
ATOM    753  O   HOH B 245      38.677   3.951  22.705  1.00  0.00      B    O  
ATOM    754  H1  HOH B 245      37.748   4.249  22.933  1.00  0.00      B    H  
ATOM    755  H2  HOH B 245      38.616   2.937  22.588  1.00  0.00      B    H  
ATOM    756  O   HOH B 246       3.150  38.924  14.022  1.00  0.00      B    O  
ATOM    757  H1  HOH B 246       2.619  38.105  13.869  1.00  0.00      B    H  
ATOM    758  H2  HOH B 246       4.137  38.618  14.033  1.00  0.00      B    H  
ATOM    759  O   HOH B 247       4.256  21.143  25.760  1.00  0.00      B    O  
ATOM    760  H1  HOH B 247       3.709  21.050  26.633  1.00  0.00      B    H  
ATOM    761  H2  HOH B 247       4.359  20.229  25.241  1.00  0.00      B    H  
ATOM    762  O   HOH B 248      37.012  13.751  38.253  1.00  0.00      B    O  
ATOM    763  H1  HOH B 248      37.774  13.334  37.682  1.00  0.00      B    H  
ATOM    764  H2  HOH B 248      36.323  12.979  38.434  1.00  0.00      B    H  
ATOM    765  O   HOH B 249      14.157  38.466  18.302  1.00  0.00      B    O  
ATOM    766  H1  HOH B 249      13.839  38.804  19.224  1.00  0.00      B    H  
ATOM    767  H2  HOH B 249      13.846  37.478  18.222  1.00  0.00      B    H  
ATOM    768  O   HOH B 250      10.429   0.958  17.857  1.00  0.00      B    O  
ATOM    769  H1  HOH B 250      10.544   0.523  16.952  1.00  0.00      B    H  
ATOM    770  H2  HOH B 250      10.275   0.254  18.569  1.00  0.00      B    H  
ATOM    771  O   HOH B 251      20.874  18.511  13.003  1.00  0.00      B    O  
ATOM    772  H1  HOH B 251      19.929  18.355  12.868  1.00  0.00      B    H  
ATOM    773  H2  HOH B 251      21.314  17.788  13.603  1.00  0.00      B    H  
ATOM    774  O   HOH B 252      38.144  32.571  17.955  1.00  0.00      B    O  
ATOM    775  H1  HOH B 252      38.061  32.494  18.978  1.00  0.00      B    H  
ATOM    776  H2  HOH B 252      39.148  32.514  17.761  1.00  0.00      B    H  
ATOM    777  O   HOH B 253      10.445  27.607  37.121  1.00  0.00      B    O  
ATOM    778  H1  HOH B 253      11.329  27.942  36.718  1.00  0.00      B    H  
ATOM    779  H2  HOH B 253      10.320  28.034  38.005  1.00  0.00      B    H  
ATOM    780  O   HOH B 254      15.570   9.752   0.347  1.00  0.00      B    O  
ATOM    781  H1  HOH B 254      16.446   9.710   0.916  1.00  0.00      B    H  
ATOM    782  H2  HOH B 254      15.490  10.655  -0.141  1.00  0.00      B    H  
ATOM    783  O   HOH B 255       2.704  20.490  35.872  1.00  0.00      B    O  
ATOM    784  H1  HOH B 255       2.487  21.411  35.499  1.00  0.00      B    H  
ATOM    785  H2  HOH B 255       1.893  20.218  36.481  1.00  0.00      B    H  
ATOM    786  O   HOH B 256      19.982  15.636  16.556  1.00  0.00      B    O  
ATOM    787  H1  HOH B 256      19.002  15.356  16.581  1.00  0.00      B    H  
ATOM    788  H2  HOH B 256      20.253  16.080  17.381  1.00  0.00      B    H  
ATOM    789  O   HOH B 257      28.716  18.332  10.628  1.00  0.00      B    O  
ATOM    790  H1  HOH B 257      29.745  18.454  10.569  1.00  0.00      B    H  
ATOM    791  H2  HOH B 257      28.345  18.827   9.809  1.00  0.00      B    H  
ATOM    792  O   HOH B 258      28.008  12.069   5.847  1.00  0.00      B    O  
ATOM    793  H1  HOH B 258      27.450  11.487   5.216  1.00  0.00      B    H  
ATOM    794  H2  HOH B 258      27.467  12.795   6.209  1.00  0.00      B    H  
ATOM    795  O   HOH B 259      23.428  31.794  19.303  1.00  0.00      B    O  
ATOM    796  H1  HOH B 259      24.319  31.498  19.639  1.00  0.00      B    H  
ATOM    797  H2  HOH B 259      22.786  31.149  19.826  1.00  0.00      B    H  
ATOM    798  O   HOH B 260       0.614   1.656   3.710  1.00  0.00      B    O  
ATOM    799  H1  HOH B 260       1.187   2.361   4.089  1.00  0.00      B    H  
ATOM    800  H2  HOH B 260      -0.355   1.939   3.929  1.00  0.00      B    H  
ATOM    801  O   HOH B 261       6.377   6.340  33.425  1.00  0.00      B    O  
ATOM    802  H1  HOH B 261       5.676   5.723  33.854  1.00  0.00      B    H  
ATOM    803  H2  HOH B 261       6.692   7.067  34.005  1.00  0.00      B    H  
ATOM    804  O   HOH B 262       0.707   8.153  28.706  1.00  0.00      B    O  
ATOM    805  H1  HOH B 262      -0.229   7.845  28.462  1.00  0.00      B    H  
ATOM    806  H2  HOH B 262       0.727   9.114  29.123  1.00  0.00      B    H  
ATOM    807  O   HOH B 263      11.038  33.004   6.316  1.00  0.00      B    O  
ATOM    808  H1  HOH B 263      11.797  33.620   6.251  1.00  0.00      B    H  
ATOM    809  H2  HOH B 263      11.168  32.399   7.116  1.00  0.00      B    H  
ATOM    810  O   HOH B 264      22.999  27.697  27.522  1.00  0.00      B    O  
ATOM    811  H1  HOH B 264      22.849  27.115  28.348  1.00  0.00      B    H  
ATOM    812  H2  HOH B 264      22.190  27.522  26.922  1.00  0.00      B    H  
ATOM    813  O   HOH B 265      21.491  38.240  23.982  1.00  0.00      B    O  
ATOM    814  H1  HOH B 265      21.035  37.784  24.742  1.00  0.00      B    H  
ATOM    815  H2  HOH B 265      20.977  37.925  23.157  1.00  0.00      B    H  
ATOM    816  O   HOH B 266      21.918  34.422  32.538  1.00  0.00      B    O  
ATOM    817  H1  HOH B 266      20.895  34.477  32.535  1.00  0.00      B    H  
ATOM    818  H2  HOH B 266      22.248  34.109  31.618  1.00  0.00      B    H  
ATOM    819  O   HOH B 267       9.858   0.600  24.534  1.00  0.00      B    O  
ATOM    820  H1  HOH B 267       9.292   0.441  25.330  1.00  0.00      B    H  
ATOM    821  H2  HOH B 267       9.375   0.288  23.664  1.00  0.00      B    H  
ATOM    822  O   HOH B 268      33.955   7.140  10.672  1.00  0.00      B    O  
ATOM    823  H1  HOH B 268      34.135   7.150   9.682  1.00  0.00      B    H  
ATOM    824  H2  HOH B 268      33.729   6.178  10.844  1.00  0.00      B    H  
ATOM    825  O   HOH B 269      25.884  11.575  33.530  1.00  0.00      B    O  
ATOM    826  H1  HOH B 269      25.822  11.698  32.515  1.00  0.00      B    H  
ATOM    827  H2  HOH B 269      25.946  12.485  33.940  1.00  0.00      B    H  
ATOM    828  O   HOH B 270      10.462   9.669  25.419  1.00  0.00      B    O  
ATOM    829  H1  HOH B 270      11.467   9.363  25.616  1.00  0.00      B    H  
ATOM    830  H2  HOH B 270      10.344   9.633  24.392  1.00  0.00      B    H  
ATOM    831  O   HOH B 271      37.036   2.547   3.825  1.00  0.00      B    O  
ATOM    832  H1  HOH B 271      36.772   2.466   4.809  1.00  0.00      B    H  
ATOM    833  H2  HOH B 271      36.856   3.493   3.531  1.00  0.00      B    H  
ATOM    834  O   HOH B 272       4.812  18.160  32.550  1.00  0.00      B    O  
ATOM    835  H1  HOH B 272       4.607  17.186  32.458  1.00  0.00      B    H  
ATOM    836  H2  HOH B 272       4.871  18.434  33.556  1.00  0.00      B    H  
ATOM    837  O   HOH B 273       7.294  33.748  15.630  1.00  0.00      B    O  
ATOM    838  H1  HOH B 273       7.156  33.317  16.561  1.00  0.00      B    H  
ATOM    839  H2  HOH B 273       7.894  34.574  15.717  1.00  0.00      B    H  
ATOM    840  O   HOH B 274      32.576  26.868   9.327  1.00  0.00      B    O  
ATOM    841  H1  HOH B 274      32.908  27.470   8.542  1.00  0.00      B    H  
ATOM    842  H2  HOH B 274      31.967  27.460   9.871  1.00  0.00      B    H  
ATOM    843  O   HOH B 275      22.806  10.211  36.895  1.00  0.00      B    O  
ATOM    844  H1  HOH B 275      22.275   9.430  36.691  1.00  0.00      B    H  
ATOM    845  H2  HOH B 275      22.149  10.986  36.871  1.00  0.00      B    H  
ATOM    846  O   HOH B 276       9.580  34.812   9.476  1.00  0.00      B    O  
ATOM    847  H1  HOH B 276       8.750  34.259   9.426  1.00  0.00      B    H  
ATOM    848  H2  HOH B 276       9.442  35.623   8.935  1.00  0.00      B    H  
ATOM    849  O   HOH B 277      26.652  29.413   7.385  1.00  0.00      B    O  
ATOM    850  H1  HOH B 277      25.920  28.749   7.089  1.00  0.00      B    H  
ATOM    851  H2  HOH B 277      26.805  30.125   6.700  1.00  0.00      B    H  
ATOM    852  O   HOH B 278      35.046  31.668  35.067  1.00  0.00      B    O  
ATOM    853  H1  HOH B 278      35.880  31.179  35.355  1.00  0.00      B    H  
ATOM    854  H2  HOH B 278      34.235  31.149  35.378  1.00  0.00      B    H  
ATOM    855  O   HOH B 279       8.652  27.637  11.121  1.00  0.00      B    O  
ATOM    856  H1  HOH B 279       7.669  27.824  11.223  1.00  0.00      B    H  
ATOM    857  H2  HOH B 279       9.100  28.480  11.052  1.00  0.00      B    H  
ATOM    858  O   HOH B 280      29.787  15.591  37.341  1.00  0.00      B    O  
ATOM    859  H1  HOH B 280      28.918  15.118  37.041  1.00  0.00      B    H  
ATOM    860  H2  HOH B 280      29.952  15.521  38.364  1.00  0.00      B    H  
ATOM    861  O   HOH B 281      23.254  28.050  39.253  1.00  0.00      B    O  
ATOM    862  H1  HOH B 281      23.761  27.784  38.369  1.00  0.00      B    H  
ATOM    863  H2  HOH B 281      23.719  28.822  39.711  1.00  0.00      B    H  
ATOM    864  O   HOH B 282      33.490  33.501  18.638  1.00  0.00      B    O  
ATOM    865  H1  HOH B 282      32.541  33.257  18.433  1.00  0.00      B    H  
ATOM    866  H2  HOH B 282      33.579  34.487  18.563  1.00  0.00      B    H  
ATOM    867  O   HOH B 283      28.473  19.464   8.099  1.00  0.00      B    O  
ATOM    868  H1  HOH B 283      29.410  19.838   7.838  1.00  0.00      B    H  
ATOM    869  H2  HOH B 283      27.795  20.087   7.712  1.00  0.00      B    H  
ATOM    870  O   HOH B 284      13.257  17.986   4.647  1.00  0.00      B    O  
ATOM    871  H1  HOH B 284      13.515  18.658   3.902  1.00  0.00      B    H  
ATOM    872  H2  HOH B 284      13.750  17.129   4.535  1.00  0.00      B    H  
ATOM    873  O   HOH B 285      36.814   7.885  10.799  1.00  0.00      B    O  
ATOM    874  H1  HOH B 285      35.837   7.728  10.758  1.00  0.00      B    H  
ATOM    875  H2  HOH B 285      37.204   7.581   9.886  1.00  0.00      B    H  
ATOM    876  O   HOH B 286      21.302  21.215  12.877  1.00  0.00      B    O  
ATOM    877  H1  HOH B 286      22.098  21.482  13.457  1.00  0.00      B    H  
ATOM    878  H2  HOH B 286      21.171  20.205  12.832  1.00  0.00      B    H  
ATOM    879  O   HOH B 287       8.281   1.512  36.646  1.00  0.00      B    O  
ATOM    880  H1  HOH B 287       8.417   1.058  35.713  1.00  0.00      B    H  
ATOM    881  H2  HOH B 287       7.896   2.442  36.422  1.00  0.00      B    H  
ATOM    882  O   HOH B 288      34.283  26.774   5.466  1.00  0.00      B    O  
ATOM    883  H1  HOH B 288      33.812  27.500   6.036  1.00  0.00      B    H  
ATOM    884  H2  HOH B 288      34.716  26.087   6.091  1.00  0.00      B    H  
ATOM    885  O   HOH B 289       8.300  32.686  27.068  1.00  0.00      B    O  
ATOM    886  H1  HOH B 289       7.854  32.245  27.834  1.00  0.00      B    H  
ATOM    887  H2  HOH B 289       8.250  33.703  27.220  1.00  0.00      B    H  
ATOM    888  O   HOH B 290      18.320  35.137  30.158  1.00  0.00      B    O  
ATOM    889  H1  HOH B 290      17.659  35.609  29.537  1.00  0.00      B    H  
ATOM    890  H2  HOH B 290      18.605  34.272  29.742  1.00  0.00      B    H  
ATOM    891  O   HOH B 291       2.880  10.934  15.726  1.00  0.00      B    O  
ATOM    892  H1  HOH B 291       3.045  10.295  14.984  1.00  0.00      B    H  
ATOM    893  H2  HOH B 291       2.576  10.371  16.539  1.00  0.00      B    H  
ATOM    894  O   HOH B 292      29.161  25.788  11.154  1.00  0.00      B    O  
ATOM    895  H1  HOH B 292      28.927  24.843  11.252  1.00  0.00      B    H  
ATOM    896  H2  HOH B 292      28.691  26.069  10.300  1.00  0.00      B    H  
ATOM    897  O   HOH B 293      38.313  31.636  38.203  1.00  0.00      B    O  
ATOM    898  H1  HOH B 293      37.422  31.217  38.002  1.00  0.00      B    H  
ATOM    899  H2  HOH B 293      38.603  32.003  37.346  1.00  0.00      B    H  
ATOM    900  O   HOH B 294       6.394  19.629   5.325  1.00  0.00      B    O  
ATOM    901  H1  HOH B 294       7.047  19.522   6.087  1.00  0.00      B    H  
ATOM    902  H2  HOH B 294       6.883  19.695   4.460  1.00  0.00      B    H  
ATOM    903  O   HOH B 295      17.676   8.400  14.605  1.00  0.00      B    O  
ATOM    904  H1  HOH B 295      18.061   8.502  15.577  1.00  0.00      B    H  
ATOM    905  H2  HOH B 295      16.696   8.026  14.659  1.00  0.00      B    H  
ATOM    906  O   HOH B 296       6.192  17.144  27.281  1.00  0.00      B    O  
ATOM    907  H1  HOH B 296       7.145  17.089  27.683  1.00  0.00      B    H  
ATOM    908  H2  HOH B 296       6.330  17.243  26.288  1.00  0.00      B    H  
ATOM    909  O   HOH B 297      32.622   9.995  19.113  1.00  0.00      B    O  
ATOM    910  H1  HOH B 297      32.254   9.556  19.968  1.00  0.00      B    H  
ATOM    911  H2  HOH B 297      33.543   9.622  18.962  1.00  0.00      B    H  
ATOM    912  O   HOH B 298      14.069  17.368  35.988  1.00  0.00      B    O  
ATOM    913  H1  HOH B 298      14.008  17.588  36.946  1.00  0.00      B    H  
ATOM    914  H2  HOH B 298      14.129  16.366  35.861  1.00  0.00      B    H  
ATOM    915  O   HOH B 299      32.606  29.853  11.070  1.00  0.00      B    O  
ATOM    916  H1  HOH B 299      32.477  30.000  12.055  1.00  0.00      B    H  
ATOM    917  H2  HOH B 299      33.549  30.108  10.749  1.00  0.00      B    H  
ATOM    918  O   HOH B 300       3.041  12.082  24.410  1.00  0.00      B    O  
ATOM    919  H1  HOH B 300       3.009  13.065  24.691  1.00  0.00      B    H  
ATOM    920  H2  HOH B 300       3.987  11.731  24.697  1.00  0.00      B    H  
ATOM    921  O   HOH B 301      37.455  23.622   4.349  1.00  0.00      B    O  
ATOM    922  H1  HOH B 301      38.320  24.181   4.421  1.00  0.00      B    H  
ATOM    923  H2  HOH B 301      37.560  22.849   3.672  1.00  0.00      B    H  
ATOM    924  O   HOH B 302       3.927   4.016  32.376  1.00  0.00      B    O  
ATOM    925  H1  HOH B 302       4.841   3.913  32.878  1.00  0.00      B    H  
ATOM    926  H2  HOH B 302       3.699   4.982  32.397  1.00  0.00      B    H  
ATOM    927  O   HOH B 303      22.669   4.421  32.147  1.00  0.00      B    O  
ATOM    928  H1  HOH B 303      22.347   3.476  31.893  1.00  0.00      B    H  
ATOM    929  H2  HOH B 303      23.331   4.208  32.914  1.00  0.00      B    H  
ATOM    930  O   HOH B 304       9.787  13.866  23.894  1.00  0.00      B    O  
ATOM    931  H1  HOH B 304      10.127  13.093  23.315  1.00  0.00      B    H  
ATOM    932  H2  HOH B 304      10.109  13.619  24.806  1.00  0.00      B    H  
ATOM    933  O   HOH B 305       2.533  23.547  16.019  1.00  0.00      B    O  
ATOM    934  H1  HOH B 305       2.487  22.548  16.099  1.00  0.00      B    H  
ATOM    935  H2  HOH B 305       1.632  23.891  15.761  1.00  0.00      B    H  
ATOM    936  O   HOH B 306      31.740  22.404  16.086  1.00  0.00      B    O  
ATOM    937  H1  HOH B 306      31.978  22.105  15.104  1.00  0.00      B    H  
ATOM    938  H2  HOH B 306      32.606  22.501  16.577  1.00  0.00      B    H  
ATOM    939  O   HOH B 307      37.789  17.804  38.145  1.00  0.00      B    O  
ATOM    940  H1  HOH B 307      37.131  18.235  38.721  1.00  0.00      B    H  
ATOM    941  H2  HOH B 307      37.243  17.215  37.485  1.00  0.00      B    H  
ATOM    942  O   HOH B 308       3.159  12.274  13.285  1.00  0.00      B    O  
ATOM    943  H1  HOH B 308       3.225  11.918  14.275  1.00  0.00      B    H  
ATOM    944  H2  HOH B 308       4.116  12.572  13.053  1.00  0.00      B    H  
ATOM    945  O   HOH B 309      34.797  35.991   2.430  1.00  0.00      B    O  
ATOM    946  H1  HOH B 309      34.659  35.091   2.052  1.00  0.00      B    H  
ATOM    947  H2  HOH B 309      34.743  36.596   1.608  1.00  0.00      B    H  
ATOM    948  O   HOH B 310      25.134  37.051  26.234  1.00  0.00      B    O  
ATOM    949  H1  HOH B 310      26.075  36.806  26.560  1.00  0.00      B    H  
ATOM    950  H2  HOH B 310      25.207  37.187  25.282  1.00  0.00      B    H  
ATOM    951  O   HOH B 311      24.071  37.853  36.762  1.00  0.00      B    O  
ATOM    952  H1  HOH B 311      24.742  38.165  36.093  1.00  0.00      B    H  
ATOM    953  H2  HOH B 311      23.947  38.487  37.496  1.00  0.00      B    H  
ATOM    954  O   HOH B 312       2.918   2.710   5.057  1.00  0.00      B    O  
ATOM    955  H1  HOH B 312       3.569   1.978   5.256  1.00  0.00      B    H  
ATOM    956  H2  HOH B 312       3.412   3.383   4.520  1.00  0.00      B    H  
ATOM    957  O   HOH B 313       9.494  14.002   4.493  1.00  0.00      B    O  
ATOM    958  H1  HOH B 313       9.563  13.026   4.192  1.00  0.00      B    H  
ATOM    959  H2  HOH B 313       8.537  14.139   4.835  1.00  0.00      B    H  
ATOM    960  O   HOH B 314       6.098  15.866  15.077  1.00  0.00      B    O  
ATOM    961  H1  HOH B 314       5.214  15.922  15.571  1.00  0.00      B    H  
ATOM    962  H2  HOH B 314       6.831  15.697  15.774  1.00  0.00      B    H  
ATOM    963  O   HOH B 315      16.014  14.709  10.854  1.00  0.00      B    O  
ATOM    964  H1  HOH B 315      16.906  14.529  11.346  1.00  0.00      B    H  
ATOM    965  H2  HOH B 315      15.286  14.793  11.578  1.00  0.00      B    H  
ATOM    966  O   HOH B 316       9.132   2.369  29.751  1.00  0.00      B    O  
ATOM    967  H1  HOH B 316       8.158   2.049  29.895  1.00  0.00      B    H  
ATOM    968  H2  HOH B 316       9.249   3.323  30.044  1.00  0.00      B    H  
ATOM    969  O   HOH B 317      24.176   1.501   9.640  1.00  0.00      B    O  
ATOM    970  H1  HOH B 317      23.800   2.386   9.944  1.00  0.00      B    H  
ATOM    971  H2  HOH B 317      23.901   0.753  10.305  1.00  0.00      B    H  
ATOM    972  O   HOH B 318      33.822  35.764  22.262  1.00  0.00      B    O  
ATOM    973  H1  HOH B 318      34.589  35.454  22.847  1.00  0.00      B    H  
ATOM    974  H2  HOH B 318      33.422  34.886  21.870  1.00  0.00      B    H  
ATOM    975  O   HOH B 319       0.749  28.186  19.858  1.00  0.00      B    O  
ATOM    976  H1  HOH B 319       0.983  29.052  20.272  1.00  0.00      B    H  
ATOM    977  H2  HOH B 319       0.511  27.523  20.581  1.00  0.00      B    H  
ATOM    978  O   HOH B 320      10.043   9.330  33.686  1.00  0.00      B    O  
ATOM    979  H1  HOH B 320      10.295   8.334  33.757  1.00  0.00      B    H  
ATOM    980  H2  HOH B 320       9.404   9.421  32.915  1.00  0.00      B    H  
ATOM    981  O   HOH B 321       5.872  35.996  26.896  1.00  0.00      B    O  
ATOM    982  H1  HOH B 321       6.607  35.566  27.436  1.00  0.00      B    H  
ATOM    983  H2  HOH B 321       6.309  36.861  26.466  1.00  0.00      B    H  
ATOM    984  O   HOH B 322      12.281  27.173  29.642  1.00  0.00      B    O  
ATOM    985  H1  HOH B 322      12.580  28.087  30.010  1.00  0.00      B    H  
ATOM    986  H2  HOH B 322      11.979  27.243  28.687  1.00  0.00      B    H  
ATOM    987  O   HOH B 323       7.537  10.410  11.714  1.00  0.00      B    O  
ATOM    988  H1  HOH B 323       6.920  11.094  11.262  1.00  0.00      B    H  
ATOM    989  H2  HOH B 323       8.412  10.934  12.009  1.00  0.00      B    H  
ATOM    990  O   HOH B 324      24.327   4.838   8.320  1.00  0.00      B    O  
ATOM    991  H1  HOH B 324      24.060   5.614   7.777  1.00  0.00      B    H  
ATOM    992  H2  HOH B 324      24.964   4.307   7.758  1.00  0.00      B    H  
ATOM    993  O   HOH B 325      22.565  19.813   2.011  1.00  0.00      B    O  
ATOM    994  H1  HOH B 325      23.353  20.220   1.512  1.00  0.00      B    H  
ATOM    995  H2  HOH B 325      22.780  19.947   3.004  1.00  0.00      B    H  
ATOM    996  O   HOH B 326      26.352   9.795  25.199  1.00  0.00      B    O  
ATOM    997  H1  HOH B 326      26.249  10.391  24.375  1.00  0.00      B    H  
ATOM    998  H2  HOH B 326      26.221  10.483  25.921  1.00  0.00      B    H  
ATOM    999  O   HOH B 327      13.792  22.872  24.058  1.00  0.00      B    O  
ATOM   1000  H1  HOH B 327      13.630  21.929  23.875  1.00  0.00      B    H  
ATOM   1001  H2  HOH B 327      13.913  23.041  25.070  1.00  0.00      B    H  
ATOM   1002  O   HOH B 328       5.330  28.862  26.080  1.00  0.00      B    O  
ATOM   1003  H1  HOH B 328       4.777  29.428  26.773  1.00  0.00      B    H  
ATOM   1004  H2  HOH B 328       4.717  28.135  25.633  1.00  0.00      B    H  
ATOM   1005  O   HOH B 329      30.808  11.540   2.913  1.00  0.00      B    O  
ATOM   1006  H1  HOH B 329      30.175  10.802   3.050  1.00  0.00      B    H  
ATOM   1007  H2  HOH B 329      30.917  11.690   1.887  1.00  0.00      B    H  
ATOM   1008  O   HOH B 330      34.124   1.975   3.081  1.00  0.00      B    O  
ATOM   1009  H1  HOH B 330      35.123   1.840   3.017  1.00  0.00      B    H  
ATOM   1010  H2  HOH B 330      33.773   2.001   4.026  1.00  0.00      B    H  
ATOM   1011  O   HOH B 331       4.270  33.280  34.489  1.00  0.00      B    O  
ATOM   1012  H1  HOH B 331       3.770  32.562  34.987  1.00  0.00      B    H  
ATOM   1013  H2  HOH B 331       3.930  34.193  34.804  1.00  0.00      B    H  
ATOM   1014  O   HOH B 332      12.862  33.125  13.335  1.00  0.00      B    O  
ATOM   1015  H1  HOH B 332      13.134  33.454  12.431  1.00  0.00      B    H  
ATOM   1016  H2  HOH B 332      12.911  32.160  13.388  1.00  0.00      B    H  
ATOM   1017  O   HOH B 333      37.950  38.745   7.457  1.00  0.00      B    O  
ATOM   1018  H1  HOH B 333      37.648  37.767   7.481  1.00  0.00      B    H  
ATOM   1019  H2  HOH B 333      37.490  39.219   8.197  1.00  0.00      B    H  
ATOM   1020  O   HOH B 334       8.534  27.660  20.064  1.00  0.00      B    O  
ATOM   1021  H1  HOH B 334       9.515  27.637  20.344  1.00  0.00      B    H  
ATOM   1022  H2  HOH B 334       8.409  26.962  19.367  1.00  0.00      B    H  
ATOM   1023  O   HOH B 335      30.997   7.175   8.856  1.00  0.00      B    O  
ATOM   1024  H1  HOH B 335      30.140   6.545   8.858  1.00  0.00      B    H  
ATOM   1025  H2  HOH B 335      30.917   7.823   9.650  1.00  0.00      B    H  
ATOM   1026  O   HOH B 336       0.615  14.246  32.136  1.00  0.00      B    O  
ATOM   1027  H1  HOH B 336      -0.039  13.534  31.738  1.00  0.00      B    H  
ATOM   1028  H2  HOH B 336       0.359  15.202  31.863  1.00  0.00      B    H  
ATOM   1029  O   HOH B 337      32.369  19.498  38.778  1.00  0.00      B    O  
ATOM   1030  H1  HOH B 337      32.561  18.606  38.291  1.00  0.00      B    H  
ATOM   1031  H2  HOH B 337      33.178  20.117  38.576  1.00  0.00      B    H  
ATOM   1032  O   HOH B 338      22.682  34.642   5.773  1.00  0.00      B    O  
ATOM   1033  H1  HOH B 338      21.742  34.864   5.635  1.00  0.00      B    H  
ATOM   1034  H2  HOH B 338      23.192  35.461   5.481  1.00  0.00      B    H  
ATOM   1035  O   HOH B 339      20.037  24.512   8.735  1.00  0.00      B    O  
ATOM   1036  H1  HOH B 339      19.528  23.902   9.356  1.00  0.00      B    H  
ATOM   1037  H2  HOH B 339      20.415  25.181   9.348  1.00  0.00      B    H  
ATOM   1038  O   HOH B 340      26.485  16.878  11.000  1.00  0.00      B    O  
ATOM   1039  H1  HOH B 340      27.219  17.564  11.014  1.00  0.00      B    H  
ATOM   1040  H2  HOH B 340      25.778  17.123  11.680  1.00  0.00      B    H  
ATOM   1041  O   HOH B 341       5.671   9.214  22.034  1.00  0.00      B    O  
ATOM   1042  H1  HOH B 341       5.317   9.212  22.946  1.00  0.00      B    H  
ATOM   1043  H2  HOH B 341       6.457   9.864  22.015  1.00  0.00      B    H  
ATOM   1044  O   HOH B 342      11.282   0.159  15.352  1.00  0.00      B    O  
ATOM   1045  H1  HOH B 342      11.258  -0.752  14.893  1.00  0.00      B    H  
ATOM   1046  H2  HOH B 342      10.447   0.612  15.080  1.00  0.00      B    H  
ATOM   1047  O   HOH B 343      16.203  19.671  25.815  1.00  0.00      B    O  
ATOM   1048  H1  HOH B 343      16.578  18.717  25.576  1.00  0.00      B    H  
ATOM   1049  H2  HOH B 343      15.319  19.788  25.369  1.00  0.00      B    H  
ATOM   1050  O   HOH B 344      14.203   4.291  32.465  1.00  0.00      B    O  
ATOM   1051  H1  HOH B 344      14.009   4.414  33.451  1.00  0.00      B    H  
ATOM   1052  H2  HOH B 344      13.696   5.021  32.003  1.00  0.00      B    H  
ATOM   1053  O   HOH B 345      30.004  20.536   4.902  1.00  0.00      B    O  
ATOM   1054  H1  HOH B 345      29.656  21.276   4.318  1.00  0.00      B    H  
ATOM   1055  H2  HOH B 345      30.183  19.720   4.313  1.00  0.00      B    H  
ATOM   1056  O   HOH B 346      17.992  23.710  37.857  1.00  0.00      B    O  
ATOM   1057  H1  HOH B 346      18.017  22.698  37.691  1.00  0.00      B    H  
ATOM   1058  H2  HOH B 346      18.267  23.903  38.830  1.00  0.00      B    H  
ATOM   1059  O   HOH B 347       0.611  36.360  35.928  1.00  0.00      B    O  
ATOM   1060  H1  HOH B 347       1.458  35.811  35.738  1.00  0.00      B    H  
ATOM   1061  H2  HOH B 347       0.778  37.316  36.159  1.00  0.00      B    H  
ATOM   1062  O   HOH B 348      23.500  17.460  29.214  1.00  0.00      B    O  
ATOM   1063  H1  HOH B 348      23.830  16.535  29.220  1.00  0.00      B    H  
ATOM   1064  H2  HOH B 348      23.973  17.976  28.521  1.00  0.00      B    H  
ATOM   1065  O   HOH B 349       5.016  18.048  17.445  1.00  0.00      B    O  
ATOM   1066  H1  HOH B 349       4.841  17.463  16.661  1.00  0.00      B    H  
ATOM   1067  H2  HOH B 349       4.108  18.386  17.718  1.00  0.00      B    H  
ATOM   1068  O   HOH B 350       6.245  28.351   9.207  1.00  0.00      B    O  
ATOM   1069  H1  HOH B 350       6.195  27.557   8.670  1.00  0.00      B    H  
ATOM   1070  H2  HOH B 350       6.245  27.979  10.137  1.00  0.00      B    H  
ATOM   1071  O   HOH B 351      10.498   5.950   1.455  1.00  0.00      B    O  
ATOM   1072  H1  HOH B 351      11.352   5.456   1.830  1.00  0.00      B    H  
ATOM   1073  H2  HOH B 351      10.780   6.355   0.586  1.00  0.00      B    H  
ATOM   1074  O   HOH B 352       5.444   5.787  36.023  1.00  0.00      B    O  
ATOM   1075  H1  HOH B 352       5.299   4.849  35.673  1.00  0.00      B    H  
ATOM   1076  H2  HOH B 352       6.165   5.704  36.757  1.00  0.00      B    H  
ATOM   1077  O   HOH B 353       9.814   5.269  13.492  1.00  0.00      B    O  
ATOM   1078  H1  HOH B 353      10.101   6.246  13.269  1.00  0.00      B    H  
ATOM   1079  H2  HOH B 353      10.397   4.640  12.903  1.00  0.00      B    H  
ATOM   1080  O   HOH B 354      18.662   8.976  17.023  1.00  0.00      B    O  
ATOM   1081  H1  HOH B 354      19.092   9.857  16.835  1.00  0.00      B    H  
ATOM   1082  H2  HOH B 354      19.330   8.287  17.320  1.00  0.00      B    H  
ATOM   1083  O   HOH B 355      29.506  17.348  35.205  1.00  0.00      B    O  
ATOM   1084  H1  HOH B 355      29.719  16.947  36.158  1.00  0.00      B    H  
ATOM   1085  H2  HOH B 355      29.558  16.648  34.498  1.00  0.00      B    H  
ATOM   1086  O   HOH B 356       5.925  36.041  12.227  1.00  0.00      B    O  
ATOM   1087  H1  HOH B 356       5.863  36.021  11.162  1.00  0.00      B    H  
ATOM   1088  H2  HOH B 356       6.211  35.120  12.527  1.00  0.00      B    H  
ATOM   1089  O   HOH B 357      22.836   8.402  16.011  1.00  0.00      B    O  
ATOM   1090  H1  HOH B 357      22.208   7.727  15.561  1.00  0.00      B    H  
ATOM   1091  H2  HOH B 357      22.572   8.570  16.995  1.00  0.00      B    H  
ATOM   1092  O   HOH B 358      18.146   5.432  28.740  1.00  0.00      B    O  
ATOM   1093  H1  HOH B 358      18.577   5.140  27.883  1.00  0.00      B    H  
ATOM   1094  H2  HOH B 358      17.825   4.583  29.251  1.00  0.00      B    H  
ATOM   1095  O   HOH B 359      33.826  19.590  10.469  1.00  0.00      B    O  
ATOM   1096  H1  HOH B 359      33.511  20.420   9.990  1.00  0.00      B    H  
ATOM   1097  H2  HOH B 359      33.945  19.792  11.494  1.00  0.00      B    H  
ATOM   1098  O   HOH B 360      34.142   9.237  32.041  1.00  0.00      B    O  
ATOM   1099  H1  HOH B 360      33.392   9.742  31.541  1.00  0.00      B    H  
ATOM   1100  H2  HOH B 360      33.920   8.218  32.006  1.00  0.00      B    H  
ATOM   1101  O   HOH B 361      11.544  18.482  25.635  1.00  0.00      B    O  
ATOM   1102  H1  HOH B 361      11.320  19.121  26.364  1.00  0.00      B    H  
ATOM   1103  H2  HOH B 361      12.160  17.725  26.012  1.00  0.00      B    H  
ATOM   1104  O   HOH B 362      13.417  26.076  24.820  1.00  0.00      B    O  
ATOM   1105  H1  HOH B 362      13.639  25.351  25.451  1.00  0.00      B    H  
ATOM   1106  H2  HOH B 362      12.526  25.973  24.427  1.00  0.00      B    H  
ATOM   1107  O   HOH B 363      17.238   9.662   2.585  1.00  0.00      B    O  
ATOM   1108  H1  HOH B 363      17.987   9.008   2.339  1.00  0.00      B    H  
ATOM   1109  H2  HOH B 363      16.411   9.090   2.693  1.00  0.00      B    H  
ATOM   1110  O   HOH B 364       0.105   9.881   7.331  1.00  0.00      B    O  
ATOM   1111  H1  HOH B 364       0.928   9.258   7.188  1.00  0.00      B    H  
ATOM   1112  H2  HOH B 364       0.306  10.720   7.858  1.00  0.00      B    H  
ATOM   1113  O   HOH B 365      21.720  29.048  20.236  1.00  0.00      B    O  
ATOM   1114  H1  HOH B 365      20.965  28.454  20.232  1.00  0.00      B    H  
ATOM   1115  H2  HOH B 365      22.559  28.547  20.196  1.00  0.00      B    H  
ATOM   1116  O   HOH B 366       1.121  20.917  19.828  1.00  0.00      B    O  
ATOM   1117  H1  HOH B 366       0.892  20.712  20.759  1.00  0.00      B    H  
ATOM   1118  H2  HOH B 366       0.648  21.852  19.669  1.00  0.00      B    H  
ATOM   1119  O   HOH B 367       0.964   1.410   8.686  1.00  0.00      B    O  
ATOM   1120  H1  HOH B 367       0.402   0.682   8.232  1.00  0.00      B    H  
ATOM   1121  H2  HOH B 367       1.480   0.966   9.421  1.00  0.00      B    H  
ATOM   1122  O   HOH B 368      27.356   7.335   4.201  1.00  0.00      B    O  
ATOM   1123  H1  HOH B 368      27.948   7.729   4.929  1.00  0.00      B    H  
ATOM   1124  H2  HOH B 368      27.439   7.946   3.390  1.00  0.00      B    H  
ATOM   1125  O   HOH B 369       0.319   3.544  10.535  1.00  0.00      B    O  
ATOM   1126  H1  HOH B 369       0.334   3.087   9.637  1.00  0.00      B    H  
ATOM   1127  H2  HOH B 369       1.239   3.496  10.976  1.00  0.00      B    H  
ATOM   1128  O   HOH B 370      31.055  20.183   7.482  1.00  0.00      B    O  
ATOM   1129  H1  HOH B 370      32.049  20.099   7.350  1.00  0.00      B    H  
ATOM   1130  H2  HOH B 370      30.663  20.729   6.731  1.00  0.00      B    H  
ATOM   1131  O   HOH B 371      31.747  35.929  15.464  1.00  0.00      B    O  
ATOM   1132  H1  HOH B 371      30.823  35.757  15.593  1.00  0.00      B    H  
ATOM   1133  H2  HOH B 371      31.934  36.735  14.906  1.00  0.00      B    H  
ATOM   1134  O   HOH B 372      29.215  23.107  11.073  1.00  0.00      B    O  
ATOM   1135  H1  HOH B 372      29.920  23.179  10.292  1.00  0.00      B    H  
ATOM   1136  H2  HOH B 372      28.439  22.552  10.803  1.00  0.00      B    H  
ATOM   1137  O   HOH B 373      28.420   7.792  31.542  1.00  0.00      B    O  
ATOM   1138  H1  HOH B 373      27.614   7.202  31.396  1.00  0.00      B    H  
ATOM   1139  H2  HOH B 373      28.252   8.490  32.308  1.00  0.00      B    H  
ATOM   1140  O   HOH B 374      21.787   8.938   6.222  1.00  0.00      B    O  
ATOM   1141  H1  HOH B 374      20.883   9.449   6.146  1.00  0.00      B    H  
ATOM   1142  H2  HOH B 374      22.520   9.655   6.041  1.00  0.00      B    H  
ATOM   1143  O   HOH B 375      29.893  26.939  33.573  1.00  0.00      B    O  
ATOM   1144  H1  HOH B 375      30.904  26.565  33.808  1.00  0.00      B    H  
ATOM   1145  H2  HOH B 375      29.890  27.527  32.740  1.00  0.00      B    H  
ATOM   1146  O   HOH B 376      20.485  17.781  29.248  1.00  0.00      B    O  
ATOM   1147  H1  HOH B 376      21.388  17.751  28.733  1.00  0.00      B    H  
ATOM   1148  H2  HOH B 376      20.008  16.897  29.102  1.00  0.00      B    H  
ATOM   1149  O   HOH B 377      11.277  24.169  33.908  1.00  0.00      B    O  
ATOM   1150  H1  HOH B 377      10.888  24.898  34.546  1.00  0.00      B    H  
ATOM   1151  H2  HOH B 377      11.201  23.284  34.351  1.00  0.00      B    H  
ATOM   1152  O   HOH B 378       2.966  10.521  31.095  1.00  0.00      B    O  
ATOM   1153  H1  HOH B 378       2.458  10.736  30.251  1.00  0.00      B    H  
ATOM   1154  H2  HOH B 378       2.289  10.392  31.820  1.00  0.00      B    H  
ATOM   1155  O   HOH B 379      12.282  38.401  35.342  1.00  0.00      B    O  
ATOM   1156  H1  HOH B 379      12.809  37.584  35.520  1.00  0.00      B    H  
ATOM   1157  H2  HOH B 379      12.597  38.840  34.502  1.00  0.00      B    H  
ATOM   1158  O   HOH B 380      29.957  37.091   1.765  1.00  0.00      B    O  
ATOM   1159  H1  HOH B 380      29.400  36.488   2.287  1.00  0.00      B    H  
ATOM   1160  H2  HOH B 380      30.823  37.085   2.273  1.00  0.00      B    H  
ATOM   1161  O   HOH B 381      33.045  26.831  37.150  1.00  0.00      B    O  
ATOM   1162  H1  HOH B 381      32.747  26.699  36.201  1.00  0.00      B    H  
ATOM   1163  H2  HOH B 381      32.483  27.617  37.457  1.00  0.00      B    H  
ATOM   1164  O   HOH B 382      13.492  36.129  35.501  1.00  0.00      B    O  
ATOM   1165  H1  HOH B 382      13.884  35.264  35.895  1.00  0.00      B    H  
ATOM   1166  H2  HOH B 382      13.238  35.970  34.537  1.00  0.00      B    H  
ATOM   1167  O   HOH B 383      11.631  15.295  12.162  1.00  0.00      B    O  
ATOM   1168  H1  HOH B 383      10.919  15.081  12.830  1.00  0.00      B    H  
ATOM   1169  H2  HOH B 383      11.729  14.431  11.603  1.00  0.00      B    H  
ATOM   1170  O   HOH B 384       9.072  20.187   6.961  1.00  0.00      B    O  
ATOM   1171  H1  HOH B 384       9.542  19.228   7.308  1.00  0.00      B    H  
ATOM   1172  H2  HOH B 384       9.513  20.413   6.116  1.00  0.00      B    H  
ATOM   1173  O   HOH B 385      16.175  33.003  12.388  1.00  0.00      B    O  
ATOM   1174  H1  HOH B 385      17.123  32.584  12.628  1.00  0.00      B    H  
ATOM   1175  H2  HOH B 385      16.217  33.936  12.722  1.00  0.00      B    H  
ATOM   1176  O   HOH B 386       8.124  24.876  33.245  1.00  0.00      B    O  
ATOM   1177  H1  HOH B 386       8.912  25.153  33.808  1.00  0.00      B    H  
ATOM   1178  H2  HOH B 386       7.858  23.953  33.399  1.00  0.00      B    H  
ATOM   1179  O   HOH B 387      31.094  23.492  26.595  1.00  0.00      B    O  
ATOM   1180  H1  HOH B 387      30.858  23.990  27.482  1.00  0.00      B    H  
ATOM   1181  H2  HOH B 387      31.987  23.030  26.700  1.00  0.00      B    H  
ATOM   1182  O   HOH B 388      17.133  27.113   6.284  1.00  0.00      B    O  
ATOM   1183  H1  HOH B 388      17.960  27.655   6.240  1.00  0.00      B    H  
ATOM   1184  H2  HOH B 388      17.129  26.611   7.194  1.00  0.00      B    H  
ATOM   1185  O   HOH B 389      32.079  17.885  35.367  1.00  0.00      B    O  
ATOM   1186  H1  HOH B 389      32.472  17.820  36.271  1.00  0.00      B    H  
ATOM   1187  H2  HOH B 389      31.085  17.728  35.401  1.00  0.00      B    H  
ATOM   1188  O   HOH B 390      35.813  11.570   0.108  1.00  0.00      B    O  
ATOM   1189  H1  HOH B 390      36.561  11.106  -0.252  1.00  0.00      B    H  
ATOM   1190  H2  HOH B 390      35.066  10.874   0.237  1.00  0.00      B    H  
ATOM   1191  O   HOH B 391       6.047  21.048  15.510  1.00  0.00      B    O  
ATOM   1192  H1  HOH B 391       6.778  20.493  15.911  1.00  0.00      B    H  
ATOM   1193  H2  HOH B 391       5.145  20.935  15.989  1.00  0.00      B    H  
ATOM   1194  O   HOH B 392       7.795  13.011  20.932  1.00  0.00      B    O  
ATOM   1195  H1  HOH B 392       8.099  12.291  20.274  1.00  0.00      B    H  
ATOM   1196  H2  HOH B 392       7.680  12.569  21.854  1.00  0.00      B    H  
ATOM   1197  O   HOH B 393       7.818   6.694  30.083  1.00  0.00      B    O  
ATOM   1198  H1  HOH B 393       8.265   7.202  29.325  1.00  0.00      B    H  
ATOM   1199  H2  HOH B 393       7.304   5.917  29.632  1.00  0.00      B    H  
ATOM   1200  O   HOH B 394       1.849  29.893  35.487  1.00  0.00      B    O  
ATOM   1201  H1  HOH B 394       0.971  29.489  35.681  1.00  0.00      B    H  
ATOM   1202  H2  HOH B 394       1.791  30.296  34.571  1.00  0.00      B    H  
ATOM   1203  O   HOH B 395       7.752  23.794  10.608  1.00  0.00      B    O  
ATOM   1204  H1  HOH B 395       7.495  23.084  11.301  1.00  0.00      B    H  
ATOM   1205  H2  HOH B 395       7.747  23.285   9.705  1.00  0.00      B    H  
ATOM   1206  O   HOH B 396      23.526  34.071  10.335  1.00  0.00      B    O  
ATOM   1207  H1  HOH B 396      22.761  33.837  10.945  1.00  0.00      B    H  
ATOM   1208  H2  HOH B 396      24.171  33.268  10.466  1.00  0.00      B    H  
ATOM   1209  O   HOH B 397      23.022  26.265  29.844  1.00  0.00      B    O  
ATOM   1210  H1  HOH B 397      22.420  25.452  29.777  1.00  0.00      B    H  
ATOM   1211  H2  HOH B 397      23.920  25.942  30.183  1.00  0.00      B    H  
ATOM   1212  O   HOH B 398       8.503  38.900  14.262  1.00  0.00      B    O  
ATOM   1213  H1  HOH B 398       8.677  38.151  13.594  1.00  0.00      B    H  
ATOM   1214  H2  HOH B 398       7.532  38.827  14.639  1.00  0.00      B    H  
ATOM   1215  O   HOH B 399       4.540   8.999  24.522  1.00  0.00      B    O  
ATOM   1216  H1  HOH B 399       3.625   8.774  24.858  1.00  0.00      B    H  
ATOM   1217  H2  HOH B 399       5.222   8.575  25.129  1.00  0.00      B    H  
ATOM   1218  O   HOH B 400      25.504  29.024  33.971  1.00  0.00      B    O  
ATOM   1219  H1  HOH B 400      25.061  29.950  33.692  1.00  0.00      B    H  
ATOM   1220  H2  HOH B 400      25.664  29.105  34.962  1.00  0.00      B    H  
ATOM   1221  O   HOH B 401      31.362  19.875  25.184  1.00  0.00      B    O  
ATOM   1222  H1  HOH B 401      30.630  20.445  24.780  1.00  0.00      B    H  
ATOM   1223  H2  HOH B 401      31.474  20.118  26.189  1.00  0.00      B    H  
ATOM   1224  O   HOH B 402      12.748  28.962  36.377  1.00  0.00      B    O  
ATOM   1225  H1  HOH B 402      13.345  28.946  37.216  1.00  0.00      B    H  
ATOM   1226  H2  HOH B 402      13.289  29.289  35.572  1.00  0.00      B    H  
ATOM   1227  O   HOH B 403      17.833  12.247  26.191  1.00  0.00      B    O  
ATOM   1228  H1  HOH B 403      18.464  11.960  26.972  1.00  0.00      B    H  
ATOM   1229  H2  HOH B 403      18.162  11.977  25.248  1.00  0.00      B    H  
ATOM   1230  O   HOH B 404       6.407  31.696  28.986  1.00  0.00      B    O  
ATOM   1231  H1  HOH B 404       6.100  32.403  29.650  1.00  0.00      B    H  
ATOM   1232  H2  HOH B 404       6.761  30.806  29.461  1.00  0.00      B    H  
ATOM   1233  O   HOH B 405      17.838  10.998  31.639  1.00  0.00      B    O  
ATOM   1234  H1  HOH B 405      18.122  11.612  32.404  1.00  0.00      B    H  
ATOM   1235  H2  HOH B 405      18.223  10.057  31.850  1.00  0.00      B    H  
ATOM   1236  O   HOH B 406      36.594  29.413   7.900  1.00  0.00      B    O  
ATOM   1237  H1  HOH B 406      37.044  29.265   8.735  1.00  0.00      B    H  
ATOM   1238  H2  HOH B 406      37.144  28.979   7.143  1.00  0.00      B    H  
ATOM   1239  O   HOH B 407      29.530  27.348  20.553  1.00  0.00      B    O  
ATOM   1240  H1  HOH B 407      29.853  27.578  19.617  1.00  0.00      B    H  
ATOM   1241  H2  HOH B 407      30.113  26.649  20.971  1.00  0.00      B    H  
ATOM   1242  O   HOH B 408      15.946   8.824  30.035  1.00  0.00      B    O  
ATOM   1243  H1  HOH B 408      16.083   8.571  30.951  1.00  0.00      B    H  
ATOM   1244  H2  HOH B 408      16.062   9.861  29.950  1.00  0.00      B    H  
ATOM   1245  O   HOH B 409      30.882  18.606  21.662  1.00  0.00      B    O  
ATOM   1246  H1  HOH B 409      30.560  18.324  22.585  1.00  0.00      B    H  
ATOM   1247  H2  HOH B 409      30.136  18.848  21.075  1.00  0.00      B    H  
ATOM   1248  O   HOH B 410       3.078  14.968  23.743  1.00  0.00      B    O  
ATOM   1249  H1  HOH B 410       2.752  14.631  22.828  1.00  0.00      B    H  
ATOM   1250  H2  HOH B 410       2.272  15.349  24.269  1.00  0.00      B    H  
ATOM   1251  O   HOH B 411      32.032  28.370  22.575  1.00  0.00      B    O  
ATOM   1252  H1  HOH B 411      31.241  28.912  22.411  1.00  0.00      B    H  
ATOM   1253  H2  HOH B 411      31.930  27.870  23.459  1.00  0.00      B    H  
ATOM   1254  O   HOH B 412      24.149  16.694  37.815  1.00  0.00      B    O  
ATOM   1255  H1  HOH B 412      23.522  17.335  38.341  1.00  0.00      B    H  
ATOM   1256  H2  HOH B 412      24.875  17.319  37.409  1.00  0.00      B    H  
ATOM   1257  O   HOH B 413      34.663   9.535   8.299  1.00  0.00      B    O  
ATOM   1258  H1  HOH B 413      34.864  10.438   8.714  1.00  0.00      B    H  
ATOM   1259  H2  HOH B 413      35.504   9.018   8.002  1.00  0.00      B    H  
ATOM   1260  O   HOH B 414      11.330  12.558  32.870  1.00  0.00      B    O  
ATOM   1261  H1  HOH B 414      10.397  12.467  32.421  1.00  0.00      B    H  
ATOM   1262  H2  HOH B 414      11.241  12.121  33.796  1.00  0.00      B    H  
ATOM   1263  O   HOH B 415      30.373  32.270   8.914  1.00  0.00      B    O  
ATOM   1264  H1  HOH B 415      31.230  32.736   9.209  1.00  0.00      B    H  
ATOM   1265  H2  HOH B 415      29.506  32.839   9.203  1.00  0.00      B    H  
ATOM   1266  O   HOH B 416      35.151  10.567  13.828  1.00  0.00      B    O  
ATOM   1267  H1  HOH B 416      34.999  11.596  13.947  1.00  0.00      B    H  
ATOM   1268  H2  HOH B 416      34.288  10.150  13.518  1.00  0.00      B    H  
ATOM   1269  O   HOH B 417      14.732  25.752   9.681  1.00  0.00      B    O  
ATOM   1270  H1  HOH B 417      14.080  25.736   8.950  1.00  0.00      B    H  
ATOM   1271  H2  HOH B 417      14.365  25.106  10.338  1.00  0.00      B    H  
ATOM   1272  O   HOH B 418      33.777  27.915  26.817  1.00  0.00      B    O  
ATOM   1273  H1  HOH B 418      34.730  27.911  26.452  1.00  0.00      B    H  
ATOM   1274  H2  HOH B 418      33.152  27.612  26.108  1.00  0.00      B    H  
ATOM   1275  O   HOH B 419      17.081  30.119  36.050  1.00  0.00      B    O  
ATOM   1276  H1  HOH B 419      17.807  30.848  36.082  1.00  0.00      B    H  
ATOM   1277  H2  HOH B 419      17.383  29.363  36.630  1.00  0.00      B    H  
ATOM   1278  O   HOH B 420      29.447   9.053   2.712  1.00  0.00      B    O  
ATOM   1279  H1  HOH B 420      29.746   8.742   3.611  1.00  0.00      B    H  
ATOM   1280  H2  HOH B 420      29.726   8.338   2.047  1.00  0.00      B    H  
ATOM   1281  O   HOH B 421       7.975   7.296  23.105  1.00  0.00      B    O  
ATOM   1282  H1  HOH B 421       7.412   6.993  22.298  1.00  0.00      B    H  
ATOM   1283  H2  HOH B 421       8.286   6.387  23.531  1.00  0.00      B    H  
ATOM   1284  O   HOH B 422       0.380  11.166  17.746  1.00  0.00      B    O  
ATOM   1285  H1  HOH B 422      -0.337  11.718  17.269  1.00  0.00      B    H  
ATOM   1286  H2  HOH B 422       0.874  11.876  18.296  1.00  0.00      B    H  
ATOM   1287  O   HOH B 423      38.981  27.582  37.533  1.00  0.00      B    O  
ATOM   1288  H1  HOH B 423      39.302  27.301  36.638  1.00  0.00      B    H  
ATOM   1289  H2  HOH B 423      37.958  27.633  37.554  1.00  0.00      B    H  
ATOM   1290  O   HOH B 424      37.358  35.511  29.733  1.00  0.00      B    O  
ATOM   1291  H1  HOH B 424      37.292  36.527  29.608  1.00  0.00      B    H  
ATOM   1292  H2  HOH B 424      38.136  35.490  30.347  1.00  0.00      B    H  
ATOM   1293  O   HOH B 425       8.172  25.643  18.237  1.00  0.00      B    O  
ATOM   1294  H1  HOH B 425       7.653  25.382  19.083  1.00  0.00      B    H  
ATOM   1295  H2  HOH B 425       7.898  25.007  17.544  1.00  0.00      B    H  
ATOM   1296  O   HOH B 426      16.868   9.988  23.768  1.00  0.00      B    O  
ATOM   1297  H1  HOH B 426      17.768  10.544  23.838  1.00  0.00      B    H  
ATOM   1298  H2  HOH B 426      16.853   9.415  24.634  1.00  0.00      B    H  
ATOM   1299  O   HOH B 427      38.725  17.805  20.877  1.00  0.00      B    O  
ATOM   1300  H1  HOH B 427      39.228  17.666  19.989  1.00  0.00      B    H  
ATOM   1301  H2  HOH B 427      39.174  18.626  21.334  1.00  0.00      B    H  
ATOM   1302  O   HOH B 428      34.444  35.977  16.068  1.00  0.00      B    O  
ATOM   1303  H1  HOH B 428      34.847  36.389  15.230  1.00  0.00      B    H  
ATOM   1304  H2  HOH B 428      33.566  35.515  15.862  1.00  0.00      B    H  
ATOM   1305  O   HOH B 429      30.289   6.522   1.514  1.00  0.00      B    O  
ATOM   1306  H1  HOH B 429      30.771   6.382   0.635  1.00  0.00      B    H  
ATOM   1307  H2  HOH B 429      29.471   5.975   1.508  1.00  0.00      B    H  
ATOM   1308  O   HOH B 430      34.167  39.175   9.047  1.00  0.00      B    O  
ATOM   1309  H1  HOH B 430      33.883  38.701   9.857  1.00  0.00      B    H  
ATOM   1310  H2  HOH B 430      35.172  39.335   9.094  1.00  0.00      B    H  
ATOM   1311  O   HOH B 431       7.290  37.957  25.715  1.00  0.00      B    O  
ATOM   1312  H1  HOH B 431       7.895  37.377  25.150  1.00  0.00      B    H  
ATOM   1313  H2  HOH B 431       6.927  38.696  25.094  1.00  0.00      B    H  
ATOM   1314  O   HOH B 432      30.128  18.174   3.401  1.00  0.00      B    O  
ATOM   1315  H1  HOH B 432      29.570  17.571   2.885  1.00  0.00      B    H  
ATOM   1316  H2  HOH B 432      30.992  18.436   2.857  1.00  0.00      B    H  
ATOM   1317  O   HOH B 433       8.616  17.600  38.313  1.00  0.00      B    O  
ATOM   1318  H1  HOH B 433       8.673  18.100  37.450  1.00  0.00      B    H  
ATOM   1319  H2  HOH B 433       7.612  17.551  38.553  1.00  0.00      B    H  
ATOM   1320  O   HOH B 434       8.338  10.936  29.340  1.00  0.00      B    O  
ATOM   1321  H1  HOH B 434       9.100  11.609  29.029  1.00  0.00      B    H  
ATOM   1322  H2  HOH B 434       7.744  10.723  28.516  1.00  0.00      B    H  
ATOM   1323  O   HOH B 435       6.939   9.774   8.446  1.00  0.00      B    O  
ATOM   1324  H1  HOH B 435       6.236  10.098   9.124  1.00  0.00      B    H  
ATOM   1325  H2  HOH B 435       7.438  10.575   8.130  1.00  0.00      B    H  
ATOM   1326  O   HOH B 436      11.300  26.521  20.633  1.00  0.00      B    O  
ATOM   1327  H1  HOH B 436      10.807  27.093  21.368  1.00  0.00      B    H  
ATOM   1328  H2  HOH B 436      11.488  25.602  21.066  1.00  0.00      B    H  
ATOM   1329  O   HOH B 437      30.997  33.686  32.896  1.00  0.00      B    O  
ATOM   1330  H1  HOH B 437      30.414  33.589  32.074  1.00  0.00      B    H  
ATOM   1331  H2  HOH B 437      30.433  33.299  33.637  1.00  0.00      B    H  
ATOM   1332  O   HOH B 438      31.644  20.698  27.793  1.00  0.00      B    O  
ATOM   1333  H1  HOH B 438      32.430  21.361  27.910  1.00  0.00      B    H  
ATOM   1334  H2  HOH B 438      31.732  19.951  28.451  1.00  0.00      B    H  
ATOM   1335  O   HOH B 439      36.947  29.325  34.815  1.00  0.00      B    O  
ATOM   1336  H1  HOH B 439      37.756  28.793  34.572  1.00  0.00      B    H  
ATOM   1337  H2  HOH B 439      36.191  28.650  34.709  1.00  0.00      B    H  
ATOM   1338  O   HOH B 440      20.277  37.025  26.075  1.00  0.00      B    O  
ATOM   1339  H1  HOH B 440      20.998  37.272  26.756  1.00  0.00      B    H  
ATOM   1340  H2  HOH B 440      19.948  36.108  26.307  1.00  0.00      B    H  
ATOM   1341  O   HOH B 441      30.157  14.874  18.448  1.00  0.00      B    O  
ATOM   1342  H1  HOH B 441      30.740  14.013  18.552  1.00  0.00      B    H  
ATOM   1343  H2  HOH B 441      29.834  14.777  17.448  1.00  0.00      B    H  
ATOM   1344  O   HOH B 442       3.799  10.861   8.608  1.00  0.00      B    O  
ATOM   1345  H1  HOH B 442       3.397  10.797   7.719  1.00  0.00      B    H  
ATOM   1346  H2  HOH B 442       4.137  11.809   8.736  1.00  0.00      B    H  
ATOM   1347  O   HOH B 443      16.930   3.359  30.538  1.00  0.00      B    O  
ATOM   1348  H1  HOH B 443      16.205   3.987  30.850  1.00  0.00      B    H  
ATOM   1349  H2  HOH B 443      17.499   3.198  31.411  1.00  0.00      B    H  
ATOM   1350  O   HOH B 444      27.436  30.910   4.974  1.00  0.00      B    O  
ATOM   1351  H1  HOH B 444      28.198  30.306   4.642  1.00  0.00      B    H  
ATOM   1352  H2  HOH B 444      27.819  31.746   5.316  1.00  0.00      B    H  
ATOM   1353  O   HOH B 445      30.156  15.663  33.291  1.00  0.00      B    O  
ATOM   1354  H1  HOH B 445      29.660  15.913  32.439  1.00  0.00      B    H  
ATOM   1355  H2  HOH B 445      30.243  14.626  33.225  1.00  0.00      B    H  
ATOM   1356  O   HOH B 446      17.191  38.894  17.822  1.00  0.00      B    O  
ATOM   1357  H1  HOH B 446      17.590  37.964  17.606  1.00  0.00      B    H  
ATOM   1358  H2  HOH B 446      16.192  38.762  17.706  1.00  0.00      B    H  
ATOM   1359  O   HOH B 447      20.594  21.092   0.360  1.00  0.00      B    O  
ATOM   1360  H1  HOH B 447      21.053  20.411   0.926  1.00  0.00      B    H  
ATOM   1361  H2  HOH B 447      21.165  21.908   0.376  1.00  0.00      B    H  
ATOM   1362  O   HOH B 448      26.250  18.633   5.886  1.00  0.00      B    O  
ATOM   1363  H1  HOH B 448      27.010  18.201   6.399  1.00  0.00      B    H  
ATOM   1364  H2  HOH B 448      25.672  17.892   5.546  1.00  0.00      B    H  
ATOM   1365  O   HOH B 449       9.281  18.635  13.503  1.00  0.00      B    O  
ATOM   1366  H1  HOH B 449       9.463  17.756  13.918  1.00  0.00      B    H  
ATOM   1367  H2  HOH B 449       8.968  18.496  12.540  1.00  0.00      B    H  
ATOM   1368  O   HOH B 450      11.180  37.070  13.843  1.00  0.00      B    O  
ATOM   1369  H1  HOH B 450      12.084  36.645  13.499  1.00  0.00      B    H  
ATOM   1370  H2  HOH B 450      10.543  36.334  13.952  1.00  0.00      B    H  
ATOM   1371  O   HOH B 451       6.713  34.298   2.101  1.00  0.00      B    O  
ATOM   1372  H1  HOH B 451       6.262  35.149   1.752  1.00  0.00      B    H  
ATOM   1373  H2  HOH B 451       6.450  33.581   1.448  1.00  0.00      B    H  
ATOM   1374  O   HOH B 452      13.845  38.703  25.256  1.00  0.00      B    O  
ATOM   1375  H1  HOH B 452      14.633  38.769  25.902  1.00  0.00      B    H  
ATOM   1376  H2  HOH B 452      13.087  39.309  25.608  1.00  0.00      B    H  
ATOM   1377  O   HOH B 453      25.352   2.868   6.768  1.00  0.00      B    O  
ATOM   1378  H1  HOH B 453      25.798   1.921   6.772  1.00  0.00      B    H  
ATOM   1379  H2  HOH B 453      24.406   2.658   6.383  1.00  0.00      B    H  
ATOM   1380  O   HOH B 454      24.254   4.826  24.733  1.00  0.00      B    O  
ATOM   1381  H1  HOH B 454      24.142   5.134  23.791  1.00  0.00      B    H  
ATOM   1382  H2  HOH B 454      23.421   5.043  25.204  1.00  0.00      B    H  
ATOM   1383  O   HOH B 455       4.854   6.993  15.738  1.00  0.00      B    O  
ATOM   1384  H1  HOH B 455       5.533   7.560  15.208  1.00  0.00      B    H  
ATOM   1385  H2  HOH B 455       4.159   7.663  15.964  1.00  0.00      B    H  
ATOM   1386  O   HOH B 456      35.454   4.537  26.437  1.00  0.00      B    O  
ATOM   1387  H1  HOH B 456      36.235   4.035  26.850  1.00  0.00      B    H  
ATOM   1388  H2  HOH B 456      35.112   5.069  27.243  1.00  0.00      B    H  
ATOM   1389  O   HOH B 457       5.644  25.256   9.756  1.00  0.00      B    O  
ATOM   1390  H1  HOH B 457       6.520  24.853   9.974  1.00  0.00      B    H  
ATOM   1391  H2  HOH B 457       5.215  25.600  10.664  1.00  0.00      B    H  
ATOM   1392  O   HOH B 458       4.806  18.992  35.146  1.00  0.00      B    O  
ATOM   1393  H1  HOH B 458       3.883  19.395  35.304  1.00  0.00      B    H  
ATOM   1394  H2  HOH B 458       5.355  19.526  35.812  1.00  0.00      B    H  
ATOM   1395  O   HOH B 459      37.042   3.591  15.370  1.00  0.00      B    O  
ATOM   1396  H1  HOH B 459      37.626   3.386  14.555  1.00  0.00      B    H  
ATOM   1397  H2  HOH B 459      36.579   2.713  15.635  1.00  0.00      B    H  
ATOM   1398  O   HOH B 460      20.612  21.109   4.511  1.00  0.00      B    O  
ATOM   1399  H1  HOH B 460      21.580  20.882   4.724  1.00  0.00      B    H  
ATOM   1400  H2  HOH B 460      20.065  20.319   4.809  1.00  0.00      B    H  
ATOM   1401  O   HOH B 461       5.629   9.417  29.770  1.00  0.00      B    O  
ATOM   1402  H1  HOH B 461       6.504   9.746  30.167  1.00  0.00      B    H  
ATOM   1403  H2  HOH B 461       4.878   9.841  30.249  1.00  0.00      B    H  
ATOM   1404  O   HOH B 462      26.503  27.327  29.686  1.00  0.00      B    O  
ATOM   1405  H1  HOH B 462      26.746  27.347  30.662  1.00  0.00      B    H  
ATOM   1406  H2  HOH B 462      25.638  27.745  29.580  1.00  0.00      B    H  
ATOM   1407  O   HOH B 463      38.888   9.022  34.265  1.00  0.00      B    O  
ATOM   1408  H1  HOH B 463      38.344   8.638  33.433  1.00  0.00      B    H  
ATOM   1409  H2  HOH B 463      39.334   8.240  34.737  1.00  0.00      B    H  
ATOM   1410  O   HOH B 464      18.205  15.121  26.583  1.00  0.00      B    O  
ATOM   1411  H1  HOH B 464      17.958  15.435  27.539  1.00  0.00      B    H  
ATOM   1412  H2  HOH B 464      17.759  14.219  26.511  1.00  0.00      B    H  
ATOM   1413  O   HOH B 465      -0.147  13.554  36.146  1.00  0.00      B    O  
ATOM   1414  H1  HOH B 465       0.598  14.164  36.457  1.00  0.00      B    H  
ATOM   1415  H2  HOH B 465       0.325  12.796  35.738  1.00  0.00      B    H  
ATOM   1416  O   HOH B 466      12.337  11.020  16.315  1.00  0.00      B    O  
ATOM   1417  H1  HOH B 466      12.190  11.229  17.261  1.00  0.00      B    H  
ATOM   1418  H2  HOH B 466      13.315  10.781  16.235  1.00  0.00      B    H  
ATOM   1419  O   HOH B 467      37.161  26.247  20.147  1.00  0.00      B    O  
ATOM   1420  H1  HOH B 467      37.711  26.606  20.880  1.00  0.00      B    H  
ATOM   1421  H2  HOH B 467      36.253  26.614  20.283  1.00  0.00      B    H  
ATOM   1422  O   HOH B 468      37.981  32.084  20.555  1.00  0.00      B    O  
ATOM   1423  H1  HOH B 468      37.865  31.209  21.039  1.00  0.00      B    H  
ATOM   1424  H2  HOH B 468      38.867  32.478  20.818  1.00  0.00      B    H  
ATOM   1425  O   HOH B 469      32.195  23.277   1.628  1.00  0.00      B    O  
ATOM   1426  H1  HOH B 469      31.984  24.124   2.166  1.00  0.00      B    H  
ATOM   1427  H2  HOH B 469      32.631  23.530   0.682  1.00  0.00      B    H  
ATOM   1428  O   HOH B 470      26.656  19.881  19.440  1.00  0.00      B    O  
ATOM   1429  H1  HOH B 470      26.499  20.863  19.612  1.00  0.00      B    H  
ATOM   1430  H2  HOH B 470      27.652  19.692  19.606  1.00  0.00      B    H  
ATOM   1431  O   HOH B 471      26.673  38.099  35.094  1.00  0.00      B    O  
ATOM   1432  H1  HOH B 471      27.285  38.175  35.923  1.00  0.00      B    H  
ATOM   1433  H2  HOH B 471      27.181  37.691  34.314  1.00  0.00      B    H  
ATOM   1434  O   HOH B 472       8.174  30.232   9.113  1.00  0.00      B    O  
ATOM   1435  H1  HOH B 472       8.171  30.668   8.183  1.00  0.00      B    H  
ATOM   1436  H2  HOH B 472       7.529  29.457   9.114  1.00  0.00      B    H  
ATOM   1437  O   HOH B 473      16.565   0.881  29.417  1.00  0.00      B    O  
ATOM   1438  H1  HOH B 473      16.828   1.800  29.755  1.00  0.00      B    H  
ATOM   1439  H2  HOH B 473      16.519   0.263  30.246  1.00  0.00      B    H  
ATOM   1440  O   HOH B 474      32.431  31.034  30.052  1.00  0.00      B    O  
ATOM   1441  H1  HOH B 474      31.980  30.356  29.566  1.00  0.00      B    H  
ATOM   1442  H2  HOH B 474      32.877  31.666  29.387  1.00  0.00      B    H  
ATOM   1443  O   HOH B 475      11.849  35.594   3.526  1.00  0.00      B    O  
ATOM   1444  H1  HOH B 475      11.201  35.148   2.876  1.00  0.00      B    H  
ATOM   1445  H2  HOH B 475      11.387  35.589   4.430  1.00  0.00      B    H  
ATOM   1446  O   HOH B 476      10.855  32.988  18.745  1.00  0.00      B    O  
ATOM   1447  H1  HOH B 476      10.384  32.100  19.047  1.00  0.00      B    H  
ATOM   1448  H2  HOH B 476      10.790  33.051  17.747  1.00  0.00      B    H  
ATOM   1449  O   HOH B 477      13.786  21.286  38.758  1.00  0.00      B    O  
ATOM   1450  H1  HOH B 477      13.533  22.303  38.660  1.00  0.00      B    H  
ATOM   1451  H2  HOH B 477      14.560  21.257  39.433  1.00  0.00      B    H  
ATOM   1452  O   HOH B 478      18.753   9.266  37.943  1.00  0.00      B    O  
ATOM   1453  H1  HOH B 478      19.494   9.079  37.317  1.00  0.00      B    H  
ATOM   1454  H2  HOH B 478      18.841   8.762  38.822  1.00  0.00      B    H  
ATOM   1455  O   HOH B 479      21.066   4.843  18.645  1.00  0.00      B    O  
ATOM   1456  H1  HOH B 479      21.654   4.625  17.837  1.00  0.00      B    H  
ATOM   1457  H2  HOH B 479      20.865   3.973  19.206  1.00  0.00      B    H  
ATOM   1458  O   HOH B 480       6.164  33.781  30.932  1.00  0.00      B    O  
ATOM   1459  H1  HOH B 480       5.228  33.717  31.236  1.00  0.00      B    H  
ATOM   1460  H2  HOH B 480       6.767  33.632  31.797  1.00  0.00      B    H  
ATOM   1461  O   HOH B 481      10.208   9.819  14.981  1.00  0.00      B    O  
ATOM   1462  H1  HOH B 481      10.999  10.341  15.426  1.00  0.00      B    H  
ATOM   1463  H2  HOH B 481       9.419   9.686  15.641  1.00  0.00      B    H  
ATOM   1464  O   HOH B 482      36.970  17.843  34.702  1.00  0.00      B    O  
ATOM   1465  H1  HOH B 482      36.360  17.942  33.919  1.00  0.00      B    H  
ATOM   1466  H2  HOH B 482      37.102  18.721  35.206  1.00  0.00      B    H  
ATOM   1467  O   HOH B 483      20.832  29.575  14.029  1.00  0.00      B    O  
ATOM   1468  H1  HOH B 483      21.365  28.763  13.826  1.00  0.00      B    H  
ATOM   1469  H2  HOH B 483      20.784  30.131  13.197  1.00  0.00      B    H  
ATOM   1470  O   HOH B 484      17.438   4.397  23.065  1.00  0.00      B    O  
ATOM   1471  H1  HOH B 484      17.288   3.855  23.864  1.00  0.00      B    H  
ATOM   1472  H2  HOH B 484      18.336   4.121  22.657  1.00  0.00      B    H  
ATOM   1473  O   HOH B 485      16.249  24.737  13.995  1.00  0.00      B    O  
ATOM   1474  H1  HOH B 485      16.759  24.145  14.578  1.00  0.00      B    H  
ATOM   1475  H2  HOH B 485      16.609  24.603  13.046  1.00  0.00      B    H  
ATOM   1476  O   HOH B 486      25.735  21.163   5.093  1.00  0.00      B    O  
ATOM   1477  H1  HOH B 486      26.077  20.225   5.455  1.00  0.00      B    H  
ATOM   1478  H2  HOH B 486      26.602  21.756   4.890  1.00  0.00      B    H  
ATOM   1479  O   HOH B 487      22.911  29.246  31.488  1.00  0.00      B    O  
ATOM   1480  H1  HOH B 487      22.074  29.829  31.300  1.00  0.00      B    H  
ATOM   1481  H2  HOH B 487      22.741  28.669  32.327  1.00  0.00      B    H  
ATOM   1482  O   HOH B 488      30.853   2.293  31.979  1.00  0.00      B    O  
ATOM   1483  H1  HOH B 488      31.113   1.367  32.304  1.00  0.00      B    H  
ATOM   1484  H2  HOH B 488      30.388   2.074  31.137  1.00  0.00      B    H  
ATOM   1485  O   HOH B 489      34.658  11.809   9.908  1.00  0.00      B    O  
ATOM   1486  H1  HOH B 489      34.468  11.324  10.790  1.00  0.00      B    H  
ATOM   1487  H2  HOH B 489      35.283  12.614  10.024  1.00  0.00      B    H  
ATOM   1488  O   HOH B 490      20.421  39.064   6.860  1.00  0.00      B    O  
ATOM   1489  H1  HOH B 490      21.182  39.581   7.337  1.00  0.00      B    H  
ATOM   1490  H2  HOH B 490      19.981  38.522   7.585  1.00  0.00      B    H  
ATOM   1491  O   HOH B 491      34.543  15.227  17.659  1.00  0.00      B    O  
ATOM   1492  H1  HOH B 491      35.247  15.527  18.318  1.00  0.00      B    H  
ATOM   1493  H2  HOH B 491      34.340  15.979  17.071  1.00  0.00      B    H  
ATOM   1494  O   HOH B 492      10.609  28.812  25.636  1.00  0.00      B    O  
ATOM   1495  H1  HOH B 492       9.863  29.040  26.243  1.00  0.00      B    H  
ATOM   1496  H2  HOH B 492      10.344  27.936  25.257  1.00  0.00      B    H  
ATOM   1497  O   HOH B 493      13.885  34.338  22.141  1.00  0.00      B    O  
ATOM   1498  H1  HOH B 493      14.199  35.184  22.725  1.00  0.00      B    H  
ATOM   1499  H2  HOH B 493      12.886  34.254  22.246  1.00  0.00      B    H  
ATOM   1500  O   HOH B 494      23.659  14.424  21.831  1.00  0.00      B    O  
ATOM   1501  H1  HOH B 494      24.632  14.351  21.659  1.00  0.00      B    H  
ATOM   1502  H2  HOH B 494      23.568  15.020  22.649  1.00  0.00      B    H  
ATOM   1503  O   HOH B 495      23.399  33.823  37.255  1.00  0.00      B    O  
ATOM   1504  H1  HOH B 495      23.876  32.924  37.265  1.00  0.00      B    H  
ATOM   1505  H2  HOH B 495      23.813  34.367  38.029  1.00  0.00      B    H  
ATOM   1506  O   HOH B 496      15.528  35.986  10.259  1.00  0.00      B    O  
ATOM   1507  H1  HOH B 496      15.785  35.055  10.533  1.00  0.00      B    H  
ATOM   1508  H2  HOH B 496      14.537  35.942  10.241  1.00  0.00      B    H  
ATOM   1509  O   HOH B 497       1.529  24.988  27.989  1.00  0.00      B    O  
ATOM   1510  H1  HOH B 497       0.607  25.472  28.061  1.00  0.00      B    H  
ATOM   1511  H2  HOH B 497       1.646  24.727  27.022  1.00  0.00      B    H  
ATOM   1512  O   HOH B 498      35.443   1.414  15.774  1.00  0.00      B    O  
ATOM   1513  H1  HOH B 498      35.195   1.080  14.803  1.00  0.00      B    H  
ATOM   1514  H2  HOH B 498      35.051   0.646  16.364  1.00  0.00      B    H  
ATOM   1515  O   HOH B 499       3.340  13.375  17.053  1.00  0.00      B    O  
ATOM   1516  H1  HOH B 499       2.830  13.380  17.929  1.00  0.00      B    H  
ATOM   1517  H2  HOH B 499       3.305  12.387  16.706  1.00  0.00      B    H  
ATOM   1518  O   HOH B 500      26.815   4.654  11.950  1.00  0.00      B    O  
ATOM   1519  H1  HOH B 500      26.666   4.008  11.215  1.00  0.00      B    H  
ATOM   1520  H2  HOH B 500      27.809   4.752  12.019  1.00  0.00      B    H  
ATOM   1521  O   HOH B 501      21.687  20.602  33.357  1.00  0.00      B    O  
ATOM   1522  H1  HOH B 501      20.988  20.087  33.842  1.00  0.00      B    H  
ATOM   1523  H2  HOH B 501      21.196  21.041  32.603  1.00  0.00      B    H  
ATOM   1524  O   HOH B 502      36.299  22.024  13.422  1.00  0.00      B    O  
ATOM   1525  H1  HOH B 502      36.171  23.013  13.276  1.00  0.00      B    H  
ATOM   1526  H2  HOH B 502      37.224  21.778  13.214  1.00  0.00      B    H  
ATOM   1527  O   HOH B 503      10.957   3.757  23.489  1.00  0.00      B    O  
ATOM   1528  H1  HOH B 503      11.612   3.013  23.846  1.00  0.00      B    H  
ATOM   1529  H2  HOH B 503      10.451   3.296  22.764  1.00  0.00      B    H  
ATOM   1530  O   HOH B 504      32.879  22.053   9.402  1.00  0.00      B    O  
ATOM   1531  H1  HOH B 504      33.514  22.521   8.767  1.00  0.00      B    H  
ATOM   1532  H2  HOH B 504      31.916  22.149   9.216  1.00  0.00      B    H  
ATOM   1533  O   HOH B 505      25.067   9.141  29.340  1.00  0.00      B    O  
ATOM   1534  H1  HOH B 505      25.304   8.470  30.096  1.00  0.00      B    H  
ATOM   1535  H2  HOH B 505      25.453  10.083  29.499  1.00  0.00      B    H  
ATOM   1536  O   HOH B 506       0.397  23.741  19.704  1.00  0.00      B    O  
ATOM   1537  H1  HOH B 506      -0.432  23.950  19.131  1.00  0.00      B    H  
ATOM   1538  H2  HOH B 506       1.137  24.397  19.392  1.00  0.00      B    H  
ATOM   1539  O   HOH B 507      10.326   0.170  31.507  1.00  0.00      B    O  
ATOM   1540  H1  HOH B 507      11.164   0.491  32.012  1.00  0.00      B    H  
ATOM   1541  H2  HOH B 507      10.108   0.752  30.745  1.00  0.00      B    H  
ATOM   1542  O   HOH B 508      18.292  17.813   0.298  1.00  0.00      B    O  
ATOM   1543  H1  HOH B 508      18.731  17.725   1.223  1.00  0.00      B    H  
ATOM   1544  H2  HOH B 508      19.010  17.856  -0.445  1.00  0.00      B    H  
ATOM   1545  O   HOH B 509      21.009  32.903  27.839  1.00  0.00      B    O  
ATOM   1546  H1  HOH B 509      21.669  32.192  27.669  1.00  0.00      B    H  
ATOM   1547  H2  HOH B 509      21.485  33.809  27.702  1.00  0.00      B    H  
ATOM   1548  O   HOH B 510      20.133  27.776  29.951  1.00  0.00      B    O  
ATOM   1549  H1  HOH B 510      19.863  27.019  29.373  1.00  0.00      B    H  
ATOM   1550  H2  HOH B 510      21.150  27.865  30.017  1.00  0.00      B    H  
ATOM   1551  O   HOH B 511      26.981  28.461   0.974  1.00  0.00      B    O  
ATOM   1552  H1  HOH B 511      26.481  29.355   0.889  1.00  0.00      B    H  
ATOM   1553  H2  HOH B 511      26.879  28.032   0.036  1.00  0.00      B    H  
ATOM   1554  O   HOH B 512      33.765  17.690  13.803  1.00  0.00      B    O  
ATOM   1555  H1  HOH B 512      32.753  17.553  13.621  1.00  0.00      B    H  
ATOM   1556  H2  HOH B 512      34.003  18.638  13.493  1.00  0.00      B    H  
ATOM   1557  O   HOH B 513      13.453  35.922  18.155  1.00  0.00      B    O  
ATOM   1558  H1  HOH B 513      13.679  35.489  19.040  1.00  0.00      B    H  
ATOM   1559  H2  HOH B 513      13.684  35.198  17.470  1.00  0.00      B    H  
ATOM   1560  O   HOH B 514       0.840   6.599  35.052  1.00  0.00      B    O  
ATOM   1561  H1  HOH B 514       1.581   6.804  34.377  1.00  0.00      B    H  
ATOM   1562  H2  HOH B 514       0.247   5.878  34.682  1.00  0.00      B    H  
ATOM   1563  O   HOH B 515      31.289  25.389   3.427  1.00  0.00      B    O  
ATOM   1564  H1  HOH B 515      31.428  25.396   4.436  1.00  0.00      B    H  
ATOM   1565  H2  HOH B 515      30.272  25.353   3.282  1.00  0.00      B    H  
ATOM   1566  O   HOH B 516       9.918  11.818  12.924  1.00  0.00      B    O  
ATOM   1567  H1  HOH B 516      10.117  11.286  13.747  1.00  0.00      B    H  
ATOM   1568  H2  HOH B 516      10.855  11.996  12.450  1.00  0.00      B    H  
ATOM   1569  O   HOH B 517       5.891   9.850   5.836  1.00  0.00      B    O  
ATOM   1570  H1  HOH B 517       6.727   9.713   5.282  1.00  0.00      B    H  
ATOM   1571  H2  HOH B 517       6.265   9.788   6.815  1.00  0.00      B    H  
ATOM   1572  O   HOH B 518      39.264  25.963  30.457  1.00  0.00      B    O  
ATOM   1573  H1  HOH B 518      38.845  25.242  30.995  1.00  0.00      B    H  
ATOM   1574  H2  HOH B 518      38.787  26.130  29.535  1.00  0.00      B    H  
ATOM   1575  O   HOH B 519      34.541  17.667  16.399  1.00  0.00      B    O  
ATOM   1576  H1  HOH B 519      34.204  17.369  15.516  1.00  0.00      B    H  
ATOM   1577  H2  HOH B 519      33.817  18.126  16.976  1.00  0.00      B    H  
ATOM   1578  O   HOH B 520       7.237  35.392   6.337  1.00  0.00      B    O  
ATOM   1579  H1  HOH B 520       7.617  34.611   5.806  1.00  0.00      B    H  
ATOM   1580  H2  HOH B 520       6.318  35.476   5.873  1.00  0.00      B    H  
ATOM   1581  O   HOH B 521       2.970   2.094  17.219  1.00  0.00      B    O  
ATOM   1582  H1  HOH B 521       2.793   1.119  17.391  1.00  0.00      B    H  
ATOM   1583  H2  HOH B 521       2.136   2.629  17.369  1.00  0.00      B    H  
ATOM   1584  O   HOH B 522       2.774  20.991  13.631  1.00  0.00      B    O  
ATOM   1585  H1  HOH B 522       2.855  20.234  12.931  1.00  0.00      B    H  
ATOM   1586  H2  HOH B 522       3.375  21.765  13.431  1.00  0.00      B    H  
ATOM   1587  O   HOH B 523      13.644  36.853  12.573  1.00  0.00      B    O  
ATOM   1588  H1  HOH B 523      13.277  36.717  11.635  1.00  0.00      B    H  
ATOM   1589  H2  HOH B 523      14.118  37.761  12.642  1.00  0.00      B    H  
ATOM   1590  O   HOH B 524      30.236  32.507  30.093  1.00  0.00      B    O  
ATOM   1591  H1  HOH B 524      31.161  32.122  29.948  1.00  0.00      B    H  
ATOM   1592  H2  HOH B 524      29.710  31.825  30.666  1.00  0.00      B    H  
ATOM   1593  O   HOH B 525       8.274   5.758   9.834  1.00  0.00      B    O  
ATOM   1594  H1  HOH B 525       9.132   6.297   9.964  1.00  0.00      B    H  
ATOM   1595  H2  HOH B 525       7.740   6.217   9.141  1.00  0.00      B    H  
ATOM   1596  O   HOH B 526      29.400  25.275  14.504  1.00  0.00      B    O  
ATOM   1597  H1  HOH B 526      30.082  25.516  13.802  1.00  0.00      B    H  
ATOM   1598  H2  HOH B 526      28.531  25.070  13.994  1.00  0.00      B    H  
ATOM   1599  O   HOH B 527       9.739  17.608  34.643  1.00  0.00      B    O  
ATOM   1600  H1  HOH B 527       9.101  18.246  35.120  1.00  0.00      B    H  
ATOM   1601  H2  HOH B 527       9.510  17.671  33.652  1.00  0.00      B    H  
ATOM   1602  O   HOH B 528       9.815   9.739  38.638  1.00  0.00      B    O  
ATOM   1603  H1  HOH B 528       9.893  10.408  39.372  1.00  0.00      B    H  
ATOM   1604  H2  HOH B 528       9.757  10.294  37.820  1.00  0.00      B    H  
ATOM   1605  O   HOH B 529       4.600  21.240  10.314  1.00  0.00      B    O  
ATOM   1606  H1  HOH B 529       3.641  21.341  10.178  1.00  0.00      B    H  
ATOM   1607  H2  HOH B 529       4.915  21.688  11.212  1.00  0.00      B    H  
ATOM   1608  O   HOH B 530      18.521  25.748   3.758  1.00  0.00      B    O  
ATOM   1609  H1  HOH B 530      19.272  25.141   3.709  1.00  0.00      B    H  
ATOM   1610  H2  HOH B 530      18.378  26.028   4.733  1.00  0.00      B    H  
ATOM   1611  O   HOH B 531      34.984  34.424  29.103  1.00  0.00      B    O  
ATOM   1612  H1  HOH B 531      35.806  34.935  29.290  1.00  0.00      B    H  
ATOM   1613  H2  HOH B 531      34.237  35.079  29.070  1.00  0.00      B    H  
ATOM   1614  O   HOH B 532      15.976  38.109  27.469  1.00  0.00      B    O  
ATOM   1615  H1  HOH B 532      16.344  38.731  28.219  1.00  0.00      B    H  
ATOM   1616  H2  HOH B 532      16.670  38.149  26.692  1.00  0.00      B    H  
ATOM   1617  O   HOH B 533      30.493   3.255   0.521  1.00  0.00      B    O  
ATOM   1618  H1  HOH B 533      30.156   2.681  -0.199  1.00  0.00      B    H  
ATOM   1619  H2  HOH B 533      29.683   3.684   0.921  1.00  0.00      B    H  
ATOM   1620  O   HOH B 534      25.844  37.003  32.110  1.00  0.00      B    O  
ATOM   1621  H1  HOH B 534      24.886  37.044  32.291  1.00  0.00      B    H  
ATOM   1622  H2  HOH B 534      26.286  36.411  32.835  1.00  0.00      B    H  
ATOM   1623  O   HOH B 535      12.764   7.459   4.149  1.00  0.00      B    O  
ATOM   1624  H1  HOH B 535      11.897   7.839   3.869  1.00  0.00      B    H  
ATOM   1625  H2  HOH B 535      12.755   7.548   5.188  1.00  0.00      B    H  
ATOM   1626  O   HOH B 536       6.030  16.865  20.459  1.00  0.00      B    O  
ATOM   1627  H1  HOH B 536       6.787  17.486  20.638  1.00  0.00      B    H  
ATOM   1628  H2  HOH B 536       6.339  16.120  19.807  1.00  0.00      B    H  
ATOM   1629  O   HOH B 537      19.229  28.085   2.204  1.00  0.00      B    O  
ATOM   1630  H1  HOH B 537      18.723  27.324   2.709  1.00  0.00      B    H  
ATOM   1631  H2  HOH B 537      18.557  28.889   2.104  1.00  0.00      B    H  
ATOM   1632  O   HOH B 538      36.260  14.599  23.863  1.00  0.00      B    O  
ATOM   1633  H1  HOH B 538      36.148  13.756  23.283  1.00  0.00      B    H  
ATOM   1634  H2  HOH B 538      36.948  15.248  23.422  1.00  0.00      B    H  
ATOM   1635  O   HOH B 539      33.370   3.821  32.476  1.00  0.00      B    O  
ATOM   1636  H1  HOH B 539      33.750   3.348  33.310  1.00  0.00      B    H  
ATOM   1637  H2  HOH B 539      32.708   3.182  32.113  1.00  0.00      B    H  
ATOM   1638  O   HOH B 540       0.960  36.932  19.230  1.00  0.00      B    O  
ATOM   1639  H1  HOH B 540       1.354  36.935  20.134  1.00  0.00      B    H  
ATOM   1640  H2  HOH B 540       0.251  36.269  19.282  1.00  0.00      B    H  
ATOM   1641  O   HOH B 541      21.889  33.835  18.507  1.00  0.00      B    O  
ATOM   1642  H1  HOH B 541      21.320  34.190  19.268  1.00  0.00      B    H  
ATOM   1643  H2  HOH B 541      22.397  33.023  18.795  1.00  0.00      B    H  
ATOM   1644  O   HOH B 542      35.558  18.412  25.716  1.00  0.00      B    O  
ATOM   1645  H1  HOH B 542      34.837  18.551  25.014  1.00  0.00      B    H  
ATOM   1646  H2  HOH B 542      35.580  17.423  26.061  1.00  0.00      B    H  
ATOM   1647  O   HOH B 543      26.927  18.413  14.648  1.00  0.00      B    O  
ATOM   1648  H1  HOH B 543      26.944  19.071  13.839  1.00  0.00      B    H  
ATOM   1649  H2  HOH B 543      27.940  18.170  14.798  1.00  0.00      B    H  
ATOM   1650  O   HOH B 544      15.376   3.744   2.431  1.00  0.00      B    O  
ATOM   1651  H1  HOH B 544      16.130   4.216   1.978  1.00  0.00      B    H  
ATOM   1652  H2  HOH B 544      15.770   2.925   2.917  1.00  0.00      B    H  
ATOM   1653  O   HOH B 545      35.877  36.199  32.698  1.00  0.00      B    O  
ATOM   1654  H1  HOH B 545      34.908  36.047  32.283  1.00  0.00      B    H  
ATOM   1655  H2  HOH B 545      36.159  37.175  32.563  1.00  0.00      B    H  
ATOM   1656  O   HOH B 546       6.074  12.844   2.763  1.00  0.00      B    O  
ATOM   1657  H1  HOH B 546       5.843  11.818   2.489  1.00  0.00      B    H  
ATOM   1658  H2  HOH B 546       6.449  13.273   1.976  1.00  0.00      B    H  
ATOM   1659  O   HOH B 547      25.692   1.433  28.277  1.00  0.00      B    O  
ATOM   1660  H1  HOH B 547      24.783   1.122  28.024  1.00  0.00      B    H  
ATOM   1661  H2  HOH B 547      25.829   1.090  29.226  1.00  0.00      B    H  
ATOM   1662  O   HOH B 548       6.899  17.819  24.515  1.00  0.00      B    O  
ATOM   1663  H1  HOH B 548       6.518  16.934  24.185  1.00  0.00      B    H  
ATOM   1664  H2  HOH B 548       7.897  17.689  24.481  1.00  0.00      B    H  
ATOM   1665  O   HOH B 549      16.816  29.337   2.187  1.00  0.00      B    O  
ATOM   1666  H1  HOH B 549      16.186  29.498   3.028  1.00  0.00      B    H  
ATOM   1667  H2  HOH B 549      17.051  30.276   1.892  1.00  0.00      B    H  
ATOM   1668  O   HOH B 550      25.673  14.428  34.310  1.00  0.00      B    O  
ATOM   1669  H1  HOH B 550      24.795  14.567  33.855  1.00  0.00      B    H  
ATOM   1670  H2  HOH B 550      26.234  15.194  34.064  1.00  0.00      B    H  
ATOM   1671  O   HOH B 551       6.616  29.325  20.771  1.00  0.00      B    O  
ATOM   1672  H1  HOH B 551       6.241  29.013  21.678  1.00  0.00      B    H  
ATOM   1673  H2  HOH B 551       7.243  28.636  20.433  1.00  0.00      B    H  
ATOM   1674  O   HOH B 552      34.125   2.006  27.721  1.00  0.00      B    O  
ATOM   1675  H1  HOH B 552      35.071   2.235  27.786  1.00  0.00      B    H  
ATOM   1676  H2  HOH B 552      34.109   1.157  27.079  1.00  0.00      B    H  
ATOM   1677  O   HOH B 553      27.780  10.410   9.011  1.00  0.00      B    O  
ATOM   1678  H1  HOH B 553      27.982  10.234   9.955  1.00  0.00      B    H  
ATOM   1679  H2  HOH B 553      28.487  11.066   8.659  1.00  0.00      B    H  
ATOM   1680  O   HOH B 554      20.990   0.380  29.706  1.00  0.00      B    O  
ATOM   1681  H1  HOH B 554      21.702   0.443  29.004  1.00  0.00      B    H  
ATOM   1682  H2  HOH B 554      20.823  -0.532  30.008  1.00  0.00      B    H  
ATOM   1683  O   HOH B 555       7.181  15.840  30.716  1.00  0.00      B    O  
ATOM   1684  H1  HOH B 555       6.352  16.239  31.045  1.00  0.00      B    H  
ATOM   1685  H2  HOH B 555       7.098  14.801  30.766  1.00  0.00      B    H  
ATOM   1686  O   HOH B 556      25.932  38.425  20.703  1.00  0.00      B    O  
ATOM   1687  H1  HOH B 556      26.022  37.458  20.665  1.00  0.00      B    H  
ATOM   1688  H2  HOH B 556      25.244  38.638  21.408  1.00  0.00      B    H  
ATOM   1689  O   HOH B 557      21.031   3.113   1.310  1.00  0.00      B    O  
ATOM   1690  H1  HOH B 557      21.128   2.129   1.564  1.00  0.00      B    H  
ATOM   1691  H2  HOH B 557      21.393   3.613   2.087  1.00  0.00      B    H  
ATOM   1692  O   HOH B 558      21.750  37.446  19.671  1.00  0.00      B    O  
ATOM   1693  H1  HOH B 558      21.301  36.619  19.363  1.00  0.00      B    H  
ATOM   1694  H2  HOH B 558      21.015  37.939  20.173  1.00  0.00      B    H  
ATOM   1695  O   HOH B 559      20.885   5.686  30.482  1.00  0.00      B    O  
ATOM   1696  H1  HOH B 559      20.043   5.678  31.007  1.00  0.00      B    H  
ATOM   1697  H2  HOH B 559      21.588   5.138  31.022  1.00  0.00      B    H  
ATOM   1698  O   HOH B 560      16.518  21.089  28.219  1.00  0.00      B    O  
ATOM   1699  H1  HOH B 560      16.202  20.653  27.325  1.00  0.00      B    H  
ATOM   1700  H2  HOH B 560      15.958  21.929  28.430  1.00  0.00      B    H  
ATOM   1701  O   HOH B 561       9.791  14.603  34.634  1.00  0.00      B    O  
ATOM   1702  H1  HOH B 561      10.625  14.382  34.136  1.00  0.00      B    H  
ATOM   1703  H2  HOH B 561       9.825  15.628  34.890  1.00  0.00      B    H  
ATOM   1704  O   HOH B 562      31.707  10.991  16.801  1.00  0.00      B    O  
ATOM   1705  H1  HOH B 562      32.001  10.151  17.223  1.00  0.00      B    H  
ATOM   1706  H2  HOH B 562      32.483  11.681  16.883  1.00  0.00      B    H  
ATOM   1707  O   HOH B 563      32.511   6.712   3.009  1.00  0.00      B    O  
ATOM   1708  H1  HOH B 563      31.672   6.742   2.536  1.00  0.00      B    H  
ATOM   1709  H2  HOH B 563      33.166   6.069   2.487  1.00  0.00      B    H  
ATOM   1710  O   HOH B 564      36.440  37.609  37.521  1.00  0.00      B    O  
ATOM   1711  H1  HOH B 564      37.386  37.925  37.840  1.00  0.00      B    H  
ATOM   1712  H2  HOH B 564      35.864  37.728  38.351  1.00  0.00      B    H  
ATOM   1713  O   HOH B 565      17.907  27.963  10.272  1.00  0.00      B    O  
ATOM   1714  H1  HOH B 565      18.449  27.638  11.082  1.00  0.00      B    H  
ATOM   1715  H2  HOH B 565      17.588  27.185   9.783  1.00  0.00      B    H  
ATOM   1716  O   HOH B 566      18.105  37.088   7.435  1.00  0.00      B    O  
ATOM   1717  H1  HOH B 566      17.827  37.132   8.407  1.00  0.00      B    H  
ATOM   1718  H2  HOH B 566      17.228  37.009   6.896  1.00  0.00      B    H  
ATOM   1719  O   HOH B 567      28.297  27.910  25.856  1.00  0.00      B    O  
ATOM   1720  H1  HOH B 567      27.955  27.035  26.249  1.00  0.00      B    H  
ATOM   1721  H2  HOH B 567      28.496  27.739  24.848  1.00  0.00      B    H  
ATOM   1722  O   HOH B 568      20.254  34.627  16.559  1.00  0.00      B    O  
ATOM   1723  H1  HOH B 568      19.979  33.815  16.103  1.00  0.00      B    H  
ATOM   1724  H2  HOH B 568      20.918  34.406  17.291  1.00  0.00      B    H  
ATOM   1725  O   HOH B 569       4.347  25.754  36.900  1.00  0.00      B    O  
ATOM   1726  H1  HOH B 569       4.223  26.586  36.335  1.00  0.00      B    H  
ATOM   1727  H2  HOH B 569       4.220  26.005  37.869  1.00  0.00      B    H  
ATOM   1728  O   HOH B 570       2.717  38.392  17.331  1.00  0.00      B    O  
ATOM   1729  H1  HOH B 570       3.673  37.968  17.444  1.00  0.00      B    H  
ATOM   1730  H2  HOH B 570       2.081  37.920  17.907  1.00  0.00      B    H  
ATOM   1731  O   HOH B 571       1.021   4.333   1.243  1.00  0.00      B    O  
ATOM   1732  H1  HOH B 571       0.965   4.271   2.281  1.00  0.00      B    H  
ATOM   1733  H2  HOH B 571       1.142   5.273   0.912  1.00  0.00      B    H  
ATOM   1734  O   HOH B 572      19.466  14.260  11.246  1.00  0.00      B    O  
ATOM   1735  H1  HOH B 572      18.860  14.312  12.006  1.00  0.00      B    H  
ATOM   1736  H2  HOH B 572      20.342  13.853  11.536  1.00  0.00      B    H  
ATOM   1737  O   HOH B 573      20.643  38.577  13.227  1.00  0.00      B    O  
ATOM   1738  H1  HOH B 573      20.408  37.971  14.004  1.00  0.00      B    H  
ATOM   1739  H2  HOH B 573      20.042  39.351  13.197  1.00  0.00      B    H  
ATOM   1740  O   HOH B 574      23.546  33.464   3.435  1.00  0.00      B    O  
ATOM   1741  H1  HOH B 574      23.063  33.882   4.248  1.00  0.00      B    H  
ATOM   1742  H2  HOH B 574      23.483  34.201   2.727  1.00  0.00      B    H  
ATOM   1743  O   HOH B 575      12.836  17.588  11.470  1.00  0.00      B    O  
ATOM   1744  H1  HOH B 575      12.350  16.738  11.767  1.00  0.00      B    H  
ATOM   1745  H2  HOH B 575      13.787  17.367  11.348  1.00  0.00      B    H  
ATOM   1746  O   HOH B 576       5.488  21.980  29.632  1.00  0.00      B    O  
ATOM   1747  H1  HOH B 576       4.659  21.539  29.244  1.00  0.00      B    H  
ATOM   1748  H2  HOH B 576       5.584  21.438  30.478  1.00  0.00      B    H  
ATOM   1749  O   HOH B 577       9.683  35.290  26.087  1.00  0.00      B    O  
ATOM   1750  H1  HOH B 577       9.252  35.487  25.118  1.00  0.00      B    H  
ATOM   1751  H2  HOH B 577      10.541  34.748  25.946  1.00  0.00      B    H  
ATOM   1752  O   HOH B 578      12.075   1.288  26.218  1.00  0.00      B    O  
ATOM   1753  H1  HOH B 578      11.177   1.057  25.733  1.00  0.00      B    H  
ATOM   1754  H2  HOH B 578      11.836   1.882  26.986  1.00  0.00      B    H  
ATOM   1755  O   HOH B 579       1.543  33.293  20.215  1.00  0.00      B    O  
ATOM   1756  H1  HOH B 579       1.946  33.116  19.308  1.00  0.00      B    H  
ATOM   1757  H2  HOH B 579       2.117  32.862  20.883  1.00  0.00      B    H  
ATOM   1758  O   HOH B 580      11.786  14.546  19.591  1.00  0.00      B    O  
ATOM   1759  H1  HOH B 580      12.397  14.096  20.286  1.00  0.00      B    H  
ATOM   1760  H2  HOH B 580      11.477  15.458  19.961  1.00  0.00      B    H  
ATOM   1761  O   HOH B 581       6.577  19.956  26.782  1.00  0.00      B    O  
ATOM   1762  H1  HOH B 581       6.324  18.953  26.965  1.00  0.00      B    H  
ATOM   1763  H2  HOH B 581       5.756  20.481  26.901  1.00  0.00      B    H  
ATOM   1764  O   HOH B 582      17.106   1.977  19.824  1.00  0.00      B    O  
ATOM   1765  H1  HOH B 582      16.942   1.122  19.281  1.00  0.00      B    H  
ATOM   1766  H2  HOH B 582      17.128   1.734  20.819  1.00  0.00      B    H  
ATOM   1767  O   HOH B 583       3.959  33.441   4.005  1.00  0.00      B    O  
ATOM   1768  H1  HOH B 583       3.978  33.628   3.011  1.00  0.00      B    H  
ATOM   1769  H2  HOH B 583       3.562  32.495   4.070  1.00  0.00      B    H  
ATOM   1770  O   HOH B 584      12.517  14.948  33.573  1.00  0.00      B    O  
ATOM   1771  H1  HOH B 584      13.069  14.916  34.423  1.00  0.00      B    H  
ATOM   1772  H2  HOH B 584      12.580  14.039  33.167  1.00  0.00      B    H  
ATOM   1773  O   HOH B 585       0.846  35.724  16.695  1.00  0.00      B    O  
ATOM   1774  H1  HOH B 585       1.104  36.153  17.598  1.00  0.00      B    H  
ATOM   1775  H2  HOH B 585      -0.143  35.973  16.603  1.00  0.00      B    H  
ATOM   1776  O   HOH B 586      23.030  19.139   7.460  1.00  0.00      B    O  
ATOM   1777  H1  HOH B 586      22.138  19.434   7.751  1.00  0.00      B    H  
ATOM   1778  H2  HOH B 586      23.650  19.370   8.192  1.00  0.00      B    H  
ATOM   1779  O   HOH B 587      23.994  25.445  17.946  1.00  0.00      B    O  
ATOM   1780  H1  HOH B 587      24.964  25.221  18.034  1.00  0.00      B    H  
ATOM   1781  H2  HOH B 587      23.520  25.228  18.837  1.00  0.00      B    H  
ATOM   1782  O   HOH B 588       5.557  37.819  14.474  1.00  0.00      B    O  
ATOM   1783  H1  HOH B 588       5.243  37.386  15.338  1.00  0.00      B    H  
ATOM   1784  H2  HOH B 588       5.755  37.092  13.797  1.00  0.00      B    H  
ATOM   1785  O   HOH B 589       4.091  13.176  30.800  1.00  0.00      B    O  
ATOM   1786  H1  HOH B 589       4.987  13.170  30.409  1.00  0.00      B    H  
ATOM   1787  H2  HOH B 589       3.794  12.196  30.805  1.00  0.00      B    H  
ATOM   1788  O   HOH B 590      13.149   8.120   0.187  1.00  0.00      B    O  
ATOM   1789  H1  HOH B 590      13.910   8.888   0.198  1.00  0.00      B    H  
ATOM   1790  H2  HOH B 590      13.583   7.271   0.634  1.00  0.00      B    H  
ATOM   1791  O   HOH B 591      15.648  27.329  16.900  1.00  0.00      B    O  
ATOM   1792  H1  HOH B 591      15.866  27.873  17.739  1.00  0.00      B    H  
ATOM   1793  H2  HOH B 591      16.405  27.460  16.247  1.00  0.00      B    H  
ATOM   1794  O   HOH B 592      22.321  15.232   1.130  1.00  0.00      B    O  
ATOM   1795  H1  HOH B 592      22.435  16.186   0.773  1.00  0.00      B    H  
ATOM   1796  H2  HOH B 592      21.372  14.890   0.897  1.00  0.00      B    H  
ATOM   1797  O   HOH B 593      17.461  23.491  25.895  1.00  0.00      B    O  
ATOM   1798  H1  HOH B 593      17.733  23.632  26.871  1.00  0.00      B    H  
ATOM   1799  H2  HOH B 593      17.761  24.299  25.370  1.00  0.00      B    H  
ATOM   1800  O   HOH B 594      10.234  34.371  13.704  1.00  0.00      B    O  
ATOM   1801  H1  HOH B 594       9.351  34.277  13.251  1.00  0.00      B    H  
ATOM   1802  H2  HOH B 594      10.905  33.810  13.141  1.00  0.00      B    H  
ATOM   1803  O   HOH B 595      32.525  15.527   8.805  1.00  0.00      B    O  
ATOM   1804  H1  HOH B 595      33.081  16.306   9.121  1.00  0.00      B    H  
ATOM   1805  H2  HOH B 595      33.015  15.117   8.052  1.00  0.00      B    H  
ATOM   1806  O   HOH B 596      23.292  37.254  32.626  1.00  0.00      B    O  
ATOM   1807  H1  HOH B 596      22.811  37.234  33.469  1.00  0.00      B    H  
ATOM   1808  H2  HOH B 596      22.979  36.570  32.011  1.00  0.00      B    H  
ATOM   1809  O   HOH B 597       3.052  32.839  10.660  1.00  0.00      B    O  
ATOM   1810  H1  HOH B 597       2.471  32.566   9.872  1.00  0.00      B    H  
ATOM   1811  H2  HOH B 597       2.990  32.138  11.424  1.00  0.00      B    H  
ATOM   1812  O   HOH B 598      12.799  29.387   1.474  1.00  0.00      B    O  
ATOM   1813  H1  HOH B 598      12.581  28.716   2.232  1.00  0.00      B    H  
ATOM   1814  H2  HOH B 598      12.803  30.285   1.919  1.00  0.00      B    H  
ATOM   1815  O   HOH B 599      11.080  33.282  16.063  1.00  0.00      B    O  
ATOM   1816  H1  HOH B 599      10.608  33.497  15.169  1.00  0.00      B    H  
ATOM   1817  H2  HOH B 599      12.052  33.490  15.964  1.00  0.00      B    H  
ATOM   1818  O   HOH B 600       2.410  37.553   0.304  1.00  0.00      B    O  
ATOM   1819  H1  HOH B 600       2.367  38.141  -0.516  1.00  0.00      B    H  
ATOM   1820  H2  HOH B 600       3.233  36.999   0.233  1.00  0.00      B    H  
ATOM   1821  O   HOH B 601      26.432  11.204  27.316  1.00  0.00      B    O  
ATOM   1822  H1  HOH B 601      26.208  11.932  27.974  1.00  0.00      B    H  
ATOM   1823  H2  HOH B 601      27.158  10.607  27.742  1.00  0.00      B    H  
ATOM   1824  O   HOH B 602       2.693   3.213  11.725  1.00  0.00      B    O  
ATOM   1825  H1  HOH B 602       3.527   3.661  11.359  1.00  0.00      B    H  
ATOM   1826  H2  HOH B 602       2.844   2.939  12.684  1.00  0.00      B    H  
ATOM   1827  O   HOH B 603       8.352  14.546   8.654  1.00  0.00      B    O  
ATOM   1828  H1  HOH B 603       8.560  14.121   9.598  1.00  0.00      B    H  
ATOM   1829  H2  HOH B 603       9.241  14.703   8.195  1.00  0.00      B    H  
ATOM   1830  O   HOH B 604       6.434  23.734   3.195  1.00  0.00      B    O  
ATOM   1831  H1  HOH B 604       5.598  24.201   3.677  1.00  0.00      B    H  
ATOM   1832  H2  HOH B 604       7.246  24.026   3.741  1.00  0.00      B    H  
ATOM   1833  O   HOH B 605      33.778  32.124  28.067  1.00  0.00      B    O  
ATOM   1834  H1  HOH B 605      34.312  32.928  28.481  1.00  0.00      B    H  
ATOM   1835  H2  HOH B 605      34.409  31.488  27.657  1.00  0.00      B    H  
ATOM   1836  O   HOH B 606      16.336  33.840  16.523  1.00  0.00      B    O  
ATOM   1837  H1  HOH B 606      16.790  33.173  15.883  1.00  0.00      B    H  
ATOM   1838  H2  HOH B 606      16.237  33.389  17.457  1.00  0.00      B    H  
ATOM   1839  O   HOH B 607       4.092   5.954   1.210  1.00  0.00      B    O  
ATOM   1840  H1  HOH B 607       4.392   5.663   2.082  1.00  0.00      B    H  
ATOM   1841  H2  HOH B 607       4.713   5.740   0.543  1.00  0.00      B    H  
ATOM   1842  O   HOH B 608      11.579   3.868   5.846  1.00  0.00      B    O  
ATOM   1843  H1  HOH B 608      12.178   4.063   6.665  1.00  0.00      B    H  
ATOM   1844  H2  HOH B 608      10.667   3.642   6.110  1.00  0.00      B    H  
ATOM   1845  O   HOH B 609      20.032  33.004   9.001  1.00  0.00      B    O  
ATOM   1846  H1  HOH B 609      20.939  32.644   8.855  1.00  0.00      B    H  
ATOM   1847  H2  HOH B 609      20.077  33.956   8.599  1.00  0.00      B    H  
ATOM   1848  O   HOH B 610      34.595   2.516  34.883  1.00  0.00      B    O  
ATOM   1849  H1  HOH B 610      33.856   2.454  35.547  1.00  0.00      B    H  
ATOM   1850  H2  HOH B 610      35.374   2.053  35.246  1.00  0.00      B    H  
ATOM   1851  O   HOH B 611      30.674  37.574   7.137  1.00  0.00      B    O  
ATOM   1852  H1  HOH B 611      30.039  37.087   7.698  1.00  0.00      B    H  
ATOM   1853  H2  HOH B 611      30.044  38.055   6.508  1.00  0.00      B    H  
ATOM   1854  O   HOH B 612      16.362  15.443  31.205  1.00  0.00      B    O  
ATOM   1855  H1  HOH B 612      16.008  14.519  31.440  1.00  0.00      B    H  
ATOM   1856  H2  HOH B 612      16.204  16.073  31.968  1.00  0.00      B    H  
ATOM   1857  O   HOH B 613      36.287  16.041  32.175  1.00  0.00      B    O  
ATOM   1858  H1  HOH B 613      35.324  16.279  32.477  1.00  0.00      B    H  
ATOM   1859  H2  HOH B 613      36.567  15.393  32.909  1.00  0.00      B    H  
ATOM   1860  O   HOH B 614      15.180  10.874  35.120  1.00  0.00      B    O  
ATOM   1861  H1  HOH B 614      14.988   9.910  35.340  1.00  0.00      B    H  
ATOM   1862  H2  HOH B 614      14.385  11.160  34.669  1.00  0.00      B    H  
ATOM   1863  O   HOH B 615      11.550  28.019   6.233  1.00  0.00      B    O  
ATOM   1864  H1  HOH B 615      12.052  27.478   6.859  1.00  0.00      B    H  
ATOM   1865  H2  HOH B 615      10.620  27.724   6.327  1.00  0.00      B    H  
ATOM   1866  O   HOH B 616       0.612  16.892  34.505  1.00  0.00      B    O  
ATOM   1867  H1  HOH B 616      -0.081  17.617  34.216  1.00  0.00      B    H  
ATOM   1868  H2  HOH B 616       1.065  16.611  33.668  1.00  0.00      B    H  
ATOM   1869  O   HOH B 617      12.392   3.484   3.265  1.00  0.00      B    O  
ATOM   1870  H1  HOH B 617      12.156   3.646   4.255  1.00  0.00      B    H  
ATOM   1871  H2  HOH B 617      13.371   3.563   3.056  1.00  0.00      B    H  
ATOM   1872  O   HOH B 618      13.081  13.579  21.743  1.00  0.00      B    O  
ATOM   1873  H1  HOH B 618      13.202  14.487  22.145  1.00  0.00      B    H  
ATOM   1874  H2  HOH B 618      13.888  13.041  21.870  1.00  0.00      B    H  
ATOM   1875  O   HOH B 619       9.779   2.789   3.085  1.00  0.00      B    O  
ATOM   1876  H1  HOH B 619       9.486   2.764   2.150  1.00  0.00      B    H  
ATOM   1877  H2  HOH B 619      10.580   3.430   3.194  1.00  0.00      B    H  
ATOM   1878  O   HOH B 620      23.539  20.178  31.221  1.00  0.00      B    O  
ATOM   1879  H1  HOH B 620      22.843  20.114  31.999  1.00  0.00      B    H  
ATOM   1880  H2  HOH B 620      23.514  19.230  30.768  1.00  0.00      B    H  
ATOM   1881  O   HOH B 621      20.603  24.206  24.020  1.00  0.00      B    O  
ATOM   1882  H1  HOH B 621      20.832  23.205  23.936  1.00  0.00      B    H  
ATOM   1883  H2  HOH B 621      20.766  24.441  25.016  1.00  0.00      B    H  
ATOM   1884  O   HOH B 622      14.514  25.754  36.857  1.00  0.00      B    O  
ATOM   1885  H1  HOH B 622      14.631  26.669  37.222  1.00  0.00      B    H  
ATOM   1886  H2  HOH B 622      14.390  25.826  35.792  1.00  0.00      B    H  
ATOM   1887  O   HOH B 623      11.744   5.772  15.733  1.00  0.00      B    O  
ATOM   1888  H1  HOH B 623      12.729   5.551  15.613  1.00  0.00      B    H  
ATOM   1889  H2  HOH B 623      11.207   4.849  15.785  1.00  0.00      B    H  
ATOM   1890  O   HOH B 624      35.823  16.149  37.244  1.00  0.00      B    O  
ATOM   1891  H1  HOH B 624      35.738  15.796  36.342  1.00  0.00      B    H  
ATOM   1892  H2  HOH B 624      36.060  15.350  37.821  1.00  0.00      B    H  
ATOM   1893  O   HOH B 625      13.532  11.284  25.151  1.00  0.00      B    O  
ATOM   1894  H1  HOH B 625      13.968  11.709  25.942  1.00  0.00      B    H  
ATOM   1895  H2  HOH B 625      13.473  10.288  25.242  1.00  0.00      B    H  
ATOM   1896  O   HOH B 626      26.942  11.518  38.422  1.00  0.00      B    O  
ATOM   1897  H1  HOH B 626      26.455  12.398  38.574  1.00  0.00      B    H  
ATOM   1898  H2  HOH B 626      26.412  11.080  37.691  1.00  0.00      B    H  
ATOM   1899  O   HOH B 627      24.995  24.117  11.249  1.00  0.00      B    O  
ATOM   1900  H1  HOH B 627      23.956  23.944  11.092  1.00  0.00      B    H  
ATOM   1901  H2  HOH B 627      25.131  23.795  12.195  1.00  0.00      B    H  
ATOM   1902  O   HOH B 628      23.818   5.656  36.758  1.00  0.00      B    O  
ATOM   1903  H1  HOH B 628      24.502   6.143  36.198  1.00  0.00      B    H  
ATOM   1904  H2  HOH B 628      23.434   4.941  36.217  1.00  0.00      B    H  
ATOM   1905  O   HOH B 629       4.383  38.196  20.057  1.00  0.00      B    O  
ATOM   1906  H1  HOH B 629       3.666  38.952  20.077  1.00  0.00      B    H  
ATOM   1907  H2  HOH B 629       5.264  38.534  19.586  1.00  0.00      B    H  
ATOM   1908  O   HOH B 630      20.678  31.284  38.263  1.00  0.00      B    O  
ATOM   1909  H1  HOH B 630      19.977  32.072  38.071  1.00  0.00      B    H  
ATOM   1910  H2  HOH B 630      21.304  31.570  39.077  1.00  0.00      B    H  
ATOM   1911  O   HOH B 631      25.700  25.561  35.328  1.00  0.00      B    O  
ATOM   1912  H1  HOH B 631      26.672  25.797  35.251  1.00  0.00      B    H  
ATOM   1913  H2  HOH B 631      25.301  25.705  34.396  1.00  0.00      B    H  
ATOM   1914  O   HOH B 632      34.590  17.987   7.066  1.00  0.00      B    O  
ATOM   1915  H1  HOH B 632      34.142  17.399   6.359  1.00  0.00      B    H  
ATOM   1916  H2  HOH B 632      34.239  18.923   7.014  1.00  0.00      B    H  
ATOM   1917  O   HOH B 633       9.094  22.815  26.434  1.00  0.00      B    O  
ATOM   1918  H1  HOH B 633       8.879  21.875  25.983  1.00  0.00      B    H  
ATOM   1919  H2  HOH B 633      10.064  22.794  26.801  1.00  0.00      B    H  
ATOM   1920  O   HOH B 634       6.719  25.413  20.616  1.00  0.00      B    O  
ATOM   1921  H1  HOH B 634       5.825  24.852  20.463  1.00  0.00      B    H  
ATOM   1922  H2  HOH B 634       6.641  25.807  21.574  1.00  0.00      B    H  
ATOM   1923  O   HOH B 635      22.772  16.182  35.551  1.00  0.00      B    O  
ATOM   1924  H1  HOH B 635      23.360  16.522  36.295  1.00  0.00      B    H  
ATOM   1925  H2  HOH B 635      22.067  15.579  35.916  1.00  0.00      B    H  
ATOM   1926  O   HOH B 636      15.662   7.605  10.205  1.00  0.00      B    O  
ATOM   1927  H1  HOH B 636      16.058   6.896   9.632  1.00  0.00      B    H  
ATOM   1928  H2  HOH B 636      14.930   7.252  10.827  1.00  0.00      B    H  
ATOM   1929  O   HOH B 637       6.763  10.016  27.288  1.00  0.00      B    O  
ATOM   1930  H1  HOH B 637       7.095   9.215  26.680  1.00  0.00      B    H  
ATOM   1931  H2  HOH B 637       6.230   9.637  28.053  1.00  0.00      B    H  
ATOM   1932  O   HOH B 638      18.403  11.932  38.119  1.00  0.00      B    O  
ATOM   1933  H1  HOH B 638      18.402  10.886  38.106  1.00  0.00      B    H  
ATOM   1934  H2  HOH B 638      17.572  12.261  38.703  1.00  0.00      B    H  
ATOM   1935  O   HOH B 639       3.339  18.987  30.361  1.00  0.00      B    O  
ATOM   1936  H1  HOH B 639       4.067  18.781  31.054  1.00  0.00      B    H  
ATOM   1937  H2  HOH B 639       2.442  18.672  30.783  1.00  0.00      B    H  
ATOM   1938  O   HOH B 640       3.576  15.561  11.612  1.00  0.00      B    O  
ATOM   1939  H1  HOH B 640       2.636  15.238  11.711  1.00  0.00      B    H  
ATOM   1940  H2  HOH B 640       4.027  15.025  10.875  1.00  0.00      B    H  
ATOM   1941  O   HOH B 641      13.209  37.442  39.183  1.00  0.00      B    O  
ATOM   1942  H1  HOH B 641      13.289  37.436  38.163  1.00  0.00      B    H  
ATOM   1943  H2  HOH B 641      12.415  38.107  39.341  1.00  0.00      B    H  
ATOM   1944  O   HOH B 642       5.633   5.000   6.213  1.00  0.00      B    O  
ATOM   1945  H1  HOH B 642       5.140   4.308   6.767  1.00  0.00      B    H  
ATOM   1946  H2  HOH B 642       6.199   5.557   6.817  1.00  0.00      B    H  
ATOM   1947  O   HOH B 643      27.724  23.165   3.969  1.00  0.00      B    O  
ATOM   1948  H1  HOH B 643      26.859  23.338   3.499  1.00  0.00      B    H  
ATOM   1949  H2  HOH B 643      28.356  22.724   3.261  1.00  0.00      B    H  
ATOM   1950  O   HOH B 644       1.230  16.745  14.314  1.00  0.00      B    O  
ATOM   1951  H1  HOH B 644       0.860  17.608  14.760  1.00  0.00      B    H  
ATOM   1952  H2  HOH B 644       0.890  16.668  13.339  1.00  0.00      B    H  
ATOM   1953  O   HOH B 645      10.474  34.699  28.748  1.00  0.00      B    O  
ATOM   1954  H1  HOH B 645      10.456  35.143  27.871  1.00  0.00      B    H  
ATOM   1955  H2  HOH B 645      11.055  33.863  28.661  1.00  0.00      B    H  
ATOM   1956  O   HOH B 646      10.966  31.069   8.256  1.00  0.00      B    O  
ATOM   1957  H1  HOH B 646      10.241  30.627   8.753  1.00  0.00      B    H  
ATOM   1958  H2  HOH B 646      11.710  31.076   8.953  1.00  0.00      B    H  
ATOM   1959  O   HOH B 647      36.980  29.384  21.142  1.00  0.00      B    O  
ATOM   1960  H1  HOH B 647      37.092  29.097  20.177  1.00  0.00      B    H  
ATOM   1961  H2  HOH B 647      36.020  29.227  21.422  1.00  0.00      B    H  
ATOM   1962  O   HOH B 648      25.248  16.458  26.784  1.00  0.00      B    O  
ATOM   1963  H1  HOH B 648      26.119  16.633  26.254  1.00  0.00      B    H  
ATOM   1964  H2  HOH B 648      24.441  16.608  26.147  1.00  0.00      B    H  
ATOM   1965  O   HOH B 649       7.066  11.771  37.313  1.00  0.00      B    O  
ATOM   1966  H1  HOH B 649       6.877  11.003  37.929  1.00  0.00      B    H  
ATOM   1967  H2  HOH B 649       7.205  11.360  36.413  1.00  0.00      B    H  
ATOM   1968  O   HOH B 650      33.107  35.308   5.553  1.00  0.00      B    O  
ATOM   1969  H1  HOH B 650      33.607  34.534   5.107  1.00  0.00      B    H  
ATOM   1970  H2  HOH B 650      33.500  35.455   6.489  1.00  0.00      B    H  
ATOM   1971  O   HOH B 651      12.192  21.864  35.065  1.00  0.00      B    O  
ATOM   1972  H1  HOH B 651      12.061  21.645  36.031  1.00  0.00      B    H  
ATOM   1973  H2  HOH B 651      12.276  20.969  34.628  1.00  0.00      B    H  
ATOM   1974  O   HOH B 652      33.605  14.560  39.105  1.00  0.00      B    O  
ATOM   1975  H1  HOH B 652      33.700  13.946  39.862  1.00  0.00      B    H  
ATOM   1976  H2  HOH B 652      33.629  13.879  38.310  1.00  0.00      B    H  
ATOM   1977  O   HOH B 653      32.443  26.476  33.935  1.00  0.00      B    O  
ATOM   1978  H1  HOH B 653      33.401  26.935  34.158  1.00  0.00      B    H  
ATOM   1979  H2  HOH B 653      32.652  25.494  33.630  1.00  0.00      B    H  
ATOM   1980  O   HOH B 654       6.835   0.864  24.141  1.00  0.00      B    O  
ATOM   1981  H1  HOH B 654       7.061   0.727  23.155  1.00  0.00      B    H  
ATOM   1982  H2  HOH B 654       7.041   1.817  24.353  1.00  0.00      B    H  
ATOM   1983  O   HOH B 655      39.265  35.610   5.272  1.00  0.00      B    O  
ATOM   1984  H1  HOH B 655      38.231  35.363   5.074  1.00  0.00      B    H  
ATOM   1985  H2  HOH B 655      39.293  36.626   5.430  1.00  0.00      B    H  
ATOM   1986  O   HOH B 656      27.448  14.011  36.487  1.00  0.00      B    O  
ATOM   1987  H1  HOH B 656      26.918  14.102  35.598  1.00  0.00      B    H  
ATOM   1988  H2  HOH B 656      26.724  13.934  37.192  1.00  0.00      B    H  
ATOM   1989  O   HOH B 657      13.469   0.305  30.273  1.00  0.00      B    O  
ATOM   1990  H1  HOH B 657      13.066  -0.195  29.500  1.00  0.00      B    H  
ATOM   1991  H2  HOH B 657      14.465   0.418  30.163  1.00  0.00      B    H  
ATOM   1992  O   HOH B 658      25.009  16.945  13.290  1.00  0.00      B    O  
ATOM   1993  H1  HOH B 658      25.127  17.400  14.250  1.00  0.00      B    H  
ATOM   1994  H2  HOH B 658      25.303  15.967  13.447  1.00  0.00      B    H  
ATOM   1995  O   HOH B 659      14.976  18.362  22.811  1.00  0.00      B    O  
ATOM   1996  H1  HOH B 659      15.957  18.514  22.645  1.00  0.00      B    H  
ATOM   1997  H2  HOH B 659      14.518  18.975  22.158  1.00  0.00      B    H  
ATOM   1998  O   HOH B 660       7.941  34.619  35.886  1.00  0.00      B    O  
ATOM   1999  H1  HOH B 660       8.797  35.135  35.578  1.00  0.00      B    H  
ATOM   2000  H2  HOH B 660       8.111  33.587  35.678  1.00  0.00      B    H  
ATOM   2001  O   HOH B 661      25.494  31.263  31.439  1.00  0.00      B    O  
ATOM   2002  H1  HOH B 661      24.904  31.341  32.238  1.00  0.00      B    H  
ATOM   2003  H2  HOH B 661      25.248  30.463  30.943  1.00  0.00      B    H  
ATOM   2004  O   HOH B 662       5.940  32.351  38.694  1.00  0.00      B    O  
ATOM   2005  H1  HOH B 662       5.012  32.039  38.961  1.00  0.00      B    H  
ATOM   2006  H2  HOH B 662       6.457  31.546  38.314  1.00  0.00      B    H  
ATOM   2007  O   HOH B 663       2.942  37.984  33.882  1.00  0.00      B    O  
ATOM   2008  H1  HOH B 663       2.916  38.077  32.907  1.00  0.00      B    H  
ATOM   2009  H2  HOH B 663       2.200  38.565  34.309  1.00  0.00      B    H  
ATOM   2010  O   HOH B 664      37.064  32.499  24.198  1.00  0.00      B    O  
ATOM   2011  H1  HOH B 664      36.676  33.149  24.819  1.00  0.00      B    H  
ATOM   2012  H2  HOH B 664      37.914  32.925  23.783  1.00  0.00      B    H  
ATOM   2013  O   HOH B 665       9.261   8.453  27.899  1.00  0.00      B    O  
ATOM   2014  H1  HOH B 665       9.194   9.122  28.638  1.00  0.00      B    H  
ATOM   2015  H2  HOH B 665       9.701   8.892  27.105  1.00  0.00      B    H  
ATOM   2016  O   HOH B 666      13.379  31.802  18.975  1.00  0.00      B    O  
ATOM   2017  H1  HOH B 666      13.421  30.893  19.362  1.00  0.00      B    H  
ATOM   2018  H2  HOH B 666      12.513  32.287  19.092  1.00  0.00      B    H  
ATOM   2019  O   HOH B 667      19.424  13.072  29.707  1.00  0.00      B    O  
ATOM   2020  H1  HOH B 667      20.308  13.386  29.418  1.00  0.00      B    H  
ATOM   2021  H2  HOH B 667      19.240  12.213  29.176  1.00  0.00      B    H  
ATOM   2022  O   HOH B 668      39.374  23.937  14.730  1.00  0.00      B    O  
ATOM   2023  H1  HOH B 668      39.210  22.982  14.436  1.00  0.00      B    H  
ATOM   2024  H2  HOH B 668      38.430  24.233  15.032  1.00  0.00      B    H  
ATOM   2025  O   HOH B 669       1.235  37.455  21.845  1.00  0.00      B    O  
ATOM   2026  H1  HOH B 669       1.918  36.748  22.105  1.00  0.00      B    H  
ATOM   2027  H2  HOH B 669       1.612  38.313  22.190  1.00  0.00      B    H  
ATOM   2028  O   HOH B 670      28.868   3.568  21.223  1.00  0.00      B    O  
ATOM   2029  H1  HOH B 670      27.983   3.566  21.702  1.00  0.00      B    H  
ATOM   2030  H2  HOH B 670      29.593   3.610  21.903  1.00  0.00      B    H  
ATOM   2031  O   HOH B 671       0.937  18.725  25.140  1.00  0.00      B    O  
ATOM   2032  H1  HOH B 671       1.201  19.693  25.355  1.00  0.00      B    H  
ATOM   2033  H2  HOH B 671       0.128  18.512  25.753  1.00  0.00      B    H  
ATOM   2034  O   HOH B 672      30.338  14.711  25.937  1.00  0.00      B    O  
ATOM   2035  H1  HOH B 672      29.487  14.462  25.486  1.00  0.00      B    H  
ATOM   2036  H2  HOH B 672      30.847  13.840  25.991  1.00  0.00      B    H  
ATOM   2037  O   HOH B 673      37.611  17.627  12.889  1.00  0.00      B    O  
ATOM   2038  H1  HOH B 673      36.871  17.017  13.096  1.00  0.00      B    H  
ATOM   2039  H2  HOH B 673      37.284  18.256  12.186  1.00  0.00      B    H  
ATOM   2040  O   HOH B 674      28.182  -0.202  10.229  1.00  0.00      B    O  
ATOM   2041  H1  HOH B 674      28.753   0.612   9.996  1.00  0.00      B    H  
ATOM   2042  H2  HOH B 674      28.293  -0.408  11.191  1.00  0.00      B    H  
ATOM   2043  O   HOH B 675      16.212   4.672  19.900  1.00  0.00      B    O  
ATOM   2044  H1  HOH B 675      15.611   4.865  20.679  1.00  0.00      B    H  
ATOM   2045  H2  HOH B 675      16.451   3.640  19.876  1.00  0.00      B    H  
ATOM   2046  O   HOH B 676      35.893  25.193   0.612  1.00  0.00      B    O  
ATOM   2047  H1  HOH B 676      35.578  25.608   1.492  1.00  0.00      B    H  
ATOM   2048  H2  HOH B 676      36.086  24.162   0.705  1.00  0.00      B    H  
ATOM   2049  O   HOH B 677      26.378  22.437  20.189  1.00  0.00      B    O  
ATOM   2050  H1  HOH B 677      27.152  22.884  19.672  1.00  0.00      B    H  
ATOM   2051  H2  HOH B 677      26.275  22.846  21.120  1.00  0.00      B    H  
ATOM   2052  O   HOH B 678      24.107  21.510  34.393  1.00  0.00      B    O  
ATOM   2053  H1  HOH B 678      23.153  21.611  34.031  1.00  0.00      B    H  
ATOM   2054  H2  HOH B 678      24.150  20.579  34.844  1.00  0.00      B    H  
ATOM   2055  O   HOH B 679      34.407  21.917   2.611  1.00  0.00      B    O  
ATOM   2056  H1  HOH B 679      33.592  22.472   2.329  1.00  0.00      B    H  
ATOM   2057  H2  HOH B 679      34.119  21.086   3.176  1.00  0.00      B    H  
ATOM   2058  O   HOH B 680       7.919  16.767   2.947  1.00  0.00      B    O  
ATOM   2059  H1  HOH B 680       8.662  16.938   3.575  1.00  0.00      B    H  
ATOM   2060  H2  HOH B 680       7.654  15.792   3.059  1.00  0.00      B    H  
ATOM   2061  O   HOH B 681      36.769  10.127  31.434  1.00  0.00      B    O  
ATOM   2062  H1  HOH B 681      37.192   9.221  31.646  1.00  0.00      B    H  
ATOM   2063  H2  HOH B 681      35.990  10.185  32.090  1.00  0.00      B    H  
ATOM   2064  O   HOH B 682      35.827   2.264   6.331  1.00  0.00      B    O  
ATOM   2065  H1  HOH B 682      34.933   2.721   6.096  1.00  0.00      B    H  
ATOM   2066  H2  HOH B 682      35.695   1.846   7.257  1.00  0.00      B    H  
ATOM   2067  O   HOH B 683      15.636   7.011  18.855  1.00  0.00      B    O  
ATOM   2068  H1  HOH B 683      16.470   7.398  18.454  1.00  0.00      B    H  
ATOM   2069  H2  HOH B 683      15.945   6.102  19.259  1.00  0.00      B    H  
ATOM   2070  O   HOH B 684      33.411  25.905  20.955  1.00  0.00      B    O  
ATOM   2071  H1  HOH B 684      33.140  25.806  19.985  1.00  0.00      B    H  
ATOM   2072  H2  HOH B 684      33.666  26.823  21.070  1.00  0.00      B    H  
ATOM   2073  O   HOH B 685      19.049   7.644   9.089  1.00  0.00      B    O  
ATOM   2074  H1  HOH B 685      19.249   6.837   9.574  1.00  0.00      B    H  
ATOM   2075  H2  HOH B 685      18.189   7.556   8.565  1.00  0.00      B    H  
ATOM   2076  O   HOH B 686       8.454  26.181  29.004  1.00  0.00      B    O  
ATOM   2077  H1  HOH B 686       7.812  25.389  28.953  1.00  0.00      B    H  
ATOM   2078  H2  HOH B 686       9.135  25.956  29.729  1.00  0.00      B    H  
ATOM   2079  O   HOH B 687       6.118   7.914   2.648  1.00  0.00      B    O  
ATOM   2080  H1  HOH B 687       6.605   7.100   2.193  1.00  0.00      B    H  
ATOM   2081  H2  HOH B 687       5.418   7.606   3.316  1.00  0.00      B    H  
ATOM   2082  O   HOH B 688      11.493  14.520   2.509  1.00  0.00      B    O  
ATOM   2083  H1  HOH B 688      10.832  14.753   1.760  1.00  0.00      B    H  
ATOM   2084  H2  HOH B 688      10.898  14.530   3.364  1.00  0.00      B    H  
ATOM   2085  O   HOH B 689      21.738  23.764  11.005  1.00  0.00      B    O  
ATOM   2086  H1  HOH B 689      22.026  22.953  10.423  1.00  0.00      B    H  
ATOM   2087  H2  HOH B 689      22.190  23.747  11.913  1.00  0.00      B    H  
ATOM   2088  O   HOH B 690       8.241  31.802   6.777  1.00  0.00      B    O  
ATOM   2089  H1  HOH B 690       8.991  32.429   7.072  1.00  0.00      B    H  
ATOM   2090  H2  HOH B 690       8.060  31.973   5.795  1.00  0.00      B    H  
ATOM   2091  O   HOH B 691      33.377  31.464   6.235  1.00  0.00      B    O  
ATOM   2092  H1  HOH B 691      32.574  31.079   5.824  1.00  0.00      B    H  
ATOM   2093  H2  HOH B 691      34.151  31.281   5.585  1.00  0.00      B    H  
ATOM   2094  O   HOH B 692      21.568  25.131   6.623  1.00  0.00      B    O  
ATOM   2095  H1  HOH B 692      22.453  24.859   7.066  1.00  0.00      B    H  
ATOM   2096  H2  HOH B 692      20.827  24.888   7.261  1.00  0.00      B    H  
ATOM   2097  O   HOH B 693      29.370   5.403  17.023  1.00  0.00      B    O  
ATOM   2098  H1  HOH B 693      30.235   4.891  17.358  1.00  0.00      B    H  
ATOM   2099  H2  HOH B 693      29.804   6.112  16.456  1.00  0.00      B    H  
ATOM   2100  O   HOH B 694      35.316  22.323  34.914  1.00  0.00      B    O  
ATOM   2101  H1  HOH B 694      35.214  22.979  34.156  1.00  0.00      B    H  
ATOM   2102  H2  HOH B 694      34.513  21.674  34.883  1.00  0.00      B    H  
ATOM   2103  O   HOH B 695      18.403  15.154  34.958  1.00  0.00      B    O  
ATOM   2104  H1  HOH B 695      17.720  14.436  35.159  1.00  0.00      B    H  
ATOM   2105  H2  HOH B 695      18.417  15.341  33.974  1.00  0.00      B    H  
ATOM   2106  O   HOH B 696      17.561   8.366   5.597  1.00  0.00      B    O  
ATOM   2107  H1  HOH B 696      18.251   9.115   5.428  1.00  0.00      B    H  
ATOM   2108  H2  HOH B 696      16.981   8.503   6.414  1.00  0.00      B    H  
ATOM   2109  O   HOH B 697      32.175  37.035   3.403  1.00  0.00      B    O  
ATOM   2110  H1  HOH B 697      32.247  36.485   4.283  1.00  0.00      B    H  
ATOM   2111  H2  HOH B 697      32.967  36.807   2.918  1.00  0.00      B    H  
ATOM   2112  O   HOH B 698      38.205   6.547  37.341  1.00  0.00      B    O  
ATOM   2113  H1  HOH B 698      38.541   7.033  38.208  1.00  0.00      B    H  
ATOM   2114  H2  HOH B 698      39.017   6.506  36.762  1.00  0.00      B    H  
ATOM   2115  O   HOH B 699      27.974  21.440  34.354  1.00  0.00      B    O  
ATOM   2116  H1  HOH B 699      28.758  22.090  34.163  1.00  0.00      B    H  
ATOM   2117  H2  HOH B 699      27.250  21.694  33.680  1.00  0.00      B    H  
ATOM   2118  O   HOH B 700      32.312  21.967  13.454  1.00  0.00      B    O  
ATOM   2119  H1  HOH B 700      31.254  22.057  13.298  1.00  0.00      B    H  
ATOM   2120  H2  HOH B 700      32.806  22.691  12.931  1.00  0.00      B    H  
ATOM   2121  O   HOH B 701      30.966  25.291  21.710  1.00  0.00      B    O  
ATOM   2122  H1  HOH B 701      31.982  25.414  21.593  1.00  0.00      B    H  
ATOM   2123  H2  HOH B 701      30.747  25.563  22.661  1.00  0.00      B    H  
ATOM   2124  O   HOH B 702      32.271  29.135   4.052  1.00  0.00      B    O  
ATOM   2125  H1  HOH B 702      33.175  29.068   3.571  1.00  0.00      B    H  
ATOM   2126  H2  HOH B 702      32.307  28.552   4.843  1.00  0.00      B    H  
ATOM   2127  O   HOH B 703      20.584   3.817   5.101  1.00  0.00      B    O  
ATOM   2128  H1  HOH B 703      19.895   4.401   4.619  1.00  0.00      B    H  
ATOM   2129  H2  HOH B 703      20.626   4.037   6.146  1.00  0.00      B    H  
ATOM   2130  O   HOH B 704      37.268  29.854  23.893  1.00  0.00      B    O  
ATOM   2131  H1  HOH B 704      37.025  30.857  24.025  1.00  0.00      B    H  
ATOM   2132  H2  HOH B 704      37.073  29.590  22.898  1.00  0.00      B    H  
ATOM   2133  O   HOH B 705      27.811   7.401  24.878  1.00  0.00      B    O  
ATOM   2134  H1  HOH B 705      28.206   7.131  25.774  1.00  0.00      B    H  
ATOM   2135  H2  HOH B 705      27.428   8.335  24.977  1.00  0.00      B    H  
ATOM   2136  O   HOH B 706      31.140  23.698  37.231  1.00  0.00      B    O  
ATOM   2137  H1  HOH B 706      32.043  23.571  37.670  1.00  0.00      B    H  
ATOM   2138  H2  HOH B 706      30.686  24.486  37.689  1.00  0.00      B    H  
ATOM   2139  O   HOH B 707      10.321  23.741   7.075  1.00  0.00      B    O  
ATOM   2140  H1  HOH B 707      11.137  23.186   7.060  1.00  0.00      B    H  
ATOM   2141  H2  HOH B 707       9.757  23.394   7.843  1.00  0.00      B    H  
ATOM   2142  O   HOH B 708      22.497  32.597   7.389  1.00  0.00      B    O  
ATOM   2143  H1  HOH B 708      23.324  32.476   7.949  1.00  0.00      B    H  
ATOM   2144  H2  HOH B 708      22.558  33.465   6.889  1.00  0.00      B    H  
ATOM   2145  O   HOH B 709       8.048  18.319  21.276  1.00  0.00      B    O  
ATOM   2146  H1  HOH B 709       8.468  17.401  21.637  1.00  0.00      B    H  
ATOM   2147  H2  HOH B 709       8.833  18.928  21.049  1.00  0.00      B    H  
ATOM   2148  O   HOH B 710      22.208  14.064  13.142  1.00  0.00      B    O  
ATOM   2149  H1  HOH B 710      22.135  14.957  13.651  1.00  0.00      B    H  
ATOM   2150  H2  HOH B 710      21.833  13.291  13.703  1.00  0.00      B    H  
ATOM   2151  O   HOH B 711      20.149  16.457  23.342  1.00  0.00      B    O  
ATOM   2152  H1  HOH B 711      20.691  17.241  23.683  1.00  0.00      B    H  
ATOM   2153  H2  HOH B 711      19.972  15.831  24.065  1.00  0.00      B    H  
ATOM   2154  O   HOH B 712      29.999  25.768  38.433  1.00  0.00      B    O  
ATOM   2155  H1  HOH B 712      30.676  25.974  39.149  1.00  0.00      B    H  
ATOM   2156  H2  HOH B 712      29.066  26.036  38.732  1.00  0.00      B    H  
ATOM   2157  O   HOH B 713      34.488  28.993   2.384  1.00  0.00      B    O  
ATOM   2158  H1  HOH B 713      35.257  28.531   2.822  1.00  0.00      B    H  
ATOM   2159  H2  HOH B 713      34.898  29.699   1.801  1.00  0.00      B    H  
ATOM   2160  O   HOH B 714       3.002   0.570  37.500  1.00  0.00      B    O  
ATOM   2161  H1  HOH B 714       2.996   1.082  38.343  1.00  0.00      B    H  
ATOM   2162  H2  HOH B 714       3.941   0.081  37.350  1.00  0.00      B    H  
ATOM   2163  O   HOH B 715       6.729   0.779  29.702  1.00  0.00      B    O  
ATOM   2164  H1  HOH B 715       5.814   0.751  29.232  1.00  0.00      B    H  
ATOM   2165  H2  HOH B 715       7.332   0.091  29.254  1.00  0.00      B    H  
ATOM   2166  O   HOH B 716      22.394  17.790   0.235  1.00  0.00      B    O  
ATOM   2167  H1  HOH B 716      22.556  18.558   0.890  1.00  0.00      B    H  
ATOM   2168  H2  HOH B 716      21.477  17.972  -0.280  1.00  0.00      B    H  
ATOM   2169  O   HOH B 717      17.720  38.602   1.062  1.00  0.00      B    O  
ATOM   2170  H1  HOH B 717      18.562  38.781   0.559  1.00  0.00      B    H  
ATOM   2171  H2  HOH B 717      17.875  37.837   1.695  1.00  0.00      B    H  
ATOM   2172  O   HOH B 718      23.129   3.966  16.543  1.00  0.00      B    O  
ATOM   2173  H1  HOH B 718      24.114   4.267  16.603  1.00  0.00      B    H  
ATOM   2174  H2  HOH B 718      22.902   3.948  15.545  1.00  0.00      B    H  
ATOM   2175  O   HOH B 719      36.199   1.854  19.546  1.00  0.00      B    O  
ATOM   2176  H1  HOH B 719      35.383   2.423  19.829  1.00  0.00      B    H  
ATOM   2177  H2  HOH B 719      36.041   1.542  18.629  1.00  0.00      B    H  
ATOM   2178  O   HOH B 720      21.593  11.798  33.509  1.00  0.00      B    O  
ATOM   2179  H1  HOH B 720      20.676  12.121  33.284  1.00  0.00      B    H  
ATOM   2180  H2  HOH B 720      22.151  11.845  32.671  1.00  0.00      B    H  
ATOM   2181  O   HOH B 721      23.636   8.605   2.019  1.00  0.00      B    O  
ATOM   2182  H1  HOH B 721      23.485   9.618   2.356  1.00  0.00      B    H  
ATOM   2183  H2  HOH B 721      23.068   8.481   1.183  1.00  0.00      B    H  
ATOM   2184  O   HOH B 722       4.963  23.055  33.362  1.00  0.00      B    O  
ATOM   2185  H1  HOH B 722       4.971  23.715  32.604  1.00  0.00      B    H  
ATOM   2186  H2  HOH B 722       5.886  22.848  33.507  1.00  0.00      B    H  
ATOM   2187  O   HOH B 723       5.142  35.948   4.315  1.00  0.00      B    O  
ATOM   2188  H1  HOH B 723       4.838  35.025   4.095  1.00  0.00      B    H  
ATOM   2189  H2  HOH B 723       6.130  36.030   4.035  1.00  0.00      B    H  
ATOM   2190  O   HOH B 724      28.437  19.883   1.696  1.00  0.00      B    O  
ATOM   2191  H1  HOH B 724      28.046  19.265   2.419  1.00  0.00      B    H  
ATOM   2192  H2  HOH B 724      28.654  19.259   0.924  1.00  0.00      B    H  
ATOM   2193  O   HOH B 725      34.585  25.506  27.932  1.00  0.00      B    O  
ATOM   2194  H1  HOH B 725      34.180  25.401  28.851  1.00  0.00      B    H  
ATOM   2195  H2  HOH B 725      34.234  26.397  27.617  1.00  0.00      B    H  
ATOM   2196  O   HOH B 726      11.520   3.586  32.441  1.00  0.00      B    O  
ATOM   2197  H1  HOH B 726      12.528   3.592  32.249  1.00  0.00      B    H  
ATOM   2198  H2  HOH B 726      11.030   4.244  31.799  1.00  0.00      B    H  
ATOM   2199  O   HOH B 727      34.662  20.901  38.218  1.00  0.00      B    O  
ATOM   2200  H1  HOH B 727      34.865  20.996  37.243  1.00  0.00      B    H  
ATOM   2201  H2  HOH B 727      35.282  20.223  38.641  1.00  0.00      B    H  
ATOM   2202  O   HOH B 728       7.801  31.689  35.656  1.00  0.00      B    O  
ATOM   2203  H1  HOH B 728       8.824  31.638  35.630  1.00  0.00      B    H  
ATOM   2204  H2  HOH B 728       7.412  31.026  36.302  1.00  0.00      B    H  
ATOM   2205  O   HOH B 729      19.789  15.699  32.289  1.00  0.00      B    O  
ATOM   2206  H1  HOH B 729      19.642  15.386  31.328  1.00  0.00      B    H  
ATOM   2207  H2  HOH B 729      20.412  16.531  32.301  1.00  0.00      B    H  
ATOM   2208  O   HOH B 730      29.744   5.679  36.277  1.00  0.00      B    O  
ATOM   2209  H1  HOH B 730      30.132   5.687  35.297  1.00  0.00      B    H  
ATOM   2210  H2  HOH B 730      29.084   4.933  36.382  1.00  0.00      B    H  
ATOM   2211  O   HOH B 731      27.134  24.742  24.069  1.00  0.00      B    O  
ATOM   2212  H1  HOH B 731      26.595  24.033  23.595  1.00  0.00      B    H  
ATOM   2213  H2  HOH B 731      26.636  25.570  23.993  1.00  0.00      B    H  
ATOM   2214  O   HOH B 732      14.260  18.366  38.423  1.00  0.00      B    O  
ATOM   2215  H1  HOH B 732      13.589  17.803  38.902  1.00  0.00      B    H  
ATOM   2216  H2  HOH B 732      13.978  19.296  38.638  1.00  0.00      B    H  
ATOM   2217  O   HOH B 733      17.571  32.801  21.722  1.00  0.00      B    O  
ATOM   2218  H1  HOH B 733      17.014  32.741  22.543  1.00  0.00      B    H  
ATOM   2219  H2  HOH B 733      17.062  33.350  21.027  1.00  0.00      B    H  
ATOM   2220  O   HOH B 734       3.644  27.821  21.765  1.00  0.00      B    O  
ATOM   2221  H1  HOH B 734       3.967  26.976  21.313  1.00  0.00      B    H  
ATOM   2222  H2  HOH B 734       3.714  27.596  22.773  1.00  0.00      B    H  
ATOM   2223  O   HOH B 735      19.930   4.668  15.559  1.00  0.00      B    O  
ATOM   2224  H1  HOH B 735      19.285   4.438  16.217  1.00  0.00      B    H  
ATOM   2225  H2  HOH B 735      20.387   3.874  15.103  1.00  0.00      B    H  
ATOM   2226  O   HOH B 736      20.942  23.255  37.014  1.00  0.00      B    O  
ATOM   2227  H1  HOH B 736      20.117  22.672  36.889  1.00  0.00      B    H  
ATOM   2228  H2  HOH B 736      20.824  24.016  36.376  1.00  0.00      B    H  
ATOM   2229  O   HOH B 737       6.481   8.044  10.947  1.00  0.00      B    O  
ATOM   2230  H1  HOH B 737       6.956   8.901  11.188  1.00  0.00      B    H  
ATOM   2231  H2  HOH B 737       7.220   7.336  10.803  1.00  0.00      B    H  
ATOM   2232  O   HOH B 738       3.470  15.891  15.921  1.00  0.00      B    O  
ATOM   2233  H1  HOH B 738       2.712  16.140  15.302  1.00  0.00      B    H  
ATOM   2234  H2  HOH B 738       3.257  15.015  16.270  1.00  0.00      B    H  
ATOM   2235  O   HOH B 739       3.867  31.285   7.284  1.00  0.00      B    O  
ATOM   2236  H1  HOH B 739       3.689  30.592   8.025  1.00  0.00      B    H  
ATOM   2237  H2  HOH B 739       3.072  31.879   7.287  1.00  0.00      B    H  
ATOM   2238  O   HOH B 740       3.147  16.845  20.369  1.00  0.00      B    O  
ATOM   2239  H1  HOH B 740       4.082  16.868  20.057  1.00  0.00      B    H  
ATOM   2240  H2  HOH B 740       2.821  17.776  20.687  1.00  0.00      B    H  
ATOM   2241  O   HOH B 741      30.318  28.733  31.599  1.00  0.00      B    O  
ATOM   2242  H1  HOH B 741      31.076  29.132  32.082  1.00  0.00      B    H  
ATOM   2243  H2  HOH B 741      29.613  29.427  31.292  1.00  0.00      B    H  
ATOM   2244  O   HOH B 742      18.737  10.295  12.930  1.00  0.00      B    O  
ATOM   2245  H1  HOH B 742      18.384   9.682  13.656  1.00  0.00      B    H  
ATOM   2246  H2  HOH B 742      19.564   9.919  12.466  1.00  0.00      B    H  
ATOM   2247  O   HOH B 743      10.091  26.187   9.467  1.00  0.00      B    O  
ATOM   2248  H1  HOH B 743       9.790  26.536   8.506  1.00  0.00      B    H  
ATOM   2249  H2  HOH B 743       9.459  26.632  10.124  1.00  0.00      B    H  
ATOM   2250  O   HOH B 744      14.941  31.668  37.996  1.00  0.00      B    O  
ATOM   2251  H1  HOH B 744      15.261  30.907  37.344  1.00  0.00      B    H  
ATOM   2252  H2  HOH B 744      15.673  31.962  38.582  1.00  0.00      B    H  
ATOM   2253  O   HOH B 745       1.636   2.770  33.717  1.00  0.00      B    O  
ATOM   2254  H1  HOH B 745       2.479   3.095  33.218  1.00  0.00      B    H  
ATOM   2255  H2  HOH B 745       1.019   3.533  33.891  1.00  0.00      B    H  
ATOM   2256  O   HOH B 746      30.952  32.453  18.343  1.00  0.00      B    O  
ATOM   2257  H1  HOH B 746      30.347  32.876  17.647  1.00  0.00      B    H  
ATOM   2258  H2  HOH B 746      30.371  32.010  19.043  1.00  0.00      B    H  
ATOM   2259  O   HOH B 747      27.050  32.085  27.343  1.00  0.00      B    O  
ATOM   2260  H1  HOH B 747      26.388  32.363  26.644  1.00  0.00      B    H  
ATOM   2261  H2  HOH B 747      26.834  31.083  27.617  1.00  0.00      B    H  
ATOM   2262  O   HOH B 748       8.535   5.086  24.382  1.00  0.00      B    O  
ATOM   2263  H1  HOH B 748       9.459   4.751  24.266  1.00  0.00      B    H  
ATOM   2264  H2  HOH B 748       8.197   4.644  25.201  1.00  0.00      B    H  
ATOM   2265  O   HOH B 749      38.130  12.325  30.791  1.00  0.00      B    O  
ATOM   2266  H1  HOH B 749      37.641  11.472  31.032  1.00  0.00      B    H  
ATOM   2267  H2  HOH B 749      37.413  12.891  30.322  1.00  0.00      B    H  
ATOM   2268  O   HOH B 750      25.635   4.421  31.293  1.00  0.00      B    O  
ATOM   2269  H1  HOH B 750      24.812   4.244  31.858  1.00  0.00      B    H  
ATOM   2270  H2  HOH B 750      26.262   3.641  31.529  1.00  0.00      B    H  
ATOM   2271  O   HOH B 751      23.575   6.601   3.747  1.00  0.00      B    O  
ATOM   2272  H1  HOH B 751      24.120   7.007   4.529  1.00  0.00      B    H  
ATOM   2273  H2  HOH B 751      23.586   7.346   3.049  1.00  0.00      B    H  
ATOM   2274  O   HOH B 752       7.323  33.255   8.951  1.00  0.00      B    O  
ATOM   2275  H1  HOH B 752       6.474  32.814   9.334  1.00  0.00      B    H  
ATOM   2276  H2  HOH B 752       7.659  32.649   8.190  1.00  0.00      B    H  
ATOM   2277  O   HOH B 753       7.723  13.281  15.945  1.00  0.00      B    O  
ATOM   2278  H1  HOH B 753       7.954  12.542  15.303  1.00  0.00      B    H  
ATOM   2279  H2  HOH B 753       8.566  13.636  16.316  1.00  0.00      B    H  
ATOM   2280  O   HOH B 754      38.986  38.745  37.806  1.00  0.00      B    O  
ATOM   2281  H1  HOH B 754      39.400  39.546  37.298  1.00  0.00      B    H  
ATOM   2282  H2  HOH B 754      38.881  39.040  38.738  1.00  0.00      B    H  
ATOM   2283  O   HOH B 755      32.128  39.075  18.293  1.00  0.00      B    O  
ATOM   2284  H1  HOH B 755      31.282  39.468  17.886  1.00  0.00      B    H  
ATOM   2285  H2  HOH B 755      31.882  38.878  19.249  1.00  0.00      B    H  
ATOM   2286  O   HOH B 756      34.408  37.022  35.530  1.00  0.00      B    O  
ATOM   2287  H1  HOH B 756      34.448  35.991  35.672  1.00  0.00      B    H  
ATOM   2288  H2  HOH B 756      35.142  37.428  36.080  1.00  0.00      B    H  
ATOM   2289  O   HOH B 757      33.211  11.339  26.769  1.00  0.00      B    O  
ATOM   2290  H1  HOH B 757      33.998  10.821  26.357  1.00  0.00      B    H  
ATOM   2291  H2  HOH B 757      32.669  10.721  27.405  1.00  0.00      B    H  
ATOM   2292  O   HOH B 758      36.109  28.964  16.854  1.00  0.00      B    O  
ATOM   2293  H1  HOH B 758      37.029  28.899  17.233  1.00  0.00      B    H  
ATOM   2294  H2  HOH B 758      35.881  29.891  17.085  1.00  0.00      B    H  
ATOM   2295  O   HOH B 759       2.905  13.700   5.986  1.00  0.00      B    O  
ATOM   2296  H1  HOH B 759       2.416  14.122   6.758  1.00  0.00      B    H  
ATOM   2297  H2  HOH B 759       2.519  12.748   5.821  1.00  0.00      B    H  
ATOM   2298  O   HOH B 760      23.434  20.984  28.666  1.00  0.00      B    O  
ATOM   2299  H1  HOH B 760      24.221  21.596  28.490  1.00  0.00      B    H  
ATOM   2300  H2  HOH B 760      23.484  20.826  29.628  1.00  0.00      B    H  
ATOM   2301  O   HOH B 761       9.998   4.838  30.402  1.00  0.00      B    O  
ATOM   2302  H1  HOH B 761       9.227   5.538  30.412  1.00  0.00      B    H  
ATOM   2303  H2  HOH B 761      10.727   5.142  29.830  1.00  0.00      B    H  
ATOM   2304  O   HOH B 762      31.403   5.679  29.017  1.00  0.00      B    O  
ATOM   2305  H1  HOH B 762      30.556   5.456  29.515  1.00  0.00      B    H  
ATOM   2306  H2  HOH B 762      31.175   6.485  28.475  1.00  0.00      B    H  
ATOM   2307  O   HOH B 763      11.105  38.528   9.586  1.00  0.00      B    O  
ATOM   2308  H1  HOH B 763      10.366  39.208   9.353  1.00  0.00      B    H  
ATOM   2309  H2  HOH B 763      11.332  38.684  10.557  1.00  0.00      B    H  
ATOM   2310  O   HOH B 764      13.273  29.214  19.829  1.00  0.00      B    O  
ATOM   2311  H1  HOH B 764      14.131  28.790  19.433  1.00  0.00      B    H  
ATOM   2312  H2  HOH B 764      13.380  29.296  20.838  1.00  0.00      B    H  
ATOM   2313  O   HOH B 765      25.340  10.615  36.552  1.00  0.00      B    O  
ATOM   2314  H1  HOH B 765      24.390  10.400  36.739  1.00  0.00      B    H  
ATOM   2315  H2  HOH B 765      25.382  11.170  35.727  1.00  0.00      B    H  
ATOM   2316  O   HOH B 766      35.613   5.562  13.920  1.00  0.00      B    O  
ATOM   2317  H1  HOH B 766      36.076   4.775  14.278  1.00  0.00      B    H  
ATOM   2318  H2  HOH B 766      36.288   6.101  13.420  1.00  0.00      B    H  
ATOM   2319  O   HOH B 767      24.889   1.815  12.890  1.00  0.00      B    O  
ATOM   2320  H1  HOH B 767      24.246   2.238  12.264  1.00  0.00      B    H  
ATOM   2321  H2  HOH B 767      24.502   1.679  13.820  1.00  0.00      B    H  
ATOM   2322  O   HOH B 768       0.805  11.079  29.315  1.00  0.00      B    O  
ATOM   2323  H1  HOH B 768       1.071  11.729  28.579  1.00  0.00      B    H  
ATOM   2324  H2  HOH B 768       0.149  11.591  29.859  1.00  0.00      B    H  
ATOM   2325  O   HOH B 769      23.812  25.517  37.151  1.00  0.00      B    O  
ATOM   2326  H1  HOH B 769      24.618  25.535  36.543  1.00  0.00      B    H  
ATOM   2327  H2  HOH B 769      23.004  25.945  36.703  1.00  0.00      B    H  
ATOM   2328  O   HOH B 770      21.166  38.193   4.496  1.00  0.00      B    O  
ATOM   2329  H1  HOH B 770      20.702  38.576   5.338  1.00  0.00      B    H  
ATOM   2330  H2  HOH B 770      20.598  37.380   4.155  1.00  0.00      B    H  
ATOM   2331  O   HOH B 771      13.991   1.450  13.264  1.00  0.00      B    O  
ATOM   2332  H1  HOH B 771      14.788   0.975  12.808  1.00  0.00      B    H  
ATOM   2333  H2  HOH B 771      14.074   1.373  14.286  1.00  0.00      B    H  
ATOM   2334  O   HOH B 772      16.071   6.925  38.627  1.00  0.00      B    O  
ATOM   2335  H1  HOH B 772      16.232   7.915  38.552  1.00  0.00      B    H  
ATOM   2336  H2  HOH B 772      16.204   6.550  39.542  1.00  0.00      B    H  
ATOM   2337  O   HOH B 773      28.712  16.237   2.100  1.00  0.00      B    O  
ATOM   2338  H1  HOH B 773      29.383  15.518   1.747  1.00  0.00      B    H  
ATOM   2339  H2  HOH B 773      27.999  16.278   1.350  1.00  0.00      B    H  
ATOM   2340  O   HOH B 774      38.145  28.379   5.947  1.00  0.00      B    O  
ATOM   2341  H1  HOH B 774      37.569  27.846   5.331  1.00  0.00      B    H  
ATOM   2342  H2  HOH B 774      38.928  27.787   6.309  1.00  0.00      B    H  
ATOM   2343  O   HOH B 775      26.286  35.086  17.129  1.00  0.00      B    O  
ATOM   2344  H1  HOH B 775      26.589  35.726  16.463  1.00  0.00      B    H  
ATOM   2345  H2  HOH B 775      25.262  35.201  17.332  1.00  0.00      B    H  
ATOM   2346  O   HOH B 776      27.221  10.450   1.936  1.00  0.00      B    O  
ATOM   2347  H1  HOH B 776      27.352  10.765   0.965  1.00  0.00      B    H  
ATOM   2348  H2  HOH B 776      27.980   9.805   2.175  1.00  0.00      B    H  
ATOM   2349  O   HOH B 777      23.348  35.012   1.162  1.00  0.00      B    O  
ATOM   2350  H1  HOH B 777      24.075  35.355   0.481  1.00  0.00      B    H  
ATOM   2351  H2  HOH B 777      22.645  35.771   1.239  1.00  0.00      B    H  
ATOM   2352  O   HOH B 778       1.213   8.240   4.152  1.00  0.00      B    O  
ATOM   2353  H1  HOH B 778       0.527   7.959   3.418  1.00  0.00      B    H  
ATOM   2354  H2  HOH B 778       1.659   9.113   3.763  1.00  0.00      B    H  
ATOM   2355  O   HOH B 779      21.268  37.903  37.088  1.00  0.00      B    O  
ATOM   2356  H1  HOH B 779      22.257  37.791  36.783  1.00  0.00      B    H  
ATOM   2357  H2  HOH B 779      20.825  37.048  36.884  1.00  0.00      B    H  
ATOM   2358  O   HOH B 780      15.441  28.282  25.020  1.00  0.00      B    O  
ATOM   2359  H1  HOH B 780      15.696  28.548  25.977  1.00  0.00      B    H  
ATOM   2360  H2  HOH B 780      14.604  27.661  25.143  1.00  0.00      B    H  
ATOM   2361  O   HOH B 781      15.073  25.444   1.396  1.00  0.00      B    O  
ATOM   2362  H1  HOH B 781      15.942  25.008   1.634  1.00  0.00      B    H  
ATOM   2363  H2  HOH B 781      14.648  24.965   0.581  1.00  0.00      B    H  
ATOM   2364  O   HOH B 782      36.542  34.917   4.553  1.00  0.00      B    O  
ATOM   2365  H1  HOH B 782      36.266  35.587   3.851  1.00  0.00      B    H  
ATOM   2366  H2  HOH B 782      35.836  34.211   4.597  1.00  0.00      B    H  
ATOM   2367  O   HOH B 783      30.021  11.481  27.460  1.00  0.00      B    O  
ATOM   2368  H1  HOH B 783      29.853  11.399  26.419  1.00  0.00      B    H  
ATOM   2369  H2  HOH B 783      29.364  10.883  27.945  1.00  0.00      B    H  
ATOM   2370  O   HOH B 784      22.925   7.363  24.366  1.00  0.00      B    O  
ATOM   2371  H1  HOH B 784      23.496   7.338  25.175  1.00  0.00      B    H  
ATOM   2372  H2  HOH B 784      23.151   8.148  23.789  1.00  0.00      B    H  
ATOM   2373  O   HOH B 785      20.363   3.214  26.031  1.00  0.00      B    O  
ATOM   2374  H1  HOH B 785      19.752   2.815  26.722  1.00  0.00      B    H  
ATOM   2375  H2  HOH B 785      20.054   2.910  25.108  1.00  0.00      B    H  
ATOM   2376  O   HOH B 786      11.097  28.897  18.352  1.00  0.00      B    O  
ATOM   2377  H1  HOH B 786      11.833  29.168  18.997  1.00  0.00      B    H  
ATOM   2378  H2  HOH B 786      11.458  29.114  17.469  1.00  0.00      B    H  
ATOM   2379  O   HOH B 787       7.898   5.060  18.271  1.00  0.00      B    O  
ATOM   2380  H1  HOH B 787       8.054   4.983  17.260  1.00  0.00      B    H  
ATOM   2381  H2  HOH B 787       8.774   5.186  18.775  1.00  0.00      B    H  
ATOM   2382  O   HOH B 788       5.273  21.164   7.852  1.00  0.00      B    O  
ATOM   2383  H1  HOH B 788       4.887  20.933   8.744  1.00  0.00      B    H  
ATOM   2384  H2  HOH B 788       5.057  20.405   7.280  1.00  0.00      B    H  
ATOM   2385  O   HOH B 789      21.863  24.300  27.150  1.00  0.00      B    O  
ATOM   2386  H1  HOH B 789      21.015  24.788  27.410  1.00  0.00      B    H  
ATOM   2387  H2  HOH B 789      21.808  23.355  27.445  1.00  0.00      B    H  
ATOM   2388  O   HOH B 790      27.838  16.989  25.713  1.00  0.00      B    O  
ATOM   2389  H1  HOH B 790      28.052  16.154  25.245  1.00  0.00      B    H  
ATOM   2390  H2  HOH B 790      28.706  17.460  25.940  1.00  0.00      B    H  
ATOM   2391  O   HOH B 791       7.762  36.308   3.458  1.00  0.00      B    O  
ATOM   2392  H1  HOH B 791       7.690  35.509   2.812  1.00  0.00      B    H  
ATOM   2393  H2  HOH B 791       8.472  36.995   3.209  1.00  0.00      B    H  
ATOM   2394  O   HOH B 792      25.835  38.056   3.348  1.00  0.00      B    O  
ATOM   2395  H1  HOH B 792      25.731  39.061   3.649  1.00  0.00      B    H  
ATOM   2396  H2  HOH B 792      25.011  37.586   3.621  1.00  0.00      B    H  
ATOM   2397  O   HOH B 793       9.859  13.104  17.460  1.00  0.00      B    O  
ATOM   2398  H1  HOH B 793      10.622  13.583  17.969  1.00  0.00      B    H  
ATOM   2399  H2  HOH B 793       9.471  12.367  18.060  1.00  0.00      B    H  
ATOM   2400  O   HOH B 794       1.743  24.369   9.899  1.00  0.00      B    O  
ATOM   2401  H1  HOH B 794       1.483  23.502  10.356  1.00  0.00      B    H  
ATOM   2402  H2  HOH B 794       1.379  24.345   8.920  1.00  0.00      B    H  
ATOM   2403  O   HOH B 795      23.282  14.989   9.895  1.00  0.00      B    O  
ATOM   2404  H1  HOH B 795      23.189  15.781  10.482  1.00  0.00      B    H  
ATOM   2405  H2  HOH B 795      22.474  14.962   9.228  1.00  0.00      B    H  
ATOM   2406  O   HOH B 796      38.606  24.851  36.276  1.00  0.00      B    O  
ATOM   2407  H1  HOH B 796      39.154  24.258  35.652  1.00  0.00      B    H  
ATOM   2408  H2  HOH B 796      38.921  24.663  37.255  1.00  0.00      B    H  
ATOM   2409  O   HOH B 797      17.673  37.332   4.364  1.00  0.00      B    O  
ATOM   2410  H1  HOH B 797      17.833  38.354   4.259  1.00  0.00      B    H  
ATOM   2411  H2  HOH B 797      17.019  37.247   5.211  1.00  0.00      B    H  
ATOM   2412  O   HOH B 798       0.612  26.418   7.158  1.00  0.00      B    O  
ATOM   2413  H1  HOH B 798       0.947  25.486   7.331  1.00  0.00      B    H  
ATOM   2414  H2  HOH B 798       1.449  26.954   6.930  1.00  0.00      B    H  
ATOM   2415  O   HOH B 799       2.072  22.142  32.510  1.00  0.00      B    O  
ATOM   2416  H1  HOH B 799       1.677  22.642  31.773  1.00  0.00      B    H  
ATOM   2417  H2  HOH B 799       3.058  22.246  32.454  1.00  0.00      B    H  
ATOM   2418  O   HOH B 800      26.659  33.698  34.954  1.00  0.00      B    O  
ATOM   2419  H1  HOH B 800      25.629  33.808  34.901  1.00  0.00      B    H  
ATOM   2420  H2  HOH B 800      26.908  33.761  35.930  1.00  0.00      B    H  
ATOM   2421  O   HOH B 801      24.635  16.937   4.594  1.00  0.00      B    O  
ATOM   2422  H1  HOH B 801      24.660  17.468   3.686  1.00  0.00      B    H  
ATOM   2423  H2  HOH B 801      24.816  15.919   4.431  1.00  0.00      B    H  
ATOM   2424  O   HOH B 802      20.118  34.433   5.315  1.00  0.00      B    O  
ATOM   2425  H1  HOH B 802      19.703  34.730   4.467  1.00  0.00      B    H  
ATOM   2426  H2  HOH B 802      20.553  33.593   5.109  1.00  0.00      B    H  
ATOM   2427  O   HOH B 803      27.439  23.546  31.317  1.00  0.00      B    O  
ATOM   2428  H1  HOH B 803      26.885  22.760  31.669  1.00  0.00      B    H  
ATOM   2429  H2  HOH B 803      28.131  23.707  32.030  1.00  0.00      B    H  
ATOM   2430  O   HOH B 804       9.239  31.074  19.831  1.00  0.00      B    O  
ATOM   2431  H1  HOH B 804       9.353  30.120  19.480  1.00  0.00      B    H  
ATOM   2432  H2  HOH B 804       9.230  31.047  20.831  1.00  0.00      B    H  
ATOM   2433  O   HOH B 805      15.027   8.184   2.764  1.00  0.00      B    O  
ATOM   2434  H1  HOH B 805      14.493   8.715   2.094  1.00  0.00      B    H  
ATOM   2435  H2  HOH B 805      14.339   7.929   3.496  1.00  0.00      B    H  
ATOM   2436  O   HOH B 806      23.268  15.565  16.705  1.00  0.00      B    O  
ATOM   2437  H1  HOH B 806      23.119  14.920  17.478  1.00  0.00      B    H  
ATOM   2438  H2  HOH B 806      24.046  16.132  16.858  1.00  0.00      B    H  
ATOM   2439  O   HOH B 807      23.156  14.105  18.980  1.00  0.00      B    O  
ATOM   2440  H1  HOH B 807      23.171  14.326  19.952  1.00  0.00      B    H  
ATOM   2441  H2  HOH B 807      23.156  13.116  18.874  1.00  0.00      B    H  
ATOM   2442  O   HOH B 808      34.998  22.424  15.740  1.00  0.00      B    O  
ATOM   2443  H1  HOH B 808      35.646  22.045  15.005  1.00  0.00      B    H  
ATOM   2444  H2  HOH B 808      34.365  23.036  15.268  1.00  0.00      B    H  
ATOM   2445  O   HOH B 809      28.121  20.814  37.076  1.00  0.00      B    O  
ATOM   2446  H1  HOH B 809      27.274  21.275  37.331  1.00  0.00      B    H  
ATOM   2447  H2  HOH B 809      28.077  20.797  36.051  1.00  0.00      B    H  
ATOM   2448  O   HOH B 810      31.125   7.550  27.178  1.00  0.00      B    O  
ATOM   2449  H1  HOH B 810      30.171   7.540  26.871  1.00  0.00      B    H  
ATOM   2450  H2  HOH B 810      31.643   7.335  26.394  1.00  0.00      B    H  
ATOM   2451  O   HOH B 811      29.131  19.259  19.310  1.00  0.00      B    O  
ATOM   2452  H1  HOH B 811      29.458  20.093  18.911  1.00  0.00      B    H  
ATOM   2453  H2  HOH B 811      29.439  18.547  18.681  1.00  0.00      B    H  
ATOM   2454  O   HOH B 812      25.155  26.688  25.250  1.00  0.00      B    O  
ATOM   2455  H1  HOH B 812      24.778  27.582  25.434  1.00  0.00      B    H  
ATOM   2456  H2  HOH B 812      25.807  26.413  25.980  1.00  0.00      B    H  
ATOM   2457  O   HOH B 813      17.468  24.146   1.727  1.00  0.00      B    O  
ATOM   2458  H1  HOH B 813      17.700  23.186   1.624  1.00  0.00      B    H  
ATOM   2459  H2  HOH B 813      17.888  24.573   2.554  1.00  0.00      B    H  
ATOM   2460  O   HOH B 814      32.031   4.176  14.417  1.00  0.00      B    O  
ATOM   2461  H1  HOH B 814      31.722   5.124  14.549  1.00  0.00      B    H  
ATOM   2462  H2  HOH B 814      32.411   3.727  15.303  1.00  0.00      B    H  
ATOM   2463  O   HOH B 815      25.887  12.567   3.049  1.00  0.00      B    O  
ATOM   2464  H1  HOH B 815      26.647  13.289   3.048  1.00  0.00      B    H  
ATOM   2465  H2  HOH B 815      26.238  11.698   2.630  1.00  0.00      B    H  
ATOM   2466  O   HOH B 816      19.270   5.937  36.152  1.00  0.00      B    O  
ATOM   2467  H1  HOH B 816      19.879   5.743  35.311  1.00  0.00      B    H  
ATOM   2468  H2  HOH B 816      19.609   5.454  36.929  1.00  0.00      B    H  
ATOM   2469  O   HOH B 817      29.425  30.659  12.387  1.00  0.00      B    O  
ATOM   2470  H1  HOH B 817      30.027  30.643  11.578  1.00  0.00      B    H  
ATOM   2471  H2  HOH B 817      29.178  31.622  12.602  1.00  0.00      B    H  
ATOM   2472  O   HOH B 818       9.706  16.733  15.424  1.00  0.00      B    O  
ATOM   2473  H1  HOH B 818      10.630  16.461  15.773  1.00  0.00      B    H  
ATOM   2474  H2  HOH B 818       9.093  16.892  16.222  1.00  0.00      B    H  
ATOM   2475  O   HOH B 819       8.871  24.337   4.625  1.00  0.00      B    O  
ATOM   2476  H1  HOH B 819       9.494  24.476   3.865  1.00  0.00      B    H  
ATOM   2477  H2  HOH B 819       9.355  24.041   5.479  1.00  0.00      B    H  
ATOM   2478  O   HOH B 820      34.866  33.710   0.651  1.00  0.00      B    O  
ATOM   2479  H1  HOH B 820      35.138  34.203  -0.221  1.00  0.00      B    H  
ATOM   2480  H2  HOH B 820      35.723  33.630   1.227  1.00  0.00      B    H  
ATOM   2481  O   HOH B 821      29.552   5.517  12.575  1.00  0.00      B    O  
ATOM   2482  H1  HOH B 821      30.053   5.198  11.692  1.00  0.00      B    H  
ATOM   2483  H2  HOH B 821      29.615   4.835  13.281  1.00  0.00      B    H  
ATOM   2484  O   HOH B 822       5.368   0.762   9.588  1.00  0.00      B    O  
ATOM   2485  H1  HOH B 822       5.142   0.227   8.804  1.00  0.00      B    H  
ATOM   2486  H2  HOH B 822       6.135   0.314  10.083  1.00  0.00      B    H  
ATOM   2487  O   HOH B 823      23.275   7.217  12.677  1.00  0.00      B    O  
ATOM   2488  H1  HOH B 823      22.453   6.876  13.167  1.00  0.00      B    H  
ATOM   2489  H2  HOH B 823      23.251   8.222  12.919  1.00  0.00      B    H  
ATOM   2490  O   HOH B 824      11.313  18.524   2.679  1.00  0.00      B    O  
ATOM   2491  H1  HOH B 824      11.184  17.990   3.542  1.00  0.00      B    H  
ATOM   2492  H2  HOH B 824      11.953  18.022   2.105  1.00  0.00      B    H  
ATOM   2493  O   HOH B 825      20.810   6.963  14.571  1.00  0.00      B    O  
ATOM   2494  H1  HOH B 825      20.442   7.080  13.696  1.00  0.00      B    H  
ATOM   2495  H2  HOH B 825      20.438   6.096  14.980  1.00  0.00      B    H  
ATOM   2496  O   HOH B 826      16.544  27.478   0.230  1.00  0.00      B    O  
ATOM   2497  H1  HOH B 826      16.644  28.121   1.065  1.00  0.00      B    H  
ATOM   2498  H2  HOH B 826      16.424  26.511   0.580  1.00  0.00      B    H  
ATOM   2499  O   HOH B 827       3.549  27.135  24.933  1.00  0.00      B    O  
ATOM   2500  H1  HOH B 827       2.811  27.696  24.546  1.00  0.00      B    H  
ATOM   2501  H2  HOH B 827       3.166  26.420  25.550  1.00  0.00      B    H  
ATOM   2502  O   HOH B 828       7.957  31.369  11.733  1.00  0.00      B    O  
ATOM   2503  H1  HOH B 828       8.796  30.803  11.825  1.00  0.00      B    H  
ATOM   2504  H2  HOH B 828       7.872  31.395  10.700  1.00  0.00      B    H  
ATOM   2505  O   HOH B 829      22.441  36.148  13.672  1.00  0.00      B    O  
ATOM   2506  H1  HOH B 829      23.349  36.375  14.061  1.00  0.00      B    H  
ATOM   2507  H2  HOH B 829      21.835  36.746  14.117  1.00  0.00      B    H  
ATOM   2508  O   HOH B 830       9.011  27.002   3.031  1.00  0.00      B    O  
ATOM   2509  H1  HOH B 830       9.401  27.916   3.217  1.00  0.00      B    H  
ATOM   2510  H2  HOH B 830       9.779  26.420   3.087  1.00  0.00      B    H  
ATOM   2511  O   HOH B 831       1.793  14.404  27.204  1.00  0.00      B    O  
ATOM   2512  H1  HOH B 831       1.724  14.811  26.302  1.00  0.00      B    H  
ATOM   2513  H2  HOH B 831       2.312  15.104  27.797  1.00  0.00      B    H  
ATOM   2514  O   HOH B 832       5.699  15.924  23.201  1.00  0.00      B    O  
ATOM   2515  H1  HOH B 832       5.757  16.243  22.264  1.00  0.00      B    H  
ATOM   2516  H2  HOH B 832       4.855  15.439  23.259  1.00  0.00      B    H  
ATOM   2517  O   HOH B 833      10.154  31.885   1.108  1.00  0.00      B    O  
ATOM   2518  H1  HOH B 833      10.425  31.435   0.231  1.00  0.00      B    H  
ATOM   2519  H2  HOH B 833       9.966  31.140   1.831  1.00  0.00      B    H  
ATOM   2520  O   HOH B 834      22.889  11.341  18.031  1.00  0.00      B    O  
ATOM   2521  H1  HOH B 834      22.003  11.656  18.393  1.00  0.00      B    H  
ATOM   2522  H2  HOH B 834      23.453  11.069  18.831  1.00  0.00      B    H  
ATOM   2523  O   HOH B 835      34.815   4.840  37.582  1.00  0.00      B    O  
ATOM   2524  H1  HOH B 835      35.716   4.502  37.320  1.00  0.00      B    H  
ATOM   2525  H2  HOH B 835      34.482   4.287  38.363  1.00  0.00      B    H  
ATOM   2526  O   HOH B 836      31.309  17.395  12.631  1.00  0.00      B    O  
ATOM   2527  H1  HOH B 836      31.179  17.909  11.724  1.00  0.00      B    H  
ATOM   2528  H2  HOH B 836      31.310  16.393  12.505  1.00  0.00      B    H  
ATOM   2529  O   HOH B 837      32.865   5.461  25.588  1.00  0.00      B    O  
ATOM   2530  H1  HOH B 837      33.609   5.085  26.155  1.00  0.00      B    H  
ATOM   2531  H2  HOH B 837      32.075   4.820  25.582  1.00  0.00      B    H  
ATOM   2532  O   HOH B 838      18.261  21.511   2.192  1.00  0.00      B    O  
ATOM   2533  H1  HOH B 838      19.069  21.578   1.554  1.00  0.00      B    H  
ATOM   2534  H2  HOH B 838      18.590  20.883   2.965  1.00  0.00      B    H  
ATOM   2535  O   HOH B 839       0.475  23.089  34.530  1.00  0.00      B    O  
ATOM   2536  H1  HOH B 839       0.678  22.789  33.589  1.00  0.00      B    H  
ATOM   2537  H2  HOH B 839       1.364  23.167  34.950  1.00  0.00      B    H  
ATOM   2538  O   HOH B 840      14.389  26.925  13.358  1.00  0.00      B    O  
ATOM   2539  H1  HOH B 840      14.916  26.059  13.471  1.00  0.00      B    H  
ATOM   2540  H2  HOH B 840      15.102  27.597  13.240  1.00  0.00      B    H  
ATOM   2541  O   HOH B 841      32.077   7.756  24.026  1.00  0.00      B    O  
ATOM   2542  H1  HOH B 841      31.260   7.248  23.701  1.00  0.00      B    H  
ATOM   2543  H2  HOH B 841      32.704   7.186  24.531  1.00  0.00      B    H  
ATOM   2544  O   HOH B 842       4.009   7.488  28.894  1.00  0.00      B    O  
ATOM   2545  H1  HOH B 842       4.574   8.260  29.239  1.00  0.00      B    H  
ATOM   2546  H2  HOH B 842       3.458   7.052  29.630  1.00  0.00      B    H  
ATOM   2547  O   HOH B 843      29.080  38.816  28.524  1.00  0.00      B    O  
ATOM   2548  H1  HOH B 843      28.729  38.665  29.479  1.00  0.00      B    H  
ATOM   2549  H2  HOH B 843      29.376  39.785  28.472  1.00  0.00      B    H  
ATOM   2550  O   HOH B 844      18.074   2.357  35.396  1.00  0.00      B    O  
ATOM   2551  H1  HOH B 844      18.444   1.487  35.097  1.00  0.00      B    H  
ATOM   2552  H2  HOH B 844      17.346   2.142  36.048  1.00  0.00      B    H  
ATOM   2553  O   HOH B 845      38.259   2.638  12.931  1.00  0.00      B    O  
ATOM   2554  H1  HOH B 845      38.685   3.071  12.055  1.00  0.00      B    H  
ATOM   2555  H2  HOH B 845      38.915   1.891  13.313  1.00  0.00      B    H  
ATOM   2556  O   HOH B 846      24.110  23.579  39.115  1.00  0.00      B    O  
ATOM   2557  H1  HOH B 846      24.115  24.433  38.493  1.00  0.00      B    H  
ATOM   2558  H2  HOH B 846      23.127  23.380  39.390  1.00  0.00      B    H  
ATOM   2559  O   HOH B 847      37.869   6.884  12.934  1.00  0.00      B    O  
ATOM   2560  H1  HOH B 847      38.773   6.744  12.494  1.00  0.00      B    H  
ATOM   2561  H2  HOH B 847      37.310   7.373  12.211  1.00  0.00      B    H  
ATOM   2562  O   HOH B 848      23.953  17.763  32.610  1.00  0.00      B    O  
ATOM   2563  H1  HOH B 848      23.958  18.426  33.368  1.00  0.00      B    H  
ATOM   2564  H2  HOH B 848      24.833  17.747  32.084  1.00  0.00      B    H  
ATOM   2565  O   HOH B 849      14.943  13.657   8.490  1.00  0.00      B    O  
ATOM   2566  H1  HOH B 849      15.174  14.091   9.379  1.00  0.00      B    H  
ATOM   2567  H2  HOH B 849      15.742  13.090   8.290  1.00  0.00      B    H  
ATOM   2568  O   HOH B 850      12.772  11.387   1.431  1.00  0.00      B    O  
ATOM   2569  H1  HOH B 850      11.798  11.738   1.315  1.00  0.00      B    H  
ATOM   2570  H2  HOH B 850      13.002  11.012   2.339  1.00  0.00      B    H  
ATOM   2571  O   HOH B 851      16.037  38.309  38.206  1.00  0.00      B    O  
ATOM   2572  H1  HOH B 851      16.621  38.392  39.029  1.00  0.00      B    H  
ATOM   2573  H2  HOH B 851      15.097  38.563  38.441  1.00  0.00      B    H  
ATOM   2574  O   HOH B 852      37.745  11.500  20.040  1.00  0.00      B    O  
ATOM   2575  H1  HOH B 852      37.316  10.575  20.313  1.00  0.00      B    H  
ATOM   2576  H2  HOH B 852      38.308  11.329  19.241  1.00  0.00      B    H  
ATOM   2577  O   HOH B 853       8.390   4.248  15.646  1.00  0.00      B    O  
ATOM   2578  H1  HOH B 853       7.556   3.843  15.146  1.00  0.00      B    H  
ATOM   2579  H2  HOH B 853       8.988   4.718  14.962  1.00  0.00      B    H  
ATOM   2580  O   HOH B 854       4.447   6.161   4.084  1.00  0.00      B    O  
ATOM   2581  H1  HOH B 854       5.019   5.796   4.810  1.00  0.00      B    H  
ATOM   2582  H2  HOH B 854       3.480   6.015   4.340  1.00  0.00      B    H  
ATOM   2583  O   HOH B 855       4.469  14.234   9.548  1.00  0.00      B    O  
ATOM   2584  H1  HOH B 855       4.774  14.655   8.718  1.00  0.00      B    H  
ATOM   2585  H2  HOH B 855       3.418  14.162   9.425  1.00  0.00      B    H  
ATOM   2586  O   HOH B 856      33.667   8.075  36.875  1.00  0.00      B    O  
ATOM   2587  H1  HOH B 856      33.824   7.157  36.409  1.00  0.00      B    H  
ATOM   2588  H2  HOH B 856      33.783   8.796  36.172  1.00  0.00      B    H  
ATOM   2589  O   HOH B 857      34.206   9.747  34.709  1.00  0.00      B    O  
ATOM   2590  H1  HOH B 857      34.214   9.542  33.670  1.00  0.00      B    H  
ATOM   2591  H2  HOH B 857      35.082  10.280  34.938  1.00  0.00      B    H  
ATOM   2592  O   HOH B 858      15.584  16.121   5.315  1.00  0.00      B    O  
ATOM   2593  H1  HOH B 858      15.993  15.298   4.911  1.00  0.00      B    H  
ATOM   2594  H2  HOH B 858      15.746  16.919   4.738  1.00  0.00      B    H  
ATOM   2595  O   HOH B 859       2.390  25.730  18.686  1.00  0.00      B    O  
ATOM   2596  H1  HOH B 859       2.695  25.448  17.755  1.00  0.00      B    H  
ATOM   2597  H2  HOH B 859       1.976  26.638  18.609  1.00  0.00      B    H  
ATOM   2598  O   HOH B 860      28.832  32.747   6.572  1.00  0.00      B    O  
ATOM   2599  H1  HOH B 860      29.263  32.500   7.444  1.00  0.00      B    H  
ATOM   2600  H2  HOH B 860      29.478  32.956   5.814  1.00  0.00      B    H  
ATOM   2601  O   HOH B 861      19.081  32.225  29.576  1.00  0.00      B    O  
ATOM   2602  H1  HOH B 861      19.435  31.596  30.291  1.00  0.00      B    H  
ATOM   2603  H2  HOH B 861      19.856  32.442  28.948  1.00  0.00      B    H  
ATOM   2604  O   HOH B 862      27.612  36.883  27.136  1.00  0.00      B    O  
ATOM   2605  H1  HOH B 862      27.908  37.461  27.923  1.00  0.00      B    H  
ATOM   2606  H2  HOH B 862      28.004  35.948  27.195  1.00  0.00      B    H  
ATOM   2607  O   HOH B 863      29.344   1.550  37.615  1.00  0.00      B    O  
ATOM   2608  H1  HOH B 863      28.996   1.115  38.501  1.00  0.00      B    H  
ATOM   2609  H2  HOH B 863      29.691   0.858  36.985  1.00  0.00      B    H  
ATOM   2610  O   HOH B 864      14.448   5.292  15.603  1.00  0.00      B    O  
ATOM   2611  H1  HOH B 864      14.438   4.820  16.469  1.00  0.00      B    H  
ATOM   2612  H2  HOH B 864      15.192   4.914  15.044  1.00  0.00      B    H  
ATOM   2613  O   HOH B 865      35.762  24.716  12.266  1.00  0.00      B    O  
ATOM   2614  H1  HOH B 865      35.192  24.921  11.492  1.00  0.00      B    H  
ATOM   2615  H2  HOH B 865      36.687  24.742  11.906  1.00  0.00      B    H  
ATOM   2616  O   HOH B 866       2.489  11.000   5.953  1.00  0.00      B    O  
ATOM   2617  H1  HOH B 866       1.933  10.953   5.125  1.00  0.00      B    H  
ATOM   2618  H2  HOH B 866       2.944  10.096   6.063  1.00  0.00      B    H  
ATOM   2619  O   HOH B 867      17.357  36.092  20.253  1.00  0.00      B    O  
ATOM   2620  H1  HOH B 867      16.957  36.940  20.582  1.00  0.00      B    H  
ATOM   2621  H2  HOH B 867      16.621  35.714  19.622  1.00  0.00      B    H  
ATOM   2622  O   HOH B 868      32.283   9.862   9.905  1.00  0.00      B    O  
ATOM   2623  H1  HOH B 868      32.943  10.311   9.320  1.00  0.00      B    H  
ATOM   2624  H2  HOH B 868      32.736   8.992  10.160  1.00  0.00      B    H  
ATOM   2625  O   HOH B 869      34.750  16.512   1.555  1.00  0.00      B    O  
ATOM   2626  H1  HOH B 869      34.468  15.732   0.911  1.00  0.00      B    H  
ATOM   2627  H2  HOH B 869      35.399  16.143   2.271  1.00  0.00      B    H  
ATOM   2628  O   HOH B 870      21.422  23.493   0.570  1.00  0.00      B    O  
ATOM   2629  H1  HOH B 870      21.221  23.557  -0.469  1.00  0.00      B    H  
ATOM   2630  H2  HOH B 870      20.997  24.314   1.023  1.00  0.00      B    H  
ATOM   2631  O   HOH B 871      35.614  18.174  21.314  1.00  0.00      B    O  
ATOM   2632  H1  HOH B 871      35.719  18.039  22.292  1.00  0.00      B    H  
ATOM   2633  H2  HOH B 871      34.774  17.764  20.936  1.00  0.00      B    H  
ATOM   2634  O   HOH B 872       5.820  30.316  12.960  1.00  0.00      B    O  
ATOM   2635  H1  HOH B 872       6.764  30.263  12.542  1.00  0.00      B    H  
ATOM   2636  H2  HOH B 872       5.776  30.277  14.013  1.00  0.00      B    H  
ATOM   2637  O   HOH B 873      23.793   2.026  22.361  1.00  0.00      B    O  
ATOM   2638  H1  HOH B 873      23.812   1.921  21.366  1.00  0.00      B    H  
ATOM   2639  H2  HOH B 873      24.745   2.185  22.585  1.00  0.00      B    H  
ATOM   2640  O   HOH B 874       7.433  16.955  17.603  1.00  0.00      B    O  
ATOM   2641  H1  HOH B 874       7.358  16.341  18.409  1.00  0.00      B    H  
ATOM   2642  H2  HOH B 874       6.527  17.380  17.487  1.00  0.00      B    H  
ATOM   2643  O   HOH B 875      21.352   2.441  20.136  1.00  0.00      B    O  
ATOM   2644  H1  HOH B 875      22.359   2.421  20.388  1.00  0.00      B    H  
ATOM   2645  H2  HOH B 875      20.886   3.061  20.785  1.00  0.00      B    H  
ATOM   2646  O   HOH B 876      16.744  10.022  10.863  1.00  0.00      B    O  
ATOM   2647  H1  HOH B 876      16.470   9.065  10.713  1.00  0.00      B    H  
ATOM   2648  H2  HOH B 876      17.236   9.958  11.751  1.00  0.00      B    H  
ATOM   2649  O   HOH B 877      16.491   1.255   3.146  1.00  0.00      B    O  
ATOM   2650  H1  HOH B 877      17.141   1.310   3.890  1.00  0.00      B    H  
ATOM   2651  H2  HOH B 877      17.040   0.930   2.358  1.00  0.00      B    H  
ATOM   2652  O   HOH B 878      38.220  27.424  12.492  1.00  0.00      B    O  
ATOM   2653  H1  HOH B 878      38.379  26.989  13.384  1.00  0.00      B    H  
ATOM   2654  H2  HOH B 878      37.399  27.982  12.552  1.00  0.00      B    H  
ATOM   2655  O   HOH B 879       1.926  25.851  33.862  1.00  0.00      B    O  
ATOM   2656  H1  HOH B 879       2.386  25.117  34.403  1.00  0.00      B    H  
ATOM   2657  H2  HOH B 879       2.273  25.914  32.923  1.00  0.00      B    H  
ATOM   2658  O   HOH B 880      34.901  16.527  29.175  1.00  0.00      B    O  
ATOM   2659  H1  HOH B 880      35.701  16.917  29.594  1.00  0.00      B    H  
ATOM   2660  H2  HOH B 880      35.038  16.198  28.261  1.00  0.00      B    H  
ATOM   2661  O   HOH B 881      27.500   0.542  13.196  1.00  0.00      B    O  
ATOM   2662  H1  HOH B 881      27.567   0.833  14.182  1.00  0.00      B    H  
ATOM   2663  H2  HOH B 881      26.599   0.880  12.905  1.00  0.00      B    H  
ATOM   2664  O   HOH B 882      16.664  25.658  24.097  1.00  0.00      B    O  
ATOM   2665  H1  HOH B 882      15.886  26.224  24.229  1.00  0.00      B    H  
ATOM   2666  H2  HOH B 882      16.348  24.879  23.464  1.00  0.00      B    H  
ATOM   2667  O   HOH B 883      37.235  24.988  32.369  1.00  0.00      B    O  
ATOM   2668  H1  HOH B 883      37.423  24.993  33.368  1.00  0.00      B    H  
ATOM   2669  H2  HOH B 883      36.612  25.727  32.113  1.00  0.00      B    H  
ATOM   2670  O   HOH B 884       7.457  38.543  10.558  1.00  0.00      B    O  
ATOM   2671  H1  HOH B 884       6.773  37.870  10.173  1.00  0.00      B    H  
ATOM   2672  H2  HOH B 884       8.152  38.036  11.075  1.00  0.00      B    H  
ATOM   2673  O   HOH B 885      16.266  18.104   3.281  1.00  0.00      B    O  
ATOM   2674  H1  HOH B 885      16.011  17.544   2.501  1.00  0.00      B    H  
ATOM   2675  H2  HOH B 885      17.291  18.083   3.323  1.00  0.00      B    H  
ATOM   2676  O   HOH B 886      33.332  19.751   4.123  1.00  0.00      B    O  
ATOM   2677  H1  HOH B 886      32.791  19.381   3.301  1.00  0.00      B    H  
ATOM   2678  H2  HOH B 886      33.613  19.014   4.736  1.00  0.00      B    H  
ATOM   2679  O   HOH B 887      22.961  27.761  16.988  1.00  0.00      B    O  
ATOM   2680  H1  HOH B 887      23.401  27.013  17.576  1.00  0.00      B    H  
ATOM   2681  H2  HOH B 887      23.688  28.321  16.636  1.00  0.00      B    H  
ATOM   2682  O   HOH B 888      32.523   9.520  13.083  1.00  0.00      B    O  
ATOM   2683  H1  HOH B 888      32.136   9.601  12.146  1.00  0.00      B    H  
ATOM   2684  H2  HOH B 888      31.738   9.404  13.737  1.00  0.00      B    H  
ATOM   2685  O   HOH B 889      16.181  28.697  12.225  1.00  0.00      B    O  
ATOM   2686  H1  HOH B 889      17.152  28.349  12.091  1.00  0.00      B    H  
ATOM   2687  H2  HOH B 889      16.117  29.546  12.809  1.00  0.00      B    H  
ATOM   2688  O   HOH B 890       3.214   6.891  22.797  1.00  0.00      B    O  
ATOM   2689  H1  HOH B 890       3.954   7.530  22.527  1.00  0.00      B    H  
ATOM   2690  H2  HOH B 890       3.383   6.604  23.716  1.00  0.00      B    H  
ATOM   2691  O   HOH B 891       6.900  13.913  39.392  1.00  0.00      B    O  
ATOM   2692  H1  HOH B 891       6.547  14.796  39.081  1.00  0.00      B    H  
ATOM   2693  H2  HOH B 891       6.967  13.447  38.494  1.00  0.00      B    H  
ATOM   2694  O   HOH B 892       8.606  19.691  30.385  1.00  0.00      B    O  
ATOM   2695  H1  HOH B 892       7.766  20.261  30.559  1.00  0.00      B    H  
ATOM   2696  H2  HOH B 892       9.127  20.001  29.548  1.00  0.00      B    H  
ATOM   2697  O   HOH B 893      35.952   7.042  24.838  1.00  0.00      B    O  
ATOM   2698  H1  HOH B 893      35.849   6.192  25.413  1.00  0.00      B    H  
ATOM   2699  H2  HOH B 893      35.801   6.852  23.869  1.00  0.00      B    H  
ATOM   2700  O   HOH B 894      26.156  39.139   0.355  1.00  0.00      B    O  
ATOM   2701  H1  HOH B 894      27.199  39.250   0.450  1.00  0.00      B    H  
ATOM   2702  H2  HOH B 894      25.885  38.763   1.239  1.00  0.00      B    H  
ATOM   2703  O   HOH B 895      38.099  32.788  12.656  1.00  0.00      B    O  
ATOM   2704  H1  HOH B 895      38.393  33.563  12.166  1.00  0.00      B    H  
ATOM   2705  H2  HOH B 895      37.087  32.696  12.714  1.00  0.00      B    H  
ATOM   2706  O   HOH B 896      34.186  27.038  16.446  1.00  0.00      B    O  
ATOM   2707  H1  HOH B 896      33.771  27.343  15.554  1.00  0.00      B    H  
ATOM   2708  H2  HOH B 896      34.878  27.741  16.712  1.00  0.00      B    H  
ATOM   2709  O   HOH B 897      39.004  26.813  22.191  1.00  0.00      B    O  
ATOM   2710  H1  HOH B 897      38.837  25.799  22.314  1.00  0.00      B    H  
ATOM   2711  H2  HOH B 897      39.587  27.167  22.943  1.00  0.00      B    H  
ATOM   2712  O   HOH B 898       4.923  14.824  33.260  1.00  0.00      B    O  
ATOM   2713  H1  HOH B 898       5.803  14.348  32.992  1.00  0.00      B    H  
ATOM   2714  H2  HOH B 898       4.167  14.104  33.260  1.00  0.00      B    H  
ATOM   2715  O   HOH B 899       7.302  31.647  24.778  1.00  0.00      B    O  
ATOM   2716  H1  HOH B 899       7.858  32.107  25.537  1.00  0.00      B    H  
ATOM   2717  H2  HOH B 899       6.878  30.898  25.263  1.00  0.00      B    H  
ATOM   2718  O   HOH B 900      12.747   7.999   7.551  1.00  0.00      B    O  
ATOM   2719  H1  HOH B 900      12.821   8.566   8.425  1.00  0.00      B    H  
ATOM   2720  H2  HOH B 900      13.344   7.204   7.552  1.00  0.00      B    H  
ATOM   2721  O   HOH B 901      24.850  31.335  16.872  1.00  0.00      B    O  
ATOM   2722  H1  HOH B 901      24.385  31.886  17.622  1.00  0.00      B    H  
ATOM   2723  H2  HOH B 901      24.103  30.884  16.364  1.00  0.00      B    H  
ATOM   2724  O   HOH B 902      29.037  31.075  19.611  1.00  0.00      B    O  
ATOM   2725  H1  HOH B 902      28.570  31.787  20.161  1.00  0.00      B    H  
ATOM   2726  H2  HOH B 902      28.237  30.536  19.203  1.00  0.00      B    H  
ATOM   2727  O   HOH B 903      37.882  10.370  37.549  1.00  0.00      B    O  
ATOM   2728  H1  HOH B 903      38.819  10.700  37.310  1.00  0.00      B    H  
ATOM   2729  H2  HOH B 903      37.958   9.435  37.956  1.00  0.00      B    H  
ATOM   2730  O   HOH B 904      13.699   8.126  28.597  1.00  0.00      B    O  
ATOM   2731  H1  HOH B 904      14.397   8.312  29.310  1.00  0.00      B    H  
ATOM   2732  H2  HOH B 904      13.949   7.302  28.040  1.00  0.00      B    H  
ATOM   2733  O   HOH B 905      12.718  13.261  28.357  1.00  0.00      B    O  
ATOM   2734  H1  HOH B 905      12.466  12.271  28.507  1.00  0.00      B    H  
ATOM   2735  H2  HOH B 905      13.572  13.299  27.770  1.00  0.00      B    H  
ATOM   2736  O   HOH B 906      14.386   3.369  28.106  1.00  0.00      B    O  
ATOM   2737  H1  HOH B 906      15.135   2.762  28.388  1.00  0.00      B    H  
ATOM   2738  H2  HOH B 906      13.532   3.019  28.498  1.00  0.00      B    H  
ATOM   2739  O   HOH B 907      10.449  11.867  22.210  1.00  0.00      B    O  
ATOM   2740  H1  HOH B 907      10.710  10.903  22.217  1.00  0.00      B    H  
ATOM   2741  H2  HOH B 907      11.085  12.328  21.596  1.00  0.00      B    H  
ATOM   2742  O   HOH B 908      36.946   0.418   1.870  1.00  0.00      B    O  
ATOM   2743  H1  HOH B 908      37.311   1.245   2.278  1.00  0.00      B    H  
ATOM   2744  H2  HOH B 908      37.461  -0.338   2.268  1.00  0.00      B    H  
ATOM   2745  O   HOH B 909      30.467  27.523  17.810  1.00  0.00      B    O  
ATOM   2746  H1  HOH B 909      30.874  28.497  17.615  1.00  0.00      B    H  
ATOM   2747  H2  HOH B 909      31.312  26.999  18.124  1.00  0.00      B    H  
ATOM   2748  O   HOH B 910      36.718  10.871  35.045  1.00  0.00      B    O  
ATOM   2749  H1  HOH B 910      37.347  10.182  34.638  1.00  0.00      B    H  
ATOM   2750  H2  HOH B 910      36.951  11.040  36.058  1.00  0.00      B    H  
ATOM   2751  O   HOH B 911       7.142  26.669   5.226  1.00  0.00      B    O  
ATOM   2752  H1  HOH B 911       7.711  26.044   4.664  1.00  0.00      B    H  
ATOM   2753  H2  HOH B 911       7.045  27.492   4.617  1.00  0.00      B    H  
ATOM   2754  O   HOH B 912      35.001   8.711  29.157  1.00  0.00      B    O  
ATOM   2755  H1  HOH B 912      35.230   9.273  29.994  1.00  0.00      B    H  
ATOM   2756  H2  HOH B 912      34.110   9.073  28.799  1.00  0.00      B    H  
ATOM   2757  O   HOH B 913      26.699  25.125  18.213  1.00  0.00      B    O  
ATOM   2758  H1  HOH B 913      27.075  25.780  17.527  1.00  0.00      B    H  
ATOM   2759  H2  HOH B 913      27.469  24.474  18.530  1.00  0.00      B    H  
ATOM   2760  O   HOH B 914      10.278  27.969  22.601  1.00  0.00      B    O  
ATOM   2761  H1  HOH B 914      10.285  27.303  23.355  1.00  0.00      B    H  
ATOM   2762  H2  HOH B 914       9.505  28.569  22.782  1.00  0.00      B    H  
ATOM   2763  O   HOH B 915      31.212   7.337  15.901  1.00  0.00      B    O  
ATOM   2764  H1  HOH B 915      30.780   8.255  15.852  1.00  0.00      B    H  
ATOM   2765  H2  HOH B 915      31.955   7.213  15.197  1.00  0.00      B    H  
ATOM   2766  O   HOH B 916      20.087   3.504  22.278  1.00  0.00      B    O  
ATOM   2767  H1  HOH B 916      20.611   2.833  22.865  1.00  0.00      B    H  
ATOM   2768  H2  HOH B 916      20.221   4.438  22.618  1.00  0.00      B    H  
ATOM   2769  O   HOH B 917      25.799  12.266  13.822  1.00  0.00      B    O  
ATOM   2770  H1  HOH B 917      26.041  13.132  13.290  1.00  0.00      B    H  
ATOM   2771  H2  HOH B 917      25.509  12.630  14.688  1.00  0.00      B    H  
ATOM   2772  O   HOH B 918      12.011  24.262  21.762  1.00  0.00      B    O  
ATOM   2773  H1  HOH B 918      12.883  24.101  22.217  1.00  0.00      B    H  
ATOM   2774  H2  HOH B 918      11.735  23.378  21.386  1.00  0.00      B    H  
ATOM   2775  O   HOH B 919       4.331  32.901  24.897  1.00  0.00      B    O  
ATOM   2776  H1  HOH B 919       4.153  33.291  25.836  1.00  0.00      B    H  
ATOM   2777  H2  HOH B 919       5.283  32.675  24.899  1.00  0.00      B    H  
ATOM   2778  O   HOH B 920      32.314   9.355  28.827  1.00  0.00      B    O  
ATOM   2779  H1  HOH B 920      31.674   8.734  28.281  1.00  0.00      B    H  
ATOM   2780  H2  HOH B 920      31.754   9.508  29.667  1.00  0.00      B    H  
ATOM   2781  O   HOH B 921      16.149  35.577  13.372  1.00  0.00      B    O  
ATOM   2782  H1  HOH B 921      15.167  35.729  13.280  1.00  0.00      B    H  
ATOM   2783  H2  HOH B 921      16.535  36.303  13.942  1.00  0.00      B    H  
ATOM   2784  O   HOH B 922      10.388  31.114  36.120  1.00  0.00      B    O  
ATOM   2785  H1  HOH B 922      10.940  30.872  35.320  1.00  0.00      B    H  
ATOM   2786  H2  HOH B 922      10.977  31.010  36.945  1.00  0.00      B    H  
ATOM   2787  O   HOH B 923      16.247   0.363  12.048  1.00  0.00      B    O  
ATOM   2788  H1  HOH B 923      16.798  -0.316  11.535  1.00  0.00      B    H  
ATOM   2789  H2  HOH B 923      16.655   1.303  11.766  1.00  0.00      B    H  
ATOM   2790  O   HOH B 924       7.906  32.943  32.909  1.00  0.00      B    O  
ATOM   2791  H1  HOH B 924       8.868  33.037  32.686  1.00  0.00      B    H  
ATOM   2792  H2  HOH B 924       7.741  32.699  33.865  1.00  0.00      B    H  
ATOM   2793  O   HOH B 925      16.939   4.908  14.739  1.00  0.00      B    O  
ATOM   2794  H1  HOH B 925      17.775   4.646  14.228  1.00  0.00      B    H  
ATOM   2795  H2  HOH B 925      17.217   4.831  15.683  1.00  0.00      B    H  
ATOM   2796  O   HOH B 926      10.995  24.105  10.953  1.00  0.00      B    O  
ATOM   2797  H1  HOH B 926      10.236  23.410  10.946  1.00  0.00      B    H  
ATOM   2798  H2  HOH B 926      10.664  24.928  10.448  1.00  0.00      B    H  
ATOM   2799  O   HOH B 927      26.747  16.335   0.376  1.00  0.00      B    O  
ATOM   2800  H1  HOH B 927      26.186  15.490   0.284  1.00  0.00      B    H  
ATOM   2801  H2  HOH B 927      27.218  16.494  -0.472  1.00  0.00      B    H  
ATOM   2802  O   HOH B 928      35.511  31.414  14.727  1.00  0.00      B    O  
ATOM   2803  H1  HOH B 928      35.146  31.380  15.669  1.00  0.00      B    H  
ATOM   2804  H2  HOH B 928      36.537  31.305  14.845  1.00  0.00      B    H  
ATOM   2805  O   HOH B 929      15.017  16.829  29.138  1.00  0.00      B    O  
ATOM   2806  H1  HOH B 929      15.594  16.393  29.854  1.00  0.00      B    H  
ATOM   2807  H2  HOH B 929      14.977  17.785  29.383  1.00  0.00      B    H  
ATOM   2808  O   HOH B 930      27.427  22.978   0.043  1.00  0.00      B    O  
ATOM   2809  H1  HOH B 930      28.163  23.228  -0.506  1.00  0.00      B    H  
ATOM   2810  H2  HOH B 930      27.707  22.130   0.517  1.00  0.00      B    H  
ATOM   2811  O   HOH B 931      18.987  34.269  26.463  1.00  0.00      B    O  
ATOM   2812  H1  HOH B 931      19.617  33.539  26.799  1.00  0.00      B    H  
ATOM   2813  H2  HOH B 931      18.781  34.019  25.497  1.00  0.00      B    H  
ATOM   2814  O   HOH B 932      13.654   1.152  16.121  1.00  0.00      B    O  
ATOM   2815  H1  HOH B 932      14.052   0.684  16.920  1.00  0.00      B    H  
ATOM   2816  H2  HOH B 932      12.809   0.686  15.932  1.00  0.00      B    H  
ATOM   2817  O   HOH B 933      22.280   9.749  28.863  1.00  0.00      B    O  
ATOM   2818  H1  HOH B 933      23.247   9.458  29.169  1.00  0.00      B    H  
ATOM   2819  H2  HOH B 933      21.754   8.936  28.714  1.00  0.00      B    H  
ATOM   2820  O   HOH B 934       3.665   8.616   6.551  1.00  0.00      B    O  
ATOM   2821  H1  HOH B 934       4.635   8.913   6.386  1.00  0.00      B    H  
ATOM   2822  H2  HOH B 934       3.664   7.756   7.063  1.00  0.00      B    H  
ATOM   2823  O   HOH B 935       7.134   7.016   7.784  1.00  0.00      B    O  
ATOM   2824  H1  HOH B 935       7.820   7.228   7.095  1.00  0.00      B    H  
ATOM   2825  H2  HOH B 935       6.948   7.905   8.247  1.00  0.00      B    H  
ATOM   2826  O   HOH B 936      25.890  14.038  18.263  1.00  0.00      B    O  
ATOM   2827  H1  HOH B 936      26.159  13.178  17.791  1.00  0.00      B    H  
ATOM   2828  H2  HOH B 936      24.924  13.894  18.425  1.00  0.00      B    H  
ATOM   2829  O   HOH B 937      24.931  14.450  12.296  1.00  0.00      B    O  
ATOM   2830  H1  HOH B 937      25.048  14.483  11.311  1.00  0.00      B    H  
ATOM   2831  H2  HOH B 937      24.004  14.096  12.499  1.00  0.00      B    H  
ATOM   2832  O   HOH B 938      37.883  11.264   2.557  1.00  0.00      B    O  
ATOM   2833  H1  HOH B 938      37.271  10.445   2.376  1.00  0.00      B    H  
ATOM   2834  H2  HOH B 938      37.723  11.626   3.471  1.00  0.00      B    H  
ATOM   2835  O   HOH B 939       2.116   6.025   5.415  1.00  0.00      B    O  
ATOM   2836  H1  HOH B 939       1.954   6.906   4.968  1.00  0.00      B    H  
ATOM   2837  H2  HOH B 939       2.356   6.242   6.335  1.00  0.00      B    H  
ATOM   2838  O   HOH B 940      30.409  27.835   6.930  1.00  0.00      B    O  
ATOM   2839  H1  HOH B 940      29.601  27.493   7.382  1.00  0.00      B    H  
ATOM   2840  H2  HOH B 940      30.769  28.582   7.422  1.00  0.00      B    H  
ATOM   2841  O   HOH B 941      37.279  33.763   1.858  1.00  0.00      B    O  
ATOM   2842  H1  HOH B 941      37.434  33.888   2.845  1.00  0.00      B    H  
ATOM   2843  H2  HOH B 941      37.925  34.434   1.398  1.00  0.00      B    H  
ATOM   2844  O   HOH B 942       7.519   4.246   3.928  1.00  0.00      B    O  
ATOM   2845  H1  HOH B 942       8.150   3.448   4.086  1.00  0.00      B    H  
ATOM   2846  H2  HOH B 942       6.804   4.332   4.694  1.00  0.00      B    H  
ATOM   2847  O   HOH B 943      25.104  18.033  18.411  1.00  0.00      B    O  
ATOM   2848  H1  HOH B 943      25.652  17.265  18.042  1.00  0.00      B    H  
ATOM   2849  H2  HOH B 943      25.762  18.715  18.871  1.00  0.00      B    H  
ATOM   2850  O   HOH B 944      28.751  27.375  23.288  1.00  0.00      B    O  
ATOM   2851  H1  HOH B 944      28.629  27.540  22.300  1.00  0.00      B    H  
ATOM   2852  H2  HOH B 944      28.688  26.404  23.401  1.00  0.00      B    H  
ATOM   2853  O   HOH B 945       0.770   3.822  30.370  1.00  0.00      B    O  
ATOM   2854  H1  HOH B 945       1.327   4.095  29.579  1.00  0.00      B    H  
ATOM   2855  H2  HOH B 945       0.977   2.850  30.637  1.00  0.00      B    H  
ATOM   2856  O   HOH B 946       2.743  13.112  33.691  1.00  0.00      B    O  
ATOM   2857  H1  HOH B 946       2.182  13.510  32.945  1.00  0.00      B    H  
ATOM   2858  H2  HOH B 946       2.221  12.284  34.011  1.00  0.00      B    H  
ATOM   2859  O   HOH B 947       5.504  14.003  13.216  1.00  0.00      B    O  
ATOM   2860  H1  HOH B 947       6.019  14.324  14.018  1.00  0.00      B    H  
ATOM   2861  H2  HOH B 947       4.773  14.711  13.072  1.00  0.00      B    H  
ATOM   2862  O   HOH B 948      12.080   2.439  29.079  1.00  0.00      B    O  
ATOM   2863  H1  HOH B 948      12.797   1.902  29.644  1.00  0.00      B    H  
ATOM   2864  H2  HOH B 948      11.266   2.675  29.676  1.00  0.00      B    H  
ATOM   2865  O   HOH B 949       9.872  38.055   3.250  1.00  0.00      B    O  
ATOM   2866  H1  HOH B 949      10.639  37.431   3.459  1.00  0.00      B    H  
ATOM   2867  H2  HOH B 949      10.212  38.844   2.794  1.00  0.00      B    H  
ATOM   2868  O   HOH B 950       3.378  34.731  27.130  1.00  0.00      B    O  
ATOM   2869  H1  HOH B 950       3.108  34.887  28.083  1.00  0.00      B    H  
ATOM   2870  H2  HOH B 950       4.265  35.296  27.039  1.00  0.00      B    H  
ATOM   2871  O   HOH B 951       9.158  13.645  10.965  1.00  0.00      B    O  
ATOM   2872  H1  HOH B 951       9.389  12.862  11.548  1.00  0.00      B    H  
ATOM   2873  H2  HOH B 951       8.896  14.374  11.699  1.00  0.00      B    H  
ATOM   2874  O   HOH B 952      20.249  21.647  31.428  1.00  0.00      B    O  
ATOM   2875  H1  HOH B 952      20.104  21.290  30.482  1.00  0.00      B    H  
ATOM   2876  H2  HOH B 952      19.419  22.182  31.721  1.00  0.00      B    H  
ATOM   2877  O   HOH B 953       8.969  18.305  10.822  1.00  0.00      B    O  
ATOM   2878  H1  HOH B 953       8.088  18.165  10.361  1.00  0.00      B    H  
ATOM   2879  H2  HOH B 953       9.578  17.554  10.504  1.00  0.00      B    H  
ATOM   2880  O   HOH B 954      22.753  23.766  13.709  1.00  0.00      B    O  
ATOM   2881  H1  HOH B 954      23.195  24.545  14.112  1.00  0.00      B    H  
ATOM   2882  H2  HOH B 954      22.917  22.925  14.309  1.00  0.00      B    H  
ATOM   2883  O   HOH B 955      17.583   7.609  25.436  1.00  0.00      B    O  
ATOM   2884  H1  HOH B 955      18.423   7.063  25.213  1.00  0.00      B    H  
ATOM   2885  H2  HOH B 955      17.700   7.856  26.362  1.00  0.00      B    H  
ATOM   2886  O   HOH B 956      20.242  36.866  34.035  1.00  0.00      B    O  
ATOM   2887  H1  HOH B 956      19.764  36.220  33.420  1.00  0.00      B    H  
ATOM   2888  H2  HOH B 956      20.732  36.315  34.722  1.00  0.00      B    H  
ATOM   2889  O   HOH B 957      13.723  12.950  31.433  1.00  0.00      B    O  
ATOM   2890  H1  HOH B 957      13.242  13.544  30.803  1.00  0.00      B    H  
ATOM   2891  H2  HOH B 957      12.995  12.467  31.893  1.00  0.00      B    H  
ATOM   2892  O   HOH B 958      29.999   0.899  16.746  1.00  0.00      B    O  
ATOM   2893  H1  HOH B 958      30.481   1.257  15.884  1.00  0.00      B    H  
ATOM   2894  H2  HOH B 958      29.012   1.153  16.623  1.00  0.00      B    H  
ATOM   2895  O   HOH B 959      11.436  20.726  37.606  1.00  0.00      B    O  
ATOM   2896  H1  HOH B 959      10.868  20.215  38.266  1.00  0.00      B    H  
ATOM   2897  H2  HOH B 959      12.335  20.991  38.078  1.00  0.00      B    H  
ATOM   2898  O   HOH B 960      33.287  20.736  35.084  1.00  0.00      B    O  
ATOM   2899  H1  HOH B 960      33.297  20.005  34.386  1.00  0.00      B    H  
ATOM   2900  H2  HOH B 960      32.570  20.545  35.793  1.00  0.00      B    H  
ATOM   2901  O   HOH B 961      17.231  15.683  17.096  1.00  0.00      B    O  
ATOM   2902  H1  HOH B 961      16.507  16.147  17.690  1.00  0.00      B    H  
ATOM   2903  H2  HOH B 961      17.320  14.742  17.494  1.00  0.00      B    H  
ATOM   2904  O   HOH B 962      18.573  17.116  12.718  1.00  0.00      B    O  
ATOM   2905  H1  HOH B 962      18.241  16.185  12.996  1.00  0.00      B    H  
ATOM   2906  H2  HOH B 962      17.967  17.873  13.079  1.00  0.00      B    H  
ATOM   2907  O   HOH B 963      13.044  21.458  10.242  1.00  0.00      B    O  
ATOM   2908  H1  HOH B 963      13.770  20.898   9.839  1.00  0.00      B    H  
ATOM   2909  H2  HOH B 963      13.301  22.409  10.055  1.00  0.00      B    H  
ATOM   2910  O   HOH B 964       0.131  27.931  34.240  1.00  0.00      B    O  
ATOM   2911  H1  HOH B 964       0.104  28.346  33.275  1.00  0.00      B    H  
ATOM   2912  H2  HOH B 964       0.756  27.112  34.259  1.00  0.00      B    H  
ATOM   2913  O   HOH B 965       0.264  28.997   9.118  1.00  0.00      B    O  
ATOM   2914  H1  HOH B 965       0.384  29.504   8.216  1.00  0.00      B    H  
ATOM   2915  H2  HOH B 965       0.072  29.670   9.894  1.00  0.00      B    H  
ATOM   2916  O   HOH B 966      27.659  29.911  14.120  1.00  0.00      B    O  
ATOM   2917  H1  HOH B 966      28.257  30.158  13.379  1.00  0.00      B    H  
ATOM   2918  H2  HOH B 966      28.157  30.200  14.946  1.00  0.00      B    H  
ATOM   2919  O   HOH B 967      15.098   1.638  33.238  1.00  0.00      B    O  
ATOM   2920  H1  HOH B 967      15.854   1.483  33.936  1.00  0.00      B    H  
ATOM   2921  H2  HOH B 967      15.069   2.634  33.089  1.00  0.00      B    H  
ATOM   2922  O   HOH B 968       8.579   8.496  19.307  1.00  0.00      B    O  
ATOM   2923  H1  HOH B 968       9.401   8.332  18.690  1.00  0.00      B    H  
ATOM   2924  H2  HOH B 968       7.745   8.203  18.807  1.00  0.00      B    H  
ATOM   2925  O   HOH B 969       3.381  15.738  31.127  1.00  0.00      B    O  
ATOM   2926  H1  HOH B 969       3.781  14.778  31.221  1.00  0.00      B    H  
ATOM   2927  H2  HOH B 969       2.404  15.667  31.265  1.00  0.00      B    H  
ATOM   2928  O   HOH B 970      21.075   7.071   4.227  1.00  0.00      B    O  
ATOM   2929  H1  HOH B 970      21.927   6.512   4.191  1.00  0.00      B    H  
ATOM   2930  H2  HOH B 970      21.224   7.671   5.032  1.00  0.00      B    H  
ATOM   2931  O   HOH B 971      13.979  15.626   2.538  1.00  0.00      B    O  
ATOM   2932  H1  HOH B 971      14.685  14.932   2.679  1.00  0.00      B    H  
ATOM   2933  H2  HOH B 971      13.128  15.092   2.502  1.00  0.00      B    H  
ATOM   2934  O   HOH B 972      13.485  11.693   4.264  1.00  0.00      B    O  
ATOM   2935  H1  HOH B 972      13.319  12.669   4.441  1.00  0.00      B    H  
ATOM   2936  H2  HOH B 972      14.511  11.584   4.232  1.00  0.00      B    H  
ATOM   2937  O   HOH B 973      14.781  15.347  13.174  1.00  0.00      B    O  
ATOM   2938  H1  HOH B 973      14.047  14.855  13.680  1.00  0.00      B    H  
ATOM   2939  H2  HOH B 973      15.042  16.063  13.867  1.00  0.00      B    H  
ATOM   2940  O   HOH B 974      16.475  13.945   3.679  1.00  0.00      B    O  
ATOM   2941  H1  HOH B 974      16.409  13.015   3.903  1.00  0.00      B    H  
ATOM   2942  H2  HOH B 974      17.156  13.892   2.895  1.00  0.00      B    H  
ATOM   2943  O   HOH B 975       0.043  25.174  39.024  1.00  0.00      B    O  
ATOM   2944  H1  HOH B 975       0.842  25.351  39.589  1.00  0.00      B    H  
ATOM   2945  H2  HOH B 975      -0.176  26.080  38.611  1.00  0.00      B    H  
ATOM   2946  O   HOH B 976      18.552  25.993  22.275  1.00  0.00      B    O  
ATOM   2947  H1  HOH B 976      19.515  26.059  22.623  1.00  0.00      B    H  
ATOM   2948  H2  HOH B 976      17.956  25.972  23.095  1.00  0.00      B    H  
ATOM   2949  O   HOH B 977      14.586   5.510   4.487  1.00  0.00      B    O  
ATOM   2950  H1  HOH B 977      14.909   4.973   3.649  1.00  0.00      B    H  
ATOM   2951  H2  HOH B 977      13.817   6.084   4.134  1.00  0.00      B    H  
ATOM   2952  O   HOH B 978      13.411  16.166  22.828  1.00  0.00      B    O  
ATOM   2953  H1  HOH B 978      12.690  16.666  22.301  1.00  0.00      B    H  
ATOM   2954  H2  HOH B 978      14.269  16.702  23.046  1.00  0.00      B    H  
ATOM   2955  O   HOH B 979      29.718  10.852  21.380  1.00  0.00      B    O  
ATOM   2956  H1  HOH B 979      29.052  10.047  21.497  1.00  0.00      B    H  
ATOM   2957  H2  HOH B 979      30.586  10.508  21.779  1.00  0.00      B    H  
ATOM   2958  O   HOH B 980      11.730  23.236  27.067  1.00  0.00      B    O  
ATOM   2959  H1  HOH B 980      11.700  22.427  27.689  1.00  0.00      B    H  
ATOM   2960  H2  HOH B 980      12.652  23.463  26.855  1.00  0.00      B    H  
ATOM   2961  O   HOH B 981      15.463  30.411  23.461  1.00  0.00      B    O  
ATOM   2962  H1  HOH B 981      14.533  30.212  23.059  1.00  0.00      B    H  
ATOM   2963  H2  HOH B 981      15.487  29.625  24.124  1.00  0.00      B    H  
ATOM   2964  O   HOH B 982       4.329  23.906   7.873  1.00  0.00      B    O  
ATOM   2965  H1  HOH B 982       4.724  22.958   7.860  1.00  0.00      B    H  
ATOM   2966  H2  HOH B 982       4.743  24.384   8.645  1.00  0.00      B    H  
ATOM   2967  O   HOH B 983       4.200  16.427  35.713  1.00  0.00      B    O  
ATOM   2968  H1  HOH B 983       4.322  17.396  35.580  1.00  0.00      B    H  
ATOM   2969  H2  HOH B 983       4.380  15.973  34.793  1.00  0.00      B    H  
ATOM   2970  O   HOH B 984       6.529   0.361  18.965  1.00  0.00      B    O  
ATOM   2971  H1  HOH B 984       7.210   0.157  18.229  1.00  0.00      B    H  
ATOM   2972  H2  HOH B 984       6.181   1.330  18.811  1.00  0.00      B    H  
ATOM   2973  O   HOH B 985       8.014  33.321   4.352  1.00  0.00      B    O  
ATOM   2974  H1  HOH B 985       8.871  33.771   4.091  1.00  0.00      B    H  
ATOM   2975  H2  HOH B 985       7.404  33.558   3.571  1.00  0.00      B    H  
ATOM   2976  O   HOH B 986      13.611   2.220  23.268  1.00  0.00      B    O  
ATOM   2977  H1  HOH B 986      13.255   1.826  22.430  1.00  0.00      B    H  
ATOM   2978  H2  HOH B 986      13.631   1.480  23.968  1.00  0.00      B    H  
ATOM   2979  O   HOH B 987      38.632  22.464  38.750  1.00  0.00      B    O  
ATOM   2980  H1  HOH B 987      37.736  22.199  39.146  1.00  0.00      B    H  
ATOM   2981  H2  HOH B 987      38.740  23.502  38.910  1.00  0.00      B    H  
ATOM   2982  O   HOH B 988       1.747  14.194   8.425  1.00  0.00      B    O  
ATOM   2983  H1  HOH B 988       1.087  13.497   8.738  1.00  0.00      B    H  
ATOM   2984  H2  HOH B 988       1.233  15.072   8.286  1.00  0.00      B    H  
ATOM   2985  O   HOH B 989       0.934  16.012  24.817  1.00  0.00      B    O  
ATOM   2986  H1  HOH B 989       0.322  15.952  23.973  1.00  0.00      B    H  
ATOM   2987  H2  HOH B 989       0.963  17.004  25.027  1.00  0.00      B    H  
ATOM   2988  O   HOH B 990      12.379   4.547  18.666  1.00  0.00      B    O  
ATOM   2989  H1  HOH B 990      12.308   5.573  18.664  1.00  0.00      B    H  
ATOM   2990  H2  HOH B 990      11.641   4.179  18.000  1.00  0.00      B    H  
ATOM   2991  O   HOH B 991      17.904  23.289  15.435  1.00  0.00      B    O  
ATOM   2992  H1  HOH B 991      18.659  23.012  16.066  1.00  0.00      B    H  
ATOM   2993  H2  HOH B 991      18.139  22.836  14.543  1.00  0.00      B    H  
ATOM   2994  O   HOH B 992      25.452   5.461  15.882  1.00  0.00      B    O  
ATOM   2995  H1  HOH B 992      25.468   6.106  15.042  1.00  0.00      B    H  
ATOM   2996  H2  HOH B 992      25.659   6.074  16.648  1.00  0.00      B    H  
ATOM   2997  O   HOH B 993      27.179  36.984  15.489  1.00  0.00      B    O  
ATOM   2998  H1  HOH B 993      26.351  37.328  14.922  1.00  0.00      B    H  
ATOM   2999  H2  HOH B 993      27.994  36.898  14.891  1.00  0.00      B    H  
ATOM   3000  O   HOH B 994      36.178  10.547  16.499  1.00  0.00      B    O  
ATOM   3001  H1  HOH B 994      36.904   9.930  16.228  1.00  0.00      B    H  
ATOM   3002  H2  HOH B 994      35.651  10.783  15.642  1.00  0.00      B    H  
ATOM   3003  O   HOH B 995      21.424   1.743  37.374  1.00  0.00      B    O  
ATOM   3004  H1  HOH B 995      20.925   0.891  37.115  1.00  0.00      B    H  
ATOM   3005  H2  HOH B 995      21.941   1.544  38.203  1.00  0.00      B    H  
ATOM   3006  O   HOH B 996      38.951   1.385  18.768  1.00  0.00      B    O  
ATOM   3007  H1  HOH B 996      39.276   2.270  18.333  1.00  0.00      B    H  
ATOM   3008  H2  HOH B 996      38.112   1.558  19.272  1.00  0.00      B    H  
ATOM   3009  O   HOH B 997      21.166  21.604  24.411  1.00  0.00      B    O  
ATOM   3010  H1  HOH B 997      21.441  21.576  25.405  1.00  0.00      B    H  
ATOM   3011  H2  HOH B 997      20.222  21.193  24.396  1.00  0.00      B    H  
ATOM   3012  O   HOH B 998      36.513  30.942   2.053  1.00  0.00      B    O  
ATOM   3013  H1  HOH B 998      36.938  31.832   2.041  1.00  0.00      B    H  
ATOM   3014  H2  HOH B 998      36.427  30.649   1.082  1.00  0.00      B    H  
ATOM   3015  O   HOH B 999      27.312  27.733  11.870  1.00  0.00      B    O  
ATOM   3016  H1  HOH B 999      27.621  28.193  12.700  1.00  0.00      B    H  
ATOM   3017  H2  HOH B 999      27.935  26.998  11.674  1.00  0.00      B    H  
ATOM   3018  O   HOH B1000      22.133   1.685   7.882  1.00  0.00      B    O  
ATOM   3019  H1  HOH B1000      22.799   1.669   8.643  1.00  0.00      B    H  
ATOM   3020  H2  HOH B1000      22.618   1.808   6.987  1.00  0.00      B    H  
ATOM   3021  O   HOH B1001      23.339  22.402   7.385  1.00  0.00      B    O  
ATOM   3022  H1  HOH B1001      22.488  22.177   6.894  1.00  0.00      B    H  
ATOM   3023  H2  HOH B1001      23.983  22.916   6.802  1.00  0.00      B    H  
ATOM   3024  O   HOH B1002       3.952  26.426  28.255  1.00  0.00      B    O  
ATOM   3025  H1  HOH B1002       4.016  27.289  28.790  1.00  0.00      B    H  
ATOM   3026  H2  HOH B1002       3.040  26.114  28.260  1.00  0.00      B    H  
ATOM   3027  O   HOH B1003       7.764  28.471  26.868  1.00  0.00      B    O  
ATOM   3028  H1  HOH B1003       7.879  27.561  27.313  1.00  0.00      B    H  
ATOM   3029  H2  HOH B1003       6.752  28.677  26.690  1.00  0.00      B    H  
ATOM   3030  O   HOH B1004      35.963  14.197  10.050  1.00  0.00      B    O  
ATOM   3031  H1  HOH B1004      36.050  14.781   9.175  1.00  0.00      B    H  
ATOM   3032  H2  HOH B1004      35.560  14.778  10.823  1.00  0.00      B    H  
ATOM   3033  O   HOH B1005       1.209  36.608  14.001  1.00  0.00      B    O  
ATOM   3034  H1  HOH B1005       1.280  36.369  15.023  1.00  0.00      B    H  
ATOM   3035  H2  HOH B1005       1.748  35.951  13.443  1.00  0.00      B    H  
ATOM   3036  O   HOH B1006      13.216   8.730  25.771  1.00  0.00      B    O  
ATOM   3037  H1  HOH B1006      13.480   8.554  26.718  1.00  0.00      B    H  
ATOM   3038  H2  HOH B1006      13.888   8.214  25.169  1.00  0.00      B    H  
ATOM   3039  O   HOH B1007      20.032  35.372  20.233  1.00  0.00      B    O  
ATOM   3040  H1  HOH B1007      19.060  35.682  20.153  1.00  0.00      B    H  
ATOM   3041  H2  HOH B1007      20.249  35.440  21.243  1.00  0.00      B    H  
ATOM   3042  O   HOH B1008      12.844   5.613  25.996  1.00  0.00      B    O  
ATOM   3043  H1  HOH B1008      13.677   5.966  25.512  1.00  0.00      B    H  
ATOM   3044  H2  HOH B1008      13.172   4.798  26.507  1.00  0.00      B    H  
ATOM   3045  O   HOH B1009      14.999  11.920  22.853  1.00  0.00      B    O  
ATOM   3046  H1  HOH B1009      14.613  11.909  23.755  1.00  0.00      B    H  
ATOM   3047  H2  HOH B1009      15.663  11.181  22.892  1.00  0.00      B    H  
ATOM   3048  O   HOH B1010       5.160  36.887  17.524  1.00  0.00      B    O  
ATOM   3049  H1  HOH B1010       6.163  36.795  17.663  1.00  0.00      B    H  
ATOM   3050  H2  HOH B1010       4.827  35.946  17.397  1.00  0.00      B    H  
ATOM   3051  O   HOH B1011      25.506  20.334  16.238  1.00  0.00      B    O  
ATOM   3052  H1  HOH B1011      25.371  20.085  17.235  1.00  0.00      B    H  
ATOM   3053  H2  HOH B1011      25.938  19.503  15.833  1.00  0.00      B    H  
ATOM   3054  O   HOH B1012      33.258  27.748  13.995  1.00  0.00      B    O  
ATOM   3055  H1  HOH B1012      32.974  28.723  13.868  1.00  0.00      B    H  
ATOM   3056  H2  HOH B1012      32.613  27.170  13.474  1.00  0.00      B    H  
ATOM   3057  O   HOH B1013       6.126  16.169   8.357  1.00  0.00      B    O  
ATOM   3058  H1  HOH B1013       6.231  16.940   8.959  1.00  0.00      B    H  
ATOM   3059  H2  HOH B1013       7.006  15.588   8.445  1.00  0.00      B    H  
ATOM   3060  O   HOH B1014      38.360   8.203  22.462  1.00  0.00      B    O  
ATOM   3061  H1  HOH B1014      38.460   8.212  23.492  1.00  0.00      B    H  
ATOM   3062  H2  HOH B1014      39.024   7.585  21.935  1.00  0.00      B    H  
ATOM   3063  O   HOH B1015      22.165  20.362  36.736  1.00  0.00      B    O  
ATOM   3064  H1  HOH B1015      22.242  21.303  37.064  1.00  0.00      B    H  
ATOM   3065  H2  HOH B1015      21.217  20.033  36.890  1.00  0.00      B    H  
ATOM   3066  O   HOH B1016       9.638  36.361  34.712  1.00  0.00      B    O  
ATOM   3067  H1  HOH B1016      10.261  37.185  34.616  1.00  0.00      B    H  
ATOM   3068  H2  HOH B1016       8.747  36.512  34.237  1.00  0.00      B    H  
ATOM   3069  O   HOH B1017       2.594  24.354  22.680  1.00  0.00      B    O  
ATOM   3070  H1  HOH B1017       2.726  23.959  21.773  1.00  0.00      B    H  
ATOM   3071  H2  HOH B1017       3.472  24.229  23.233  1.00  0.00      B    H  
ATOM   3072  O   HOH B1018      37.450   7.061  28.252  1.00  0.00      B    O  
ATOM   3073  H1  HOH B1018      37.523   6.461  29.129  1.00  0.00      B    H  
ATOM   3074  H2  HOH B1018      36.758   7.789  28.438  1.00  0.00      B    H  
ATOM   3075  O   HOH B1019      38.679  18.964  15.203  1.00  0.00      B    O  
ATOM   3076  H1  HOH B1019      38.115  18.463  14.551  1.00  0.00      B    H  
ATOM   3077  H2  HOH B1019      38.250  18.800  16.151  1.00  0.00      B    H  
ATOM   3078  O   HOH B1020      35.209   8.670  18.270  1.00  0.00      B    O  
ATOM   3079  H1  HOH B1020      35.583   9.435  17.776  1.00  0.00      B    H  
ATOM   3080  H2  HOH B1020      35.737   8.611  19.116  1.00  0.00      B    H  
ATOM   3081  O   HOH B1021      13.222   8.678  36.355  1.00  0.00      B    O  
ATOM   3082  H1  HOH B1021      12.779   7.957  35.824  1.00  0.00      B    H  
ATOM   3083  H2  HOH B1021      13.332   8.361  37.313  1.00  0.00      B    H  
ATOM   3084  O   HOH B1022      34.016  22.560  30.865  1.00  0.00      B    O  
ATOM   3085  H1  HOH B1022      33.757  22.151  29.980  1.00  0.00      B    H  
ATOM   3086  H2  HOH B1022      34.988  22.483  30.969  1.00  0.00      B    H  
ATOM   3087  O   HOH B1023      28.927  24.472   6.219  1.00  0.00      B    O  
ATOM   3088  H1  HOH B1023      28.124  24.420   6.834  1.00  0.00      B    H  
ATOM   3089  H2  HOH B1023      28.612  24.081   5.399  1.00  0.00      B    H  
ATOM   3090  O   HOH B1024      26.081  15.038  20.696  1.00  0.00      B    O  
ATOM   3091  H1  HOH B1024      26.009  14.774  19.743  1.00  0.00      B    H  
ATOM   3092  H2  HOH B1024      27.030  15.357  20.815  1.00  0.00      B    H  
ATOM   3093  O   HOH B1025      31.218   8.696  34.400  1.00  0.00      B    O  
ATOM   3094  H1  HOH B1025      32.134   8.909  34.769  1.00  0.00      B    H  
ATOM   3095  H2  HOH B1025      31.121   7.918  33.751  1.00  0.00      B    H  
ATOM   3096  O   HOH B1026      20.267  13.354  18.438  1.00  0.00      B    O  
ATOM   3097  H1  HOH B1026      20.109  13.419  19.472  1.00  0.00      B    H  
ATOM   3098  H2  HOH B1026      20.311  14.271  18.060  1.00  0.00      B    H  
ATOM   3099  O   HOH B1027      38.196  26.223  28.082  1.00  0.00      B    O  
ATOM   3100  H1  HOH B1027      37.528  26.981  28.182  1.00  0.00      B    H  
ATOM   3101  H2  HOH B1027      37.836  25.441  27.574  1.00  0.00      B    H  
ATOM   3102  O   HOH B1028      19.217  35.247  11.422  1.00  0.00      B    O  
ATOM   3103  H1  HOH B1028      20.014  34.581  11.426  1.00  0.00      B    H  
ATOM   3104  H2  HOH B1028      18.990  35.406  12.397  1.00  0.00      B    H  
ATOM   3105  O   HOH B1029       7.210   8.200  35.584  1.00  0.00      B    O  
ATOM   3106  H1  HOH B1029       6.775   8.110  36.502  1.00  0.00      B    H  
ATOM   3107  H2  HOH B1029       7.392   9.220  35.494  1.00  0.00      B    H  
ATOM   3108  O   HOH B1030      18.953   7.099  12.298  1.00  0.00      B    O  
ATOM   3109  H1  HOH B1030      19.597   7.736  11.864  1.00  0.00      B    H  
ATOM   3110  H2  HOH B1030      18.521   7.615  13.059  1.00  0.00      B    H  
ATOM   3111  O   HOH B1031      33.192  10.698  38.241  1.00  0.00      B    O  
ATOM   3112  H1  HOH B1031      32.947   9.868  37.729  1.00  0.00      B    H  
ATOM   3113  H2  HOH B1031      33.573  11.415  37.609  1.00  0.00      B    H  
ATOM   3114  O   HOH B1032      20.711  23.954  16.939  1.00  0.00      B    O  
ATOM   3115  H1  HOH B1032      21.228  24.139  17.754  1.00  0.00      B    H  
ATOM   3116  H2  HOH B1032      20.930  22.976  16.664  1.00  0.00      B    H  
ATOM   3117  O   HOH B1033      22.980  10.793  22.622  1.00  0.00      B    O  
ATOM   3118  H1  HOH B1033      23.705  11.179  23.231  1.00  0.00      B    H  
ATOM   3119  H2  HOH B1033      23.318  10.926  21.678  1.00  0.00      B    H  
ATOM   3120  O   HOH B1034       2.477   6.277   8.146  1.00  0.00      B    O  
ATOM   3121  H1  HOH B1034       2.286   6.835   8.972  1.00  0.00      B    H  
ATOM   3122  H2  HOH B1034       2.219   5.348   8.280  1.00  0.00      B    H  
ATOM   3123  O   HOH B1035      39.001   6.282  16.602  1.00  0.00      B    O  
ATOM   3124  H1  HOH B1035      39.511   6.758  17.295  1.00  0.00      B    H  
ATOM   3125  H2  HOH B1035      38.137   5.871  17.006  1.00  0.00      B    H  
ATOM   3126  O   HOH B1036      10.385  16.712   4.785  1.00  0.00      B    O  
ATOM   3127  H1  HOH B1036      10.021  15.770   5.040  1.00  0.00      B    H  
ATOM   3128  H2  HOH B1036      10.530  17.164   5.620  1.00  0.00      B    H  
ATOM   3129  O   HOH B1037       8.562  11.165  18.994  1.00  0.00      B    O  
ATOM   3130  H1  HOH B1037       8.912  10.268  19.369  1.00  0.00      B    H  
ATOM   3131  H2  HOH B1037       8.006  10.921  18.241  1.00  0.00      B    H  
ATOM   3132  O   HOH B1038      36.845   1.120  36.023  1.00  0.00      B    O  
ATOM   3133  H1  HOH B1038      37.505   1.686  36.526  1.00  0.00      B    H  
ATOM   3134  H2  HOH B1038      36.660   0.274  36.571  1.00  0.00      B    H  
ATOM   3135  O   HOH B1039      26.072  39.045  18.105  1.00  0.00      B    O  
ATOM   3136  H1  HOH B1039      25.128  38.831  17.727  1.00  0.00      B    H  
ATOM   3137  H2  HOH B1039      26.109  38.685  19.046  1.00  0.00      B    H  
ATOM   3138  O   HOH B1040      28.860  35.023  19.272  1.00  0.00      B    O  
ATOM   3139  H1  HOH B1040      28.763  36.009  19.092  1.00  0.00      B    H  
ATOM   3140  H2  HOH B1040      29.663  34.858  19.912  1.00  0.00      B    H  
ATOM   3141  O   HOH B1041      36.295  34.944  37.759  1.00  0.00      B    O  
ATOM   3142  H1  HOH B1041      37.204  34.544  37.758  1.00  0.00      B    H  
ATOM   3143  H2  HOH B1041      36.391  35.961  37.642  1.00  0.00      B    H  
ATOM   3144  O   HOH B1042      11.111  32.766  33.046  1.00  0.00      B    O  
ATOM   3145  H1  HOH B1042      11.305  31.728  32.983  1.00  0.00      B    H  
ATOM   3146  H2  HOH B1042      11.335  33.076  33.954  1.00  0.00      B    H  
ATOM   3147  O   HOH B1043       9.872  34.668   1.952  1.00  0.00      B    O  
ATOM   3148  H1  HOH B1043       9.244  35.116   1.310  1.00  0.00      B    H  
ATOM   3149  H2  HOH B1043      10.044  33.724   1.585  1.00  0.00      B    H  
ATOM   3150  O   HOH B1044      26.406  17.367  31.455  1.00  0.00      B    O  
ATOM   3151  H1  HOH B1044      26.799  17.734  30.619  1.00  0.00      B    H  
ATOM   3152  H2  HOH B1044      26.992  17.666  32.234  1.00  0.00      B    H  
ATOM   3153  O   HOH B1045      34.058  36.192   8.063  1.00  0.00      B    O  
ATOM   3154  H1  HOH B1045      34.992  36.293   8.405  1.00  0.00      B    H  
ATOM   3155  H2  HOH B1045      33.651  37.139   7.930  1.00  0.00      B    H  
ATOM   3156  O   HOH B1046      20.286  28.989  34.513  1.00  0.00      B    O  
ATOM   3157  H1  HOH B1046      19.941  28.139  34.063  1.00  0.00      B    H  
ATOM   3158  H2  HOH B1046      19.880  29.783  34.081  1.00  0.00      B    H  
ATOM   3159  O   HOH B1047       6.167  29.843  37.228  1.00  0.00      B    O  
ATOM   3160  H1  HOH B1047       5.193  29.570  37.192  1.00  0.00      B    H  
ATOM   3161  H2  HOH B1047       6.680  29.003  37.268  1.00  0.00      B    H  
ATOM   3162  O   HOH B1048      10.535   3.332  34.895  1.00  0.00      B    O  
ATOM   3163  H1  HOH B1048      10.951   3.346  33.906  1.00  0.00      B    H  
ATOM   3164  H2  HOH B1048      11.228   2.841  35.450  1.00  0.00      B    H  
ATOM   3165  O   HOH B1049      37.964  26.626   2.206  1.00  0.00      B    O  
ATOM   3166  H1  HOH B1049      38.439  25.930   1.696  1.00  0.00      B    H  
ATOM   3167  H2  HOH B1049      37.138  26.279   2.568  1.00  0.00      B    H  
ATOM   3168  O   HOH B1050      38.430   7.524  25.445  1.00  0.00      B    O  
ATOM   3169  H1  HOH B1050      38.493   8.518  25.712  1.00  0.00      B    H  
ATOM   3170  H2  HOH B1050      37.428   7.324  25.341  1.00  0.00      B    H  
ATOM   3171  O   HOH B1051       4.596  24.545  31.017  1.00  0.00      B    O  
ATOM   3172  H1  HOH B1051       3.932  25.318  30.956  1.00  0.00      B    H  
ATOM   3173  H2  HOH B1051       4.986  24.324  30.130  1.00  0.00      B    H  
ATOM   3174  O   HOH B1052       4.745  10.090  19.163  1.00  0.00      B    O  
ATOM   3175  H1  HOH B1052       5.412   9.672  19.836  1.00  0.00      B    H  
ATOM   3176  H2  HOH B1052       5.248  10.785  18.575  1.00  0.00      B    H  
ATOM   3177  O   HOH B1053       9.422  13.180  36.969  1.00  0.00      B    O  
ATOM   3178  H1  HOH B1053       8.642  12.483  37.136  1.00  0.00      B    H  
ATOM   3179  H2  HOH B1053       9.299  13.670  36.078  1.00  0.00      B    H  
ATOM   3180  O   HOH B1054      35.328   6.237  22.347  1.00  0.00      B    O  
ATOM   3181  H1  HOH B1054      35.262   5.224  22.453  1.00  0.00      B    H  
ATOM   3182  H2  HOH B1054      36.048   6.413  21.654  1.00  0.00      B    H  
ATOM   3183  O   HOH B1055      10.403  11.926   7.366  1.00  0.00      B    O  
ATOM   3184  H1  HOH B1055       9.427  12.098   7.087  1.00  0.00      B    H  
ATOM   3185  H2  HOH B1055      10.782  11.175   6.769  1.00  0.00      B    H  
ATOM   3186  O   HOH B1056      38.332   8.523  15.116  1.00  0.00      B    O  
ATOM   3187  H1  HOH B1056      38.764   7.878  15.726  1.00  0.00      B    H  
ATOM   3188  H2  HOH B1056      37.993   7.970  14.319  1.00  0.00      B    H  
ATOM   3189  O   HOH B1057      18.992  18.807   5.710  1.00  0.00      B    O  
ATOM   3190  H1  HOH B1057      19.216  17.897   5.484  1.00  0.00      B    H  
ATOM   3191  H2  HOH B1057      19.335  18.931   6.712  1.00  0.00      B    H  
ATOM   3192  O   HOH B1058       8.366  36.670  23.530  1.00  0.00      B    O  
ATOM   3193  H1  HOH B1058       8.075  35.744  23.406  1.00  0.00      B    H  
ATOM   3194  H2  HOH B1058       7.612  37.310  23.186  1.00  0.00      B    H  
ATOM   3195  O   HOH B1059      18.982  10.551  28.107  1.00  0.00      B    O  
ATOM   3196  H1  HOH B1059      19.992  10.417  28.047  1.00  0.00      B    H  
ATOM   3197  H2  HOH B1059      18.538   9.629  28.067  1.00  0.00      B    H  
ATOM   3198  O   HOH B1060      17.052   6.111   2.243  1.00  0.00      B    O  
ATOM   3199  H1  HOH B1060      16.383   6.779   2.554  1.00  0.00      B    H  
ATOM   3200  H2  HOH B1060      17.795   5.994   2.967  1.00  0.00      B    H  
ATOM   3201  O   HOH B1061      38.537   4.280   7.391  1.00  0.00      B    O  
ATOM   3202  H1  HOH B1061      39.500   4.291   7.176  1.00  0.00      B    H  
ATOM   3203  H2  HOH B1061      38.143   3.382   7.058  1.00  0.00      B    H  
ATOM   3204  O   HOH B1062       2.629  11.843  19.640  1.00  0.00      B    O  
ATOM   3205  H1  HOH B1062       2.381  11.680  20.630  1.00  0.00      B    H  
ATOM   3206  H2  HOH B1062       3.387  11.202  19.446  1.00  0.00      B    H  
ATOM   3207  O   HOH B1063       5.995   6.813  21.027  1.00  0.00      B    O  
ATOM   3208  H1  HOH B1063       5.959   7.802  21.418  1.00  0.00      B    H  
ATOM   3209  H2  HOH B1063       6.066   6.884  20.019  1.00  0.00      B    H  
ATOM   3210  O   HOH B1064       7.317  24.657  36.784  1.00  0.00      B    O  
ATOM   3211  H1  HOH B1064       6.879  25.511  36.494  1.00  0.00      B    H  
ATOM   3212  H2  HOH B1064       6.604  24.285  37.404  1.00  0.00      B    H  
ATOM   3213  O   HOH B1065      24.186  26.053  22.679  1.00  0.00      B    O  
ATOM   3214  H1  HOH B1065      24.385  25.031  22.760  1.00  0.00      B    H  
ATOM   3215  H2  HOH B1065      24.430  26.547  23.554  1.00  0.00      B    H  
ATOM   3216  O   HOH B1066      28.259  13.370  31.592  1.00  0.00      B    O  
ATOM   3217  H1  HOH B1066      28.574  14.116  30.991  1.00  0.00      B    H  
ATOM   3218  H2  HOH B1066      28.831  13.351  32.403  1.00  0.00      B    H  
ATOM   3219  O   HOH B1067       0.801  11.531   9.191  1.00  0.00      B    O  
ATOM   3220  H1  HOH B1067      -0.118  11.642   9.586  1.00  0.00      B    H  
ATOM   3221  H2  HOH B1067       1.377  11.212   9.942  1.00  0.00      B    H  
ATOM   3222  O   HOH B1068      25.647   6.888  34.832  1.00  0.00      B    O  
ATOM   3223  H1  HOH B1068      26.529   7.338  35.146  1.00  0.00      B    H  
ATOM   3224  H2  HOH B1068      24.998   7.553  34.436  1.00  0.00      B    H  
ATOM   3225  O   HOH B1069      13.744   5.420   0.879  1.00  0.00      B    O  
ATOM   3226  H1  HOH B1069      14.452   4.844   1.286  1.00  0.00      B    H  
ATOM   3227  H2  HOH B1069      13.280   4.926   0.137  1.00  0.00      B    H  
ATOM   3228  O   HOH B1070      15.982  30.160   7.914  1.00  0.00      B    O  
ATOM   3229  H1  HOH B1070      17.003  30.179   8.127  1.00  0.00      B    H  
ATOM   3230  H2  HOH B1070      15.613  29.548   8.545  1.00  0.00      B    H  
ATOM   3231  O   HOH B1071      26.181  35.459   9.897  1.00  0.00      B    O  
ATOM   3232  H1  HOH B1071      25.873  36.368  10.149  1.00  0.00      B    H  
ATOM   3233  H2  HOH B1071      25.389  35.079   9.379  1.00  0.00      B    H  
ATOM   3234  O   HOH B1072       4.492  23.089  13.004  1.00  0.00      B    O  
ATOM   3235  H1  HOH B1072       4.510  24.072  12.734  1.00  0.00      B    H  
ATOM   3236  H2  HOH B1072       5.480  22.727  13.162  1.00  0.00      B    H  
ATOM   3237  O   HOH B1073       9.526  30.760  15.740  1.00  0.00      B    O  
ATOM   3238  H1  HOH B1073       9.635  31.691  16.091  1.00  0.00      B    H  
ATOM   3239  H2  HOH B1073      10.332  30.276  15.972  1.00  0.00      B    H  
ATOM   3240  O   HOH B1074      18.447  30.073   8.955  1.00  0.00      B    O  
ATOM   3241  H1  HOH B1074      18.175  29.299   9.627  1.00  0.00      B    H  
ATOM   3242  H2  HOH B1074      18.925  30.748   9.526  1.00  0.00      B    H  
ATOM   3243  O   HOH B1075       1.268  21.264   7.586  1.00  0.00      B    O  
ATOM   3244  H1  HOH B1075       1.917  20.903   8.217  1.00  0.00      B    H  
ATOM   3245  H2  HOH B1075       0.642  20.564   7.206  1.00  0.00      B    H  
ATOM   3246  O   HOH B1076      14.398  38.757   2.566  1.00  0.00      B    O  
ATOM   3247  H1  HOH B1076      15.154  39.339   2.910  1.00  0.00      B    H  
ATOM   3248  H2  HOH B1076      14.723  37.806   2.255  1.00  0.00      B    H  
ATOM   3249  O   HOH B1077      23.328  15.354  24.815  1.00  0.00      B    O  
ATOM   3250  H1  HOH B1077      23.497  16.292  24.433  1.00  0.00      B    H  
ATOM   3251  H2  HOH B1077      22.442  15.278  25.219  1.00  0.00      B    H  
ATOM   3252  O   HOH B1078      26.719  11.610  17.491  1.00  0.00      B    O  
ATOM   3253  H1  HOH B1078      26.106  11.022  16.963  1.00  0.00      B    H  
ATOM   3254  H2  HOH B1078      27.478  11.766  16.850  1.00  0.00      B    H  
ATOM   3255  O   HOH B1079      34.577  13.010   2.200  1.00  0.00      B    O  
ATOM   3256  H1  HOH B1079      35.221  12.652   1.482  1.00  0.00      B    H  
ATOM   3257  H2  HOH B1079      34.753  12.549   3.105  1.00  0.00      B    H  
ATOM   3258  O   HOH B1080      10.804  22.230   1.403  1.00  0.00      B    O  
ATOM   3259  H1  HOH B1080      10.617  21.305   0.985  1.00  0.00      B    H  
ATOM   3260  H2  HOH B1080      11.616  22.125   2.033  1.00  0.00      B    H  
ATOM   3261  O   HOH B1081      10.524  33.618  38.233  1.00  0.00      B    O  
ATOM   3262  H1  HOH B1081      10.163  33.006  38.950  1.00  0.00      B    H  
ATOM   3263  H2  HOH B1081      10.698  34.508  38.722  1.00  0.00      B    H  
ATOM   3264  O   HOH B1082      29.269  37.670  12.857  1.00  0.00      B    O  
ATOM   3265  H1  HOH B1082      30.184  37.687  13.237  1.00  0.00      B    H  
ATOM   3266  H2  HOH B1082      28.859  38.572  13.091  1.00  0.00      B    H  
ATOM   3267  O   HOH B1083       4.802  26.321   6.411  1.00  0.00      B    O  
ATOM   3268  H1  HOH B1083       5.711  26.487   6.045  1.00  0.00      B    H  
ATOM   3269  H2  HOH B1083       4.716  25.433   6.933  1.00  0.00      B    H  
ATOM   3270  O   HOH B1084      28.959  32.125  34.223  1.00  0.00      B    O  
ATOM   3271  H1  HOH B1084      28.129  32.701  34.552  1.00  0.00      B    H  
ATOM   3272  H2  HOH B1084      29.302  31.647  35.051  1.00  0.00      B    H  
ATOM   3273  O   HOH B1085      16.293  31.276  27.352  1.00  0.00      B    O  
ATOM   3274  H1  HOH B1085      16.237  30.206  27.407  1.00  0.00      B    H  
ATOM   3275  H2  HOH B1085      16.805  31.616  28.111  1.00  0.00      B    H  
ATOM   3276  O   HOH B1086      10.998  24.512  37.932  1.00  0.00      B    O  
ATOM   3277  H1  HOH B1086      10.024  24.494  38.263  1.00  0.00      B    H  
ATOM   3278  H2  HOH B1086      11.224  25.482  37.699  1.00  0.00      B    H  
ATOM   3279  O   HOH B1087       3.825   8.606  10.797  1.00  0.00      B    O  
ATOM   3280  H1  HOH B1087       4.818   8.334  10.862  1.00  0.00      B    H  
ATOM   3281  H2  HOH B1087       3.711   9.540  10.428  1.00  0.00      B    H  
ATOM   3282  O   HOH B1088      23.896  28.716   3.729  1.00  0.00      B    O  
ATOM   3283  H1  HOH B1088      24.320  29.612   3.558  1.00  0.00      B    H  
ATOM   3284  H2  HOH B1088      22.929  28.763   3.591  1.00  0.00      B    H  
ATOM   3285  O   HOH B1089      31.631  30.146   1.118  1.00  0.00      B    O  
ATOM   3286  H1  HOH B1089      32.230  29.702   1.768  1.00  0.00      B    H  
ATOM   3287  H2  HOH B1089      30.621  30.038   1.451  1.00  0.00      B    H  
ATOM   3288  O   HOH B1090       0.884  29.739  13.174  1.00  0.00      B    O  
ATOM   3289  H1  HOH B1090       1.790  30.158  12.848  1.00  0.00      B    H  
ATOM   3290  H2  HOH B1090       0.443  29.132  12.534  1.00  0.00      B    H  
ATOM   3291  O   HOH B1091       0.069  11.075  14.417  1.00  0.00      B    O  
ATOM   3292  H1  HOH B1091       1.077  11.139  14.686  1.00  0.00      B    H  
ATOM   3293  H2  HOH B1091      -0.230  10.129  14.520  1.00  0.00      B    H  
ATOM   3294  O   HOH B1092      25.657  28.073  15.520  1.00  0.00      B    O  
ATOM   3295  H1  HOH B1092      25.985  28.841  15.087  1.00  0.00      B    H  
ATOM   3296  H2  HOH B1092      26.527  27.634  15.877  1.00  0.00      B    H  
ATOM   3297  O   HOH B1093      18.443   3.398  32.963  1.00  0.00      B    O  
ATOM   3298  H1  HOH B1093      18.282   2.920  33.872  1.00  0.00      B    H  
ATOM   3299  H2  HOH B1093      19.458   3.579  32.898  1.00  0.00      B    H  
ATOM   3300  O   HOH B1094      17.384  30.753  17.384  1.00  0.00      B    O  
ATOM   3301  H1  HOH B1094      17.551  29.782  17.030  1.00  0.00      B    H  
ATOM   3302  H2  HOH B1094      17.561  30.708  18.346  1.00  0.00      B    H  
ATOM   3303  O   HOH B1095      30.072  30.318  21.946  1.00  0.00      B    O  
ATOM   3304  H1  HOH B1095      29.694  30.326  20.993  1.00  0.00      B    H  
ATOM   3305  H2  HOH B1095      30.746  31.016  21.989  1.00  0.00      B    H  
ATOM   3306  O   HOH B1096      18.327  28.165  37.341  1.00  0.00      B    O  
ATOM   3307  H1  HOH B1096      17.842  27.801  38.150  1.00  0.00      B    H  
ATOM   3308  H2  HOH B1096      19.272  28.343  37.622  1.00  0.00      B    H  
ATOM   3309  O   HOH B1097      14.271  28.637  38.337  1.00  0.00      B    O  
ATOM   3310  H1  HOH B1097      13.774  28.968  39.167  1.00  0.00      B    H  
ATOM   3311  H2  HOH B1097      15.059  28.107  38.668  1.00  0.00      B    H  
ATOM   3312  O   HOH B1098      21.166  21.540  27.285  1.00  0.00      B    O  
ATOM   3313  H1  HOH B1098      20.336  21.281  27.762  1.00  0.00      B    H  
ATOM   3314  H2  HOH B1098      22.013  21.267  27.822  1.00  0.00      B    H  
ATOM   3315  O   HOH B1099      11.371  16.796  21.299  1.00  0.00      B    O  
ATOM   3316  H1  HOH B1099      11.184  17.727  20.903  1.00  0.00      B    H  
ATOM   3317  H2  HOH B1099      10.479  16.285  21.341  1.00  0.00      B    H  
ATOM   3318  O   HOH B1100      25.519  11.854  23.469  1.00  0.00      B    O  
ATOM   3319  H1  HOH B1100      25.259  12.306  24.324  1.00  0.00      B    H  
ATOM   3320  H2  HOH B1100      26.383  12.370  23.089  1.00  0.00      B    H  
ATOM   3321  O   HOH B1101      18.314   9.794  34.472  1.00  0.00      B    O  
ATOM   3322  H1  HOH B1101      17.699  10.553  34.448  1.00  0.00      B    H  
ATOM   3323  H2  HOH B1101      19.045   9.998  35.104  1.00  0.00      B    H  
ATOM   3324  O   HOH B1102       0.324  20.172  37.287  1.00  0.00      B    O  
ATOM   3325  H1  HOH B1102      -0.238  19.329  37.497  1.00  0.00      B    H  
ATOM   3326  H2  HOH B1102      -0.058  20.945  37.898  1.00  0.00      B    H  
ATOM   3327  O   HOH B1103      19.244  34.873  32.630  1.00  0.00      B    O  
ATOM   3328  H1  HOH B1103      18.807  35.165  31.740  1.00  0.00      B    H  
ATOM   3329  H2  HOH B1103      18.567  34.279  33.169  1.00  0.00      B    H  
ATOM   3330  O   HOH B1104      22.490  30.485  16.068  1.00  0.00      B    O  
ATOM   3331  H1  HOH B1104      22.065  30.394  17.029  1.00  0.00      B    H  
ATOM   3332  H2  HOH B1104      21.923  29.950  15.394  1.00  0.00      B    H  
ATOM   3333  O   HOH B1105      25.709  14.571   9.299  1.00  0.00      B    O  
ATOM   3334  H1  HOH B1105      26.132  15.358   9.730  1.00  0.00      B    H  
ATOM   3335  H2  HOH B1105      24.711  14.710   9.392  1.00  0.00      B    H  
ATOM   3336  O   HOH B1106      25.815  14.836  30.712  1.00  0.00      B    O  
ATOM   3337  H1  HOH B1106      26.560  14.342  31.133  1.00  0.00      B    H  
ATOM   3338  H2  HOH B1106      26.092  15.850  30.850  1.00  0.00      B    H  
ATOM   3339  O   HOH B1107      26.350   9.799  13.315  1.00  0.00      B    O  
ATOM   3340  H1  HOH B1107      27.074   9.365  12.790  1.00  0.00      B    H  
ATOM   3341  H2  HOH B1107      26.409  10.805  13.246  1.00  0.00      B    H  
ATOM   3342  O   HOH B1108      23.910  33.947  34.606  1.00  0.00      B    O  
ATOM   3343  H1  HOH B1108      23.131  34.152  33.995  1.00  0.00      B    H  
ATOM   3344  H2  HOH B1108      23.594  34.205  35.533  1.00  0.00      B    H  
ATOM   3345  O   HOH B1109      11.889  10.056  31.251  1.00  0.00      B    O  
ATOM   3346  H1  HOH B1109      12.655   9.400  31.460  1.00  0.00      B    H  
ATOM   3347  H2  HOH B1109      11.111   9.786  31.860  1.00  0.00      B    H  
ATOM   3348  O   HOH B1110      38.254  15.419  28.550  1.00  0.00      B    O  
ATOM   3349  H1  HOH B1110      39.236  15.535  28.375  1.00  0.00      B    H  
ATOM   3350  H2  HOH B1110      37.966  14.918  27.699  1.00  0.00      B    H  
ATOM   3351  O   HOH B1111      35.479  30.857   4.696  1.00  0.00      B    O  
ATOM   3352  H1  HOH B1111      36.044  30.550   3.905  1.00  0.00      B    H  
ATOM   3353  H2  HOH B1111      36.121  31.537   5.068  1.00  0.00      B    H  
ATOM   3354  O   HOH B1112      22.738   3.547  13.954  1.00  0.00      B    O  
ATOM   3355  H1  HOH B1112      21.856   3.050  13.832  1.00  0.00      B    H  
ATOM   3356  H2  HOH B1112      23.152   3.952  13.112  1.00  0.00      B    H  
ATOM   3357  O   HOH B1113      37.607  17.760   8.497  1.00  0.00      B    O  
ATOM   3358  H1  HOH B1113      38.535  17.437   8.692  1.00  0.00      B    H  
ATOM   3359  H2  HOH B1113      37.020  17.001   8.210  1.00  0.00      B    H  
ATOM   3360  O   HOH B1114       4.641   3.485   8.183  1.00  0.00      B    O  
ATOM   3361  H1  HOH B1114       4.817   2.480   8.007  1.00  0.00      B    H  
ATOM   3362  H2  HOH B1114       3.649   3.626   8.082  1.00  0.00      B    H  
ATOM   3363  O   HOH B1115      19.695   0.533  33.345  1.00  0.00      B    O  
ATOM   3364  H1  HOH B1115      20.031  -0.414  33.492  1.00  0.00      B    H  
ATOM   3365  H2  HOH B1115      20.420   1.029  32.751  1.00  0.00      B    H  
ATOM   3366  O   HOH B1116       7.140  22.300  18.602  1.00  0.00      B    O  
ATOM   3367  H1  HOH B1116       7.582  22.439  19.482  1.00  0.00      B    H  
ATOM   3368  H2  HOH B1116       6.658  21.403  18.499  1.00  0.00      B    H  
ATOM   3369  O   HOH B1117      37.577   3.862  36.899  1.00  0.00      B    O  
ATOM   3370  H1  HOH B1117      37.867   4.812  37.137  1.00  0.00      B    H  
ATOM   3371  H2  HOH B1117      38.356   3.313  37.223  1.00  0.00      B    H  
ATOM   3372  O   HOH B1118      29.468  29.143   4.421  1.00  0.00      B    O  
ATOM   3373  H1  HOH B1118      30.366  28.910   4.048  1.00  0.00      B    H  
ATOM   3374  H2  HOH B1118      29.359  28.701   5.347  1.00  0.00      B    H  
ATOM   3375  O   HOH B1119      24.994  31.085   3.484  1.00  0.00      B    O  
ATOM   3376  H1  HOH B1119      25.916  31.223   3.788  1.00  0.00      B    H  
ATOM   3377  H2  HOH B1119      24.477  31.948   3.454  1.00  0.00      B    H  
ATOM   3378  O   HOH B1120       0.532  16.541  11.713  1.00  0.00      B    O  
ATOM   3379  H1  HOH B1120       0.558  15.520  11.765  1.00  0.00      B    H  
ATOM   3380  H2  HOH B1120      -0.429  16.927  11.947  1.00  0.00      B    H  
ATOM   3381  O   HOH B1121      33.943  23.380  19.711  1.00  0.00      B    O  
ATOM   3382  H1  HOH B1121      33.400  23.990  19.124  1.00  0.00      B    H  
ATOM   3383  H2  HOH B1121      34.342  22.630  19.131  1.00  0.00      B    H  
ATOM   3384  O   HOH B1122       4.934   5.253  26.566  1.00  0.00      B    O  
ATOM   3385  H1  HOH B1122       4.527   5.929  27.117  1.00  0.00      B    H  
ATOM   3386  H2  HOH B1122       4.323   4.967  25.772  1.00  0.00      B    H  
ATOM   3387  O   HOH B1123      33.295  36.691  28.390  1.00  0.00      B    O  
ATOM   3388  H1  HOH B1123      33.508  36.487  27.420  1.00  0.00      B    H  
ATOM   3389  H2  HOH B1123      33.018  37.639  28.604  1.00  0.00      B    H  
ATOM   3390  O   HOH B1124      38.187  12.771  10.932  1.00  0.00      B    O  
ATOM   3391  H1  HOH B1124      37.421  13.052  10.426  1.00  0.00      B    H  
ATOM   3392  H2  HOH B1124      37.901  12.712  11.921  1.00  0.00      B    H  
ATOM   3393  O   HOH B1125      38.219  30.636  10.973  1.00  0.00      B    O  
ATOM   3394  H1  HOH B1125      37.196  30.526  10.839  1.00  0.00      B    H  
ATOM   3395  H2  HOH B1125      38.334  31.066  11.890  1.00  0.00      B    H  
ATOM   3396  O   HOH B1126      14.557   3.286  17.582  1.00  0.00      B    O  
ATOM   3397  H1  HOH B1126      13.834   3.617  18.239  1.00  0.00      B    H  
ATOM   3398  H2  HOH B1126      14.148   2.636  16.927  1.00  0.00      B    H  
ATOM   3399  O   HOH B1127      37.192  20.355  35.982  1.00  0.00      B    O  
ATOM   3400  H1  HOH B1127      37.060  21.192  35.379  1.00  0.00      B    H  
ATOM   3401  H2  HOH B1127      38.144  20.425  36.257  1.00  0.00      B    H  
ATOM   3402  O   HOH B1128      25.781  31.203  20.413  1.00  0.00      B    O  
ATOM   3403  H1  HOH B1128      26.204  30.441  20.841  1.00  0.00      B    H  
ATOM   3404  H2  HOH B1128      26.311  32.010  20.620  1.00  0.00      B    H  
ATOM   3405  O   HOH B1129      38.099  17.807  26.531  1.00  0.00      B    O  
ATOM   3406  H1  HOH B1129      37.169  18.168  26.486  1.00  0.00      B    H  
ATOM   3407  H2  HOH B1129      38.125  16.842  26.957  1.00  0.00      B    H  
ATOM   3408  O   HOH B1130      14.237  23.016  29.189  1.00  0.00      B    O  
ATOM   3409  H1  HOH B1130      14.389  23.752  29.897  1.00  0.00      B    H  
ATOM   3410  H2  HOH B1130      13.590  22.345  29.562  1.00  0.00      B    H  
ATOM   3411  O   HOH B1131      26.642  24.399  13.788  1.00  0.00      B    O  
ATOM   3412  H1  HOH B1131      26.891  23.532  14.267  1.00  0.00      B    H  
ATOM   3413  H2  HOH B1131      25.807  24.849  14.168  1.00  0.00      B    H  
ATOM   3414  O   HOH B1132       0.300  33.512  23.682  1.00  0.00      B    O  
ATOM   3415  H1  HOH B1132       0.560  34.260  24.354  1.00  0.00      B    H  
ATOM   3416  H2  HOH B1132       1.161  33.044  23.377  1.00  0.00      B    H  
ATOM   3417  O   HOH B1133      20.988  12.246  37.424  1.00  0.00      B    O  
ATOM   3418  H1  HOH B1133      20.050  12.051  37.767  1.00  0.00      B    H  
ATOM   3419  H2  HOH B1133      20.873  13.176  37.117  1.00  0.00      B    H  
ATOM   3420  O   HOH B1134       4.551  24.071  20.232  1.00  0.00      B    O  
ATOM   3421  H1  HOH B1134       3.963  24.803  19.868  1.00  0.00      B    H  
ATOM   3422  H2  HOH B1134       4.212  23.174  19.988  1.00  0.00      B    H  
ATOM   3423  O   HOH B1135      13.064  28.920  22.466  1.00  0.00      B    O  
ATOM   3424  H1  HOH B1135      12.111  28.606  22.251  1.00  0.00      B    H  
ATOM   3425  H2  HOH B1135      13.452  28.183  23.066  1.00  0.00      B    H  
ATOM   3426  O   HOH B1136      23.764  10.645   5.827  1.00  0.00      B    O  
ATOM   3427  H1  HOH B1136      24.228  10.907   6.688  1.00  0.00      B    H  
ATOM   3428  H2  HOH B1136      24.529  10.471   5.190  1.00  0.00      B    H  
ATOM   3429  O   HOH B1137       8.710  16.916  28.482  1.00  0.00      B    O  
ATOM   3430  H1  HOH B1137       8.153  16.640  29.322  1.00  0.00      B    H  
ATOM   3431  H2  HOH B1137       9.549  16.266  28.509  1.00  0.00      B    H  
ATOM   3432  O   HOH B1138      25.900  20.561  22.261  1.00  0.00      B    O  
ATOM   3433  H1  HOH B1138      26.868  20.752  22.000  1.00  0.00      B    H  
ATOM   3434  H2  HOH B1138      25.342  20.246  21.427  1.00  0.00      B    H  
ATOM   3435  O   HOH B1139       7.753  12.247   7.152  1.00  0.00      B    O  
ATOM   3436  H1  HOH B1139       7.029  12.416   6.490  1.00  0.00      B    H  
ATOM   3437  H2  HOH B1139       7.857  13.035   7.754  1.00  0.00      B    H  
ATOM   3438  O   HOH B1140      23.706  19.066  26.637  1.00  0.00      B    O  
ATOM   3439  H1  HOH B1140      23.753  19.852  27.270  1.00  0.00      B    H  
ATOM   3440  H2  HOH B1140      24.569  19.133  26.107  1.00  0.00      B    H  
ATOM   3441  O   HOH B1141      18.344  31.060  33.330  1.00  0.00      B    O  
ATOM   3442  H1  HOH B1141      18.260  31.913  33.810  1.00  0.00      B    H  
ATOM   3443  H2  HOH B1141      17.625  30.451  33.652  1.00  0.00      B    H  
ATOM   3444  O   HOH B1142      21.897  14.297  28.503  1.00  0.00      B    O  
ATOM   3445  H1  HOH B1142      22.117  13.477  27.977  1.00  0.00      B    H  
ATOM   3446  H2  HOH B1142      22.589  14.314  29.226  1.00  0.00      B    H  
ATOM   3447  O   HOH B1143      19.301   0.520  16.122  1.00  0.00      B    O  
ATOM   3448  H1  HOH B1143      20.050   0.727  16.804  1.00  0.00      B    H  
ATOM   3449  H2  HOH B1143      18.531   0.284  16.719  1.00  0.00      B    H  
ATOM   3450  O   HOH B1144      29.535  20.930  16.248  1.00  0.00      B    O  
ATOM   3451  H1  HOH B1144      29.283  20.569  15.279  1.00  0.00      B    H  
ATOM   3452  H2  HOH B1144      30.493  21.325  16.261  1.00  0.00      B    H  
ATOM   3453  O   HOH B1145      15.541  30.630  31.580  1.00  0.00      B    O  
ATOM   3454  H1  HOH B1145      15.415  31.247  30.755  1.00  0.00      B    H  
ATOM   3455  H2  HOH B1145      16.011  31.214  32.255  1.00  0.00      B    H  
ATOM   3456  O   HOH B1146      12.827  36.258   9.943  1.00  0.00      B    O  
ATOM   3457  H1  HOH B1146      12.072  36.880   9.855  1.00  0.00      B    H  
ATOM   3458  H2  HOH B1146      12.562  35.472   9.372  1.00  0.00      B    H  
ATOM   3459  O   HOH B1147      31.551  35.982  10.378  1.00  0.00      B    O  
ATOM   3460  H1  HOH B1147      31.861  34.991  10.141  1.00  0.00      B    H  
ATOM   3461  H2  HOH B1147      30.596  36.030  10.142  1.00  0.00      B    H  
ATOM   3462  O   HOH B1148      34.958  10.232  22.855  1.00  0.00      B    O  
ATOM   3463  H1  HOH B1148      35.123  10.191  23.855  1.00  0.00      B    H  
ATOM   3464  H2  HOH B1148      35.002  11.234  22.656  1.00  0.00      B    H  
ATOM   3465  O   HOH B1149      28.231  27.179   8.445  1.00  0.00      B    O  
ATOM   3466  H1  HOH B1149      27.680  27.873   7.912  1.00  0.00      B    H  
ATOM   3467  H2  HOH B1149      27.528  26.599   8.887  1.00  0.00      B    H  
ATOM   3468  O   HOH B1150      23.061   2.729   5.432  1.00  0.00      B    O  
ATOM   3469  H1  HOH B1150      23.621   2.711   4.606  1.00  0.00      B    H  
ATOM   3470  H2  HOH B1150      22.170   3.082   5.235  1.00  0.00      B    H  
ATOM   3471  O   HOH B1151       0.888  16.812   8.967  1.00  0.00      B    O  
ATOM   3472  H1  HOH B1151       1.909  16.919   8.850  1.00  0.00      B    H  
ATOM   3473  H2  HOH B1151       0.723  16.789   9.999  1.00  0.00      B    H  
ATOM   3474  O   HOH B1152      35.439   8.203  38.985  1.00  0.00      B    O  
ATOM   3475  H1  HOH B1152      36.257   8.039  38.459  1.00  0.00      B    H  
ATOM   3476  H2  HOH B1152      34.656   8.258  38.388  1.00  0.00      B    H  
ATOM   3477  O   HOH B1153      19.822  13.836   0.509  1.00  0.00      B    O  
ATOM   3478  H1  HOH B1153      19.419  13.026   0.035  1.00  0.00      B    H  
ATOM   3479  H2  HOH B1153      19.536  13.766   1.507  1.00  0.00      B    H  
ATOM   3480  O   HOH B1154      28.128  16.880   7.107  1.00  0.00      B    O  
ATOM   3481  H1  HOH B1154      28.102  17.722   7.674  1.00  0.00      B    H  
ATOM   3482  H2  HOH B1154      29.070  16.641   6.924  1.00  0.00      B    H  
ATOM   3483  O   HOH B1155      32.686  24.261  10.966  1.00  0.00      B    O  
ATOM   3484  H1  HOH B1155      32.942  23.495  10.324  1.00  0.00      B    H  
ATOM   3485  H2  HOH B1155      32.866  25.094  10.455  1.00  0.00      B    H  
ATOM   3486  O   HOH B1156      10.311  26.747  17.060  1.00  0.00      B    O  
ATOM   3487  H1  HOH B1156       9.587  26.437  17.620  1.00  0.00      B    H  
ATOM   3488  H2  HOH B1156      10.780  27.526  17.561  1.00  0.00      B    H  
ATOM   3489  O   HOH B1157      16.859  35.477  27.846  1.00  0.00      B    O  
ATOM   3490  H1  HOH B1157      17.668  35.105  27.377  1.00  0.00      B    H  
ATOM   3491  H2  HOH B1157      16.619  36.304  27.381  1.00  0.00      B    H  
ATOM   3492  O   HOH B1158      37.751  21.806  28.494  1.00  0.00      B    O  
ATOM   3493  H1  HOH B1158      37.451  21.936  29.473  1.00  0.00      B    H  
ATOM   3494  H2  HOH B1158      37.357  22.539  27.884  1.00  0.00      B    H  
ATOM   3495  O   HOH B1159      31.339  35.209  25.371  1.00  0.00      B    O  
ATOM   3496  H1  HOH B1159      31.355  34.632  24.534  1.00  0.00      B    H  
ATOM   3497  H2  HOH B1159      30.770  34.704  26.084  1.00  0.00      B    H  
ATOM   3498  O   HOH B1160      17.403   4.514  25.885  1.00  0.00      B    O  
ATOM   3499  H1  HOH B1160      18.200   5.058  25.638  1.00  0.00      B    H  
ATOM   3500  H2  HOH B1160      16.663   5.082  26.229  1.00  0.00      B    H  
ATOM   3501  O   HOH B1161       8.613  30.635  22.446  1.00  0.00      B    O  
ATOM   3502  H1  HOH B1161       8.117  31.245  23.141  1.00  0.00      B    H  
ATOM   3503  H2  HOH B1161       7.871  29.945  22.128  1.00  0.00      B    H  
ATOM   3504  O   HOH B1162      23.296   3.908  10.787  1.00  0.00      B    O  
ATOM   3505  H1  HOH B1162      22.485   4.485  10.782  1.00  0.00      B    H  
ATOM   3506  H2  HOH B1162      23.856   4.268  10.007  1.00  0.00      B    H  
ATOM   3507  O   HOH B1163       6.957  14.825   4.777  1.00  0.00      B    O  
ATOM   3508  H1  HOH B1163       6.345  15.211   5.506  1.00  0.00      B    H  
ATOM   3509  H2  HOH B1163       6.473  14.116   4.204  1.00  0.00      B    H  
ATOM   3510  O   HOH B1164      19.562  18.533  34.555  1.00  0.00      B    O  
ATOM   3511  H1  HOH B1164      18.584  18.357  34.540  1.00  0.00      B    H  
ATOM   3512  H2  HOH B1164      19.949  17.952  33.851  1.00  0.00      B    H  
ATOM   3513  O   HOH B1165       5.903   9.245  13.799  1.00  0.00      B    O  
ATOM   3514  H1  HOH B1165       5.056   8.818  13.469  1.00  0.00      B    H  
ATOM   3515  H2  HOH B1165       6.533   9.421  13.067  1.00  0.00      B    H  
ATOM   3516  O   HOH B1166      21.439  18.377  25.334  1.00  0.00      B    O  
ATOM   3517  H1  HOH B1166      22.414  18.426  25.714  1.00  0.00      B    H  
ATOM   3518  H2  HOH B1166      20.902  19.025  25.848  1.00  0.00      B    H  
ATOM   3519  O   HOH B1167      33.772  13.959  20.152  1.00  0.00      B    O  
ATOM   3520  H1  HOH B1167      32.895  13.565  19.931  1.00  0.00      B    H  
ATOM   3521  H2  HOH B1167      34.107  14.388  19.293  1.00  0.00      B    H  
ATOM   3522  O   HOH B1168       8.335  28.247  15.425  1.00  0.00      B    O  
ATOM   3523  H1  HOH B1168       8.507  29.221  15.439  1.00  0.00      B    H  
ATOM   3524  H2  HOH B1168       8.832  27.812  16.218  1.00  0.00      B    H  
ATOM   3525  O   HOH B1169      37.011  20.888   5.936  1.00  0.00      B    O  
ATOM   3526  H1  HOH B1169      36.403  20.735   6.729  1.00  0.00      B    H  
ATOM   3527  H2  HOH B1169      37.210  21.857   5.912  1.00  0.00      B    H  
ATOM   3528  O   HOH B1170      33.199  35.871  31.438  1.00  0.00      B    O  
ATOM   3529  H1  HOH B1170      32.408  35.479  31.935  1.00  0.00      B    H  
ATOM   3530  H2  HOH B1170      33.069  35.687  30.484  1.00  0.00      B    H  
ATOM   3531  O   HOH B1171      11.682   7.707  13.615  1.00  0.00      B    O  
ATOM   3532  H1  HOH B1171      11.883   6.996  14.319  1.00  0.00      B    H  
ATOM   3533  H2  HOH B1171      11.352   8.565  14.082  1.00  0.00      B    H  
ATOM   3534  O   HOH B1172      15.979  28.188  19.602  1.00  0.00      B    O  
ATOM   3535  H1  HOH B1172      15.641  27.250  19.797  1.00  0.00      B    H  
ATOM   3536  H2  HOH B1172      16.652  28.478  20.353  1.00  0.00      B    H  
ATOM   3537  O   HOH B1173      28.242  37.677  37.222  1.00  0.00      B    O  
ATOM   3538  H1  HOH B1173      28.800  36.806  37.484  1.00  0.00      B    H  
ATOM   3539  H2  HOH B1173      27.764  37.984  38.051  1.00  0.00      B    H  
ATOM   3540  O   HOH B1174       8.026  38.633  38.613  1.00  0.00      B    O  
ATOM   3541  H1  HOH B1174       8.119  39.313  37.782  1.00  0.00      B    H  
ATOM   3542  H2  HOH B1174       7.057  38.683  38.853  1.00  0.00      B    H  
ATOM   3543  O   HOH B1175      27.354  20.037  12.543  1.00  0.00      B    O  
ATOM   3544  H1  HOH B1175      27.983  19.526  11.917  1.00  0.00      B    H  
ATOM   3545  H2  HOH B1175      27.041  20.864  12.086  1.00  0.00      B    H  
ATOM   3546  O   HOH B1176      32.046  38.132  13.790  1.00  0.00      B    O  
ATOM   3547  H1  HOH B1176      32.781  38.327  13.054  1.00  0.00      B    H  
ATOM   3548  H2  HOH B1176      31.739  39.028  14.148  1.00  0.00      B    H  
ATOM   3549  O   HOH B1177      21.066  25.161  32.603  1.00  0.00      B    O  
ATOM   3550  H1  HOH B1177      21.799  25.862  32.673  1.00  0.00      B    H  
ATOM   3551  H2  HOH B1177      21.164  24.705  31.673  1.00  0.00      B    H  
ATOM   3552  O   HOH B1178      33.465  25.761  30.352  1.00  0.00      B    O  
ATOM   3553  H1  HOH B1178      33.213  25.104  31.057  1.00  0.00      B    H  
ATOM   3554  H2  HOH B1178      32.674  26.371  30.219  1.00  0.00      B    H  
ATOM   3555  O   HOH B1179      15.203  32.842  33.674  1.00  0.00      B    O  
ATOM   3556  H1  HOH B1179      15.208  33.589  33.021  1.00  0.00      B    H  
ATOM   3557  H2  HOH B1179      14.661  33.098  34.441  1.00  0.00      B    H  
ATOM   3558  O   HOH B1180      15.119  17.191   9.641  1.00  0.00      B    O  
ATOM   3559  H1  HOH B1180      15.707  16.484  10.044  1.00  0.00      B    H  
ATOM   3560  H2  HOH B1180      14.592  16.797   8.931  1.00  0.00      B    H  
ATOM   3561  O   HOH B1181      17.498  36.056  23.171  1.00  0.00      B    O  
ATOM   3562  H1  HOH B1181      17.434  36.091  22.125  1.00  0.00      B    H  
ATOM   3563  H2  HOH B1181      16.598  35.694  23.463  1.00  0.00      B    H  
ATOM   3564  O   HOH B1182       6.801  26.975  31.905  1.00  0.00      B    O  
ATOM   3565  H1  HOH B1182       7.179  26.294  32.579  1.00  0.00      B    H  
ATOM   3566  H2  HOH B1182       5.956  26.652  31.567  1.00  0.00      B    H  
ATOM   3567  O   HOH B1183       5.973  20.358  31.727  1.00  0.00      B    O  
ATOM   3568  H1  HOH B1183       5.751  21.067  32.405  1.00  0.00      B    H  
ATOM   3569  H2  HOH B1183       5.612  19.453  32.067  1.00  0.00      B    H  
ATOM   3570  O   HOH B1184      31.507  25.244   6.182  1.00  0.00      B    O  
ATOM   3571  H1  HOH B1184      30.562  24.900   6.121  1.00  0.00      B    H  
ATOM   3572  H2  HOH B1184      31.465  26.090   6.824  1.00  0.00      B    H  
ATOM   3573  O   HOH B1185      33.928   6.287  17.278  1.00  0.00      B    O  
ATOM   3574  H1  HOH B1185      33.877   6.271  16.298  1.00  0.00      B    H  
ATOM   3575  H2  HOH B1185      34.131   7.289  17.606  1.00  0.00      B    H  
ATOM   3576  O   HOH B1186       2.557   7.728  26.232  1.00  0.00      B    O  
ATOM   3577  H1  HOH B1186       2.636   7.703  27.280  1.00  0.00      B    H  
ATOM   3578  H2  HOH B1186       1.573   7.686  26.031  1.00  0.00      B    H  
ATOM   3579  O   HOH B1187      26.693  26.758  37.946  1.00  0.00      B    O  
ATOM   3580  H1  HOH B1187      26.014  26.014  37.784  1.00  0.00      B    H  
ATOM   3581  H2  HOH B1187      27.380  26.600  37.309  1.00  0.00      B    H  
ATOM   3582  O   HOH B1188      10.395   7.766  17.546  1.00  0.00      B    O  
ATOM   3583  H1  HOH B1188      10.603   7.073  16.820  1.00  0.00      B    H  
ATOM   3584  H2  HOH B1188      11.270   7.867  18.047  1.00  0.00      B    H  
ATOM   3585  O   HOH B1189      34.107  29.975  19.138  1.00  0.00      B    O  
ATOM   3586  H1  HOH B1189      34.793  30.608  18.665  1.00  0.00      B    H  
ATOM   3587  H2  HOH B1189      33.229  29.980  18.523  1.00  0.00      B    H  
ATOM   3588  O   HOH B1190      13.351   7.678  21.638  1.00  0.00      B    O  
ATOM   3589  H1  HOH B1190      12.923   7.153  22.373  1.00  0.00      B    H  
ATOM   3590  H2  HOH B1190      14.313   7.347  21.533  1.00  0.00      B    H  
ATOM   3591  O   HOH B1191      36.586   0.642   9.698  1.00  0.00      B    O  
ATOM   3592  H1  HOH B1191      36.521   1.633  10.042  1.00  0.00      B    H  
ATOM   3593  H2  HOH B1191      37.273   0.177  10.267  1.00  0.00      B    H  
ATOM   3594  O   HOH B1192       7.184  23.835  28.163  1.00  0.00      B    O  
ATOM   3595  H1  HOH B1192       7.841  23.351  27.524  1.00  0.00      B    H  
ATOM   3596  H2  HOH B1192       6.589  23.077  28.598  1.00  0.00      B    H  
ATOM   3597  O   HOH B1193      33.042   0.083  34.432  1.00  0.00      B    O  
ATOM   3598  H1  HOH B1193      33.733   0.806  34.632  1.00  0.00      B    H  
ATOM   3599  H2  HOH B1193      33.503  -0.842  34.514  1.00  0.00      B    H  
ATOM   3600  O   HOH B1194      37.414   7.653  32.395  1.00  0.00      B    O  
ATOM   3601  H1  HOH B1194      36.856   7.416  33.231  1.00  0.00      B    H  
ATOM   3602  H2  HOH B1194      37.298   6.888  31.747  1.00  0.00      B    H  
ATOM   3603  O   HOH B1195      23.742   0.458  15.363  1.00  0.00      B    O  
ATOM   3604  H1  HOH B1195      22.762   0.742  15.242  1.00  0.00      B    H  
ATOM   3605  H2  HOH B1195      23.744  -0.310  16.057  1.00  0.00      B    H  
ATOM   3606  O   HOH B1196      10.198   7.363   7.289  1.00  0.00      B    O  
ATOM   3607  H1  HOH B1196      11.144   7.763   7.340  1.00  0.00      B    H  
ATOM   3608  H2  HOH B1196      10.066   6.779   8.085  1.00  0.00      B    H  
ATOM   3609  O   HOH B1197      20.814  14.994  26.104  1.00  0.00      B    O  
ATOM   3610  H1  HOH B1197      21.190  14.793  27.045  1.00  0.00      B    H  
ATOM   3611  H2  HOH B1197      19.810  14.988  26.269  1.00  0.00      B    H  
ATOM   3612  O   HOH B1198      23.588  38.064  17.588  1.00  0.00      B    O  
ATOM   3613  H1  HOH B1198      23.506  37.102  17.318  1.00  0.00      B    H  
ATOM   3614  H2  HOH B1198      22.899  38.107  18.336  1.00  0.00      B    H  
ATOM   3615  O   HOH B1199      36.382  34.120  26.334  1.00  0.00      B    O  
ATOM   3616  H1  HOH B1199      35.683  34.649  26.877  1.00  0.00      B    H  
ATOM   3617  H2  HOH B1199      36.936  33.593  27.015  1.00  0.00      B    H  
ATOM   3618  O   HOH B1200       8.314  20.623  24.591  1.00  0.00      B    O  
ATOM   3619  H1  HOH B1200       7.713  20.130  25.223  1.00  0.00      B    H  
ATOM   3620  H2  HOH B1200       8.648  19.950  23.934  1.00  0.00      B    H  
ATOM   3621  O   HOH B1201       0.129  21.325  14.154  1.00  0.00      B    O  
ATOM   3622  H1  HOH B1201      -0.041  20.408  14.495  1.00  0.00      B    H  
ATOM   3623  H2  HOH B1201       1.132  21.319  13.868  1.00  0.00      B    H  
ATOM   3624  O   HOH B1202      22.338  16.623   6.299  1.00  0.00      B    O  
ATOM   3625  H1  HOH B1202      22.626  17.458   6.813  1.00  0.00      B    H  
ATOM   3626  H2  HOH B1202      23.217  16.350   5.792  1.00  0.00      B    H  
ATOM   3627  O   HOH B1203      28.345   8.952  11.448  1.00  0.00      B    O  
ATOM   3628  H1  HOH B1203      28.957   8.865  12.271  1.00  0.00      B    H  
ATOM   3629  H2  HOH B1203      27.920   8.118  11.226  1.00  0.00      B    H  
ATOM   3630  O   HOH B1204      16.511   6.199  35.933  1.00  0.00      B    O  
ATOM   3631  H1  HOH B1204      16.336   6.420  36.935  1.00  0.00      B    H  
ATOM   3632  H2  HOH B1204      17.426   5.804  35.916  1.00  0.00      B    H  
ATOM   3633  O   HOH B1205      17.663  21.435  22.259  1.00  0.00      B    O  
ATOM   3634  H1  HOH B1205      17.597  20.413  22.170  1.00  0.00      B    H  
ATOM   3635  H2  HOH B1205      17.892  21.580  23.212  1.00  0.00      B    H  
ATOM   3636  O   HOH B1206       9.448   2.639  39.144  1.00  0.00      B    O  
ATOM   3637  H1  HOH B1206       9.244   1.893  38.560  1.00  0.00      B    H  
ATOM   3638  H2  HOH B1206       9.386   3.485  38.571  1.00  0.00      B    H  
ATOM   3639  O   HOH B1207      31.016  22.976  34.811  1.00  0.00      B    O  
ATOM   3640  H1  HOH B1207      30.994  23.460  35.700  1.00  0.00      B    H  
ATOM   3641  H2  HOH B1207      31.592  22.134  34.974  1.00  0.00      B    H  
ATOM   3642  O   HOH B1208      25.857   6.780  13.265  1.00  0.00      B    O  
ATOM   3643  H1  HOH B1208      26.155   6.023  12.738  1.00  0.00      B    H  
ATOM   3644  H2  HOH B1208      24.878   6.945  13.063  1.00  0.00      B    H  
ATOM   3645  O   HOH B1209      23.251  14.961  33.100  1.00  0.00      B    O  
ATOM   3646  H1  HOH B1209      23.449  15.939  32.949  1.00  0.00      B    H  
ATOM   3647  H2  HOH B1209      22.729  14.982  33.929  1.00  0.00      B    H  
ATOM   3648  O   HOH B1210      10.983  14.619   7.870  1.00  0.00      B    O  
ATOM   3649  H1  HOH B1210      11.016  13.650   7.567  1.00  0.00      B    H  
ATOM   3650  H2  HOH B1210      11.809  15.059   7.483  1.00  0.00      B    H  
ATOM   3651  O   HOH B1211      15.552  12.769  15.204  1.00  0.00      B    O  
ATOM   3652  H1  HOH B1211      16.518  12.881  15.440  1.00  0.00      B    H  
ATOM   3653  H2  HOH B1211      15.357  11.735  15.420  1.00  0.00      B    H  
ATOM   3654  O   HOH B1212       6.185  37.646  22.034  1.00  0.00      B    O  
ATOM   3655  H1  HOH B1212       6.410  36.765  21.543  1.00  0.00      B    H  
ATOM   3656  H2  HOH B1212       5.176  37.773  22.088  1.00  0.00      B    H  
ATOM   3657  O   HOH B1213       7.122  22.349  13.457  1.00  0.00      B    O  
ATOM   3658  H1  HOH B1213       6.738  21.603  14.065  1.00  0.00      B    H  
ATOM   3659  H2  HOH B1213       8.132  22.334  13.631  1.00  0.00      B    H  
ATOM   3660  O   HOH B1214      11.023  24.819   2.964  1.00  0.00      B    O  
ATOM   3661  H1  HOH B1214      11.998  24.711   3.286  1.00  0.00      B    H  
ATOM   3662  H2  HOH B1214      10.893  24.148   2.226  1.00  0.00      B    H  
ATOM   3663  O   HOH B1215       0.323  17.157  18.550  1.00  0.00      B    O  
ATOM   3664  H1  HOH B1215       0.405  16.195  18.258  1.00  0.00      B    H  
ATOM   3665  H2  HOH B1215      -0.441  17.548  17.983  1.00  0.00      B    H  
ATOM   3666  O   HOH B1216      14.276  32.074  28.818  1.00  0.00      B    O  
ATOM   3667  H1  HOH B1216      13.332  32.003  28.602  1.00  0.00      B    H  
ATOM   3668  H2  HOH B1216      14.857  31.903  28.003  1.00  0.00      B    H  
ATOM   3669  O   HOH B1217      13.590   3.606  37.317  1.00  0.00      B    O  
ATOM   3670  H1  HOH B1217      14.490   3.181  37.567  1.00  0.00      B    H  
ATOM   3671  H2  HOH B1217      12.971   2.787  37.094  1.00  0.00      B    H  
ATOM   3672  O   HOH B1218      17.046  32.256   0.462  1.00  0.00      B    O  
ATOM   3673  H1  HOH B1218      17.836  32.380   1.093  1.00  0.00      B    H  
ATOM   3674  H2  HOH B1218      16.244  32.492   1.115  1.00  0.00      B    H  
ATOM   3675  O   HOH B1219      30.841  32.175  36.387  1.00  0.00      B    O  
ATOM   3676  H1  HOH B1219      31.570  31.531  36.110  1.00  0.00      B    H  
ATOM   3677  H2  HOH B1219      31.348  33.085  36.365  1.00  0.00      B    H  
ATOM   3678  O   HOH B1220       4.724  21.120   3.624  1.00  0.00      B    O  
ATOM   3679  H1  HOH B1220       5.141  20.662   4.343  1.00  0.00      B    H  
ATOM   3680  H2  HOH B1220       4.808  22.080   3.694  1.00  0.00      B    H  
ATOM   3681  O   HOH B1221       3.362  20.061   1.289  1.00  0.00      B    O  
ATOM   3682  H1  HOH B1221       2.532  19.551   1.456  1.00  0.00      B    H  
ATOM   3683  H2  HOH B1221       3.666  20.482   2.137  1.00  0.00      B    H  
ATOM   3684  O   HOH B1222      10.040  11.678   1.569  1.00  0.00      B    O  
ATOM   3685  H1  HOH B1222       9.974  11.541   2.606  1.00  0.00      B    H  
ATOM   3686  H2  HOH B1222       9.529  12.539   1.426  1.00  0.00      B    H  
ATOM   3687  O   HOH B1223      36.577   9.070  20.702  1.00  0.00      B    O  
ATOM   3688  H1  HOH B1223      37.279   8.647  21.366  1.00  0.00      B    H  
ATOM   3689  H2  HOH B1223      35.837   9.568  21.255  1.00  0.00      B    H  
ATOM   3690  O   HOH B1224      27.437  20.638  26.710  1.00  0.00      B    O  
ATOM   3691  H1  HOH B1224      27.009  19.937  26.077  1.00  0.00      B    H  
ATOM   3692  H2  HOH B1224      28.235  20.195  27.107  1.00  0.00      B    H  
ATOM   3693  O   HOH B1225       5.906  25.475  26.352  1.00  0.00      B    O  
ATOM   3694  H1  HOH B1225       6.561  24.855  26.864  1.00  0.00      B    H  
ATOM   3695  H2  HOH B1225       5.237  25.838  27.006  1.00  0.00      B    H  
ATOM   3696  O   HOH B1226       6.996   3.881  11.771  1.00  0.00      B    O  
ATOM   3697  H1  HOH B1226       7.669   4.564  11.332  1.00  0.00      B    H  
ATOM   3698  H2  HOH B1226       6.070   4.268  11.557  1.00  0.00      B    H  
ATOM   3699  O   HOH B1227      20.210  10.546   2.520  1.00  0.00      B    O  
ATOM   3700  H1  HOH B1227      19.950   9.767   1.943  1.00  0.00      B    H  
ATOM   3701  H2  HOH B1227      21.214  10.532   2.663  1.00  0.00      B    H  
ATOM   3702  O   HOH B1228      14.860  11.820  12.284  1.00  0.00      B    O  
ATOM   3703  H1  HOH B1228      15.510  11.221  11.729  1.00  0.00      B    H  
ATOM   3704  H2  HOH B1228      15.343  12.087  13.082  1.00  0.00      B    H  
ATOM   3705  O   HOH B1229       9.042  15.566  21.489  1.00  0.00      B    O  
ATOM   3706  H1  HOH B1229       8.550  14.781  21.041  1.00  0.00      B    H  
ATOM   3707  H2  HOH B1229       9.095  15.333  22.447  1.00  0.00      B    H  
ATOM   3708  O   HOH B1230       3.517   2.431  21.959  1.00  0.00      B    O  
ATOM   3709  H1  HOH B1230       3.043   1.769  21.341  1.00  0.00      B    H  
ATOM   3710  H2  HOH B1230       4.329   2.798  21.439  1.00  0.00      B    H  
ATOM   3711  O   HOH B1231      21.424  33.894  12.405  1.00  0.00      B    O  
ATOM   3712  H1  HOH B1231      21.775  34.784  12.779  1.00  0.00      B    H  
ATOM   3713  H2  HOH B1231      21.794  33.138  12.968  1.00  0.00      B    H  
ATOM   3714  O   HOH B1232       1.050  23.244  30.242  1.00  0.00      B    O  
ATOM   3715  H1  HOH B1232       0.397  22.721  29.688  1.00  0.00      B    H  
ATOM   3716  H2  HOH B1232       1.227  23.977  29.629  1.00  0.00      B    H  
ATOM   3717  O   HOH B1233      16.241  20.016  37.095  1.00  0.00      B    O  
ATOM   3718  H1  HOH B1233      15.531  20.709  37.050  1.00  0.00      B    H  
ATOM   3719  H2  HOH B1233      15.941  19.186  37.619  1.00  0.00      B    H  
ATOM   3720  O   HOH B1234       3.153  38.189  29.798  1.00  0.00      B    O  
ATOM   3721  H1  HOH B1234       3.440  39.021  29.327  1.00  0.00      B    H  
ATOM   3722  H2  HOH B1234       3.931  37.511  29.806  1.00  0.00      B    H  
ATOM   3723  O   HOH B1235      27.023  29.469  27.815  1.00  0.00      B    O  
ATOM   3724  H1  HOH B1235      27.639  29.040  27.101  1.00  0.00      B    H  
ATOM   3725  H2  HOH B1235      26.981  28.813  28.574  1.00  0.00      B    H  
ATOM   3726  O   HOH B1236      22.408  24.905  20.068  1.00  0.00      B    O  
ATOM   3727  H1  HOH B1236      22.348  23.950  20.091  1.00  0.00      B    H  
ATOM   3728  H2  HOH B1236      21.607  25.297  20.562  1.00  0.00      B    H  
ATOM   3729  O   HOH B1237      23.754  18.772  35.193  1.00  0.00      B    O  
ATOM   3730  H1  HOH B1237      23.093  19.369  35.738  1.00  0.00      B    H  
ATOM   3731  H2  HOH B1237      23.255  17.901  35.029  1.00  0.00      B    H  
ATOM   3732  O   HOH B1238      16.056   2.167  37.946  1.00  0.00      B    O  
ATOM   3733  H1  HOH B1238      16.220   1.155  38.000  1.00  0.00      B    H  
ATOM   3734  H2  HOH B1238      16.517   2.614  38.739  1.00  0.00      B    H  
ATOM   3735  O   HOH B1239       5.990  12.246  10.659  1.00  0.00      B    O  
ATOM   3736  H1  HOH B1239       5.684  12.861   9.973  1.00  0.00      B    H  
ATOM   3737  H2  HOH B1239       6.088  12.835  11.482  1.00  0.00      B    H  
ATOM   3738  O   HOH B1240      27.814   9.078   6.296  1.00  0.00      B    O  
ATOM   3739  H1  HOH B1240      28.810   9.127   6.184  1.00  0.00      B    H  
ATOM   3740  H2  HOH B1240      27.591   9.582   7.160  1.00  0.00      B    H  
ATOM   3741  O   HOH B1241      37.290  18.358  17.394  1.00  0.00      B    O  
ATOM   3742  H1  HOH B1241      36.493  17.925  16.938  1.00  0.00      B    H  
ATOM   3743  H2  HOH B1241      36.896  19.177  17.951  1.00  0.00      B    H  
ATOM   3744  O   HOH B1242      34.630  13.496  34.732  1.00  0.00      B    O  
ATOM   3745  H1  HOH B1242      35.092  14.359  34.725  1.00  0.00      B    H  
ATOM   3746  H2  HOH B1242      35.322  12.841  34.536  1.00  0.00      B    H  
ATOM   3747  O   HOH B1243      19.109  19.033  17.353  1.00  0.00      B    O  
ATOM   3748  H1  HOH B1243      19.313  18.066  17.294  1.00  0.00      B    H  
ATOM   3749  H2  HOH B1243      19.103  19.272  18.331  1.00  0.00      B    H  
ATOM   3750  O   HOH B1244      25.878  21.655  32.528  1.00  0.00      B    O  
ATOM   3751  H1  HOH B1244      25.458  21.034  31.806  1.00  0.00      B    H  
ATOM   3752  H2  HOH B1244      25.164  21.707  33.261  1.00  0.00      B    H  
ATOM   3753  O   HOH B1245      -0.270  20.806  31.943  1.00  0.00      B    O  
ATOM   3754  H1  HOH B1245       0.612  21.182  32.356  1.00  0.00      B    H  
ATOM   3755  H2  HOH B1245      -0.010  20.177  31.222  1.00  0.00      B    H  
ATOM   3756  O   HOH B1246       3.135   7.047  33.097  1.00  0.00      B    O  
ATOM   3757  H1  HOH B1246       4.077   7.364  32.974  1.00  0.00      B    H  
ATOM   3758  H2  HOH B1246       2.660   7.182  32.207  1.00  0.00      B    H  
ATOM   3759  O   HOH B1247      18.927  13.134   8.804  1.00  0.00      B    O  
ATOM   3760  H1  HOH B1247      18.996  14.008   8.241  1.00  0.00      B    H  
ATOM   3761  H2  HOH B1247      19.057  13.432   9.813  1.00  0.00      B    H  
ATOM   3762  O   HOH B1248      17.666  24.629  18.060  1.00  0.00      B    O  
ATOM   3763  H1  HOH B1248      18.382  25.296  17.785  1.00  0.00      B    H  
ATOM   3764  H2  HOH B1248      17.832  24.411  19.054  1.00  0.00      B    H  
ATOM   3765  O   HOH B1249      38.985  37.499  26.704  1.00  0.00      B    O  
ATOM   3766  H1  HOH B1249      39.428  36.988  25.917  1.00  0.00      B    H  
ATOM   3767  H2  HOH B1249      37.964  37.548  26.575  1.00  0.00      B    H  
ATOM   3768  O   HOH B1250      22.950  19.817  18.568  1.00  0.00      B    O  
ATOM   3769  H1  HOH B1250      22.312  19.370  19.220  1.00  0.00      B    H  
ATOM   3770  H2  HOH B1250      23.681  19.097  18.441  1.00  0.00      B    H  
ATOM   3771  O   HOH B1251       2.380  25.940   1.907  1.00  0.00      B    O  
ATOM   3772  H1  HOH B1251       3.357  25.799   1.614  1.00  0.00      B    H  
ATOM   3773  H2  HOH B1251       2.071  26.916   1.703  1.00  0.00      B    H  
ATOM   3774  O   HOH B1252      18.596  22.147  13.015  1.00  0.00      B    O  
ATOM   3775  H1  HOH B1252      18.133  21.290  12.740  1.00  0.00      B    H  
ATOM   3776  H2  HOH B1252      19.628  22.019  13.043  1.00  0.00      B    H  
ATOM   3777  O   HOH B1253      26.539   7.593   9.575  1.00  0.00      B    O  
ATOM   3778  H1  HOH B1253      26.844   8.534   9.835  1.00  0.00      B    H  
ATOM   3779  H2  HOH B1253      25.506   7.534   9.540  1.00  0.00      B    H  
ATOM   3780  O   HOH B1254      25.698  14.081  28.026  1.00  0.00      B    O  
ATOM   3781  H1  HOH B1254      25.926  14.106  29.027  1.00  0.00      B    H  
ATOM   3782  H2  HOH B1254      25.692  15.020  27.645  1.00  0.00      B    H  
ATOM   3783  O   HOH B1255      15.389   5.748  27.932  1.00  0.00      B    O  
ATOM   3784  H1  HOH B1255      14.878   4.865  28.076  1.00  0.00      B    H  
ATOM   3785  H2  HOH B1255      16.273   5.649  28.370  1.00  0.00      B    H  
ATOM   3786  O   HOH B1256      15.094  25.867  20.430  1.00  0.00      B    O  
ATOM   3787  H1  HOH B1256      15.283  25.208  21.146  1.00  0.00      B    H  
ATOM   3788  H2  HOH B1256      14.216  25.565  19.979  1.00  0.00      B    H  
ATOM   3789  O   HOH B1257      36.678  15.384  19.576  1.00  0.00      B    O  
ATOM   3790  H1  HOH B1257      36.614  16.303  19.977  1.00  0.00      B    H  
ATOM   3791  H2  HOH B1257      37.393  14.865  20.064  1.00  0.00      B    H  
ATOM   3792  O   HOH B1258      20.572  30.698  18.287  1.00  0.00      B    O  
ATOM   3793  H1  HOH B1258      21.269  30.264  18.940  1.00  0.00      B    H  
ATOM   3794  H2  HOH B1258      19.678  30.615  18.787  1.00  0.00      B    H  
ATOM   3795  O   HOH B1259      28.842   0.403   0.871  1.00  0.00      B    O  
ATOM   3796  H1  HOH B1259      29.298  -0.463   1.163  1.00  0.00      B    H  
ATOM   3797  H2  HOH B1259      28.809   0.985   1.740  1.00  0.00      B    H  
ATOM   3798  O   HOH B1260      14.765  29.398  34.553  1.00  0.00      B    O  
ATOM   3799  H1  HOH B1260      15.376  29.624  35.365  1.00  0.00      B    H  
ATOM   3800  H2  HOH B1260      15.207  29.742  33.717  1.00  0.00      B    H  
ATOM   3801  O   HOH B1261      34.841   0.923  13.043  1.00  0.00      B    O  
ATOM   3802  H1  HOH B1261      34.608   1.929  13.025  1.00  0.00      B    H  
ATOM   3803  H2  HOH B1261      34.928   0.665  12.046  1.00  0.00      B    H  
ATOM   3804  O   HOH B1262      39.044  33.692  36.096  1.00  0.00      B    O  
ATOM   3805  H1  HOH B1262      39.066  34.695  36.057  1.00  0.00      B    H  
ATOM   3806  H2  HOH B1262      38.872  33.312  35.144  1.00  0.00      B    H  
ATOM   3807  O   HOH B1263      20.052  16.391  19.152  1.00  0.00      B    O  
ATOM   3808  H1  HOH B1263      19.158  16.553  19.742  1.00  0.00      B    H  
ATOM   3809  H2  HOH B1263      20.866  16.538  19.742  1.00  0.00      B    H  
ATOM   3810  O   HOH B1264      21.789  12.674   6.178  1.00  0.00      B    O  
ATOM   3811  H1  HOH B1264      21.851  13.118   5.272  1.00  0.00      B    H  
ATOM   3812  H2  HOH B1264      22.443  11.883   6.197  1.00  0.00      B    H  
ATOM   3813  O   HOH B1265      11.884  20.702  28.288  1.00  0.00      B    O  
ATOM   3814  H1  HOH B1265      10.874  20.597  28.351  1.00  0.00      B    H  
ATOM   3815  H2  HOH B1265      12.232  19.941  28.793  1.00  0.00      B    H  
ATOM   3816  O   HOH B1266      31.262  14.522  22.308  1.00  0.00      B    O  
ATOM   3817  H1  HOH B1266      32.155  14.568  22.861  1.00  0.00      B    H  
ATOM   3818  H2  HOH B1266      31.612  14.093  21.490  1.00  0.00      B    H  
ATOM   3819  O   HOH B1267      17.406  22.609  33.913  1.00  0.00      B    O  
ATOM   3820  H1  HOH B1267      18.184  23.018  34.446  1.00  0.00      B    H  
ATOM   3821  H2  HOH B1267      16.560  22.649  34.476  1.00  0.00      B    H  
ATOM   3822  O   HOH B1268      20.367  10.562   9.062  1.00  0.00      B    O  
ATOM   3823  H1  HOH B1268      19.714   9.805   8.965  1.00  0.00      B    H  
ATOM   3824  H2  HOH B1268      19.935  11.471   9.085  1.00  0.00      B    H  
ATOM   3825  O   HOH B1269       1.717  10.772   3.047  1.00  0.00      B    O  
ATOM   3826  H1  HOH B1269       0.786  11.049   2.811  1.00  0.00      B    H  
ATOM   3827  H2  HOH B1269       2.376  11.498   2.779  1.00  0.00      B    H  
ATOM   3828  O   HOH B1270      27.872  12.831  22.402  1.00  0.00      B    O  
ATOM   3829  H1  HOH B1270      28.498  12.083  22.104  1.00  0.00      B    H  
ATOM   3830  H2  HOH B1270      28.129  13.651  21.884  1.00  0.00      B    H  
ATOM   3831  O   HOH B1271      28.754   0.929  33.732  1.00  0.00      B    O  
ATOM   3832  H1  HOH B1271      29.226   0.405  33.040  1.00  0.00      B    H  
ATOM   3833  H2  HOH B1271      29.296   0.711  34.562  1.00  0.00      B    H  
ATOM   3834  O   HOH B1272      21.412  14.794   7.894  1.00  0.00      B    O  
ATOM   3835  H1  HOH B1272      21.811  15.425   7.136  1.00  0.00      B    H  
ATOM   3836  H2  HOH B1272      21.428  13.849   7.517  1.00  0.00      B    H  
ATOM   3837  O   HOH B1273      23.167  20.132   4.868  1.00  0.00      B    O  
ATOM   3838  H1  HOH B1273      24.157  20.458   4.841  1.00  0.00      B    H  
ATOM   3839  H2  HOH B1273      23.099  19.400   5.589  1.00  0.00      B    H  
ATOM   3840  O   HOH B1274       1.662  15.865  36.688  1.00  0.00      B    O  
ATOM   3841  H1  HOH B1274       1.060  16.335  36.074  1.00  0.00      B    H  
ATOM   3842  H2  HOH B1274       2.627  16.249  36.519  1.00  0.00      B    H  
ATOM   3843  O   HOH B1275      29.887   9.512  14.307  1.00  0.00      B    O  
ATOM   3844  H1  HOH B1275      29.473  10.273  14.812  1.00  0.00      B    H  
ATOM   3845  H2  HOH B1275      29.286   8.647  14.315  1.00  0.00      B    H  
ATOM   3846  O   HOH B1276      15.134  10.087  15.815  1.00  0.00      B    O  
ATOM   3847  H1  HOH B1276      15.231   9.221  15.301  1.00  0.00      B    H  
ATOM   3848  H2  HOH B1276      15.113   9.841  16.901  1.00  0.00      B    H  
ATOM   3849  O   HOH B1277      -0.112   5.136  27.116  1.00  0.00      B    O  
ATOM   3850  H1  HOH B1277       0.808   5.226  27.550  1.00  0.00      B    H  
ATOM   3851  H2  HOH B1277      -0.608   5.983  27.301  1.00  0.00      B    H  
ATOM   3852  O   HOH B1278      25.764  17.674  21.573  1.00  0.00      B    O  
ATOM   3853  H1  HOH B1278      25.672  16.655  21.559  1.00  0.00      B    H  
ATOM   3854  H2  HOH B1278      26.232  17.971  20.757  1.00  0.00      B    H  
ATOM   3855  O   HOH B1279      38.373  17.296   3.937  1.00  0.00      B    O  
ATOM   3856  H1  HOH B1279      37.688  16.579   3.707  1.00  0.00      B    H  
ATOM   3857  H2  HOH B1279      37.988  18.245   3.819  1.00  0.00      B    H  
ATOM   3858  O   HOH B1280      25.994  18.424  36.984  1.00  0.00      B    O  
ATOM   3859  H1  HOH B1280      25.375  18.961  36.329  1.00  0.00      B    H  
ATOM   3860  H2  HOH B1280      26.696  19.041  37.361  1.00  0.00      B    H  
ATOM   3861  O   HOH B1281      23.578  37.156   4.902  1.00  0.00      B    O  
ATOM   3862  H1  HOH B1281      22.663  37.624   4.624  1.00  0.00      B    H  
ATOM   3863  H2  HOH B1281      23.850  37.566   5.788  1.00  0.00      B    H  
ATOM   3864  O   HOH B1282      28.580  23.400  18.930  1.00  0.00      B    O  
ATOM   3865  H1  HOH B1282      29.361  23.204  19.549  1.00  0.00      B    H  
ATOM   3866  H2  HOH B1282      28.898  23.528  17.981  1.00  0.00      B    H  
ATOM   3867  O   HOH B1283      29.783   2.139   9.660  1.00  0.00      B    O  
ATOM   3868  H1  HOH B1283      30.535   2.761  10.022  1.00  0.00      B    H  
ATOM   3869  H2  HOH B1283      30.162   1.618   8.882  1.00  0.00      B    H  
ATOM   3870  O   HOH B1284      31.619  27.337  25.179  1.00  0.00      B    O  
ATOM   3871  H1  HOH B1284      30.847  27.628  25.771  1.00  0.00      B    H  
ATOM   3872  H2  HOH B1284      31.405  26.417  24.785  1.00  0.00      B    H  
ATOM   3873  O   HOH B1285      28.703  21.148  22.087  1.00  0.00      B    O  
ATOM   3874  H1  HOH B1285      28.896  21.378  23.047  1.00  0.00      B    H  
ATOM   3875  H2  HOH B1285      29.338  21.656  21.427  1.00  0.00      B    H  
ATOM   3876  O   HOH B1286      37.439  35.551  19.511  1.00  0.00      B    O  
ATOM   3877  H1  HOH B1286      37.229  34.574  19.402  1.00  0.00      B    H  
ATOM   3878  H2  HOH B1286      37.370  35.972  18.627  1.00  0.00      B    H  
ATOM   3879  O   HOH B1287      37.949  11.628   5.206  1.00  0.00      B    O  
ATOM   3880  H1  HOH B1287      38.567  10.945   5.636  1.00  0.00      B    H  
ATOM   3881  H2  HOH B1287      38.439  12.506   5.008  1.00  0.00      B    H  
ATOM   3882  O   HOH B1288      24.699  27.780  12.299  1.00  0.00      B    O  
ATOM   3883  H1  HOH B1288      25.702  27.508  12.290  1.00  0.00      B    H  
ATOM   3884  H2  HOH B1288      24.268  27.677  11.385  1.00  0.00      B    H  
ATOM   3885  O   HOH B1289      10.897  12.301  25.941  1.00  0.00      B    O  
ATOM   3886  H1  HOH B1289      11.896  12.282  25.777  1.00  0.00      B    H  
ATOM   3887  H2  HOH B1289      10.595  11.390  25.644  1.00  0.00      B    H  
ATOM   3888  O   HOH B1290      32.195  37.503  23.702  1.00  0.00      B    O  
ATOM   3889  H1  HOH B1290      32.903  37.059  23.150  1.00  0.00      B    H  
ATOM   3890  H2  HOH B1290      31.923  36.865  24.409  1.00  0.00      B    H  
ATOM   3891  O   HOH B1291      30.570  39.056  35.641  1.00  0.00      B    O  
ATOM   3892  H1  HOH B1291      31.496  39.185  35.339  1.00  0.00      B    H  
ATOM   3893  H2  HOH B1291      30.431  38.057  35.687  1.00  0.00      B    H  
ATOM   3894  O   HOH B1292      36.548   5.334  17.533  1.00  0.00      B    O  
ATOM   3895  H1  HOH B1292      36.517   4.699  16.771  1.00  0.00      B    H  
ATOM   3896  H2  HOH B1292      35.788   5.984  17.434  1.00  0.00      B    H  
ATOM   3897  O   HOH B1293       3.328  23.630  35.351  1.00  0.00      B    O  
ATOM   3898  H1  HOH B1293       3.918  24.254  35.983  1.00  0.00      B    H  
ATOM   3899  H2  HOH B1293       3.978  23.203  34.661  1.00  0.00      B    H  
ATOM   3900  O   HOH B1294      34.264  32.854  21.305  1.00  0.00      B    O  
ATOM   3901  H1  HOH B1294      34.022  32.767  20.343  1.00  0.00      B    H  
ATOM   3902  H2  HOH B1294      35.248  32.621  21.371  1.00  0.00      B    H  
ATOM   3903  O   HOH B1295       4.327  18.850  24.480  1.00  0.00      B    O  
ATOM   3904  H1  HOH B1295       3.878  17.979  24.700  1.00  0.00      B    H  
ATOM   3905  H2  HOH B1295       5.343  18.785  24.594  1.00  0.00      B    H  
ATOM   3906  O   HOH B1296      33.253   6.792   7.724  1.00  0.00      B    O  
ATOM   3907  H1  HOH B1296      32.466   7.120   8.322  1.00  0.00      B    H  
ATOM   3908  H2  HOH B1296      32.817   6.293   6.914  1.00  0.00      B    H  
ATOM   3909  O   HOH B1297      20.146  23.670   4.576  1.00  0.00      B    O  
ATOM   3910  H1  HOH B1297      20.699  24.058   5.304  1.00  0.00      B    H  
ATOM   3911  H2  HOH B1297      20.332  22.638   4.546  1.00  0.00      B    H  
ATOM   3912  O   HOH B1298       3.472   9.896  38.723  1.00  0.00      B    O  
ATOM   3913  H1  HOH B1298       3.796  10.832  38.492  1.00  0.00      B    H  
ATOM   3914  H2  HOH B1298       3.678   9.351  37.935  1.00  0.00      B    H  
ATOM   3915  O   HOH B1299       2.745  37.530   3.596  1.00  0.00      B    O  
ATOM   3916  H1  HOH B1299       3.091  36.597   3.464  1.00  0.00      B    H  
ATOM   3917  H2  HOH B1299       2.785  37.736   4.577  1.00  0.00      B    H  
ATOM   3918  O   HOH B1300      25.098  31.513  10.504  1.00  0.00      B    O  
ATOM   3919  H1  HOH B1300      24.993  31.236  11.476  1.00  0.00      B    H  
ATOM   3920  H2  HOH B1300      25.999  31.087  10.176  1.00  0.00      B    H  
ATOM   3921  O   HOH B1301       3.486  19.648  21.976  1.00  0.00      B    O  
ATOM   3922  H1  HOH B1301       4.083  20.417  21.758  1.00  0.00      B    H  
ATOM   3923  H2  HOH B1301       3.759  19.303  22.862  1.00  0.00      B    H  
ATOM   3924  O   HOH B1302      13.394  20.061  24.277  1.00  0.00      B    O  
ATOM   3925  H1  HOH B1302      12.539  19.565  24.637  1.00  0.00      B    H  
ATOM   3926  H2  HOH B1302      14.069  19.355  23.992  1.00  0.00      B    H  
ATOM   3927  O   HOH B1303      36.076  35.309  23.825  1.00  0.00      B    O  
ATOM   3928  H1  HOH B1303      36.356  34.910  24.694  1.00  0.00      B    H  
ATOM   3929  H2  HOH B1303      36.801  35.935  23.395  1.00  0.00      B    H  
ATOM   3930  O   HOH B1304      15.799  11.571  30.112  1.00  0.00      B    O  
ATOM   3931  H1  HOH B1304      15.023  12.106  30.593  1.00  0.00      B    H  
ATOM   3932  H2  HOH B1304      16.656  11.459  30.739  1.00  0.00      B    H  
ATOM   3933  O   HOH B1305      20.754   4.699  38.109  1.00  0.00      B    O  
ATOM   3934  H1  HOH B1305      20.797   4.508  39.078  1.00  0.00      B    H  
ATOM   3935  H2  HOH B1305      21.142   3.858  37.673  1.00  0.00      B    H  
ATOM   3936  O   HOH B1306      33.779   4.314  10.540  1.00  0.00      B    O  
ATOM   3937  H1  HOH B1306      33.884   3.816  11.428  1.00  0.00      B    H  
ATOM   3938  H2  HOH B1306      34.710   4.381  10.083  1.00  0.00      B    H  
ATOM   3939  O   HOH B1307      39.073  14.129   4.564  1.00  0.00      B    O  
ATOM   3940  H1  HOH B1307      38.639  14.257   3.673  1.00  0.00      B    H  
ATOM   3941  H2  HOH B1307      38.754  14.836   5.183  1.00  0.00      B    H  
ATOM   3942  O   HOH B1308      36.085   3.670  23.588  1.00  0.00      B    O  
ATOM   3943  H1  HOH B1308      36.053   3.814  24.637  1.00  0.00      B    H  
ATOM   3944  H2  HOH B1308      35.555   2.845  23.335  1.00  0.00      B    H  
ATOM   3945  O   HOH B1309       2.849   8.746  13.630  1.00  0.00      B    O  
ATOM   3946  H1  HOH B1309       2.196   7.961  13.819  1.00  0.00      B    H  
ATOM   3947  H2  HOH B1309       2.982   8.738  12.608  1.00  0.00      B    H  
ATOM   3948  O   HOH B1310      18.191   0.568  10.057  1.00  0.00      B    O  
ATOM   3949  H1  HOH B1310      17.942   0.832   9.140  1.00  0.00      B    H  
ATOM   3950  H2  HOH B1310      18.219  -0.466  10.041  1.00  0.00      B    H  
ATOM   3951  O   HOH B1311      18.148  15.386   6.908  1.00  0.00      B    O  
ATOM   3952  H1  HOH B1311      17.333  15.804   6.475  1.00  0.00      B    H  
ATOM   3953  H2  HOH B1311      18.640  16.103   7.461  1.00  0.00      B    H  
ATOM   3954  O   HOH B1312       2.168  18.006   4.573  1.00  0.00      B    O  
ATOM   3955  H1  HOH B1312       1.976  18.159   3.631  1.00  0.00      B    H  
ATOM   3956  H2  HOH B1312       1.343  18.187   5.137  1.00  0.00      B    H  
ATOM   3957  O   HOH B1313      24.189  25.709  14.963  1.00  0.00      B    O  
ATOM   3958  H1  HOH B1313      24.578  26.622  14.814  1.00  0.00      B    H  
ATOM   3959  H2  HOH B1313      24.064  25.556  15.960  1.00  0.00      B    H  
ATOM   3960  O   HOH B1314       4.509   3.291  29.595  1.00  0.00      B    O  
ATOM   3961  H1  HOH B1314       4.253   3.211  30.579  1.00  0.00      B    H  
ATOM   3962  H2  HOH B1314       5.491   3.623  29.608  1.00  0.00      B    H  
ATOM   3963  O   HOH B1315       3.340  20.696  28.277  1.00  0.00      B    O  
ATOM   3964  H1  HOH B1315       3.296  20.177  29.153  1.00  0.00      B    H  
ATOM   3965  H2  HOH B1315       2.514  21.292  28.255  1.00  0.00      B    H  
ATOM   3966  O   HOH B1316      36.933  15.130  34.927  1.00  0.00      B    O  
ATOM   3967  H1  HOH B1316      37.131  16.127  34.899  1.00  0.00      B    H  
ATOM   3968  H2  HOH B1316      37.697  14.698  35.501  1.00  0.00      B    H  
ATOM   3969  O   HOH B1317      24.112  38.050   7.408  1.00  0.00      B    O  
ATOM   3970  H1  HOH B1317      24.093  38.958   7.861  1.00  0.00      B    H  
ATOM   3971  H2  HOH B1317      23.545  37.282   7.827  1.00  0.00      B    H  
ATOM   3972  O   HOH B1318       2.813  28.014   6.500  1.00  0.00      B    O  
ATOM   3973  H1  HOH B1318       2.584  28.192   5.501  1.00  0.00      B    H  
ATOM   3974  H2  HOH B1318       3.732  27.568   6.511  1.00  0.00      B    H  
ATOM   3975  O   HOH B1319      20.772  10.157  20.240  1.00  0.00      B    O  
ATOM   3976  H1  HOH B1319      21.369   9.724  19.540  1.00  0.00      B    H  
ATOM   3977  H2  HOH B1319      21.168  10.004  21.111  1.00  0.00      B    H  
ATOM   3978  O   HOH B1320       2.442   0.990  19.916  1.00  0.00      B    O  
ATOM   3979  H1  HOH B1320       1.504   1.085  19.566  1.00  0.00      B    H  
ATOM   3980  H2  HOH B1320       3.108   1.401  19.278  1.00  0.00      B    H  
ATOM   3981  O   HOH B1321      37.133  32.142   6.308  1.00  0.00      B    O  
ATOM   3982  H1  HOH B1321      37.112  31.223   6.684  1.00  0.00      B    H  
ATOM   3983  H2  HOH B1321      37.897  32.649   6.740  1.00  0.00      B    H  
ATOM   3984  O   HOH B1322       5.318  31.712  19.655  1.00  0.00      B    O  
ATOM   3985  H1  HOH B1322       4.386  31.413  19.383  1.00  0.00      B    H  
ATOM   3986  H2  HOH B1322       5.762  30.861  20.074  1.00  0.00      B    H  
ATOM   3987  O   HOH B1323      13.594  19.682   6.726  1.00  0.00      B    O  
ATOM   3988  H1  HOH B1323      13.138  19.174   7.452  1.00  0.00      B    H  
ATOM   3989  H2  HOH B1323      13.426  19.129   5.885  1.00  0.00      B    H  
ATOM   3990  O   HOH B1324      31.695   0.744   7.959  1.00  0.00      B    O  
ATOM   3991  H1  HOH B1324      31.332  -0.182   7.798  1.00  0.00      B    H  
ATOM   3992  H2  HOH B1324      32.616   0.625   8.238  1.00  0.00      B    H  
ATOM   3993  O   HOH B1325       9.751   0.898  27.737  1.00  0.00      B    O  
ATOM   3994  H1  HOH B1325       9.229   0.105  27.905  1.00  0.00      B    H  
ATOM   3995  H2  HOH B1325       9.541   1.514  28.517  1.00  0.00      B    H  
ATOM   3996  O   HOH B1326      12.293  11.923  18.850  1.00  0.00      B    O  
ATOM   3997  H1  HOH B1326      12.500  11.486  19.766  1.00  0.00      B    H  
ATOM   3998  H2  HOH B1326      12.129  12.937  19.078  1.00  0.00      B    H  
ATOM   3999  O   HOH B1327      16.435  19.778  34.143  1.00  0.00      B    O  
ATOM   4000  H1  HOH B1327      17.079  20.501  33.856  1.00  0.00      B    H  
ATOM   4001  H2  HOH B1327      16.201  19.959  35.090  1.00  0.00      B    H  
ATOM   4002  O   HOH B1328      38.196  30.930  15.338  1.00  0.00      B    O  
ATOM   4003  H1  HOH B1328      38.352  30.762  16.353  1.00  0.00      B    H  
ATOM   4004  H2  HOH B1328      39.124  30.827  14.894  1.00  0.00      B    H  
ATOM   4005  O   HOH B1329       3.431   5.152  14.513  1.00  0.00      B    O  
ATOM   4006  H1  HOH B1329       3.611   4.151  14.527  1.00  0.00      B    H  
ATOM   4007  H2  HOH B1329       4.142   5.648  14.888  1.00  0.00      B    H  
ATOM   4008  O   HOH B1330      31.216  34.149  22.994  1.00  0.00      B    O  
ATOM   4009  H1  HOH B1330      31.422  33.174  22.792  1.00  0.00      B    H  
ATOM   4010  H2  HOH B1330      31.084  34.589  22.144  1.00  0.00      B    H  
ATOM   4011  O   HOH B1331      28.162  36.780   8.609  1.00  0.00      B    O  
ATOM   4012  H1  HOH B1331      27.503  36.186   9.172  1.00  0.00      B    H  
ATOM   4013  H2  HOH B1331      28.188  37.664   9.105  1.00  0.00      B    H  
ATOM   4014  O   HOH B1332      14.896  20.997  31.816  1.00  0.00      B    O  
ATOM   4015  H1  HOH B1332      13.996  21.143  32.196  1.00  0.00      B    H  
ATOM   4016  H2  HOH B1332      15.436  20.563  32.608  1.00  0.00      B    H  
ATOM   4017  O   HOH B1333      33.399   6.490  31.816  1.00  0.00      B    O  
ATOM   4018  H1  HOH B1333      32.384   6.681  32.075  1.00  0.00      B    H  
ATOM   4019  H2  HOH B1333      33.453   5.485  31.649  1.00  0.00      B    H  
ATOM   4020  O   HOH B1334      13.069  29.289  30.895  1.00  0.00      B    O  
ATOM   4021  H1  HOH B1334      13.906  29.824  31.157  1.00  0.00      B    H  
ATOM   4022  H2  HOH B1334      12.313  29.925  30.907  1.00  0.00      B    H  
ATOM   4023  O   HOH B1335      38.285   6.427   8.951  1.00  0.00      B    O  
ATOM   4024  H1  HOH B1335      38.365   5.719   8.189  1.00  0.00      B    H  
ATOM   4025  H2  HOH B1335      39.114   6.368   9.559  1.00  0.00      B    H  
ATOM   4026  O   HOH B1336       7.406  32.562  18.287  1.00  0.00      B    O  
ATOM   4027  H1  HOH B1336       6.560  32.187  18.770  1.00  0.00      B    H  
ATOM   4028  H2  HOH B1336       8.207  32.113  18.719  1.00  0.00      B    H  
ATOM   4029  O   HOH B1337      31.239  18.783   9.977  1.00  0.00      B    O  
ATOM   4030  H1  HOH B1337      32.232  18.905  10.247  1.00  0.00      B    H  
ATOM   4031  H2  HOH B1337      31.159  19.035   9.029  1.00  0.00      B    H  
ATOM   4032  O   HOH B1338      33.023  24.059  33.063  1.00  0.00      B    O  
ATOM   4033  H1  HOH B1338      32.235  23.696  33.605  1.00  0.00      B    H  
ATOM   4034  H2  HOH B1338      33.207  23.446  32.289  1.00  0.00      B    H  
ATOM   4035  O   HOH B1339       7.400  22.099  33.987  1.00  0.00      B    O  
ATOM   4036  H1  HOH B1339       8.120  21.503  33.552  1.00  0.00      B    H  
ATOM   4037  H2  HOH B1339       7.820  22.277  34.887  1.00  0.00      B    H  
ATOM   4038  O   HOH B1340      12.505  25.827   7.950  1.00  0.00      B    O  
ATOM   4039  H1  HOH B1340      11.766  26.012   8.635  1.00  0.00      B    H  
ATOM   4040  H2  HOH B1340      12.227  25.032   7.352  1.00  0.00      B    H  
ATOM   4041  O   HOH B1341      20.854   5.346  34.153  1.00  0.00      B    O  
ATOM   4042  H1  HOH B1341      21.641   5.891  33.759  1.00  0.00      B    H  
ATOM   4043  H2  HOH B1341      21.228   4.397  34.354  1.00  0.00      B    H  
ATOM   4044  O   HOH B1342      24.630  24.115  30.401  1.00  0.00      B    O  
ATOM   4045  H1  HOH B1342      24.955  23.612  29.524  1.00  0.00      B    H  
ATOM   4046  H2  HOH B1342      25.498  24.329  30.910  1.00  0.00      B    H  
ATOM   4047  O   HOH B1343      36.543  18.918  10.622  1.00  0.00      B    O  
ATOM   4048  H1  HOH B1343      35.572  19.068  10.422  1.00  0.00      B    H  
ATOM   4049  H2  HOH B1343      36.962  18.289   9.925  1.00  0.00      B    H  
ATOM   4050  O   HOH B1344      27.606   4.507  18.728  1.00  0.00      B    O  
ATOM   4051  H1  HOH B1344      28.179   4.800  17.968  1.00  0.00      B    H  
ATOM   4052  H2  HOH B1344      28.133   4.348  19.600  1.00  0.00      B    H  
ATOM   4053  O   HOH B1345      17.717   6.294  32.286  1.00  0.00      B    O  
ATOM   4054  H1  HOH B1345      17.951   5.386  32.673  1.00  0.00      B    H  
ATOM   4055  H2  HOH B1345      16.986   6.703  32.839  1.00  0.00      B    H  
ATOM   4056  O   HOH B1346      19.844   6.226  25.193  1.00  0.00      B    O  
ATOM   4057  H1  HOH B1346      20.065   6.365  24.203  1.00  0.00      B    H  
ATOM   4058  H2  HOH B1346      20.624   5.791  25.633  1.00  0.00      B    H  
ATOM   4059  O   HOH B1347      33.701  20.589   6.614  1.00  0.00      B    O  
ATOM   4060  H1  HOH B1347      33.637  21.594   6.906  1.00  0.00      B    H  
ATOM   4061  H2  HOH B1347      33.663  20.659   5.617  1.00  0.00      B    H  
ATOM   4062  O   HOH B1348      32.788  18.514  18.359  1.00  0.00      B    O  
ATOM   4063  H1  HOH B1348      32.920  19.489  18.429  1.00  0.00      B    H  
ATOM   4064  H2  HOH B1348      33.077  18.098  19.249  1.00  0.00      B    H  
ATOM   4065  O   HOH B1349      21.358   7.333  28.400  1.00  0.00      B    O  
ATOM   4066  H1  HOH B1349      21.167   6.741  29.222  1.00  0.00      B    H  
ATOM   4067  H2  HOH B1349      21.669   6.665  27.743  1.00  0.00      B    H  
ATOM   4068  O   HOH B1350      24.074   2.230  19.612  1.00  0.00      B    O  
ATOM   4069  H1  HOH B1350      24.369   3.133  19.330  1.00  0.00      B    H  
ATOM   4070  H2  HOH B1350      24.335   1.576  18.906  1.00  0.00      B    H  
ATOM   4071  O   HOH B1351       4.551  23.517  24.418  1.00  0.00      B    O  
ATOM   4072  H1  HOH B1351       4.473  22.592  24.743  1.00  0.00      B    H  
ATOM   4073  H2  HOH B1351       5.151  23.974  25.075  1.00  0.00      B    H  
ATOM   4074  O   HOH B1352      12.377  18.599  30.328  1.00  0.00      B    O  
ATOM   4075  H1  HOH B1352      13.351  18.838  30.143  1.00  0.00      B    H  
ATOM   4076  H2  HOH B1352      12.277  17.645  30.641  1.00  0.00      B    H  
ATOM   4077  O   HOH B1353      17.934  31.429   5.331  1.00  0.00      B    O  
ATOM   4078  H1  HOH B1353      17.685  31.927   6.153  1.00  0.00      B    H  
ATOM   4079  H2  HOH B1353      17.622  30.480   5.462  1.00  0.00      B    H  
ATOM   4080  O   HOH B1354      35.895  30.609  32.291  1.00  0.00      B    O  
ATOM   4081  H1  HOH B1354      35.854  31.576  32.314  1.00  0.00      B    H  
ATOM   4082  H2  HOH B1354      36.278  30.258  33.168  1.00  0.00      B    H  
ATOM   4083  O   HOH B1355      30.530   6.622  20.474  1.00  0.00      B    O  
ATOM   4084  H1  HOH B1355      30.272   6.090  21.240  1.00  0.00      B    H  
ATOM   4085  H2  HOH B1355      31.360   7.136  20.706  1.00  0.00      B    H  
ATOM   4086  O   HOH B1356      21.512   7.149  38.749  1.00  0.00      B    O  
ATOM   4087  H1  HOH B1356      21.590   7.665  37.882  1.00  0.00      B    H  
ATOM   4088  H2  HOH B1356      21.436   6.134  38.563  1.00  0.00      B    H  
ATOM   4089  O   HOH B1357      23.774   7.687   9.851  1.00  0.00      B    O  
ATOM   4090  H1  HOH B1357      23.610   7.371  10.795  1.00  0.00      B    H  
ATOM   4091  H2  HOH B1357      23.468   8.689   9.775  1.00  0.00      B    H  
ATOM   4092  O   HOH B1358      12.785   7.470  18.891  1.00  0.00      B    O  
ATOM   4093  H1  HOH B1358      12.820   7.287  19.862  1.00  0.00      B    H  
ATOM   4094  H2  HOH B1358      13.805   7.509  18.637  1.00  0.00      B    H  
ATOM   4095  O   HOH B1359      28.585   5.809   9.104  1.00  0.00      B    O  
ATOM   4096  H1  HOH B1359      28.198   5.055   9.595  1.00  0.00      B    H  
ATOM   4097  H2  HOH B1359      27.743   6.387   8.927  1.00  0.00      B    H  
ATOM   4098  O   HOH B1360      26.465  32.494  24.671  1.00  0.00      B    O  
ATOM   4099  H1  HOH B1360      27.258  31.835  24.538  1.00  0.00      B    H  
ATOM   4100  H2  HOH B1360      26.649  33.322  24.085  1.00  0.00      B    H  
ATOM   4101  O   HOH B1361      30.437  16.258   5.685  1.00  0.00      B    O  
ATOM   4102  H1  HOH B1361      29.954  16.972   5.156  1.00  0.00      B    H  
ATOM   4103  H2  HOH B1361      30.651  15.457   5.086  1.00  0.00      B    H  
ATOM   4104  O   HOH B1362      20.195  25.185  14.100  1.00  0.00      B    O  
ATOM   4105  H1  HOH B1362      19.641  24.631  14.708  1.00  0.00      B    H  
ATOM   4106  H2  HOH B1362      21.082  24.714  14.040  1.00  0.00      B    H  
ATOM   4107  O   HOH B1363      25.160  23.057  23.067  1.00  0.00      B    O  
ATOM   4108  H1  HOH B1363      25.208  22.048  22.880  1.00  0.00      B    H  
ATOM   4109  H2  HOH B1363      24.638  23.152  23.977  1.00  0.00      B    H  
ATOM   4110  O   HOH B1364       9.971  25.618  31.072  1.00  0.00      B    O  
ATOM   4111  H1  HOH B1364       9.119  25.321  31.585  1.00  0.00      B    H  
ATOM   4112  H2  HOH B1364      10.683  24.912  31.230  1.00  0.00      B    H  
ATOM   4113  O   HOH B1365      12.745   0.210  32.735  1.00  0.00      B    O  
ATOM   4114  H1  HOH B1365      12.864   0.154  31.684  1.00  0.00      B    H  
ATOM   4115  H2  HOH B1365      13.410   0.900  33.050  1.00  0.00      B    H  
ATOM   4116  O   HOH B1366      15.074  33.966   5.617  1.00  0.00      B    O  
ATOM   4117  H1  HOH B1366      14.574  33.114   5.550  1.00  0.00      B    H  
ATOM   4118  H2  HOH B1366      15.915  33.853   5.104  1.00  0.00      B    H  
ATOM   4119  O   HOH B1367      36.993  38.526  34.090  1.00  0.00      B    O  
ATOM   4120  H1  HOH B1367      37.343  37.619  34.324  1.00  0.00      B    H  
ATOM   4121  H2  HOH B1367      37.208  39.220  34.754  1.00  0.00      B    H  
ATOM   4122  O   HOH B1368      17.787  18.527  22.584  1.00  0.00      B    O  
ATOM   4123  H1  HOH B1368      17.826  17.855  21.800  1.00  0.00      B    H  
ATOM   4124  H2  HOH B1368      18.233  18.075  23.387  1.00  0.00      B    H  
ATOM   4125  O   HOH B1369       7.612  27.647  37.750  1.00  0.00      B    O  
ATOM   4126  H1  HOH B1369       7.246  26.993  38.412  1.00  0.00      B    H  
ATOM   4127  H2  HOH B1369       8.621  27.536  37.757  1.00  0.00      B    H  
ATOM   4128  O   HOH B1370      11.760  16.162  31.342  1.00  0.00      B    O  
ATOM   4129  H1  HOH B1370      12.221  15.629  32.065  1.00  0.00      B    H  
ATOM   4130  H2  HOH B1370      10.934  16.571  31.814  1.00  0.00      B    H  
ATOM   4131  O   HOH B1371      29.513  17.843  14.864  1.00  0.00      B    O  
ATOM   4132  H1  HOH B1371      30.295  17.693  14.208  1.00  0.00      B    H  
ATOM   4133  H2  HOH B1371      29.854  17.556  15.780  1.00  0.00      B    H  
ATOM   4134  O   HOH B1372       5.731  34.850  37.278  1.00  0.00      B    O  
ATOM   4135  H1  HOH B1372       6.634  34.873  36.839  1.00  0.00      B    H  
ATOM   4136  H2  HOH B1372       5.648  33.952  37.753  1.00  0.00      B    H  
ATOM   4137  O   HOH B1373      27.549   9.252  21.900  1.00  0.00      B    O  
ATOM   4138  H1  HOH B1373      26.807   8.610  22.232  1.00  0.00      B    H  
ATOM   4139  H2  HOH B1373      27.510   9.454  20.913  1.00  0.00      B    H  
ATOM   4140  O   HOH B1374      29.365   2.385  28.621  1.00  0.00      B    O  
ATOM   4141  H1  HOH B1374      30.338   2.442  28.946  1.00  0.00      B    H  
ATOM   4142  H2  HOH B1374      29.446   2.182  27.571  1.00  0.00      B    H  
ATOM   4143  O   HOH B1375      16.218   7.971  33.929  1.00  0.00      B    O  
ATOM   4144  H1  HOH B1375      16.191   7.536  34.824  1.00  0.00      B    H  
ATOM   4145  H2  HOH B1375      17.025   8.586  33.925  1.00  0.00      B    H  
ATOM   4146  O   HOH B1376      37.499  36.765  16.748  1.00  0.00      B    O  
ATOM   4147  H1  HOH B1376      37.670  37.703  16.571  1.00  0.00      B    H  
ATOM   4148  H2  HOH B1376      36.664  36.536  16.224  1.00  0.00      B    H  
ATOM   4149  O   HOH B1377       3.851  16.251  28.217  1.00  0.00      B    O  
ATOM   4150  H1  HOH B1377       4.858  16.466  27.948  1.00  0.00      B    H  
ATOM   4151  H2  HOH B1377       3.833  15.804  29.159  1.00  0.00      B    H  
ATOM   4152  O   HOH B1378       9.407   4.719  37.365  1.00  0.00      B    O  
ATOM   4153  H1  HOH B1378      10.049   5.483  37.506  1.00  0.00      B    H  
ATOM   4154  H2  HOH B1378       9.585   4.331  36.434  1.00  0.00      B    H  
ATOM   4155  O   HOH B1379      22.484  12.056  27.269  1.00  0.00      B    O  
ATOM   4156  H1  HOH B1379      22.779  11.478  28.044  1.00  0.00      B    H  
ATOM   4157  H2  HOH B1379      23.278  12.166  26.636  1.00  0.00      B    H  
ATOM   4158  O   HOH B1380      29.386  34.383   2.571  1.00  0.00      B    O  
ATOM   4159  H1  HOH B1380      28.543  34.810   2.934  1.00  0.00      B    H  
ATOM   4160  H2  HOH B1380      29.699  33.718   3.312  1.00  0.00      B    H  
ATOM   4161  O   HOH B1381      21.795  27.162  36.133  1.00  0.00      B    O  
ATOM   4162  H1  HOH B1381      21.614  27.595  37.029  1.00  0.00      B    H  
ATOM   4163  H2  HOH B1381      21.219  27.606  35.499  1.00  0.00      B    H  
ATOM   4164  O   HOH B1382      35.844   7.299   5.110  1.00  0.00      B    O  
ATOM   4165  H1  HOH B1382      34.903   7.511   4.869  1.00  0.00      B    H  
ATOM   4166  H2  HOH B1382      36.135   8.105   5.633  1.00  0.00      B    H  
ATOM   4167  O   HOH B1383       1.805  10.907  22.274  1.00  0.00      B    O  
ATOM   4168  H1  HOH B1383       2.390  11.262  22.966  1.00  0.00      B    H  
ATOM   4169  H2  HOH B1383       0.993  10.580  22.791  1.00  0.00      B    H  
ATOM   4170  O   HOH B1384       9.476  17.136  24.785  1.00  0.00      B    O  
ATOM   4171  H1  HOH B1384      10.306  17.751  24.992  1.00  0.00      B    H  
ATOM   4172  H2  HOH B1384       9.876  16.320  24.310  1.00  0.00      B    H  
ATOM   4173  O   HOH B1385      26.503   2.751  26.014  1.00  0.00      B    O  
ATOM   4174  H1  HOH B1385      26.180   2.164  26.715  1.00  0.00      B    H  
ATOM   4175  H2  HOH B1385      26.370   3.686  26.318  1.00  0.00      B    H  
ATOM   4176  O   HOH B1386       7.687  22.490   8.126  1.00  0.00      B    O  
ATOM   4177  H1  HOH B1386       8.201  21.942   7.415  1.00  0.00      B    H  
ATOM   4178  H2  HOH B1386       6.729  22.143   8.133  1.00  0.00      B    H  
ATOM   4179  O   HOH B1387       6.838   2.795   1.218  1.00  0.00      B    O  
ATOM   4180  H1  HOH B1387       6.872   3.346   2.046  1.00  0.00      B    H  
ATOM   4181  H2  HOH B1387       7.754   2.700   0.826  1.00  0.00      B    H  
ATOM   4182  O   HOH B1388       5.720   3.827  20.815  1.00  0.00      B    O  
ATOM   4183  H1  HOH B1388       6.020   4.746  20.981  1.00  0.00      B    H  
ATOM   4184  H2  HOH B1388       5.700   3.780  19.773  1.00  0.00      B    H  
ATOM   4185  O   HOH B1389      17.521   4.310  17.385  1.00  0.00      B    O  
ATOM   4186  H1  HOH B1389      16.834   3.590  17.491  1.00  0.00      B    H  
ATOM   4187  H2  HOH B1389      17.541   4.753  18.272  1.00  0.00      B    H  
ATOM   4188  O   HOH B1390      20.131  16.017   4.336  1.00  0.00      B    O  
ATOM   4189  H1  HOH B1390      20.234  15.099   3.900  1.00  0.00      B    H  
ATOM   4190  H2  HOH B1390      20.953  16.066   5.026  1.00  0.00      B    H  
ATOM   4191  O   HOH B1391      31.699  30.038  17.374  1.00  0.00      B    O  
ATOM   4192  H1  HOH B1391      31.736  29.980  16.373  1.00  0.00      B    H  
ATOM   4193  H2  HOH B1391      31.577  30.980  17.653  1.00  0.00      B    H  
ATOM   4194  O   HOH B1392       3.229   8.721  17.314  1.00  0.00      B    O  
ATOM   4195  H1  HOH B1392       2.280   8.512  17.515  1.00  0.00      B    H  
ATOM   4196  H2  HOH B1392       3.696   9.130  18.164  1.00  0.00      B    H  
ATOM   4197  O   HOH B1393      25.883  19.152  24.999  1.00  0.00      B    O  
ATOM   4198  H1  HOH B1393      25.960  19.344  24.028  1.00  0.00      B    H  
ATOM   4199  H2  HOH B1393      26.469  18.417  25.216  1.00  0.00      B    H  
ATOM   4200  O   HOH B1394      14.821  25.661   5.851  1.00  0.00      B    O  
ATOM   4201  H1  HOH B1394      15.626  26.325   5.889  1.00  0.00      B    H  
ATOM   4202  H2  HOH B1394      14.895  24.983   6.597  1.00  0.00      B    H  
ATOM   4203  O   HOH B1395      13.555  15.533   7.112  1.00  0.00      B    O  
ATOM   4204  H1  HOH B1395      14.170  14.800   7.626  1.00  0.00      B    H  
ATOM   4205  H2  HOH B1395      14.168  15.988   6.381  1.00  0.00      B    H  
ATOM   4206  O   HOH B1396      14.828   9.889  18.622  1.00  0.00      B    O  
ATOM   4207  H1  HOH B1396      13.882  10.127  18.878  1.00  0.00      B    H  
ATOM   4208  H2  HOH B1396      15.318   9.522  19.403  1.00  0.00      B    H  
ATOM   4209  O   HOH B1397      23.530   9.982  13.004  1.00  0.00      B    O  
ATOM   4210  H1  HOH B1397      23.348  10.814  13.550  1.00  0.00      B    H  
ATOM   4211  H2  HOH B1397      24.571   9.912  12.953  1.00  0.00      B    H  
ATOM   4212  O   HOH B1398      11.989  20.271  32.404  1.00  0.00      B    O  
ATOM   4213  H1  HOH B1398      12.031  19.712  33.337  1.00  0.00      B    H  
ATOM   4214  H2  HOH B1398      11.793  19.563  31.685  1.00  0.00      B    H  
ATOM   4215  O   HOH B1399      23.643  33.785  21.146  1.00  0.00      B    O  
ATOM   4216  H1  HOH B1399      22.876  34.411  21.386  1.00  0.00      B    H  
ATOM   4217  H2  HOH B1399      23.386  33.253  20.384  1.00  0.00      B    H  
ATOM   4218  O   HOH B1400       4.048  35.590  19.991  1.00  0.00      B    O  
ATOM   4219  H1  HOH B1400       4.271  36.588  19.948  1.00  0.00      B    H  
ATOM   4220  H2  HOH B1400       3.875  35.283  19.020  1.00  0.00      B    H  
ATOM   4221  O   HOH B1401      24.767  14.119   4.916  1.00  0.00      B    O  
ATOM   4222  H1  HOH B1401      25.454  14.317   5.634  1.00  0.00      B    H  
ATOM   4223  H2  HOH B1401      25.248  13.503   4.256  1.00  0.00      B    H  
ATOM   4224  O   HOH B1402      18.784  21.134  37.458  1.00  0.00      B    O  
ATOM   4225  H1  HOH B1402      18.021  20.426  37.275  1.00  0.00      B    H  
ATOM   4226  H2  HOH B1402      19.388  20.755  38.195  1.00  0.00      B    H  
ATOM   4227  O   HOH B1403      14.719  34.386  26.015  1.00  0.00      B    O  
ATOM   4228  H1  HOH B1403      15.121  33.609  25.528  1.00  0.00      B    H  
ATOM   4229  H2  HOH B1403      15.425  34.735  26.646  1.00  0.00      B    H  
ATOM   4230  O   HOH B1404      34.871   5.956   1.568  1.00  0.00      B    O  
ATOM   4231  H1  HOH B1404      34.386   5.220   1.106  1.00  0.00      B    H  
ATOM   4232  H2  HOH B1404      35.396   6.438   0.876  1.00  0.00      B    H  
ATOM   4233  O   HOH B1405      39.247  29.085  28.848  1.00  0.00      B    O  
ATOM   4234  H1  HOH B1405      38.299  29.014  28.499  1.00  0.00      B    H  
ATOM   4235  H2  HOH B1405      39.783  29.304  28.050  1.00  0.00      B    H  
ATOM   4236  O   HOH B1406      16.476  18.820  13.552  1.00  0.00      B    O  
ATOM   4237  H1  HOH B1406      17.145  19.337  14.136  1.00  0.00      B    H  
ATOM   4238  H2  HOH B1406      16.251  17.916  14.091  1.00  0.00      B    H  
ATOM   4239  O   HOH B1407      28.907   9.420  37.938  1.00  0.00      B    O  
ATOM   4240  H1  HOH B1407      28.167  10.021  38.291  1.00  0.00      B    H  
ATOM   4241  H2  HOH B1407      29.816   9.820  38.225  1.00  0.00      B    H  
ATOM   4242  O   HOH B1408      35.862  28.818  13.558  1.00  0.00      B    O  
ATOM   4243  H1  HOH B1408      35.660  29.629  14.117  1.00  0.00      B    H  
ATOM   4244  H2  HOH B1408      35.235  28.074  13.845  1.00  0.00      B    H  
ATOM   4245  O   HOH B1409      21.660   1.994  31.608  1.00  0.00      B    O  
ATOM   4246  H1  HOH B1409      22.472   1.550  31.920  1.00  0.00      B    H  
ATOM   4247  H2  HOH B1409      21.328   1.342  30.908  1.00  0.00      B    H  
ATOM   4248  O   HOH B1410       8.397  19.365  16.315  1.00  0.00      B    O  
ATOM   4249  H1  HOH B1410       8.605  19.335  15.324  1.00  0.00      B    H  
ATOM   4250  H2  HOH B1410       7.835  18.510  16.540  1.00  0.00      B    H  
ATOM   4251  O   HOH B1411       8.795  37.156  31.989  1.00  0.00      B    O  
ATOM   4252  H1  HOH B1411       9.248  37.957  31.530  1.00  0.00      B    H  
ATOM   4253  H2  HOH B1411       9.514  36.417  31.859  1.00  0.00      B    H  
ATOM   4254  O   HOH B1412      29.101  30.727  16.181  1.00  0.00      B    O  
ATOM   4255  H1  HOH B1412      29.403  31.674  16.294  1.00  0.00      B    H  
ATOM   4256  H2  HOH B1412      28.659  30.434  17.032  1.00  0.00      B    H  
ATOM   4257  O   HOH B1413      30.103  25.101  24.460  1.00  0.00      B    O  
ATOM   4258  H1  HOH B1413      29.189  25.140  24.793  1.00  0.00      B    H  
ATOM   4259  H2  HOH B1413      30.619  24.238  24.737  1.00  0.00      B    H  
ATOM   4260  O   HOH B1414      19.365  12.931  32.719  1.00  0.00      B    O  
ATOM   4261  H1  HOH B1414      19.681  13.884  32.841  1.00  0.00      B    H  
ATOM   4262  H2  HOH B1414      19.376  12.749  31.700  1.00  0.00      B    H  
ATOM   4263  O   HOH B1415       2.861   0.407  10.609  1.00  0.00      B    O  
ATOM   4264  H1  HOH B1415       3.781   0.686  10.339  1.00  0.00      B    H  
ATOM   4265  H2  HOH B1415       2.616   0.943  11.472  1.00  0.00      B    H  
ATOM   4266  O   HOH B1416      28.345  30.706  24.238  1.00  0.00      B    O  
ATOM   4267  H1  HOH B1416      28.966  30.836  23.453  1.00  0.00      B    H  
ATOM   4268  H2  HOH B1416      28.192  29.662  24.262  1.00  0.00      B    H  
ATOM   4269  O   HOH B1417      25.869   7.173  22.828  1.00  0.00      B    O  
ATOM   4270  H1  HOH B1417      26.334   7.152  23.727  1.00  0.00      B    H  
ATOM   4271  H2  HOH B1417      25.873   6.220  22.464  1.00  0.00      B    H  
ATOM   4272  O   HOH B1418      19.505  10.378   5.130  1.00  0.00      B    O  
ATOM   4273  H1  HOH B1418      19.210  11.290   5.556  1.00  0.00      B    H  
ATOM   4274  H2  HOH B1418      19.797  10.531   4.199  1.00  0.00      B    H  
ATOM   4275  O   HOH B1419      38.197   7.265   2.630  1.00  0.00      B    O  
ATOM   4276  H1  HOH B1419      37.506   7.908   3.023  1.00  0.00      B    H  
ATOM   4277  H2  HOH B1419      37.936   6.332   2.825  1.00  0.00      B    H  
ATOM   4278  O   HOH B1420      17.042   4.085   5.476  1.00  0.00      B    O  
ATOM   4279  H1  HOH B1420      17.780   4.705   5.167  1.00  0.00      B    H  
ATOM   4280  H2  HOH B1420      16.173   4.542   5.139  1.00  0.00      B    H  
ATOM   4281  O   HOH B1421      26.237  25.782   9.350  1.00  0.00      B    O  
ATOM   4282  H1  HOH B1421      25.948  25.227  10.192  1.00  0.00      B    H  
ATOM   4283  H2  HOH B1421      25.457  26.030   8.775  1.00  0.00      B    H  
ATOM   4284  O   HOH B1422      13.314   3.805   8.070  1.00  0.00      B    O  
ATOM   4285  H1  HOH B1422      12.548   3.996   8.783  1.00  0.00      B    H  
ATOM   4286  H2  HOH B1422      14.013   3.203   8.521  1.00  0.00      B    H  
ATOM   4287  O   HOH B1423       7.190   6.165  38.287  1.00  0.00      B    O  
ATOM   4288  H1  HOH B1423       7.327   6.304  39.257  1.00  0.00      B    H  
ATOM   4289  H2  HOH B1423       7.936   5.581  37.930  1.00  0.00      B    H  
ATOM   4290  O   HOH B1424      34.433  28.676  21.362  1.00  0.00      B    O  
ATOM   4291  H1  HOH B1424      33.720  28.539  22.054  1.00  0.00      B    H  
ATOM   4292  H2  HOH B1424      34.166  29.318  20.613  1.00  0.00      B    H  
ATOM   4293  O   HOH B1425      30.426  14.023   3.884  1.00  0.00      B    O  
ATOM   4294  H1  HOH B1425      29.568  14.020   4.385  1.00  0.00      B    H  
ATOM   4295  H2  HOH B1425      30.573  13.097   3.483  1.00  0.00      B    H  
ATOM   4296  O   HOH B1426      15.300  29.071   4.664  1.00  0.00      B    O  
ATOM   4297  H1  HOH B1426      14.560  28.497   4.321  1.00  0.00      B    H  
ATOM   4298  H2  HOH B1426      15.700  28.607   5.512  1.00  0.00      B    H  
ATOM   4299  O   HOH B1427       7.897   9.012   4.371  1.00  0.00      B    O  
ATOM   4300  H1  HOH B1427       7.306   8.535   3.644  1.00  0.00      B    H  
ATOM   4301  H2  HOH B1427       8.714   8.408   4.538  1.00  0.00      B    H  
ATOM   4302  O   HOH B1428      23.197  21.581  15.215  1.00  0.00      B    O  
ATOM   4303  H1  HOH B1428      22.535  21.393  15.930  1.00  0.00      B    H  
ATOM   4304  H2  HOH B1428      24.109  21.252  15.597  1.00  0.00      B    H  
ATOM   4305  O   HOH B1429      35.104  29.203  30.098  1.00  0.00      B    O  
ATOM   4306  H1  HOH B1429      34.242  29.703  29.924  1.00  0.00      B    H  
ATOM   4307  H2  HOH B1429      35.586  29.687  30.799  1.00  0.00      B    H  
ATOM   4308  O   HOH B1430      11.246  31.459  22.583  1.00  0.00      B    O  
ATOM   4309  H1  HOH B1430      11.753  30.889  23.208  1.00  0.00      B    H  
ATOM   4310  H2  HOH B1430      10.279  31.210  22.488  1.00  0.00      B    H  
ATOM   4311  O   HOH B1431      10.070   8.988  22.739  1.00  0.00      B    O  
ATOM   4312  H1  HOH B1431       9.249   8.392  22.824  1.00  0.00      B    H  
ATOM   4313  H2  HOH B1431      10.866   8.326  22.615  1.00  0.00      B    H  
ATOM   4314  O   HOH B1432      28.256  30.743  31.707  1.00  0.00      B    O  
ATOM   4315  H1  HOH B1432      27.315  30.967  31.458  1.00  0.00      B    H  
ATOM   4316  H2  HOH B1432      28.452  31.030  32.660  1.00  0.00      B    H  
ATOM   4317  O   HOH B1433      26.889  11.066  30.867  1.00  0.00      B    O  
ATOM   4318  H1  HOH B1433      27.507  10.370  30.468  1.00  0.00      B    H  
ATOM   4319  H2  HOH B1433      27.413  11.815  31.233  1.00  0.00      B    H  
ATOM   4320  O   HOH B1434      30.426  17.431  17.629  1.00  0.00      B    O  
ATOM   4321  H1  HOH B1434      30.301  16.474  17.978  1.00  0.00      B    H  
ATOM   4322  H2  HOH B1434      31.282  17.737  18.053  1.00  0.00      B    H  
ATOM   4323  O   HOH B1435      37.669   5.374  30.689  1.00  0.00      B    O  
ATOM   4324  H1  HOH B1435      37.001   4.876  31.263  1.00  0.00      B    H  
ATOM   4325  H2  HOH B1435      38.465   4.822  30.581  1.00  0.00      B    H  
ATOM   4326  O   HOH B1436      -0.025  34.724   8.079  1.00  0.00      B    O  
ATOM   4327  H1  HOH B1436       0.585  35.197   7.427  1.00  0.00      B    H  
ATOM   4328  H2  HOH B1436       0.477  33.895   8.394  1.00  0.00      B    H  
ATOM   4329  O   HOH B1437      11.656  10.794  34.981  1.00  0.00      B    O  
ATOM   4330  H1  HOH B1437      11.017  10.315  34.408  1.00  0.00      B    H  
ATOM   4331  H2  HOH B1437      12.287  10.146  35.432  1.00  0.00      B    H  
ATOM   4332  O   HOH B1438       2.085  28.653   3.981  1.00  0.00      B    O  
ATOM   4333  H1  HOH B1438       1.149  28.905   3.670  1.00  0.00      B    H  
ATOM   4334  H2  HOH B1438       2.731  29.249   3.450  1.00  0.00      B    H  
ATOM   4335  O   HOH B1439      25.678  37.742  11.242  1.00  0.00      B    O  
ATOM   4336  H1  HOH B1439      24.758  38.169  11.140  1.00  0.00      B    H  
ATOM   4337  H2  HOH B1439      26.320  38.512  10.961  1.00  0.00      B    H  
ATOM   4338  O   HOH B1440      39.055  19.208   6.450  1.00  0.00      B    O  
ATOM   4339  H1  HOH B1440      38.651  18.611   7.141  1.00  0.00      B    H  
ATOM   4340  H2  HOH B1440      38.277  19.639   5.996  1.00  0.00      B    H  
ATOM   4341  O   HOH B1441       0.131  35.158   0.570  1.00  0.00      B    O  
ATOM   4342  H1  HOH B1441       0.459  35.507  -0.335  1.00  0.00      B    H  
ATOM   4343  H2  HOH B1441       0.123  35.913   1.289  1.00  0.00      B    H  
ATOM   4344  O   HOH B1442      30.855  26.996  29.628  1.00  0.00      B    O  
ATOM   4345  H1  HOH B1442      31.040  27.685  28.920  1.00  0.00      B    H  
ATOM   4346  H2  HOH B1442      30.437  27.546  30.373  1.00  0.00      B    H  
ATOM   4347  O   HOH B1443       8.058   3.485  32.743  1.00  0.00      B    O  
ATOM   4348  H1  HOH B1443       8.082   3.591  31.759  1.00  0.00      B    H  
ATOM   4349  H2  HOH B1443       8.992   3.785  33.099  1.00  0.00      B    H  
ATOM   4350  O   HOH B1444       0.384   2.658  38.212  1.00  0.00      B    O  
ATOM   4351  H1  HOH B1444       0.468   3.070  39.136  1.00  0.00      B    H  
ATOM   4352  H2  HOH B1444       1.287   2.633  37.816  1.00  0.00      B    H  
ATOM   4353  O   HOH B1445       8.369  19.310  36.227  1.00  0.00      B    O  
ATOM   4354  H1  HOH B1445       7.453  19.382  36.651  1.00  0.00      B    H  
ATOM   4355  H2  HOH B1445       8.728  20.207  36.263  1.00  0.00      B    H  
ATOM   4356  O   HOH B1446      37.040   8.560   7.428  1.00  0.00      B    O  
ATOM   4357  H1  HOH B1446      37.570   7.781   7.758  1.00  0.00      B    H  
ATOM   4358  H2  HOH B1446      37.780   9.188   7.169  1.00  0.00      B    H  
ATOM   4359  O   HOH B1447      11.530  32.207  28.436  1.00  0.00      B    O  
ATOM   4360  H1  HOH B1447      11.710  31.442  27.778  1.00  0.00      B    H  
ATOM   4361  H2  HOH B1447      11.059  31.812  29.241  1.00  0.00      B    H  
ATOM   4362  O   HOH B1448       0.187   4.710   3.978  1.00  0.00      B    O  
ATOM   4363  H1  HOH B1448       0.879   5.251   4.486  1.00  0.00      B    H  
ATOM   4364  H2  HOH B1448      -0.748   5.024   4.215  1.00  0.00      B    H  
ATOM   4365  O   HOH B1449       5.921  33.869  21.284  1.00  0.00      B    O  
ATOM   4366  H1  HOH B1449       5.180  34.540  21.005  1.00  0.00      B    H  
ATOM   4367  H2  HOH B1449       5.742  32.974  20.776  1.00  0.00      B    H  
ATOM   4368  O   HOH B1450       3.664  30.687   3.159  1.00  0.00      B    O  
ATOM   4369  H1  HOH B1450       4.028  30.107   2.387  1.00  0.00      B    H  
ATOM   4370  H2  HOH B1450       4.199  30.435   4.015  1.00  0.00      B    H  
ATOM   4371  O   HOH B1451       9.236  17.483  31.814  1.00  0.00      B    O  
ATOM   4372  H1  HOH B1451       9.179  18.364  31.303  1.00  0.00      B    H  
ATOM   4373  H2  HOH B1451       8.404  16.927  31.516  1.00  0.00      B    H  
ATOM   4374  O   HOH B1452      13.744  25.375  30.851  1.00  0.00      B    O  
ATOM   4375  H1  HOH B1452      13.215  24.757  31.463  1.00  0.00      B    H  
ATOM   4376  H2  HOH B1452      13.117  26.021  30.361  1.00  0.00      B    H  
ATOM   4377  O   HOH B1453      18.659   1.094   4.767  1.00  0.00      B    O  
ATOM   4378  H1  HOH B1453      19.050   0.542   5.563  1.00  0.00      B    H  
ATOM   4379  H2  HOH B1453      19.193   1.983   4.789  1.00  0.00      B    H  
ATOM   4380  O   HOH B1454       8.645  15.454  13.199  1.00  0.00      B    O  
ATOM   4381  H1  HOH B1454       8.925  15.407  14.185  1.00  0.00      B    H  
ATOM   4382  H2  HOH B1454       7.940  16.174  13.096  1.00  0.00      B    H  
ATOM   4383  O   HOH B1455       9.766  25.594  35.479  1.00  0.00      B    O  
ATOM   4384  H1  HOH B1455      10.003  26.458  36.028  1.00  0.00      B    H  
ATOM   4385  H2  HOH B1455       8.895  25.213  35.966  1.00  0.00      B    H  
ATOM   4386  O   HOH B1456       1.016   3.975  25.018  1.00  0.00      B    O  
ATOM   4387  H1  HOH B1456       0.466   4.073  24.171  1.00  0.00      B    H  
ATOM   4388  H2  HOH B1456       0.579   4.591  25.760  1.00  0.00      B    H  
ATOM   4389  O   HOH B1457      35.305  32.804  12.360  1.00  0.00      B    O  
ATOM   4390  H1  HOH B1457      35.265  32.266  13.224  1.00  0.00      B    H  
ATOM   4391  H2  HOH B1457      34.481  33.421  12.233  1.00  0.00      B    H  
ATOM   4392  O   HOH B1458       2.676  32.427  36.533  1.00  0.00      B    O  
ATOM   4393  H1  HOH B1458       1.876  33.030  36.243  1.00  0.00      B    H  
ATOM   4394  H2  HOH B1458       2.418  31.455  36.321  1.00  0.00      B    H  
ATOM   4395  O   HOH B1459      28.623  35.348  31.080  1.00  0.00      B    O  
ATOM   4396  H1  HOH B1459      29.381  35.769  30.538  1.00  0.00      B    H  
ATOM   4397  H2  HOH B1459      28.127  34.673  30.503  1.00  0.00      B    H  
ATOM   4398  O   HOH B1460      29.029  24.747  28.805  1.00  0.00      B    O  
ATOM   4399  H1  HOH B1460      28.482  24.267  29.524  1.00  0.00      B    H  
ATOM   4400  H2  HOH B1460      29.647  25.389  29.306  1.00  0.00      B    H  
ATOM   4401  O   HOH B1461      26.375  39.524   6.370  1.00  0.00      B    O  
ATOM   4402  H1  HOH B1461      27.195  38.987   6.271  1.00  0.00      B    H  
ATOM   4403  H2  HOH B1461      25.727  38.922   6.775  1.00  0.00      B    H  
ATOM   4404  O   HOH B1462      28.830   3.433  14.661  1.00  0.00      B    O  
ATOM   4405  H1  HOH B1462      29.287   3.729  15.494  1.00  0.00      B    H  
ATOM   4406  H2  HOH B1462      27.823   3.162  14.954  1.00  0.00      B    H  
ATOM   4407  O   HOH B1463      32.584   2.593  36.985  1.00  0.00      B    O  
ATOM   4408  H1  HOH B1463      31.720   2.081  36.901  1.00  0.00      B    H  
ATOM   4409  H2  HOH B1463      32.648   2.927  37.938  1.00  0.00      B    H  
ATOM   4410  O   HOH B1464      31.176  35.442  20.491  1.00  0.00      B    O  
ATOM   4411  H1  HOH B1464      31.152  36.431  20.479  1.00  0.00      B    H  
ATOM   4412  H2  HOH B1464      31.870  35.143  19.823  1.00  0.00      B    H  
ATOM   4413  O   HOH B1465      21.002  21.295  17.077  1.00  0.00      B    O  
ATOM   4414  H1  HOH B1465      20.137  20.847  16.879  1.00  0.00      B    H  
ATOM   4415  H2  HOH B1465      21.442  20.805  17.833  1.00  0.00      B    H  
ATOM   4416  O   HOH B1466       9.458  19.653  27.781  1.00  0.00      B    O  
ATOM   4417  H1  HOH B1466       9.387  18.654  27.923  1.00  0.00      B    H  
ATOM   4418  H2  HOH B1466       8.463  19.980  27.766  1.00  0.00      B    H  
ATOM   4419  O   HOH B1467      16.832   5.707   8.699  1.00  0.00      B    O  
ATOM   4420  H1  HOH B1467      17.209   4.788   8.646  1.00  0.00      B    H  
ATOM   4421  H2  HOH B1467      15.997   5.760   8.086  1.00  0.00      B    H  
ATOM   4422  O   HOH B1468      12.231  31.537  38.077  1.00  0.00      B    O  
ATOM   4423  H1  HOH B1468      11.771  32.457  38.036  1.00  0.00      B    H  
ATOM   4424  H2  HOH B1468      13.261  31.655  38.145  1.00  0.00      B    H  
ATOM   4425  O   HOH B1469      29.546  22.275  13.582  1.00  0.00      B    O  
ATOM   4426  H1  HOH B1469      29.012  22.498  12.720  1.00  0.00      B    H  
ATOM   4427  H2  HOH B1469      29.234  22.806  14.297  1.00  0.00      B    H  
ATOM   4428  O   HOH B1470      35.391  27.014  31.686  1.00  0.00      B    O  
ATOM   4429  H1  HOH B1470      35.807  27.761  31.104  1.00  0.00      B    H  
ATOM   4430  H2  HOH B1470      34.596  26.719  31.125  1.00  0.00      B    H  
ATOM   4431  O   HOH B1471      21.202  26.157   1.622  1.00  0.00      B    O  
ATOM   4432  H1  HOH B1471      21.954  26.530   1.080  1.00  0.00      B    H  
ATOM   4433  H2  HOH B1471      20.501  26.905   1.772  1.00  0.00      B    H  
ATOM   4434  O   HOH B1472      12.391  19.087  34.717  1.00  0.00      B    O  
ATOM   4435  H1  HOH B1472      13.139  18.571  35.267  1.00  0.00      B    H  
ATOM   4436  H2  HOH B1472      11.578  18.489  34.793  1.00  0.00      B    H  
ATOM   4437  O   HOH B1473      29.456   5.625   6.240  1.00  0.00      B    O  
ATOM   4438  H1  HOH B1473      28.935   4.881   5.839  1.00  0.00      B    H  
ATOM   4439  H2  HOH B1473      29.110   5.737   7.214  1.00  0.00      B    H  
ATOM   4440  O   HOH B1474      16.264  38.383  31.479  1.00  0.00      B    O  
ATOM   4441  H1  HOH B1474      15.489  37.795  31.542  1.00  0.00      B    H  
ATOM   4442  H2  HOH B1474      16.489  38.781  32.389  1.00  0.00      B    H  
ATOM   4443  O   HOH B1475       2.265   1.875  25.880  1.00  0.00      B    O  
ATOM   4444  H1  HOH B1475       1.962   2.635  25.332  1.00  0.00      B    H  
ATOM   4445  H2  HOH B1475       2.113   1.098  25.320  1.00  0.00      B    H  
ATOM   4446  O   HOH B1476      37.026   5.958  20.052  1.00  0.00      B    O  
ATOM   4447  H1  HOH B1476      37.912   5.637  20.385  1.00  0.00      B    H  
ATOM   4448  H2  HOH B1476      36.945   5.632  19.066  1.00  0.00      B    H  
ATOM   4449  O   HOH B1477      15.351   2.341   9.404  1.00  0.00      B    O  
ATOM   4450  H1  HOH B1477      14.943   1.425   9.533  1.00  0.00      B    H  
ATOM   4451  H2  HOH B1477      16.219   2.231   8.928  1.00  0.00      B    H  
ATOM   4452  O   HOH B1478      30.568  11.013   6.076  1.00  0.00      B    O  
ATOM   4453  H1  HOH B1478      30.923  10.992   5.127  1.00  0.00      B    H  
ATOM   4454  H2  HOH B1478      29.599  11.334   6.060  1.00  0.00      B    H  
ATOM   4455  O   HOH B1479       1.460  10.993  34.757  1.00  0.00      B    O  
ATOM   4456  H1  HOH B1479       1.798  10.957  35.746  1.00  0.00      B    H  
ATOM   4457  H2  HOH B1479       0.778  10.216  34.594  1.00  0.00      B    H  
ATOM   4458  O   HOH B1480       7.486  11.271  22.848  1.00  0.00      B    O  
ATOM   4459  H1  HOH B1480       8.386  10.922  23.044  1.00  0.00      B    H  
ATOM   4460  H2  HOH B1480       6.978  11.553  23.744  1.00  0.00      B    H  
ATOM   4461  O   HOH B1481       1.602  35.447  25.270  1.00  0.00      B    O  
ATOM   4462  H1  HOH B1481       2.010  36.136  24.680  1.00  0.00      B    H  
ATOM   4463  H2  HOH B1481       2.348  35.114  25.895  1.00  0.00      B    H  
ATOM   4464  O   HOH B1482       5.382  12.603   5.822  1.00  0.00      B    O  
ATOM   4465  H1  HOH B1482       4.492  13.170   5.859  1.00  0.00      B    H  
ATOM   4466  H2  HOH B1482       5.110  11.666   5.747  1.00  0.00      B    H  
ATOM   4467  O   HOH B1483      33.984  24.648  14.810  1.00  0.00      B    O  
ATOM   4468  H1  HOH B1483      33.951  25.220  15.634  1.00  0.00      B    H  
ATOM   4469  H2  HOH B1483      33.388  25.055  14.087  1.00  0.00      B    H  
ATOM   4470  O   HOH B1484      34.667  21.269  18.095  1.00  0.00      B    O  
ATOM   4471  H1  HOH B1484      35.585  21.051  18.378  1.00  0.00      B    H  
ATOM   4472  H2  HOH B1484      34.767  21.728  17.186  1.00  0.00      B    H  
ATOM   4473  O   HOH B1485      26.353   4.956   3.247  1.00  0.00      B    O  
ATOM   4474  H1  HOH B1485      26.714   5.870   3.484  1.00  0.00      B    H  
ATOM   4475  H2  HOH B1485      25.382   5.060   3.136  1.00  0.00      B    H  
ATOM   4476  O   HOH B1486       3.775  32.726  31.852  1.00  0.00      B    O  
ATOM   4477  H1  HOH B1486       2.940  33.318  31.885  1.00  0.00      B    H  
ATOM   4478  H2  HOH B1486       4.271  32.935  32.679  1.00  0.00      B    H  
ATOM   4479  O   HOH B1487       2.081   8.820  20.338  1.00  0.00      B    O  
ATOM   4480  H1  HOH B1487       2.048   9.529  21.066  1.00  0.00      B    H  
ATOM   4481  H2  HOH B1487       2.887   8.284  20.542  1.00  0.00      B    H  
ATOM   4482  O   HOH B1488       5.999  12.058  17.466  1.00  0.00      B    O  
ATOM   4483  H1  HOH B1488       6.671  12.399  16.811  1.00  0.00      B    H  
ATOM   4484  H2  HOH B1488       5.281  12.768  17.520  1.00  0.00      B    H  
ATOM   4485  O   HOH B1489      23.955  32.481  23.637  1.00  0.00      B    O  
ATOM   4486  H1  HOH B1489      24.105  32.988  22.792  1.00  0.00      B    H  
ATOM   4487  H2  HOH B1489      24.846  32.298  23.906  1.00  0.00      B    H  
ATOM   4488  O   HOH B1490      12.180  38.299  28.277  1.00  0.00      B    O  
ATOM   4489  H1  HOH B1490      11.863  38.959  27.592  1.00  0.00      B    H  
ATOM   4490  H2  HOH B1490      12.213  37.371  27.881  1.00  0.00      B    H  
ATOM   4491  O   HOH B1491      27.154   2.413  32.162  1.00  0.00      B    O  
ATOM   4492  H1  HOH B1491      27.060   1.661  31.548  1.00  0.00      B    H  
ATOM   4493  H2  HOH B1491      27.718   2.075  32.936  1.00  0.00      B    H  
ATOM   4494  O   HOH B1492      14.416  32.867  10.208  1.00  0.00      B    O  
ATOM   4495  H1  HOH B1492      14.893  32.923  11.125  1.00  0.00      B    H  
ATOM   4496  H2  HOH B1492      13.869  32.018  10.169  1.00  0.00      B    H  
ATOM   4497  O   HOH B1493      22.886  37.974  27.229  1.00  0.00      B    O  
ATOM   4498  H1  HOH B1493      23.767  37.747  26.812  1.00  0.00      B    H  
ATOM   4499  H2  HOH B1493      22.662  38.982  27.151  1.00  0.00      B    H  
ATOM   4500  O   HOH B1494      24.943  30.504  12.941  1.00  0.00      B    O  
ATOM   4501  H1  HOH B1494      25.841  30.676  13.330  1.00  0.00      B    H  
ATOM   4502  H2  HOH B1494      24.838  29.527  12.806  1.00  0.00      B    H  
ATOM   4503  O   HOH B1495       2.758   0.796   2.326  1.00  0.00      B    O  
ATOM   4504  H1  HOH B1495       1.973   1.170   2.860  1.00  0.00      B    H  
ATOM   4505  H2  HOH B1495       2.698  -0.187   2.401  1.00  0.00      B    H  
ATOM   4506  O   HOH B1496       3.812  30.331  27.828  1.00  0.00      B    O  
ATOM   4507  H1  HOH B1496       4.698  30.815  28.019  1.00  0.00      B    H  
ATOM   4508  H2  HOH B1496       3.129  30.803  28.443  1.00  0.00      B    H  
ATOM   4509  O   HOH B1497      20.876  36.854  30.546  1.00  0.00      B    O  
ATOM   4510  H1  HOH B1497      19.971  36.372  30.739  1.00  0.00      B    H  
ATOM   4511  H2  HOH B1497      21.317  36.319  29.795  1.00  0.00      B    H  
ATOM   4512  O   HOH B1498      35.896  29.988  38.590  1.00  0.00      B    O  
ATOM   4513  H1  HOH B1498      35.743  28.999  38.321  1.00  0.00      B    H  
ATOM   4514  H2  HOH B1498      35.006  30.469  38.435  1.00  0.00      B    H  
ATOM   4515  O   HOH B1499      28.714  34.288  27.596  1.00  0.00      B    O  
ATOM   4516  H1  HOH B1499      29.242  34.172  28.479  1.00  0.00      B    H  
ATOM   4517  H2  HOH B1499      28.052  33.525  27.457  1.00  0.00      B    H  
ATOM   4518  O   HOH B1500      35.521  15.925  26.356  1.00  0.00      B    O  
ATOM   4519  H1  HOH B1500      34.814  15.250  26.608  1.00  0.00      B    H  
ATOM   4520  H2  HOH B1500      36.071  15.552  25.577  1.00  0.00      B    H  
ATOM   4521  O   HOH B1501      14.717  22.752  34.938  1.00  0.00      B    O  
ATOM   4522  H1  HOH B1501      13.789  22.463  34.935  1.00  0.00      B    H  
ATOM   4523  H2  HOH B1501      14.675  23.799  34.720  1.00  0.00      B    H  
ATOM   4524  O   HOH B1502      26.172   8.057   1.531  1.00  0.00      B    O  
ATOM   4525  H1  HOH B1502      25.137   8.032   1.717  1.00  0.00      B    H  
ATOM   4526  H2  HOH B1502      26.396   9.070   1.625  1.00  0.00      B    H  
ATOM   4527  O   HOH B1503      10.204  15.060  39.151  1.00  0.00      B    O  
ATOM   4528  H1  HOH B1503       9.722  15.934  38.954  1.00  0.00      B    H  
ATOM   4529  H2  HOH B1503       9.867  14.329  38.492  1.00  0.00      B    H  
ATOM   4530  O   HOH B1504       3.290  35.945   8.185  1.00  0.00      B    O  
ATOM   4531  H1  HOH B1504       3.443  36.692   7.510  1.00  0.00      B    H  
ATOM   4532  H2  HOH B1504       3.014  35.172   7.608  1.00  0.00      B    H  
ATOM   4533  O   HOH B1505       5.506   9.829  32.939  1.00  0.00      B    O  
ATOM   4534  H1  HOH B1505       5.413   9.696  33.926  1.00  0.00      B    H  
ATOM   4535  H2  HOH B1505       4.704  10.429  32.675  1.00  0.00      B    H  
ATOM   4536  O   HOH B1506      -0.238  29.344  17.414  1.00  0.00      B    O  
ATOM   4537  H1  HOH B1506       0.356  29.130  16.612  1.00  0.00      B    H  
ATOM   4538  H2  HOH B1506       0.247  28.911  18.198  1.00  0.00      B    H  
ATOM   4539  O   HOH B1507      37.552  19.818   3.072  1.00  0.00      B    O  
ATOM   4540  H1  HOH B1507      38.197  20.534   2.627  1.00  0.00      B    H  
ATOM   4541  H2  HOH B1507      37.152  20.271   3.888  1.00  0.00      B    H  
ATOM   4542  O   HOH B1508      17.335  12.986  17.786  1.00  0.00      B    O  
ATOM   4543  H1  HOH B1508      16.672  12.192  17.797  1.00  0.00      B    H  
ATOM   4544  H2  HOH B1508      18.175  12.757  18.272  1.00  0.00      B    H  
ATOM   4545  O   HOH B1509       6.450  38.551  32.141  1.00  0.00      B    O  
ATOM   4546  H1  HOH B1509       7.343  38.105  32.089  1.00  0.00      B    H  
ATOM   4547  H2  HOH B1509       6.414  39.163  31.308  1.00  0.00      B    H  
ATOM   4548  O   HOH B1510       0.029  21.992   2.169  1.00  0.00      B    O  
ATOM   4549  H1  HOH B1510       0.698  22.544   2.697  1.00  0.00      B    H  
ATOM   4550  H2  HOH B1510       0.187  22.105   1.212  1.00  0.00      B    H  
ATOM   4551  O   HOH B1511      37.528  13.704  26.091  1.00  0.00      B    O  
ATOM   4552  H1  HOH B1511      38.374  13.329  25.802  1.00  0.00      B    H  
ATOM   4553  H2  HOH B1511      36.989  14.042  25.262  1.00  0.00      B    H  
ATOM   4554  O   HOH B1512      20.791   8.399  36.263  1.00  0.00      B    O  
ATOM   4555  H1  HOH B1512      20.168   7.533  36.163  1.00  0.00      B    H  
ATOM   4556  H2  HOH B1512      21.095   8.678  35.315  1.00  0.00      B    H  
ATOM   4557  O   HOH B1513      17.853  27.424  31.254  1.00  0.00      B    O  
ATOM   4558  H1  HOH B1513      18.771  27.588  30.822  1.00  0.00      B    H  
ATOM   4559  H2  HOH B1513      18.002  26.853  32.053  1.00  0.00      B    H  
ATOM   4560  O   HOH B1514      26.424  23.801   7.357  1.00  0.00      B    O  
ATOM   4561  H1  HOH B1514      25.740  24.118   6.569  1.00  0.00      B    H  
ATOM   4562  H2  HOH B1514      26.377  24.623   7.993  1.00  0.00      B    H  
ATOM   4563  O   HOH B1515      37.408   2.791  27.238  1.00  0.00      B    O  
ATOM   4564  H1  HOH B1515      37.985   3.631  27.154  1.00  0.00      B    H  
ATOM   4565  H2  HOH B1515      37.419   2.436  28.201  1.00  0.00      B    H  
ATOM   4566  O   HOH B1516      32.063  30.074  14.164  1.00  0.00      B    O  
ATOM   4567  H1  HOH B1516      31.217  29.593  13.967  1.00  0.00      B    H  
ATOM   4568  H2  HOH B1516      31.770  31.079  14.286  1.00  0.00      B    H  
ATOM   4569  O   HOH B1517       6.854   1.557  21.483  1.00  0.00      B    O  
ATOM   4570  H1  HOH B1517       6.441   2.474  21.295  1.00  0.00      B    H  
ATOM   4571  H2  HOH B1517       6.730   0.928  20.728  1.00  0.00      B    H  
ATOM   4572  O   HOH B1518      33.722  13.037  16.271  1.00  0.00      B    O  
ATOM   4573  H1  HOH B1518      33.866  13.689  17.021  1.00  0.00      B    H  
ATOM   4574  H2  HOH B1518      34.440  13.128  15.539  1.00  0.00      B    H  
ATOM   4575  O   HOH B1519       6.859  22.040   1.186  1.00  0.00      B    O  
ATOM   4576  H1  HOH B1519       7.119  21.104   1.446  1.00  0.00      B    H  
ATOM   4577  H2  HOH B1519       6.644  22.590   2.045  1.00  0.00      B    H  
ATOM   4578  O   HOH B1520      35.599  37.577  14.100  1.00  0.00      B    O  
ATOM   4579  H1  HOH B1520      36.431  37.000  14.011  1.00  0.00      B    H  
ATOM   4580  H2  HOH B1520      35.672  38.360  13.494  1.00  0.00      B    H  
ATOM   4581  O   HOH B1521       1.132  28.161  24.331  1.00  0.00      B    O  
ATOM   4582  H1  HOH B1521       1.170  28.665  25.256  1.00  0.00      B    H  
ATOM   4583  H2  HOH B1521       0.826  28.853  23.621  1.00  0.00      B    H  
ATOM   4584  O   HOH B1522      15.721  38.088  21.201  1.00  0.00      B    O  
ATOM   4585  H1  HOH B1522      14.735  38.163  21.079  1.00  0.00      B    H  
ATOM   4586  H2  HOH B1522      15.922  38.752  21.929  1.00  0.00      B    H  
ATOM   4587  O   HOH B1523      21.819  23.707  30.433  1.00  0.00      B    O  
ATOM   4588  H1  HOH B1523      22.783  23.468  30.590  1.00  0.00      B    H  
ATOM   4589  H2  HOH B1523      21.230  22.874  30.635  1.00  0.00      B    H  
ATOM   4590  O   HOH B1524      31.364  32.656  14.271  1.00  0.00      B    O  
ATOM   4591  H1  HOH B1524      30.461  32.818  13.789  1.00  0.00      B    H  
ATOM   4592  H2  HOH B1524      31.503  33.375  14.922  1.00  0.00      B    H  
ATOM   4593  O   HOH B1525      33.733  28.859   7.344  1.00  0.00      B    O  
ATOM   4594  H1  HOH B1525      33.228  29.628   7.761  1.00  0.00      B    H  
ATOM   4595  H2  HOH B1525      34.723  29.091   7.367  1.00  0.00      B    H  
ATOM   4596  O   HOH B1526       7.839  35.948  20.491  1.00  0.00      B    O  
ATOM   4597  H1  HOH B1526       8.660  35.809  21.071  1.00  0.00      B    H  
ATOM   4598  H2  HOH B1526       7.332  35.061  20.534  1.00  0.00      B    H  
ATOM   4599  O   HOH B1527      12.028  33.545  25.742  1.00  0.00      B    O  
ATOM   4600  H1  HOH B1527      12.932  33.964  25.968  1.00  0.00      B    H  
ATOM   4601  H2  HOH B1527      11.843  32.729  26.383  1.00  0.00      B    H  
ATOM   4602  O   HOH B1528      22.869  32.109  13.742  1.00  0.00      B    O  
ATOM   4603  H1  HOH B1528      22.634  31.789  14.709  1.00  0.00      B    H  
ATOM   4604  H2  HOH B1528      23.632  31.453  13.465  1.00  0.00      B    H  
ATOM   4605  O   HOH B1529      33.089  10.068   5.750  1.00  0.00      B    O  
ATOM   4606  H1  HOH B1529      32.245  10.479   6.001  1.00  0.00      B    H  
ATOM   4607  H2  HOH B1529      33.616   9.925   6.580  1.00  0.00      B    H  
ATOM   4608  O   HOH B1530      24.829   1.637  35.000  1.00  0.00      B    O  
ATOM   4609  H1  HOH B1530      25.047   1.790  36.003  1.00  0.00      B    H  
ATOM   4610  H2  HOH B1530      25.687   1.238  34.607  1.00  0.00      B    H  
ATOM   4611  O   HOH B1531       8.441   2.353   9.431  1.00  0.00      B    O  
ATOM   4612  H1  HOH B1531       8.884   2.072  10.259  1.00  0.00      B    H  
ATOM   4613  H2  HOH B1531       7.523   2.639   9.697  1.00  0.00      B    H  
ATOM   4614  O   HOH B1532       6.274  19.782  19.505  1.00  0.00      B    O  
ATOM   4615  H1  HOH B1532       6.794  19.125  20.115  1.00  0.00      B    H  
ATOM   4616  H2  HOH B1532       5.906  19.108  18.827  1.00  0.00      B    H  
ATOM   4617  O   HOH B1533      24.474  23.571   5.429  1.00  0.00      B    O  
ATOM   4618  H1  HOH B1533      24.861  22.701   5.035  1.00  0.00      B    H  
ATOM   4619  H2  HOH B1533      23.989  24.072   4.707  1.00  0.00      B    H  
ATOM   4620  O   HOH B1534      38.764  13.771  20.896  1.00  0.00      B    O  
ATOM   4621  H1  HOH B1534      39.779  13.878  20.983  1.00  0.00      B    H  
ATOM   4622  H2  HOH B1534      38.483  12.825  20.544  1.00  0.00      B    H  
ATOM   4623  O   HOH B1535      11.606  30.042  33.538  1.00  0.00      B    O  
ATOM   4624  H1  HOH B1535      12.303  29.377  33.155  1.00  0.00      B    H  
ATOM   4625  H2  HOH B1535      10.756  29.571  33.740  1.00  0.00      B    H  
ATOM   4626  O   HOH B1536      19.858  25.818  27.911  1.00  0.00      B    O  
ATOM   4627  H1  HOH B1536      19.459  26.655  27.468  1.00  0.00      B    H  
ATOM   4628  H2  HOH B1536      19.081  25.110  28.070  1.00  0.00      B    H  
ATOM   4629  O   HOH B1537      14.660  33.028   1.881  1.00  0.00      B    O  
ATOM   4630  H1  HOH B1537      14.422  33.993   1.912  1.00  0.00      B    H  
ATOM   4631  H2  HOH B1537      14.004  32.480   2.361  1.00  0.00      B    H  
ATOM   4632  O   HOH B1538      27.613  35.419  12.336  1.00  0.00      B    O  
ATOM   4633  H1  HOH B1538      28.239  36.200  12.298  1.00  0.00      B    H  
ATOM   4634  H2  HOH B1538      27.031  35.579  11.581  1.00  0.00      B    H  
ATOM   4635  O   HOH B1539       3.465   4.523  24.475  1.00  0.00      B    O  
ATOM   4636  H1  HOH B1539       2.455   4.381  24.598  1.00  0.00      B    H  
ATOM   4637  H2  HOH B1539       3.781   4.019  23.618  1.00  0.00      B    H  
ATOM   4638  O   HOH B1540      25.009  20.744   1.091  1.00  0.00      B    O  
ATOM   4639  H1  HOH B1540      25.030  21.136   0.163  1.00  0.00      B    H  
ATOM   4640  H2  HOH B1540      25.338  21.396   1.772  1.00  0.00      B    H  
ATOM   4641  O   HOH B1541      32.235   5.264   5.550  1.00  0.00      B    O  
ATOM   4642  H1  HOH B1541      32.494   5.848   4.767  1.00  0.00      B    H  
ATOM   4643  H2  HOH B1541      31.231   5.293   5.670  1.00  0.00      B    H  
ATOM   4644  O   HOH B1542      35.295   9.812  25.631  1.00  0.00      B    O  
ATOM   4645  H1  HOH B1542      35.208   8.764  25.573  1.00  0.00      B    H  
ATOM   4646  H2  HOH B1542      36.257   9.934  25.967  1.00  0.00      B    H  
ATOM   4647  O   HOH B1543       1.682  28.387   0.340  1.00  0.00      B    O  
ATOM   4648  H1  HOH B1543       1.335  29.248   0.728  1.00  0.00      B    H  
ATOM   4649  H2  HOH B1543       1.157  28.147  -0.432  1.00  0.00      B    H  
ATOM   4650  O   HOH B1544      14.003  19.701  13.090  1.00  0.00      B    O  
ATOM   4651  H1  HOH B1544      14.862  19.236  13.238  1.00  0.00      B    H  
ATOM   4652  H2  HOH B1544      13.415  18.905  12.916  1.00  0.00      B    H  
ATOM   4653  O   HOH B1545      31.167  29.564   8.778  1.00  0.00      B    O  
ATOM   4654  H1  HOH B1545      31.730  29.747   9.591  1.00  0.00      B    H  
ATOM   4655  H2  HOH B1545      30.628  30.367   8.527  1.00  0.00      B    H  
ATOM   4656  O   HOH B1546      30.524   6.452  32.793  1.00  0.00      B    O  
ATOM   4657  H1  HOH B1546      30.386   5.548  33.235  1.00  0.00      B    H  
ATOM   4658  H2  HOH B1546      29.783   6.776  32.189  1.00  0.00      B    H  
ATOM   4659  O   HOH B1547      19.455  20.283  28.911  1.00  0.00      B    O  
ATOM   4660  H1  HOH B1547      19.599  19.312  29.084  1.00  0.00      B    H  
ATOM   4661  H2  HOH B1547      18.497  20.475  28.695  1.00  0.00      B    H  
ATOM   4662  O   HOH B1548      26.971  34.512  23.037  1.00  0.00      B    O  
ATOM   4663  H1  HOH B1548      26.481  35.440  23.064  1.00  0.00      B    H  
ATOM   4664  H2  HOH B1548      27.926  34.803  22.978  1.00  0.00      B    H  
ATOM   4665  O   HOH B1549      11.863  10.044   5.706  1.00  0.00      B    O  
ATOM   4666  H1  HOH B1549      12.368   9.405   6.323  1.00  0.00      B    H  
ATOM   4667  H2  HOH B1549      12.494  10.544   5.135  1.00  0.00      B    H  
ATOM   4668  O   HOH B1550      33.510  24.191  38.592  1.00  0.00      B    O  
ATOM   4669  H1  HOH B1550      34.449  24.406  38.895  1.00  0.00      B    H  
ATOM   4670  H2  HOH B1550      33.236  25.133  38.326  1.00  0.00      B    H  
ATOM   4671  O   HOH B1551      24.887   4.954  18.973  1.00  0.00      B    O  
ATOM   4672  H1  HOH B1551      25.725   4.657  18.478  1.00  0.00      B    H  
ATOM   4673  H2  HOH B1551      24.811   5.921  18.644  1.00  0.00      B    H  
ATOM   4674  O   HOH B1552      19.096  26.732  33.741  1.00  0.00      B    O  
ATOM   4675  H1  HOH B1552      19.583  26.015  33.345  1.00  0.00      B    H  
ATOM   4676  H2  HOH B1552      18.469  26.443  34.421  1.00  0.00      B    H  
ATOM   4677  O   HOH B1553      31.323   3.380  22.629  1.00  0.00      B    O  
ATOM   4678  H1  HOH B1553      32.041   4.011  22.435  1.00  0.00      B    H  
ATOM   4679  H2  HOH B1553      31.693   2.407  22.826  1.00  0.00      B    H  
ATOM   4680  O   HOH B1554      21.294  26.437  22.892  1.00  0.00      B    O  
ATOM   4681  H1  HOH B1554      21.150  25.513  23.304  1.00  0.00      B    H  
ATOM   4682  H2  HOH B1554      22.128  26.495  22.351  1.00  0.00      B    H  
ATOM   4683  O   HOH B1555      29.302  33.643  16.721  1.00  0.00      B    O  
ATOM   4684  H1  HOH B1555      28.427  33.405  16.252  1.00  0.00      B    H  
ATOM   4685  H2  HOH B1555      29.157  34.361  17.369  1.00  0.00      B    H  
ATOM   4686  O   HOH B1556      18.009  31.508  13.394  1.00  0.00      B    O  
ATOM   4687  H1  HOH B1556      18.621  31.312  12.607  1.00  0.00      B    H  
ATOM   4688  H2  HOH B1556      18.671  31.639  14.141  1.00  0.00      B    H  
ATOM   4689  O   HOH B1557      34.971  19.967  31.743  1.00  0.00      B    O  
ATOM   4690  H1  HOH B1557      34.636  20.867  31.874  1.00  0.00      B    H  
ATOM   4691  H2  HOH B1557      34.317  19.313  32.035  1.00  0.00      B    H  
ATOM   4692  O   HOH B1558      32.959  14.693   3.850  1.00  0.00      B    O  
ATOM   4693  H1  HOH B1558      31.976  14.421   3.811  1.00  0.00      B    H  
ATOM   4694  H2  HOH B1558      33.401  14.256   3.007  1.00  0.00      B    H  
ATOM   4695  O   HOH B1559       1.470  32.844  13.973  1.00  0.00      B    O  
ATOM   4696  H1  HOH B1559       2.050  33.612  13.632  1.00  0.00      B    H  
ATOM   4697  H2  HOH B1559       0.558  32.859  13.431  1.00  0.00      B    H  
ATOM   4698  O   HOH B1560      30.225   4.199  24.939  1.00  0.00      B    O  
ATOM   4699  H1  HOH B1560      30.607   3.727  24.098  1.00  0.00      B    H  
ATOM   4700  H2  HOH B1560      29.828   3.454  25.491  1.00  0.00      B    H  
ATOM   4701  O   HOH B1561      26.785  27.477  20.138  1.00  0.00      B    O  
ATOM   4702  H1  HOH B1561      27.764  27.510  20.418  1.00  0.00      B    H  
ATOM   4703  H2  HOH B1561      26.701  26.675  19.496  1.00  0.00      B    H  
ATOM   4704  O   HOH B1562       2.546  33.857   0.870  1.00  0.00      B    O  
ATOM   4705  H1  HOH B1562       2.597  32.872   0.920  1.00  0.00      B    H  
ATOM   4706  H2  HOH B1562       1.575  34.190   0.719  1.00  0.00      B    H  
ATOM   4707  O   HOH B1563      24.460  35.531  30.097  1.00  0.00      B    O  
ATOM   4708  H1  HOH B1563      24.964  34.628  30.052  1.00  0.00      B    H  
ATOM   4709  H2  HOH B1563      25.177  36.170  30.309  1.00  0.00      B    H  
ATOM   4710  O   HOH B1564      25.795  37.295  23.361  1.00  0.00      B    O  
ATOM   4711  H1  HOH B1564      24.968  37.576  22.859  1.00  0.00      B    H  
ATOM   4712  H2  HOH B1564      26.328  38.150  23.489  1.00  0.00      B    H  
ATOM   4713  O   HOH B1565      27.237   9.559  19.198  1.00  0.00      B    O  
ATOM   4714  H1  HOH B1565      27.095  10.400  18.648  1.00  0.00      B    H  
ATOM   4715  H2  HOH B1565      27.979   8.939  18.845  1.00  0.00      B    H  
ATOM   4716  O   HOH B1566      23.882  17.495  23.359  1.00  0.00      B    O  
ATOM   4717  H1  HOH B1566      24.738  17.643  22.812  1.00  0.00      B    H  
ATOM   4718  H2  HOH B1566      23.271  18.279  23.291  1.00  0.00      B    H  
ATOM   4719  O   HOH B1567      27.069  17.286  28.819  1.00  0.00      B    O  
ATOM   4720  H1  HOH B1567      26.443  17.118  28.000  1.00  0.00      B    H  
ATOM   4721  H2  HOH B1567      27.872  17.852  28.544  1.00  0.00      B    H  
ATOM   4722  O   HOH B1568       7.741   5.923   1.698  1.00  0.00      B    O  
ATOM   4723  H1  HOH B1568       7.737   5.203   2.456  1.00  0.00      B    H  
ATOM   4724  H2  HOH B1568       8.759   6.043   1.507  1.00  0.00      B    H  
ATOM   4725  O   HOH B1569      37.514  21.078  22.563  1.00  0.00      B    O  
ATOM   4726  H1  HOH B1569      38.363  20.521  22.453  1.00  0.00      B    H  
ATOM   4727  H2  HOH B1569      37.401  21.800  21.863  1.00  0.00      B    H  
ATOM   4728  O   HOH B1570      33.500  23.329   6.618  1.00  0.00      B    O  
ATOM   4729  H1  HOH B1570      32.911  24.015   6.222  1.00  0.00      B    H  
ATOM   4730  H2  HOH B1570      34.361  23.839   6.679  1.00  0.00      B    H  
ATOM   4731  O   HOH B1571      21.164  26.496  10.908  1.00  0.00      B    O  
ATOM   4732  H1  HOH B1571      21.050  26.942  11.793  1.00  0.00      B    H  
ATOM   4733  H2  HOH B1571      21.089  25.497  11.134  1.00  0.00      B    H  
ATOM   4734  O   HOH B1572      15.696  36.606   6.072  1.00  0.00      B    O  
ATOM   4735  H1  HOH B1572      15.786  35.579   6.171  1.00  0.00      B    H  
ATOM   4736  H2  HOH B1572      14.701  36.870   6.217  1.00  0.00      B    H  
ATOM   4737  O   HOH B1573      25.548   7.312  17.851  1.00  0.00      B    O  
ATOM   4738  H1  HOH B1573      26.012   7.869  18.547  1.00  0.00      B    H  
ATOM   4739  H2  HOH B1573      25.276   7.975  17.173  1.00  0.00      B    H  
ATOM   4740  O   HOH B1574      20.783   9.314  25.907  1.00  0.00      B    O  
ATOM   4741  H1  HOH B1574      20.675   8.393  25.629  1.00  0.00      B    H  
ATOM   4742  H2  HOH B1574      21.548   9.343  26.491  1.00  0.00      B    H  
ATOM   4743  O   HOH B1575      19.785  33.124  22.970  1.00  0.00      B    O  
ATOM   4744  H1  HOH B1575      20.433  32.480  22.566  1.00  0.00      B    H  
ATOM   4745  H2  HOH B1575      18.955  33.238  22.341  1.00  0.00      B    H  
ATOM   4746  O   HOH B1576      28.857  38.504   5.065  1.00  0.00      B    O  
ATOM   4747  H1  HOH B1576      28.555  37.868   4.349  1.00  0.00      B    H  
ATOM   4748  H2  HOH B1576      29.694  38.888   4.731  1.00  0.00      B    H  
ATOM   4749  O   HOH B1577      33.695  14.017  26.515  1.00  0.00      B    O  
ATOM   4750  H1  HOH B1577      33.786  13.027  26.536  1.00  0.00      B    H  
ATOM   4751  H2  HOH B1577      32.775  14.229  26.745  1.00  0.00      B    H  
ATOM   4752  O   HOH B1578      28.689  25.516   2.457  1.00  0.00      B    O  
ATOM   4753  H1  HOH B1578      27.862  26.042   2.632  1.00  0.00      B    H  
ATOM   4754  H2  HOH B1578      28.420  24.612   2.285  1.00  0.00      B    H  
ATOM   4755  O   HOH B1579      10.504  36.262  17.013  1.00  0.00      B    O  
ATOM   4756  H1  HOH B1579      11.291  36.838  16.938  1.00  0.00      B    H  
ATOM   4757  H2  HOH B1579      10.805  35.324  16.790  1.00  0.00      B    H  
ATOM   4758  O   HOH B1580      37.128  24.400  17.988  1.00  0.00      B    O  
ATOM   4759  H1  HOH B1580      36.762  24.480  17.041  1.00  0.00      B    H  
ATOM   4760  H2  HOH B1580      36.782  25.209  18.527  1.00  0.00      B    H  
ATOM   4761  O   HOH B1581      19.167  18.125   2.818  1.00  0.00      B    O  
ATOM   4762  H1  HOH B1581      19.934  18.774   2.866  1.00  0.00      B    H  
ATOM   4763  H2  HOH B1581      19.430  17.290   3.391  1.00  0.00      B    H  
ATOM   4764  O   HOH B1582      17.607  22.736   8.988  1.00  0.00      B    O  
ATOM   4765  H1  HOH B1582      18.252  22.130   9.578  1.00  0.00      B    H  
ATOM   4766  H2  HOH B1582      17.619  22.437   7.996  1.00  0.00      B    H  
ATOM   4767  O   HOH B1583      29.841   6.423  23.334  1.00  0.00      B    O  
ATOM   4768  H1  HOH B1583      28.953   6.843  23.630  1.00  0.00      B    H  
ATOM   4769  H2  HOH B1583      30.052   5.754  24.040  1.00  0.00      B    H  
ATOM   4770  O   HOH B1584       3.491  21.835  19.293  1.00  0.00      B    O  
ATOM   4771  H1  HOH B1584       2.596  21.457  19.580  1.00  0.00      B    H  
ATOM   4772  H2  HOH B1584       3.608  21.642  18.315  1.00  0.00      B    H  
ATOM   4773  O   HOH B1585      29.742   2.041   3.125  1.00  0.00      B    O  
ATOM   4774  H1  HOH B1585      30.511   1.519   3.613  1.00  0.00      B    H  
ATOM   4775  H2  HOH B1585      30.027   2.960   2.835  1.00  0.00      B    H  
ATOM   4776  O   HOH B1586      27.599  35.497   6.190  1.00  0.00      B    O  
ATOM   4777  H1  HOH B1586      27.857  34.534   6.417  1.00  0.00      B    H  
ATOM   4778  H2  HOH B1586      27.813  36.096   6.965  1.00  0.00      B    H  
ATOM   4779  O   HOH B1587       3.499  28.435  29.889  1.00  0.00      B    O  
ATOM   4780  H1  HOH B1587       3.602  28.967  30.749  1.00  0.00      B    H  
ATOM   4781  H2  HOH B1587       3.693  29.075  29.132  1.00  0.00      B    H  
ATOM   4782  O   HOH B1588      30.455  24.681  16.839  1.00  0.00      B    O  
ATOM   4783  H1  HOH B1588      30.836  23.777  16.780  1.00  0.00      B    H  
ATOM   4784  H2  HOH B1588      29.874  24.846  16.024  1.00  0.00      B    H  
ATOM   4785  O   HOH B1589      15.132  23.412   7.423  1.00  0.00      B    O  
ATOM   4786  H1  HOH B1589      15.888  23.100   6.811  1.00  0.00      B    H  
ATOM   4787  H2  HOH B1589      15.510  23.233   8.329  1.00  0.00      B    H  
ATOM   4788  O   HOH B1590       8.799  23.815  23.946  1.00  0.00      B    O  
ATOM   4789  H1  HOH B1590       8.955  23.285  24.830  1.00  0.00      B    H  
ATOM   4790  H2  HOH B1590       8.842  23.193  23.171  1.00  0.00      B    H  
ATOM   4791  O   HOH B1591       9.827  20.467   4.272  1.00  0.00      B    O  
ATOM   4792  H1  HOH B1591      10.024  21.427   4.173  1.00  0.00      B    H  
ATOM   4793  H2  HOH B1591      10.231  19.946   3.499  1.00  0.00      B    H  
ATOM   4794  O   HOH B1592      23.370  21.812  20.369  1.00  0.00      B    O  
ATOM   4795  H1  HOH B1592      23.428  21.100  19.615  1.00  0.00      B    H  
ATOM   4796  H2  HOH B1592      24.280  22.184  20.511  1.00  0.00      B    H  
ATOM   4797  O   HOH B1593      23.275  27.466  33.439  1.00  0.00      B    O  
ATOM   4798  H1  HOH B1593      22.951  27.132  34.353  1.00  0.00      B    H  
ATOM   4799  H2  HOH B1593      24.217  27.786  33.588  1.00  0.00      B    H  
ATOM   4800  O   HOH B1594       4.029  18.886   6.353  1.00  0.00      B    O  
ATOM   4801  H1  HOH B1594       3.290  18.515   5.653  1.00  0.00      B    H  
ATOM   4802  H2  HOH B1594       4.877  19.054   5.841  1.00  0.00      B    H  
ATOM   4803  O   HOH B1595      20.070  30.258  31.358  1.00  0.00      B    O  
ATOM   4804  H1  HOH B1595      19.793  29.472  30.773  1.00  0.00      B    H  
ATOM   4805  H2  HOH B1595      19.390  30.461  32.116  1.00  0.00      B    H  
ATOM   4806  O   HOH B1596      31.138   9.855  31.429  1.00  0.00      B    O  
ATOM   4807  H1  HOH B1596      31.044  10.802  31.780  1.00  0.00      B    H  
ATOM   4808  H2  HOH B1596      31.257   9.305  32.253  1.00  0.00      B    H  
ATOM   4809  O   HOH B1597      30.133   3.936  33.949  1.00  0.00      B    O  
ATOM   4810  H1  HOH B1597      30.402   3.133  33.305  1.00  0.00      B    H  
ATOM   4811  H2  HOH B1597      29.403   3.604  34.571  1.00  0.00      B    H  
ATOM   4812  O   HOH B1598      21.192  35.606  22.776  1.00  0.00      B    O  
ATOM   4813  H1  HOH B1598      21.744  36.076  23.450  1.00  0.00      B    H  
ATOM   4814  H2  HOH B1598      20.699  34.777  23.073  1.00  0.00      B    H  
ATOM   4815  O   HOH B1599      14.544  14.678  35.747  1.00  0.00      B    O  
ATOM   4816  H1  HOH B1599      15.506  14.307  35.968  1.00  0.00      B    H  
ATOM   4817  H2  HOH B1599      13.867  14.158  36.307  1.00  0.00      B    H  
ATOM   4818  O   HOH B1600       6.757  33.719  12.674  1.00  0.00      B    O  
ATOM   4819  H1  HOH B1600       7.085  32.882  12.200  1.00  0.00      B    H  
ATOM   4820  H2  HOH B1600       6.923  33.535  13.664  1.00  0.00      B    H  
ATOM   4821  O   HOH B1601      21.300  27.983   3.883  1.00  0.00      B    O  
ATOM   4822  H1  HOH B1601      20.815  27.650   4.762  1.00  0.00      B    H  
ATOM   4823  H2  HOH B1601      20.634  27.972   3.132  1.00  0.00      B    H  
ATOM   4824  O   HOH B1602       0.631  30.242   6.610  1.00  0.00      B    O  
ATOM   4825  H1  HOH B1602      -0.094  29.695   6.141  1.00  0.00      B    H  
ATOM   4826  H2  HOH B1602       1.542  30.020   6.265  1.00  0.00      B    H  
ATOM   4827  O   HOH B1603      12.444  18.943   8.988  1.00  0.00      B    O  
ATOM   4828  H1  HOH B1603      12.471  18.209   9.631  1.00  0.00      B    H  
ATOM   4829  H2  HOH B1603      12.370  19.804   9.493  1.00  0.00      B    H  
ATOM   4830  O   HOH B1604      25.367  11.884   8.262  1.00  0.00      B    O  
ATOM   4831  H1  HOH B1604      25.336  12.734   8.825  1.00  0.00      B    H  
ATOM   4832  H2  HOH B1604      26.252  11.448   8.482  1.00  0.00      B    H  
ATOM   4833  O   HOH B1605       1.220  18.477   1.916  1.00  0.00      B    O  
ATOM   4834  H1  HOH B1605       0.349  18.563   2.373  1.00  0.00      B    H  
ATOM   4835  H2  HOH B1605       1.158  17.682   1.319  1.00  0.00      B    H  
ATOM   4836  O   HOH B1606       3.571  21.752  38.205  1.00  0.00      B    O  
ATOM   4837  H1  HOH B1606       3.252  21.234  37.419  1.00  0.00      B    H  
ATOM   4838  H2  HOH B1606       3.462  21.174  39.046  1.00  0.00      B    H  
ATOM   4839  O   HOH B1607      26.862   2.936   9.940  1.00  0.00      B    O  
ATOM   4840  H1  HOH B1607      25.967   2.595   9.532  1.00  0.00      B    H  
ATOM   4841  H2  HOH B1607      27.607   2.376   9.581  1.00  0.00      B    H  
ATOM   4842  O   HOH B1608      22.772  11.248  15.302  1.00  0.00      B    O  
ATOM   4843  H1  HOH B1608      22.761  10.258  15.247  1.00  0.00      B    H  
ATOM   4844  H2  HOH B1608      22.770  11.570  16.327  1.00  0.00      B    H  
ATOM   4845  O   HOH B1609      23.173  10.248   9.221  1.00  0.00      B    O  
ATOM   4846  H1  HOH B1609      22.235  10.586   9.125  1.00  0.00      B    H  
ATOM   4847  H2  HOH B1609      23.800  10.810   8.688  1.00  0.00      B    H  
ATOM   4848  O   HOH B1610      27.984  33.135   9.657  1.00  0.00      B    O  
ATOM   4849  H1  HOH B1610      27.634  32.204   9.634  1.00  0.00      B    H  
ATOM   4850  H2  HOH B1610      27.219  33.775   9.590  1.00  0.00      B    H  
ATOM   4851  O   HOH B1611      27.886  35.788  33.792  1.00  0.00      B    O  
ATOM   4852  H1  HOH B1611      28.301  35.590  32.823  1.00  0.00      B    H  
ATOM   4853  H2  HOH B1611      27.406  34.918  34.112  1.00  0.00      B    H  
ATOM   4854  O   HOH B1612      10.104  29.266   0.215  1.00  0.00      B    O  
ATOM   4855  H1  HOH B1612       9.885  29.413   1.213  1.00  0.00      B    H  
ATOM   4856  H2  HOH B1612      11.126  29.297   0.142  1.00  0.00      B    H  
ATOM   4857  O   HOH B1613      36.858  18.222  30.848  1.00  0.00      B    O  
ATOM   4858  H1  HOH B1613      36.680  17.321  31.279  1.00  0.00      B    H  
ATOM   4859  H2  HOH B1613      36.186  18.938  31.197  1.00  0.00      B    H  
ATOM   4860  O   HOH B1614      24.608   8.418  26.700  1.00  0.00      B    O  
ATOM   4861  H1  HOH B1614      25.398   8.807  26.131  1.00  0.00      B    H  
ATOM   4862  H2  HOH B1614      24.505   8.995  27.506  1.00  0.00      B    H  
ATOM   4863  O   HOH B1615      12.176  12.410  11.530  1.00  0.00      B    O  
ATOM   4864  H1  HOH B1615      13.115  12.177  11.822  1.00  0.00      B    H  
ATOM   4865  H2  HOH B1615      12.117  12.288  10.500  1.00  0.00      B    H  
ATOM   4866  O   HOH B1616      23.192  31.953  26.256  1.00  0.00      B    O  
ATOM   4867  H1  HOH B1616      23.739  31.078  26.033  1.00  0.00      B    H  
ATOM   4868  H2  HOH B1616      23.116  32.476  25.451  1.00  0.00      B    H  
ATOM   4869  O   HOH B1617      33.805  22.399  27.644  1.00  0.00      B    O  
ATOM   4870  H1  HOH B1617      34.167  23.263  27.954  1.00  0.00      B    H  
ATOM   4871  H2  HOH B1617      34.364  22.078  26.861  1.00  0.00      B    H  
ATOM   4872  O   HOH B1618       3.169  15.483   3.806  1.00  0.00      B    O  
ATOM   4873  H1  HOH B1618       2.734  16.325   4.139  1.00  0.00      B    H  
ATOM   4874  H2  HOH B1618       3.128  14.774   4.510  1.00  0.00      B    H  
ATOM   4875  O   HOH B1619      11.690  35.763   6.339  1.00  0.00      B    O  
ATOM   4876  H1  HOH B1619      12.044  35.053   6.994  1.00  0.00      B    H  
ATOM   4877  H2  HOH B1619      10.748  36.047   6.742  1.00  0.00      B    H  
ATOM   4878  O   HOH B1620      20.317  39.078   0.337  1.00  0.00      B    O  
ATOM   4879  H1  HOH B1620      20.820  39.168   1.202  1.00  0.00      B    H  
ATOM   4880  H2  HOH B1620      20.802  38.587  -0.420  1.00  0.00      B    H  
ATOM   4881  O   HOH B1621      27.517  33.087  20.764  1.00  0.00      B    O  
ATOM   4882  H1  HOH B1621      27.741  33.660  19.938  1.00  0.00      B    H  
ATOM   4883  H2  HOH B1621      27.330  33.736  21.483  1.00  0.00      B    H  
ATOM   4884  O   HOH B1622      17.248  20.495  11.058  1.00  0.00      B    O  
ATOM   4885  H1  HOH B1622      16.569  20.514  10.273  1.00  0.00      B    H  
ATOM   4886  H2  HOH B1622      17.072  19.719  11.722  1.00  0.00      B    H  
ATOM   4887  O   HOH B1623      36.937  36.169   8.710  1.00  0.00      B    O  
ATOM   4888  H1  HOH B1623      37.762  35.617   8.584  1.00  0.00      B    H  
ATOM   4889  H2  HOH B1623      36.777  36.289   9.722  1.00  0.00      B    H  
ATOM   4890  O   HOH B1624       6.114  27.872  11.872  1.00  0.00      B    O  
ATOM   4891  H1  HOH B1624       6.002  28.676  12.390  1.00  0.00      B    H  
ATOM   4892  H2  HOH B1624       5.495  27.150  12.224  1.00  0.00      B    H  
ATOM   4893  O   HOH B1625      35.774  30.825  26.495  1.00  0.00      B    O  
ATOM   4894  H1  HOH B1625      36.737  30.803  26.687  1.00  0.00      B    H  
ATOM   4895  H2  HOH B1625      35.629  31.158  25.554  1.00  0.00      B    H  
ATOM   4896  O   HOH B1626      14.430   3.980  11.781  1.00  0.00      B    O  
ATOM   4897  H1  HOH B1626      14.354   3.407  12.624  1.00  0.00      B    H  
ATOM   4898  H2  HOH B1626      14.805   3.375  11.034  1.00  0.00      B    H  
ATOM   4899  O   HOH B1627      24.212   2.159   2.869  1.00  0.00      B    O  
ATOM   4900  H1  HOH B1627      25.189   1.959   2.986  1.00  0.00      B    H  
ATOM   4901  H2  HOH B1627      24.120   3.075   2.491  1.00  0.00      B    H  
ATOM   4902  O   HOH B1628      14.044  25.438  34.134  1.00  0.00      B    O  
ATOM   4903  H1  HOH B1628      14.481  25.503  33.243  1.00  0.00      B    H  
ATOM   4904  H2  HOH B1628      13.044  25.284  34.032  1.00  0.00      B    H  
ATOM   4905  O   HOH B1629      22.761  35.235  25.366  1.00  0.00      B    O  
ATOM   4906  H1  HOH B1629      23.624  34.753  25.139  1.00  0.00      B    H  
ATOM   4907  H2  HOH B1629      22.991  35.965  26.042  1.00  0.00      B    H  
ATOM   4908  O   HOH B1630      37.202  12.910  17.341  1.00  0.00      B    O  
ATOM   4909  H1  HOH B1630      36.448  13.455  17.721  1.00  0.00      B    H  
ATOM   4910  H2  HOH B1630      36.853  12.069  16.894  1.00  0.00      B    H  
ATOM   4911  O   HOH B1631      28.258   4.774   1.157  1.00  0.00      B    O  
ATOM   4912  H1  HOH B1631      28.019   5.329   0.318  1.00  0.00      B    H  
ATOM   4913  H2  HOH B1631      27.462   4.699   1.760  1.00  0.00      B    H  
ATOM   4914  O   HOH B1632       3.539   8.577  36.606  1.00  0.00      B    O  
ATOM   4915  H1  HOH B1632       3.002   8.525  35.744  1.00  0.00      B    H  
ATOM   4916  H2  HOH B1632       4.098   7.732  36.628  1.00  0.00      B    H  
ATOM   4917  O   HOH B1633      17.844  37.087  10.047  1.00  0.00      B    O  
ATOM   4918  H1  HOH B1633      16.929  36.645  10.043  1.00  0.00      B    H  
ATOM   4919  H2  HOH B1633      18.445  36.376  10.457  1.00  0.00      B    H  
ATOM   4920  O   HOH B1634       7.905  10.748  35.012  1.00  0.00      B    O  
ATOM   4921  H1  HOH B1634       8.793  10.244  34.874  1.00  0.00      B    H  
ATOM   4922  H2  HOH B1634       7.614  10.864  34.022  1.00  0.00      B    H  
ATOM   4923  O   HOH B1635      16.353   8.742   7.956  1.00  0.00      B    O  
ATOM   4924  H1  HOH B1635      16.560   9.637   8.372  1.00  0.00      B    H  
ATOM   4925  H2  HOH B1635      15.960   8.171   8.635  1.00  0.00      B    H  
ATOM   4926  O   HOH B1636       5.871  11.909  25.371  1.00  0.00      B    O  
ATOM   4927  H1  HOH B1636       5.961  11.026  25.893  1.00  0.00      B    H  
ATOM   4928  H2  HOH B1636       6.279  12.617  25.946  1.00  0.00      B    H  
ATOM   4929  O   HOH B1637      10.743   7.050  38.101  1.00  0.00      B    O  
ATOM   4930  H1  HOH B1637      11.682   7.244  38.479  1.00  0.00      B    H  
ATOM   4931  H2  HOH B1637      10.211   7.905  38.062  1.00  0.00      B    H  
ATOM   4932  O   HOH B1638       0.643  21.977  10.659  1.00  0.00      B    O  
ATOM   4933  H1  HOH B1638       1.098  21.100  10.715  1.00  0.00      B    H  
ATOM   4934  H2  HOH B1638      -0.105  21.890  10.055  1.00  0.00      B    H  
ATOM   4935  O   HOH B1639      17.915   3.324   0.673  1.00  0.00      B    O  
ATOM   4936  H1  HOH B1639      17.738   4.318   0.598  1.00  0.00      B    H
[truncated: 87,809 more chars]
