# Supplementary material for: ECE vs DISP Mechanisms in Anodic Electrolysis of Benzyl Alcohols: Computational Prediction of Microscopic Rate Constants
Source: J Phys Chem C Nanomater Interfaces. 2025 Aug 28;129(36):16076–96. doi: 10.1021/acs.jpcc.5c04347 (PMC12434723; doi:10.1021/acs.jpcc.5c04347)
Supplement: Supplementary file 2 [file jp5c04347_si_002.zip › example_simulation_inputs/QMMM_simulation_bulk_H2O_base_H2O/README]

Example input files for running NVT QM/MM simulation of para-methoxybenzyl alcohol (PMBA) with 12 QM waters in 1988 MM waters.

Requirements:
Python >= 3.9
Numpy
Psi4 >= 1.9
OpenMM >= 8.0
Plumed2 = Custom version from https://archive.materialscloud.org/record/2021.20 (for use of Voronoi polyhedra code)
Py-Plumed >= 2.9
OpenMM-Plumed >= 2.0

Multiple pdbs are available for starting simulations along the proton transfer reaction coordinate. All starting configurations were generated via steering MD.
Only PMBA and the 12 surrounding waters are in the QM region (treated with DFT). The FIREs restraint (JCTC 2012 8 (10), 3526-3535) is used keep QM waters close
to PMBA and prevent them from interchanging with the MM waters. The excess proton that is generated during the reaction is kept within 3.5 Angstroms of PMBA
using the Voronoi polyhedra based CV developed by Parrinello (PNAS 116, 4054–4057 (2019)).

Run using the following command:
python run_pydft_qmmm.py
