# Supplementary material for: ECE vs DISP Mechanisms in Anodic Electrolysis of Benzyl Alcohols: Computational Prediction of Microscopic Rate Constants
Source: J Phys Chem C Nanomater Interfaces. 2025 Aug 28;129(36):16076–96. doi: 10.1021/acs.jpcc.5c04347 (PMC12434723; doi:10.1021/acs.jpcc.5c04347)
Supplement: Supplementary file 2 [file jp5c04347_si_002.zip › example_simulation_inputs/QMMM_simulation_bulk_H2O_base_H2O/start_34_2.000_coords.pdb]

TITLE     MDANALYSIS FRAME 0: Created by PDBWriter
CRYST1   39.149   39.149   39.149  90.00  90.00  90.00 P 1           1
ATOM      1  C00 2ag A   1      18.692  17.302  20.408  1.00  0.00      A    C  
ATOM      2  O01 2ag A   1      17.484  17.447  21.070  1.00  0.00      A    O  
ATOM      3  C02 2ag A   1      16.597  18.439  20.741  1.00  0.00      A    C  
ATOM      4  C03 2ag A   1      17.016  19.546  19.956  1.00  0.00      A    C  
ATOM      5  C04 2ag A   1      16.051  20.495  19.614  1.00  0.00      A    C  
ATOM      6  C05 2ag A   1      14.666  20.366  19.925  1.00  0.00      A    C  
ATOM      7  C06 2ag A   1      13.673  21.331  19.554  1.00  0.00      A    C  
ATOM      8  O07 2ag A   1      12.394  21.081  19.643  1.00  0.00      A    O  
ATOM      9  C08 2ag A   1      14.288  19.229  20.633  1.00  0.00      A    C  
ATOM     10  C09 2ag A   1      15.196  18.284  21.064  1.00  0.00      A    C  
ATOM     11  H0A 2ag A   1      19.095  16.344  20.826  1.00  0.00      A    H  
ATOM     12  H0B 2ag A   1      18.649  17.294  19.291  1.00  0.00      A    H  
ATOM     13  H0C 2ag A   1      19.400  18.078  20.800  1.00  0.00      A    H  
ATOM     14  H0D 2ag A   1      18.068  19.751  19.609  1.00  0.00      A    H  
ATOM     15  H0E 2ag A   1      16.276  21.417  19.067  1.00  0.00      A    H  
ATOM     16  H0F 2ag A   1      13.449  22.900  16.980  1.00  0.00      A    H  
ATOM     17  H0G 2ag A   1      13.951  22.298  19.156  1.00  0.00      A    H  
ATOM     18  H0H 2ag A   1      11.844  21.933  19.533  1.00  0.00      A    H  
ATOM     19  H0I 2ag A   1      13.269  19.069  20.965  1.00  0.00      A    H  
ATOM     20  H0J 2ag A   1      14.950  17.383  21.631  1.00  0.00      A    H  
ATOM     21  O   HOH B   1      12.578  22.288  16.963  1.00  0.00      B    O  
ATOM     22  H1  HOH B   1      12.574  21.667  16.164  1.00  0.00      B    H  
ATOM     23  H2  HOH B   1      11.948  23.041  16.609  1.00  0.00      B    H  
ATOM     24  O   HOH B   2      14.259  24.559  14.071  1.00  0.00      B    O  
ATOM     25  H1  HOH B   2      13.325  24.864  13.792  1.00  0.00      B    H  
ATOM     26  H2  HOH B   2      14.918  24.843  13.402  1.00  0.00      B    H  
ATOM     27  O   HOH B   3      14.547  23.865  16.736  1.00  0.00      B    O  
ATOM     28  H1  HOH B   3      15.236  23.183  16.564  1.00  0.00      B    H  
ATOM     29  H2  HOH B   3      14.403  24.457  15.983  1.00  0.00      B    H  
ATOM     30  O   HOH B   4      11.049  24.109  15.915  1.00  0.00      B    O  
ATOM     31  H1  HOH B   4      11.415  24.558  15.096  1.00  0.00      B    H  
ATOM     32  H2  HOH B   4      10.519  24.663  16.566  1.00  0.00      B    H  
ATOM     33  O   HOH B   5      15.786  23.719  19.310  1.00  0.00      B    O  
ATOM     34  H1  HOH B   5      15.551  23.981  18.331  1.00  0.00      B    H  
ATOM     35  H2  HOH B   5      16.607  24.153  19.475  1.00  0.00      B    H  
ATOM     36  O   HOH B   6      11.417  23.375  19.330  1.00  0.00      B    O  
ATOM     37  H1  HOH B   6      10.608  23.686  19.862  1.00  0.00      B    H  
ATOM     38  H2  HOH B   6      12.187  23.880  19.609  1.00  0.00      B    H  
ATOM     39  O   HOH B   7      16.358  22.138  16.041  1.00  0.00      B    O  
ATOM     40  H1  HOH B   7      15.948  22.196  15.127  1.00  0.00      B    H  
ATOM     41  H2  HOH B   7      16.906  22.949  15.955  1.00  0.00      B    H  
ATOM     42  O   HOH B   8      13.663  24.729  20.381  1.00  0.00      B    O  
ATOM     43  H1  HOH B   8      13.705  24.183  21.165  1.00  0.00      B    H  
ATOM     44  H2  HOH B   8      14.478  24.394  19.981  1.00  0.00      B    H  
ATOM     45  O   HOH B   9      11.678  25.245  13.818  1.00  0.00      B    O  
ATOM     46  H1  HOH B   9      10.953  25.259  13.171  1.00  0.00      B    H  
ATOM     47  H2  HOH B   9      11.752  26.194  14.009  1.00  0.00      B    H  
ATOM     48  O   HOH B  10      12.889  20.588  14.932  1.00  0.00      B    O  
ATOM     49  H1  HOH B  10      13.523  21.269  14.574  1.00  0.00      B    H  
ATOM     50  H2  HOH B  10      12.708  19.937  14.146  1.00  0.00      B    H  
ATOM     51  O   HOH B  11      14.351  19.284  16.904  1.00  0.00      B    O  
ATOM     52  H1  HOH B  11      13.880  19.964  16.406  1.00  0.00      B    H  
ATOM     53  H2  HOH B  11      13.859  19.206  17.741  1.00  0.00      B    H  
ATOM     54  O   HOH B  12      14.692  21.883  13.841  1.00  0.00      B    O  
ATOM     55  H1  HOH B  12      14.695  21.650  12.879  1.00  0.00      B    H  
ATOM     56  H2  HOH B  12      14.289  22.794  13.859  1.00  0.00      B    H  
ATOM     57  O   HOH B  13       1.623  15.752  33.611  1.00  0.00      B    O  
ATOM     58  H1  HOH B  13       0.911  16.424  33.249  1.00  0.00      B    H  
ATOM     59  H2  HOH B  13       2.098  15.421  32.758  1.00  0.00      B    H  
ATOM     60  O   HOH B  14      23.929   2.744  23.746  1.00  0.00      B    O  
ATOM     61  H1  HOH B  14      24.633   2.062  23.643  1.00  0.00      B    H  
ATOM     62  H2  HOH B  14      24.173   3.516  23.131  1.00  0.00      B    H  
ATOM     63  O   HOH B  15      16.774  17.680  14.155  1.00  0.00      B    O  
ATOM     64  H1  HOH B  15      17.654  17.893  13.689  1.00  0.00      B    H  
ATOM     65  H2  HOH B  15      16.878  17.757  15.167  1.00  0.00      B    H  
ATOM     66  O   HOH B  16      36.762  16.508  15.007  1.00  0.00      B    O  
ATOM     67  H1  HOH B  16      36.163  16.397  15.832  1.00  0.00      B    H  
ATOM     68  H2  HOH B  16      37.280  17.400  15.163  1.00  0.00      B    H  
ATOM     69  O   HOH B  17       8.980  16.921  19.473  1.00  0.00      B    O  
ATOM     70  H1  HOH B  17       9.480  16.864  20.380  1.00  0.00      B    H  
ATOM     71  H2  HOH B  17       7.955  16.871  19.698  1.00  0.00      B    H  
ATOM     72  O   HOH B  18       7.709   4.543  15.497  1.00  0.00      B    O  
ATOM     73  H1  HOH B  18       7.074   4.968  16.139  1.00  0.00      B    H  
ATOM     74  H2  HOH B  18       8.575   4.327  15.996  1.00  0.00      B    H  
ATOM     75  O   HOH B  19      13.627   1.415  26.372  1.00  0.00      B    O  
ATOM     76  H1  HOH B  19      12.928   1.546  25.663  1.00  0.00      B    H  
ATOM     77  H2  HOH B  19      14.534   1.644  25.940  1.00  0.00      B    H  
ATOM     78  O   HOH B  20       3.488  29.025  24.870  1.00  0.00      B    O  
ATOM     79  H1  HOH B  20       3.605  29.315  25.856  1.00  0.00      B    H  
ATOM     80  H2  HOH B  20       3.340  28.074  24.806  1.00  0.00      B    H  
ATOM     81  O   HOH B  21      10.722  25.055  35.572  1.00  0.00      B    O  
ATOM     82  H1  HOH B  21       9.950  24.534  35.146  1.00  0.00      B    H  
ATOM     83  H2  HOH B  21      10.461  25.497  36.468  1.00  0.00      B    H  
ATOM     84  O   HOH B  22      21.150   2.672   5.008  1.00  0.00      B    O  
ATOM     85  H1  HOH B  22      20.838   3.504   5.470  1.00  0.00      B    H  
ATOM     86  H2  HOH B  22      22.151   2.581   5.332  1.00  0.00      B    H  
ATOM     87  O   HOH B  23      24.946  17.234  36.811  1.00  0.00      B    O  
ATOM     88  H1  HOH B  23      24.759  18.071  37.439  1.00  0.00      B    H  
ATOM     89  H2  HOH B  23      24.678  17.507  35.925  1.00  0.00      B    H  
ATOM     90  O   HOH B  24      33.655  22.233  20.379  1.00  0.00      B    O  
ATOM     91  H1  HOH B  24      33.497  21.506  21.028  1.00  0.00      B    H  
ATOM     92  H2  HOH B  24      32.724  22.466  19.933  1.00  0.00      B    H  
ATOM     93  O   HOH B  25      14.979   9.154  23.659  1.00  0.00      B    O  
ATOM     94  H1  HOH B  25      15.413   8.188  23.432  1.00  0.00      B    H  
ATOM     95  H2  HOH B  25      14.168   9.206  23.054  1.00  0.00      B    H  
ATOM     96  O   HOH B  26      14.093   2.871  14.765  1.00  0.00      B    O  
ATOM     97  H1  HOH B  26      14.089   2.666  13.780  1.00  0.00      B    H  
ATOM     98  H2  HOH B  26      14.346   2.006  15.217  1.00  0.00      B    H  
ATOM     99  O   HOH B  27       6.737   7.970   8.033  1.00  0.00      B    O  
ATOM    100  H1  HOH B  27       6.144   8.592   7.469  1.00  0.00      B    H  
ATOM    101  H2  HOH B  27       7.407   8.567   8.596  1.00  0.00      B    H  
ATOM    102  O   HOH B  28      33.822  24.173  27.560  1.00  0.00      B    O  
ATOM    103  H1  HOH B  28      33.709  23.271  27.134  1.00  0.00      B    H  
ATOM    104  H2  HOH B  28      34.316  24.850  26.979  1.00  0.00      B    H  
ATOM    105  O   HOH B  29      30.470  35.153  28.864  1.00  0.00      B    O  
ATOM    106  H1  HOH B  29      30.211  35.330  29.809  1.00  0.00      B    H  
ATOM    107  H2  HOH B  29      31.144  35.836  28.742  1.00  0.00      B    H  
ATOM    108  O   HOH B  30      36.127  27.641   3.014  1.00  0.00      B    O  
ATOM    109  H1  HOH B  30      37.026  27.680   2.461  1.00  0.00      B    H  
ATOM    110  H2  HOH B  30      36.175  28.341   3.750  1.00  0.00      B    H  
ATOM    111  O   HOH B  31      33.470  15.650  35.400  1.00  0.00      B    O  
ATOM    112  H1  HOH B  31      34.035  14.843  35.106  1.00  0.00      B    H  
ATOM    113  H2  HOH B  31      32.587  15.209  35.724  1.00  0.00      B    H  
ATOM    114  O   HOH B  32      38.673  38.327   8.989  1.00  0.00      B    O  
ATOM    115  H1  HOH B  32      39.070  37.676   9.700  1.00  0.00      B    H  
ATOM    116  H2  HOH B  32      38.640  39.267   9.485  1.00  0.00      B    H  
ATOM    117  O   HOH B  33      10.998  13.494   8.997  1.00  0.00      B    O  
ATOM    118  H1  HOH B  33      11.090  14.214   9.776  1.00  0.00      B    H  
ATOM    119  H2  HOH B  33      10.593  13.834   8.202  1.00  0.00      B    H  
ATOM    120  O   HOH B  34      26.063  37.079   6.975  1.00  0.00      B    O  
ATOM    121  H1  HOH B  34      25.993  36.700   6.035  1.00  0.00      B    H  
ATOM    122  H2  HOH B  34      26.779  37.738   6.973  1.00  0.00      B    H  
ATOM    123  O   HOH B  35      19.525  15.197  34.902  1.00  0.00      B    O  
ATOM    124  H1  HOH B  35      19.706  16.109  35.407  1.00  0.00      B    H  
ATOM    125  H2  HOH B  35      19.586  14.460  35.633  1.00  0.00      B    H  
ATOM    126  O   HOH B  36      20.698  21.237  26.929  1.00  0.00      B    O  
ATOM    127  H1  HOH B  36      20.354  21.687  27.791  1.00  0.00      B    H  
ATOM    128  H2  HOH B  36      19.984  21.131  26.215  1.00  0.00      B    H  
ATOM    129  O   HOH B  37      30.795  27.144  16.430  1.00  0.00      B    O  
ATOM    130  H1  HOH B  37      30.777  27.918  15.776  1.00  0.00      B    H  
ATOM    131  H2  HOH B  37      30.503  27.457  17.365  1.00  0.00      B    H  
ATOM    132  O   HOH B  38       6.413  25.627  36.457  1.00  0.00      B    O  
ATOM    133  H1  HOH B  38       6.131  25.781  37.400  1.00  0.00      B    H  
ATOM    134  H2  HOH B  38       7.052  24.840  36.454  1.00  0.00      B    H  
ATOM    135  O   HOH B  39      16.353  31.817  31.893  1.00  0.00      B    O  
ATOM    136  H1  HOH B  39      15.617  32.432  32.198  1.00  0.00      B    H  
ATOM    137  H2  HOH B  39      16.086  30.823  32.108  1.00  0.00      B    H  
ATOM    138  O   HOH B  40      36.887   2.153  20.710  1.00  0.00      B    O  
ATOM    139  H1  HOH B  40      36.721   1.757  19.786  1.00  0.00      B    H  
ATOM    140  H2  HOH B  40      36.625   1.401  21.372  1.00  0.00      B    H  
ATOM    141  O   HOH B  41      21.349  28.816  20.171  1.00  0.00      B    O  
ATOM    142  H1  HOH B  41      21.378  27.801  20.292  1.00  0.00      B    H  
ATOM    143  H2  HOH B  41      22.304  29.118  20.080  1.00  0.00      B    H  
ATOM    144  O   HOH B  42      31.999  36.364  23.988  1.00  0.00      B    O  
ATOM    145  H1  HOH B  42      32.278  35.469  23.685  1.00  0.00      B    H  
ATOM    146  H2  HOH B  42      32.111  37.004  23.293  1.00  0.00      B    H  
ATOM    147  O   HOH B  43      29.847  30.659  30.200  1.00  0.00      B    O  
ATOM    148  H1  HOH B  43      29.015  31.206  29.948  1.00  0.00      B    H  
ATOM    149  H2  HOH B  43      29.672  29.769  29.803  1.00  0.00      B    H  
ATOM    150  O   HOH B  44      31.865  31.214   0.132  1.00  0.00      B    O  
ATOM    151  H1  HOH B  44      32.684  30.625  -0.151  1.00  0.00      B    H  
ATOM    152  H2  HOH B  44      31.302  30.747   0.816  1.00  0.00      B    H  
ATOM    153  O   HOH B  45      33.260  27.062  24.682  1.00  0.00      B    O  
ATOM    154  H1  HOH B  45      33.246  28.041  24.440  1.00  0.00      B    H  
ATOM    155  H2  HOH B  45      32.575  26.952  25.420  1.00  0.00      B    H  
ATOM    156  O   HOH B  46      25.813  35.719  36.395  1.00  0.00      B    O  
ATOM    157  H1  HOH B  46      24.909  35.285  36.657  1.00  0.00      B    H  
ATOM    158  H2  HOH B  46      26.333  34.960  35.945  1.00  0.00      B    H  
ATOM    159  O   HOH B  47      39.008   3.609  37.213  1.00  0.00      B    O  
ATOM    160  H1  HOH B  47      39.865   4.030  37.648  1.00  0.00      B    H  
ATOM    161  H2  HOH B  47      38.526   4.408  36.823  1.00  0.00      B    H  
ATOM    162  O   HOH B  48      19.525  30.453  16.897  1.00  0.00      B    O  
ATOM    163  H1  HOH B  48      19.236  31.418  16.782  1.00  0.00      B    H  
ATOM    164  H2  HOH B  48      20.563  30.455  16.951  1.00  0.00      B    H  
ATOM    165  O   HOH B  49      28.007  26.146  19.061  1.00  0.00      B    O  
ATOM    166  H1  HOH B  49      28.203  25.461  18.365  1.00  0.00      B    H  
ATOM    167  H2  HOH B  49      28.012  25.670  19.933  1.00  0.00      B    H  
ATOM    168  O   HOH B  50      30.467  33.204  15.523  1.00  0.00      B    O  
ATOM    169  H1  HOH B  50      29.786  33.267  16.267  1.00  0.00      B    H  
ATOM    170  H2  HOH B  50      31.342  32.857  15.913  1.00  0.00      B    H  
ATOM    171  O   HOH B  51      11.079  36.706  32.303  1.00  0.00      B    O  
ATOM    172  H1  HOH B  51      11.168  36.174  31.487  1.00  0.00      B    H  
ATOM    173  H2  HOH B  51      11.147  36.083  33.114  1.00  0.00      B    H  
ATOM    174  O   HOH B  52      14.202  31.423   4.680  1.00  0.00      B    O  
ATOM    175  H1  HOH B  52      13.409  31.374   5.317  1.00  0.00      B    H  
ATOM    176  H2  HOH B  52      13.930  31.014   3.809  1.00  0.00      B    H  
ATOM    177  O   HOH B  53      18.981   3.819  11.323  1.00  0.00      B    O  
ATOM    178  H1  HOH B  53      18.365   3.998  10.507  1.00  0.00      B    H  
ATOM    179  H2  HOH B  53      18.609   3.041  11.888  1.00  0.00      B    H  
ATOM    180  O   HOH B  54      25.641  29.739  28.465  1.00  0.00      B    O  
ATOM    181  H1  HOH B  54      26.120  28.881  28.582  1.00  0.00      B    H  
ATOM    182  H2  HOH B  54      24.778  29.588  27.902  1.00  0.00      B    H  
ATOM    183  O   HOH B  55       6.978  36.942  22.369  1.00  0.00      B    O  
ATOM    184  H1  HOH B  55       7.317  36.788  21.456  1.00  0.00      B    H  
ATOM    185  H2  HOH B  55       6.861  36.019  22.798  1.00  0.00      B    H  
ATOM    186  O   HOH B  56      28.583  33.701  17.455  1.00  0.00      B    O  
ATOM    187  H1  HOH B  56      27.779  33.136  17.150  1.00  0.00      B    H  
ATOM    188  H2  HOH B  56      28.315  34.458  18.129  1.00  0.00      B    H  
ATOM    189  O   HOH B  57      30.165  21.354  34.381  1.00  0.00      B    O  
ATOM    190  H1  HOH B  57      29.376  21.965  34.393  1.00  0.00      B    H  
ATOM    191  H2  HOH B  57      30.861  21.788  34.948  1.00  0.00      B    H  
ATOM    192  O   HOH B  58      26.927  33.465  35.165  1.00  0.00      B    O  
ATOM    193  H1  HOH B  58      26.670  33.221  34.182  1.00  0.00      B    H  
ATOM    194  H2  HOH B  58      27.941  33.322  35.238  1.00  0.00      B    H  
ATOM    195  O   HOH B  59       7.434  36.831  16.456  1.00  0.00      B    O  
ATOM    196  H1  HOH B  59       6.593  36.492  16.875  1.00  0.00      B    H  
ATOM    197  H2  HOH B  59       8.074  36.923  17.198  1.00  0.00      B    H  
ATOM    198  O   HOH B  60      33.484   3.459  32.703  1.00  0.00      B    O  
ATOM    199  H1  HOH B  60      33.641   3.136  33.673  1.00  0.00      B    H  
ATOM    200  H2  HOH B  60      32.469   3.383  32.504  1.00  0.00      B    H  
ATOM    201  O   HOH B  61      28.136   9.905  19.435  1.00  0.00      B    O  
ATOM    202  H1  HOH B  61      27.522  10.000  18.648  1.00  0.00      B    H  
ATOM    203  H2  HOH B  61      27.713   9.196  20.106  1.00  0.00      B    H  
ATOM    204  O   HOH B  62      33.739   1.792  28.285  1.00  0.00      B    O  
ATOM    205  H1  HOH B  62      34.131   0.881  28.006  1.00  0.00      B    H  
ATOM    206  H2  HOH B  62      34.470   2.473  28.497  1.00  0.00      B    H  
ATOM    207  O   HOH B  63      31.777  38.443  22.124  1.00  0.00      B    O  
ATOM    208  H1  HOH B  63      31.022  38.254  21.493  1.00  0.00      B    H  
ATOM    209  H2  HOH B  63      32.656  38.116  21.738  1.00  0.00      B    H  
ATOM    210  O   HOH B  64       7.260  16.960  25.287  1.00  0.00      B    O  
ATOM    211  H1  HOH B  64       8.010  17.658  25.357  1.00  0.00      B    H  
ATOM    212  H2  HOH B  64       7.390  16.311  26.074  1.00  0.00      B    H  
ATOM    213  O   HOH B  65      15.297  12.129  27.641  1.00  0.00      B    O  
ATOM    214  H1  HOH B  65      15.273  11.819  28.619  1.00  0.00      B    H  
ATOM    215  H2  HOH B  65      15.761  11.421  27.005  1.00  0.00      B    H  
ATOM    216  O   HOH B  66      12.348   4.501   8.837  1.00  0.00      B    O  
ATOM    217  H1  HOH B  66      11.454   4.921   8.707  1.00  0.00      B    H  
ATOM    218  H2  HOH B  66      12.501   3.945   7.965  1.00  0.00      B    H  
ATOM    219  O   HOH B  67      32.823  26.017  38.448  1.00  0.00      B    O  
ATOM    220  H1  HOH B  67      33.669  25.825  37.899  1.00  0.00      B    H  
ATOM    221  H2  HOH B  67      33.112  26.232  39.381  1.00  0.00      B    H  
ATOM    222  O   HOH B  68      19.173   7.118  30.529  1.00  0.00      B    O  
ATOM    223  H1  HOH B  68      18.763   7.959  30.876  1.00  0.00      B    H  
ATOM    224  H2  HOH B  68      19.137   6.496  31.259  1.00  0.00      B    H  
ATOM    225  O   HOH B  69      29.718  11.585  13.642  1.00  0.00      B    O  
ATOM    226  H1  HOH B  69      29.147  11.305  12.869  1.00  0.00      B    H  
ATOM    227  H2  HOH B  69      29.185  11.356  14.469  1.00  0.00      B    H  
ATOM    228  O   HOH B  70       6.957  34.601  28.719  1.00  0.00      B    O  
ATOM    229  H1  HOH B  70       6.042  34.631  29.181  1.00  0.00      B    H  
ATOM    230  H2  HOH B  70       7.740  34.547  29.440  1.00  0.00      B    H  
ATOM    231  O   HOH B  71      35.961  22.507  19.075  1.00  0.00      B    O  
ATOM    232  H1  HOH B  71      36.069  23.355  18.534  1.00  0.00      B    H  
ATOM    233  H2  HOH B  71      35.094  22.545  19.681  1.00  0.00      B    H  
ATOM    234  O   HOH B  72      23.515  29.226   0.992  1.00  0.00      B    O  
ATOM    235  H1  HOH B  72      24.002  28.657   0.330  1.00  0.00      B    H  
ATOM    236  H2  HOH B  72      22.816  29.608   0.321  1.00  0.00      B    H  
ATOM    237  O   HOH B  73       8.076  35.244  33.158  1.00  0.00      B    O  
ATOM    238  H1  HOH B  73       8.641  35.734  33.783  1.00  0.00      B    H  
ATOM    239  H2  HOH B  73       7.316  34.763  33.614  1.00  0.00      B    H  
ATOM    240  O   HOH B  74      30.150  13.335  17.434  1.00  0.00      B    O  
ATOM    241  H1  HOH B  74      30.511  13.237  18.370  1.00  0.00      B    H  
ATOM    242  H2  HOH B  74      30.277  12.479  16.925  1.00  0.00      B    H  
ATOM    243  O   HOH B  75      38.118   7.928   9.760  1.00  0.00      B    O  
ATOM    244  H1  HOH B  75      38.903   8.301  10.274  1.00  0.00      B    H  
ATOM    245  H2  HOH B  75      37.256   8.104  10.286  1.00  0.00      B    H  
ATOM    246  O   HOH B  76      27.797  14.356   9.902  1.00  0.00      B    O  
ATOM    247  H1  HOH B  76      28.682  14.678  10.205  1.00  0.00      B    H  
ATOM    248  H2  HOH B  76      27.922  13.732   9.175  1.00  0.00      B    H  
ATOM    249  O   HOH B  77      33.738  36.519  13.064  1.00  0.00      B    O  
ATOM    250  H1  HOH B  77      33.034  35.992  12.562  1.00  0.00      B    H  
ATOM    251  H2  HOH B  77      34.467  36.821  12.428  1.00  0.00      B    H  
ATOM    252  O   HOH B  78      38.299  19.512   4.503  1.00  0.00      B    O  
ATOM    253  H1  HOH B  78      37.530  19.269   5.157  1.00  0.00      B    H  
ATOM    254  H2  HOH B  78      37.848  20.003   3.723  1.00  0.00      B    H  
ATOM    255  O   HOH B  79      20.714  24.923   8.558  1.00  0.00      B    O  
ATOM    256  H1  HOH B  79      20.715  25.923   8.340  1.00  0.00      B    H  
ATOM    257  H2  HOH B  79      21.029  24.395   7.815  1.00  0.00      B    H  
ATOM    258  O   HOH B  80      22.036  19.519  25.416  1.00  0.00      B    O  
ATOM    259  H1  HOH B  80      21.894  18.550  25.607  1.00  0.00      B    H  
ATOM    260  H2  HOH B  80      21.614  20.041  26.148  1.00  0.00      B    H  
ATOM    261  O   HOH B  81      27.159   0.389  11.468  1.00  0.00      B    O  
ATOM    262  H1  HOH B  81      28.008   0.137  11.983  1.00  0.00      B    H  
ATOM    263  H2  HOH B  81      26.810  -0.402  10.954  1.00  0.00      B    H  
ATOM    264  O   HOH B  82      23.899  13.069  16.875  1.00  0.00      B    O  
ATOM    265  H1  HOH B  82      24.570  13.084  17.640  1.00  0.00      B    H  
ATOM    266  H2  HOH B  82      23.648  14.082  16.678  1.00  0.00      B    H  
ATOM    267  O   HOH B  83      27.457  30.248  18.242  1.00  0.00      B    O  
ATOM    268  H1  HOH B  83      27.783  29.838  17.396  1.00  0.00      B    H  
ATOM    269  H2  HOH B  83      27.253  29.457  18.859  1.00  0.00      B    H  
ATOM    270  O   HOH B  84       8.619   6.475  13.376  1.00  0.00      B    O  
ATOM    271  H1  HOH B  84       8.531   6.016  14.277  1.00  0.00      B    H  
ATOM    272  H2  HOH B  84       8.298   7.424  13.501  1.00  0.00      B    H  
ATOM    273  O   HOH B  85      29.388  38.603  25.433  1.00  0.00      B    O  
ATOM    274  H1  HOH B  85      30.233  39.097  25.597  1.00  0.00      B    H  
ATOM    275  H2  HOH B  85      29.418  38.127  24.545  1.00  0.00      B    H  
ATOM    276  O   HOH B  86      30.355  16.435  17.562  1.00  0.00      B    O  
ATOM    277  H1  HOH B  86      29.804  17.203  17.997  1.00  0.00      B    H  
ATOM    278  H2  HOH B  86      29.704  15.902  16.910  1.00  0.00      B    H  
ATOM    279  O   HOH B  87      31.958   7.145  27.854  1.00  0.00      B    O  
ATOM    280  H1  HOH B  87      31.565   6.217  27.745  1.00  0.00      B    H  
ATOM    281  H2  HOH B  87      32.761   7.194  27.271  1.00  0.00      B    H  
ATOM    282  O   HOH B  88      25.938  32.747  14.917  1.00  0.00      B    O  
ATOM    283  H1  HOH B  88      25.583  32.390  14.045  1.00  0.00      B    H  
ATOM    284  H2  HOH B  88      26.588  33.511  14.692  1.00  0.00      B    H  
ATOM    285  O   HOH B  89      35.682  33.214   8.634  1.00  0.00      B    O  
ATOM    286  H1  HOH B  89      35.986  33.989   9.263  1.00  0.00      B    H  
ATOM    287  H2  HOH B  89      35.560  32.392   9.235  1.00  0.00      B    H  
ATOM    288  O   HOH B  90      34.960  17.486  36.990  1.00  0.00      B    O  
ATOM    289  H1  HOH B  90      34.347  17.426  37.771  1.00  0.00      B    H  
ATOM    290  H2  HOH B  90      34.502  16.870  36.345  1.00  0.00      B    H  
ATOM    291  O   HOH B  91      28.431   3.316  27.669  1.00  0.00      B    O  
ATOM    292  H1  HOH B  91      28.346   3.200  26.651  1.00  0.00      B    H  
ATOM    293  H2  HOH B  91      27.567   3.763  27.996  1.00  0.00      B    H  
ATOM    294  O   HOH B  92       1.745   0.820   2.423  1.00  0.00      B    O  
ATOM    295  H1  HOH B  92       0.699   0.721   2.312  1.00  0.00      B    H  
ATOM    296  H2  HOH B  92       2.194   0.726   1.502  1.00  0.00      B    H  
ATOM    297  O   HOH B  93      18.275  33.757   3.861  1.00  0.00      B    O  
ATOM    298  H1  HOH B  93      17.760  34.118   4.662  1.00  0.00      B    H  
ATOM    299  H2  HOH B  93      19.002  33.082   4.219  1.00  0.00      B    H  
ATOM    300  O   HOH B  94       1.180  15.048  15.185  1.00  0.00      B    O  
ATOM    301  H1  HOH B  94       1.018  15.888  15.764  1.00  0.00      B    H  
ATOM    302  H2  HOH B  94       0.349  14.459  15.289  1.00  0.00      B    H  
ATOM    303  O   HOH B  95      22.681   1.735  31.545  1.00  0.00      B    O  
ATOM    304  H1  HOH B  95      22.493   0.923  30.964  1.00  0.00      B    H  
ATOM    305  H2  HOH B  95      22.756   1.385  32.508  1.00  0.00      B    H  
ATOM    306  O   HOH B  96      24.317  27.773  16.830  1.00  0.00      B    O  
ATOM    307  H1  HOH B  96      25.148  27.203  16.951  1.00  0.00      B    H  
ATOM    308  H2  HOH B  96      24.358  28.460  17.538  1.00  0.00      B    H  
ATOM    309  O   HOH B  97      18.382  20.498  17.029  1.00  0.00      B    O  
ATOM    310  H1  HOH B  97      18.040  19.597  16.982  1.00  0.00      B    H  
ATOM    311  H2  HOH B  97      17.540  21.019  16.934  1.00  0.00      B    H  
ATOM    312  O   HOH B  98       2.329  36.681  26.948  1.00  0.00      B    O  
ATOM    313  H1  HOH B  98       2.310  37.485  27.635  1.00  0.00      B    H  
ATOM    314  H2  HOH B  98       2.438  37.095  26.018  1.00  0.00      B    H  
ATOM    315  O   HOH B  99       8.229  30.407  16.185  1.00  0.00      B    O  
ATOM    316  H1  HOH B  99       8.035  31.202  15.566  1.00  0.00      B    H  
ATOM    317  H2  HOH B  99       8.409  29.652  15.586  1.00  0.00      B    H  
ATOM    318  O   HOH B 100      14.542   8.570   0.902  1.00  0.00      B    O  
ATOM    319  H1  HOH B 100      14.470   8.331  -0.089  1.00  0.00      B    H  
ATOM    320  H2  HOH B 100      15.439   8.951   1.100  1.00  0.00      B    H  
ATOM    321  O   HOH B 101      18.707  29.803  12.775  1.00  0.00      B    O  
ATOM    322  H1  HOH B 101      19.363  29.780  13.557  1.00  0.00      B    H  
ATOM    323  H2  HOH B 101      18.867  29.075  12.084  1.00  0.00      B    H  
ATOM    324  O   HOH B 102      12.726  32.509   0.251  1.00  0.00      B    O  
ATOM    325  H1  HOH B 102      12.075  32.229  -0.525  1.00  0.00      B    H  
ATOM    326  H2  HOH B 102      12.915  31.654   0.771  1.00  0.00      B    H  
ATOM    327  O   HOH B 103      21.608  17.704   4.388  1.00  0.00      B    O  
ATOM    328  H1  HOH B 103      20.707  17.238   4.340  1.00  0.00      B    H  
ATOM    329  H2  HOH B 103      21.720  18.076   5.311  1.00  0.00      B    H  
ATOM    330  O   HOH B 104      28.670   3.970  20.451  1.00  0.00      B    O  
ATOM    331  H1  HOH B 104      29.632   4.317  20.383  1.00  0.00      B    H  
ATOM    332  H2  HOH B 104      28.493   3.233  19.727  1.00  0.00      B    H  
ATOM    333  O   HOH B 105      20.340   5.423  26.450  1.00  0.00      B    O  
ATOM    334  H1  HOH B 105      21.350   5.636  26.304  1.00  0.00      B    H  
ATOM    335  H2  HOH B 105      20.230   4.525  26.972  1.00  0.00      B    H  
ATOM    336  O   HOH B 106      26.946  30.184  26.020  1.00  0.00      B    O  
ATOM    337  H1  HOH B 106      26.650  30.531  26.950  1.00  0.00      B    H  
ATOM    338  H2  HOH B 106      26.602  29.217  25.875  1.00  0.00      B    H  
ATOM    339  O   HOH B 107      22.555   2.715  26.227  1.00  0.00      B    O  
ATOM    340  H1  HOH B 107      22.986   2.951  25.349  1.00  0.00      B    H  
ATOM    341  H2  HOH B 107      23.264   2.143  26.788  1.00  0.00      B    H  
ATOM    342  O   HOH B 108      11.952  21.836   4.388  1.00  0.00      B    O  
ATOM    343  H1  HOH B 108      12.900  22.196   4.629  1.00  0.00      B    H  
ATOM    344  H2  HOH B 108      11.261  22.603   4.540  1.00  0.00      B    H  
ATOM    345  O   HOH B 109      15.090  32.827  23.681  1.00  0.00      B    O  
ATOM    346  H1  HOH B 109      15.067  31.805  23.399  1.00  0.00      B    H  
ATOM    347  H2  HOH B 109      15.235  32.841  24.676  1.00  0.00      B    H  
ATOM    348  O   HOH B 110       1.210  30.315   7.159  1.00  0.00      B    O  
ATOM    349  H1  HOH B 110       1.044  29.532   7.799  1.00  0.00      B    H  
ATOM    350  H2  HOH B 110       0.803  30.022   6.244  1.00  0.00      B    H  
ATOM    351  O   HOH B 111      20.263  26.793  27.473  1.00  0.00      B    O  
ATOM    352  H1  HOH B 111      20.075  27.429  28.199  1.00  0.00      B    H  
ATOM    353  H2  HOH B 111      21.270  26.715  27.434  1.00  0.00      B    H  
ATOM    354  O   HOH B 112      18.486  22.798  34.903  1.00  0.00      B    O  
ATOM    355  H1  HOH B 112      19.024  22.949  34.106  1.00  0.00      B    H  
ATOM    356  H2  HOH B 112      18.574  23.613  35.468  1.00  0.00      B    H  
ATOM    357  O   HOH B 113       1.017  21.914   6.560  1.00  0.00      B    O  
ATOM    358  H1  HOH B 113       0.951  21.967   5.528  1.00  0.00      B    H  
ATOM    359  H2  HOH B 113       0.645  22.831   6.830  1.00  0.00      B    H  
ATOM    360  O   HOH B 114      13.012  33.512   8.349  1.00  0.00      B    O  
ATOM    361  H1  HOH B 114      13.881  33.602   7.868  1.00  0.00      B    H  
ATOM    362  H2  HOH B 114      12.771  32.527   8.638  1.00  0.00      B    H  
ATOM    363  O   HOH B 115      11.107  18.077  36.229  1.00  0.00      B    O  
ATOM    364  H1  HOH B 115      11.066  17.152  35.753  1.00  0.00      B    H  
ATOM    365  H2  HOH B 115      10.176  18.428  36.277  1.00  0.00      B    H  
ATOM    366  O   HOH B 116       4.437  31.606   2.549  1.00  0.00      B    O  
ATOM    367  H1  HOH B 116       3.617  31.705   1.947  1.00  0.00      B    H  
ATOM    368  H2  HOH B 116       4.097  31.815   3.502  1.00  0.00      B    H  
ATOM    369  O   HOH B 117      19.432  17.542  24.414  1.00  0.00      B    O  
ATOM    370  H1  HOH B 117      19.993  16.970  23.848  1.00  0.00      B    H  
ATOM    371  H2  HOH B 117      18.409  17.449  24.168  1.00  0.00      B    H  
ATOM    372  O   HOH B 118      26.866   8.052  20.739  1.00  0.00      B    O  
ATOM    373  H1  HOH B 118      26.069   7.810  20.113  1.00  0.00      B    H  
ATOM    374  H2  HOH B 118      27.138   7.219  21.258  1.00  0.00      B    H  
ATOM    375  O   HOH B 119      30.784   4.780  28.019  1.00  0.00      B    O  
ATOM    376  H1  HOH B 119      31.034   4.865  28.999  1.00  0.00      B    H  
ATOM    377  H2  HOH B 119      29.903   4.254  27.879  1.00  0.00      B    H  
ATOM    378  O   HOH B 120      18.357  37.865  37.799  1.00  0.00      B    O  
ATOM    379  H1  HOH B 120      18.392  38.199  36.894  1.00  0.00      B    H  
ATOM    380  H2  HOH B 120      18.411  38.688  38.442  1.00  0.00      B    H  
ATOM    381  O   HOH B 121      26.134  23.459  30.496  1.00  0.00      B    O  
ATOM    382  H1  HOH B 121      26.133  24.335  31.003  1.00  0.00      B    H  
ATOM    383  H2  HOH B 121      26.581  23.643  29.574  1.00  0.00      B    H  
ATOM    384  O   HOH B 122      36.364  17.480  29.316  1.00  0.00      B    O  
ATOM    385  H1  HOH B 122      36.557  17.337  28.356  1.00  0.00      B    H  
ATOM    386  H2  HOH B 122      35.382  17.334  29.522  1.00  0.00      B    H  
ATOM    387  O   HOH B 123       4.462  18.033  21.940  1.00  0.00      B    O  
ATOM    388  H1  HOH B 123       3.792  17.346  22.207  1.00  0.00      B    H  
ATOM    389  H2  HOH B 123       4.591  18.659  22.737  1.00  0.00      B    H  
ATOM    390  O   HOH B 124       6.164   1.682  22.630  1.00  0.00      B    O  
ATOM    391  H1  HOH B 124       5.620   1.084  23.193  1.00  0.00      B    H  
ATOM    392  H2  HOH B 124       5.461   2.269  22.165  1.00  0.00      B    H  
ATOM    393  O   HOH B 125      25.086   2.362  30.563  1.00  0.00      B    O  
ATOM    394  H1  HOH B 125      24.117   2.147  30.697  1.00  0.00      B    H  
ATOM    395  H2  HOH B 125      25.359   2.728  31.512  1.00  0.00      B    H  
ATOM    396  O   HOH B 126      21.574  12.769  30.570  1.00  0.00      B    O  
ATOM    397  H1  HOH B 126      22.388  12.409  30.105  1.00  0.00      B    H  
ATOM    398  H2  HOH B 126      21.623  12.562  31.595  1.00  0.00      B    H  
ATOM    399  O   HOH B 127      16.442   5.695  33.238  1.00  0.00      B    O  
ATOM    400  H1  HOH B 127      16.031   5.212  32.497  1.00  0.00      B    H  
ATOM    401  H2  HOH B 127      15.834   5.438  34.026  1.00  0.00      B    H  
ATOM    402  O   HOH B 128      27.975  13.863  19.624  1.00  0.00      B    O  
ATOM    403  H1  HOH B 128      27.975  14.421  20.490  1.00  0.00      B    H  
ATOM    404  H2  HOH B 128      28.827  13.886  19.056  1.00  0.00      B    H  
ATOM    405  O   HOH B 129      32.926  30.999   7.563  1.00  0.00      B    O  
ATOM    406  H1  HOH B 129      32.819  32.015   7.536  1.00  0.00      B    H  
ATOM    407  H2  HOH B 129      32.616  30.682   8.460  1.00  0.00      B    H  
ATOM    408  O   HOH B 130       2.079  27.418   5.657  1.00  0.00      B    O  
ATOM    409  H1  HOH B 130       2.316  27.107   6.562  1.00  0.00      B    H  
ATOM    410  H2  HOH B 130       1.130  27.043   5.476  1.00  0.00      B    H  
ATOM    411  O   HOH B 131      11.094  36.624  11.816  1.00  0.00      B    O  
ATOM    412  H1  HOH B 131      11.138  36.923  10.789  1.00  0.00      B    H  
ATOM    413  H2  HOH B 131      10.530  37.314  12.281  1.00  0.00      B    H  
ATOM    414  O   HOH B 132      16.076  14.734  26.885  1.00  0.00      B    O  
ATOM    415  H1  HOH B 132      15.644  13.968  27.321  1.00  0.00      B    H  
ATOM    416  H2  HOH B 132      16.766  15.160  27.531  1.00  0.00      B    H  
ATOM    417  O   HOH B 133       6.918  20.546  24.861  1.00  0.00      B    O  
ATOM    418  H1  HOH B 133       7.259  20.252  25.784  1.00  0.00      B    H  
ATOM    419  H2  HOH B 133       7.411  19.958  24.191  1.00  0.00      B    H  
ATOM    420  O   HOH B 134      15.880   6.238   7.804  1.00  0.00      B    O  
ATOM    421  H1  HOH B 134      14.937   6.229   7.438  1.00  0.00      B    H  
ATOM    422  H2  HOH B 134      16.299   7.165   7.714  1.00  0.00      B    H  
ATOM    423  O   HOH B 135      22.218   9.898  25.892  1.00  0.00      B    O  
ATOM    424  H1  HOH B 135      21.528   9.763  26.658  1.00  0.00      B    H  
ATOM    425  H2  HOH B 135      22.278   9.036  25.297  1.00  0.00      B    H  
ATOM    426  O   HOH B 136       1.806  20.057  10.138  1.00  0.00      B    O  
ATOM    427  H1  HOH B 136       2.523  19.928   9.424  1.00  0.00      B    H  
ATOM    428  H2  HOH B 136       0.959  19.737   9.801  1.00  0.00      B    H  
ATOM    429  O   HOH B 137       7.573  15.006  26.969  1.00  0.00      B    O  
ATOM    430  H1  HOH B 137       8.190  15.057  27.826  1.00  0.00      B    H  
ATOM    431  H2  HOH B 137       6.846  14.322  27.120  1.00  0.00      B    H  
ATOM    432  O   HOH B 138      16.206   5.970  15.109  1.00  0.00      B    O  
ATOM    433  H1  HOH B 138      16.527   6.702  14.497  1.00  0.00      B    H  
ATOM    434  H2  HOH B 138      16.179   5.065  14.679  1.00  0.00      B    H  
ATOM    435  O   HOH B 139       0.238   1.177  11.365  1.00  0.00      B    O  
ATOM    436  H1  HOH B 139       1.000   1.719  11.198  1.00  0.00      B    H  
ATOM    437  H2  HOH B 139       0.503   0.453  12.017  1.00  0.00      B    H  
ATOM    438  O   HOH B 140      35.572  13.939  32.163  1.00  0.00      B    O  
ATOM    439  H1  HOH B 140      35.524  14.005  33.193  1.00  0.00      B    H  
ATOM    440  H2  HOH B 140      34.604  14.015  31.818  1.00  0.00      B    H  
ATOM    441  O   HOH B 141       2.133  -0.308  28.417  1.00  0.00      B    O  
ATOM    442  H1  HOH B 141       1.292   0.042  28.750  1.00  0.00      B    H  
ATOM    443  H2  HOH B 141       2.571   0.518  28.073  1.00  0.00      B    H  
ATOM    444  O   HOH B 142      30.121  36.299   3.673  1.00  0.00      B    O  
ATOM    445  H1  HOH B 142      29.198  36.212   4.114  1.00  0.00      B    H  
ATOM    446  H2  HOH B 142      30.612  35.376   3.622  1.00  0.00      B    H  
ATOM    447  O   HOH B 143       8.842   7.288  31.345  1.00  0.00      B    O  
ATOM    448  H1  HOH B 143       7.975   7.745  31.696  1.00  0.00      B    H  
ATOM    449  H2  HOH B 143       8.828   7.315  30.345  1.00  0.00      B    H  
ATOM    450  O   HOH B 144      16.864  34.091  19.903  1.00  0.00      B    O  
ATOM    451  H1  HOH B 144      17.278  33.219  20.276  1.00  0.00      B    H  
ATOM    452  H2  HOH B 144      15.954  34.208  20.338  1.00  0.00      B    H  
ATOM    453  O   HOH B 145      32.913  31.135  26.327  1.00  0.00      B    O  
ATOM    454  H1  HOH B 145      32.812  32.031  26.918  1.00  0.00      B    H  
ATOM    455  H2  HOH B 145      32.819  30.382  26.961  1.00  0.00      B    H  
ATOM    456  O   HOH B 146      34.296  12.928  17.069  1.00  0.00      B    O  
ATOM    457  H1  HOH B 146      34.064  12.373  17.921  1.00  0.00      B    H  
ATOM    458  H2  HOH B 146      34.325  12.259  16.250  1.00  0.00      B    H  
ATOM    459  O   HOH B 147       7.642  35.113  11.777  1.00  0.00      B    O  
ATOM    460  H1  HOH B 147       8.311  34.765  11.097  1.00  0.00      B    H  
ATOM    461  H2  HOH B 147       8.111  35.495  12.589  1.00  0.00      B    H  
ATOM    462  O   HOH B 148      25.086  23.139   9.345  1.00  0.00      B    O  
ATOM    463  H1  HOH B 148      25.372  23.611  10.231  1.00  0.00      B    H  
ATOM    464  H2  HOH B 148      24.752  22.199   9.594  1.00  0.00      B    H  
ATOM    465  O   HOH B 149      34.177  22.556  23.703  1.00  0.00      B    O  
ATOM    466  H1  HOH B 149      35.140  22.480  23.479  1.00  0.00      B    H  
ATOM    467  H2  HOH B 149      33.680  21.730  23.276  1.00  0.00      B    H  
ATOM    468  O   HOH B 150       5.126  24.052  14.362  1.00  0.00      B    O  
ATOM    469  H1  HOH B 150       4.835  23.087  14.059  1.00  0.00      B    H  
ATOM    470  H2  HOH B 150       5.404  24.492  13.497  1.00  0.00      B    H  
ATOM    471  O   HOH B 151      18.008  13.840  25.215  1.00  0.00      B    O  
ATOM    472  H1  HOH B 151      17.345  14.161  25.864  1.00  0.00      B    H  
ATOM    473  H2  HOH B 151      18.905  13.633  25.689  1.00  0.00      B    H  
ATOM    474  O   HOH B 152       7.264  14.349   7.413  1.00  0.00      B    O  
ATOM    475  H1  HOH B 152       7.935  14.963   6.964  1.00  0.00      B    H  
ATOM    476  H2  HOH B 152       7.532  14.353   8.382  1.00  0.00      B    H  
ATOM    477  O   HOH B 153      19.509  13.365  19.781  1.00  0.00      B    O  
ATOM    478  H1  HOH B 153      20.078  12.550  19.831  1.00  0.00      B    H  
ATOM    479  H2  HOH B 153      19.412  13.771  20.703  1.00  0.00      B    H  
ATOM    480  O   HOH B 154      33.413   2.338  20.917  1.00  0.00      B    O  
ATOM    481  H1  HOH B 154      32.903   1.757  21.589  1.00  0.00      B    H  
ATOM    482  H2  HOH B 154      33.113   2.026  20.044  1.00  0.00      B    H  
ATOM    483  O   HOH B 155      17.312  14.351  33.047  1.00  0.00      B    O  
ATOM    484  H1  HOH B 155      18.202  14.626  33.401  1.00  0.00      B    H  
ATOM    485  H2  HOH B 155      16.650  14.814  33.660  1.00  0.00      B    H  
ATOM    486  O   HOH B 156      36.435   5.487  38.878  1.00  0.00      B    O  
ATOM    487  H1  HOH B 156      35.668   4.871  39.090  1.00  0.00      B    H  
ATOM    488  H2  HOH B 156      36.572   5.502  37.884  1.00  0.00      B    H  
ATOM    489  O   HOH B 157      32.352  27.586  31.244  1.00  0.00      B    O  
ATOM    490  H1  HOH B 157      31.799  28.212  31.850  1.00  0.00      B    H  
ATOM    491  H2  HOH B 157      33.292  27.618  31.627  1.00  0.00      B    H  
ATOM    492  O   HOH B 158      15.295  35.684  34.488  1.00  0.00      B    O  
ATOM    493  H1  HOH B 158      15.662  36.026  33.626  1.00  0.00      B    H  
ATOM    494  H2  HOH B 158      16.160  35.375  34.980  1.00  0.00      B    H  
ATOM    495  O   HOH B 159      36.478  19.012  23.686  1.00  0.00      B    O  
ATOM    496  H1  HOH B 159      36.474  20.042  23.472  1.00  0.00      B    H  
ATOM    497  H2  HOH B 159      35.966  19.078  24.551  1.00  0.00      B    H  
ATOM    498  O   HOH B 160      20.341   8.024  16.909  1.00  0.00      B    O  
ATOM    499  H1  HOH B 160      19.998   8.868  17.374  1.00  0.00      B    H  
ATOM    500  H2  HOH B 160      19.714   7.802  16.090  1.00  0.00      B    H  
ATOM    501  O   HOH B 161      19.283  17.571  13.491  1.00  0.00      B    O  
ATOM    502  H1  HOH B 161      19.542  16.792  14.098  1.00  0.00      B    H  
ATOM    503  H2  HOH B 161      20.057  18.238  13.569  1.00  0.00      B    H  
ATOM    504  O   HOH B 162      37.300  30.683  25.672  1.00  0.00      B    O  
ATOM    505  H1  HOH B 162      36.550  31.076  25.080  1.00  0.00      B    H  
ATOM    506  H2  HOH B 162      37.838  30.049  25.111  1.00  0.00      B    H  
ATOM    507  O   HOH B 163      17.756  24.253  15.415  1.00  0.00      B    O  
ATOM    508  H1  HOH B 163      17.857  25.023  16.120  1.00  0.00      B    H  
ATOM    509  H2  HOH B 163      18.635  23.769  15.345  1.00  0.00      B    H  
ATOM    510  O   HOH B 164       7.434   1.295  29.471  1.00  0.00      B    O  
ATOM    511  H1  HOH B 164       8.175   1.524  30.148  1.00  0.00      B    H  
ATOM    512  H2  HOH B 164       7.089   0.391  29.697  1.00  0.00      B    H  
ATOM    513  O   HOH B 165      36.877  16.973  26.725  1.00  0.00      B    O  
ATOM    514  H1  HOH B 165      36.853  16.160  26.131  1.00  0.00      B    H  
ATOM    515  H2  HOH B 165      37.729  17.522  26.475  1.00  0.00      B    H  
ATOM    516  O   HOH B 166      27.410  38.696   3.546  1.00  0.00      B    O  
ATOM    517  H1  HOH B 166      27.708  37.926   2.989  1.00  0.00      B    H  
ATOM    518  H2  HOH B 166      26.399  38.636   3.589  1.00  0.00      B    H  
ATOM    519  O   HOH B 167      23.985  24.123   1.269  1.00  0.00      B    O  
ATOM    520  H1  HOH B 167      23.445  23.415   1.683  1.00  0.00      B    H  
ATOM    521  H2  HOH B 167      24.247  23.799   0.336  1.00  0.00      B    H  
ATOM    522  O   HOH B 168      38.769  38.283  35.893  1.00  0.00      B    O  
ATOM    523  H1  HOH B 168      38.333  37.991  36.737  1.00  0.00      B    H  
ATOM    524  H2  HOH B 168      39.356  39.017  36.246  1.00  0.00      B    H  
ATOM    525  O   HOH B 169      36.618  31.391  34.899  1.00  0.00      B    O  
ATOM    526  H1  HOH B 169      37.345  32.103  34.885  1.00  0.00      B    H  
ATOM    527  H2  HOH B 169      36.000  31.530  35.696  1.00  0.00      B    H  
ATOM    528  O   HOH B 170      34.900  23.649  12.999  1.00  0.00      B    O  
ATOM    529  H1  HOH B 170      34.331  24.500  13.218  1.00  0.00      B    H  
ATOM    530  H2  HOH B 170      35.603  23.571  13.675  1.00  0.00      B    H  
ATOM    531  O   HOH B 171       4.641  30.347  14.074  1.00  0.00      B    O  
ATOM    532  H1  HOH B 171       4.461  29.946  14.996  1.00  0.00      B    H  
ATOM    533  H2  HOH B 171       4.417  31.324  14.165  1.00  0.00      B    H  
ATOM    534  O   HOH B 172      33.434  10.057   2.048  1.00  0.00      B    O  
ATOM    535  H1  HOH B 172      33.069   9.574   1.239  1.00  0.00      B    H  
ATOM    536  H2  HOH B 172      34.445  10.140   1.905  1.00  0.00      B    H  
ATOM    537  O   HOH B 173       1.433   3.751   2.217  1.00  0.00      B    O  
ATOM    538  H1  HOH B 173       1.909   4.229   2.996  1.00  0.00      B    H  
ATOM    539  H2  HOH B 173       1.843   2.824   2.196  1.00  0.00      B    H  
ATOM    540  O   HOH B 174       2.545  16.046   1.003  1.00  0.00      B    O  
ATOM    541  H1  HOH B 174       3.248  16.358   1.641  1.00  0.00      B    H  
ATOM    542  H2  HOH B 174       2.558  15.051   0.971  1.00  0.00      B    H  
ATOM    543  O   HOH B 175      29.426  27.977  12.325  1.00  0.00      B    O  
ATOM    544  H1  HOH B 175      29.947  28.252  13.117  1.00  0.00      B    H  
ATOM    545  H2  HOH B 175      30.017  27.711  11.500  1.00  0.00      B    H  
ATOM    546  O   HOH B 176       4.545   4.198  16.799  1.00  0.00      B    O  
ATOM    547  H1  HOH B 176       4.520   4.818  17.621  1.00  0.00      B    H  
ATOM    548  H2  HOH B 176       3.644   3.777  16.771  1.00  0.00      B    H  
ATOM    549  O   HOH B 177      19.391   0.526  21.830  1.00  0.00      B    O  
ATOM    550  H1  HOH B 177      19.730  -0.426  21.835  1.00  0.00      B    H  
ATOM    551  H2  HOH B 177      19.163   0.677  22.754  1.00  0.00      B    H  
ATOM    552  O   HOH B 178      34.769  18.423  21.405  1.00  0.00      B    O  
ATOM    553  H1  HOH B 178      34.830  18.968  20.551  1.00  0.00      B    H  
ATOM    554  H2  HOH B 178      35.468  18.756  22.076  1.00  0.00      B    H  
ATOM    555  O   HOH B 179      36.947  25.072  18.274  1.00  0.00      B    O  
ATOM    556  H1  HOH B 179      37.514  25.802  18.635  1.00  0.00      B    H  
ATOM    557  H2  HOH B 179      37.610  24.509  17.703  1.00  0.00      B    H  
ATOM    558  O   HOH B 180      24.864  27.167  30.142  1.00  0.00      B    O  
ATOM    559  H1  HOH B 180      25.171  27.596  31.046  1.00  0.00      B    H  
ATOM    560  H2  HOH B 180      24.344  26.328  30.325  1.00  0.00      B    H  
ATOM    561  O   HOH B 181       7.922  19.124  22.889  1.00  0.00      B    O  
ATOM    562  H1  HOH B 181       7.584  18.180  22.694  1.00  0.00      B    H  
ATOM    563  H2  HOH B 181       8.869  19.181  22.559  1.00  0.00      B    H  
ATOM    564  O   HOH B 182      29.275  23.668   3.534  1.00  0.00      B    O  
ATOM    565  H1  HOH B 182      30.169  24.253   3.497  1.00  0.00      B    H  
ATOM    566  H2  HOH B 182      28.535  24.059   3.028  1.00  0.00      B    H  
ATOM    567  O   HOH B 183      36.461   3.943  16.182  1.00  0.00      B    O  
ATOM    568  H1  HOH B 183      35.770   4.533  15.789  1.00  0.00      B    H  
ATOM    569  H2  HOH B 183      37.078   3.743  15.459  1.00  0.00      B    H  
ATOM    570  O   HOH B 184      33.011  17.173  17.188  1.00  0.00      B    O  
ATOM    571  H1  HOH B 184      33.186  17.556  16.262  1.00  0.00      B    H  
ATOM    572  H2  HOH B 184      32.032  17.127  17.280  1.00  0.00      B    H  
ATOM    573  O   HOH B 185       5.097   9.513  34.218  1.00  0.00      B    O  
ATOM    574  H1  HOH B 185       4.162   9.353  33.832  1.00  0.00      B    H  
ATOM    575  H2  HOH B 185       5.258  10.454  34.505  1.00  0.00      B    H  
ATOM    576  O   HOH B 186      23.868  34.971  33.412  1.00  0.00      B    O  
ATOM    577  H1  HOH B 186      23.542  34.168  33.986  1.00  0.00      B    H  
ATOM    578  H2  HOH B 186      23.948  34.617  32.478  1.00  0.00      B    H  
ATOM    579  O   HOH B 187      18.359  14.270  14.306  1.00  0.00      B    O  
ATOM    580  H1  HOH B 187      17.550  14.332  14.906  1.00  0.00      B    H  
ATOM    581  H2  HOH B 187      19.176  14.696  14.767  1.00  0.00      B    H  
ATOM    582  O   HOH B 188      34.855   6.625  15.909  1.00  0.00      B    O  
ATOM    583  H1  HOH B 188      34.083   5.991  15.867  1.00  0.00      B    H  
ATOM    584  H2  HOH B 188      35.009   6.965  16.883  1.00  0.00      B    H  
ATOM    585  O   HOH B 189       4.283   2.933  25.269  1.00  0.00      B    O  
ATOM    586  H1  HOH B 189       3.381   3.322  25.088  1.00  0.00      B    H  
ATOM    587  H2  HOH B 189       4.125   1.934  25.252  1.00  0.00      B    H  
ATOM    588  O   HOH B 190      19.539   0.523  15.013  1.00  0.00      B    O  
ATOM    589  H1  HOH B 190      18.717   1.086  15.160  1.00  0.00      B    H  
ATOM    590  H2  HOH B 190      19.621  -0.215  15.768  1.00  0.00      B    H  
ATOM    591  O   HOH B 191      32.195  35.436  20.582  1.00  0.00      B    O  
ATOM    592  H1  HOH B 191      32.096  34.886  19.737  1.00  0.00      B    H  
ATOM    593  H2  HOH B 191      32.995  35.064  21.085  1.00  0.00      B    H  
ATOM    594  O   HOH B 192      24.359  17.899  17.266  1.00  0.00      B    O  
ATOM    595  H1  HOH B 192      23.743  18.103  18.069  1.00  0.00      B    H  
ATOM    596  H2  HOH B 192      25.081  17.227  17.587  1.00  0.00      B    H  
ATOM    597  O   HOH B 193       3.201  25.275  11.032  1.00  0.00      B    O  
ATOM    598  H1  HOH B 193       2.519  24.527  10.740  1.00  0.00      B    H  
ATOM    599  H2  HOH B 193       3.051  25.487  12.028  1.00  0.00      B    H  
ATOM    600  O   HOH B 194      24.675  37.073  29.964  1.00  0.00      B    O  
ATOM    601  H1  HOH B 194      24.615  36.118  30.343  1.00  0.00      B    H  
ATOM    602  H2  HOH B 194      25.600  37.411  30.111  1.00  0.00      B    H  
ATOM    603  O   HOH B 195       2.961  24.654  17.516  1.00  0.00      B    O  
ATOM    604  H1  HOH B 195       3.376  25.079  16.694  1.00  0.00      B    H  
ATOM    605  H2  HOH B 195       2.837  23.632  17.400  1.00  0.00      B    H  
ATOM    606  O   HOH B 196      38.434  32.727   5.753  1.00  0.00      B    O  
ATOM    607  H1  HOH B 196      38.761  31.858   5.373  1.00  0.00      B    H  
ATOM    608  H2  HOH B 196      39.010  32.916   6.598  1.00  0.00      B    H  
ATOM    609  O   HOH B 197      15.004  29.455  32.983  1.00  0.00      B    O  
ATOM    610  H1  HOH B 197      14.230  29.552  32.311  1.00  0.00      B    H  
ATOM    611  H2  HOH B 197      14.564  29.100  33.828  1.00  0.00      B    H  
ATOM    612  O   HOH B 198      10.074  11.176  36.936  1.00  0.00      B    O  
ATOM    613  H1  HOH B 198       9.371  10.885  37.623  1.00  0.00      B    H  
ATOM    614  H2  HOH B 198      10.724  10.389  36.729  1.00  0.00      B    H  
ATOM    615  O   HOH B 199      31.792  20.632  26.997  1.00  0.00      B    O  
ATOM    616  H1  HOH B 199      32.763  20.896  27.038  1.00  0.00      B    H  
ATOM    617  H2  HOH B 199      31.334  21.060  26.210  1.00  0.00      B    H  
ATOM    618  O   HOH B 200      19.444  11.998  28.296  1.00  0.00      B    O  
ATOM    619  H1  HOH B 200      19.999  11.188  28.384  1.00  0.00      B    H  
ATOM    620  H2  HOH B 200      19.883  12.565  27.557  1.00  0.00      B    H  
ATOM    621  O   HOH B 201       8.436  25.714   0.345  1.00  0.00      B    O  
ATOM    622  H1  HOH B 201       9.121  25.373   1.061  1.00  0.00      B    H  
ATOM    623  H2  HOH B 201       8.115  24.861  -0.092  1.00  0.00      B    H  
ATOM    624  O   HOH B 202      36.118  36.584  31.102  1.00  0.00      B    O  
ATOM    625  H1  HOH B 202      35.173  36.397  31.292  1.00  0.00      B    H  
ATOM    626  H2  HOH B 202      36.248  37.594  31.079  1.00  0.00      B    H  
ATOM    627  O   HOH B 203       2.895  34.389  35.488  1.00  0.00      B    O  
ATOM    628  H1  HOH B 203       2.217  35.176  35.178  1.00  0.00      B    H  
ATOM    629  H2  HOH B 203       3.380  34.826  36.306  1.00  0.00      B    H  
ATOM    630  O   HOH B 204      38.795   0.257  16.356  1.00  0.00      B    O  
ATOM    631  H1  HOH B 204      39.720  -0.115  16.653  1.00  0.00      B    H  
ATOM    632  H2  HOH B 204      38.586   0.117  15.352  1.00  0.00      B    H  
ATOM    633  O   HOH B 205      24.299  32.899   5.909  1.00  0.00      B    O  
ATOM    634  H1  HOH B 205      25.049  32.557   6.437  1.00  0.00      B    H  
ATOM    635  H2  HOH B 205      23.926  32.110   5.430  1.00  0.00      B    H  
ATOM    636  O   HOH B 206      -0.221   6.685  14.018  1.00  0.00      B    O  
ATOM    637  H1  HOH B 206       0.672   6.225  14.298  1.00  0.00      B    H  
ATOM    638  H2  HOH B 206      -0.423   6.269  13.116  1.00  0.00      B    H  
ATOM    639  O   HOH B 207      15.750  29.715  29.657  1.00  0.00      B    O  
ATOM    640  H1  HOH B 207      15.316  30.514  29.984  1.00  0.00      B    H  
ATOM    641  H2  HOH B 207      16.563  30.089  29.106  1.00  0.00      B    H  
ATOM    642  O   HOH B 208      16.224  15.715  18.343  1.00  0.00      B    O  
ATOM    643  H1  HOH B 208      15.773  14.786  18.164  1.00  0.00      B    H  
ATOM    644  H2  HOH B 208      15.694  16.291  18.957  1.00  0.00      B    H  
ATOM    645  O   HOH B 209      28.916  31.665  33.665  1.00  0.00      B    O  
ATOM    646  H1  HOH B 209      28.046  32.012  33.391  1.00  0.00      B    H  
ATOM    647  H2  HOH B 209      29.628  32.321  33.376  1.00  0.00      B    H  
ATOM    648  O   HOH B 210       1.984  38.486  31.740  1.00  0.00      B    O  
ATOM    649  H1  HOH B 210       1.988  37.538  31.358  1.00  0.00      B    H  
ATOM    650  H2  HOH B 210       2.353  39.142  31.084  1.00  0.00      B    H  
ATOM    651  O   HOH B 211      25.855   2.794   1.212  1.00  0.00      B    O  
ATOM    652  H1  HOH B 211      26.153   3.398   1.993  1.00  0.00      B    H  
ATOM    653  H2  HOH B 211      26.691   2.386   0.750  1.00  0.00      B    H  
ATOM    654  O   HOH B 212       1.227  23.521  10.170  1.00  0.00      B    O  
ATOM    655  H1  HOH B 212       0.843  22.670  10.585  1.00  0.00      B    H  
ATOM    656  H2  HOH B 212       0.917  23.678   9.221  1.00  0.00      B    H  
ATOM    657  O   HOH B 213      38.840   0.880  27.715  1.00  0.00      B    O  
ATOM    658  H1  HOH B 213      38.038   1.068  27.072  1.00  0.00      B    H  
ATOM    659  H2  HOH B 213      39.568   0.606  27.098  1.00  0.00      B    H  
ATOM    660  O   HOH B 214       4.597  16.919  12.552  1.00  0.00      B    O  
ATOM    661  H1  HOH B 214       3.607  16.716  12.611  1.00  0.00      B    H  
ATOM    662  H2  HOH B 214       5.009  16.541  13.387  1.00  0.00      B    H  
ATOM    663  O   HOH B 215      33.208  19.506  18.828  1.00  0.00      B    O  
ATOM    664  H1  HOH B 215      33.263  18.567  18.327  1.00  0.00      B    H  
ATOM    665  H2  HOH B 215      34.096  19.939  18.824  1.00  0.00      B    H  
ATOM    666  O   HOH B 216       3.450  33.546  31.631  1.00  0.00      B    O  
ATOM    667  H1  HOH B 216       2.629  33.118  32.135  1.00  0.00      B    H  
ATOM    668  H2  HOH B 216       3.926  32.876  31.051  1.00  0.00      B    H  
ATOM    669  O   HOH B 217      30.516   8.700  19.760  1.00  0.00      B    O  
ATOM    670  H1  HOH B 217      29.695   9.246  19.556  1.00  0.00      B    H  
ATOM    671  H2  HOH B 217      30.380   7.887  19.108  1.00  0.00      B    H  
ATOM    672  O   HOH B 218      21.655  30.014   6.625  1.00  0.00      B    O  
ATOM    673  H1  HOH B 218      21.285  30.413   7.490  1.00  0.00      B    H  
ATOM    674  H2  HOH B 218      22.620  29.716   6.759  1.00  0.00      B    H  
ATOM    675  O   HOH B 219      10.444  27.101  37.626  1.00  0.00      B    O  
ATOM    676  H1  HOH B 219      11.281  27.320  38.146  1.00  0.00      B    H  
ATOM    677  H2  HOH B 219       9.805  26.741  38.342  1.00  0.00      B    H  
ATOM    678  O   HOH B 220      11.596   0.130  36.172  1.00  0.00      B    O  
ATOM    679  H1  HOH B 220      11.336   0.853  36.798  1.00  0.00      B    H  
ATOM    680  H2  HOH B 220      12.000   0.596  35.408  1.00  0.00      B    H  
ATOM    681  O   HOH B 221       9.682   1.072  10.483  1.00  0.00      B    O  
ATOM    682  H1  HOH B 221       9.814   0.431   9.669  1.00  0.00      B    H  
ATOM    683  H2  HOH B 221      10.543   1.587  10.654  1.00  0.00      B    H  
ATOM    684  O   HOH B 222      16.662  10.941   6.001  1.00  0.00      B    O  
ATOM    685  H1  HOH B 222      15.753  11.292   5.818  1.00  0.00      B    H  
ATOM    686  H2  HOH B 222      17.182  11.642   6.580  1.00  0.00      B    H  
ATOM    687  O   HOH B 223      14.059  33.378  32.667  1.00  0.00      B    O  
ATOM    688  H1  HOH B 223      14.229  34.219  32.213  1.00  0.00      B    H  
ATOM    689  H2  HOH B 223      14.046  33.539  33.642  1.00  0.00      B    H  
ATOM    690  O   HOH B 224      27.818  35.417   4.825  1.00  0.00      B    O  
ATOM    691  H1  HOH B 224      26.817  35.260   4.753  1.00  0.00      B    H  
ATOM    692  H2  HOH B 224      28.218  34.511   4.960  1.00  0.00      B    H  
ATOM    693  O   HOH B 225       1.623  28.493  17.623  1.00  0.00      B    O  
ATOM    694  H1  HOH B 225       1.197  27.746  17.077  1.00  0.00      B    H  
ATOM    695  H2  HOH B 225       2.543  28.619  17.218  1.00  0.00      B    H  
ATOM    696  O   HOH B 226      11.073   8.483  11.089  1.00  0.00      B    O  
ATOM    697  H1  HOH B 226      11.134   9.107  11.893  1.00  0.00      B    H  
ATOM    698  H2  HOH B 226      11.108   7.536  11.470  1.00  0.00      B    H  
ATOM    699  O   HOH B 227      10.543  34.987  -0.058  1.00  0.00      B    O  
ATOM    700  H1  HOH B 227      11.342  34.721  -0.574  1.00  0.00      B    H  
ATOM    701  H2  HOH B 227      10.660  34.582   0.884  1.00  0.00      B    H  
ATOM    702  O   HOH B 228      24.119  33.352  12.489  1.00  0.00      B    O  
ATOM    703  H1  HOH B 228      24.572  33.909  11.823  1.00  0.00      B    H  
ATOM    704  H2  HOH B 228      24.565  32.434  12.542  1.00  0.00      B    H  
ATOM    705  O   HOH B 229      27.664   2.710  15.980  1.00  0.00      B    O  
ATOM    706  H1  HOH B 229      28.555   2.809  15.556  1.00  0.00      B    H  
ATOM    707  H2  HOH B 229      27.017   2.144  15.340  1.00  0.00      B    H  
ATOM    708  O   HOH B 230      18.067  26.367  17.081  1.00  0.00      B    O  
ATOM    709  H1  HOH B 230      17.520  27.073  16.555  1.00  0.00      B    H  
ATOM    710  H2  HOH B 230      19.039  26.701  17.155  1.00  0.00      B    H  
ATOM    711  O   HOH B 231      29.788  17.932   0.771  1.00  0.00      B    O  
ATOM    712  H1  HOH B 231      30.317  17.696   1.595  1.00  0.00      B    H  
ATOM    713  H2  HOH B 231      30.494  18.096   0.024  1.00  0.00      B    H  
ATOM    714  O   HOH B 232      29.867  23.466  22.370  1.00  0.00      B    O  
ATOM    715  H1  HOH B 232      30.203  23.090  21.537  1.00  0.00      B    H  
ATOM    716  H2  HOH B 232      30.706  23.803  22.910  1.00  0.00      B    H  
ATOM    717  O   HOH B 233      22.057  15.251  32.838  1.00  0.00      B    O  
ATOM    718  H1  HOH B 233      23.041  15.372  32.587  1.00  0.00      B    H  
ATOM    719  H2  HOH B 233      22.025  14.579  33.558  1.00  0.00      B    H  
ATOM    720  O   HOH B 234      21.531  38.756  13.447  1.00  0.00      B    O  
ATOM    721  H1  HOH B 234      21.029  37.930  13.139  1.00  0.00      B    H  
ATOM    722  H2  HOH B 234      20.866  39.323  13.978  1.00  0.00      B    H  
ATOM    723  O   HOH B 235      21.195   4.081   1.727  1.00  0.00      B    O  
ATOM    724  H1  HOH B 235      20.203   3.847   1.634  1.00  0.00      B    H  
ATOM    725  H2  HOH B 235      21.512   4.648   0.986  1.00  0.00      B    H  
ATOM    726  O   HOH B 236      15.068   4.437  20.142  1.00  0.00      B    O  
ATOM    727  H1  HOH B 236      15.833   5.037  20.039  1.00  0.00      B    H  
ATOM    728  H2  HOH B 236      14.403   4.819  19.513  1.00  0.00      B    H  
ATOM    729  O   HOH B 237       4.636  33.389  26.806  1.00  0.00      B    O  
ATOM    730  H1  HOH B 237       4.441  33.894  27.723  1.00  0.00      B    H  
ATOM    731  H2  HOH B 237       5.302  34.014  26.349  1.00  0.00      B    H  
ATOM    732  O   HOH B 238       5.551   7.032  31.259  1.00  0.00      B    O  
ATOM    733  H1  HOH B 238       5.263   7.386  30.319  1.00  0.00      B    H  
ATOM    734  H2  HOH B 238       6.065   7.800  31.641  1.00  0.00      B    H  
ATOM    735  O   HOH B 239       2.708  15.875  22.645  1.00  0.00      B    O  
ATOM    736  H1  HOH B 239       2.887  16.029  23.647  1.00  0.00      B    H  
ATOM    737  H2  HOH B 239       1.796  15.477  22.559  1.00  0.00      B    H  
ATOM    738  O   HOH B 240       8.775   1.860  26.800  1.00  0.00      B    O  
ATOM    739  H1  HOH B 240       8.191   1.066  27.112  1.00  0.00      B    H  
ATOM    740  H2  HOH B 240       8.881   2.540  27.547  1.00  0.00      B    H  
ATOM    741  O   HOH B 241       6.627  18.812   8.621  1.00  0.00      B    O  
ATOM    742  H1  HOH B 241       7.385  18.427   9.245  1.00  0.00      B    H  
ATOM    743  H2  HOH B 241       5.720  18.509   8.989  1.00  0.00      B    H  
ATOM    744  O   HOH B 242      18.041   1.632   8.521  1.00  0.00      B    O  
ATOM    745  H1  HOH B 242      17.908   1.811   9.511  1.00  0.00      B    H  
ATOM    746  H2  HOH B 242      17.295   2.085   8.072  1.00  0.00      B    H  
ATOM    747  O   HOH B 243       6.091  12.365  33.079  1.00  0.00      B    O  
ATOM    748  H1  HOH B 243       6.690  13.185  32.951  1.00  0.00      B    H  
ATOM    749  H2  HOH B 243       5.591  12.204  32.211  1.00  0.00      B    H  
ATOM    750  O   HOH B 244      37.289  37.819   5.265  1.00  0.00      B    O  
ATOM    751  H1  HOH B 244      37.964  37.169   5.741  1.00  0.00      B    H  
ATOM    752  H2  HOH B 244      36.403  37.413   5.415  1.00  0.00      B    H  
ATOM    753  O   HOH B 245      39.025   5.406  24.672  1.00  0.00      B    O  
ATOM    754  H1  HOH B 245      38.641   6.279  24.983  1.00  0.00      B    H  
ATOM    755  H2  HOH B 245      38.249   5.053  24.111  1.00  0.00      B    H  
ATOM    756  O   HOH B 246       2.809   2.197  17.356  1.00  0.00      B    O  
ATOM    757  H1  HOH B 246       2.123   2.503  18.084  1.00  0.00      B    H  
ATOM    758  H2  HOH B 246       2.567   1.240  17.178  1.00  0.00      B    H  
ATOM    759  O   HOH B 247       2.247  21.869  27.432  1.00  0.00      B    O  
ATOM    760  H1  HOH B 247       2.243  22.652  26.808  1.00  0.00      B    H  
ATOM    761  H2  HOH B 247       2.959  22.033  28.144  1.00  0.00      B    H  
ATOM    762  O   HOH B 248      38.303  12.941   3.184  1.00  0.00      B    O  
ATOM    763  H1  HOH B 248      38.453  12.204   3.828  1.00  0.00      B    H  
ATOM    764  H2  HOH B 248      38.735  12.664   2.304  1.00  0.00      B    H  
ATOM    765  O   HOH B 249      16.812  33.568  14.115  1.00  0.00      B    O  
ATOM    766  H1  HOH B 249      17.324  34.429  13.865  1.00  0.00      B    H  
ATOM    767  H2  HOH B 249      16.501  33.205  13.210  1.00  0.00      B    H  
ATOM    768  O   HOH B 250       7.626   3.637  18.798  1.00  0.00      B    O  
ATOM    769  H1  HOH B 250       6.884   2.961  19.011  1.00  0.00      B    H  
ATOM    770  H2  HOH B 250       8.251   3.111  18.216  1.00  0.00      B    H  
ATOM    771  O   HOH B 251      21.213  19.718  13.995  1.00  0.00      B    O  
ATOM    772  H1  HOH B 251      22.042  19.908  13.430  1.00  0.00      B    H  
ATOM    773  H2  HOH B 251      21.439  19.721  14.941  1.00  0.00      B    H  
ATOM    774  O   HOH B 252       5.142  33.260  21.813  1.00  0.00      B    O  
ATOM    775  H1  HOH B 252       5.461  33.349  20.837  1.00  0.00      B    H  
ATOM    776  H2  HOH B 252       5.812  33.820  22.387  1.00  0.00      B    H  
ATOM    777  O   HOH B 253      13.185  30.266   2.372  1.00  0.00      B    O  
ATOM    778  H1  HOH B 253      13.712  29.415   2.303  1.00  0.00      B    H  
ATOM    779  H2  HOH B 253      12.337  29.956   2.078  1.00  0.00      B    H  
ATOM    780  O   HOH B 254      17.599   9.321   4.154  1.00  0.00      B    O  
ATOM    781  H1  HOH B 254      17.317   9.837   5.001  1.00  0.00      B    H  
ATOM    782  H2  HOH B 254      17.076   8.484   4.186  1.00  0.00      B    H  
ATOM    783  O   HOH B 255       2.617  23.932  37.077  1.00  0.00      B    O  
ATOM    784  H1  HOH B 255       3.525  24.085  37.401  1.00  0.00      B    H  
ATOM    785  H2  HOH B 255       2.580  23.042  36.648  1.00  0.00      B    H  
ATOM    786  O   HOH B 256      18.614  14.148  22.548  1.00  0.00      B    O  
ATOM    787  H1  HOH B 256      17.725  13.976  22.028  1.00  0.00      B    H  
ATOM    788  H2  HOH B 256      18.327  14.278  23.517  1.00  0.00      B    H  
ATOM    789  O   HOH B 257      29.111  17.913  12.605  1.00  0.00      B    O  
ATOM    790  H1  HOH B 257      29.236  17.815  11.607  1.00  0.00      B    H  
ATOM    791  H2  HOH B 257      29.851  18.495  12.989  1.00  0.00      B    H  
ATOM    792  O   HOH B 258      27.162   7.012   1.648  1.00  0.00      B    O  
ATOM    793  H1  HOH B 258      27.043   6.066   2.015  1.00  0.00      B    H  
ATOM    794  H2  HOH B 258      27.255   7.000   0.667  1.00  0.00      B    H  
ATOM    795  O   HOH B 259      21.704  32.099  20.549  1.00  0.00      B    O  
ATOM    796  H1  HOH B 259      20.714  32.163  20.737  1.00  0.00      B    H  
ATOM    797  H2  HOH B 259      22.214  31.562  21.276  1.00  0.00      B    H  
ATOM    798  O   HOH B 260      38.509   6.285   3.641  1.00  0.00      B    O  
ATOM    799  H1  HOH B 260      38.397   5.944   2.683  1.00  0.00      B    H  
ATOM    800  H2  HOH B 260      38.324   5.540   4.240  1.00  0.00      B    H  
ATOM    801  O   HOH B 261       7.478   5.898  35.190  1.00  0.00      B    O  
ATOM    802  H1  HOH B 261       7.355   4.885  35.251  1.00  0.00      B    H  
ATOM    803  H2  HOH B 261       8.215   6.021  34.471  1.00  0.00      B    H  
ATOM    804  O   HOH B 262       4.580   5.654  26.718  1.00  0.00      B    O  
ATOM    805  H1  HOH B 262       4.284   5.292  25.777  1.00  0.00      B    H  
ATOM    806  H2  HOH B 262       5.510   5.349  26.933  1.00  0.00      B    H  
ATOM    807  O   HOH B 263       6.951  32.321   5.757  1.00  0.00      B    O  
ATOM    808  H1  HOH B 263       6.704  32.603   4.798  1.00  0.00      B    H  
ATOM    809  H2  HOH B 263       6.228  32.780   6.295  1.00  0.00      B    H  
ATOM    810  O   HOH B 264      25.017  22.893  27.280  1.00  0.00      B    O  
ATOM    811  H1  HOH B 264      24.909  23.323  28.228  1.00  0.00      B    H  
ATOM    812  H2  HOH B 264      24.354  23.450  26.725  1.00  0.00      B    H  
ATOM    813  O   HOH B 265      25.869   0.388  22.423  1.00  0.00      B    O  
ATOM    814  H1  HOH B 265      26.531   1.152  22.459  1.00  0.00      B    H  
ATOM    815  H2  HOH B 265      26.444  -0.445  22.515  1.00  0.00      B    H  
ATOM    816  O   HOH B 266      21.393  36.241  34.374  1.00  0.00      B    O  
ATOM    817  H1  HOH B 266      21.180  36.504  35.357  1.00  0.00      B    H  
ATOM    818  H2  HOH B 266      22.316  35.926  34.405  1.00  0.00      B    H  
ATOM    819  O   HOH B 267       9.056  38.745  18.472  1.00  0.00      B    O  
ATOM    820  H1  HOH B 267       9.019  39.390  17.657  1.00  0.00      B    H  
ATOM    821  H2  HOH B 267       8.520  39.170  19.215  1.00  0.00      B    H  
ATOM    822  O   HOH B 268      30.283   5.065  13.346  1.00  0.00      B    O  
ATOM    823  H1  HOH B 268      30.552   5.945  12.846  1.00  0.00      B    H  
ATOM    824  H2  HOH B 268      29.297   5.129  13.363  1.00  0.00      B    H  
ATOM    825  O   HOH B 269      24.088  10.880  30.394  1.00  0.00      B    O  
ATOM    826  H1  HOH B 269      23.266  10.277  30.653  1.00  0.00      B    H  
ATOM    827  H2  HOH B 269      24.692  11.062  31.198  1.00  0.00      B    H  
ATOM    828  O   HOH B 270      15.149  10.427  30.068  1.00  0.00      B    O  
ATOM    829  H1  HOH B 270      14.826   9.506  30.182  1.00  0.00      B    H  
ATOM    830  H2  HOH B 270      16.119  10.486  29.934  1.00  0.00      B    H  
ATOM    831  O   HOH B 271      31.989   2.927   6.270  1.00  0.00      B    O  
ATOM    832  H1  HOH B 271      31.224   3.019   6.988  1.00  0.00      B    H  
ATOM    833  H2  HOH B 271      32.063   3.805   5.829  1.00  0.00      B    H  
ATOM    834  O   HOH B 272       0.372  19.535  31.940  1.00  0.00      B    O  
ATOM    835  H1  HOH B 272       0.098  18.594  32.147  1.00  0.00      B    H  
ATOM    836  H2  HOH B 272      -0.306  19.857  31.264  1.00  0.00      B    H  
ATOM    837  O   HOH B 273       1.912  35.432  15.763  1.00  0.00      B    O  
ATOM    838  H1  HOH B 273       1.804  34.756  15.022  1.00  0.00      B    H  
ATOM    839  H2  HOH B 273       2.239  36.329  15.440  1.00  0.00      B    H  
ATOM    840  O   HOH B 274      30.898  27.816   9.830  1.00  0.00      B    O  
ATOM    841  H1  HOH B 274      31.477  27.183   9.292  1.00  0.00      B    H  
ATOM    842  H2  HOH B 274      30.364  28.288   9.130  1.00  0.00      B    H  
ATOM    843  O   HOH B 275      25.303  11.419   3.640  1.00  0.00      B    O  
ATOM    844  H1  HOH B 275      25.469  10.462   3.412  1.00  0.00      B    H  
ATOM    845  H2  HOH B 275      25.270  11.780   2.665  1.00  0.00      B    H  
ATOM    846  O   HOH B 276      10.693  34.151   9.549  1.00  0.00      B    O  
ATOM    847  H1  HOH B 276      11.563  34.044   9.088  1.00  0.00      B    H  
ATOM    848  H2  HOH B 276      10.848  33.858  10.529  1.00  0.00      B    H  
ATOM    849  O   HOH B 277      23.307  31.316   2.999  1.00  0.00      B    O  
ATOM    850  H1  HOH B 277      22.955  30.417   2.660  1.00  0.00      B    H  
ATOM    851  H2  HOH B 277      22.654  32.013   2.689  1.00  0.00      B    H  
ATOM    852  O   HOH B 278      34.151  26.055  34.518  1.00  0.00      B    O  
ATOM    853  H1  HOH B 278      34.879  26.547  34.079  1.00  0.00      B    H  
ATOM    854  H2  HOH B 278      34.146  25.128  34.078  1.00  0.00      B    H  
ATOM    855  O   HOH B 279       6.763  28.987   6.533  1.00  0.00      B    O  
ATOM    856  H1  HOH B 279       6.954  29.780   5.990  1.00  0.00      B    H  
ATOM    857  H2  HOH B 279       7.109  28.122   6.059  1.00  0.00      B    H  
ATOM    858  O   HOH B 280      34.312   9.367  34.311  1.00  0.00      B    O  
ATOM    859  H1  HOH B 280      33.811  10.199  34.034  1.00  0.00      B    H  
ATOM    860  H2  HOH B 280      33.700   8.772  34.928  1.00  0.00      B    H  
ATOM    861  O   HOH B 281      25.058  24.960  36.693  1.00  0.00      B    O  
ATOM    862  H1  HOH B 281      25.947  25.241  36.280  1.00  0.00      B    H  
ATOM    863  H2  HOH B 281      25.073  24.040  37.083  1.00  0.00      B    H  
ATOM    864  O   HOH B 282      35.769  32.538  17.162  1.00  0.00      B    O  
ATOM    865  H1  HOH B 282      36.356  32.260  17.934  1.00  0.00      B    H  
ATOM    866  H2  HOH B 282      36.098  33.456  16.861  1.00  0.00      B    H  
ATOM    867  O   HOH B 283      30.453  15.632   9.992  1.00  0.00      B    O  
ATOM    868  H1  HOH B 283      30.669  16.605   9.901  1.00  0.00      B    H  
ATOM    869  H2  HOH B 283      30.970  15.109   9.347  1.00  0.00      B    H  
ATOM    870  O   HOH B 284      11.333  17.702   3.195  1.00  0.00      B    O  
ATOM    871  H1  HOH B 284      11.537  16.855   3.679  1.00  0.00      B    H  
ATOM    872  H2  HOH B 284      10.502  18.105   3.591  1.00  0.00      B    H  
ATOM    873  O   HOH B 285      34.568   5.540  10.021  1.00  0.00      B    O  
ATOM    874  H1  HOH B 285      34.829   5.639  10.976  1.00  0.00      B    H  
ATOM    875  H2  HOH B 285      35.427   5.240   9.462  1.00  0.00      B    H  
ATOM    876  O   HOH B 286      21.195  20.112  17.067  1.00  0.00      B    O  
ATOM    877  H1  HOH B 286      20.143  20.132  17.190  1.00  0.00      B    H  
ATOM    878  H2  HOH B 286      21.516  19.460  17.774  1.00  0.00      B    H  
ATOM    879  O   HOH B 287      10.305   0.515  33.107  1.00  0.00      B    O  
ATOM    880  H1  HOH B 287      10.895  -0.212  33.309  1.00  0.00      B    H  
ATOM    881  H2  HOH B 287       9.353   0.255  33.297  1.00  0.00      B    H  
ATOM    882  O   HOH B 288      38.970  30.343   4.564  1.00  0.00      B    O  
ATOM    883  H1  HOH B 288      38.358  30.226   3.761  1.00  0.00      B    H  
ATOM    884  H2  HOH B 288      39.944  30.227   4.229  1.00  0.00      B    H  
ATOM    885  O   HOH B 289       8.506  23.391  25.671  1.00  0.00      B    O  
ATOM    886  H1  HOH B 289       7.759  22.717  25.864  1.00  0.00      B    H  
ATOM    887  H2  HOH B 289       8.807  23.720  26.571  1.00  0.00      B    H  
ATOM    888  O   HOH B 290      15.873   0.482  33.216  1.00  0.00      B    O  
ATOM    889  H1  HOH B 290      16.019  -0.447  33.642  1.00  0.00      B    H  
ATOM    890  H2  HOH B 290      15.011   0.403  32.653  1.00  0.00      B    H  
ATOM    891  O   HOH B 291       2.494   8.408  16.124  1.00  0.00      B    O  
ATOM    892  H1  HOH B 291       3.438   8.218  16.439  1.00  0.00      B    H  
ATOM    893  H2  HOH B 291       2.184   7.797  15.389  1.00  0.00      B    H  
ATOM    894  O   HOH B 292      28.200  24.931   8.365  1.00  0.00      B    O  
ATOM    895  H1  HOH B 292      27.904  25.872   8.242  1.00  0.00      B    H  
ATOM    896  H2  HOH B 292      28.912  24.823   7.631  1.00  0.00      B    H  
ATOM    897  O   HOH B 293      39.415  35.344  38.707  1.00  0.00      B    O  
ATOM    898  H1  HOH B 293      39.156  36.152  39.342  1.00  0.00      B    H  
ATOM    899  H2  HOH B 293      38.734  35.356  37.955  1.00  0.00      B    H  
ATOM    900  O   HOH B 294       7.371  18.219   2.423  1.00  0.00      B    O  
ATOM    901  H1  HOH B 294       7.921  17.829   1.688  1.00  0.00      B    H  
ATOM    902  H2  HOH B 294       6.683  17.485   2.676  1.00  0.00      B    H  
ATOM    903  O   HOH B 295      19.087   8.005  14.512  1.00  0.00      B    O  
ATOM    904  H1  HOH B 295      19.262   6.972  14.416  1.00  0.00      B    H  
ATOM    905  H2  HOH B 295      18.768   8.292  13.608  1.00  0.00      B    H  
ATOM    906  O   HOH B 296       7.400  17.451  31.092  1.00  0.00      B    O  
ATOM    907  H1  HOH B 296       7.580  18.108  31.767  1.00  0.00      B    H  
ATOM    908  H2  HOH B 296       6.659  16.852  31.460  1.00  0.00      B    H  
ATOM    909  O   HOH B 297      35.709  11.686  22.440  1.00  0.00      B    O  
ATOM    910  H1  HOH B 297      36.606  11.654  21.986  1.00  0.00      B    H  
ATOM    911  H2  HOH B 297      35.663  12.586  22.904  1.00  0.00      B    H  
ATOM    912  O   HOH B 298      12.121  15.464   4.869  1.00  0.00      B    O  
ATOM    913  H1  HOH B 298      12.957  16.045   5.036  1.00  0.00      B    H  
ATOM    914  H2  HOH B 298      12.444  14.625   4.411  1.00  0.00      B    H  
ATOM    915  O   HOH B 299      26.896  27.363   8.175  1.00  0.00      B    O  
ATOM    916  H1  HOH B 299      26.562  27.815   9.043  1.00  0.00      B    H  
ATOM    917  H2  HOH B 299      26.169  26.797   7.803  1.00  0.00      B    H  
ATOM    918  O   HOH B 300      38.831   8.851  21.069  1.00  0.00      B    O  
ATOM    919  H1  HOH B 300      39.801   8.865  21.224  1.00  0.00      B    H  
ATOM    920  H2  HOH B 300      38.549   9.686  21.519  1.00  0.00      B    H  
ATOM    921  O   HOH B 301      33.588  26.929   1.850  1.00  0.00      B    O  
ATOM    922  H1  HOH B 301      34.562  27.048   1.779  1.00  0.00      B    H  
ATOM    923  H2  HOH B 301      33.201  27.473   2.617  1.00  0.00      B    H  
ATOM    924  O   HOH B 302       8.319  11.339  31.077  1.00  0.00      B    O  
ATOM    925  H1  HOH B 302       8.597  10.986  30.142  1.00  0.00      B    H  
ATOM    926  H2  HOH B 302       9.155  11.485  31.614  1.00  0.00      B    H  
ATOM    927  O   HOH B 303      21.542   2.962  34.995  1.00  0.00      B    O  
ATOM    928  H1  HOH B 303      21.988   2.039  35.045  1.00  0.00      B    H  
ATOM    929  H2  HOH B 303      22.199   3.643  34.597  1.00  0.00      B    H  
ATOM    930  O   HOH B 304      11.047  11.031  22.586  1.00  0.00      B    O  
ATOM    931  H1  HOH B 304      11.837  10.480  22.348  1.00  0.00      B    H  
ATOM    932  H2  HOH B 304      10.926  10.827  23.592  1.00  0.00      B    H  
ATOM    933  O   HOH B 305       0.495  23.338  13.809  1.00  0.00      B    O  
ATOM    934  H1  HOH B 305       0.862  24.225  13.459  1.00  0.00      B    H  
ATOM    935  H2  HOH B 305       0.735  22.633  13.085  1.00  0.00      B    H  
ATOM    936  O   HOH B 306      29.937  20.726  15.415  1.00  0.00      B    O  
ATOM    937  H1  HOH B 306      30.161  19.949  14.726  1.00  0.00      B    H  
ATOM    938  H2  HOH B 306      30.682  21.391  15.324  1.00  0.00      B    H  
ATOM    939  O   HOH B 307      38.025  22.258  35.990  1.00  0.00      B    O  
ATOM    940  H1  HOH B 307      37.485  23.051  35.625  1.00  0.00      B    H  
ATOM    941  H2  HOH B 307      38.323  21.632  35.261  1.00  0.00      B    H  
ATOM    942  O   HOH B 308       4.925   7.924  17.287  1.00  0.00      B    O  
ATOM    943  H1  HOH B 308       5.593   7.229  17.584  1.00  0.00      B    H  
ATOM    944  H2  HOH B 308       5.364   8.853  17.565  1.00  0.00      B    H  
ATOM    945  O   HOH B 309      31.232  37.925  -0.207  1.00  0.00      B    O  
ATOM    946  H1  HOH B 309      31.244  38.005   0.808  1.00  0.00      B    H  
ATOM    947  H2  HOH B 309      30.351  38.327  -0.560  1.00  0.00      B    H  
ATOM    948  O   HOH B 310      26.819  39.137  26.195  1.00  0.00      B    O  
ATOM    949  H1  HOH B 310      27.788  39.044  25.979  1.00  0.00      B    H  
ATOM    950  H2  HOH B 310      26.528  38.265  26.462  1.00  0.00      B    H  
ATOM    951  O   HOH B 311      24.017   1.089  37.111  1.00  0.00      B    O  
ATOM    952  H1  HOH B 311      24.080   2.083  37.261  1.00  0.00      B    H  
ATOM    953  H2  HOH B 311      24.715   0.806  36.414  1.00  0.00      B    H  
ATOM    954  O   HOH B 312       2.962  38.306   4.433  1.00  0.00      B    O  
ATOM    955  H1  HOH B 312       2.267  37.632   4.247  1.00  0.00      B    H  
ATOM    956  H2  HOH B 312       2.825  39.083   3.735  1.00  0.00      B    H  
ATOM    957  O   HOH B 313      10.260  13.573   6.292  1.00  0.00      B    O  
ATOM    958  H1  HOH B 313       9.560  13.581   5.528  1.00  0.00      B    H  
ATOM    959  H2  HOH B 313      11.104  14.009   5.983  1.00  0.00      B    H  
ATOM    960  O   HOH B 314       9.487  14.685  17.932  1.00  0.00      B    O  
ATOM    961  H1  HOH B 314       9.427  15.411  18.639  1.00  0.00      B    H  
ATOM    962  H2  HOH B 314       9.163  13.778  18.256  1.00  0.00      B    H  
ATOM    963  O   HOH B 315      14.796  15.705  10.844  1.00  0.00      B    O  
ATOM    964  H1  HOH B 315      14.470  16.050  11.762  1.00  0.00      B    H  
ATOM    965  H2  HOH B 315      15.364  14.859  10.955  1.00  0.00      B    H  
ATOM    966  O   HOH B 316       5.563   3.263  29.956  1.00  0.00      B    O  
ATOM    967  H1  HOH B 316       6.079   2.502  29.543  1.00  0.00      B    H  
ATOM    968  H2  HOH B 316       6.193   3.887  30.433  1.00  0.00      B    H  
ATOM    969  O   HOH B 317      17.633  36.168  14.617  1.00  0.00      B    O  
ATOM    970  H1  HOH B 317      17.974  35.647  15.454  1.00  0.00      B    H  
ATOM    971  H2  HOH B 317      17.409  37.115  14.910  1.00  0.00      B    H  
ATOM    972  O   HOH B 318      36.643  33.604  21.336  1.00  0.00      B    O  
ATOM    973  H1  HOH B 318      36.354  32.636  21.499  1.00  0.00      B    H  
ATOM    974  H2  HOH B 318      37.582  33.760  21.738  1.00  0.00      B    H  
ATOM    975  O   HOH B 319       0.678  25.973  16.430  1.00  0.00      B    O  
ATOM    976  H1  HOH B 319       0.004  25.464  15.980  1.00  0.00      B    H  
ATOM    977  H2  HOH B 319       1.150  25.298  16.988  1.00  0.00      B    H  
ATOM    978  O   HOH B 320       6.559   5.790  38.469  1.00  0.00      B    O  
ATOM    979  H1  HOH B 320       7.372   5.701  39.068  1.00  0.00      B    H  
ATOM    980  H2  HOH B 320       6.748   6.618  37.919  1.00  0.00      B    H  
ATOM    981  O   HOH B 321       1.115  32.694  32.675  1.00  0.00      B    O  
ATOM    982  H1  HOH B 321       0.963  32.392  33.627  1.00  0.00      B    H  
ATOM    983  H2  HOH B 321       0.615  32.098  32.024  1.00  0.00      B    H  
ATOM    984  O   HOH B 322      12.534  28.977  31.155  1.00  0.00      B    O  
ATOM    985  H1  HOH B 322      12.666  28.024  30.927  1.00  0.00      B    H  
ATOM    986  H2  HOH B 322      11.532  29.162  31.255  1.00  0.00      B    H  
ATOM    987  O   HOH B 323      14.352  12.782  12.697  1.00  0.00      B    O  
ATOM    988  H1  HOH B 323      14.670  13.645  13.176  1.00  0.00      B    H  
ATOM    989  H2  HOH B 323      15.021  12.039  12.917  1.00  0.00      B    H  
ATOM    990  O   HOH B 324      25.362   3.615  10.685  1.00  0.00      B    O  
ATOM    991  H1  HOH B 324      24.960   3.749   9.731  1.00  0.00      B    H  
ATOM    992  H2  HOH B 324      26.381   3.838  10.660  1.00  0.00      B    H  
ATOM    993  O   HOH B 325      22.997  15.374   3.475  1.00  0.00      B    O  
ATOM    994  H1  HOH B 325      22.514  16.273   3.797  1.00  0.00      B    H  
ATOM    995  H2  HOH B 325      22.977  15.352   2.447  1.00  0.00      B    H  
ATOM    996  O   HOH B 326      27.321   6.302  22.994  1.00  0.00      B    O  
ATOM    997  H1  HOH B 326      28.309   6.197  22.993  1.00  0.00      B    H  
ATOM    998  H2  HOH B 326      26.971   6.674  23.863  1.00  0.00      B    H  
ATOM    999  O   HOH B 327      12.852  26.646  25.715  1.00  0.00      B    O  
ATOM   1000  H1  HOH B 327      13.143  25.829  26.298  1.00  0.00      B    H  
ATOM   1001  H2  HOH B 327      12.994  26.436  24.714  1.00  0.00      B    H  
ATOM   1002  O   HOH B 328       8.835  24.956  27.871  1.00  0.00      B    O  
ATOM   1003  H1  HOH B 328       8.573  25.858  27.553  1.00  0.00      B    H  
ATOM   1004  H2  HOH B 328       8.767  25.002  28.864  1.00  0.00      B    H  
ATOM   1005  O   HOH B 329      35.880   8.885   7.657  1.00  0.00      B    O  
ATOM   1006  H1  HOH B 329      36.424   8.076   7.367  1.00  0.00      B    H  
ATOM   1007  H2  HOH B 329      35.491   9.243   6.797  1.00  0.00      B    H  
ATOM   1008  O   HOH B 330      28.135   2.093  39.380  1.00  0.00      B    O  
ATOM   1009  H1  HOH B 330      28.401   1.374  38.740  1.00  0.00      B    H  
ATOM   1010  H2  HOH B 330      28.907   2.802  39.317  1.00  0.00      B    H  
ATOM   1011  O   HOH B 331       1.987  35.867  30.710  1.00  0.00      B    O  
ATOM   1012  H1  HOH B 331       2.475  35.160  31.223  1.00  0.00      B    H  
ATOM   1013  H2  HOH B 331       0.991  35.610  30.684  1.00  0.00      B    H  
ATOM   1014  O   HOH B 332      13.173  32.165  11.892  1.00  0.00      B    O  
ATOM   1015  H1  HOH B 332      12.600  31.662  11.203  1.00  0.00      B    H  
ATOM   1016  H2  HOH B 332      13.704  31.484  12.402  1.00  0.00      B    H  
ATOM   1017  O   HOH B 333      38.336   3.511   3.764  1.00  0.00      B    O  
ATOM   1018  H1  HOH B 333      39.190   3.587   3.197  1.00  0.00      B    H  
ATOM   1019  H2  HOH B 333      38.294   2.625   4.275  1.00  0.00      B    H  
ATOM   1020  O   HOH B 334      12.121  28.752  21.240  1.00  0.00      B    O  
ATOM   1021  H1  HOH B 334      11.638  28.619  22.143  1.00  0.00      B    H  
ATOM   1022  H2  HOH B 334      11.839  27.904  20.738  1.00  0.00      B    H  
ATOM   1023  O   HOH B 335      29.997   8.110  13.495  1.00  0.00      B    O  
ATOM   1024  H1  HOH B 335      30.126   8.775  12.771  1.00  0.00      B    H  
ATOM   1025  H2  HOH B 335      30.950   8.033  13.920  1.00  0.00      B    H  
ATOM   1026  O   HOH B 336       3.694  13.919  31.670  1.00  0.00      B    O  
ATOM   1027  H1  HOH B 336       3.535  12.918  31.888  1.00  0.00      B    H  
ATOM   1028  H2  HOH B 336       3.155  14.189  30.872  1.00  0.00      B    H  
ATOM   1029  O   HOH B 337      33.572  23.577   3.409  1.00  0.00      B    O  
ATOM   1030  H1  HOH B 337      33.044  22.692   3.503  1.00  0.00      B    H  
ATOM   1031  H2  HOH B 337      34.336  23.292   2.775  1.00  0.00      B    H  
ATOM   1032  O   HOH B 338      21.722  34.888   3.658  1.00  0.00      B    O  
ATOM   1033  H1  HOH B 338      22.129  35.730   3.311  1.00  0.00      B    H  
ATOM   1034  H2  HOH B 338      21.217  34.326   2.947  1.00  0.00      B    H  
ATOM   1035  O   HOH B 339      24.330  24.198   4.083  1.00  0.00      B    O  
ATOM   1036  H1  HOH B 339      24.737  24.136   3.147  1.00  0.00      B    H  
ATOM   1037  H2  HOH B 339      24.949  23.754   4.777  1.00  0.00      B    H  
ATOM   1038  O   HOH B 340      24.924  12.358  13.576  1.00  0.00      B    O  
ATOM   1039  H1  HOH B 340      24.061  12.620  13.086  1.00  0.00      B    H  
ATOM   1040  H2  HOH B 340      24.833  12.500  14.592  1.00  0.00      B    H  
ATOM   1041  O   HOH B 341       5.201  14.938  21.726  1.00  0.00      B    O  
ATOM   1042  H1  HOH B 341       5.376  14.476  20.798  1.00  0.00      B    H  
ATOM   1043  H2  HOH B 341       4.304  15.355  21.775  1.00  0.00      B    H  
ATOM   1044  O   HOH B 342      11.604   2.837  11.082  1.00  0.00      B    O  
ATOM   1045  H1  HOH B 342      12.440   2.260  11.109  1.00  0.00      B    H  
ATOM   1046  H2  HOH B 342      11.713   3.435  10.226  1.00  0.00      B    H  
ATOM   1047  O   HOH B 343      14.525  18.388  24.382  1.00  0.00      B    O  
ATOM   1048  H1  HOH B 343      15.284  17.797  24.395  1.00  0.00      B    H  
ATOM   1049  H2  HOH B 343      14.310  18.551  25.326  1.00  0.00      B    H  
ATOM   1050  O   HOH B 344      17.030   8.790  37.343  1.00  0.00      B    O  
ATOM   1051  H1  HOH B 344      16.537   8.303  36.609  1.00  0.00      B    H  
ATOM   1052  H2  HOH B 344      17.981   8.573  37.185  1.00  0.00      B    H  
ATOM   1053  O   HOH B 345      31.036  19.191   5.274  1.00  0.00      B    O  
ATOM   1054  H1  HOH B 345      30.022  19.103   5.364  1.00  0.00      B    H  
ATOM   1055  H2  HOH B 345      31.462  18.522   5.896  1.00  0.00      B    H  
ATOM   1056  O   HOH B 346      21.914  21.065   2.286  1.00  0.00      B    O  
ATOM   1057  H1  HOH B 346      22.146  20.283   2.892  1.00  0.00      B    H  
ATOM   1058  H2  HOH B 346      21.223  21.694   2.756  1.00  0.00      B    H  
ATOM   1059  O   HOH B 347       3.805  37.693  33.844  1.00  0.00      B    O  
ATOM   1060  H1  HOH B 347       3.260  37.354  34.609  1.00  0.00      B    H  
ATOM   1061  H2  HOH B 347       3.105  38.053  33.214  1.00  0.00      B    H  
ATOM   1062  O   HOH B 348      29.615  19.922  32.083  1.00  0.00      B    O  
ATOM   1063  H1  HOH B 348      29.767  20.209  31.184  1.00  0.00      B    H  
ATOM   1064  H2  HOH B 348      29.960  20.607  32.738  1.00  0.00      B    H  
ATOM   1065  O   HOH B 349       8.886  20.810  16.973  1.00  0.00      B    O  
ATOM   1066  H1  HOH B 349       9.778  20.378  17.224  1.00  0.00      B    H  
ATOM   1067  H2  HOH B 349       8.071  20.353  17.382  1.00  0.00      B    H  
ATOM   1068  O   HOH B 350       1.342  28.352   9.114  1.00  0.00      B    O  
ATOM   1069  H1  HOH B 350       1.761  27.415   9.071  1.00  0.00      B    H  
ATOM   1070  H2  HOH B 350       0.586  28.350   9.788  1.00  0.00      B    H  
ATOM   1071  O   HOH B 351       7.616   3.063  39.269  1.00  0.00      B    O  
ATOM   1072  H1  HOH B 351       7.551   3.929  38.778  1.00  0.00      B    H  
ATOM   1073  H2  HOH B 351       8.195   2.416  38.740  1.00  0.00      B    H  
ATOM   1074  O   HOH B 352       5.297   2.990  36.725  1.00  0.00      B    O  
ATOM   1075  H1  HOH B 352       6.210   3.294  36.410  1.00  0.00      B    H  
ATOM   1076  H2  HOH B 352       5.027   3.756  37.352  1.00  0.00      B    H  
ATOM   1077  O   HOH B 353       9.868  -0.255  12.913  1.00  0.00      B    O  
ATOM   1078  H1  HOH B 353      10.151   0.330  13.731  1.00  0.00      B    H  
ATOM   1079  H2  HOH B 353       9.825   0.300  12.079  1.00  0.00      B    H  
ATOM   1080  O   HOH B 354      22.869  11.003  18.447  1.00  0.00      B    O  
ATOM   1081  H1  HOH B 354      23.656  10.382  18.404  1.00  0.00      B    H  
ATOM   1082  H2  HOH B 354      23.143  11.868  17.957  1.00  0.00      B    H  
ATOM   1083  O   HOH B 355      31.550  14.852  37.609  1.00  0.00      B    O  
ATOM   1084  H1  HOH B 355      31.014  14.484  38.472  1.00  0.00      B    H  
ATOM   1085  H2  HOH B 355      30.812  14.931  36.898  1.00  0.00      B    H  
ATOM   1086  O   HOH B 356       3.990  37.298  10.080  1.00  0.00      B    O  
ATOM   1087  H1  HOH B 356       4.711  37.851  10.561  1.00  0.00      B    H  
ATOM   1088  H2  HOH B 356       4.443  36.417   9.787  1.00  0.00      B    H  
ATOM   1089  O   HOH B 357      19.685  12.462  16.312  1.00  0.00      B    O  
ATOM   1090  H1  HOH B 357      19.165  13.227  16.655  1.00  0.00      B    H  
ATOM   1091  H2  HOH B 357      20.639  12.596  16.538  1.00  0.00      B    H  
ATOM   1092  O   HOH B 358      19.689   5.101  32.317  1.00  0.00      B    O  
ATOM   1093  H1  HOH B 358      19.357   4.437  32.952  1.00  0.00      B    H  
ATOM   1094  H2  HOH B 358      20.397   4.698  31.783  1.00  0.00      B    H  
ATOM   1095  O   HOH B 359      34.627  17.537   8.109  1.00  0.00      B    O  
ATOM   1096  H1  HOH B 359      33.745  17.850   7.795  1.00  0.00      B    H  
ATOM   1097  H2  HOH B 359      34.629  17.726   9.157  1.00  0.00      B    H  
ATOM   1098  O   HOH B 360      33.850   4.495  29.700  1.00  0.00      B    O  
ATOM   1099  H1  HOH B 360      33.234   4.489  30.494  1.00  0.00      B    H  
ATOM   1100  H2  HOH B 360      33.226   4.572  28.931  1.00  0.00      B    H  
ATOM   1101  O   HOH B 361      12.964  13.436  27.924  1.00  0.00      B    O  
ATOM   1102  H1  HOH B 361      12.989  14.430  27.873  1.00  0.00      B    H  
ATOM   1103  H2  HOH B 361      13.869  13.037  27.788  1.00  0.00      B    H  
ATOM   1104  O   HOH B 362      13.543  31.369  30.483  1.00  0.00      B    O  
ATOM   1105  H1  HOH B 362      13.162  30.491  30.844  1.00  0.00      B    H  
ATOM   1106  H2  HOH B 362      13.397  32.053  31.134  1.00  0.00      B    H  
ATOM   1107  O   HOH B 363      13.326   6.886   6.704  1.00  0.00      B    O  
ATOM   1108  H1  HOH B 363      12.489   6.588   7.202  1.00  0.00      B    H  
ATOM   1109  H2  HOH B 363      13.359   7.899   6.703  1.00  0.00      B    H  
ATOM   1110  O   HOH B 364      35.028  12.352   7.651  1.00  0.00      B    O  
ATOM   1111  H1  HOH B 364      35.437  11.697   7.011  1.00  0.00      B    H  
ATOM   1112  H2  HOH B 364      35.285  13.360   7.396  1.00  0.00      B    H  
ATOM   1113  O   HOH B 365      20.418  28.729  24.842  1.00  0.00      B    O  
ATOM   1114  H1  HOH B 365      21.173  28.482  24.223  1.00  0.00      B    H  
ATOM   1115  H2  HOH B 365      19.965  27.840  24.937  1.00  0.00      B    H  
ATOM   1116  O   HOH B 366       1.100  23.335  19.709  1.00  0.00      B    O  
ATOM   1117  H1  HOH B 366       1.313  22.345  19.793  1.00  0.00      B    H  
ATOM   1118  H2  HOH B 366       1.489  23.709  18.799  1.00  0.00      B    H  
ATOM   1119  O   HOH B 367      38.238   1.171   5.305  1.00  0.00      B    O  
ATOM   1120  H1  HOH B 367      38.012   0.189   5.390  1.00  0.00      B    H  
ATOM   1121  H2  HOH B 367      39.278   1.286   5.526  1.00  0.00      B    H  
ATOM   1122  O   HOH B 368      28.313   5.223   8.062  1.00  0.00      B    O  
ATOM   1123  H1  HOH B 368      27.380   5.484   7.800  1.00  0.00      B    H  
ATOM   1124  H2  HOH B 368      28.922   5.961   7.697  1.00  0.00      B    H  
ATOM   1125  O   HOH B 369       3.409  37.677  14.530  1.00  0.00      B    O  
ATOM   1126  H1  HOH B 369       3.566  38.623  14.274  1.00  0.00      B    H  
ATOM   1127  H2  HOH B 369       4.118  37.135  14.081  1.00  0.00      B    H  
ATOM   1128  O   HOH B 370      33.442  17.456  14.654  1.00  0.00      B    O  
ATOM   1129  H1  HOH B 370      34.177  18.122  14.425  1.00  0.00      B    H  
ATOM   1130  H2  HOH B 370      33.186  16.967  13.787  1.00  0.00      B    H  
ATOM   1131  O   HOH B 371      29.386  33.596  11.924  1.00  0.00      B    O  
ATOM   1132  H1  HOH B 371      28.745  33.981  12.621  1.00  0.00      B    H  
ATOM   1133  H2  HOH B 371      28.838  33.411  11.081  1.00  0.00      B    H  
ATOM   1134  O   HOH B 372      25.884  22.913   6.853  1.00  0.00      B    O  
ATOM   1135  H1  HOH B 372      25.490  23.079   7.796  1.00  0.00      B    H  
ATOM   1136  H2  HOH B 372      26.788  23.374   6.845  1.00  0.00      B    H  
ATOM   1137  O   HOH B 373      31.835  11.785  33.565  1.00  0.00      B    O  
ATOM   1138  H1  HOH B 373      31.913  12.776  33.597  1.00  0.00      B    H  
ATOM   1139  H2  HOH B 373      31.043  11.486  33.017  1.00  0.00      B    H  
ATOM   1140  O   HOH B 374      20.966   7.418   6.728  1.00  0.00      B    O  
ATOM   1141  H1  HOH B 374      21.730   7.761   6.200  1.00  0.00      B    H  
ATOM   1142  H2  HOH B 374      20.156   7.960   6.522  1.00  0.00      B    H  
ATOM   1143  O   HOH B 375      29.391  24.213  32.273  1.00  0.00      B    O  
ATOM   1144  H1  HOH B 375      29.774  25.127  32.550  1.00  0.00      B    H  
ATOM   1145  H2  HOH B 375      29.132  24.209  31.263  1.00  0.00      B    H  
ATOM   1146  O   HOH B 376      19.791  18.746  31.312  1.00  0.00      B    O  
ATOM   1147  H1  HOH B 376      18.790  18.899  31.396  1.00  0.00      B    H  
ATOM   1148  H2  HOH B 376      19.937  17.970  30.684  1.00  0.00      B    H  
ATOM   1149  O   HOH B 377      15.812  22.963  35.060  1.00  0.00      B    O  
ATOM   1150  H1  HOH B 377      16.864  22.875  35.155  1.00  0.00      B    H  
ATOM   1151  H2  HOH B 377      15.319  22.436  35.782  1.00  0.00      B    H  
ATOM   1152  O   HOH B 378       5.956  11.868  35.753  1.00  0.00      B    O  
ATOM   1153  H1  HOH B 378       6.936  11.851  36.041  1.00  0.00      B    H  
ATOM   1154  H2  HOH B 378       6.025  12.088  34.770  1.00  0.00      B    H  
ATOM   1155  O   HOH B 379      14.206   2.478  38.016  1.00  0.00      B    O  
ATOM   1156  H1  HOH B 379      13.316   2.121  37.863  1.00  0.00      B    H  
ATOM   1157  H2  HOH B 379      14.755   2.132  37.217  1.00  0.00      B    H  
ATOM   1158  O   HOH B 380      29.748  33.691  35.977  1.00  0.00      B    O  
ATOM   1159  H1  HOH B 380      30.533  33.050  35.775  1.00  0.00      B    H  
ATOM   1160  H2  HOH B 380      29.808  33.701  37.008  1.00  0.00      B    H  
ATOM   1161  O   HOH B 381      30.829  24.305  37.940  1.00  0.00      B    O  
ATOM   1162  H1  HOH B 381      31.563  24.891  38.237  1.00  0.00      B    H  
ATOM   1163  H2  HOH B 381      29.902  24.787  37.915  1.00  0.00      B    H  
ATOM   1164  O   HOH B 382      14.291  34.736  -0.088  1.00  0.00      B    O  
ATOM   1165  H1  HOH B 382      14.366  35.292   0.744  1.00  0.00      B    H  
ATOM   1166  H2  HOH B 382      13.677  33.962   0.103  1.00  0.00      B    H  
ATOM   1167  O   HOH B 383       8.329  14.079   9.899  1.00  0.00      B    O  
ATOM   1168  H1  HOH B 383       8.576  14.172  10.865  1.00  0.00      B    H  
ATOM   1169  H2  HOH B 383       9.084  13.569   9.503  1.00  0.00      B    H  
ATOM   1170  O   HOH B 384       7.428  17.454   6.682  1.00  0.00      B    O  
ATOM   1171  H1  HOH B 384       7.104  17.902   7.491  1.00  0.00      B    H  
ATOM   1172  H2  HOH B 384       6.741  16.878   6.347  1.00  0.00      B    H  
ATOM   1173  O   HOH B 385      12.760  34.457  13.739  1.00  0.00      B    O  
ATOM   1174  H1  HOH B 385      13.189  33.660  13.314  1.00  0.00      B    H  
ATOM   1175  H2  HOH B 385      13.460  35.134  13.851  1.00  0.00      B    H  
ATOM   1176  O   HOH B 386       6.635  28.203  35.622  1.00  0.00      B    O  
ATOM   1177  H1  HOH B 386       5.927  28.280  34.914  1.00  0.00      B    H  
ATOM   1178  H2  HOH B 386       6.723  27.209  35.892  1.00  0.00      B    H  
ATOM   1179  O   HOH B 387      27.372  26.808  28.577  1.00  0.00      B    O  
ATOM   1180  H1  HOH B 387      26.618  26.682  29.238  1.00  0.00      B    H  
ATOM   1181  H2  HOH B 387      28.133  26.105  28.694  1.00  0.00      B    H  
ATOM   1182  O   HOH B 388      21.961  28.579   3.914  1.00  0.00      B    O  
ATOM   1183  H1  HOH B 388      22.116  28.947   4.871  1.00  0.00      B    H  
ATOM   1184  H2  HOH B 388      21.221  29.118   3.453  1.00  0.00      B    H  
ATOM   1185  O   HOH B 389      32.280  19.619  34.593  1.00  0.00      B    O  
ATOM   1186  H1  HOH B 389      32.787  19.380  33.735  1.00  0.00      B    H  
ATOM   1187  H2  HOH B 389      31.606  20.311  34.234  1.00  0.00      B    H  
ATOM   1188  O   HOH B 390      33.852  13.565  38.581  1.00  0.00      B    O  
ATOM   1189  H1  HOH B 390      32.947  13.870  38.183  1.00  0.00      B    H  
ATOM   1190  H2  HOH B 390      33.953  14.142  39.370  1.00  0.00      B    H  
ATOM   1191  O   HOH B 391       9.161  22.513  14.784  1.00  0.00      B    O  
ATOM   1192  H1  HOH B 391       8.891  22.009  15.636  1.00  0.00      B    H  
ATOM   1193  H2  HOH B 391       9.865  23.133  15.181  1.00  0.00      B    H  
ATOM   1194  O   HOH B 392       7.947  10.369  15.981  1.00  0.00      B    O  
ATOM   1195  H1  HOH B 392       7.347  10.114  16.770  1.00  0.00      B    H  
ATOM   1196  H2  HOH B 392       8.886  10.350  16.330  1.00  0.00      B    H  
ATOM   1197  O   HOH B 393       6.981   9.034  32.165  1.00  0.00      B    O  
ATOM   1198  H1  HOH B 393       7.486   9.879  32.008  1.00  0.00      B    H  
ATOM   1199  H2  HOH B 393       6.275   9.167  32.898  1.00  0.00      B    H  
ATOM   1200  O   HOH B 394       1.685  30.061  33.798  1.00  0.00      B    O  
ATOM   1201  H1  HOH B 394       2.184  30.249  32.978  1.00  0.00      B    H  
ATOM   1202  H2  HOH B 394       2.086  30.695  34.559  1.00  0.00      B    H  
ATOM   1203  O   HOH B 395       5.852  24.890  11.852  1.00  0.00      B    O  
ATOM   1204  H1  HOH B 395       6.033  23.950  11.544  1.00  0.00      B    H  
ATOM   1205  H2  HOH B 395       4.958  25.163  11.437  1.00  0.00      B    H  
ATOM   1206  O   HOH B 396      23.829  37.479  12.602  1.00  0.00      B    O  
ATOM   1207  H1  HOH B 396      22.900  37.848  12.725  1.00  0.00      B    H  
ATOM   1208  H2  HOH B 396      24.266  37.572  13.466  1.00  0.00      B    H  
ATOM   1209  O   HOH B 397      23.201  29.953  27.068  1.00  0.00      B    O  
ATOM   1210  H1  HOH B 397      22.574  30.641  26.750  1.00  0.00      B    H  
ATOM   1211  H2  HOH B 397      23.525  29.369  26.268  1.00  0.00      B    H  
ATOM   1212  O   HOH B 398       3.616   1.104  13.786  1.00  0.00      B    O  
ATOM   1213  H1  HOH B 398       3.396   1.786  13.016  1.00  0.00      B    H  
ATOM   1214  H2  HOH B 398       4.469   1.438  14.180  1.00  0.00      B    H  
ATOM   1215  O   HOH B 399       8.871  12.145  21.533  1.00  0.00      B    O  
ATOM   1216  H1  HOH B 399       8.934  13.145  21.757  1.00  0.00      B    H  
ATOM   1217  H2  HOH B 399       9.733  11.663  21.929  1.00  0.00      B    H  
ATOM   1218  O   HOH B 400      30.618  33.112  32.009  1.00  0.00      B    O  
ATOM   1219  H1  HOH B 400      30.225  32.375  31.467  1.00  0.00      B    H  
ATOM   1220  H2  HOH B 400      30.070  33.986  31.821  1.00  0.00      B    H  
ATOM   1221  O   HOH B 401      35.473  12.649  28.760  1.00  0.00      B    O  
ATOM   1222  H1  HOH B 401      36.453  12.923  28.610  1.00  0.00      B    H  
ATOM   1223  H2  HOH B 401      35.461  12.035  29.574  1.00  0.00      B    H  
ATOM   1224  O   HOH B 402      11.876  29.655  36.003  1.00  0.00      B    O  
ATOM   1225  H1  HOH B 402      12.652  29.148  35.570  1.00  0.00      B    H  
ATOM   1226  H2  HOH B 402      11.064  29.496  35.425  1.00  0.00      B    H  
ATOM   1227  O   HOH B 403      19.183   9.652  32.334  1.00  0.00      B    O  
ATOM   1228  H1  HOH B 403      18.583   8.982  32.878  1.00  0.00      B    H  
ATOM   1229  H2  HOH B 403      18.959  10.610  32.699  1.00  0.00      B    H  
ATOM   1230  O   HOH B 404      11.753  31.162  24.906  1.00  0.00      B    O  
ATOM   1231  H1  HOH B 404      12.648  31.581  25.055  1.00  0.00      B    H  
ATOM   1232  H2  HOH B 404      11.061  31.851  25.178  1.00  0.00      B    H  
ATOM   1233  O   HOH B 405      27.416  12.760  28.228  1.00  0.00      B    O  
ATOM   1234  H1  HOH B 405      28.295  12.838  28.757  1.00  0.00      B    H  
ATOM   1235  H2  HOH B 405      27.701  12.894  27.286  1.00  0.00      B    H  
ATOM   1236  O   HOH B 406      38.329  28.142  10.702  1.00  0.00      B    O  
ATOM   1237  H1  HOH B 406      37.978  27.198  10.714  1.00  0.00      B    H  
ATOM   1238  H2  HOH B 406      38.172  28.567  11.644  1.00  0.00      B    H  
ATOM   1239  O   HOH B 407      36.099  30.926  21.703  1.00  0.00      B    O  
ATOM   1240  H1  HOH B 407      36.309  30.857  20.748  1.00  0.00      B    H  
ATOM   1241  H2  HOH B 407      36.206  29.956  22.027  1.00  0.00      B    H  
ATOM   1242  O   HOH B 408      15.834   8.080  27.946  1.00  0.00      B    O  
ATOM   1243  H1  HOH B 408      15.186   8.049  28.692  1.00  0.00      B    H  
ATOM   1244  H2  HOH B 408      16.708   7.768  28.314  1.00  0.00      B    H  
ATOM   1245  O   HOH B 409      31.477  22.908  19.108  1.00  0.00      B    O  
ATOM   1246  H1  HOH B 409      31.739  23.635  18.394  1.00  0.00      B    H  
ATOM   1247  H2  HOH B 409      30.804  22.311  18.655  1.00  0.00      B    H  
ATOM   1248  O   HOH B 410       4.692  17.799  24.871  1.00  0.00      B    O  
ATOM   1249  H1  HOH B 410       5.528  17.416  25.328  1.00  0.00      B    H  
ATOM   1250  H2  HOH B 410       4.295  18.517  25.462  1.00  0.00      B    H  
ATOM   1251  O   HOH B 411      30.954  30.296  21.870  1.00  0.00      B    O  
ATOM   1252  H1  HOH B 411      30.350  30.848  21.212  1.00  0.00      B    H  
ATOM   1253  H2  HOH B 411      31.737  30.846  22.075  1.00  0.00      B    H  
ATOM   1254  O   HOH B 412      25.685  13.045  34.110  1.00  0.00      B    O  
ATOM   1255  H1  HOH B 412      26.373  13.092  34.818  1.00  0.00      B    H  
ATOM   1256  H2  HOH B 412      24.794  12.699  34.516  1.00  0.00      B    H  
ATOM   1257  O   HOH B 413      32.759   8.514   8.303  1.00  0.00      B    O  
ATOM   1258  H1  HOH B 413      33.695   8.194   8.166  1.00  0.00      B    H  
ATOM   1259  H2  HOH B 413      32.664   8.765   9.265  1.00  0.00      B    H  
ATOM   1260  O   HOH B 414      15.848  16.852   4.369  1.00  0.00      B    O  
ATOM   1261  H1  HOH B 414      16.266  17.716   4.212  1.00  0.00      B    H  
ATOM   1262  H2  HOH B 414      16.117  16.250   3.610  1.00  0.00      B    H  
ATOM   1263  O   HOH B 415      31.147  34.372   8.677  1.00  0.00      B    O  
ATOM   1264  H1  HOH B 415      30.586  34.059   7.930  1.00  0.00      B    H  
ATOM   1265  H2  HOH B 415      31.597  35.202   8.325  1.00  0.00      B    H  
ATOM   1266  O   HOH B 416      36.657  13.526  14.501  1.00  0.00      B    O  
ATOM   1267  H1  HOH B 416      36.693  14.496  14.917  1.00  0.00      B    H  
ATOM   1268  H2  HOH B 416      35.696  13.452  14.267  1.00  0.00      B    H  
ATOM   1269  O   HOH B 417      12.775  30.942   9.310  1.00  0.00      B    O  
ATOM   1270  H1  HOH B 417      13.693  30.658   9.669  1.00  0.00      B    H  
ATOM   1271  H2  HOH B 417      12.533  30.282   8.558  1.00  0.00      B    H  
ATOM   1272  O   HOH B 418      35.104  28.948  28.358  1.00  0.00      B    O  
ATOM   1273  H1  HOH B 418      35.400  28.908  29.260  1.00  0.00      B    H  
ATOM   1274  H2  HOH B 418      34.146  28.764  28.336  1.00  0.00      B    H  
ATOM   1275  O   HOH B 419      15.361  29.020  37.823  1.00  0.00      B    O  
ATOM   1276  H1  HOH B 419      15.328  29.947  37.678  1.00  0.00      B    H  
ATOM   1277  H2  HOH B 419      16.268  28.653  37.480  1.00  0.00      B    H  
ATOM   1278  O   HOH B 420      30.204   5.487   2.939  1.00  0.00      B    O  
ATOM   1279  H1  HOH B 420      29.465   4.945   3.385  1.00  0.00      B    H  
ATOM   1280  H2  HOH B 420      30.974   5.428   3.599  1.00  0.00      B    H  
ATOM   1281  O   HOH B 421       3.092   6.576  21.881  1.00  0.00      B    O  
ATOM   1282  H1  HOH B 421       2.762   6.370  22.848  1.00  0.00      B    H  
ATOM   1283  H2  HOH B 421       2.267   6.650  21.221  1.00  0.00      B    H  
ATOM   1284  O   HOH B 422      37.727  16.358  18.423  1.00  0.00      B    O  
ATOM   1285  H1  HOH B 422      38.361  16.815  17.837  1.00  0.00      B    H  
ATOM   1286  H2  HOH B 422      36.818  16.226  17.922  1.00  0.00      B    H  
ATOM   1287  O   HOH B 423      37.985  29.028  34.331  1.00  0.00      B    O  
ATOM   1288  H1  HOH B 423      38.957  29.270  34.135  1.00  0.00      B    H  
ATOM   1289  H2  HOH B 423      37.494  29.923  34.364  1.00  0.00      B    H  
ATOM   1290  O   HOH B 424      38.969  30.859  30.981  1.00  0.00      B    O  
ATOM   1291  H1  HOH B 424      38.046  30.782  31.370  1.00  0.00      B    H  
ATOM   1292  H2  HOH B 424      38.983  30.502  30.043  1.00  0.00      B    H  
ATOM   1293  O   HOH B 425       9.310  25.983  17.349  1.00  0.00      B    O  
ATOM   1294  H1  HOH B 425       8.738  25.946  18.176  1.00  0.00      B    H  
ATOM   1295  H2  HOH B 425       8.779  25.819  16.505  1.00  0.00      B    H  
ATOM   1296  O   HOH B 426      15.740   5.109  27.861  1.00  0.00      B    O  
ATOM   1297  H1  HOH B 426      15.314   6.071  27.818  1.00  0.00      B    H  
ATOM   1298  H2  HOH B 426      16.765   5.226  27.799  1.00  0.00      B    H  
ATOM   1299  O   HOH B 427       2.732  15.973  25.280  1.00  0.00      B    O  
ATOM   1300  H1  HOH B 427       3.474  16.680  25.167  1.00  0.00      B    H  
ATOM   1301  H2  HOH B 427       3.244  15.186  25.677  1.00  0.00      B    H  
ATOM   1302  O   HOH B 428      34.830  36.924  16.176  1.00  0.00      B    O  
ATOM   1303  H1  HOH B 428      35.752  36.938  16.578  1.00  0.00      B    H  
ATOM   1304  H2  HOH B 428      34.851  37.062  15.213  1.00  0.00      B    H  
ATOM   1305  O   HOH B 429      30.261   3.839   0.253  1.00  0.00      B    O  
ATOM   1306  H1  HOH B 429      30.796   3.545   1.089  1.00  0.00      B    H  
ATOM   1307  H2  HOH B 429      30.181   4.842   0.362  1.00  0.00      B    H  
ATOM   1308  O   HOH B 430      35.918  36.987  11.527  1.00  0.00      B    O  
ATOM   1309  H1  HOH B 430      36.605  37.631  11.882  1.00  0.00      B    H  
ATOM   1310  H2  HOH B 430      36.344  36.054  11.412  1.00  0.00      B    H  
ATOM   1311  O   HOH B 431       9.061  32.057  21.611  1.00  0.00      B    O  
ATOM   1312  H1  HOH B 431       9.202  32.870  22.224  1.00  0.00      B    H  
ATOM   1313  H2  HOH B 431       8.355  31.410  22.035  1.00  0.00      B    H  
ATOM   1314  O   HOH B 432      34.562  25.939   4.572  1.00  0.00      B    O  
ATOM   1315  H1  HOH B 432      35.052  26.512   3.939  1.00  0.00      B    H  
ATOM   1316  H2  HOH B 432      34.317  25.046   4.144  1.00  0.00      B    H  
ATOM   1317  O   HOH B 433       6.248  20.798   6.847  1.00  0.00      B    O  
ATOM   1318  H1  HOH B 433       5.336  20.783   6.374  1.00  0.00      B    H  
ATOM   1319  H2  HOH B 433       6.380  20.102   7.550  1.00  0.00      B    H  
ATOM   1320  O   HOH B 434      10.303  12.681  32.497  1.00  0.00      B    O  
ATOM   1321  H1  HOH B 434      10.318  13.651  32.105  1.00  0.00      B    H  
ATOM   1322  H2  HOH B 434      11.244  12.305  32.346  1.00  0.00      B    H  
ATOM   1323  O   HOH B 435       4.625  12.728   3.609  1.00  0.00      B    O  
ATOM   1324  H1  HOH B 435       5.202  12.632   4.416  1.00  0.00      B    H  
ATOM   1325  H2  HOH B 435       3.669  12.468   3.962  1.00  0.00      B    H  
ATOM   1326  O   HOH B 436       9.241  27.465  20.846  1.00  0.00      B    O  
ATOM   1327  H1  HOH B 436       9.629  27.382  21.803  1.00  0.00      B    H  
ATOM   1328  H2  HOH B 436       9.700  26.836  20.212  1.00  0.00      B    H  
ATOM   1329  O   HOH B 437      28.267  29.117  34.196  1.00  0.00      B    O  
ATOM   1330  H1  HOH B 437      27.825  28.976  35.131  1.00  0.00      B    H  
ATOM   1331  H2  HOH B 437      28.256  30.120  34.097  1.00  0.00      B    H  
ATOM   1332  O   HOH B 438      37.224  21.659  26.613  1.00  0.00      B    O  
ATOM   1333  H1  HOH B 438      37.925  21.823  25.942  1.00  0.00      B    H  
ATOM   1334  H2  HOH B 438      37.640  21.359  27.472  1.00  0.00      B    H  
ATOM   1335  O   HOH B 439       1.841  24.256  30.368  1.00  0.00      B    O  
ATOM   1336  H1  HOH B 439       1.251  24.310  31.214  1.00  0.00      B    H  
ATOM   1337  H2  HOH B 439       1.296  24.217  29.490  1.00  0.00      B    H  
ATOM   1338  O   HOH B 440      24.810  36.888  26.426  1.00  0.00      B    O  
ATOM   1339  H1  HOH B 440      24.097  37.021  27.150  1.00  0.00      B    H  
ATOM   1340  H2  HOH B 440      24.483  37.461  25.699  1.00  0.00      B    H  
ATOM   1341  O   HOH B 441      32.234  24.875  17.585  1.00  0.00      B    O  
ATOM   1342  H1  HOH B 441      31.635  25.655  17.355  1.00  0.00      B    H  
ATOM   1343  H2  HOH B 441      33.192  25.253  17.628  1.00  0.00      B    H  
ATOM   1344  O   HOH B 442      38.148  12.868   9.881  1.00  0.00      B    O  
ATOM   1345  H1  HOH B 442      37.743  11.960   9.592  1.00  0.00      B    H  
ATOM   1346  H2  HOH B 442      38.845  13.256   9.220  1.00  0.00      B    H  
ATOM   1347  O   HOH B 443      17.975   3.660  37.278  1.00  0.00      B    O  
ATOM   1348  H1  HOH B 443      17.981   3.606  38.275  1.00  0.00      B    H  
ATOM   1349  H2  HOH B 443      18.900   3.962  37.074  1.00  0.00      B    H  
ATOM   1350  O   HOH B 444      27.067  25.921   3.684  1.00  0.00      B    O  
ATOM   1351  H1  HOH B 444      26.169  26.284   3.898  1.00  0.00      B    H  
ATOM   1352  H2  HOH B 444      27.200  25.545   2.760  1.00  0.00      B    H  
ATOM   1353  O   HOH B 445      34.577  11.511  37.008  1.00  0.00      B    O  
ATOM   1354  H1  HOH B 445      34.180  12.216  37.595  1.00  0.00      B    H  
ATOM   1355  H2  HOH B 445      35.475  11.236  37.455  1.00  0.00      B    H  
ATOM   1356  O   HOH B 446      16.861  39.409  20.561  1.00  0.00      B    O  
ATOM   1357  H1  HOH B 446      16.739  38.375  20.663  1.00  0.00      B    H  
ATOM   1358  H2  HOH B 446      17.800  39.657  20.754  1.00  0.00      B    H  
ATOM   1359  O   HOH B 447      29.231  16.274   3.592  1.00  0.00      B    O  
ATOM   1360  H1  HOH B 447      29.411  15.287   3.599  1.00  0.00      B    H  
ATOM   1361  H2  HOH B 447      30.147  16.689   3.580  1.00  0.00      B    H  
ATOM   1362  O   HOH B 448      29.759  13.468   3.023  1.00  0.00      B    O  
ATOM   1363  H1  HOH B 448      30.451  12.849   2.667  1.00  0.00      B    H  
ATOM   1364  H2  HOH B 448      29.030  12.932   3.482  1.00  0.00      B    H  
ATOM   1365  O   HOH B 449      11.437  14.236  16.255  1.00  0.00      B    O  
ATOM   1366  H1  HOH B 449      10.811  14.330  17.010  1.00  0.00      B    H  
ATOM   1367  H2  HOH B 449      12.099  13.499  16.609  1.00  0.00      B    H  
ATOM   1368  O   HOH B 450      10.883  34.522  15.914  1.00  0.00      B    O  
ATOM   1369  H1  HOH B 450      11.083  33.575  16.340  1.00  0.00      B    H  
ATOM   1370  H2  HOH B 450      11.579  34.713  15.069  1.00  0.00      B    H  
ATOM   1371  O   HOH B 451       6.091  39.273   1.947  1.00  0.00      B    O  
ATOM   1372  H1  HOH B 451       6.053  38.510   1.275  1.00  0.00      B    H  
ATOM   1373  H2  HOH B 451       6.748  39.045   2.658  1.00  0.00      B    H  
ATOM   1374  O   HOH B 452      14.604  34.258  21.050  1.00  0.00      B    O  
ATOM   1375  H1  HOH B 452      14.768  34.038  22.002  1.00  0.00      B    H  
ATOM   1376  H2  HOH B 452      13.684  33.950  20.812  1.00  0.00      B    H  
ATOM   1377  O   HOH B 453      23.613   4.148   8.466  1.00  0.00      B    O  
ATOM   1378  H1  HOH B 453      22.807   3.580   8.386  1.00  0.00      B    H  
ATOM   1379  H2  HOH B 453      23.295   5.099   8.663  1.00  0.00      B    H  
ATOM   1380  O   HOH B 454      25.239   4.765  26.054  1.00  0.00      B    O  
ATOM   1381  H1  HOH B 454      25.890   5.498  25.868  1.00  0.00      B    H  
ATOM   1382  H2  HOH B 454      25.565   3.920  25.645  1.00  0.00      B    H  
ATOM   1383  O   HOH B 455       0.476   9.484  13.047  1.00  0.00      B    O  
ATOM   1384  H1  HOH B 455      -0.352  10.045  12.785  1.00  0.00      B    H  
ATOM   1385  H2  HOH B 455       0.226   8.551  13.230  1.00  0.00      B    H  
ATOM   1386  O   HOH B 456      36.524   7.637  28.019  1.00  0.00      B    O  
ATOM   1387  H1  HOH B 456      37.389   7.190  27.769  1.00  0.00      B    H  
ATOM   1388  H2  HOH B 456      36.286   7.310  28.980  1.00  0.00      B    H  
ATOM   1389  O   HOH B 457       4.217  23.868   7.686  1.00  0.00      B    O  
ATOM   1390  H1  HOH B 457       4.283  24.202   6.765  1.00  0.00      B    H  
ATOM   1391  H2  HOH B 457       3.744  24.574   8.231  1.00  0.00      B    H  
ATOM   1392  O   HOH B 458       4.391  21.791  35.561  1.00  0.00      B    O  
ATOM   1393  H1  HOH B 458       3.965  22.266  34.806  1.00  0.00      B    H  
ATOM   1394  H2  HOH B 458       4.848  22.392  36.233  1.00  0.00      B    H  
ATOM   1395  O   HOH B 459      38.293   5.397  11.610  1.00  0.00      B    O  
ATOM   1396  H1  HOH B 459      37.972   5.791  10.831  1.00  0.00      B    H  
ATOM   1397  H2  HOH B 459      37.966   4.400  11.605  1.00  0.00      B    H  
ATOM   1398  O   HOH B 460      23.161  15.974   0.720  1.00  0.00      B    O  
ATOM   1399  H1  HOH B 460      23.464  16.177  -0.225  1.00  0.00      B    H  
ATOM   1400  H2  HOH B 460      22.419  16.692   0.903  1.00  0.00      B    H  
ATOM   1401  O   HOH B 461       6.039  13.757  24.186  1.00  0.00      B    O  
ATOM   1402  H1  HOH B 461       5.477  14.017  23.396  1.00  0.00      B    H  
ATOM   1403  H2  HOH B 461       6.960  14.209  24.181  1.00  0.00      B    H  
ATOM   1404  O   HOH B 462      27.659  22.624  33.652  1.00  0.00      B    O  
ATOM   1405  H1  HOH B 462      27.455  22.148  32.787  1.00  0.00      B    H  
ATOM   1406  H2  HOH B 462      28.235  23.428  33.442  1.00  0.00      B    H  
ATOM   1407  O   HOH B 463       1.025  14.325  37.810  1.00  0.00      B    O  
ATOM   1408  H1  HOH B 463       1.854  14.844  37.869  1.00  0.00      B    H  
ATOM   1409  H2  HOH B 463       1.178  13.559  37.174  1.00  0.00      B    H  
ATOM   1410  O   HOH B 464      23.028  12.501  25.848  1.00  0.00      B    O  
ATOM   1411  H1  HOH B 464      23.430  12.750  26.735  1.00  0.00      B    H  
ATOM   1412  H2  HOH B 464      22.614  11.622  26.065  1.00  0.00      B    H  
ATOM   1413  O   HOH B 465       0.470  17.823   0.284  1.00  0.00      B    O  
ATOM   1414  H1  HOH B 465       1.095  18.533   0.604  1.00  0.00      B    H  
ATOM   1415  H2  HOH B 465       1.034  16.952   0.402  1.00  0.00      B    H  
ATOM   1416  O   HOH B 466      17.815  10.935  14.740  1.00  0.00      B    O  
ATOM   1417  H1  HOH B 466      17.517  10.076  15.195  1.00  0.00      B    H  
ATOM   1418  H2  HOH B 466      18.532  11.395  15.289  1.00  0.00      B    H  
ATOM   1419  O   HOH B 467      36.923  28.889  19.185  1.00  0.00      B    O  
ATOM   1420  H1  HOH B 467      37.015  29.211  18.230  1.00  0.00      B    H  
ATOM   1421  H2  HOH B 467      35.948  29.157  19.467  1.00  0.00      B    H  
ATOM   1422  O   HOH B 468      37.011  33.523  24.345  1.00  0.00      B    O  
ATOM   1423  H1  HOH B 468      36.810  33.363  25.329  1.00  0.00      B    H  
ATOM   1424  H2  HOH B 468      37.934  33.236  24.142  1.00  0.00      B    H  
ATOM   1425  O   HOH B 469      27.268  24.633   1.331  1.00  0.00      B    O  
ATOM   1426  H1  HOH B 469      26.295  24.415   1.049  1.00  0.00      B    H  
ATOM   1427  H2  HOH B 469      27.853  24.826   0.517  1.00  0.00      B    H  
ATOM   1428  O   HOH B 470      26.110  24.596  21.097  1.00  0.00      B    O  
ATOM   1429  H1  HOH B 470      26.490  23.669  20.928  1.00  0.00      B    H  
ATOM   1430  H2  HOH B 470      26.774  25.223  21.550  1.00  0.00      B    H  
ATOM   1431  O   HOH B 471      23.023  35.516  37.000  1.00  0.00      B    O  
ATOM   1432  H1  HOH B 471      23.312  36.414  37.361  1.00  0.00      B    H  
ATOM   1433  H2  HOH B 471      22.131  35.257  37.412  1.00  0.00      B    H  
ATOM   1434  O   HOH B 472      11.997  31.839   6.069  1.00  0.00      B    O  
ATOM   1435  H1  HOH B 472      12.014  32.575   6.766  1.00  0.00      B    H  
ATOM   1436  H2  HOH B 472      11.078  31.378   6.016  1.00  0.00      B    H  
ATOM   1437  O   HOH B 473      14.087   1.165  30.406  1.00  0.00      B    O  
ATOM   1438  H1  HOH B 473      13.342   1.590  29.858  1.00  0.00      B    H  
ATOM   1439  H2  HOH B 473      14.966   1.412  29.872  1.00  0.00      B    H  
ATOM   1440  O   HOH B 474      31.275  32.731  24.248  1.00  0.00      B    O  
ATOM   1441  H1  HOH B 474      31.961  32.526  23.543  1.00  0.00      B    H  
ATOM   1442  H2  HOH B 474      31.679  32.248  25.033  1.00  0.00      B    H  
ATOM   1443  O   HOH B 475      10.797  33.434   2.027  1.00  0.00      B    O  
ATOM   1444  H1  HOH B 475      11.470  33.104   1.300  1.00  0.00      B    H  
ATOM   1445  H2  HOH B 475      10.342  32.576   2.336  1.00  0.00      B    H  
ATOM   1446  O   HOH B 476      10.775  28.948  17.677  1.00  0.00      B    O  
ATOM   1447  H1  HOH B 476      10.545  28.049  18.001  1.00  0.00      B    H  
ATOM   1448  H2  HOH B 476      10.296  29.575  18.292  1.00  0.00      B    H  
ATOM   1449  O   HOH B 477      11.624  28.477   4.314  1.00  0.00      B    O  
ATOM   1450  H1  HOH B 477      10.901  28.760   3.687  1.00  0.00      B    H  
ATOM   1451  H2  HOH B 477      11.202  28.115   5.157  1.00  0.00      B    H  
ATOM   1452  O   HOH B 478      13.371  13.006  36.171  1.00  0.00      B    O  
ATOM   1453  H1  HOH B 478      12.510  13.310  36.689  1.00  0.00      B    H  
ATOM   1454  H2  HOH B 478      13.657  13.812  35.662  1.00  0.00      B    H  
ATOM   1455  O   HOH B 479      24.962  13.455  24.065  1.00  0.00      B    O  
ATOM   1456  H1  HOH B 479      24.232  13.247  24.658  1.00  0.00      B    H  
ATOM   1457  H2  HOH B 479      25.136  12.661  23.453  1.00  0.00      B    H  
ATOM   1458  O   HOH B 480       9.248  37.778  30.353  1.00  0.00      B    O  
ATOM   1459  H1  HOH B 480       9.982  38.223  29.825  1.00  0.00      B    H  
ATOM   1460  H2  HOH B 480       9.621  37.849  31.319  1.00  0.00      B    H  
ATOM   1461  O   HOH B 481      14.316   8.017  15.533  1.00  0.00      B    O  
ATOM   1462  H1  HOH B 481      14.594   7.299  14.890  1.00  0.00      B    H  
ATOM   1463  H2  HOH B 481      15.196   8.405  15.929  1.00  0.00      B    H  
ATOM   1464  O   HOH B 482      31.742  22.944  35.893  1.00  0.00      B    O  
ATOM   1465  H1  HOH B 482      31.389  23.466  36.726  1.00  0.00      B    H  
ATOM   1466  H2  HOH B 482      32.677  22.790  35.966  1.00  0.00      B    H  
ATOM   1467  O   HOH B 483      22.676  22.787   8.040  1.00  0.00      B    O  
ATOM   1468  H1  HOH B 483      23.505  23.007   8.531  1.00  0.00      B    H  
ATOM   1469  H2  HOH B 483      22.079  22.199   8.559  1.00  0.00      B    H  
ATOM   1470  O   HOH B 484      16.714   9.009  16.701  1.00  0.00      B    O  
ATOM   1471  H1  HOH B 484      17.214   8.184  16.898  1.00  0.00      B    H  
ATOM   1472  H2  HOH B 484      16.672   9.511  17.612  1.00  0.00      B    H  
ATOM   1473  O   HOH B 485      14.950  21.416  11.322  1.00  0.00      B    O  
ATOM   1474  H1  HOH B 485      15.284  20.448  11.350  1.00  0.00      B    H  
ATOM   1475  H2  HOH B 485      14.666  21.639  10.343  1.00  0.00      B    H  
ATOM   1476  O   HOH B 486      31.610  17.674   3.064  1.00  0.00      B    O  
ATOM   1477  H1  HOH B 486      31.391  18.169   3.947  1.00  0.00      B    H  
ATOM   1478  H2  HOH B 486      32.548  17.918   2.680  1.00  0.00      B    H  
ATOM   1479  O   HOH B 487      19.640  27.327  35.320  1.00  0.00      B    O  
ATOM   1480  H1  HOH B 487      18.729  27.740  35.130  1.00  0.00      B    H  
ATOM   1481  H2  HOH B 487      20.220  27.532  34.491  1.00  0.00      B    H  
ATOM   1482  O   HOH B 488      26.461   0.124  31.615  1.00  0.00      B    O  
ATOM   1483  H1  HOH B 488      26.017   0.791  31.020  1.00  0.00      B    H  
ATOM   1484  H2  HOH B 488      25.723  -0.263  32.269  1.00  0.00      B    H  
ATOM   1485  O   HOH B 489      35.880  10.714   9.625  1.00  0.00      B    O  
ATOM   1486  H1  HOH B 489      35.697   9.939   9.033  1.00  0.00      B    H  
ATOM   1487  H2  HOH B 489      35.488  11.474   9.046  1.00  0.00      B    H  
ATOM   1488  O   HOH B 490      22.571   0.018  10.045  1.00  0.00      B    O  
ATOM   1489  H1  HOH B 490      22.258   0.878  10.449  1.00  0.00      B    H  
ATOM   1490  H2  HOH B 490      23.575   0.160   9.838  1.00  0.00      B    H  
ATOM   1491  O   HOH B 491      35.354  15.694  17.273  1.00  0.00      B    O  
ATOM   1492  H1  HOH B 491      35.070  14.708  17.369  1.00  0.00      B    H  
ATOM   1493  H2  HOH B 491      34.514  16.215  17.498  1.00  0.00      B    H  
ATOM   1494  O   HOH B 492       8.954  24.747  23.414  1.00  0.00      B    O  
ATOM   1495  H1  HOH B 492       8.649  24.383  24.281  1.00  0.00      B    H  
ATOM   1496  H2  HOH B 492       9.684  25.418  23.616  1.00  0.00      B    H  
ATOM   1497  O   HOH B 493      10.451  30.558  19.958  1.00  0.00      B    O  
ATOM   1498  H1  HOH B 493       9.922  31.180  20.640  1.00  0.00      B    H  
ATOM   1499  H2  HOH B 493      11.204  30.100  20.521  1.00  0.00      B    H  
ATOM   1500  O   HOH B 494      25.210  21.395  18.040  1.00  0.00      B    O  
ATOM   1501  H1  HOH B 494      25.959  21.028  17.642  1.00  0.00      B    H  
ATOM   1502  H2  HOH B 494      25.015  20.801  18.874  1.00  0.00      B    H  
ATOM   1503  O   HOH B 495      19.152  35.186   1.758  1.00  0.00      B    O  
ATOM   1504  H1  HOH B 495      18.728  35.001   2.650  1.00  0.00      B    H  
ATOM   1505  H2  HOH B 495      18.905  34.519   1.020  1.00  0.00      B    H  
ATOM   1506  O   HOH B 496      16.105  34.014   8.495  1.00  0.00      B    O  
ATOM   1507  H1  HOH B 496      16.633  33.155   8.521  1.00  0.00      B    H  
ATOM   1508  H2  HOH B 496      15.688  34.057   9.456  1.00  0.00      B    H  
ATOM   1509  O   HOH B 497       2.808  23.840  21.903  1.00  0.00      B    O  
ATOM   1510  H1  HOH B 497       3.760  23.492  21.699  1.00  0.00      B    H  
ATOM   1511  H2  HOH B 497       2.249  23.736  21.060  1.00  0.00      B    H  
ATOM   1512  O   HOH B 498      33.299   2.798  14.840  1.00  0.00      B    O  
ATOM   1513  H1  HOH B 498      33.049   3.776  15.023  1.00  0.00      B    H  
ATOM   1514  H2  HOH B 498      32.741   2.205  15.476  1.00  0.00      B    H  
ATOM   1515  O   HOH B 499       5.980  10.123  17.942  1.00  0.00      B    O  
ATOM   1516  H1  HOH B 499       5.223  10.777  17.826  1.00  0.00      B    H  
ATOM   1517  H2  HOH B 499       6.644  10.581  18.603  1.00  0.00      B    H  
ATOM   1518  O   HOH B 500      23.398   3.863  12.351  1.00  0.00      B    O  
ATOM   1519  H1  HOH B 500      22.630   4.340  11.961  1.00  0.00      B    H  
ATOM   1520  H2  HOH B 500      24.123   3.873  11.645  1.00  0.00      B    H  
ATOM   1521  O   HOH B 501      23.183  20.272  32.359  1.00  0.00      B    O  
ATOM   1522  H1  HOH B 501      22.392  20.467  31.741  1.00  0.00      B    H  
ATOM   1523  H2  HOH B 501      23.096  20.901  33.181  1.00  0.00      B    H  
ATOM   1524  O   HOH B 502      37.220  25.391  11.141  1.00  0.00      B    O  
ATOM   1525  H1  HOH B 502      37.679  24.608  11.554  1.00  0.00      B    H  
ATOM   1526  H2  HOH B 502      37.200  25.277  10.070  1.00  0.00      B    H  
ATOM   1527  O   HOH B 503       5.459   7.757  21.610  1.00  0.00      B    O  
ATOM   1528  H1  HOH B 503       5.552   8.782  21.634  1.00  0.00      B    H  
ATOM   1529  H2  HOH B 503       4.464   7.565  21.573  1.00  0.00      B    H  
ATOM   1530  O   HOH B 504      32.533  16.955   6.273  1.00  0.00      B    O  
ATOM   1531  H1  HOH B 504      33.241  16.721   5.576  1.00  0.00      B    H  
ATOM   1532  H2  HOH B 504      32.315  16.085   6.790  1.00  0.00      B    H  
ATOM   1533  O   HOH B 505      22.885   6.147  26.715  1.00  0.00      B    O  
ATOM   1534  H1  HOH B 505      23.806   5.613  26.691  1.00  0.00      B    H  
ATOM   1535  H2  HOH B 505      23.035   6.936  27.254  1.00  0.00      B    H  
ATOM   1536  O   HOH B 506       3.510  19.767  26.147  1.00  0.00      B    O  
ATOM   1537  H1  HOH B 506       3.261  20.774  26.330  1.00  0.00      B    H  
ATOM   1538  H2  HOH B 506       3.873  19.327  27.012  1.00  0.00      B    H  
ATOM   1539  O   HOH B 507      13.145  38.748  32.251  1.00  0.00      B    O  
ATOM   1540  H1  HOH B 507      12.896  37.794  32.028  1.00  0.00      B    H  
ATOM   1541  H2  HOH B 507      13.467  39.141  31.334  1.00  0.00      B    H  
ATOM   1542  O   HOH B 508      27.707  16.231   0.987  1.00  0.00      B    O  
ATOM   1543  H1  HOH B 508      27.655  16.400   2.043  1.00  0.00      B    H  
ATOM   1544  H2  HOH B 508      28.333  16.945   0.523  1.00  0.00      B    H  
ATOM   1545  O   HOH B 509      16.022  37.728  29.716  1.00  0.00      B    O  
ATOM   1546  H1  HOH B 509      16.621  37.487  28.890  1.00  0.00      B    H  
ATOM   1547  H2  HOH B 509      16.037  38.722  29.787  1.00  0.00      B    H  
ATOM   1548  O   HOH B 510      18.212  33.075  29.601  1.00  0.00      B    O  
ATOM   1549  H1  HOH B 510      18.094  32.226  29.040  1.00  0.00      B    H  
ATOM   1550  H2  HOH B 510      17.668  32.943  30.395  1.00  0.00      B    H  
ATOM   1551  O   HOH B 511      24.726  27.818   3.437  1.00  0.00      B    O  
ATOM   1552  H1  HOH B 511      25.697  28.089   3.364  1.00  0.00      B    H  
ATOM   1553  H2  HOH B 511      24.120  28.593   3.329  1.00  0.00      B    H  
ATOM   1554  O   HOH B 512       0.327  21.318  15.418  1.00  0.00      B    O  
ATOM   1555  H1  HOH B 512       1.213  21.552  15.833  1.00  0.00      B    H  
ATOM   1556  H2  HOH B 512       0.132  22.110  14.852  1.00  0.00      B    H  
ATOM   1557  O   HOH B 513       8.448   1.954  16.468  1.00  0.00      B    O  
ATOM   1558  H1  HOH B 513       9.332   1.811  15.929  1.00  0.00      B    H  
ATOM   1559  H2  HOH B 513       7.698   2.282  15.846  1.00  0.00      B    H  
ATOM   1560  O   HOH B 514       2.057  10.245  35.837  1.00  0.00      B    O  
ATOM   1561  H1  HOH B 514       2.148   9.721  34.946  1.00  0.00      B    H  
ATOM   1562  H2  HOH B 514       1.599   9.669  36.462  1.00  0.00      B    H  
ATOM   1563  O   HOH B 515      32.121  30.809   4.990  1.00  0.00      B    O  
ATOM   1564  H1  HOH B 515      31.126  30.915   5.191  1.00  0.00      B    H  
ATOM   1565  H2  HOH B 515      32.593  30.912   5.894  1.00  0.00      B    H  
ATOM   1566  O   HOH B 516      14.824  11.866  10.258  1.00  0.00      B    O  
ATOM   1567  H1  HOH B 516      15.726  11.553  10.553  1.00  0.00      B    H  
ATOM   1568  H2  HOH B 516      14.422  12.352  11.052  1.00  0.00      B    H  
ATOM   1569  O   HOH B 517       6.869   9.270   3.996  1.00  0.00      B    O  
ATOM   1570  H1  HOH B 517       6.961   9.971   3.196  1.00  0.00      B    H  
ATOM   1571  H2  HOH B 517       6.075   8.707   3.855  1.00  0.00      B    H  
ATOM   1572  O   HOH B 518       0.492  24.662  28.009  1.00  0.00      B    O  
ATOM   1573  H1  HOH B 518       1.322  25.158  27.690  1.00  0.00      B    H  
ATOM   1574  H2  HOH B 518       0.101  24.267  27.232  1.00  0.00      B    H  
ATOM   1575  O   HOH B 519       3.455  17.724  16.258  1.00  0.00      B    O  
ATOM   1576  H1  HOH B 519       3.034  18.114  15.419  1.00  0.00      B    H  
ATOM   1577  H2  HOH B 519       4.254  17.185  15.980  1.00  0.00      B    H  
ATOM   1578  O   HOH B 520       8.260  35.642   7.562  1.00  0.00      B    O  
ATOM   1579  H1  HOH B 520       8.130  34.764   8.014  1.00  0.00      B    H  
ATOM   1580  H2  HOH B 520       7.799  36.349   8.165  1.00  0.00      B    H  
ATOM   1581  O   HOH B 521       0.392   0.032  19.410  1.00  0.00      B    O  
ATOM   1582  H1  HOH B 521      -0.309  -0.525  18.914  1.00  0.00      B    H  
ATOM   1583  H2  HOH B 521       0.364   0.988  19.014  1.00  0.00      B    H  
ATOM   1584  O   HOH B 522       8.027  18.972  12.882  1.00  0.00      B    O  
ATOM   1585  H1  HOH B 522       7.645  18.680  13.752  1.00  0.00      B    H  
ATOM   1586  H2  HOH B 522       8.867  19.469  12.950  1.00  0.00      B    H  
ATOM   1587  O   HOH B 523      15.588  38.620  11.609  1.00  0.00      B    O  
ATOM   1588  H1  HOH B 523      16.503  38.354  11.196  1.00  0.00      B    H  
ATOM   1589  H2  HOH B 523      14.929  37.863  11.539  1.00  0.00      B    H  
ATOM   1590  O   HOH B 524      29.178  35.384  32.102  1.00  0.00      B    O  
ATOM   1591  H1  HOH B 524      28.679  36.108  31.591  1.00  0.00      B    H  
ATOM   1592  H2  HOH B 524      29.178  35.506  33.107  1.00  0.00      B    H  
ATOM   1593  O   HOH B 525       6.998   8.792  14.090  1.00  0.00      B    O  
ATOM   1594  H1  HOH B 525       6.448   9.440  13.502  1.00  0.00      B    H  
ATOM   1595  H2  HOH B 525       7.329   9.353  14.853  1.00  0.00      B    H  
ATOM   1596  O   HOH B 526      25.670  25.374  16.708  1.00  0.00      B    O  
ATOM   1597  H1  HOH B 526      26.589  25.134  16.392  1.00  0.00      B    H  
ATOM   1598  H2  HOH B 526      25.383  24.890  17.521  1.00  0.00      B    H  
ATOM   1599  O   HOH B 527       8.185  20.899  -0.116  1.00  0.00      B    O  
ATOM   1600  H1  HOH B 527       8.008  20.893   0.882  1.00  0.00      B    H  
ATOM   1601  H2  HOH B 527       7.605  20.237  -0.540  1.00  0.00      B    H  
ATOM   1602  O   HOH B 528      12.946  12.980   4.046  1.00  0.00      B    O  
ATOM   1603  H1  HOH B 528      13.662  12.810   4.759  1.00  0.00      B    H  
ATOM   1604  H2  HOH B 528      12.288  12.191   4.020  1.00  0.00      B    H  
ATOM   1605  O   HOH B 529       2.024  21.461  12.394  1.00  0.00      B    O  
ATOM   1606  H1  HOH B 529       3.025  21.622  12.545  1.00  0.00      B    H  
ATOM   1607  H2  HOH B 529       1.911  20.841  11.590  1.00  0.00      B    H  
ATOM   1608  O   HOH B 530      17.003  25.241   7.750  1.00  0.00      B    O  
ATOM   1609  H1  HOH B 530      16.828  24.313   7.407  1.00  0.00      B    H  
ATOM   1610  H2  HOH B 530      17.531  25.090   8.667  1.00  0.00      B    H  
ATOM   1611  O   HOH B 531      38.690  30.128  28.377  1.00  0.00      B    O  
ATOM   1612  H1  HOH B 531      38.430  29.184  28.141  1.00  0.00      B    H  
ATOM   1613  H2  HOH B 531      37.847  30.699  28.331  1.00  0.00      B    H  
ATOM   1614  O   HOH B 532      16.691  37.928  24.894  1.00  0.00      B    O  
ATOM   1615  H1  HOH B 532      17.545  38.087  24.381  1.00  0.00      B    H  
ATOM   1616  H2  HOH B 532      16.078  38.715  24.717  1.00  0.00      B    H  
ATOM   1617  O   HOH B 533      26.201   0.656  35.441  1.00  0.00      B    O  
ATOM   1618  H1  HOH B 533      26.814  -0.121  35.616  1.00  0.00      B    H  
ATOM   1619  H2  HOH B 533      26.802   1.509  35.338  1.00  0.00      B    H  
ATOM   1620  O   HOH B 534      26.767  32.719  32.645  1.00  0.00      B    O  
ATOM   1621  H1  HOH B 534      27.061  33.462  31.959  1.00  0.00      B    H  
ATOM   1622  H2  HOH B 534      26.275  32.059  32.037  1.00  0.00      B    H  
ATOM   1623  O   HOH B 535       9.459   4.863   3.123  1.00  0.00      B    O  
ATOM   1624  H1  HOH B 535       8.657   5.029   3.724  1.00  0.00      B    H  
ATOM   1625  H2  HOH B 535      10.156   5.611   3.381  1.00  0.00      B    H  
ATOM   1626  O   HOH B 536       9.157  14.752  21.837  1.00  0.00      B    O  
ATOM   1627  H1  HOH B 536       9.819  15.287  21.275  1.00  0.00      B    H  
ATOM   1628  H2  HOH B 536       8.444  15.380  22.175  1.00  0.00      B    H  
ATOM   1629  O   HOH B 537      21.486  18.022   0.900  1.00  0.00      B    O  
ATOM   1630  H1  HOH B 537      20.458  18.035   1.076  1.00  0.00      B    H  
ATOM   1631  H2  HOH B 537      21.805  18.927   1.118  1.00  0.00      B    H  
ATOM   1632  O   HOH B 538       8.477   8.831  24.329  1.00  0.00      B    O  
ATOM   1633  H1  HOH B 538       8.768   9.582  24.917  1.00  0.00      B    H  
ATOM   1634  H2  HOH B 538       7.493   8.693  24.521  1.00  0.00      B    H  
ATOM   1635  O   HOH B 539      28.329  37.238  30.321  1.00  0.00      B    O  
ATOM   1636  H1  HOH B 539      28.732  37.888  29.605  1.00  0.00      B    H  
ATOM   1637  H2  HOH B 539      27.795  37.783  31.035  1.00  0.00      B    H  
ATOM   1638  O   HOH B 540      37.095  37.414  18.233  1.00  0.00      B    O  
ATOM   1639  H1  HOH B 540      36.686  37.039  19.083  1.00  0.00      B    H  
ATOM   1640  H2  HOH B 540      38.007  37.002  17.958  1.00  0.00      B    H  
ATOM   1641  O   HOH B 541      17.045  34.565  23.057  1.00  0.00      B    O  
ATOM   1642  H1  HOH B 541      17.945  34.196  23.364  1.00  0.00      B    H  
ATOM   1643  H2  HOH B 541      16.378  33.870  23.299  1.00  0.00      B    H  
ATOM   1644  O   HOH B 542      37.026  14.862  25.141  1.00  0.00      B    O  
ATOM   1645  H1  HOH B 542      37.544  15.212  24.297  1.00  0.00      B    H  
ATOM   1646  H2  HOH B 542      37.498  14.121  25.600  1.00  0.00      B    H  
ATOM   1647  O   HOH B 543      27.454  20.577  11.180  1.00  0.00      B    O  
ATOM   1648  H1  HOH B 543      27.012  19.735  10.830  1.00  0.00      B    H  
ATOM   1649  H2  HOH B 543      26.779  21.042  11.674  1.00  0.00      B    H  
ATOM   1650  O   HOH B 544       8.272   2.367   3.589  1.00  0.00      B    O  
ATOM   1651  H1  HOH B 544       8.705   3.233   3.318  1.00  0.00      B    H  
ATOM   1652  H2  HOH B 544       7.316   2.358   3.386  1.00  0.00      B    H  
ATOM   1653  O   HOH B 545      35.185  34.250  38.378  1.00  0.00      B    O  
ATOM   1654  H1  HOH B 545      35.831  34.203  39.155  1.00  0.00      B    H  
ATOM   1655  H2  HOH B 545      34.268  34.517  38.717  1.00  0.00      B    H  
ATOM   1656  O   HOH B 546       5.511  13.647  39.001  1.00  0.00      B    O  
ATOM   1657  H1  HOH B 546       4.598  13.255  38.908  1.00  0.00      B    H  
ATOM   1658  H2  HOH B 546       5.594  14.318  38.235  1.00  0.00      B    H  
ATOM   1659  O   HOH B 547      26.606   2.528  25.051  1.00  0.00      B    O  
ATOM   1660  H1  HOH B 547      27.010   2.718  24.104  1.00  0.00      B    H  
ATOM   1661  H2  HOH B 547      26.649   1.503  25.197  1.00  0.00      B    H  
ATOM   1662  O   HOH B 548       9.916  17.514  25.080  1.00  0.00      B    O  
ATOM   1663  H1  HOH B 548      10.365  16.595  25.233  1.00  0.00      B    H  
ATOM   1664  H2  HOH B 548      10.275  17.960  24.222  1.00  0.00      B    H  
ATOM   1665  O   HOH B 549      18.896  26.253   6.102  1.00  0.00      B    O  
ATOM   1666  H1  HOH B 549      18.278  25.743   6.697  1.00  0.00      B    H  
ATOM   1667  H2  HOH B 549      19.615  26.616   6.674  1.00  0.00      B    H  
ATOM   1668  O   HOH B 550      20.561  13.639  26.236  1.00  0.00      B    O  
ATOM   1669  H1  HOH B 550      20.905  14.510  26.583  1.00  0.00      B    H  
ATOM   1670  H2  HOH B 550      21.344  13.276  25.644  1.00  0.00      B    H  
ATOM   1671  O   HOH B 551       6.318  33.272  19.217  1.00  0.00      B    O  
ATOM   1672  H1  HOH B 551       5.660  32.712  18.697  1.00  0.00      B    H  
ATOM   1673  H2  HOH B 551       7.257  32.934  18.988  1.00  0.00      B    H  
ATOM   1674  O   HOH B 552      34.646   0.567  24.526  1.00  0.00      B    O  
ATOM   1675  H1  HOH B 552      34.641  -0.380  24.736  1.00  0.00      B    H  
ATOM   1676  H2  HOH B 552      33.951   0.993  25.101  1.00  0.00      B    H  
ATOM   1677  O   HOH B 553      34.197  12.362   4.220  1.00  0.00      B    O  
ATOM   1678  H1  HOH B 553      34.104  12.397   3.238  1.00  0.00      B    H  
ATOM   1679  H2  HOH B 553      34.325  11.418   4.582  1.00  0.00      B    H  
ATOM   1680  O   HOH B 554      18.172  38.911  35.371  1.00  0.00      B    O  
ATOM   1681  H1  HOH B 554      17.882  37.998  34.954  1.00  0.00      B    H  
ATOM   1682  H2  HOH B 554      18.639  39.396  34.615  1.00  0.00      B    H  
ATOM   1683  O   HOH B 555       7.044  13.810  30.527  1.00  0.00      B    O  
ATOM   1684  H1  HOH B 555       6.997  14.358  31.306  1.00  0.00      B    H  
ATOM   1685  H2  HOH B 555       7.547  13.022  30.763  1.00  0.00      B    H  
ATOM   1686  O   HOH B 556      25.566  35.698  21.737  1.00  0.00      B    O  
ATOM   1687  H1  HOH B 556      24.870  35.455  22.392  1.00  0.00      B    H  
ATOM   1688  H2  HOH B 556      25.161  36.033  20.865  1.00  0.00      B    H  
ATOM   1689  O   HOH B 557      19.075   6.756  35.995  1.00  0.00      B    O  
ATOM   1690  H1  HOH B 557      19.597   5.947  36.377  1.00  0.00      B    H  
ATOM   1691  H2  HOH B 557      19.476   7.603  36.454  1.00  0.00      B    H  
ATOM   1692  O   HOH B 558      23.353   1.588  20.941  1.00  0.00      B    O  
ATOM   1693  H1  HOH B 558      24.332   1.366  20.839  1.00  0.00      B    H  
ATOM   1694  H2  HOH B 558      23.034   1.274  21.875  1.00  0.00      B    H  
ATOM   1695  O   HOH B 559      23.961   7.809  34.905  1.00  0.00      B    O  
ATOM   1696  H1  HOH B 559      23.091   8.069  34.472  1.00  0.00      B    H  
ATOM   1697  H2  HOH B 559      24.708   8.006  34.224  1.00  0.00      B    H  
ATOM   1698  O   HOH B 560      13.675  20.328  29.265  1.00  0.00      B    O  
ATOM   1699  H1  HOH B 560      14.060  20.350  30.197  1.00  0.00      B    H  
ATOM   1700  H2  HOH B 560      12.659  20.050  29.288  1.00  0.00      B    H  
ATOM   1701  O   HOH B 561       8.720  16.770  34.833  1.00  0.00      B    O  
ATOM   1702  H1  HOH B 561       8.713  17.610  34.238  1.00  0.00      B    H  
ATOM   1703  H2  HOH B 561       8.163  17.022  35.689  1.00  0.00      B    H  
ATOM   1704  O   HOH B 562      31.401   7.906  16.021  1.00  0.00      B    O  
ATOM   1705  H1  HOH B 562      31.338   8.858  16.097  1.00  0.00      B    H  
ATOM   1706  H2  HOH B 562      30.876   7.501  16.804  1.00  0.00      B    H  
ATOM   1707  O   HOH B 563      31.311   1.975  36.273  1.00  0.00      B    O  
ATOM   1708  H1  HOH B 563      30.754   2.843  36.143  1.00  0.00      B    H  
ATOM   1709  H2  HOH B 563      30.922   1.235  35.670  1.00  0.00      B    H  
ATOM   1710  O   HOH B 564       4.628  35.054  37.428  1.00  0.00      B    O  
ATOM   1711  H1  HOH B 564       4.226  35.729  38.025  1.00  0.00      B    H  
ATOM   1712  H2  HOH B 564       5.652  35.158  37.467  1.00  0.00      B    H  
ATOM   1713  O   HOH B 565      15.006  26.749   8.855  1.00  0.00      B    O  
ATOM   1714  H1  HOH B 565      15.213  26.832   9.863  1.00  0.00      B    H  
ATOM   1715  H2  HOH B 565      15.759  26.195   8.426  1.00  0.00      B    H  
ATOM   1716  O   HOH B 566      20.463  37.502   9.718  1.00  0.00      B    O  
ATOM   1717  H1  HOH B 566      21.320  37.958   9.964  1.00  0.00      B    H  
ATOM   1718  H2  HOH B 566      20.272  37.854   8.811  1.00  0.00      B    H  
ATOM   1719  O   HOH B 567      28.824  25.016  25.219  1.00  0.00      B    O  
ATOM   1720  H1  HOH B 567      29.041  24.603  26.091  1.00  0.00      B    H  
ATOM   1721  H2  HOH B 567      29.688  25.270  24.706  1.00  0.00      B    H  
ATOM   1722  O   HOH B 568      14.308  36.492  14.732  1.00  0.00      B    O  
ATOM   1723  H1  HOH B 568      14.896  35.986  15.328  1.00  0.00      B    H  
ATOM   1724  H2  HOH B 568      13.454  36.727  15.234  1.00  0.00      B    H  
ATOM   1725  O   HOH B 569       3.940  27.607  37.896  1.00  0.00      B    O  
ATOM   1726  H1  HOH B 569       3.600  26.964  38.604  1.00  0.00      B    H  
ATOM   1727  H2  HOH B 569       4.880  27.877  38.173  1.00  0.00      B    H  
ATOM   1728  O   HOH B 570       5.700  35.896  18.386  1.00  0.00      B    O  
ATOM   1729  H1  HOH B 570       5.947  34.974  18.284  1.00  0.00      B    H  
ATOM   1730  H2  HOH B 570       5.132  35.930  19.243  1.00  0.00      B    H  
ATOM   1731  O   HOH B 571      37.018  38.031  38.150  1.00  0.00      B    O  
ATOM   1732  H1  HOH B 571      36.187  38.580  38.332  1.00  0.00      B    H  
ATOM   1733  H2  HOH B 571      37.309  37.581  39.007  1.00  0.00      B    H  
ATOM   1734  O   HOH B 572      20.420  15.758  15.454  1.00  0.00      B    O  
ATOM   1735  H1  HOH B 572      21.380  15.468  15.456  1.00  0.00      B    H  
ATOM   1736  H2  HOH B 572      19.963  15.386  16.254  1.00  0.00      B    H  
ATOM   1737  O   HOH B 573      23.299   1.546  13.865  1.00  0.00      B    O  
ATOM   1738  H1  HOH B 573      22.827   0.745  13.410  1.00  0.00      B    H  
ATOM   1739  H2  HOH B 573      23.417   2.272  13.138  1.00  0.00      B    H  
ATOM   1740  O   HOH B 574      21.219  36.874   1.194  1.00  0.00      B    O  
ATOM   1741  H1  HOH B 574      20.341  36.358   1.440  1.00  0.00      B    H  
ATOM   1742  H2  HOH B 574      21.395  37.561   1.874  1.00  0.00      B    H  
ATOM   1743  O   HOH B 575      15.631  20.531   8.406  1.00  0.00      B    O  
ATOM   1744  H1  HOH B 575      16.439  19.863   8.467  1.00  0.00      B    H  
ATOM   1745  H2  HOH B 575      14.771  20.004   8.289  1.00  0.00      B    H  
ATOM   1746  O   HOH B 576       5.957  19.429  28.906  1.00  0.00      B    O  
ATOM   1747  H1  HOH B 576       6.214  19.226  29.835  1.00  0.00      B    H  
ATOM   1748  H2  HOH B 576       6.427  20.327  28.670  1.00  0.00      B    H  
ATOM   1749  O   HOH B 577      14.557  29.698  20.350  1.00  0.00      B    O  
ATOM   1750  H1  HOH B 577      13.724  29.131  20.446  1.00  0.00      B    H  
ATOM   1751  H2  HOH B 577      15.254  29.098  19.889  1.00  0.00      B    H  
ATOM   1752  O   HOH B 578      12.190   0.738  19.799  1.00  0.00      B    O  
ATOM   1753  H1  HOH B 578      12.328   0.509  20.710  1.00  0.00      B    H  
ATOM   1754  H2  HOH B 578      11.399   0.164  19.514  1.00  0.00      B    H  
ATOM   1755  O   HOH B 579       0.281  35.990  17.699  1.00  0.00      B    O  
ATOM   1756  H1  HOH B 579       0.932  35.738  16.971  1.00  0.00      B    H  
ATOM   1757  H2  HOH B 579       0.705  35.669  18.592  1.00  0.00      B    H  
ATOM   1758  O   HOH B 580      13.165  10.117  17.794  1.00  0.00      B    O  
ATOM   1759  H1  HOH B 580      13.411   9.594  16.893  1.00  0.00      B    H  
ATOM   1760  H2  HOH B 580      13.511   9.497  18.504  1.00  0.00      B    H  
ATOM   1761  O   HOH B 581       7.824  19.332  26.990  1.00  0.00      B    O  
ATOM   1762  H1  HOH B 581       8.753  19.235  27.357  1.00  0.00      B    H  
ATOM   1763  H2  HOH B 581       7.153  19.091  27.708  1.00  0.00      B    H  
ATOM   1764  O   HOH B 582      14.938   1.715  21.318  1.00  0.00      B    O  
ATOM   1765  H1  HOH B 582      15.792   1.179  20.961  1.00  0.00      B    H  
ATOM   1766  H2  HOH B 582      14.901   2.585  20.849  1.00  0.00      B    H  
ATOM   1767  O   HOH B 583       2.018  34.262   6.030  1.00  0.00      B    O  
ATOM   1768  H1  HOH B 583       1.749  33.891   5.108  1.00  0.00      B    H  
ATOM   1769  H2  HOH B 583       1.763  35.210   6.099  1.00  0.00      B    H  
ATOM   1770  O   HOH B 584      11.293  21.323  35.427  1.00  0.00      B    O  
ATOM   1771  H1  HOH B 584      11.960  21.984  35.799  1.00  0.00      B    H  
ATOM   1772  H2  HOH B 584      11.264  20.507  36.045  1.00  0.00      B    H  
ATOM   1773  O   HOH B 585       1.763  31.957  20.531  1.00  0.00      B    O  
ATOM   1774  H1  HOH B 585       2.300  31.815  19.702  1.00  0.00      B    H  
ATOM   1775  H2  HOH B 585       1.087  31.207  20.625  1.00  0.00      B    H  
ATOM   1776  O   HOH B 586      27.714  17.603   7.787  1.00  0.00      B    O  
ATOM   1777  H1  HOH B 586      27.125  17.031   7.154  1.00  0.00      B    H  
ATOM   1778  H2  HOH B 586      27.384  17.533   8.699  1.00  0.00      B    H  
ATOM   1779  O   HOH B 587      17.389  28.238  15.297  1.00  0.00      B    O  
ATOM   1780  H1  HOH B 587      18.203  28.060  14.685  1.00  0.00      B    H  
ATOM   1781  H2  HOH B 587      17.479  29.048  15.884  1.00  0.00      B    H  
ATOM   1782  O   HOH B 588       5.864  38.824  11.241  1.00  0.00      B    O  
ATOM   1783  H1  HOH B 588       6.299  39.751  11.055  1.00  0.00      B    H  
ATOM   1784  H2  HOH B 588       5.973  38.702  12.235  1.00  0.00      B    H  
ATOM   1785  O   HOH B 589       5.503  15.801  32.344  1.00  0.00      B    O  
ATOM   1786  H1  HOH B 589       5.992  15.396  33.164  1.00  0.00      B    H  
ATOM   1787  H2  HOH B 589       4.827  15.111  32.054  1.00  0.00      B    H  
ATOM   1788  O   HOH B 590       9.369   5.462   0.014  1.00  0.00      B    O  
ATOM   1789  H1  HOH B 590       9.408   4.714   0.738  1.00  0.00      B    H  
ATOM   1790  H2  HOH B 590      10.076   5.294  -0.665  1.00  0.00      B    H  
ATOM   1791  O   HOH B 591      16.758  25.246  12.738  1.00  0.00      B    O  
ATOM   1792  H1  HOH B 591      16.956  24.371  12.205  1.00  0.00      B    H  
ATOM   1793  H2  HOH B 591      17.279  25.124  13.604  1.00  0.00      B    H  
ATOM   1794  O   HOH B 592      19.261  16.291   4.085  1.00  0.00      B    O  
ATOM   1795  H1  HOH B 592      19.456  15.901   3.155  1.00  0.00      B    H  
ATOM   1796  H2  HOH B 592      18.713  15.570   4.518  1.00  0.00      B    H  
ATOM   1797  O   HOH B 593      14.629  23.176  22.517  1.00  0.00      B    O  
ATOM   1798  H1  HOH B 593      15.258  22.762  21.818  1.00  0.00      B    H  
ATOM   1799  H2  HOH B 593      15.194  23.278  23.379  1.00  0.00      B    H  
ATOM   1800  O   HOH B 594       1.454  36.993  10.572  1.00  0.00      B    O  
ATOM   1801  H1  HOH B 594       1.152  37.280  11.455  1.00  0.00      B    H  
ATOM   1802  H2  HOH B 594       2.454  37.121  10.480  1.00  0.00      B    H  
ATOM   1803  O   HOH B 595      34.738   9.741   5.253  1.00  0.00      B    O  
ATOM   1804  H1  HOH B 595      33.751   9.450   4.989  1.00  0.00      B    H  
ATOM   1805  H2  HOH B 595      35.403   9.075   4.714  1.00  0.00      B    H  
ATOM   1806  O   HOH B 596      25.473   2.973  33.259  1.00  0.00      B    O  
ATOM   1807  H1  HOH B 596      25.253   2.040  33.621  1.00  0.00      B    H  
ATOM   1808  H2  HOH B 596      26.160   3.273  33.933  1.00  0.00      B    H  
ATOM   1809  O   HOH B 597      38.711  33.095  14.863  1.00  0.00      B    O  
ATOM   1810  H1  HOH B 597      39.446  33.302  14.190  1.00  0.00      B    H  
ATOM   1811  H2  HOH B 597      39.142  32.575  15.623  1.00  0.00      B    H  
ATOM   1812  O   HOH B 598      16.325  30.081   6.372  1.00  0.00      B    O  
ATOM   1813  H1  HOH B 598      16.810  29.562   5.644  1.00  0.00      B    H  
ATOM   1814  H2  HOH B 598      15.570  30.568   5.920  1.00  0.00      B    H  
ATOM   1815  O   HOH B 599      11.479  30.015  15.258  1.00  0.00      B    O  
ATOM   1816  H1  HOH B 599      10.932  29.729  16.042  1.00  0.00      B    H  
ATOM   1817  H2  HOH B 599      11.763  30.951  15.545  1.00  0.00      B    H  
ATOM   1818  O   HOH B 600       5.652  37.582  38.525  1.00  0.00      B    O  
ATOM   1819  H1  HOH B 600       6.546  37.109  38.823  1.00  0.00      B    H  
ATOM   1820  H2  HOH B 600       5.833  37.901  37.613  1.00  0.00      B    H  
ATOM   1821  O   HOH B 601      29.990   9.341  24.223  1.00  0.00      B    O  
ATOM   1822  H1  HOH B 601      30.715   9.888  23.787  1.00  0.00      B    H  
ATOM   1823  H2  HOH B 601      29.149   9.947  24.262  1.00  0.00      B    H  
ATOM   1824  O   HOH B 602       2.017   3.244  14.888  1.00  0.00      B    O  
ATOM   1825  H1  HOH B 602       1.840   3.080  15.874  1.00  0.00      B    H  
ATOM   1826  H2  HOH B 602       2.314   2.394  14.490  1.00  0.00      B    H  
ATOM   1827  O   HOH B 603       6.703  12.500  14.519  1.00  0.00      B    O  
ATOM   1828  H1  HOH B 603       6.078  11.998  13.921  1.00  0.00      B    H  
ATOM   1829  H2  HOH B 603       7.213  11.816  15.107  1.00  0.00      B    H  
ATOM   1830  O   HOH B 604       3.524  21.301   7.035  1.00  0.00      B    O  
ATOM   1831  H1  HOH B 604       3.784  22.292   7.243  1.00  0.00      B    H  
ATOM   1832  H2  HOH B 604       2.489  21.308   6.903  1.00  0.00      B    H  
ATOM   1833  O   HOH B 605      32.441  33.532  27.587  1.00  0.00      B    O  
ATOM   1834  H1  HOH B 605      32.841  33.307  28.499  1.00  0.00      B    H  
ATOM   1835  H2  HOH B 605      31.748  34.193  27.781  1.00  0.00      B    H  
ATOM   1836  O   HOH B 606      12.514  34.226  19.356  1.00  0.00      B    O  
ATOM   1837  H1  HOH B 606      11.588  34.648  19.249  1.00  0.00      B    H  
ATOM   1838  H2  HOH B 606      12.451  33.269  19.076  1.00  0.00      B    H  
ATOM   1839  O   HOH B 607       2.112   4.168  38.445  1.00  0.00      B    O  
ATOM   1840  H1  HOH B 607       2.518   5.074  38.782  1.00  0.00      B    H  
ATOM   1841  H2  HOH B 607       1.787   3.570  39.203  1.00  0.00      B    H  
ATOM   1842  O   HOH B 608       9.391   5.137   8.541  1.00  0.00      B    O  
ATOM   1843  H1  HOH B 608       8.908   5.237   9.441  1.00  0.00      B    H  
ATOM   1844  H2  HOH B 608       9.536   6.009   8.091  1.00  0.00      B    H  
ATOM   1845  O   HOH B 609      21.716  31.847  11.999  1.00  0.00      B    O  
ATOM   1846  H1  HOH B 609      21.245  31.914  12.893  1.00  0.00      B    H  
ATOM   1847  H2  HOH B 609      22.568  32.418  12.062  1.00  0.00      B    H  
ATOM   1848  O   HOH B 610      34.560  38.332  27.681  1.00  0.00      B    O  
ATOM   1849  H1  HOH B 610      33.812  37.830  28.117  1.00  0.00      B    H  
ATOM   1850  H2  HOH B 610      35.101  37.620  27.186  1.00  0.00      B    H  
ATOM   1851  O   HOH B 611      35.035  36.131   5.358  1.00  0.00      B    O  
ATOM   1852  H1  HOH B 611      34.331  36.233   6.102  1.00  0.00      B    H  
ATOM   1853  H2  HOH B 611      34.934  35.229   4.923  1.00  0.00      B    H  
ATOM   1854  O   HOH B 612      18.533  19.869  28.365  1.00  0.00      B    O  
ATOM   1855  H1  HOH B 612      18.205  19.369  29.207  1.00  0.00      B    H  
ATOM   1856  H2  HOH B 612      18.963  19.147  27.776  1.00  0.00      B    H  
ATOM   1857  O   HOH B 613      32.832  14.926  31.910  1.00  0.00      B    O  
ATOM   1858  H1  HOH B 613      32.037  14.738  32.591  1.00  0.00      B    H  
ATOM   1859  H2  HOH B 613      33.272  15.784  32.230  1.00  0.00      B    H  
ATOM   1860  O   HOH B 614      11.744   8.887  36.885  1.00  0.00      B    O  
ATOM   1861  H1  HOH B 614      10.959   8.290  36.665  1.00  0.00      B    H  
ATOM   1862  H2  HOH B 614      12.449   8.292  37.270  1.00  0.00      B    H  
ATOM   1863  O   HOH B 615      10.729  27.391   6.759  1.00  0.00      B    O  
ATOM   1864  H1  HOH B 615      11.307  27.105   7.508  1.00  0.00      B    H  
ATOM   1865  H2  HOH B 615      10.303  26.549   6.442  1.00  0.00      B    H  
ATOM   1866  O   HOH B 616      37.370  19.718  30.272  1.00  0.00      B    O  
ATOM   1867  H1  HOH B 616      37.916  19.978  29.438  1.00  0.00      B    H  
ATOM   1868  H2  HOH B 616      36.867  18.839  30.084  1.00  0.00      B    H  
ATOM   1869  O   HOH B 617       3.847   2.925   6.261  1.00  0.00      B    O  
ATOM   1870  H1  HOH B 617       4.293   2.950   7.181  1.00  0.00      B    H  
ATOM   1871  H2  HOH B 617       4.386   2.367   5.599  1.00  0.00      B    H  
ATOM   1872  O   HOH B 618      17.012  10.326  21.744  1.00  0.00      B    O  
ATOM   1873  H1  HOH B 618      17.867   9.856  22.031  1.00  0.00      B    H  
ATOM   1874  H2  HOH B 618      16.422  10.258  22.559  1.00  0.00      B    H  
ATOM   1875  O   HOH B 619       5.297  38.949   7.308  1.00  0.00      B    O  
ATOM   1876  H1  HOH B 619       4.865  38.128   6.916  1.00  0.00      B    H  
ATOM   1877  H2  HOH B 619       5.173  39.685   6.639  1.00  0.00      B    H  
ATOM   1878  O   HOH B 620      22.896  21.719  34.392  1.00  0.00      B    O  
ATOM   1879  H1  HOH B 620      23.856  21.637  34.664  1.00  0.00      B    H  
ATOM   1880  H2  HOH B 620      22.440  21.506  35.289  1.00  0.00      B    H  
ATOM   1881  O   HOH B 621      16.734  26.012  24.253  1.00  0.00      B    O  
ATOM   1882  H1  HOH B 621      17.676  25.679  24.262  1.00  0.00      B    H  
ATOM   1883  H2  HOH B 621      16.586  26.638  25.084  1.00  0.00      B    H  
ATOM   1884  O   HOH B 622      14.434  25.454  37.827  1.00  0.00      B    O  
ATOM   1885  H1  HOH B 622      13.815  24.871  37.247  1.00  0.00      B    H  
ATOM   1886  H2  HOH B 622      15.201  25.818  37.269  1.00  0.00      B    H  
ATOM   1887  O   HOH B 623      11.418   3.237  19.243  1.00  0.00      B    O  
ATOM   1888  H1  HOH B 623      10.857   3.325  18.385  1.00  0.00      B    H  
ATOM   1889  H2  HOH B 623      11.593   2.259  19.527  1.00  0.00      B    H  
ATOM   1890  O   HOH B 624      35.159  13.718  34.879  1.00  0.00      B    O  
ATOM   1891  H1  HOH B 624      35.943  14.267  35.302  1.00  0.00      B    H  
ATOM   1892  H2  HOH B 624      35.012  12.893  35.481  1.00  0.00      B    H  
ATOM   1893  O   HOH B 625      11.933   8.977  30.522  1.00  0.00      B    O  
ATOM   1894  H1  HOH B 625      12.513   8.682  29.718  1.00  0.00      B    H  
ATOM   1895  H2  HOH B 625      11.321   8.232  30.712  1.00  0.00      B    H  
ATOM   1896  O   HOH B 626      29.131   9.515  38.695  1.00  0.00      B    O  
ATOM   1897  H1  HOH B 626      29.716  10.288  38.407  1.00  0.00      B    H  
ATOM   1898  H2  HOH B 626      29.253   9.460  39.709  1.00  0.00      B    H  
ATOM   1899  O   HOH B 627      28.419  23.883  17.158  1.00  0.00      B    O  
ATOM   1900  H1  HOH B 627      28.657  24.129  16.199  1.00  0.00      B    H  
ATOM   1901  H2  HOH B 627      28.760  22.979  17.403  1.00  0.00      B    H  
ATOM   1902  O   HOH B 628      21.158   7.575  33.015  1.00  0.00      B    O  
ATOM   1903  H1  HOH B 628      20.370   8.113  32.721  1.00  0.00      B    H  
ATOM   1904  H2  HOH B 628      20.791   6.599  33.129  1.00  0.00      B    H  
ATOM   1905  O   HOH B 629       5.444   1.933  19.289  1.00  0.00      B    O  
ATOM   1906  H1  HOH B 629       4.992   1.972  18.379  1.00  0.00      B    H  
ATOM   1907  H2  HOH B 629       5.821   0.992  19.388  1.00  0.00      B    H  
ATOM   1908  O   HOH B 630      21.699  29.904  38.218  1.00  0.00      B    O  
ATOM   1909  H1  HOH B 630      21.799  30.633  37.546  1.00  0.00      B    H  
ATOM   1910  H2  HOH B 630      20.731  29.558  38.062  1.00  0.00      B    H  
ATOM   1911  O   HOH B 631      29.531  18.143  34.039  1.00  0.00      B    O  
ATOM   1912  H1  HOH B 631      30.435  17.875  34.440  1.00  0.00      B    H  
ATOM   1913  H2  HOH B 631      29.684  18.819  33.282  1.00  0.00      B    H  
ATOM   1914  O   HOH B 632      35.703  15.063   7.498  1.00  0.00      B    O  
ATOM   1915  H1  HOH B 632      36.279  14.808   8.240  1.00  0.00      B    H  
ATOM   1916  H2  HOH B 632      35.146  15.921   7.677  1.00  0.00      B    H  
ATOM   1917  O   HOH B 633      12.725  17.983  31.235  1.00  0.00      B    O  
ATOM   1918  H1  HOH B 633      12.350  17.510  32.052  1.00  0.00      B    H  
ATOM   1919  H2  HOH B 633      13.040  18.893  31.451  1.00  0.00      B    H  
ATOM   1920  O   HOH B 634       7.179  21.272  20.875  1.00  0.00      B    O  
ATOM   1921  H1  HOH B 634       7.699  20.651  21.498  1.00  0.00      B    H  
ATOM   1922  H2  HOH B 634       7.739  21.361  20.076  1.00  0.00      B    H  
ATOM   1923  O   HOH B 635      27.168   8.791  35.971  1.00  0.00      B    O  
ATOM   1924  H1  HOH B 635      26.278   8.684  35.501  1.00  0.00      B    H  
ATOM   1925  H2  HOH B 635      27.843   9.258  35.327  1.00  0.00      B    H  
ATOM   1926  O   HOH B 636      19.079   5.227  14.447  1.00  0.00      B    O  
ATOM   1927  H1  HOH B 636      19.342   4.972  15.415  1.00  0.00      B    H  
ATOM   1928  H2  HOH B 636      18.454   4.531  14.079  1.00  0.00      B    H  
ATOM   1929  O   HOH B 637      13.200   8.798  27.732  1.00  0.00      B    O  
ATOM   1930  H1  HOH B 637      12.879   8.382  26.837  1.00  0.00      B    H  
ATOM   1931  H2  HOH B 637      14.100   9.175  27.534  1.00  0.00      B    H  
ATOM   1932  O   HOH B 638      19.543  12.533   4.508  1.00  0.00      B    O  
ATOM   1933  H1  HOH B 638      18.741  11.886   4.619  1.00  0.00      B    H  
ATOM   1934  H2  HOH B 638      19.233  13.415   4.911  1.00  0.00      B    H  
ATOM   1935  O   HOH B 639       0.608  21.021  34.269  1.00  0.00      B    O  
ATOM   1936  H1  HOH B 639       1.282  21.718  34.205  1.00  0.00      B    H  
ATOM   1937  H2  HOH B 639       0.545  20.589  33.373  1.00  0.00      B    H  
ATOM   1938  O   HOH B 640       3.013  13.162  15.985  1.00  0.00      B    O  
ATOM   1939  H1  HOH B 640       2.691  12.322  15.480  1.00  0.00      B    H  
ATOM   1940  H2  HOH B 640       2.303  13.936  15.844  1.00  0.00      B    H  
ATOM   1941  O   HOH B 641      13.465  34.370  36.292  1.00  0.00      B    O  
ATOM   1942  H1  HOH B 641      14.036  34.922  35.664  1.00  0.00      B    H  
ATOM   1943  H2  HOH B 641      13.912  34.262  37.201  1.00  0.00      B    H  
ATOM   1944  O   HOH B 642       0.890   2.482   8.445  1.00  0.00      B    O  
ATOM   1945  H1  HOH B 642       1.066   2.684   7.412  1.00  0.00      B    H  
ATOM   1946  H2  HOH B 642       1.726   2.050   8.842  1.00  0.00      B    H  
ATOM   1947  O   HOH B 643      24.358  20.495  10.267  1.00  0.00      B    O  
ATOM   1948  H1  HOH B 643      24.233  20.495  11.301  1.00  0.00      B    H  
ATOM   1949  H2  HOH B 643      23.632  19.924   9.870  1.00  0.00      B    H  
ATOM   1950  O   HOH B 644       3.928  16.406  18.716  1.00  0.00      B    O  
ATOM   1951  H1  HOH B 644       3.734  16.837  17.824  1.00  0.00      B    H  
ATOM   1952  H2  HOH B 644       3.156  15.836  18.977  1.00  0.00      B    H  
ATOM   1953  O   HOH B 645      13.726  37.979  27.943  1.00  0.00      B    O  
ATOM   1954  H1  HOH B 645      14.048  37.200  27.439  1.00  0.00      B    H  
ATOM   1955  H2  HOH B 645      14.353  38.720  27.750  1.00  0.00      B    H  
ATOM   1956  O   HOH B 646       9.707  29.310   8.292  1.00  0.00      B    O  
ATOM   1957  H1  HOH B 646       9.987  28.643   7.488  1.00  0.00      B    H  
ATOM   1958  H2  HOH B 646       9.897  28.765   9.160  1.00  0.00      B    H  
ATOM   1959  O   HOH B 647       0.262  29.545  24.234  1.00  0.00      B    O  
ATOM   1960  H1  HOH B 647       0.128  28.508  24.160  1.00  0.00      B    H  
ATOM   1961  H2  HOH B 647       0.349  30.018  23.333  1.00  0.00      B    H  
ATOM   1962  O   HOH B 648      27.174  17.246  29.721  1.00  0.00      B    O  
ATOM   1963  H1  HOH B 648      27.140  17.327  30.762  1.00  0.00      B    H  
ATOM   1964  H2  HOH B 648      27.398  18.192  29.438  1.00  0.00      B    H  
ATOM   1965  O   HOH B 649       9.100  12.629  35.093  1.00  0.00      B    O  
ATOM   1966  H1  HOH B 649       9.645  12.086  35.753  1.00  0.00      B    H  
ATOM   1967  H2  HOH B 649       9.382  12.350  34.180  1.00  0.00      B    H  
ATOM   1968  O   HOH B 650       0.914  32.861   7.938  1.00  0.00      B    O  
ATOM   1969  H1  HOH B 650       1.298  31.952   7.873  1.00  0.00      B    H  
ATOM   1970  H2  HOH B 650       1.341  33.384   7.206  1.00  0.00      B    H  
ATOM   1971  O   HOH B 651       8.105  23.414  37.976  1.00  0.00      B    O  
ATOM   1972  H1  HOH B 651       8.224  22.446  38.356  1.00  0.00      B    H  
ATOM   1973  H2  HOH B 651       8.787  23.499  37.251  1.00  0.00      B    H  
ATOM   1974  O   HOH B 652      29.705  14.301   0.431  1.00  0.00      B    O  
ATOM   1975  H1  HOH B 652      29.155  15.141   0.527  1.00  0.00      B    H  
ATOM   1976  H2  HOH B 652      30.058  14.061   1.393  1.00  0.00      B    H  
ATOM   1977  O   HOH B 653      31.921  25.531  29.388  1.00  0.00      B    O  
ATOM   1978  H1  HOH B 653      32.779  24.995  29.383  1.00  0.00      B    H  
ATOM   1979  H2  HOH B 653      32.062  26.164  30.147  1.00  0.00      B    H  
ATOM   1980  O   HOH B 654       3.656   0.297  25.847  1.00  0.00      B    O  
ATOM   1981  H1  HOH B 654       4.026  -0.271  25.095  1.00  0.00      B    H  
ATOM   1982  H2  HOH B 654       2.660   0.254  25.745  1.00  0.00      B    H  
ATOM   1983  O   HOH B 655       1.061  36.621   3.749  1.00  0.00      B    O  
ATOM   1984  H1  HOH B 655       0.233  36.023   3.906  1.00  0.00      B    H  
ATOM   1985  H2  HOH B 655       1.176  36.753   2.751  1.00  0.00      B    H  
ATOM   1986  O   HOH B 656      26.168  11.164  32.283  1.00  0.00      B    O  
ATOM   1987  H1  HOH B 656      27.159  11.200  32.263  1.00  0.00      B    H  
ATOM   1988  H2  HOH B 656      25.966  11.993  32.907  1.00  0.00      B    H  
ATOM   1989  O   HOH B 657      13.763  36.850  22.254  1.00  0.00      B    O  
ATOM   1990  H1  HOH B 657      13.941  36.371  23.111  1.00  0.00      B    H  
ATOM   1991  H2  HOH B 657      14.534  36.665  21.654  1.00  0.00      B    H  
ATOM   1992  O   HOH B 658      32.655  16.407  12.356  1.00  0.00      B    O  
ATOM   1993  H1  HOH B 658      31.859  15.896  12.687  1.00  0.00      B    H  
ATOM   1994  H2  HOH B 658      32.230  17.152  11.735  1.00  0.00      B    H  
ATOM   1995  O   HOH B 659      19.200  20.802  24.797  1.00  0.00      B    O  
ATOM   1996  H1  HOH B 659      18.249  20.830  24.287  1.00  0.00      B    H  
ATOM   1997  H2  HOH B 659      19.537  19.814  24.713  1.00  0.00      B    H  
ATOM   1998  O   HOH B 660       3.902  35.107  28.725  1.00  0.00      B    O  
ATOM   1999  H1  HOH B 660       3.415  35.335  29.552  1.00  0.00      B    H  
ATOM   2000  H2  HOH B 660       3.381  35.655  27.992  1.00  0.00      B    H  
ATOM   2001  O   HOH B 661      21.913  35.554  26.109  1.00  0.00      B    O  
ATOM   2002  H1  HOH B 661      22.633  35.202  25.486  1.00  0.00      B    H  
ATOM   2003  H2  HOH B 661      21.360  34.791  26.541  1.00  0.00      B    H  
ATOM   2004  O   HOH B 662       4.406  34.613   3.102  1.00  0.00      B    O  
ATOM   2005  H1  HOH B 662       5.345  34.707   2.718  1.00  0.00      B    H  
ATOM   2006  H2  HOH B 662       4.081  35.555   3.314  1.00  0.00      B    H  
ATOM   2007  O   HOH B 663      38.428  35.533  32.368  1.00  0.00      B    O  
ATOM   2008  H1  HOH B 663      37.708  36.076  31.869  1.00  0.00      B    H  
ATOM   2009  H2  HOH B 663      38.144  34.603  32.526  1.00  0.00      B    H  
ATOM   2010  O   HOH B 664      31.391  33.556  18.834  1.00  0.00      B    O  
ATOM   2011  H1  HOH B 664      30.421  33.593  18.579  1.00  0.00      B    H  
ATOM   2012  H2  HOH B 664      31.474  32.791  19.551  1.00  0.00      B    H  
ATOM   2013  O   HOH B 665      10.676  10.478  25.284  1.00  0.00      B    O  
ATOM   2014  H1  HOH B 665      10.808  10.859  26.212  1.00  0.00      B    H  
ATOM   2015  H2  HOH B 665      11.063   9.508  25.313  1.00  0.00      B    H  
ATOM   2016  O   HOH B 666      15.594  30.207  22.972  1.00  0.00      B    O  
ATOM   2017  H1  HOH B 666      15.709  29.231  23.219  1.00  0.00      B    H  
ATOM   2018  H2  HOH B 666      14.949  30.128  22.191  1.00  0.00      B    H  
ATOM   2019  O   HOH B 667      21.385  16.132  30.248  1.00  0.00      B    O  
ATOM   2020  H1  HOH B 667      21.822  15.603  31.005  1.00  0.00      B    H  
ATOM   2021  H2  HOH B 667      20.416  15.936  30.219  1.00  0.00      B    H  
ATOM   2022  O   HOH B 668      33.772  25.788  14.291  1.00  0.00      B    O  
ATOM   2023  H1  HOH B 668      34.285  26.188  15.054  1.00  0.00      B    H  
ATOM   2024  H2  HOH B 668      32.801  25.824  14.500  1.00  0.00      B    H  
ATOM   2025  O   HOH B 669       0.590  36.619  23.507  1.00  0.00      B    O  
ATOM   2026  H1  HOH B 669       1.593  36.579  23.779  1.00  0.00      B    H  
ATOM   2027  H2  HOH B 669       0.391  37.507  23.080  1.00  0.00      B    H  
ATOM   2028  O   HOH B 670      26.108   1.452  14.075  1.00  0.00      B    O  
ATOM   2029  H1  HOH B 670      25.126   1.313  13.902  1.00  0.00      B    H  
ATOM   2030  H2  HOH B 670      26.645   1.468  13.206  1.00  0.00      B    H  
ATOM   2031  O   HOH B 671       0.009  20.253  28.161  1.00  0.00      B    O  
ATOM   2032  H1  HOH B 671       0.735  20.984  27.959  1.00  0.00      B    H  
ATOM   2033  H2  HOH B 671       0.177  19.471  27.479  1.00  0.00      B    H  
ATOM   2034  O   HOH B 672      32.335  17.183  28.648  1.00  0.00      B    O  
ATOM   2035  H1  HOH B 672      32.932  17.374  29.435  1.00  0.00      B    H  
ATOM   2036  H2  HOH B 672      32.366  16.211  28.487  1.00  0.00      B    H  
ATOM   2037  O   HOH B 673      38.017  19.031  14.921  1.00  0.00      B    O  
ATOM   2038  H1  HOH B 673      38.595  19.899  15.015  1.00  0.00      B    H  
ATOM   2039  H2  HOH B 673      37.066  19.327  14.736  1.00  0.00      B    H  
ATOM   2040  O   HOH B 674      33.043   0.696   5.119  1.00  0.00      B    O  
ATOM   2041  H1  HOH B 674      32.550  -0.172   5.274  1.00  0.00      B    H  
ATOM   2042  H2  HOH B 674      32.646   1.474   5.702  1.00  0.00      B    H  
ATOM   2043  O   HOH B 675      12.891   0.587  16.889  1.00  0.00      B    O  
ATOM   2044  H1  HOH B 675      13.803   0.794  17.352  1.00  0.00      B    H  
ATOM   2045  H2  HOH B 675      12.165   0.615  17.631  1.00  0.00      B    H  
ATOM   2046  O   HOH B 676      35.849  21.827  33.707  1.00  0.00      B    O  
ATOM   2047  H1  HOH B 676      35.507  21.294  34.518  1.00  0.00      B    H  
ATOM   2048  H2  HOH B 676      35.358  22.694  33.639  1.00  0.00      B    H  
ATOM   2049  O   HOH B 677      22.171  23.715  25.969  1.00  0.00      B    O  
ATOM   2050  H1  HOH B 677      21.925  22.837  26.402  1.00  0.00      B    H  
ATOM   2051  H2  HOH B 677      21.534  23.838  25.212  1.00  0.00      B    H  
ATOM   2052  O   HOH B 678      25.403  20.675  30.873  1.00  0.00      B    O  
ATOM   2053  H1  HOH B 678      24.554  20.519  31.518  1.00  0.00      B    H  
ATOM   2054  H2  HOH B 678      25.855  21.542  31.179  1.00  0.00      B    H  
ATOM   2055  O   HOH B 679      31.485  25.035   3.343  1.00  0.00      B    O  
ATOM   2056  H1  HOH B 679      32.265  24.344   3.606  1.00  0.00      B    H  
ATOM   2057  H2  HOH B 679      31.891  25.536   2.593  1.00  0.00      B    H  
ATOM   2058  O   HOH B 680       6.349  19.222  37.719  1.00  0.00      B    O  
ATOM   2059  H1  HOH B 680       6.614  18.312  37.406  1.00  0.00      B    H  
ATOM   2060  H2  HOH B 680       5.387  19.321  37.819  1.00  0.00      B    H  
ATOM   2061  O   HOH B 681      35.030   8.535  31.457  1.00  0.00      B    O  
ATOM   2062  H1  HOH B 681      34.620   8.683  32.332  1.00  0.00      B    H  
ATOM   2063  H2  HOH B 681      35.250   7.545  31.351  1.00  0.00      B    H  
ATOM   2064  O   HOH B 682      30.349   3.471   8.312  1.00  0.00      B    O  
ATOM   2065  H1  HOH B 682      30.746   3.439   9.221  1.00  0.00      B    H  
ATOM   2066  H2  HOH B 682      29.543   4.147   8.231  1.00  0.00      B    H  
ATOM   2067  O   HOH B 683      18.218   2.285  18.297  1.00  0.00      B    O  
ATOM   2068  H1  HOH B 683      18.838   1.651  18.681  1.00  0.00      B    H  
ATOM   2069  H2  HOH B 683      18.444   3.115  18.841  1.00  0.00      B    H  
ATOM   2070  O   HOH B 684      34.334  29.796  19.697  1.00  0.00      B    O  
ATOM   2071  H1  HOH B 684      33.939  29.304  20.529  1.00  0.00      B    H  
ATOM   2072  H2  HOH B 684      33.544  30.045  19.122  1.00  0.00      B    H  
ATOM   2073  O   HOH B 685      20.776  10.614   6.686  1.00  0.00      B    O  
ATOM   2074  H1  HOH B 685      20.376  11.488   6.370  1.00  0.00      B    H  
ATOM   2075  H2  HOH B 685      21.534  10.321   6.052  1.00  0.00      B    H  
ATOM   2076  O   HOH B 686       7.515  21.604  28.815  1.00  0.00      B    O  
ATOM   2077  H1  HOH B 686       7.152  22.574  28.634  1.00  0.00      B    H  
ATOM   2078  H2  HOH B 686       8.470  21.535  28.435  1.00  0.00      B    H  
ATOM   2079  O   HOH B 687       9.745   8.075   1.225  1.00  0.00      B    O  
ATOM   2080  H1  HOH B 687       9.700   7.157   0.763  1.00  0.00      B    H  
ATOM   2081  H2  HOH B 687       9.139   8.673   0.708  1.00  0.00      B    H  
ATOM   2082  O   HOH B 688      16.168  19.527   2.767  1.00  0.00      B    O  
ATOM   2083  H1  HOH B 688      15.204  19.493   3.021  1.00  0.00      B    H  
ATOM   2084  H2  HOH B 688      16.662  20.331   3.195  1.00  0.00      B    H  
ATOM   2085  O   HOH B 689      26.913  22.137  13.869  1.00  0.00      B    O  
ATOM   2086  H1  HOH B 689      27.706  22.664  14.144  1.00  0.00      B    H  
ATOM   2087  H2  HOH B 689      26.889  21.246  14.322  1.00  0.00      B    H  
ATOM   2088  O   HOH B 690       9.329  31.223   6.356  1.00  0.00      B    O  
ATOM   2089  H1  HOH B 690       8.477  31.722   6.103  1.00  0.00      B    H  
ATOM   2090  H2  HOH B 690       9.088  30.502   7.010  1.00  0.00      B    H  
ATOM   2091  O   HOH B 691      32.124  35.136   0.319  1.00  0.00      B    O  
ATOM   2092  H1  HOH B 691      31.988  36.112   0.121  1.00  0.00      B    H  
ATOM   2093  H2  HOH B 691      31.222  34.635   0.088  1.00  0.00      B    H  
ATOM   2094  O   HOH B 692      19.676  25.675   3.506  1.00  0.00      B    O  
ATOM   2095  H1  HOH B 692      20.215  26.467   3.168  1.00  0.00      B    H  
ATOM   2096  H2  HOH B 692      19.407  25.854   4.552  1.00  0.00      B    H  
ATOM   2097  O   HOH B 693       0.367   5.759  21.220  1.00  0.00      B    O  
ATOM   2098  H1  HOH B 693       0.099   5.608  20.211  1.00  0.00      B    H  
ATOM   2099  H2  HOH B 693      -0.299   6.384  21.638  1.00  0.00      B    H  
ATOM   2100  O   HOH B 694      34.003  17.713  30.564  1.00  0.00      B    O  
ATOM   2101  H1  HOH B 694      34.222  17.300  31.491  1.00  0.00      B    H  
ATOM   2102  H2  HOH B 694      33.592  18.655  30.696  1.00  0.00      B    H  
ATOM   2103  O   HOH B 695      21.530  11.800  33.214  1.00  0.00      B    O  
ATOM   2104  H1  HOH B 695      20.539  11.741  33.339  1.00  0.00      B    H  
ATOM   2105  H2  HOH B 695      21.944  11.958  34.109  1.00  0.00      B    H  
ATOM   2106  O   HOH B 696      17.299   8.408   7.135  1.00  0.00      B    O  
ATOM   2107  H1  HOH B 696      16.617   8.171   6.409  1.00  0.00      B    H  
ATOM   2108  H2  HOH B 696      17.340   9.406   7.294  1.00  0.00      B    H  
ATOM   2109  O   HOH B 697      28.473  36.713   1.102  1.00  0.00      B    O  
ATOM   2110  H1  HOH B 697      27.711  36.167   0.608  1.00  0.00      B    H  
ATOM   2111  H2  HOH B 697      28.943  36.048   1.670  1.00  0.00      B    H  
ATOM   2112  O   HOH B 698       0.158   8.523  36.692  1.00  0.00      B    O  
ATOM   2113  H1  HOH B 698      -0.424   8.980  36.008  1.00  0.00      B    H  
ATOM   2114  H2  HOH B 698       0.425   7.593  36.441  1.00  0.00      B    H  
ATOM   2115  O   HOH B 699      28.848  19.538  36.400  1.00  0.00      B    O  
ATOM   2116  H1  HOH B 699      28.806  19.190  35.462  1.00  0.00      B    H  
ATOM   2117  H2  HOH B 699      29.702  20.036  36.433  1.00  0.00      B    H  
ATOM   2118  O   HOH B 700      35.269  21.222  11.955  1.00  0.00      B    O  
ATOM   2119  H1  HOH B 700      35.015  22.135  12.225  1.00  0.00      B    H  
ATOM   2120  H2  HOH B 700      36.071  21.189  11.283  1.00  0.00      B    H  
ATOM   2121  O   HOH B 701      36.818  28.231  22.289  1.00  0.00      B    O  
ATOM   2122  H1  HOH B 701      37.689  27.706  22.512  1.00  0.00      B    H  
ATOM   2123  H2  HOH B 701      36.052  27.629  22.428  1.00  0.00      B    H  
ATOM   2124  O   HOH B 702      36.568  33.277   1.705  1.00  0.00      B    O  
ATOM   2125  H1  HOH B 702      37.241  33.848   2.167  1.00  0.00      B    H  
ATOM   2126  H2  HOH B 702      35.760  33.140   2.312  1.00  0.00      B    H  
ATOM   2127  O   HOH B 703      18.833   5.332   3.763  1.00  0.00      B    O  
ATOM   2128  H1  HOH B 703      19.468   5.230   4.547  1.00  0.00      B    H  
ATOM   2129  H2  HOH B 703      18.928   4.556   3.131  1.00  0.00      B    H  
ATOM   2130  O   HOH B 704       0.080  26.950  23.528  1.00  0.00      B    O  
ATOM   2131  H1  HOH B 704      -0.335  26.102  23.219  1.00  0.00      B    H  
ATOM   2132  H2  HOH B 704       1.049  26.859  23.295  1.00  0.00      B    H  
ATOM   2133  O   HOH B 705      25.093   4.812  22.215  1.00  0.00      B    O  
ATOM   2134  H1  HOH B 705      25.941   5.302  22.568  1.00  0.00      B    H  
ATOM   2135  H2  HOH B 705      24.916   4.927  21.220  1.00  0.00      B    H  
ATOM   2136  O   HOH B 706      25.453  21.507  35.355  1.00  0.00      B    O  
ATOM   2137  H1  HOH B 706      26.159  22.112  34.902  1.00  0.00      B    H  
ATOM   2138  H2  HOH B 706      25.932  20.799  35.928  1.00  0.00      B    H  
ATOM   2139  O   HOH B 707       4.998  16.714   3.178  1.00  0.00      B    O  
ATOM   2140  H1  HOH B 707       4.218  16.448   3.779  1.00  0.00      B    H  
ATOM   2141  H2  HOH B 707       5.318  15.885   2.686  1.00  0.00      B    H  
ATOM   2142  O   HOH B 708      24.613  35.423   8.599  1.00  0.00      B    O  
ATOM   2143  H1  HOH B 708      23.789  35.184   8.018  1.00  0.00      B    H  
ATOM   2144  H2  HOH B 708      25.066  36.250   8.131  1.00  0.00      B    H  
ATOM   2145  O   HOH B 709      13.450  13.985  20.224  1.00  0.00      B    O  
ATOM   2146  H1  HOH B 709      14.103  13.524  20.788  1.00  0.00      B    H  
ATOM   2147  H2  HOH B 709      13.411  13.503  19.329  1.00  0.00      B    H  
ATOM   2148  O   HOH B 710      18.728  14.674  17.590  1.00  0.00      B    O  
ATOM   2149  H1  HOH B 710      18.028  15.310  17.921  1.00  0.00      B    H  
ATOM   2150  H2  HOH B 710      19.056  14.149  18.428  1.00  0.00      B    H  
ATOM   2151  O   HOH B 711      14.908  22.545  27.963  1.00  0.00      B    O  
ATOM   2152  H1  HOH B 711      15.528  23.026  28.660  1.00  0.00      B    H  
ATOM   2153  H2  HOH B 711      14.449  21.784  28.443  1.00  0.00      B    H  
ATOM   2154  O   HOH B 712      29.414  28.355  39.063  1.00  0.00      B    O  
ATOM   2155  H1  HOH B 712      30.067  28.618  39.793  1.00  0.00      B    H  
ATOM   2156  H2  HOH B 712      29.907  28.596  38.205  1.00  0.00      B    H  
ATOM   2157  O   HOH B 713      38.333  29.100   1.884  1.00  0.00      B    O  
ATOM   2158  H1  HOH B 713      38.051  29.959   1.365  1.00  0.00      B    H  
ATOM   2159  H2  HOH B 713      39.186  28.716   1.490  1.00  0.00      B    H  
ATOM   2160  O   HOH B 714       4.664  39.390  31.991  1.00  0.00      B    O  
ATOM   2161  H1  HOH B 714       5.306  38.985  31.332  1.00  0.00      B    H  
ATOM   2162  H2  HOH B 714       4.443  38.672  32.665  1.00  0.00      B    H  
ATOM   2163  O   HOH B 715       9.700  37.201  26.257  1.00  0.00      B    O  
ATOM   2164  H1  HOH B 715      10.424  37.369  25.572  1.00  0.00      B    H  
ATOM   2165  H2  HOH B 715       9.962  36.350  26.746  1.00  0.00      B    H  
ATOM   2166  O   HOH B 716      20.306  19.095  35.693  1.00  0.00      B    O  
ATOM   2167  H1  HOH B 716      19.319  19.272  35.443  1.00  0.00      B    H  
ATOM   2168  H2  HOH B 716      20.685  18.491  34.913  1.00  0.00      B    H  
ATOM   2169  O   HOH B 717      14.468   0.499   3.160  1.00  0.00      B    O  
ATOM   2170  H1  HOH B 717      14.968  -0.227   3.631  1.00  0.00      B    H  
ATOM   2171  H2  HOH B 717      13.948   0.114   2.359  1.00  0.00      B    H  
ATOM   2172  O   HOH B 718      21.112   7.566  19.961  1.00  0.00      B    O  
ATOM   2173  H1  HOH B 718      21.741   8.290  19.798  1.00  0.00      B    H  
ATOM   2174  H2  HOH B 718      20.444   7.515  19.234  1.00  0.00      B    H  
ATOM   2175  O   HOH B 719      36.130  39.251  22.349  1.00  0.00      B    O  
ATOM   2176  H1  HOH B 719      35.660  38.478  21.932  1.00  0.00      B    H  
ATOM   2177  H2  HOH B 719      35.485  39.620  23.054  1.00  0.00      B    H  
ATOM   2178  O   HOH B 720      16.295  15.105  30.609  1.00  0.00      B    O  
ATOM   2179  H1  HOH B 720      16.483  14.735  31.536  1.00  0.00      B    H  
ATOM   2180  H2  HOH B 720      17.159  15.156  30.074  1.00  0.00      B    H  
ATOM   2181  O   HOH B 721      25.265  11.982   1.107  1.00  0.00      B    O  
ATOM   2182  H1  HOH B 721      25.898  11.325   0.779  1.00  0.00      B    H  
ATOM   2183  H2  HOH B 721      25.280  12.736   0.512  1.00  0.00      B    H  
ATOM   2184  O   HOH B 722       7.696  27.798  31.793  1.00  0.00      B    O  
ATOM   2185  H1  HOH B 722       7.573  27.784  32.800  1.00  0.00      B    H  
ATOM   2186  H2  HOH B 722       6.797  27.917  31.326  1.00  0.00      B    H  
ATOM   2187  O   HOH B 723       4.475  36.496   6.058  1.00  0.00      B    O  
ATOM   2188  H1  HOH B 723       4.081  37.152   5.408  1.00  0.00      B    H  
ATOM   2189  H2  HOH B 723       5.430  36.285   5.746  1.00  0.00      B    H  
ATOM   2190  O   HOH B 724      31.730  19.076  37.286  1.00  0.00      B    O  
ATOM   2191  H1  HOH B 724      31.866  19.785  37.929  1.00  0.00      B    H  
ATOM   2192  H2  HOH B 724      32.167  19.300  36.379  1.00  0.00      B    H  
ATOM   2193  O   HOH B 725      31.785  24.643  23.899  1.00  0.00      B    O  
ATOM   2194  H1  HOH B 725      32.200  25.580  23.890  1.00  0.00      B    H  
ATOM   2195  H2  HOH B 725      32.557  23.959  23.717  1.00  0.00      B    H  
ATOM   2196  O   HOH B 726       9.998   2.112  30.731  1.00  0.00      B    O  
ATOM   2197  H1  HOH B 726      10.737   2.026  30.082  1.00  0.00      B    H  
ATOM   2198  H2  HOH B 726      10.290   1.668  31.558  1.00  0.00      B    H  
ATOM   2199  O   HOH B 727      37.635  25.547  36.140  1.00  0.00      B    O  
ATOM   2200  H1  HOH B 727      37.221  26.106  35.438  1.00  0.00      B    H  
ATOM   2201  H2  HOH B 727      38.494  26.034  36.397  1.00  0.00      B    H  
ATOM   2202  O   HOH B 728       5.024  28.105  33.599  1.00  0.00      B    O  
ATOM   2203  H1  HOH B 728       5.250  29.077  33.517  1.00  0.00      B    H  
ATOM   2204  H2  HOH B 728       4.570  27.767  32.717  1.00  0.00      B    H  
ATOM   2205  O   HOH B 729      16.078  18.089  32.324  1.00  0.00      B    O  
ATOM   2206  H1  HOH B 729      16.287  17.590  33.205  1.00  0.00      B    H  
ATOM   2207  H2  HOH B 729      15.181  18.473  32.449  1.00  0.00      B    H  
ATOM   2208  O   HOH B 730      29.492   6.619  34.387  1.00  0.00      B    O  
ATOM   2209  H1  HOH B 730      28.525   6.395  34.028  1.00  0.00      B    H  
ATOM   2210  H2  HOH B 730      29.389   7.105  35.266  1.00  0.00      B    H  
ATOM   2211  O   HOH B 731      30.426  21.665  24.992  1.00  0.00      B    O  
ATOM   2212  H1  HOH B 731      30.009  21.181  24.201  1.00  0.00      B    H  
ATOM   2213  H2  HOH B 731      30.298  22.660  24.800  1.00  0.00      B    H  
ATOM   2214  O   HOH B 732      10.807  20.915   2.027  1.00  0.00      B    O  
ATOM   2215  H1  HOH B 732       9.789  20.881   2.114  1.00  0.00      B    H  
ATOM   2216  H2  HOH B 732      11.238  20.979   2.915  1.00  0.00      B    H  
ATOM   2217  O   HOH B 733      17.294  31.505  25.942  1.00  0.00      B    O  
ATOM   2218  H1  HOH B 733      16.244  31.667  25.959  1.00  0.00      B    H  
ATOM   2219  H2  HOH B 733      17.680  31.265  25.047  1.00  0.00      B    H  
ATOM   2220  O   HOH B 734       4.462  27.142  21.599  1.00  0.00      B    O  
ATOM   2221  H1  HOH B 734       4.081  28.140  21.604  1.00  0.00      B    H  
ATOM   2222  H2  HOH B 734       5.442  27.206  21.938  1.00  0.00      B    H  
ATOM   2223  O   HOH B 735      25.178   2.714  17.961  1.00  0.00      B    O  
ATOM   2224  H1  HOH B 735      26.066   2.465  17.545  1.00  0.00      B    H  
ATOM   2225  H2  HOH B 735      24.418   2.160  17.539  1.00  0.00      B    H  
ATOM   2226  O   HOH B 736      17.319  21.754   3.598  1.00  0.00      B    O  
ATOM   2227  H1  HOH B 736      17.754  21.836   4.461  1.00  0.00      B    H  
ATOM   2228  H2  HOH B 736      17.309  22.648   3.160  1.00  0.00      B    H  
ATOM   2229  O   HOH B 737       2.292  11.965   4.100  1.00  0.00      B    O  
ATOM   2230  H1  HOH B 737       1.364  12.266   4.379  1.00  0.00      B    H  
ATOM   2231  H2  HOH B 737       2.350  11.094   4.654  1.00  0.00      B    H  
ATOM   2232  O   HOH B 738       1.427  19.163  24.333  1.00  0.00      B    O  
ATOM   2233  H1  HOH B 738       1.448  20.140  23.974  1.00  0.00      B    H  
ATOM   2234  H2  HOH B 738       2.385  19.077  24.712  1.00  0.00      B    H  
ATOM   2235  O   HOH B 739       1.919  30.066  12.549  1.00  0.00      B    O  
ATOM   2236  H1  HOH B 739       2.415  30.190  11.660  1.00  0.00      B    H  
ATOM   2237  H2  HOH B 739       2.597  29.793  13.261  1.00  0.00      B    H  
ATOM   2238  O   HOH B 740       2.029  21.644  23.318  1.00  0.00      B    O  
ATOM   2239  H1  HOH B 740       3.035  21.317  23.418  1.00  0.00      B    H  
ATOM   2240  H2  HOH B 740       2.029  22.400  22.659  1.00  0.00      B    H  
ATOM   2241  O   HOH B 741      29.558  26.593  33.816  1.00  0.00      B    O  
ATOM   2242  H1  HOH B 741      30.473  26.435  34.280  1.00  0.00      B    H  
ATOM   2243  H2  HOH B 741      29.370  27.560  33.769  1.00  0.00      B    H  
ATOM   2244  O   HOH B 742      19.982  15.268  11.125  1.00  0.00      B    O  
ATOM   2245  H1  HOH B 742      20.864  15.682  11.341  1.00  0.00      B    H  
ATOM   2246  H2  HOH B 742      19.989  14.345  11.601  1.00  0.00      B    H  
ATOM   2247  O   HOH B 743       7.063  22.568  10.186  1.00  0.00      B    O  
ATOM   2248  H1  HOH B 743       6.730  22.523   9.250  1.00  0.00      B    H  
ATOM   2249  H2  HOH B 743       8.075  22.687  10.206  1.00  0.00      B    H  
ATOM   2250  O   HOH B 744      18.277  28.035   1.227  1.00  0.00      B    O  
ATOM   2251  H1  HOH B 744      18.567  27.098   0.783  1.00  0.00      B    H  
ATOM   2252  H2  HOH B 744      17.536  27.792   1.818  1.00  0.00      B    H  
ATOM   2253  O   HOH B 745       0.482   3.751  33.583  1.00  0.00      B    O  
ATOM   2254  H1  HOH B 745       0.433   2.915  33.034  1.00  0.00      B    H  
ATOM   2255  H2  HOH B 745       0.783   3.558  34.513  1.00  0.00      B    H  
ATOM   2256  O   HOH B 746      31.655  35.644  11.664  1.00  0.00      B    O  
ATOM   2257  H1  HOH B 746      31.796  34.938  10.982  1.00  0.00      B    H  
ATOM   2258  H2  HOH B 746      30.946  35.274  12.292  1.00  0.00      B    H  
ATOM   2259  O   HOH B 747      23.316  24.615  29.475  1.00  0.00      B    O  
ATOM   2260  H1  HOH B 747      22.917  25.181  30.260  1.00  0.00      B    H  
ATOM   2261  H2  HOH B 747      23.092  23.627  29.682  1.00  0.00      B    H  
ATOM   2262  O   HOH B 748       7.161   5.347  27.350  1.00  0.00      B    O  
ATOM   2263  H1  HOH B 748       7.621   4.758  28.077  1.00  0.00      B    H  
ATOM   2264  H2  HOH B 748       7.214   4.823  26.486  1.00  0.00      B    H  
ATOM   2265  O   HOH B 749      38.593  10.981  29.535  1.00  0.00      B    O  
ATOM   2266  H1  HOH B 749      39.073  10.194  29.883  1.00  0.00      B    H  
ATOM   2267  H2  HOH B 749      37.669  10.939  29.999  1.00  0.00      B    H  
ATOM   2268  O   HOH B 750      21.805   4.331  30.840  1.00  0.00      B    O  
ATOM   2269  H1  HOH B 750      22.574   4.886  31.149  1.00  0.00      B    H  
ATOM   2270  H2  HOH B 750      22.071   3.371  31.088  1.00  0.00      B    H  
ATOM   2271  O   HOH B 751      29.204   9.212   2.296  1.00  0.00      B    O  
ATOM   2272  H1  HOH B 751      29.476   9.347   3.238  1.00  0.00      B    H  
ATOM   2273  H2  HOH B 751      28.365   8.661   2.291  1.00  0.00      B    H  
ATOM   2274  O   HOH B 752       7.951  33.622   9.105  1.00  0.00      B    O  
ATOM   2275  H1  HOH B 752       7.869  32.617   9.036  1.00  0.00      B    H  
ATOM   2276  H2  HOH B 752       8.900  33.764   9.446  1.00  0.00      B    H  
ATOM   2277  O   HOH B 753       7.762  15.193  15.882  1.00  0.00      B    O  
ATOM   2278  H1  HOH B 753       8.053  14.640  15.147  1.00  0.00      B    H  
ATOM   2279  H2  HOH B 753       8.325  14.922  16.675  1.00  0.00      B    H  
ATOM   2280  O   HOH B 754       1.323   1.162  36.542  1.00  0.00      B    O  
ATOM   2281  H1  HOH B 754       1.763   1.546  35.685  1.00  0.00      B    H  
ATOM   2282  H2  HOH B 754       0.773   1.955  36.864  1.00  0.00      B    H  
ATOM   2283  O   HOH B 755      29.888   6.467  17.754  1.00  0.00      B    O  
ATOM   2284  H1  HOH B 755      30.500   5.708  18.182  1.00  0.00      B    H  
ATOM   2285  H2  HOH B 755      29.106   6.023  17.290  1.00  0.00      B    H  
ATOM   2286  O   HOH B 756      32.003  37.442  36.345  1.00  0.00      B    O  
ATOM   2287  H1  HOH B 756      31.967  37.728  37.316  1.00  0.00      B    H  
ATOM   2288  H2  HOH B 756      32.744  38.019  35.922  1.00  0.00      B    H  
ATOM   2289  O   HOH B 757      34.149   7.501  26.587  1.00  0.00      B    O  
ATOM   2290  H1  HOH B 757      34.915   7.628  27.286  1.00  0.00      B    H  
ATOM   2291  H2  HOH B 757      34.356   8.149  25.865  1.00  0.00      B    H  
ATOM   2292  O   HOH B 758       4.353  27.397  14.405  1.00  0.00      B    O  
ATOM   2293  H1  HOH B 758       4.904  27.396  13.570  1.00  0.00      B    H  
ATOM   2294  H2  HOH B 758       4.972  27.145  15.136  1.00  0.00      B    H  
ATOM   2295  O   HOH B 759      38.481  14.596   5.612  1.00  0.00      B    O  
ATOM   2296  H1  HOH B 759      38.586  15.444   5.003  1.00  0.00      B    H  
ATOM   2297  H2  HOH B 759      38.330  13.828   4.993  1.00  0.00      B    H  
ATOM   2298  O   HOH B 760      22.442  22.098  29.811  1.00  0.00      B    O  
ATOM   2299  H1  HOH B 760      21.440  21.994  29.705  1.00  0.00      B    H  
ATOM   2300  H2  HOH B 760      22.913  21.250  29.431  1.00  0.00      B    H  
ATOM   2301  O   HOH B 761      10.884   3.536  34.568  1.00  0.00      B    O  
ATOM   2302  H1  HOH B 761      11.490   2.745  34.431  1.00  0.00      B    H  
ATOM   2303  H2  HOH B 761       9.934   3.335  34.182  1.00  0.00      B    H  
ATOM   2304  O   HOH B 762      31.430   4.916  30.824  1.00  0.00      B    O  
ATOM   2305  H1  HOH B 762      31.234   5.692  31.436  1.00  0.00      B    H  
ATOM   2306  H2  HOH B 762      30.840   4.231  31.166  1.00  0.00      B    H  
ATOM   2307  O   HOH B 763       6.965   2.048  10.682  1.00  0.00      B    O  
ATOM   2308  H1  HOH B 763       6.842   2.609  11.526  1.00  0.00      B    H  
ATOM   2309  H2  HOH B 763       7.952   1.737  10.625  1.00  0.00      B    H  
ATOM   2310  O   HOH B 764      11.154  22.560  25.533  1.00  0.00      B    O  
ATOM   2311  H1  HOH B 764      10.189  22.692  25.205  1.00  0.00      B    H  
ATOM   2312  H2  HOH B 764      11.757  22.243  24.737  1.00  0.00      B    H  
ATOM   2313  O   HOH B 765      29.844   7.547  36.885  1.00  0.00      B    O  
ATOM   2314  H1  HOH B 765      30.323   7.057  37.648  1.00  0.00      B    H  
ATOM   2315  H2  HOH B 765      29.569   8.411  37.346  1.00  0.00      B    H  
ATOM   2316  O   HOH B 766      33.288   8.529  11.078  1.00  0.00      B    O  
ATOM   2317  H1  HOH B 766      34.323   8.328  11.109  1.00  0.00      B    H  
ATOM   2318  H2  HOH B 766      33.078   9.264  11.792  1.00  0.00      B    H  
ATOM   2319  O   HOH B 767      24.614  37.032  15.210  1.00  0.00      B    O  
ATOM   2320  H1  HOH B 767      23.995  37.505  15.891  1.00  0.00      B    H  
ATOM   2321  H2  HOH B 767      25.487  36.913  15.702  1.00  0.00      B    H  
ATOM   2322  O   HOH B 768       4.603   8.113  28.526  1.00  0.00      B    O  
ATOM   2323  H1  HOH B 768       4.913   7.291  27.966  1.00  0.00      B    H  
ATOM   2324  H2  HOH B 768       5.196   8.926  28.297  1.00  0.00      B    H  
ATOM   2325  O   HOH B 769      26.906  20.658  37.781  1.00  0.00      B    O  
ATOM   2326  H1  HOH B 769      27.374  20.573  38.656  1.00  0.00      B    H  
ATOM   2327  H2  HOH B 769      27.474  20.196  37.091  1.00  0.00      B    H  
ATOM   2328  O   HOH B 770      21.065   1.943  10.880  1.00  0.00      B    O  
ATOM   2329  H1  HOH B 770      20.740   2.891  11.087  1.00  0.00      B    H  
ATOM   2330  H2  HOH B 770      20.607   1.298  11.422  1.00  0.00      B    H  
ATOM   2331  O   HOH B 771      10.260   4.646  16.759  1.00  0.00      B    O  
ATOM   2332  H1  HOH B 771      11.165   4.622  16.294  1.00  0.00      B    H  
ATOM   2333  H2  HOH B 771       9.872   5.542  16.555  1.00  0.00      B    H  
ATOM   2334  O   HOH B 772      14.224   7.634  37.308  1.00  0.00      B    O  
ATOM   2335  H1  HOH B 772      14.280   6.707  37.705  1.00  0.00      B    H  
ATOM   2336  H2  HOH B 772      14.486   7.555  36.356  1.00  0.00      B    H  
ATOM   2337  O   HOH B 773      29.852  21.289   2.247  1.00  0.00      B    O  
ATOM   2338  H1  HOH B 773      29.211  20.504   2.182  1.00  0.00      B    H  
ATOM   2339  H2  HOH B 773      29.351  22.141   2.695  1.00  0.00      B    H  
ATOM   2340  O   HOH B 774      29.652  31.945   4.313  1.00  0.00      B    O  
ATOM   2341  H1  HOH B 774      30.297  32.734   4.297  1.00  0.00      B    H  
ATOM   2342  H2  HOH B 774      29.108  31.970   5.150  1.00  0.00      B    H  
ATOM   2343  O   HOH B 775      22.460  38.051  16.872  1.00  0.00      B    O  
ATOM   2344  H1  HOH B 775      22.285  38.163  17.899  1.00  0.00      B    H  
ATOM   2345  H2  HOH B 775      21.891  37.248  16.573  1.00  0.00      B    H  
ATOM   2346  O   HOH B 776      29.725   6.872   5.994  1.00  0.00      B    O  
ATOM   2347  H1  HOH B 776      30.155   7.148   6.846  1.00  0.00      B    H  
ATOM   2348  H2  HOH B 776      30.360   6.510   5.270  1.00  0.00      B    H  
ATOM   2349  O   HOH B 777      18.610   0.655   0.666  1.00  0.00      B    O  
ATOM   2350  H1  HOH B 777      19.196   1.388   1.011  1.00  0.00      B    H  
ATOM   2351  H2  HOH B 777      17.671   0.871   0.933  1.00  0.00      B    H  
ATOM   2352  O   HOH B 778      36.425   7.980   3.876  1.00  0.00      B    O  
ATOM   2353  H1  HOH B 778      36.305   8.362   2.966  1.00  0.00      B    H  
ATOM   2354  H2  HOH B 778      37.215   7.336   3.861  1.00  0.00      B    H  
ATOM   2355  O   HOH B 779      24.051  36.027   1.143  1.00  0.00      B    O  
ATOM   2356  H1  HOH B 779      23.223  35.506   1.271  1.00  0.00      B    H  
ATOM   2357  H2  HOH B 779      23.872  36.683   0.372  1.00  0.00      B    H  
ATOM   2358  O   HOH B 780      12.272  26.396  29.336  1.00  0.00      B    O  
ATOM   2359  H1  HOH B 780      12.280  25.440  29.040  1.00  0.00      B    H  
ATOM   2360  H2  HOH B 780      13.168  26.861  29.006  1.00  0.00      B    H  
ATOM   2361  O   HOH B 781      19.586  23.283   0.771  1.00  0.00      B    O  
ATOM   2362  H1  HOH B 781      20.027  23.102   1.668  1.00  0.00      B    H  
ATOM   2363  H2  HOH B 781      19.499  22.449   0.245  1.00  0.00      B    H  
ATOM   2364  O   HOH B 782      33.501  36.472   7.520  1.00  0.00      B    O  
ATOM   2365  H1  HOH B 782      32.759  37.118   7.208  1.00  0.00      B    H  
ATOM   2366  H2  HOH B 782      34.184  37.085   8.056  1.00  0.00      B    H  
ATOM   2367  O   HOH B 783      29.617  11.553  31.919  1.00  0.00      B    O  
ATOM   2368  H1  HOH B 783      29.588  12.484  31.505  1.00  0.00      B    H  
ATOM   2369  H2  HOH B 783      29.322  10.944  31.194  1.00  0.00      B    H  
ATOM   2370  O   HOH B 784      27.577  10.873  24.934  1.00  0.00      B    O  
ATOM   2371  H1  HOH B 784      28.237  11.608  24.968  1.00  0.00      B    H  
ATOM   2372  H2  HOH B 784      27.778  10.281  25.734  1.00  0.00      B    H  
ATOM   2373  O   HOH B 785      24.136   0.898  27.440  1.00  0.00      B    O  
ATOM   2374  H1  HOH B 785      24.992   0.680  26.954  1.00  0.00      B    H  
ATOM   2375  H2  HOH B 785      24.109   0.439  28.369  1.00  0.00      B    H  
ATOM   2376  O   HOH B 786      18.644  26.692  21.490  1.00  0.00      B    O  
ATOM   2377  H1  HOH B 786      18.408  26.764  22.469  1.00  0.00      B    H  
ATOM   2378  H2  HOH B 786      19.562  27.079  21.396  1.00  0.00      B    H  
ATOM   2379  O   HOH B 787       9.701   7.321  16.968  1.00  0.00      B    O  
ATOM   2380  H1  HOH B 787      10.233   7.929  16.381  1.00  0.00      B    H  
ATOM   2381  H2  HOH B 787      10.081   7.454  17.889  1.00  0.00      B    H  
ATOM   2382  O   HOH B 788       3.478  18.594   6.536  1.00  0.00      B    O  
ATOM   2383  H1  HOH B 788       2.677  18.465   5.933  1.00  0.00      B    H  
ATOM   2384  H2  HOH B 788       3.578  19.615   6.715  1.00  0.00      B    H  
ATOM   2385  O   HOH B 789      16.531  23.578  30.085  1.00  0.00      B    O  
ATOM   2386  H1  HOH B 789      16.439  24.509  30.493  1.00  0.00      B    H  
ATOM   2387  H2  HOH B 789      16.318  22.940  30.832  1.00  0.00      B    H  
ATOM   2388  O   HOH B 790      27.372  22.371  20.747  1.00  0.00      B    O  
ATOM   2389  H1  HOH B 790      27.344  21.505  21.207  1.00  0.00      B    H  
ATOM   2390  H2  HOH B 790      27.920  22.300  19.932  1.00  0.00      B    H  
ATOM   2391  O   HOH B 791       5.476   2.511   8.499  1.00  0.00      B    O  
ATOM   2392  H1  HOH B 791       6.082   2.307   9.338  1.00  0.00      B    H  
ATOM   2393  H2  HOH B 791       5.746   3.437   8.198  1.00  0.00      B    H  
ATOM   2394  O   HOH B 792      25.075  35.229   4.863  1.00  0.00      B    O  
ATOM   2395  H1  HOH B 792      24.743  34.347   5.109  1.00  0.00      B    H  
ATOM   2396  H2  HOH B 792      24.746  35.489   3.933  1.00  0.00      B    H  
ATOM   2397  O   HOH B 793      12.282  13.632  23.435  1.00  0.00      B    O  
ATOM   2398  H1  HOH B 793      11.609  13.961  24.110  1.00  0.00      B    H  
ATOM   2399  H2  HOH B 793      11.855  12.848  22.971  1.00  0.00      B    H  
ATOM   2400  O   HOH B 794       2.846  16.921   8.726  1.00  0.00      B    O  
ATOM   2401  H1  HOH B 794       3.437  17.269   9.467  1.00  0.00      B    H  
ATOM   2402  H2  HOH B 794       3.060  17.470   7.849  1.00  0.00      B    H  
ATOM   2403  O   HOH B 795      26.185  18.173  10.163  1.00  0.00      B    O  
ATOM   2404  H1  HOH B 795      26.034  17.436  10.835  1.00  0.00      B    H  
ATOM   2405  H2  HOH B 795      25.387  18.132   9.535  1.00  0.00      B    H  
ATOM   2406  O   HOH B 796      35.681  21.669  31.120  1.00  0.00      B    O  
ATOM   2407  H1  HOH B 796      35.865  21.839  32.113  1.00  0.00      B    H  
ATOM   2408  H2  HOH B 796      36.271  20.959  30.720  1.00  0.00      B    H  
ATOM   2409  O   HOH B 797      18.145  38.015  10.908  1.00  0.00      B    O  
ATOM   2410  H1  HOH B 797      17.785  37.112  11.127  1.00  0.00      B    H  
ATOM   2411  H2  HOH B 797      18.978  37.863  10.257  1.00  0.00      B    H  
ATOM   2412  O   HOH B 798      32.842  23.830   8.917  1.00  0.00      B    O  
ATOM   2413  H1  HOH B 798      33.493  23.280   8.353  1.00  0.00      B    H  
ATOM   2414  H2  HOH B 798      32.009  23.311   9.007  1.00  0.00      B    H  
ATOM   2415  O   HOH B 799       3.752  22.687  29.713  1.00  0.00      B    O  
ATOM   2416  H1  HOH B 799       2.983  23.374  29.895  1.00  0.00      B    H  
ATOM   2417  H2  HOH B 799       3.735  21.954  30.421  1.00  0.00      B    H  
ATOM   2418  O   HOH B 800      26.623  30.885  36.023  1.00  0.00      B    O  
ATOM   2419  H1  HOH B 800      27.125  30.871  36.946  1.00  0.00      B    H  
ATOM   2420  H2  HOH B 800      26.588  31.889  35.679  1.00  0.00      B    H  
ATOM   2421  O   HOH B 801      26.909  15.070   6.497  1.00  0.00      B    O  
ATOM   2422  H1  HOH B 801      27.613  14.348   6.648  1.00  0.00      B    H  
ATOM   2423  H2  HOH B 801      26.399  14.759   5.656  1.00  0.00      B    H  
ATOM   2424  O   HOH B 802      19.910  32.966   8.217  1.00  0.00      B    O  
ATOM   2425  H1  HOH B 802      20.411  33.243   7.350  1.00  0.00      B    H  
ATOM   2426  H2  HOH B 802      18.937  32.763   8.007  1.00  0.00      B    H  
ATOM   2427  O   HOH B 803      27.466  16.977  32.476  1.00  0.00      B    O  
ATOM   2428  H1  HOH B 803      26.606  16.917  33.039  1.00  0.00      B    H  
ATOM   2429  H2  HOH B 803      28.180  17.399  33.033  1.00  0.00      B    H  
ATOM   2430  O   HOH B 804      13.752  27.318  18.220  1.00  0.00      B    O  
ATOM   2431  H1  HOH B 804      14.727  27.353  18.530  1.00  0.00      B    H  
ATOM   2432  H2  HOH B 804      13.702  27.765  17.365  1.00  0.00      B    H  
ATOM   2433  O   HOH B 805       7.618   4.170   6.359  1.00  0.00      B    O  
ATOM   2434  H1  HOH B 805       7.751   3.464   5.660  1.00  0.00      B    H  
ATOM   2435  H2  HOH B 805       8.505   4.212   6.846  1.00  0.00      B    H  
ATOM   2436  O   HOH B 806      24.357  15.614  22.493  1.00  0.00      B    O  
ATOM   2437  H1  HOH B 806      24.116  15.308  21.510  1.00  0.00      B    H  
ATOM   2438  H2  HOH B 806      24.554  14.785  23.026  1.00  0.00      B    H  
ATOM   2439  O   HOH B 807      25.622  12.588  18.887  1.00  0.00      B    O  
ATOM   2440  H1  HOH B 807      25.697  11.522  18.770  1.00  0.00      B    H  
ATOM   2441  H2  HOH B 807      26.500  12.965  19.234  1.00  0.00      B    H  
ATOM   2442  O   HOH B 808      33.381  20.803  16.269  1.00  0.00      B    O  
ATOM   2443  H1  HOH B 808      32.667  21.218  15.667  1.00  0.00      B    H  
ATOM   2444  H2  HOH B 808      33.023  20.602  17.200  1.00  0.00      B    H  
ATOM   2445  O   HOH B 809      28.090  16.965  36.864  1.00  0.00      B    O  
ATOM   2446  H1  HOH B 809      27.091  17.085  36.758  1.00  0.00      B    H  
ATOM   2447  H2  HOH B 809      28.422  17.944  36.834  1.00  0.00      B    H  
ATOM   2448  O   HOH B 810      31.854   9.626  28.912  1.00  0.00      B    O  
ATOM   2449  H1  HOH B 810      31.508  10.135  28.134  1.00  0.00      B    H  
ATOM   2450  H2  HOH B 810      32.080   8.690  28.615  1.00  0.00      B    H  
ATOM   2451  O   HOH B 811      29.341  21.466  18.143  1.00  0.00      B    O  
ATOM   2452  H1  HOH B 811      29.585  20.686  18.769  1.00  0.00      B    H  
ATOM   2453  H2  HOH B 811      29.339  21.146  17.171  1.00  0.00      B    H  
ATOM   2454  O   HOH B 812      28.178  29.668  22.278  1.00  0.00      B    O  
ATOM   2455  H1  HOH B 812      27.927  28.696  22.414  1.00  0.00      B    H  
ATOM   2456  H2  HOH B 812      29.185  29.875  22.153  1.00  0.00      B    H  
ATOM   2457  O   HOH B 813      18.653  18.873   1.242  1.00  0.00      B    O  
ATOM   2458  H1  HOH B 813      18.740  19.502   0.456  1.00  0.00      B    H  
ATOM   2459  H2  HOH B 813      17.735  19.045   1.603  1.00  0.00      B    H  
ATOM   2460  O   HOH B 814      29.869   2.411  13.880  1.00  0.00      B    O  
ATOM   2461  H1  HOH B 814      30.236   3.262  13.477  1.00  0.00      B    H  
ATOM   2462  H2  HOH B 814      29.783   1.841  13.114  1.00  0.00      B    H  
ATOM   2463  O   HOH B 815      25.837   8.876   3.261  1.00  0.00      B    O  
ATOM   2464  H1  HOH B 815      26.178   8.510   4.122  1.00  0.00      B    H  
ATOM   2465  H2  HOH B 815      26.097   8.268   2.496  1.00  0.00      B    H  
ATOM   2466  O   HOH B 816      17.675   5.946   0.585  1.00  0.00      B    O  
ATOM   2467  H1  HOH B 816      17.957   6.719   0.044  1.00  0.00      B    H  
ATOM   2468  H2  HOH B 816      16.769   6.154   0.984  1.00  0.00      B    H  
ATOM   2469  O   HOH B 817      29.975  31.439   8.167  1.00  0.00      B    O  
ATOM   2470  H1  HOH B 817      29.496  31.693   9.009  1.00  0.00      B    H  
ATOM   2471  H2  HOH B 817      30.019  30.425   8.071  1.00  0.00      B    H  
ATOM   2472  O   HOH B 818      15.806  13.322  15.337  1.00  0.00      B    O  
ATOM   2473  H1  HOH B 818      14.934  12.961  15.722  1.00  0.00      B    H  
ATOM   2474  H2  HOH B 818      16.394  12.486  15.209  1.00  0.00      B    H  
ATOM   2475  O   HOH B 819       3.977  20.206   3.378  1.00  0.00      B    O  
ATOM   2476  H1  HOH B 819       4.793  19.715   3.589  1.00  0.00      B    H  
ATOM   2477  H2  HOH B 819       3.250  19.568   3.654  1.00  0.00      B    H  
ATOM   2478  O   HOH B 820      37.970  37.156   1.265  1.00  0.00      B    O  
ATOM   2479  H1  HOH B 820      38.188  38.056   1.680  1.00  0.00      B    H  
ATOM   2480  H2  HOH B 820      37.105  36.773   1.748  1.00  0.00      B    H  
ATOM   2481  O   HOH B 821      24.820   7.005  11.880  1.00  0.00      B    O  
ATOM   2482  H1  HOH B 821      24.572   6.960  12.829  1.00  0.00      B    H  
ATOM   2483  H2  HOH B 821      23.995   6.792  11.371  1.00  0.00      B    H  
ATOM   2484  O   HOH B 822       2.844   4.760   4.464  1.00  0.00      B    O  
ATOM   2485  H1  HOH B 822       3.631   4.967   3.832  1.00  0.00      B    H  
ATOM   2486  H2  HOH B 822       3.200   4.173   5.209  1.00  0.00      B    H  
ATOM   2487  O   HOH B 823      26.324   4.918  19.492  1.00  0.00      B    O  
ATOM   2488  H1  HOH B 823      27.120   4.426  19.944  1.00  0.00      B    H  
ATOM   2489  H2  HOH B 823      25.850   4.252  18.896  1.00  0.00      B    H  
ATOM   2490  O   HOH B 824      14.385  12.877   6.247  1.00  0.00      B    O  
ATOM   2491  H1  HOH B 824      13.945  12.430   7.062  1.00  0.00      B    H  
ATOM   2492  H2  HOH B 824      14.428  13.815   6.578  1.00  0.00      B    H  
ATOM   2493  O   HOH B 825      27.525   5.447  16.656  1.00  0.00      B    O  
ATOM   2494  H1  HOH B 825      27.727   4.443  16.387  1.00  0.00      B    H  
ATOM   2495  H2  HOH B 825      26.845   5.351  17.457  1.00  0.00      B    H  
ATOM   2496  O   HOH B 826      19.986  29.630   2.415  1.00  0.00      B    O  
ATOM   2497  H1  HOH B 826      20.282  30.565   2.068  1.00  0.00      B    H  
ATOM   2498  H2  HOH B 826      19.284  29.235   1.766  1.00  0.00      B    H  
ATOM   2499  O   HOH B 827       2.645  24.093  25.537  1.00  0.00      B    O  
ATOM   2500  H1  HOH B 827       3.464  23.520  25.450  1.00  0.00      B    H  
ATOM   2501  H2  HOH B 827       2.749  24.773  24.813  1.00  0.00      B    H  
ATOM   2502  O   HOH B 828       8.692  31.529  11.666  1.00  0.00      B    O  
ATOM   2503  H1  HOH B 828       9.035  30.693  12.128  1.00  0.00      B    H  
ATOM   2504  H2  HOH B 828       9.488  32.153  11.728  1.00  0.00      B    H  
ATOM   2505  O   HOH B 829      21.502  30.969   9.209  1.00  0.00      B    O  
ATOM   2506  H1  HOH B 829      21.337  30.870  10.163  1.00  0.00      B    H  
ATOM   2507  H2  HOH B 829      20.946  31.753   8.953  1.00  0.00      B    H  
ATOM   2508  O   HOH B 830       3.420  22.992   3.586  1.00  0.00      B    O  
ATOM   2509  H1  HOH B 830       2.480  23.080   3.254  1.00  0.00      B    H  
ATOM   2510  H2  HOH B 830       3.672  21.987   3.604  1.00  0.00      B    H  
ATOM   2511  O   HOH B 831       5.209  13.367  28.495  1.00  0.00      B    O  
ATOM   2512  H1  HOH B 831       4.599  12.810  29.107  1.00  0.00      B    H  
ATOM   2513  H2  HOH B 831       5.888  13.784  29.073  1.00  0.00      B    H  
ATOM   2514  O   HOH B 832       1.376  14.697  30.516  1.00  0.00      B    O  
ATOM   2515  H1  HOH B 832       1.375  14.257  29.538  1.00  0.00      B    H  
ATOM   2516  H2  HOH B 832       1.358  15.642  30.410  1.00  0.00      B    H  
ATOM   2517  O   HOH B 833       6.942  32.199   1.853  1.00  0.00      B    O  
ATOM   2518  H1  HOH B 833       7.639  31.758   2.467  1.00  0.00      B    H  
ATOM   2519  H2  HOH B 833       5.974  31.977   2.078  1.00  0.00      B    H  
ATOM   2520  O   HOH B 834      25.554  11.014  23.178  1.00  0.00      B    O  
ATOM   2521  H1  HOH B 834      25.255  10.033  23.014  1.00  0.00      B    H  
ATOM   2522  H2  HOH B 834      26.204  10.971  23.916  1.00  0.00      B    H  
ATOM   2523  O   HOH B 835       0.812   6.890  32.849  1.00  0.00      B    O  
ATOM   2524  H1  HOH B 835       0.894   6.156  33.492  1.00  0.00      B    H  
ATOM   2525  H2  HOH B 835      -0.165   7.108  32.671  1.00  0.00      B    H  
ATOM   2526  O   HOH B 836      31.270  19.110  13.843  1.00  0.00      B    O  
ATOM   2527  H1  HOH B 836      32.043  18.659  14.263  1.00  0.00      B    H  
ATOM   2528  H2  HOH B 836      31.704  19.771  13.166  1.00  0.00      B    H  
ATOM   2529  O   HOH B 837      36.080   5.976  30.448  1.00  0.00      B    O  
ATOM   2530  H1  HOH B 837      36.745   5.336  31.012  1.00  0.00      B    H  
ATOM   2531  H2  HOH B 837      35.384   5.459  30.002  1.00  0.00      B    H  
ATOM   2532  O   HOH B 838      14.532  23.844   2.798  1.00  0.00      B    O  
ATOM   2533  H1  HOH B 838      15.495  23.672   2.563  1.00  0.00      B    H  
ATOM   2534  H2  HOH B 838      14.462  23.856   3.814  1.00  0.00      B    H  
ATOM   2535  O   HOH B 839       2.762  22.605  33.441  1.00  0.00      B    O  
ATOM   2536  H1  HOH B 839       2.721  21.877  32.741  1.00  0.00      B    H  
ATOM   2537  H2  HOH B 839       2.553  23.415  32.886  1.00  0.00      B    H  
ATOM   2538  O   HOH B 840      17.349  22.948  11.066  1.00  0.00      B    O  
ATOM   2539  H1  HOH B 840      17.849  22.251  11.642  1.00  0.00      B    H  
ATOM   2540  H2  HOH B 840      16.444  22.503  10.917  1.00  0.00      B    H  
ATOM   2541  O   HOH B 841      25.583  10.025  18.146  1.00  0.00      B    O  
ATOM   2542  H1  HOH B 841      25.625  10.077  17.164  1.00  0.00      B    H  
ATOM   2543  H2  HOH B 841      25.433   9.083  18.324  1.00  0.00      B    H  
ATOM   2544  O   HOH B 842       4.905  11.157  30.776  1.00  0.00      B    O  
ATOM   2545  H1  HOH B 842       4.109  10.634  31.028  1.00  0.00      B    H  
ATOM   2546  H2  HOH B 842       5.294  10.794  29.919  1.00  0.00      B    H  
ATOM   2547  O   HOH B 843      28.774  36.280  26.885  1.00  0.00      B    O  
ATOM   2548  H1  HOH B 843      29.103  35.764  27.669  1.00  0.00      B    H  
ATOM   2549  H2  HOH B 843      29.433  37.097  26.773  1.00  0.00      B    H  
ATOM   2550  O   HOH B 844      19.944   0.277  33.097  1.00  0.00      B    O  
ATOM   2551  H1  HOH B 844      19.793  -0.452  32.409  1.00  0.00      B    H  
ATOM   2552  H2  HOH B 844      19.497   1.116  32.802  1.00  0.00      B    H  
ATOM   2553  O   HOH B 845      34.980   1.656  12.820  1.00  0.00      B    O  
ATOM   2554  H1  HOH B 845      34.564   2.112  13.602  1.00  0.00      B    H  
ATOM   2555  H2  HOH B 845      34.215   1.532  12.147  1.00  0.00      B    H  
ATOM   2556  O   HOH B 846      17.314  19.322  35.823  1.00  0.00      B    O  
ATOM   2557  H1  HOH B 846      17.266  18.543  36.487  1.00  0.00      B    H  
ATOM   2558  H2  HOH B 846      16.905  20.089  36.375  1.00  0.00      B    H  
ATOM   2559  O   HOH B 847      35.849   2.753   2.679  1.00  0.00      B    O  
ATOM   2560  H1  HOH B 847      35.574   1.914   3.232  1.00  0.00      B    H  
ATOM   2561  H2  HOH B 847      36.582   3.231   3.149  1.00  0.00      B    H  
ATOM   2562  O   HOH B 848      24.666  14.461  36.738  1.00  0.00      B    O  
ATOM   2563  H1  HOH B 848      24.575  15.413  36.580  1.00  0.00      B    H  
ATOM   2564  H2  HOH B 848      25.382  14.319  37.418  1.00  0.00      B    H  
ATOM   2565  O   HOH B 849      11.589   9.180   8.420  1.00  0.00      B    O  
ATOM   2566  H1  HOH B 849      12.167   9.991   8.513  1.00  0.00      B    H  
ATOM   2567  H2  HOH B 849      11.528   8.821   9.323  1.00  0.00      B    H  
ATOM   2568  O   HOH B 850      15.439   6.091   1.899  1.00  0.00      B    O  
ATOM   2569  H1  HOH B 850      15.045   6.985   1.660  1.00  0.00      B    H  
ATOM   2570  H2  HOH B 850      15.756   6.118   2.888  1.00  0.00      B    H  
ATOM   2571  O   HOH B 851      16.651   2.400   3.868  1.00  0.00      B    O  
ATOM   2572  H1  HOH B 851      16.003   1.628   3.718  1.00  0.00      B    H  
ATOM   2573  H2  HOH B 851      17.436   2.005   4.420  1.00  0.00      B    H  
ATOM   2574  O   HOH B 852      38.617  12.780  16.170  1.00  0.00      B    O  
ATOM   2575  H1  HOH B 852      37.930  13.229  15.515  1.00  0.00      B    H  
ATOM   2576  H2  HOH B 852      39.195  12.174  15.621  1.00  0.00      B    H  
ATOM   2577  O   HOH B 853       5.738   2.382  14.700  1.00  0.00      B    O  
ATOM   2578  H1  HOH B 853       6.488   2.991  14.503  1.00  0.00      B    H  
ATOM   2579  H2  HOH B 853       5.316   2.707  15.541  1.00  0.00      B    H  
ATOM   2580  O   HOH B 854       6.410  11.188   1.927  1.00  0.00      B    O  
ATOM   2581  H1  HOH B 854       5.892  10.507   1.303  1.00  0.00      B    H  
ATOM   2582  H2  HOH B 854       5.736  11.827   2.356  1.00  0.00      B    H  
ATOM   2583  O   HOH B 855      38.939   9.810   7.768  1.00  0.00      B    O  
ATOM   2584  H1  HOH B 855      38.402   9.318   8.355  1.00  0.00      B    H  
ATOM   2585  H2  HOH B 855      39.874   9.667   8.140  1.00  0.00      B    H  
ATOM   2586  O   HOH B 856      34.490   7.698  38.804  1.00  0.00      B    O  
ATOM   2587  H1  HOH B 856      35.178   8.399  38.424  1.00  0.00      B    H  
ATOM   2588  H2  HOH B 856      34.994   6.885  39.052  1.00  0.00      B    H  
ATOM   2589  O   HOH B 857       0.219  13.321  32.863  1.00  0.00      B    O  
ATOM   2590  H1  HOH B 857      -0.372  13.701  32.142  1.00  0.00      B    H  
ATOM   2591  H2  HOH B 857       0.805  14.039  33.307  1.00  0.00      B    H  
ATOM   2592  O   HOH B 858      18.821  17.701  10.625  1.00  0.00      B    O  
ATOM   2593  H1  HOH B 858      19.420  16.870  10.635  1.00  0.00      B    H  
ATOM   2594  H2  HOH B 858      18.888  17.973  11.630  1.00  0.00      B    H  
ATOM   2595  O   HOH B 859       4.515  25.123  19.595  1.00  0.00      B    O  
ATOM   2596  H1  HOH B 859       4.265  25.995  20.086  1.00  0.00      B    H  
ATOM   2597  H2  HOH B 859       3.924  25.120  18.733  1.00  0.00      B    H  
ATOM   2598  O   HOH B 860      26.386  35.231   0.281  1.00  0.00      B    O  
ATOM   2599  H1  HOH B 860      25.472  35.359   0.647  1.00  0.00      B    H  
ATOM   2600  H2  HOH B 860      26.303  35.245  -0.683  1.00  0.00      B    H  
ATOM   2601  O   HOH B 861      20.502  28.098  32.608  1.00  0.00      B    O  
ATOM   2602  H1  HOH B 861      19.866  27.351  32.566  1.00  0.00      B    H  
ATOM   2603  H2  HOH B 861      19.963  28.935  32.615  1.00  0.00      B    H  
ATOM   2604  O   HOH B 862      34.194  34.460  23.133  1.00  0.00      B    O  
ATOM   2605  H1  HOH B 862      34.422  34.586  24.086  1.00  0.00      B    H  
ATOM   2606  H2  HOH B 862      34.988  34.638  22.569  1.00  0.00      B    H  
ATOM   2607  O   HOH B 863      28.633  38.501  38.237  1.00  0.00      B    O  
ATOM   2608  H1  HOH B 863      28.245  38.141  37.319  1.00  0.00      B    H  
ATOM   2609  H2  HOH B 863      28.537  37.785  39.012  1.00  0.00      B    H  
ATOM   2610  O   HOH B 864      13.948   7.015  12.563  1.00  0.00      B    O  
ATOM   2611  H1  HOH B 864      12.942   6.845  12.709  1.00  0.00      B    H  
ATOM   2612  H2  HOH B 864      14.291   6.205  12.110  1.00  0.00      B    H  
ATOM   2613  O   HOH B 865      38.859  26.565  13.482  1.00  0.00      B    O  
ATOM   2614  H1  HOH B 865      39.343  26.631  12.594  1.00  0.00      B    H  
ATOM   2615  H2  HOH B 865      38.682  27.515  13.804  1.00  0.00      B    H  
ATOM   2616  O   HOH B 866      38.749   5.391   1.033  1.00  0.00      B    O  
ATOM   2617  H1  HOH B 866      37.914   5.186   0.509  1.00  0.00      B    H  
ATOM   2618  H2  HOH B 866      39.273   4.530   1.273  1.00  0.00      B    H  
ATOM   2619  O   HOH B 867      13.847  36.428  18.973  1.00  0.00      B    O  
ATOM   2620  H1  HOH B 867      13.072  37.011  18.797  1.00  0.00      B    H  
ATOM   2621  H2  HOH B 867      13.462  35.580  19.347  1.00  0.00      B    H  
ATOM   2622  O   HOH B 868      34.402  11.500  12.061  1.00  0.00      B    O  
ATOM   2623  H1  HOH B 868      34.271  12.498  12.188  1.00  0.00      B    H  
ATOM   2624  H2  HOH B 868      34.984  11.354  11.281  1.00  0.00      B    H  
ATOM   2625  O   HOH B 869      33.773  18.229   1.810  1.00  0.00      B    O  
ATOM   2626  H1  HOH B 869      33.471  17.777   0.950  1.00  0.00      B    H  
ATOM   2627  H2  HOH B 869      33.748  19.297   1.632  1.00  0.00      B    H  
ATOM   2628  O   HOH B 870      22.507  26.157   1.880  1.00  0.00      B    O  
ATOM   2629  H1  HOH B 870      23.017  26.935   2.328  1.00  0.00      B    H  
ATOM   2630  H2  HOH B 870      23.170  25.456   1.712  1.00  0.00      B    H  
ATOM   2631  O   HOH B 871      34.228  14.504  24.577  1.00  0.00      B    O  
ATOM   2632  H1  HOH B 871      33.908  15.120  23.845  1.00  0.00      B    H  
ATOM   2633  H2  HOH B 871      35.217  14.803  24.741  1.00  0.00      B    H  
ATOM   2634  O   HOH B 872       5.601  35.074  10.050  1.00  0.00      B    O  
ATOM   2635  H1  HOH B 872       6.368  35.273  10.665  1.00  0.00      B    H  
ATOM   2636  H2  HOH B 872       5.501  34.101   9.967  1.00  0.00      B    H  
ATOM   2637  O   HOH B 873      27.635  37.333  22.201  1.00  0.00      B    O  
ATOM   2638  H1  HOH B 873      26.801  36.760  22.138  1.00  0.00      B    H  
ATOM   2639  H2  HOH B 873      28.431  36.676  22.192  1.00  0.00      B    H  
ATOM   2640  O   HOH B 874      10.683  18.321  15.735  1.00  0.00      B    O  
ATOM   2641  H1  HOH B 874      10.989  18.544  16.711  1.00  0.00      B    H  
ATOM   2642  H2  HOH B 874      11.388  17.687  15.410  1.00  0.00      B    H  
ATOM   2643  O   HOH B 875      17.414   6.463  17.458  1.00  0.00      B    O  
ATOM   2644  H1  HOH B 875      16.807   6.141  16.725  1.00  0.00      B    H  
ATOM   2645  H2  HOH B 875      18.293   5.927  17.359  1.00  0.00      B    H  
ATOM   2646  O   HOH B 876      18.814   7.144   8.902  1.00  0.00      B    O  
ATOM   2647  H1  HOH B 876      19.620   7.724   8.871  1.00  0.00      B    H  
ATOM   2648  H2  HOH B 876      18.163   7.582   8.277  1.00  0.00      B    H  
ATOM   2649  O   HOH B 877      13.355   2.321   7.174  1.00  0.00      B    O  
ATOM   2650  H1  HOH B 877      13.041   2.233   6.196  1.00  0.00      B    H  
ATOM   2651  H2  HOH B 877      13.519   1.364   7.563  1.00  0.00      B    H  
ATOM   2652  O   HOH B 878      38.333  23.358  16.873  1.00  0.00      B    O  
ATOM   2653  H1  HOH B 878      38.516  22.306  16.890  1.00  0.00      B    H  
ATOM   2654  H2  HOH B 878      37.915  23.584  15.996  1.00  0.00      B    H  
ATOM   2655  O   HOH B 879       1.006  27.580  32.108  1.00  0.00      B    O  
ATOM   2656  H1  HOH B 879       0.845  26.595  32.346  1.00  0.00      B    H  
ATOM   2657  H2  HOH B 879       0.274  27.781  31.417  1.00  0.00      B    H  
ATOM   2658  O   HOH B 880      36.903  10.109  27.044  1.00  0.00      B    O  
ATOM   2659  H1  HOH B 880      35.900  10.319  27.217  1.00  0.00      B    H  
ATOM   2660  H2  HOH B 880      37.027   9.265  27.543  1.00  0.00      B    H  
ATOM   2661  O   HOH B 881      32.146  38.295  14.820  1.00  0.00      B    O  
ATOM   2662  H1  HOH B 881      32.634  37.743  14.153  1.00  0.00      B    H  
ATOM   2663  H2  HOH B 881      32.130  37.760  15.625  1.00  0.00      B    H  
ATOM   2664  O   HOH B 882      19.904  28.616  29.585  1.00  0.00      B    O  
ATOM   2665  H1  HOH B 882      19.659  27.907  30.248  1.00  0.00      B    H  
ATOM   2666  H2  HOH B 882      20.915  28.735  29.652  1.00  0.00      B    H  
ATOM   2667  O   HOH B 883      34.748  24.079  30.130  1.00  0.00      B    O  
ATOM   2668  H1  HOH B 883      34.519  24.183  29.130  1.00  0.00      B    H  
ATOM   2669  H2  HOH B 883      34.911  23.055  30.346  1.00  0.00      B    H  
ATOM   2670  O   HOH B 884       7.491  38.028   9.010  1.00  0.00      B    O  
ATOM   2671  H1  HOH B 884       6.688  38.454   8.541  1.00  0.00      B    H  
ATOM   2672  H2  HOH B 884       7.264  38.144   9.963  1.00  0.00      B    H  
ATOM   2673  O   HOH B 885      14.834  15.550   6.547  1.00  0.00      B    O  
ATOM   2674  H1  HOH B 885      15.030  16.078   5.658  1.00  0.00      B    H  
ATOM   2675  H2  HOH B 885      15.690  15.642   7.063  1.00  0.00      B    H  
ATOM   2676  O   HOH B 886      29.907  24.930   6.237  1.00  0.00      B    O  
ATOM   2677  H1  HOH B 886      30.735  25.570   6.389  1.00  0.00      B    H  
ATOM   2678  H2  HOH B 886      29.812  24.887   5.252  1.00  0.00      B    H  
ATOM   2679  O   HOH B 887      25.463  31.002  12.722  1.00  0.00      B    O  
ATOM   2680  H1  HOH B 887      25.375  30.316  13.439  1.00  0.00      B    H  
ATOM   2681  H2  HOH B 887      26.208  30.721  12.156  1.00  0.00      B    H  
ATOM   2682  O   HOH B 888      36.395  10.129  16.152  1.00  0.00      B    O  
ATOM   2683  H1  HOH B 888      37.043  10.221  16.929  1.00  0.00      B    H  
ATOM   2684  H2  HOH B 888      36.770   9.500  15.455  1.00  0.00      B    H  
ATOM   2685  O   HOH B 889      15.771  27.648  11.652  1.00  0.00      B    O  
ATOM   2686  H1  HOH B 889      16.619  27.752  11.174  1.00  0.00      B    H  
ATOM   2687  H2  HOH B 889      15.838  26.851  12.260  1.00  0.00      B    H  
ATOM   2688  O   HOH B 890       5.470   8.802  25.361  1.00  0.00      B    O  
ATOM   2689  H1  HOH B 890       4.509   9.105  25.061  1.00  0.00      B    H  
ATOM   2690  H2  HOH B 890       5.450   7.803  25.553  1.00  0.00      B    H  
ATOM   2691  O   HOH B 891      11.303  13.379  37.936  1.00  0.00      B    O  
ATOM   2692  H1  HOH B 891      10.647  12.690  37.539  1.00  0.00      B    H  
ATOM   2693  H2  HOH B 891      11.238  13.221  38.965  1.00  0.00      B    H  
ATOM   2694  O   HOH B 892       8.717  21.024  31.361  1.00  0.00      B    O  
ATOM   2695  H1  HOH B 892       8.424  21.948  31.649  1.00  0.00      B    H  
ATOM   2696  H2  HOH B 892       8.660  20.944  30.394  1.00  0.00      B    H  
ATOM   2697  O   HOH B 893      33.085   9.490  19.460  1.00  0.00      B    O  
ATOM   2698  H1  HOH B 893      32.122   9.352  19.822  1.00  0.00      B    H  
ATOM   2699  H2  HOH B 893      33.500   8.663  18.953  1.00  0.00      B    H  
ATOM   2700  O   HOH B 894      24.570   9.279  37.315  1.00  0.00      B    O  
ATOM   2701  H1  HOH B 894      24.394   8.628  38.038  1.00  0.00      B    H  
ATOM   2702  H2  HOH B 894      24.631   8.678  36.511  1.00  0.00      B    H  
ATOM   2703  O   HOH B 895      36.532  33.680  13.450  1.00  0.00      B    O  
ATOM   2704  H1  HOH B 895      37.007  33.321  14.222  1.00  0.00      B    H  
ATOM   2705  H2  HOH B 895      35.537  33.573  13.671  1.00  0.00      B    H  
ATOM   2706  O   HOH B 896      37.155  25.379  15.186  1.00  0.00      B    O  
ATOM   2707  H1  HOH B 896      37.786  25.753  14.454  1.00  0.00      B    H  
ATOM   2708  H2  HOH B 896      36.399  26.085  15.265  1.00  0.00      B    H  
ATOM   2709  O   HOH B 897       0.131  34.193  22.202  1.00  0.00      B    O  
ATOM   2710  H1  HOH B 897       0.538  33.983  23.093  1.00  0.00      B    H  
ATOM   2711  H2  HOH B 897       0.142  35.167  22.172  1.00  0.00      B    H  
ATOM   2712  O   HOH B 898       3.166  17.167  35.258  1.00  0.00      B    O  
ATOM   2713  H1  HOH B 898       2.614  16.412  34.799  1.00  0.00      B    H  
ATOM   2714  H2  HOH B 898       2.590  17.980  35.623  1.00  0.00      B    H  
ATOM   2715  O   HOH B 899       1.692  27.667  20.175  1.00  0.00      B    O  
ATOM   2716  H1  HOH B 899       2.263  28.236  20.814  1.00  0.00      B    H  
ATOM   2717  H2  HOH B 899       1.697  28.079  19.212  1.00  0.00      B    H  
ATOM   2718  O   HOH B 900       8.302  10.907  12.235  1.00  0.00      B    O  
ATOM   2719  H1  HOH B 900       7.306  10.767  12.314  1.00  0.00      B    H  
ATOM   2720  H2  HOH B 900       8.656  10.225  11.586  1.00  0.00      B    H  
ATOM   2721  O   HOH B 901      24.376  27.558  12.418  1.00  0.00      B    O  
ATOM   2722  H1  HOH B 901      24.820  27.987  11.604  1.00  0.00      B    H  
ATOM   2723  H2  HOH B 901      23.358  27.567  12.265  1.00  0.00      B    H  
ATOM   2724  O   HOH B 902      29.347  31.221  13.902  1.00  0.00      B    O  
ATOM   2725  H1  HOH B 902      29.361  31.604  14.814  1.00  0.00      B    H  
ATOM   2726  H2  HOH B 902      29.699  31.959  13.296  1.00  0.00      B    H  
ATOM   2727  O   HOH B 903      36.942   4.958  36.004  1.00  0.00      B    O  
ATOM   2728  H1  HOH B 903      36.868   5.580  35.216  1.00  0.00      B    H  
ATOM   2729  H2  HOH B 903      36.307   4.164  35.846  1.00  0.00      B    H  
ATOM   2730  O   HOH B 904      18.037   7.708  33.600  1.00  0.00      B    O  
ATOM   2731  H1  HOH B 904      18.453   7.458  34.494  1.00  0.00      B    H  
ATOM   2732  H2  HOH B 904      17.534   6.863  33.344  1.00  0.00      B    H  
ATOM   2733  O   HOH B 905      17.947  11.173  30.413  1.00  0.00      B    O  
ATOM   2734  H1  HOH B 905      18.507  11.452  29.573  1.00  0.00      B    H  
ATOM   2735  H2  HOH B 905      18.447  10.416  30.792  1.00  0.00      B    H  
ATOM   2736  O   HOH B 906      11.095   5.221  28.185  1.00  0.00      B    O  
ATOM   2737  H1  HOH B 906      11.634   5.333  29.061  1.00  0.00      B    H  
ATOM   2738  H2  HOH B 906      11.773   5.114  27.417  1.00  0.00      B    H  
ATOM   2739  O   HOH B 907      10.058   8.136  19.557  1.00  0.00      B    O  
ATOM   2740  H1  HOH B 907       9.316   7.943  20.251  1.00  0.00      B    H  
ATOM   2741  H2  HOH B 907      10.921   7.996  20.091  1.00  0.00      B    H  
ATOM   2742  O   HOH B 908      31.757   2.574   2.427  1.00  0.00      B    O  
ATOM   2743  H1  HOH B 908      32.437   3.211   2.678  1.00  0.00      B    H  
ATOM   2744  H2  HOH B 908      31.955   1.617   2.784  1.00  0.00      B    H  
ATOM   2745  O   HOH B 909      30.024  27.836  18.849  1.00  0.00      B    O  
ATOM   2746  H1  HOH B 909      29.348  27.071  18.848  1.00  0.00      B    H  
ATOM   2747  H2  HOH B 909      30.156  28.225  19.802  1.00  0.00      B    H  
ATOM   2748  O   HOH B 910      37.042   9.273  35.165  1.00  0.00      B    O  
ATOM   2749  H1  HOH B 910      36.076   9.534  35.044  1.00  0.00      B    H  
ATOM   2750  H2  HOH B 910      37.181   8.630  34.380  1.00  0.00      B    H  
ATOM   2751  O   HOH B 911       7.703  30.875   9.063  1.00  0.00      B    O  
ATOM   2752  H1  HOH B 911       7.876  30.803  10.023  1.00  0.00      B    H  
ATOM   2753  H2  HOH B 911       8.288  30.156   8.639  1.00  0.00      B    H  
ATOM   2754  O   HOH B 912      37.879  12.046  25.442  1.00  0.00      B    O  
ATOM   2755  H1  HOH B 912      38.819  12.330  25.741  1.00  0.00      B    H  
ATOM   2756  H2  HOH B 912      37.509  11.389  26.071  1.00  0.00      B    H  
ATOM   2757  O   HOH B 913      23.793  19.918  23.398  1.00  0.00      B    O  
ATOM   2758  H1  HOH B 913      24.529  20.069  24.131  1.00  0.00      B    H  
ATOM   2759  H2  HOH B 913      22.900  19.680  23.880  1.00  0.00      B    H  
ATOM   2760  O   HOH B 914       6.089  23.293  16.759  1.00  0.00      B    O  
ATOM   2761  H1  HOH B 914       5.839  23.447  15.738  1.00  0.00      B    H  
ATOM   2762  H2  HOH B 914       5.762  22.390  17.044  1.00  0.00      B    H  
ATOM   2763  O   HOH B 915      31.452  10.538  17.183  1.00  0.00      B    O  
ATOM   2764  H1  HOH B 915      32.228  10.828  16.646  1.00  0.00      B    H  
ATOM   2765  H2  HOH B 915      31.771  10.166  18.042  1.00  0.00      B    H  
ATOM   2766  O   HOH B 916      16.434   7.182  19.905  1.00  0.00      B    O  
ATOM   2767  H1  HOH B 916      16.806   7.064  19.005  1.00  0.00      B    H  
ATOM   2768  H2  HOH B 916      17.239   7.346  20.578  1.00  0.00      B    H  
ATOM   2769  O   HOH B 917      22.946  21.891  16.620  1.00  0.00      B    O  
ATOM   2770  H1  HOH B 917      23.802  21.774  17.189  1.00  0.00      B    H  
ATOM   2771  H2  HOH B 917      22.355  21.085  16.809  1.00  0.00      B    H  
ATOM   2772  O   HOH B 918       8.930  15.905  29.263  1.00  0.00      B    O  
ATOM   2773  H1  HOH B 918       8.261  16.416  29.790  1.00  0.00      B    H  
ATOM   2774  H2  HOH B 918       9.417  15.337  29.911  1.00  0.00      B    H  
ATOM   2775  O   HOH B 919       6.649  34.381  23.566  1.00  0.00      B    O  
ATOM   2776  H1  HOH B 919       6.513  34.885  24.462  1.00  0.00      B    H  
ATOM   2777  H2  HOH B 919       7.663  34.301  23.471  1.00  0.00      B    H  
ATOM   2778  O   HOH B 920      30.459   7.259  22.258  1.00  0.00      B    O  
ATOM   2779  H1  HOH B 920      30.407   7.920  23.072  1.00  0.00      B    H  
ATOM   2780  H2  HOH B 920      30.405   7.820  21.412  1.00  0.00      B    H  
ATOM   2781  O   HOH B 921      15.543  35.498  17.229  1.00  0.00      B    O  
ATOM   2782  H1  HOH B 921      16.518  35.659  17.425  1.00  0.00      B    H  
ATOM   2783  H2  HOH B 921      14.971  35.747  18.042  1.00  0.00      B    H  
ATOM   2784  O   HOH B 922      10.795  31.370  37.814  1.00  0.00      B    O  
ATOM   2785  H1  HOH B 922      10.128  30.797  38.239  1.00  0.00      B    H  
ATOM   2786  H2  HOH B 922      11.246  30.828  37.015  1.00  0.00      B    H  
ATOM   2787  O   HOH B 923      21.077   3.116   8.207  1.00  0.00      B    O  
ATOM   2788  H1  HOH B 923      21.541   2.357   7.660  1.00  0.00      B    H  
ATOM   2789  H2  HOH B 923      20.764   2.805   9.138  1.00  0.00      B    H  
ATOM   2790  O   HOH B 924      12.215  35.721  29.543  1.00  0.00      B    O  
ATOM   2791  H1  HOH B 924      12.391  36.395  28.779  1.00  0.00      B    H  
ATOM   2792  H2  HOH B 924      13.052  35.489  30.046  1.00  0.00      B    H  
ATOM   2793  O   HOH B 925      22.215   4.093  17.541  1.00  0.00      B    O  
ATOM   2794  H1  HOH B 925      22.837   4.959  17.401  1.00  0.00      B    H  
ATOM   2795  H2  HOH B 925      22.815   3.285  17.285  1.00  0.00      B    H  
ATOM   2796  O   HOH B 926       7.603  26.596   5.487  1.00  0.00      B    O  
ATOM   2797  H1  HOH B 926       7.158  26.197   4.672  1.00  0.00      B    H  
ATOM   2798  H2  HOH B 926       7.787  25.927   6.215  1.00  0.00      B    H  
ATOM   2799  O   HOH B 927      28.194  13.223  37.627  1.00  0.00      B    O  
ATOM   2800  H1  HOH B 927      27.583  12.466  37.888  1.00  0.00      B    H  
ATOM   2801  H2  HOH B 927      28.458  13.733  38.442  1.00  0.00      B    H  
ATOM   2802  O   HOH B 928      34.025  33.789  14.088  1.00  0.00      B    O  
ATOM   2803  H1  HOH B 928      33.836  34.785  13.965  1.00  0.00      B    H  
ATOM   2804  H2  HOH B 928      33.677  33.428  14.982  1.00  0.00      B    H  
ATOM   2805  O   HOH B 929      13.662  15.582  30.167  1.00  0.00      B    O  
ATOM   2806  H1  HOH B 929      13.505  16.481  30.646  1.00  0.00      B    H  
ATOM   2807  H2  HOH B 929      14.624  15.283  30.315  1.00  0.00      B    H  
ATOM   2808  O   HOH B 930      20.229  17.085  37.638  1.00  0.00      B    O  
ATOM   2809  H1  HOH B 930      20.341  17.888  37.029  1.00  0.00      B    H  
ATOM   2810  H2  HOH B 930      20.992  17.088  38.343  1.00  0.00      B    H  
ATOM   2811  O   HOH B 931      17.755  37.243  27.221  1.00  0.00      B    O  
ATOM   2812  H1  HOH B 931      17.167  37.475  26.505  1.00  0.00      B    H  
ATOM   2813  H2  HOH B 931      18.668  37.388  26.908  1.00  0.00      B    H  
ATOM   2814  O   HOH B 932      12.743   5.331  15.651  1.00  0.00      B    O  
ATOM   2815  H1  HOH B 932      13.175   4.481  15.319  1.00  0.00      B    H  
ATOM   2816  H2  HOH B 932      13.127   6.132  15.103  1.00  0.00      B    H  
ATOM   2817  O   HOH B 933      21.792   6.946  29.333  1.00  0.00      B    O  
ATOM   2818  H1  HOH B 933      21.233   6.707  30.101  1.00  0.00      B    H  
ATOM   2819  H2  HOH B 933      22.039   6.065  28.910  1.00  0.00      B    H  
ATOM   2820  O   HOH B 934       1.745   9.365   9.399  1.00  0.00      B    O  
ATOM   2821  H1  HOH B 934       2.525   9.961   9.542  1.00  0.00      B    H  
ATOM   2822  H2  HOH B 934       2.158   8.461   9.266  1.00  0.00      B    H  
ATOM   2823  O   HOH B 935       9.186  11.290   7.229  1.00  0.00      B    O  
ATOM   2824  H1  HOH B 935       9.856  12.077   7.300  1.00  0.00      B    H  
ATOM   2825  H2  HOH B 935       8.401  11.530   6.589  1.00  0.00      B    H  
ATOM   2826  O   HOH B 936      26.457  16.052  18.308  1.00  0.00      B    O  
ATOM   2827  H1  HOH B 936      26.471  15.371  19.028  1.00  0.00      B    H  
ATOM   2828  H2  HOH B 936      27.044  15.691  17.605  1.00  0.00      B    H  
ATOM   2829  O   HOH B 937      23.014  15.637  16.003  1.00  0.00      B    O  
ATOM   2830  H1  HOH B 937      23.253  16.028  15.127  1.00  0.00      B    H  
ATOM   2831  H2  HOH B 937      23.082  16.325  16.721  1.00  0.00      B    H  
ATOM   2832  O   HOH B 938      39.190  11.941   0.879  1.00  0.00      B    O  
ATOM   2833  H1  HOH B 938      38.736  12.384   0.068  1.00  0.00      B    H  
ATOM   2834  H2  HOH B 938      39.207  10.938   0.837  1.00  0.00      B    H  
ATOM   2835  O   HOH B 939      38.790  11.040   5.139  1.00  0.00      B    O  
ATOM   2836  H1  HOH B 939      38.419  10.182   4.709  1.00  0.00      B    H  
ATOM   2837  H2  HOH B 939      38.923  10.805   6.097  1.00  0.00      B    H  
ATOM   2838  O   HOH B 940      29.204  27.760   5.167  1.00  0.00      B    O  
ATOM   2839  H1  HOH B 940      28.628  26.991   4.867  1.00  0.00      B    H  
ATOM   2840  H2  HOH B 940      30.113  27.540   4.777  1.00  0.00      B    H  
ATOM   2841  O   HOH B 941      33.107  33.913   6.288  1.00  0.00      B    O  
ATOM   2842  H1  HOH B 941      33.237  34.838   6.718  1.00  0.00      B    H  
ATOM   2843  H2  HOH B 941      33.859  33.283   6.667  1.00  0.00      B    H  
ATOM   2844  O   HOH B 942       4.872   7.996   3.285  1.00  0.00      B    O  
ATOM   2845  H1  HOH B 942       4.631   7.053   3.292  1.00  0.00      B    H  
ATOM   2846  H2  HOH B 942       4.156   8.539   2.800  1.00  0.00      B    H  
ATOM   2847  O   HOH B 943      23.953  24.926  22.773  1.00  0.00      B    O  
ATOM   2848  H1  HOH B 943      24.656  24.691  22.074  1.00  0.00      B    H  
ATOM   2849  H2  HOH B 943      23.500  24.087  23.024  1.00  0.00      B    H  
ATOM   2850  O   HOH B 944      25.859  27.413  23.018  1.00  0.00      B    O  
ATOM   2851  H1  HOH B 944      26.491  26.890  23.610  1.00  0.00      B    H  
ATOM   2852  H2  HOH B 944      24.894  27.238  23.376  1.00  0.00      B    H  
ATOM   2853  O   HOH B 945       1.491   3.470  25.646  1.00  0.00      B    O  
ATOM   2854  H1  HOH B 945       0.807   4.040  25.100  1.00  0.00      B    H  
ATOM   2855  H2  HOH B 945       1.695   3.947  26.524  1.00  0.00      B    H  
ATOM   2856  O   HOH B 946       1.803  11.408  31.668  1.00  0.00      B    O  
ATOM   2857  H1  HOH B 946       1.104  12.109  32.003  1.00  0.00      B    H  
ATOM   2858  H2  HOH B 946       1.986  11.496  30.645  1.00  0.00      B    H  
ATOM   2859  O   HOH B 947       5.628  10.904  12.147  1.00  0.00      B    O  
ATOM   2860  H1  HOH B 947       4.784  10.410  12.362  1.00  0.00      B    H  
ATOM   2861  H2  HOH B 947       5.699  10.953  11.154  1.00  0.00      B    H  
ATOM   2862  O   HOH B 948      10.177  32.999  26.318  1.00  0.00      B    O  
ATOM   2863  H1  HOH B 948       9.426  32.412  26.008  1.00  0.00      B    H  
ATOM   2864  H2  HOH B 948       9.845  33.682  27.054  1.00  0.00      B    H  
ATOM   2865  O   HOH B 949      10.311  36.275   5.768  1.00  0.00      B    O  
ATOM   2866  H1  HOH B 949       9.579  35.900   6.358  1.00  0.00      B    H  
ATOM   2867  H2  HOH B 949      11.184  36.272   6.331  1.00  0.00      B    H  
ATOM   2868  O   HOH B 950       5.306  37.663  27.772  1.00  0.00      B    O  
ATOM   2869  H1  HOH B 950       4.874  37.111  28.492  1.00  0.00      B    H  
ATOM   2870  H2  HOH B 950       4.837  38.566  27.707  1.00  0.00      B    H  
ATOM   2871  O   HOH B 951      13.013  11.488   8.415  1.00  0.00      B    O  
ATOM   2872  H1  HOH B 951      12.383  12.244   8.708  1.00  0.00      B    H  
ATOM   2873  H2  HOH B 951      13.758  11.446   9.128  1.00  0.00      B    H  
ATOM   2874  O   HOH B 952      18.666  26.485  30.666  1.00  0.00      B    O  
ATOM   2875  H1  HOH B 952      17.743  26.350  30.340  1.00  0.00      B    H  
ATOM   2876  H2  HOH B 952      19.098  25.626  31.031  1.00  0.00      B    H  
ATOM   2877  O   HOH B 953       9.534  13.336  12.278  1.00  0.00      B    O  
ATOM   2878  H1  HOH B 953      10.249  13.218  12.983  1.00  0.00      B    H  
ATOM   2879  H2  HOH B 953       8.885  12.496  12.321  1.00  0.00      B    H  
ATOM   2880  O   HOH B 954      22.034  29.257  14.111  1.00  0.00      B    O  
ATOM   2881  H1  HOH B 954      22.452  29.094  15.024  1.00  0.00      B    H  
ATOM   2882  H2  HOH B 954      21.929  30.253  13.963  1.00  0.00      B    H  
ATOM   2883  O   HOH B 955      20.313   2.855  27.388  1.00  0.00      B    O  
ATOM   2884  H1  HOH B 955      21.237   2.930  26.928  1.00  0.00      B    H  
ATOM   2885  H2  HOH B 955      20.464   2.229  28.139  1.00  0.00      B    H  
ATOM   2886  O   HOH B 956      17.668  34.486  35.396  1.00  0.00      B    O  
ATOM   2887  H1  HOH B 956      17.464  34.775  36.387  1.00  0.00      B    H  
ATOM   2888  H2  HOH B 956      17.391  33.474  35.305  1.00  0.00      B    H  
ATOM   2889  O   HOH B 957      16.393  20.972  26.476  1.00  0.00      B    O  
ATOM   2890  H1  HOH B 957      17.149  20.692  27.042  1.00  0.00      B    H  
ATOM   2891  H2  HOH B 957      15.825  21.616  26.972  1.00  0.00      B    H  
ATOM   2892  O   HOH B 958      34.669  38.794  18.283  1.00  0.00      B    O  
ATOM   2893  H1  HOH B 958      34.766  38.037  17.638  1.00  0.00      B    H  
ATOM   2894  H2  HOH B 958      35.420  39.444  18.065  1.00  0.00      B    H  
ATOM   2895  O   HOH B 959       9.897  24.885   2.593  1.00  0.00      B    O  
ATOM   2896  H1  HOH B 959      10.845  25.172   2.692  1.00  0.00      B    H  
ATOM   2897  H2  HOH B 959       9.606  24.490   3.492  1.00  0.00      B    H  
ATOM   2898  O   HOH B 960      33.668  20.718   0.987  1.00  0.00      B    O  
ATOM   2899  H1  HOH B 960      32.746  21.076   0.961  1.00  0.00      B    H  
ATOM   2900  H2  HOH B 960      34.326  21.443   1.241  1.00  0.00      B    H  
ATOM   2901  O   HOH B 961      15.630  12.820  19.013  1.00  0.00      B    O  
ATOM   2902  H1  HOH B 961      16.017  13.040  19.944  1.00  0.00      B    H  
ATOM   2903  H2  HOH B 961      16.179  12.044  18.678  1.00  0.00      B    H  
ATOM   2904  O   HOH B 962      17.836  18.887   8.437  1.00  0.00      B    O  
ATOM   2905  H1  HOH B 962      17.451  17.917   8.448  1.00  0.00      B    H  
ATOM   2906  H2  HOH B 962      18.374  19.035   9.281  1.00  0.00      B    H  
ATOM   2907  O   HOH B 963      12.384  21.827   9.272  1.00  0.00      B    O  
ATOM   2908  H1  HOH B 963      12.562  21.058   8.666  1.00  0.00      B    H  
ATOM   2909  H2  HOH B 963      11.917  21.371  10.099  1.00  0.00      B    H  
ATOM   2910  O   HOH B 964      38.303  33.484  35.252  1.00  0.00      B    O  
ATOM   2911  H1  HOH B 964      38.562  34.088  36.027  1.00  0.00      B    H  
ATOM   2912  H2  HOH B 964      37.585  33.976  34.703  1.00  0.00      B    H  
ATOM   2913  O   HOH B 965      33.074  30.066  10.217  1.00  0.00      B    O  
ATOM   2914  H1  HOH B 965      32.575  29.230  10.373  1.00  0.00      B    H  
ATOM   2915  H2  HOH B 965      32.760  30.709  10.920  1.00  0.00      B    H  
ATOM   2916  O   HOH B 966      26.368  30.740   5.490  1.00  0.00      B    O  
ATOM   2917  H1  HOH B 966      26.307  31.110   4.582  1.00  0.00      B    H  
ATOM   2918  H2  HOH B 966      27.096  31.262   5.921  1.00  0.00      B    H  
ATOM   2919  O   HOH B 967      12.900   1.501  34.192  1.00  0.00      B    O  
ATOM   2920  H1  HOH B 967      12.920   0.799  33.528  1.00  0.00      B    H  
ATOM   2921  H2  HOH B 967      13.820   1.879  34.278  1.00  0.00      B    H  
ATOM   2922  O   HOH B 968      13.586  12.630  17.212  1.00  0.00      B    O  
ATOM   2923  H1  HOH B 968      13.608  11.629  17.131  1.00  0.00      B    H  
ATOM   2924  H2  HOH B 968      14.260  12.758  17.949  1.00  0.00      B    H  
ATOM   2925  O   HOH B 969       4.466  17.407  27.976  1.00  0.00      B    O  
ATOM   2926  H1  HOH B 969       5.100  18.005  28.454  1.00  0.00      B    H  
ATOM   2927  H2  HOH B 969       5.000  16.698  27.527  1.00  0.00      B    H  
ATOM   2928  O   HOH B 970      22.686   5.632   3.173  1.00  0.00      B    O  
ATOM   2929  H1  HOH B 970      22.386   6.522   2.773  1.00  0.00      B    H  
ATOM   2930  H2  HOH B 970      22.203   4.965   2.644  1.00  0.00      B    H  
ATOM   2931  O   HOH B 971      24.843  15.575   8.130  1.00  0.00      B    O  
ATOM   2932  H1  HOH B 971      25.698  15.343   7.606  1.00  0.00      B    H  
ATOM   2933  H2  HOH B 971      24.193  14.783   8.134  1.00  0.00      B    H  
ATOM   2934  O   HOH B 972       8.574   9.439   9.660  1.00  0.00      B    O  
ATOM   2935  H1  HOH B 972       8.694  10.209   9.017  1.00  0.00      B    H  
ATOM   2936  H2  HOH B 972       9.483   8.959   9.846  1.00  0.00      B    H  
ATOM   2937  O   HOH B 973      14.945  15.445  14.130  1.00  0.00      B    O  
ATOM   2938  H1  HOH B 973      15.699  16.043  13.969  1.00  0.00      B    H  
ATOM   2939  H2  HOH B 973      15.235  14.691  14.786  1.00  0.00      B    H  
ATOM   2940  O   HOH B 974      17.576  14.790   5.556  1.00  0.00      B    O  
ATOM   2941  H1  HOH B 974      16.584  14.696   5.320  1.00  0.00      B    H  
ATOM   2942  H2  HOH B 974      17.754  14.537   6.500  1.00  0.00      B    H  
ATOM   2943  O   HOH B 975       2.114  29.635  37.223  1.00  0.00      B    O  
ATOM   2944  H1  HOH B 975       2.564  30.298  36.594  1.00  0.00      B    H  
ATOM   2945  H2  HOH B 975       2.843  28.915  37.419  1.00  0.00      B    H  
ATOM   2946  O   HOH B 976      19.510  26.230  24.810  1.00  0.00      B    O  
ATOM   2947  H1  HOH B 976      19.861  26.519  25.733  1.00  0.00      B    H  
ATOM   2948  H2  HOH B 976      19.333  25.192  24.798  1.00  0.00      B    H  
ATOM   2949  O   HOH B 977      15.964   3.239   7.800  1.00  0.00      B    O  
ATOM   2950  H1  HOH B 977      15.043   3.112   7.477  1.00  0.00      B    H  
ATOM   2951  H2  HOH B 977      16.340   3.987   7.178  1.00  0.00      B    H  
ATOM   2952  O   HOH B 978      14.433  19.224  26.794  1.00  0.00      B    O  
ATOM   2953  H1  HOH B 978      15.171  19.907  26.520  1.00  0.00      B    H  
ATOM   2954  H2  HOH B 978      14.267  19.401  27.806  1.00  0.00      B    H  
ATOM   2955  O   HOH B 979      29.996  11.041  21.727  1.00  0.00      B    O  
ATOM   2956  H1  HOH B 979      29.223  10.467  21.582  1.00  0.00      B    H  
ATOM   2957  H2  HOH B 979      30.057  11.667  20.966  1.00  0.00      B    H  
ATOM   2958  O   HOH B 980      10.067  17.974  27.843  1.00  0.00      B    O  
ATOM   2959  H1  HOH B 980       9.740  17.133  28.304  1.00  0.00      B    H  
ATOM   2960  H2  HOH B 980      10.254  17.830  26.858  1.00  0.00      B    H  
ATOM   2961  O   HOH B 981      13.636  29.236  27.451  1.00  0.00      B    O  
ATOM   2962  H1  HOH B 981      13.537  29.091  28.431  1.00  0.00      B    H  
ATOM   2963  H2  HOH B 981      14.180  28.467  26.983  1.00  0.00      B    H  
ATOM   2964  O   HOH B 982      36.521  29.308   5.329  1.00  0.00      B    O  
ATOM   2965  H1  HOH B 982      35.978  29.433   6.156  1.00  0.00      B    H  
ATOM   2966  H2  HOH B 982      37.416  29.817   5.408  1.00  0.00      B    H  
ATOM   2967  O   HOH B 983       4.790  15.137  36.579  1.00  0.00      B    O  
ATOM   2968  H1  HOH B 983       4.191  15.784  36.147  1.00  0.00      B    H  
ATOM   2969  H2  HOH B 983       4.351  14.204  36.367  1.00  0.00      B    H  
ATOM   2970  O   HOH B 984       8.655  35.200  14.313  1.00  0.00      B    O  
ATOM   2971  H1  HOH B 984       9.426  34.926  14.950  1.00  0.00      B    H  
ATOM   2972  H2  HOH B 984       8.075  35.711  14.887  1.00  0.00      B    H  
ATOM   2973  O   HOH B 985       7.831  35.988  38.929  1.00  0.00      B    O  
ATOM   2974  H1  HOH B 985       8.821  35.773  39.130  1.00  0.00      B    H  
ATOM   2975  H2  HOH B 985       7.738  36.158  37.912  1.00  0.00      B    H  
ATOM   2976  O   HOH B 986      14.460  36.279  25.047  1.00  0.00      B    O  
ATOM   2977  H1  HOH B 986      14.334  35.739  25.899  1.00  0.00      B    H  
ATOM   2978  H2  HOH B 986      15.406  36.465  24.907  1.00  0.00      B    H  
ATOM   2979  O   HOH B 987       1.011  26.242  37.113  1.00  0.00      B    O  
ATOM   2980  H1  HOH B 987       1.603  25.434  37.142  1.00  0.00      B    H  
ATOM   2981  H2  HOH B 987       1.539  26.963  36.620  1.00  0.00      B    H  
ATOM   2982  O   HOH B 988       0.696  16.087  10.204  1.00  0.00      B    O  
ATOM   2983  H1  HOH B 988       0.441  15.280   9.692  1.00  0.00      B    H  
ATOM   2984  H2  HOH B 988       1.383  16.584   9.627  1.00  0.00      B    H  
ATOM   2985  O   HOH B 989       0.482  17.683  26.377  1.00  0.00      B    O  
ATOM   2986  H1  HOH B 989       0.680  18.220  25.536  1.00  0.00      B    H  
ATOM   2987  H2  HOH B 989       1.025  16.811  26.307  1.00  0.00      B    H  
ATOM   2988  O   HOH B 990       7.757   0.422  20.649  1.00  0.00      B    O  
ATOM   2989  H1  HOH B 990       7.998  -0.378  21.173  1.00  0.00      B    H  
ATOM   2990  H2  HOH B 990       7.060   0.907  21.128  1.00  0.00      B    H  
ATOM   2991  O   HOH B 991      18.520  24.988  10.063  1.00  0.00      B    O  
ATOM   2992  H1  HOH B 991      19.389  24.828   9.516  1.00  0.00      B    H  
ATOM   2993  H2  HOH B 991      18.200  24.107  10.392  1.00  0.00      B    H  
ATOM   2994  O   HOH B 992      25.142   7.264  14.610  1.00  0.00      B    O  
ATOM   2995  H1  HOH B 992      25.264   6.340  15.044  1.00  0.00      B    H  
ATOM   2996  H2  HOH B 992      26.084   7.644  14.506  1.00  0.00      B    H  
ATOM   2997  O   HOH B 993      23.209  34.719  14.526  1.00  0.00      B    O  
ATOM   2998  H1  HOH B 993      23.423  34.038  13.754  1.00  0.00      B    H  
ATOM   2999  H2  HOH B 993      23.785  35.533  14.387  1.00  0.00      B    H  
ATOM   3000  O   HOH B 994      35.815  14.058  10.405  1.00  0.00      B    O  
ATOM   3001  H1  HOH B 994      36.721  13.621  10.146  1.00  0.00      B    H  
ATOM   3002  H2  HOH B 994      36.119  14.833  10.907  1.00  0.00      B    H  
ATOM   3003  O   HOH B 995      20.634   4.707  37.072  1.00  0.00      B    O  
ATOM   3004  H1  HOH B 995      21.318   5.094  37.698  1.00  0.00      B    H  
ATOM   3005  H2  HOH B 995      21.190   4.127  36.418  1.00  0.00      B    H  
ATOM   3006  O   HOH B 996       1.055   3.002  19.164  1.00  0.00      B    O  
ATOM   3007  H1  HOH B 996       1.082   3.081  20.170  1.00  0.00      B    H  
ATOM   3008  H2  HOH B 996       0.965   3.899  18.743  1.00  0.00      B    H  
ATOM   3009  O   HOH B 997      28.010  15.664  21.613  1.00  0.00      B    O  
ATOM   3010  H1  HOH B 997      29.034  15.379  21.669  1.00  0.00      B    H  
ATOM   3011  H2  HOH B 997      27.582  15.196  22.422  1.00  0.00      B    H  
ATOM   3012  O   HOH B 998      38.207  31.736   0.227  1.00  0.00      B    O  
ATOM   3013  H1  HOH B 998      38.986  32.352  -0.070  1.00  0.00      B    H  
ATOM   3014  H2  HOH B 998      37.420  32.325   0.553  1.00  0.00      B    H  
ATOM   3015  O   HOH B 999      27.070  26.557  12.598  1.00  0.00      B    O  
ATOM   3016  H1  HOH B 999      28.049  26.907  12.484  1.00  0.00      B    H  
ATOM   3017  H2  HOH B 999      26.401  27.265  12.304  1.00  0.00      B    H  
ATOM   3018  O   HOH B1000      19.569  38.818   7.410  1.00  0.00      B    O  
ATOM   3019  H1  HOH B1000      18.938  39.553   7.788  1.00  0.00      B    H  
ATOM   3020  H2  HOH B1000      19.063  38.369   6.609  1.00  0.00      B    H  
ATOM   3021  O   HOH B1001      24.562  26.422   6.949  1.00  0.00      B    O  
ATOM   3022  H1  HOH B1001      23.838  26.704   6.320  1.00  0.00      B    H  
ATOM   3023  H2  HOH B1001      24.173  25.835   7.671  1.00  0.00      B    H  
ATOM   3024  O   HOH B1002      33.621  28.405  21.855  1.00  0.00      B    O  
ATOM   3025  H1  HOH B1002      33.996  27.476  21.793  1.00  0.00      B    H  
ATOM   3026  H2  HOH B1002      33.700  28.799  22.843  1.00  0.00      B    H  
ATOM   3027  O   HOH B1003       6.482  32.520  31.269  1.00  0.00      B    O  
ATOM   3028  H1  HOH B1003       6.579  31.763  30.576  1.00  0.00      B    H  
ATOM   3029  H2  HOH B1003       7.203  33.214  31.076  1.00  0.00      B    H  
ATOM   3030  O   HOH B1004      31.042  12.685  10.976  1.00  0.00      B    O  
ATOM   3031  H1  HOH B1004      30.711  13.556  11.346  1.00  0.00      B    H  
ATOM   3032  H2  HOH B1004      31.843  12.926  10.327  1.00  0.00      B    H  
ATOM   3033  O   HOH B1005      38.189  36.475  14.216  1.00  0.00      B    O  
ATOM   3034  H1  HOH B1005      37.811  35.560  14.275  1.00  0.00      B    H  
ATOM   3035  H2  HOH B1005      37.428  37.120  14.095  1.00  0.00      B    H  
ATOM   3036  O   HOH B1006      14.614   7.333  30.456  1.00  0.00      B    O  
ATOM   3037  H1  HOH B1006      13.680   7.252  30.871  1.00  0.00      B    H  
ATOM   3038  H2  HOH B1006      15.134   6.485  30.592  1.00  0.00      B    H  
ATOM   3039  O   HOH B1007      21.605  37.790  22.524  1.00  0.00      B    O  
ATOM   3040  H1  HOH B1007      22.471  37.914  23.034  1.00  0.00      B    H  
ATOM   3041  H2  HOH B1007      20.929  37.427  23.178  1.00  0.00      B    H  
ATOM   3042  O   HOH B1008      12.146  37.706  24.557  1.00  0.00      B    O  
ATOM   3043  H1  HOH B1008      13.034  37.356  24.955  1.00  0.00      B    H  
ATOM   3044  H2  HOH B1008      12.375  38.479  23.935  1.00  0.00      B    H  
ATOM   3045  O   HOH B1009      16.644   6.651  23.842  1.00  0.00      B    O  
ATOM   3046  H1  HOH B1009      16.603   5.743  23.469  1.00  0.00      B    H  
ATOM   3047  H2  HOH B1009      17.350   6.680  24.532  1.00  0.00      B    H  
ATOM   3048  O   HOH B1010       3.362  31.538  18.214  1.00  0.00      B    O  
ATOM   3049  H1  HOH B1010       3.779  30.599  18.062  1.00  0.00      B    H  
ATOM   3050  H2  HOH B1010       3.734  32.206  17.578  1.00  0.00      B    H  
ATOM   3051  O   HOH B1011      24.544  24.011  18.947  1.00  0.00      B    O  
ATOM   3052  H1  HOH B1011      25.234  24.226  19.677  1.00  0.00      B    H  
ATOM   3053  H2  HOH B1011      24.743  23.096  18.617  1.00  0.00      B    H  
ATOM   3054  O   HOH B1012      30.950  25.672  14.054  1.00  0.00      B    O  
ATOM   3055  H1  HOH B1012      30.870  25.897  13.020  1.00  0.00      B    H  
ATOM   3056  H2  HOH B1012      30.772  26.495  14.648  1.00  0.00      B    H  
ATOM   3057  O   HOH B1013      10.889  15.349  11.355  1.00  0.00      B    O  
ATOM   3058  H1  HOH B1013      10.335  14.579  11.703  1.00  0.00      B    H  
ATOM   3059  H2  HOH B1013      11.593  15.639  12.038  1.00  0.00      B    H  
ATOM   3060  O   HOH B1014       1.986   8.355  26.683  1.00  0.00      B    O  
ATOM   3061  H1  HOH B1014       2.232   8.748  25.787  1.00  0.00      B    H  
ATOM   3062  H2  HOH B1014       2.542   8.798  27.381  1.00  0.00      B    H  
ATOM   3063  O   HOH B1015      17.515  20.195  33.355  1.00  0.00      B    O  
ATOM   3064  H1  HOH B1015      17.577  19.943  34.387  1.00  0.00      B    H  
ATOM   3065  H2  HOH B1015      17.022  19.445  32.875  1.00  0.00      B    H  
ATOM   3066  O   HOH B1016      10.251  36.925  35.771  1.00  0.00      B    O  
ATOM   3067  H1  HOH B1016      10.949  37.630  36.028  1.00  0.00      B    H  
ATOM   3068  H2  HOH B1016      10.797  36.127  35.428  1.00  0.00      B    H  
ATOM   3069  O   HOH B1017       4.911  22.724  21.030  1.00  0.00      B    O  
ATOM   3070  H1  HOH B1017       4.896  23.527  20.394  1.00  0.00      B    H  
ATOM   3071  H2  HOH B1017       5.822  22.241  21.021  1.00  0.00      B    H  
ATOM   3072  O   HOH B1018       1.950  12.177  29.011  1.00  0.00      B    O  
ATOM   3073  H1  HOH B1018       2.038  12.676  28.097  1.00  0.00      B    H  
ATOM   3074  H2  HOH B1018       1.079  11.724  29.025  1.00  0.00      B    H  
ATOM   3075  O   HOH B1019      37.359  20.370  10.228  1.00  0.00      B    O  
ATOM   3076  H1  HOH B1019      37.767  20.117   9.343  1.00  0.00      B    H  
ATOM   3077  H2  HOH B1019      37.523  19.615  10.900  1.00  0.00      B    H  
ATOM   3078  O   HOH B1020      36.621   7.544  20.712  1.00  0.00      B    O  
ATOM   3079  H1  HOH B1020      36.500   7.243  21.681  1.00  0.00      B    H  
ATOM   3080  H2  HOH B1020      37.442   8.118  20.777  1.00  0.00      B    H  
ATOM   3081  O   HOH B1021       7.403   6.171   4.295  1.00  0.00      B    O  
ATOM   3082  H1  HOH B1021       7.429   5.788   5.207  1.00  0.00      B    H  
ATOM   3083  H2  HOH B1021       7.282   7.195   4.392  1.00  0.00      B    H  
ATOM   3084  O   HOH B1022      34.385  16.854  33.131  1.00  0.00      B    O  
ATOM   3085  H1  HOH B1022      35.301  17.260  33.347  1.00  0.00      B    H  
ATOM   3086  H2  HOH B1022      33.991  16.546  34.050  1.00  0.00      B    H  
ATOM   3087  O   HOH B1023      34.048  21.900   7.567  1.00  0.00      B    O  
ATOM   3088  H1  HOH B1023      33.152  21.603   7.935  1.00  0.00      B    H  
ATOM   3089  H2  HOH B1023      34.221  21.482   6.651  1.00  0.00      B    H  
ATOM   3090  O   HOH B1024      21.816  18.739  21.516  1.00  0.00      B    O  
ATOM   3091  H1  HOH B1024      21.450  17.875  21.848  1.00  0.00      B    H  
ATOM   3092  H2  HOH B1024      22.570  18.938  22.188  1.00  0.00      B    H  
ATOM   3093  O   HOH B1025      36.144  10.875  30.932  1.00  0.00      B    O  
ATOM   3094  H1  HOH B1025      35.794  11.397  31.681  1.00  0.00      B    H  
ATOM   3095  H2  HOH B1025      35.703   9.913  30.955  1.00  0.00      B    H  
ATOM   3096  O   HOH B1026      19.289   8.731  26.348  1.00  0.00      B    O  
ATOM   3097  H1  HOH B1026      19.790   9.089  25.524  1.00  0.00      B    H  
ATOM   3098  H2  HOH B1026      19.530   9.296  27.185  1.00  0.00      B    H  
ATOM   3099  O   HOH B1027      34.019  23.849  32.863  1.00  0.00      B    O  
ATOM   3100  H1  HOH B1027      33.391  23.157  32.584  1.00  0.00      B    H  
ATOM   3101  H2  HOH B1027      34.393  24.219  31.985  1.00  0.00      B    H  
ATOM   3102  O   HOH B1028      14.966  33.189  16.016  1.00  0.00      B    O  
ATOM   3103  H1  HOH B1028      15.041  33.951  16.678  1.00  0.00      B    H  
ATOM   3104  H2  HOH B1028      15.546  33.457  15.221  1.00  0.00      B    H  
ATOM   3105  O   HOH B1029       8.212   9.728  38.798  1.00  0.00      B    O  
ATOM   3106  H1  HOH B1029       8.033  10.664  38.792  1.00  0.00      B    H  
ATOM   3107  H2  HOH B1029       7.395   9.221  39.081  1.00  0.00      B    H  
ATOM   3108  O   HOH B1030      24.657  10.774   9.614  1.00  0.00      B    O  
ATOM   3109  H1  HOH B1030      25.159  11.317  10.361  1.00  0.00      B    H  
ATOM   3110  H2  HOH B1030      24.706  11.289   8.764  1.00  0.00      B    H  
ATOM   3111  O   HOH B1031      30.501  11.839  38.237  1.00  0.00      B    O  
ATOM   3112  H1  HOH B1031      29.709  12.443  37.957  1.00  0.00      B    H  
ATOM   3113  H2  HOH B1031      31.138  11.879  37.466  1.00  0.00      B    H  
ATOM   3114  O   HOH B1032      21.751  24.404  17.966  1.00  0.00      B    O  
ATOM   3115  H1  HOH B1032      22.709  24.542  18.267  1.00  0.00      B    H  
ATOM   3116  H2  HOH B1032      21.757  23.586  17.313  1.00  0.00      B    H  
ATOM   3117  O   HOH B1033      18.095  15.701  28.603  1.00  0.00      B    O  
ATOM   3118  H1  HOH B1033      18.538  16.436  27.979  1.00  0.00      B    H  
ATOM   3119  H2  HOH B1033      18.801  15.113  28.987  1.00  0.00      B    H  
ATOM   3120  O   HOH B1034       1.599   7.353   1.245  1.00  0.00      B    O  
ATOM   3121  H1  HOH B1034       0.957   6.540   1.298  1.00  0.00      B    H  
ATOM   3122  H2  HOH B1034       2.486   7.080   0.887  1.00  0.00      B    H  
ATOM   3123  O   HOH B1035      35.005   6.963  18.703  1.00  0.00      B    O  
ATOM   3124  H1  HOH B1035      35.347   6.017  18.640  1.00  0.00      B    H  
ATOM   3125  H2  HOH B1035      35.711   7.338  19.309  1.00  0.00      B    H  
ATOM   3126  O   HOH B1036       8.561  13.030   4.257  1.00  0.00      B    O  
ATOM   3127  H1  HOH B1036       9.074  12.330   3.752  1.00  0.00      B    H  
ATOM   3128  H2  HOH B1036       8.093  13.597   3.570  1.00  0.00      B    H  
ATOM   3129  O   HOH B1037      11.410   8.490  15.185  1.00  0.00      B    O  
ATOM   3130  H1  HOH B1037      11.327   9.180  14.455  1.00  0.00      B    H  
ATOM   3131  H2  HOH B1037      12.371   8.360  15.306  1.00  0.00      B    H  
ATOM   3132  O   HOH B1038      33.774   2.798  35.204  1.00  0.00      B    O  
ATOM   3133  H1  HOH B1038      32.958   2.318  35.641  1.00  0.00      B    H  
ATOM   3134  H2  HOH B1038      34.657   2.349  35.555  1.00  0.00      B    H  
ATOM   3135  O   HOH B1039      28.997  38.872  20.019  1.00  0.00      B    O  
ATOM   3136  H1  HOH B1039      28.253  38.358  20.440  1.00  0.00      B    H  
ATOM   3137  H2  HOH B1039      29.640  38.202  19.571  1.00  0.00      B    H  
ATOM   3138  O   HOH B1040      32.356  36.258  16.846  1.00  0.00      B    O  
ATOM   3139  H1  HOH B1040      33.400  36.253  16.817  1.00  0.00      B    H  
ATOM   3140  H2  HOH B1040      32.084  35.303  16.618  1.00  0.00      B    H  
ATOM   3141  O   HOH B1041      35.522  36.250   1.822  1.00  0.00      B    O  
ATOM   3142  H1  HOH B1041      35.097  35.416   2.274  1.00  0.00      B    H  
ATOM   3143  H2  HOH B1041      34.880  36.983   1.998  1.00  0.00      B    H  
ATOM   3144  O   HOH B1042       9.820  35.063  27.933  1.00  0.00      B    O  
ATOM   3145  H1  HOH B1042      10.747  34.991  28.400  1.00  0.00      B    H  
ATOM   3146  H2  HOH B1042       9.140  35.534  28.547  1.00  0.00      B    H  
ATOM   3147  O   HOH B1043       6.976  34.899   2.412  1.00  0.00      B    O  
ATOM   3148  H1  HOH B1043       6.931  33.968   2.092  1.00  0.00      B    H  
ATOM   3149  H2  HOH B1043       7.129  35.422   1.565  1.00  0.00      B    H  
ATOM   3150  O   HOH B1044      32.009  11.023  36.196  1.00  0.00      B    O  
ATOM   3151  H1  HOH B1044      32.018  11.115  35.179  1.00  0.00      B    H  
ATOM   3152  H2  HOH B1044      32.985  11.123  36.483  1.00  0.00      B    H  
ATOM   3153  O   HOH B1045       0.037  34.529   9.910  1.00  0.00      B    O  
ATOM   3154  H1  HOH B1045       0.465  33.827   9.367  1.00  0.00      B    H  
ATOM   3155  H2  HOH B1045       0.615  35.334   9.910  1.00  0.00      B    H  
ATOM   3156  O   HOH B1046      22.542  26.121  31.706  1.00  0.00      B    O  
ATOM   3157  H1  HOH B1046      22.243  25.375  32.289  1.00  0.00      B    H  
ATOM   3158  H2  HOH B1046      21.971  26.966  31.953  1.00  0.00      B    H  
ATOM   3159  O   HOH B1047       7.727  32.152  38.256  1.00  0.00      B    O  
ATOM   3160  H1  HOH B1047       7.790  32.310  39.255  1.00  0.00      B    H  
ATOM   3161  H2  HOH B1047       7.974  32.990  37.768  1.00  0.00      B    H  
ATOM   3162  O   HOH B1048       9.218   7.921  35.927  1.00  0.00      B    O  
ATOM   3163  H1  HOH B1048       9.337   7.379  35.113  1.00  0.00      B    H  
ATOM   3164  H2  HOH B1048       8.423   7.551  36.477  1.00  0.00      B    H  
ATOM   3165  O   HOH B1049      34.002  29.753  38.624  1.00  0.00      B    O  
ATOM   3166  H1  HOH B1049      34.276  29.395  37.747  1.00  0.00      B    H  
ATOM   3167  H2  HOH B1049      34.403  29.222  39.317  1.00  0.00      B    H  
ATOM   3168  O   HOH B1050       2.034  12.098  23.116  1.00  0.00      B    O  
ATOM   3169  H1  HOH B1050       1.956  12.924  23.652  1.00  0.00      B    H  
ATOM   3170  H2  HOH B1050       2.141  12.350  22.161  1.00  0.00      B    H  
ATOM   3171  O   HOH B1051       7.216  33.739  35.843  1.00  0.00      B    O  
ATOM   3172  H1  HOH B1051       6.477  33.547  35.233  1.00  0.00      B    H  
ATOM   3173  H2  HOH B1051       7.414  34.745  35.817  1.00  0.00      B    H  
ATOM   3174  O   HOH B1052       5.824  10.791  21.929  1.00  0.00      B    O  
ATOM   3175  H1  HOH B1052       6.853  10.817  22.004  1.00  0.00      B    H  
ATOM   3176  H2  HOH B1052       5.548  11.678  21.590  1.00  0.00      B    H  
ATOM   3177  O   HOH B1053       8.825  19.846  36.428  1.00  0.00      B    O  
ATOM   3178  H1  HOH B1053       7.833  19.671  36.254  1.00  0.00      B    H  
ATOM   3179  H2  HOH B1053       8.865  20.542  37.156  1.00  0.00      B    H  
ATOM   3180  O   HOH B1054      34.244   5.006  25.517  1.00  0.00      B    O  
ATOM   3181  H1  HOH B1054      34.373   5.968  25.772  1.00  0.00      B    H  
ATOM   3182  H2  HOH B1054      33.789   5.011  24.594  1.00  0.00      B    H  
ATOM   3183  O   HOH B1055      11.640  10.360   4.126  1.00  0.00      B    O  
ATOM   3184  H1  HOH B1055      12.028   9.672   3.440  1.00  0.00      B    H  
ATOM   3185  H2  HOH B1055      10.899   9.862   4.660  1.00  0.00      B    H  
ATOM   3186  O   HOH B1056      37.533  11.077  12.403  1.00  0.00      B    O  
ATOM   3187  H1  HOH B1056      37.667  12.058  12.329  1.00  0.00      B    H  
ATOM   3188  H2  HOH B1056      36.568  10.974  12.728  1.00  0.00      B    H  
ATOM   3189  O   HOH B1057      23.714  20.955   5.469  1.00  0.00      B    O  
ATOM   3190  H1  HOH B1057      24.612  20.461   5.610  1.00  0.00      B    H  
ATOM   3191  H2  HOH B1057      23.873  21.807   5.978  1.00  0.00      B    H  
ATOM   3192  O   HOH B1058      10.770   1.487  14.790  1.00  0.00      B    O  
ATOM   3193  H1  HOH B1058      10.832   2.443  14.463  1.00  0.00      B    H  
ATOM   3194  H2  HOH B1058      11.620   1.298  15.293  1.00  0.00      B    H  
ATOM   3195  O   HOH B1059      18.122   6.283  28.147  1.00  0.00      B    O  
ATOM   3196  H1  HOH B1059      18.559   6.544  29.018  1.00  0.00      B    H  
ATOM   3197  H2  HOH B1059      18.912   6.130  27.498  1.00  0.00      B    H  
ATOM   3198  O   HOH B1060      13.243   3.957   3.294  1.00  0.00      B    O  
ATOM   3199  H1  HOH B1060      14.226   3.956   3.468  1.00  0.00      B    H  
ATOM   3200  H2  HOH B1060      12.929   4.910   3.378  1.00  0.00      B    H  
ATOM   3201  O   HOH B1061      38.169   0.452   2.166  1.00  0.00      B    O  
ATOM   3202  H1  HOH B1061      37.851   1.048   1.377  1.00  0.00      B    H  
ATOM   3203  H2  HOH B1061      37.505   0.608   2.903  1.00  0.00      B    H  
ATOM   3204  O   HOH B1062       1.680   7.705  18.512  1.00  0.00      B    O  
ATOM   3205  H1  HOH B1062       1.996   8.126  17.627  1.00  0.00      B    H  
ATOM   3206  H2  HOH B1062       2.151   8.262  19.267  1.00  0.00      B    H  
ATOM   3207  O   HOH B1063       8.211   4.361  21.360  1.00  0.00      B    O  
ATOM   3208  H1  HOH B1063       7.952   3.508  21.878  1.00  0.00      B    H  
ATOM   3209  H2  HOH B1063       7.841   4.254  20.389  1.00  0.00      B    H  
ATOM   3210  O   HOH B1064       8.535  29.732  39.096  1.00  0.00      B    O  
ATOM   3211  H1  HOH B1064       7.831  29.147  39.519  1.00  0.00      B    H  
ATOM   3212  H2  HOH B1064       8.087  30.268  38.389  1.00  0.00      B    H  
ATOM   3213  O   HOH B1065      25.622  31.073  22.363  1.00  0.00      B    O  
ATOM   3214  H1  HOH B1065      26.538  30.717  22.064  1.00  0.00      B    H  
ATOM   3215  H2  HOH B1065      25.780  31.755  23.106  1.00  0.00      B    H  
ATOM   3216  O   HOH B1066      29.348  14.836  31.381  1.00  0.00      B    O  
ATOM   3217  H1  HOH B1066      28.551  15.432  31.338  1.00  0.00      B    H  
ATOM   3218  H2  HOH B1066      29.602  14.738  30.432  1.00  0.00      B    H  
ATOM   3219  O   HOH B1067       1.652  12.146  11.560  1.00  0.00      B    O  
ATOM   3220  H1  HOH B1067       0.750  12.166  11.097  1.00  0.00      B    H  
ATOM   3221  H2  HOH B1067       1.944  11.217  11.668  1.00  0.00      B    H  
ATOM   3222  O   HOH B1068      22.694   5.311  34.193  1.00  0.00      B    O  
ATOM   3223  H1  HOH B1068      22.981   5.487  33.194  1.00  0.00      B    H  
ATOM   3224  H2  HOH B1068      23.036   6.058  34.780  1.00  0.00      B    H  
ATOM   3225  O   HOH B1069      10.874   4.409  37.095  1.00  0.00      B    O  
ATOM   3226  H1  HOH B1069      10.455   4.184  36.208  1.00  0.00      B    H  
ATOM   3227  H2  HOH B1069      11.647   5.033  36.851  1.00  0.00      B    H  
ATOM   3228  O   HOH B1070      14.273  30.192  13.266  1.00  0.00      B    O  
ATOM   3229  H1  HOH B1070      14.900  29.413  13.245  1.00  0.00      B    H  
ATOM   3230  H2  HOH B1070      13.760  30.071  14.179  1.00  0.00      B    H  
ATOM   3231  O   HOH B1071      27.843  35.318   8.091  1.00  0.00      B    O  
ATOM   3232  H1  HOH B1071      27.439  36.012   7.561  1.00  0.00      B    H  
ATOM   3233  H2  HOH B1071      27.338  35.407   8.943  1.00  0.00      B    H  
ATOM   3234  O   HOH B1072       6.931  19.066  17.680  1.00  0.00      B    O  
ATOM   3235  H1  HOH B1072       7.346  18.495  16.917  1.00  0.00      B    H  
ATOM   3236  H2  HOH B1072       6.784  18.434  18.518  1.00  0.00      B    H  
ATOM   3237  O   HOH B1073      11.391  26.733  19.160  1.00  0.00      B    O  
ATOM   3238  H1  HOH B1073      10.802  26.389  18.405  1.00  0.00      B    H  
ATOM   3239  H2  HOH B1073      12.307  26.906  18.740  1.00  0.00      B    H  
ATOM   3240  O   HOH B1074      18.544  27.732  10.652  1.00  0.00      B    O  
ATOM   3241  H1  HOH B1074      18.464  26.719  10.671  1.00  0.00      B    H  
ATOM   3242  H2  HOH B1074      18.472  28.095   9.683  1.00  0.00      B    H  
ATOM   3243  O   HOH B1075      38.907  20.168   8.035  1.00  0.00      B    O  
ATOM   3244  H1  HOH B1075      38.264  19.597   7.467  1.00  0.00      B    H  
ATOM   3245  H2  HOH B1075      39.411  20.809   7.418  1.00  0.00      B    H  
ATOM   3246  O   HOH B1076      12.080   2.051   4.825  1.00  0.00      B    O  
ATOM   3247  H1  HOH B1076      12.368   2.912   4.311  1.00  0.00      B    H  
ATOM   3248  H2  HOH B1076      11.910   1.269   4.244  1.00  0.00      B    H  
ATOM   3249  O   HOH B1077      22.090  17.925  28.246  1.00  0.00      B    O  
ATOM   3250  H1  HOH B1077      22.019  17.259  29.043  1.00  0.00      B    H  
ATOM   3251  H2  HOH B1077      22.568  18.757  28.620  1.00  0.00      B    H  
ATOM   3252  O   HOH B1078      28.279  15.066  16.441  1.00  0.00      B    O  
ATOM   3253  H1  HOH B1078      27.691  14.664  15.694  1.00  0.00      B    H  
ATOM   3254  H2  HOH B1078      28.745  14.343  16.947  1.00  0.00      B    H  
ATOM   3255  O   HOH B1079      32.189   8.876  39.099  1.00  0.00      B    O  
ATOM   3256  H1  HOH B1079      33.065   8.357  38.915  1.00  0.00      B    H  
ATOM   3257  H2  HOH B1079      31.817   8.942  38.154  1.00  0.00      B    H  
ATOM   3258  O   HOH B1080       8.026  21.198   2.557  1.00  0.00      B    O  
ATOM   3259  H1  HOH B1080       7.348  21.971   2.670  1.00  0.00      B    H  
ATOM   3260  H2  HOH B1080       7.673  20.376   2.882  1.00  0.00      B    H  
ATOM   3261  O   HOH B1081       8.626  34.256  30.637  1.00  0.00      B    O  
ATOM   3262  H1  HOH B1081       9.300  33.515  30.790  1.00  0.00      B    H  
ATOM   3263  H2  HOH B1081       8.431  34.700  31.527  1.00  0.00      B    H  
ATOM   3264  O   HOH B1082      26.607  36.953  17.392  1.00  0.00      B    O  
ATOM   3265  H1  HOH B1082      27.431  36.534  17.930  1.00  0.00      B    H  
ATOM   3266  H2  HOH B1082      25.763  36.729  17.904  1.00  0.00      B    H  
ATOM   3267  O   HOH B1083       3.294  30.142  10.128  1.00  0.00      B    O  
ATOM   3268  H1  HOH B1083       2.427  29.881   9.706  1.00  0.00      B    H  
ATOM   3269  H2  HOH B1083       3.753  30.835   9.527  1.00  0.00      B    H  
ATOM   3270  O   HOH B1084      30.502  29.472  35.988  1.00  0.00      B    O  
ATOM   3271  H1  HOH B1084      30.106  29.518  35.092  1.00  0.00      B    H  
ATOM   3272  H2  HOH B1084      31.202  28.790  35.894  1.00  0.00      B    H  
ATOM   3273  O   HOH B1085      17.836  30.665  28.434  1.00  0.00      B    O  
ATOM   3274  H1  HOH B1085      17.720  30.733  27.415  1.00  0.00      B    H  
ATOM   3275  H2  HOH B1085      18.239  29.749  28.624  1.00  0.00      B    H  
ATOM   3276  O   HOH B1086       6.325  23.367   3.413  1.00  0.00      B    O  
ATOM   3277  H1  HOH B1086       6.765  23.714   4.233  1.00  0.00      B    H  
ATOM   3278  H2  HOH B1086       5.400  23.125   3.634  1.00  0.00      B    H  
ATOM   3279  O   HOH B1087       2.517  16.155   4.498  1.00  0.00      B    O  
ATOM   3280  H1  HOH B1087       1.606  16.272   4.161  1.00  0.00      B    H  
ATOM   3281  H2  HOH B1087       2.376  15.982   5.498  1.00  0.00      B    H  
ATOM   3282  O   HOH B1088      22.621  25.901  35.856  1.00  0.00      B    O  
ATOM   3283  H1  HOH B1088      23.524  25.502  36.141  1.00  0.00      B    H  
ATOM   3284  H2  HOH B1088      22.325  26.332  36.656  1.00  0.00      B    H  
ATOM   3285  O   HOH B1089      33.148  33.201   1.828  1.00  0.00      B    O  
ATOM   3286  H1  HOH B1089      32.704  32.490   1.191  1.00  0.00      B    H  
ATOM   3287  H2  HOH B1089      32.938  34.175   1.448  1.00  0.00      B    H  
ATOM   3288  O   HOH B1090      36.465  30.986  12.478  1.00  0.00      B    O  
ATOM   3289  H1  HOH B1090      36.319  31.942  12.666  1.00  0.00      B    H  
ATOM   3290  H2  HOH B1090      36.389  30.782  11.505  1.00  0.00      B    H  
ATOM   3291  O   HOH B1091       3.843  11.573  17.898  1.00  0.00      B    O  
ATOM   3292  H1  HOH B1091       3.025  11.152  18.222  1.00  0.00      B    H  
ATOM   3293  H2  HOH B1091       3.548  12.228  17.125  1.00  0.00      B    H  
ATOM   3294  O   HOH B1092      25.473  28.862  14.579  1.00  0.00      B    O  
ATOM   3295  H1  HOH B1092      24.973  28.516  15.366  1.00  0.00      B    H  
ATOM   3296  H2  HOH B1092      25.103  28.420  13.731  1.00  0.00      B    H  
ATOM   3297  O   HOH B1093      17.374   2.343  32.054  1.00  0.00      B    O  
ATOM   3298  H1  HOH B1093      16.861   1.643  32.564  1.00  0.00      B    H  
ATOM   3299  H2  HOH B1093      17.874   2.873  32.762  1.00  0.00      B    H  
ATOM   3300  O   HOH B1094      17.616  31.495  21.304  1.00  0.00      B    O  
ATOM   3301  H1  HOH B1094      17.800  30.962  20.435  1.00  0.00      B    H  
ATOM   3302  H2  HOH B1094      16.759  31.090  21.738  1.00  0.00      B    H  
ATOM   3303  O   HOH B1095      25.798  32.220  17.530  1.00  0.00      B    O  
ATOM   3304  H1  HOH B1095      25.996  32.268  16.525  1.00  0.00      B    H  
ATOM   3305  H2  HOH B1095      26.307  31.384  17.844  1.00  0.00      B    H  
ATOM   3306  O   HOH B1096      19.212  28.854  37.764  1.00  0.00      B    O  
ATOM   3307  H1  HOH B1096      19.347  28.114  37.112  1.00  0.00      B    H  
ATOM   3308  H2  HOH B1096      19.169  28.446  38.669  1.00  0.00      B    H  
ATOM   3309  O   HOH B1097      14.858  27.911   1.224  1.00  0.00      B    O  
ATOM   3310  H1  HOH B1097      13.983  27.503   0.820  1.00  0.00      B    H  
ATOM   3311  H2  HOH B1097      15.262  28.589   0.542  1.00  0.00      B    H  
ATOM   3312  O   HOH B1098      20.585  21.200  21.602  1.00  0.00      B    O  
ATOM   3313  H1  HOH B1098      21.029  20.288  21.512  1.00  0.00      B    H  
ATOM   3314  H2  HOH B1098      19.649  21.085  21.969  1.00  0.00      B    H  
ATOM   3315  O   HOH B1099      12.946   9.079  21.838  1.00  0.00      B    O  
ATOM   3316  H1  HOH B1099      13.306   8.563  21.005  1.00  0.00      B    H  
ATOM   3317  H2  HOH B1099      12.143   8.561  22.138  1.00  0.00      B    H  
ATOM   3318  O   HOH B1100      21.663  13.370  21.914  1.00  0.00      B    O  
ATOM   3319  H1  HOH B1100      20.805  13.715  22.369  1.00  0.00      B    H  
ATOM   3320  H2  HOH B1100      21.994  12.560  22.434  1.00  0.00      B    H  
ATOM   3321  O   HOH B1101      16.267  16.778  34.861  1.00  0.00      B    O  
ATOM   3322  H1  HOH B1101      15.554  17.330  35.321  1.00  0.00      B    H  
ATOM   3323  H2  HOH B1101      16.765  16.262  35.576  1.00  0.00      B    H  
ATOM   3324  O   HOH B1102      38.095  29.336  37.714  1.00  0.00      B    O  
ATOM   3325  H1  HOH B1102      38.827  29.441  37.055  1.00  0.00      B    H  
ATOM   3326  H2  HOH B1102      38.088  30.163  38.368  1.00  0.00      B    H  
ATOM   3327  O   HOH B1103      18.939  30.365  31.733  1.00  0.00      B    O  
ATOM   3328  H1  HOH B1103      19.245  29.997  30.853  1.00  0.00      B    H  
ATOM   3329  H2  HOH B1103      18.919  31.392  31.737  1.00  0.00      B    H  
ATOM   3330  O   HOH B1104      21.199  32.095  14.678  1.00  0.00      B    O  
ATOM   3331  H1  HOH B1104      21.606  31.846  15.566  1.00  0.00      B    H  
ATOM   3332  H2  HOH B1104      20.352  32.606  14.935  1.00  0.00      B    H  
ATOM   3333  O   HOH B1105      29.725  10.919   9.700  1.00  0.00      B    O  
ATOM   3334  H1  HOH B1105      30.281  11.574  10.240  1.00  0.00      B    H  
ATOM   3335  H2  HOH B1105      29.090  10.409  10.340  1.00  0.00      B    H  
ATOM   3336  O   HOH B1106      24.888  15.275  32.383  1.00  0.00      B    O  
ATOM   3337  H1  HOH B1106      25.400  14.716  33.083  1.00  0.00      B    H  
ATOM   3338  H2  HOH B1106      25.166  15.014  31.436  1.00  0.00      B    H  
ATOM   3339  O   HOH B1107      28.204  10.370  11.608  1.00  0.00      B    O  
ATOM   3340  H1  HOH B1107      27.524  11.081  11.529  1.00  0.00      B    H  
ATOM   3341  H2  HOH B1107      27.786   9.443  11.487  1.00  0.00      B    H  
ATOM   3342  O   HOH B1108      22.733  32.988  34.993  1.00  0.00      B    O  
ATOM   3343  H1  HOH B1108      22.551  33.533  35.791  1.00  0.00      B    H  
ATOM   3344  H2  HOH B1108      22.978  32.026  35.288  1.00  0.00      B    H  
ATOM   3345  O   HOH B1109       6.223   7.947  36.380  1.00  0.00      B    O  
ATOM   3346  H1  HOH B1109       6.611   7.081  36.027  1.00  0.00      B    H  
ATOM   3347  H2  HOH B1109       6.225   8.626  35.621  1.00  0.00      B    H  
ATOM   3348  O   HOH B1110       1.419  12.918  25.845  1.00  0.00      B    O  
ATOM   3349  H1  HOH B1110       2.447  12.922  25.902  1.00  0.00      B    H  
ATOM   3350  H2  HOH B1110       1.107  13.817  26.267  1.00  0.00      B    H  
ATOM   3351  O   HOH B1111      34.753  33.821   3.900  1.00  0.00      B    O  
ATOM   3352  H1  HOH B1111      34.125  33.337   3.243  1.00  0.00      B    H  
ATOM   3353  H2  HOH B1111      34.842  33.273   4.743  1.00  0.00      B    H  
ATOM   3354  O   HOH B1112      28.252   1.973  18.865  1.00  0.00      B    O  
ATOM   3355  H1  HOH B1112      28.521   1.095  19.357  1.00  0.00      B    H  
ATOM   3356  H2  HOH B1112      28.491   1.828  17.883  1.00  0.00      B    H  
ATOM   3357  O   HOH B1113       0.523  14.028   7.869  1.00  0.00      B    O  
ATOM   3358  H1  HOH B1113       0.174  14.151   6.944  1.00  0.00      B    H  
ATOM   3359  H2  HOH B1113       1.526  14.102   7.783  1.00  0.00      B    H  
ATOM   3360  O   HOH B1114       2.126   9.357   4.977  1.00  0.00      B    O  
ATOM   3361  H1  HOH B1114       1.267   9.492   4.417  1.00  0.00      B    H  
ATOM   3362  H2  HOH B1114       1.957   8.537   5.598  1.00  0.00      B    H  
ATOM   3363  O   HOH B1115      15.974   1.815  36.150  1.00  0.00      B    O  
ATOM   3364  H1  HOH B1115      16.392   1.048  35.578  1.00  0.00      B    H  
ATOM   3365  H2  HOH B1115      16.803   2.298  36.562  1.00  0.00      B    H  
ATOM   3366  O   HOH B1116       9.381  23.947  20.774  1.00  0.00      B    O  
ATOM   3367  H1  HOH B1116       8.589  24.212  20.210  1.00  0.00      B    H  
ATOM   3368  H2  HOH B1116       9.161  24.149  21.760  1.00  0.00      B    H  
ATOM   3369  O   HOH B1117      36.039   1.777  36.034  1.00  0.00      B    O  
ATOM   3370  H1  HOH B1117      36.822   1.953  36.609  1.00  0.00      B    H  
ATOM   3371  H2  HOH B1117      36.155   0.899  35.432  1.00  0.00      B    H  
ATOM   3372  O   HOH B1118      32.341  26.295   6.196  1.00  0.00      B    O  
ATOM   3373  H1  HOH B1118      33.036  26.012   5.486  1.00  0.00      B    H  
ATOM   3374  H2  HOH B1118      32.792  26.298   7.058  1.00  0.00      B    H  
ATOM   3375  O   HOH B1119      24.812  31.109  38.574  1.00  0.00      B    O  
ATOM   3376  H1  HOH B1119      24.726  30.597  39.444  1.00  0.00      B    H  
ATOM   3377  H2  HOH B1119      25.778  31.175  38.362  1.00  0.00      B    H  
ATOM   3378  O   HOH B1120       1.397  15.567  19.910  1.00  0.00      B    O  
ATOM   3379  H1  HOH B1120       0.452  15.339  19.701  1.00  0.00      B    H  
ATOM   3380  H2  HOH B1120       1.441  16.519  20.280  1.00  0.00      B    H  
ATOM   3381  O   HOH B1121      37.982  22.510  20.945  1.00  0.00      B    O  
ATOM   3382  H1  HOH B1121      38.823  22.877  20.533  1.00  0.00      B    H  
ATOM   3383  H2  HOH B1121      37.223  22.507  20.279  1.00  0.00      B    H  
ATOM   3384  O   HOH B1122       1.133   0.740  25.349  1.00  0.00      B    O  
ATOM   3385  H1  HOH B1122       0.535   0.615  24.556  1.00  0.00      B    H  
ATOM   3386  H2  HOH B1122       1.276   1.734  25.484  1.00  0.00      B    H  
ATOM   3387  O   HOH B1123      33.483  36.241  31.494  1.00  0.00      B    O  
ATOM   3388  H1  HOH B1123      33.483  35.288  31.953  1.00  0.00      B    H  
ATOM   3389  H2  HOH B1123      33.144  36.969  32.109  1.00  0.00      B    H  
ATOM   3390  O   HOH B1124      35.677  16.131  12.709  1.00  0.00      B    O  
ATOM   3391  H1  HOH B1124      35.089  15.318  12.827  1.00  0.00      B    H  
ATOM   3392  H2  HOH B1124      36.138  16.301  13.647  1.00  0.00      B    H  
ATOM   3393  O   HOH B1125      36.026  30.555   9.804  1.00  0.00      B    O  
ATOM   3394  H1  HOH B1125      35.148  30.210   9.999  1.00  0.00      B    H  
ATOM   3395  H2  HOH B1125      36.534  30.059   9.119  1.00  0.00      B    H  
ATOM   3396  O   HOH B1126      13.274   5.494  18.354  1.00  0.00      B    O  
ATOM   3397  H1  HOH B1126      12.654   4.917  18.845  1.00  0.00      B    H  
ATOM   3398  H2  HOH B1126      12.904   5.484  17.408  1.00  0.00      B    H  
ATOM   3399  O   HOH B1127      39.458  24.864  32.535  1.00  0.00      B    O  
ATOM   3400  H1  HOH B1127      38.499  24.792  32.182  1.00  0.00      B    H  
ATOM   3401  H2  HOH B1127      39.443  24.633  33.513  1.00  0.00      B    H  
ATOM   3402  O   HOH B1128      24.045  29.923  18.651  1.00  0.00      B    O  
ATOM   3403  H1  HOH B1128      24.684  29.445  19.331  1.00  0.00      B    H  
ATOM   3404  H2  HOH B1128      24.155  30.925  18.752  1.00  0.00      B    H  
ATOM   3405  O   HOH B1129       1.812  17.138  29.416  1.00  0.00      B    O  
ATOM   3406  H1  HOH B1129       1.757  17.874  30.087  1.00  0.00      B    H  
ATOM   3407  H2  HOH B1129       2.579  17.364  28.782  1.00  0.00      B    H  
ATOM   3408  O   HOH B1130       9.136  25.486  30.963  1.00  0.00      B    O  
ATOM   3409  H1  HOH B1130       8.499  26.261  31.165  1.00  0.00      B    H  
ATOM   3410  H2  HOH B1130      10.052  25.862  30.731  1.00  0.00      B    H  
ATOM   3411  O   HOH B1131      30.227  21.190  11.234  1.00  0.00      B    O  
ATOM   3412  H1  HOH B1131      29.859  22.060  10.884  1.00  0.00      B    H  
ATOM   3413  H2  HOH B1131      29.482  20.732  11.667  1.00  0.00      B    H  
ATOM   3414  O   HOH B1132      36.442  31.660  28.289  1.00  0.00      B    O  
ATOM   3415  H1  HOH B1132      35.527  31.365  28.718  1.00  0.00      B    H  
ATOM   3416  H2  HOH B1132      36.403  31.263  27.363  1.00  0.00      B    H  
ATOM   3417  O   HOH B1133      19.039  14.544   1.722  1.00  0.00      B    O  
ATOM   3418  H1  HOH B1133      19.904  13.998   1.814  1.00  0.00      B    H  
ATOM   3419  H2  HOH B1133      18.914  14.870   0.789  1.00  0.00      B    H  
ATOM   3420  O   HOH B1134       7.068  24.446  19.169  1.00  0.00      B    O  
ATOM   3421  H1  HOH B1134       6.189  24.921  19.381  1.00  0.00      B    H  
ATOM   3422  H2  HOH B1134       6.835  23.791  18.450  1.00  0.00      B    H  
ATOM   3423  O   HOH B1135      12.994  26.055  23.075  1.00  0.00      B    O  
ATOM   3424  H1  HOH B1135      12.893  25.099  22.679  1.00  0.00      B    H  
ATOM   3425  H2  HOH B1135      13.717  26.547  22.546  1.00  0.00      B    H  
ATOM   3426  O   HOH B1136      29.135  12.943   7.327  1.00  0.00      B    O  
ATOM   3427  H1  HOH B1136      29.425  12.055   7.719  1.00  0.00      B    H  
ATOM   3428  H2  HOH B1136      29.881  13.593   7.652  1.00  0.00      B    H  
ATOM   3429  O   HOH B1137      13.184  16.203  27.581  1.00  0.00      B    O  
ATOM   3430  H1  HOH B1137      13.486  15.972  28.539  1.00  0.00      B    H  
ATOM   3431  H2  HOH B1137      13.218  17.215  27.477  1.00  0.00      B    H  
ATOM   3432  O   HOH B1138      27.835  19.837  23.590  1.00  0.00      B    O  
ATOM   3433  H1  HOH B1138      27.268  19.159  23.061  1.00  0.00      B    H  
ATOM   3434  H2  HOH B1138      27.223  20.413  24.094  1.00  0.00      B    H  
ATOM   3435  O   HOH B1139       4.033  13.126  10.292  1.00  0.00      B    O  
ATOM   3436  H1  HOH B1139       4.762  13.322  10.918  1.00  0.00      B    H  
ATOM   3437  H2  HOH B1139       3.181  12.908  10.815  1.00  0.00      B    H  
ATOM   3438  O   HOH B1140      29.203  12.900  25.380  1.00  0.00      B    O  
ATOM   3439  H1  HOH B1140      29.017  13.635  24.675  1.00  0.00      B    H  
ATOM   3440  H2  HOH B1140      30.168  12.592  25.271  1.00  0.00      B    H  
ATOM   3441  O   HOH B1141      17.396  28.520  33.314  1.00  0.00      B    O  
ATOM   3442  H1  HOH B1141      17.814  29.060  32.592  1.00  0.00      B    H  
ATOM   3443  H2  HOH B1141      16.378  28.788  33.278  1.00  0.00      B    H  
ATOM   3444  O   HOH B1142      25.125  16.288  26.928  1.00  0.00      B    O  
ATOM   3445  H1  HOH B1142      25.146  15.845  27.873  1.00  0.00      B    H  
ATOM   3446  H2  HOH B1142      26.017  16.054  26.446  1.00  0.00      B    H  
ATOM   3447  O   HOH B1143      15.313   1.119  18.249  1.00  0.00      B    O  
ATOM   3448  H1  HOH B1143      14.984   1.424  19.160  1.00  0.00      B    H  
ATOM   3449  H2  HOH B1143      16.255   0.730  18.410  1.00  0.00      B    H  
ATOM   3450  O   HOH B1144      28.691  17.493  15.347  1.00  0.00      B    O  
ATOM   3451  H1  HOH B1144      28.618  16.469  15.594  1.00  0.00      B    H  
ATOM   3452  H2  HOH B1144      28.861  17.625  14.341  1.00  0.00      B    H  
ATOM   3453  O   HOH B1145      11.963  26.611  33.427  1.00  0.00      B    O  
ATOM   3454  H1  HOH B1145      11.378  26.043  34.072  1.00  0.00      B    H  
ATOM   3455  H2  HOH B1145      12.642  27.029  34.011  1.00  0.00      B    H  
ATOM   3456  O   HOH B1146      13.999  36.489  11.942  1.00  0.00      B    O  
ATOM   3457  H1  HOH B1146      13.011  36.379  11.744  1.00  0.00      B    H  
ATOM   3458  H2  HOH B1146      14.058  36.567  12.918  1.00  0.00      B    H  
ATOM   3459  O   HOH B1147      35.542  32.419   6.168  1.00  0.00      B    O  
ATOM   3460  H1  HOH B1147      36.477  32.416   5.767  1.00  0.00      B    H  
ATOM   3461  H2  HOH B1147      35.524  32.929   7.079  1.00  0.00      B    H  
ATOM   3462  O   HOH B1148      32.107  12.795  24.996  1.00  0.00      B    O  
ATOM   3463  H1  HOH B1148      32.133  12.128  24.226  1.00  0.00      B    H  
ATOM   3464  H2  HOH B1148      32.955  13.353  24.969  1.00  0.00      B    H  
ATOM   3465  O   HOH B1149      27.568  29.147   2.928  1.00  0.00      B    O  
ATOM   3466  H1  HOH B1149      28.332  28.845   2.390  1.00  0.00      B    H  
ATOM   3467  H2  HOH B1149      27.781  28.961   3.914  1.00  0.00      B    H  
ATOM   3468  O   HOH B1150      19.882   4.912   6.284  1.00  0.00      B    O  
ATOM   3469  H1  HOH B1150      20.406   5.735   6.347  1.00  0.00      B    H  
ATOM   3470  H2  HOH B1150      20.034   4.387   7.180  1.00  0.00      B    H  
ATOM   3471  O   HOH B1151       3.265  14.275   8.000  1.00  0.00      B    O  
ATOM   3472  H1  HOH B1151       3.090  15.290   8.240  1.00  0.00      B    H  
ATOM   3473  H2  HOH B1151       3.416  13.786   8.892  1.00  0.00      B    H  
ATOM   3474  O   HOH B1152      30.403   4.266  35.135  1.00  0.00      B    O  
ATOM   3475  H1  HOH B1152      31.205   4.395  35.632  1.00  0.00      B    H  
ATOM   3476  H2  HOH B1152      30.103   5.172  34.796  1.00  0.00      B    H  
ATOM   3477  O   HOH B1153      17.497  17.233  37.762  1.00  0.00      B    O  
ATOM   3478  H1  HOH B1153      18.474  17.152  37.835  1.00  0.00      B    H  
ATOM   3479  H2  HOH B1153      17.091  17.258  38.676  1.00  0.00      B    H  
ATOM   3480  O   HOH B1154      25.004  19.014  14.816  1.00  0.00      B    O  
ATOM   3481  H1  HOH B1154      25.903  19.405  15.125  1.00  0.00      B    H  
ATOM   3482  H2  HOH B1154      24.476  18.697  15.627  1.00  0.00      B    H  
ATOM   3483  O   HOH B1155      34.608  17.829  10.826  1.00  0.00      B    O  
ATOM   3484  H1  HOH B1155      34.512  17.046  11.592  1.00  0.00      B    H  
ATOM   3485  H2  HOH B1155      35.403  18.407  11.073  1.00  0.00      B    H  
ATOM   3486  O   HOH B1156      15.404  27.290  22.440  1.00  0.00      B    O  
ATOM   3487  H1  HOH B1156      15.762  26.863  23.330  1.00  0.00      B    H  
ATOM   3488  H2  HOH B1156      15.330  26.531  21.761  1.00  0.00      B    H  
ATOM   3489  O   HOH B1157      12.582  32.625  28.109  1.00  0.00      B    O  
ATOM   3490  H1  HOH B1157      11.583  32.603  28.095  1.00  0.00      B    H  
ATOM   3491  H2  HOH B1157      12.914  32.044  28.867  1.00  0.00      B    H  
ATOM   3492  O   HOH B1158      35.136  18.857  26.120  1.00  0.00      B    O  
ATOM   3493  H1  HOH B1158      35.667  17.977  26.288  1.00  0.00      B    H  
ATOM   3494  H2  HOH B1158      34.860  19.171  27.024  1.00  0.00      B    H  
ATOM   3495  O   HOH B1159      35.199  37.155  25.217  1.00  0.00      B    O  
ATOM   3496  H1  HOH B1159      34.622  36.331  25.376  1.00  0.00      B    H  
ATOM   3497  H2  HOH B1159      36.025  36.897  24.702  1.00  0.00      B    H  
ATOM   3498  O   HOH B1160      18.816   4.309  20.014  1.00  0.00      B    O  
ATOM   3499  H1  HOH B1160      19.812   4.202  20.095  1.00  0.00      B    H  
ATOM   3500  H2  HOH B1160      18.558   5.237  20.384  1.00  0.00      B    H  
ATOM   3501  O   HOH B1161       8.396  27.920  14.528  1.00  0.00      B    O  
ATOM   3502  H1  HOH B1161       7.669  28.438  13.978  1.00  0.00      B    H  
ATOM   3503  H2  HOH B1161       8.126  26.939  14.551  1.00  0.00      B    H  
ATOM   3504  O   HOH B1162      21.374   5.128  10.861  1.00  0.00      B    O  
ATOM   3505  H1  HOH B1162      21.272   5.741  10.012  1.00  0.00      B    H  
ATOM   3506  H2  HOH B1162      20.399   4.808  10.938  1.00  0.00      B    H  
ATOM   3507  O   HOH B1163       8.873  15.296  38.184  1.00  0.00      B    O  
ATOM   3508  H1  HOH B1163       8.706  16.085  38.818  1.00  0.00      B    H  
ATOM   3509  H2  HOH B1163       9.797  15.056  38.231  1.00  0.00      B    H  
ATOM   3510  O   HOH B1164      23.712  19.923  29.018  1.00  0.00      B    O  
ATOM   3511  H1  HOH B1164      24.462  20.076  29.754  1.00  0.00      B    H  
ATOM   3512  H2  HOH B1164      24.265  19.708  28.137  1.00  0.00      B    H  
ATOM   3513  O   HOH B1165      10.624  10.243  13.396  1.00  0.00      B    O  
ATOM   3514  H1  HOH B1165      11.173  11.059  13.655  1.00  0.00      B    H  
ATOM   3515  H2  HOH B1165       9.671  10.543  13.115  1.00  0.00      B    H  
ATOM   3516  O   HOH B1166      16.827  21.129  23.922  1.00  0.00      B    O  
ATOM   3517  H1  HOH B1166      16.380  20.378  23.411  1.00  0.00      B    H  
ATOM   3518  H2  HOH B1166      16.500  21.011  24.926  1.00  0.00      B    H  
ATOM   3519  O   HOH B1167      31.162  14.424  22.307  1.00  0.00      B    O  
ATOM   3520  H1  HOH B1167      31.268  14.004  23.209  1.00  0.00      B    H  
ATOM   3521  H2  HOH B1167      31.850  15.204  22.375  1.00  0.00      B    H  
ATOM   3522  O   HOH B1168       9.442  25.151  12.160  1.00  0.00      B    O  
ATOM   3523  H1  HOH B1168       9.561  24.444  11.403  1.00  0.00      B    H  
ATOM   3524  H2  HOH B1168       8.482  25.207  12.328  1.00  0.00      B    H  
ATOM   3525  O   HOH B1169      34.176  20.301   5.317  1.00  0.00      B    O  
ATOM   3526  H1  HOH B1169      33.496  20.867   4.712  1.00  0.00      B    H  
ATOM   3527  H2  HOH B1169      34.438  19.465   4.798  1.00  0.00      B    H  
ATOM   3528  O   HOH B1170      33.881  32.453  29.979  1.00  0.00      B    O  
ATOM   3529  H1  HOH B1170      34.834  32.825  30.035  1.00  0.00      B    H  
ATOM   3530  H2  HOH B1170      33.411  32.775  30.777  1.00  0.00      B    H  
ATOM   3531  O   HOH B1171      11.498   6.137  12.843  1.00  0.00      B    O  
ATOM   3532  H1  HOH B1171      11.570   5.084  12.838  1.00  0.00      B    H  
ATOM   3533  H2  HOH B1171      10.652   6.322  13.337  1.00  0.00      B    H  
ATOM   3534  O   HOH B1172      16.545  27.311  19.407  1.00  0.00      B    O  
ATOM   3535  H1  HOH B1172      16.810  26.753  18.603  1.00  0.00      B    H  
ATOM   3536  H2  HOH B1172      17.307  27.495  20.019  1.00  0.00      B    H  
ATOM   3537  O   HOH B1173      33.323  35.158  35.708  1.00  0.00      B    O  
ATOM   3538  H1  HOH B1173      32.792  36.034  36.002  1.00  0.00      B    H  
ATOM   3539  H2  HOH B1173      33.310  34.530  36.466  1.00  0.00      B    H  
ATOM   3540  O   HOH B1174      10.730  37.765   1.135  1.00  0.00      B    O  
ATOM   3541  H1  HOH B1174      10.598  36.863   0.684  1.00  0.00      B    H  
ATOM   3542  H2  HOH B1174      10.605  37.738   2.116  1.00  0.00      B    H  
ATOM   3543  O   HOH B1175      32.770  20.263  12.083  1.00  0.00      B    O  
ATOM   3544  H1  HOH B1175      33.738  20.357  12.014  1.00  0.00      B    H  
ATOM   3545  H2  HOH B1175      32.334  21.083  11.626  1.00  0.00      B    H  
ATOM   3546  O   HOH B1176      34.063  37.812  20.857  1.00  0.00      B    O  
ATOM   3547  H1  HOH B1176      34.691  36.970  20.805  1.00  0.00      B    H  
ATOM   3548  H2  HOH B1176      34.053  38.278  20.002  1.00  0.00      B    H  
ATOM   3549  O   HOH B1177      26.056  28.151  32.480  1.00  0.00      B    O  
ATOM   3550  H1  HOH B1177      25.290  28.300  33.156  1.00  0.00      B    H  
ATOM   3551  H2  HOH B1177      26.847  28.568  32.883  1.00  0.00      B    H  
ATOM   3552  O   HOH B1178      31.464  26.729  26.659  1.00  0.00      B    O  
ATOM   3553  H1  HOH B1178      31.164  27.563  27.143  1.00  0.00      B    H  
ATOM   3554  H2  HOH B1178      31.677  26.030  27.352  1.00  0.00      B    H  
ATOM   3555  O   HOH B1179      16.629  31.904  35.008  1.00  0.00      B    O  
ATOM   3556  H1  HOH B1179      15.724  31.511  35.188  1.00  0.00      B    H  
ATOM   3557  H2  HOH B1179      16.857  31.422  34.146  1.00  0.00      B    H  
ATOM   3558  O   HOH B1180      13.010  19.309   7.975  1.00  0.00      B    O  
ATOM   3559  H1  HOH B1180      12.200  19.447   7.342  1.00  0.00      B    H  
ATOM   3560  H2  HOH B1180      13.129  18.341   8.275  1.00  0.00      B    H  
ATOM   3561  O   HOH B1181      21.404   0.689  24.819  1.00  0.00      B    O  
ATOM   3562  H1  HOH B1181      21.702   1.494  25.424  1.00  0.00      B    H  
ATOM   3563  H2  HOH B1181      20.571   0.860  24.307  1.00  0.00      B    H  
ATOM   3564  O   HOH B1182       5.842  28.434  29.636  1.00  0.00      B    O  
ATOM   3565  H1  HOH B1182       5.993  27.388  29.545  1.00  0.00      B    H  
ATOM   3566  H2  HOH B1182       4.954  28.605  30.158  1.00  0.00      B    H  
ATOM   3567  O   HOH B1183       5.967  19.949  34.607  1.00  0.00      B    O  
ATOM   3568  H1  HOH B1183       5.307  20.664  34.835  1.00  0.00      B    H  
ATOM   3569  H2  HOH B1183       5.435  19.186  34.102  1.00  0.00      B    H  
ATOM   3570  O   HOH B1184      29.335  28.678   7.726  1.00  0.00      B    O  
ATOM   3571  H1  HOH B1184      29.152  28.355   6.766  1.00  0.00      B    H  
ATOM   3572  H2  HOH B1184      28.509  28.327   8.305  1.00  0.00      B    H  
ATOM   3573  O   HOH B1185      35.532   6.773  23.154  1.00  0.00      B    O  
ATOM   3574  H1  HOH B1185      34.606   6.385  23.238  1.00  0.00      B    H  
ATOM   3575  H2  HOH B1185      35.553   7.656  23.707  1.00  0.00      B    H  
ATOM   3576  O   HOH B1186       3.458   9.997  24.265  1.00  0.00      B    O  
ATOM   3577  H1  HOH B1186       4.254  10.243  23.791  1.00  0.00      B    H  
ATOM   3578  H2  HOH B1186       2.707  10.492  23.837  1.00  0.00      B    H  
ATOM   3579  O   HOH B1187      28.617  25.505  38.105  1.00  0.00      B    O  
ATOM   3580  H1  HOH B1187      28.301  25.435  37.140  1.00  0.00      B    H  
ATOM   3581  H2  HOH B1187      28.758  26.498  38.427  1.00  0.00      B    H  
ATOM   3582  O   HOH B1188      13.758   8.042  19.367  1.00  0.00      B    O  
ATOM   3583  H1  HOH B1188      13.365   7.166  19.071  1.00  0.00      B    H  
ATOM   3584  H2  HOH B1188      14.768   7.772  19.515  1.00  0.00      B    H  
ATOM   3585  O   HOH B1189      37.044  30.161  16.728  1.00  0.00      B    O  
ATOM   3586  H1  HOH B1189      37.946  30.482  16.326  1.00  0.00      B    H  
ATOM   3587  H2  HOH B1189      36.363  30.860  16.570  1.00  0.00      B    H  
ATOM   3588  O   HOH B1190      13.098   4.916  26.546  1.00  0.00      B    O  
ATOM   3589  H1  HOH B1190      14.025   4.929  26.947  1.00  0.00      B    H  
ATOM   3590  H2  HOH B1190      13.135   4.730  25.507  1.00  0.00      B    H  
ATOM   3591  O   HOH B1191      35.552   0.466   4.049  1.00  0.00      B    O  
ATOM   3592  H1  HOH B1191      34.665   0.562   4.540  1.00  0.00      B    H  
ATOM   3593  H2  HOH B1191      36.154   0.005   4.713  1.00  0.00      B    H  
ATOM   3594  O   HOH B1192       5.295  24.263  32.234  1.00  0.00      B    O  
ATOM   3595  H1  HOH B1192       4.601  23.553  31.956  1.00  0.00      B    H  
ATOM   3596  H2  HOH B1192       4.851  24.800  32.986  1.00  0.00      B    H  
ATOM   3597  O   HOH B1193      36.641  -0.069  31.812  1.00  0.00      B    O  
ATOM   3598  H1  HOH B1193      36.048   0.747  31.514  1.00  0.00      B    H  
ATOM   3599  H2  HOH B1193      37.566   0.206  31.953  1.00  0.00      B    H  
ATOM   3600  O   HOH B1194       0.717   8.464  29.865  1.00  0.00      B    O  
ATOM   3601  H1  HOH B1194       1.711   8.719  29.821  1.00  0.00      B    H  
ATOM   3602  H2  HOH B1194       0.546   7.618  29.326  1.00  0.00      B    H  
ATOM   3603  O   HOH B1195      17.273   1.860  15.695  1.00  0.00      B    O  
ATOM   3604  H1  HOH B1195      17.323   1.993  16.713  1.00  0.00      B    H  
ATOM   3605  H2  HOH B1195      16.273   1.532  15.475  1.00  0.00      B    H  
ATOM   3606  O   HOH B1196       8.152   5.608  10.918  1.00  0.00      B    O  
ATOM   3607  H1  HOH B1196       7.233   5.966  10.795  1.00  0.00      B    H  
ATOM   3608  H2  HOH B1196       8.466   6.137  11.754  1.00  0.00      B    H  
ATOM   3609  O   HOH B1197      19.442  17.521  27.171  1.00  0.00      B    O  
ATOM   3610  H1  HOH B1197      20.271  17.763  27.634  1.00  0.00      B    H  
ATOM   3611  H2  HOH B1197      19.590  17.330  26.185  1.00  0.00      B    H  
ATOM   3612  O   HOH B1198      23.146   1.485  16.678  1.00  0.00      B    O  
ATOM   3613  H1  HOH B1198      22.856   1.848  15.770  1.00  0.00      B    H  
ATOM   3614  H2  HOH B1198      23.061   0.462  16.749  1.00  0.00      B    H  
ATOM   3615  O   HOH B1199      34.533  34.519  25.729  1.00  0.00      B    O  
ATOM   3616  H1  HOH B1199      33.887  34.165  26.389  1.00  0.00      B    H  
ATOM   3617  H2  HOH B1199      35.411  34.583  26.166  1.00  0.00      B    H  
ATOM   3618  O   HOH B1200      11.424  16.019  20.830  1.00  0.00      B    O  
ATOM   3619  H1  HOH B1200      11.909  16.636  21.487  1.00  0.00      B    H  
ATOM   3620  H2  HOH B1200      12.047  15.481  20.271  1.00  0.00      B    H  
ATOM   3621  O   HOH B1201      38.387  18.489  11.886  1.00  0.00      B    O  
ATOM   3622  H1  HOH B1201      38.627  18.484  12.888  1.00  0.00      B    H  
ATOM   3623  H2  HOH B1201      38.862  17.664  11.433  1.00  0.00      B    H  
ATOM   3624  O   HOH B1202      23.429  17.939   8.754  1.00  0.00      B    O  
ATOM   3625  H1  HOH B1202      23.841  17.036   8.497  1.00  0.00      B    H  
ATOM   3626  H2  HOH B1202      23.076  18.401   7.896  1.00  0.00      B    H  
ATOM   3627  O   HOH B1203      26.891  10.296   7.011  1.00  0.00      B    O  
ATOM   3628  H1  HOH B1203      27.188   9.687   6.284  1.00  0.00      B    H  
ATOM   3629  H2  HOH B1203      27.187   9.825   7.861  1.00  0.00      B    H  
ATOM   3630  O   HOH B1204      19.253  12.294  36.282  1.00  0.00      B    O  
ATOM   3631  H1  HOH B1204      20.019  11.864  36.757  1.00  0.00      B    H  
ATOM   3632  H2  HOH B1204      18.424  12.040  36.841  1.00  0.00      B    H  
ATOM   3633  O   HOH B1205      20.216  23.331  19.999  1.00  0.00      B    O  
ATOM   3634  H1  HOH B1205      20.926  23.388  19.257  1.00  0.00      B    H  
ATOM   3635  H2  HOH B1205      20.393  22.541  20.617  1.00  0.00      B    H  
ATOM   3636  O   HOH B1206       8.654   0.900  36.348  1.00  0.00      B    O  
ATOM   3637  H1  HOH B1206       8.761   0.863  37.370  1.00  0.00      B    H  
ATOM   3638  H2  HOH B1206       9.327   0.197  35.906  1.00  0.00      B    H  
ATOM   3639  O   HOH B1207      31.788  22.109  31.339  1.00  0.00      B    O  
ATOM   3640  H1  HOH B1207      31.431  23.023  31.487  1.00  0.00      B    H  
ATOM   3641  H2  HOH B1207      31.377  21.754  30.464  1.00  0.00      B    H  
ATOM   3642  O   HOH B1208      24.754   4.605  15.006  1.00  0.00      B    O  
ATOM   3643  H1  HOH B1208      25.069   3.669  15.291  1.00  0.00      B    H  
ATOM   3644  H2  HOH B1208      23.843   4.511  14.599  1.00  0.00      B    H  
ATOM   3645  O   HOH B1209      24.144  12.617  28.353  1.00  0.00      B    O  
ATOM   3646  H1  HOH B1209      24.735  13.317  28.669  1.00  0.00      B    H  
ATOM   3647  H2  HOH B1209      24.130  11.918  29.041  1.00  0.00      B    H  
ATOM   3648  O   HOH B1210       4.627  10.387   9.325  1.00  0.00      B    O  
ATOM   3649  H1  HOH B1210       4.706  11.406   9.412  1.00  0.00      B    H  
ATOM   3650  H2  HOH B1210       4.671  10.198   8.338  1.00  0.00      B    H  
ATOM   3651  O   HOH B1211      18.121  10.209   9.468  1.00  0.00      B    O  
ATOM   3652  H1  HOH B1211      17.818  10.114  10.410  1.00  0.00      B    H  
ATOM   3653  H2  HOH B1211      18.948   9.668   9.425  1.00  0.00      B    H  
ATOM   3654  O   HOH B1212      12.154  37.181  15.920  1.00  0.00      B    O  
ATOM   3655  H1  HOH B1212      12.363  38.106  16.130  1.00  0.00      B    H  
ATOM   3656  H2  HOH B1212      11.394  36.836  16.516  1.00  0.00      B    H  
ATOM   3657  O   HOH B1213      10.262  20.532  13.651  1.00  0.00      B    O  
ATOM   3658  H1  HOH B1213      10.755  20.100  14.363  1.00  0.00      B    H  
ATOM   3659  H2  HOH B1213       9.617  21.277  14.066  1.00  0.00      B    H  
ATOM   3660  O   HOH B1214       6.826  25.969   3.038  1.00  0.00      B    O  
ATOM   3661  H1  HOH B1214       6.586  24.993   3.055  1.00  0.00      B    H  
ATOM   3662  H2  HOH B1214       7.689  26.092   2.486  1.00  0.00      B    H  
ATOM   3663  O   HOH B1215       3.560  19.428  19.694  1.00  0.00      B    O  
ATOM   3664  H1  HOH B1215       3.491  18.575  19.206  1.00  0.00      B    H  
ATOM   3665  H2  HOH B1215       4.065  19.214  20.529  1.00  0.00      B    H  
ATOM   3666  O   HOH B1216      10.026  32.168  31.551  1.00  0.00      B    O  
ATOM   3667  H1  HOH B1216       9.686  31.328  31.183  1.00  0.00      B    H  
ATOM   3668  H2  HOH B1216      10.215  31.975  32.534  1.00  0.00      B    H  
ATOM   3669  O   HOH B1217      18.404   3.322   1.560  1.00  0.00      B    O  
ATOM   3670  H1  HOH B1217      18.134   4.236   1.242  1.00  0.00      B    H  
ATOM   3671  H2  HOH B1217      17.554   2.722   1.594  1.00  0.00      B    H  
ATOM   3672  O   HOH B1218      23.219  37.817  38.468  1.00  0.00      B    O  
ATOM   3673  H1  HOH B1218      22.342  38.061  38.971  1.00  0.00      B    H  
ATOM   3674  H2  HOH B1218      23.579  38.640  37.932  1.00  0.00      B    H  
ATOM   3675  O   HOH B1219      30.032  33.558  38.880  1.00  0.00      B    O  
ATOM   3676  H1  HOH B1219      30.534  32.694  38.792  1.00  0.00      B    H  
ATOM   3677  H2  HOH B1219      29.120  33.317  39.282  1.00  0.00      B    H  
ATOM   3678  O   HOH B1220      38.989  26.664   0.350  1.00  0.00      B    O  
ATOM   3679  H1  HOH B1220      39.615  26.619  -0.395  1.00  0.00      B    H  
ATOM   3680  H2  HOH B1220      38.314  27.403   0.226  1.00  0.00      B    H  
ATOM   3681  O   HOH B1221       0.519  22.678   3.869  1.00  0.00      B    O  
ATOM   3682  H1  HOH B1221       0.023  23.555   3.651  1.00  0.00      B    H  
ATOM   3683  H2  HOH B1221       0.555  22.121   3.016  1.00  0.00      B    H  
ATOM   3684  O   HOH B1222      12.257   8.478   2.430  1.00  0.00      B    O  
ATOM   3685  H1  HOH B1222      12.904   8.496   1.719  1.00  0.00      B    H  
ATOM   3686  H2  HOH B1222      11.488   8.052   1.980  1.00  0.00      B    H  
ATOM   3687  O   HOH B1223      34.182  11.989  19.561  1.00  0.00      B    O  
ATOM   3688  H1  HOH B1223      34.836  12.267  20.259  1.00  0.00      B    H  
ATOM   3689  H2  HOH B1223      33.959  11.032  19.676  1.00  0.00      B    H  
ATOM   3690  O   HOH B1224      27.513  22.882  23.789  1.00  0.00      B    O  
ATOM   3691  H1  HOH B1224      27.782  22.744  22.817  1.00  0.00      B    H  
ATOM   3692  H2  HOH B1224      27.838  23.827  24.029  1.00  0.00      B    H  
ATOM   3693  O   HOH B1225       6.299  25.745  29.946  1.00  0.00      B    O  
ATOM   3694  H1  HOH B1225       6.014  25.246  30.848  1.00  0.00      B    H  
ATOM   3695  H2  HOH B1225       6.378  25.009  29.182  1.00  0.00      B    H  
ATOM   3696  O   HOH B1226       4.953   7.107  13.455  1.00  0.00      B    O  
ATOM   3697  H1  HOH B1226       5.587   7.653  14.015  1.00  0.00      B    H  
ATOM   3698  H2  HOH B1226       5.306   7.090  12.532  1.00  0.00      B    H  
ATOM   3699  O   HOH B1227      19.722   7.866   3.045  1.00  0.00      B    O  
ATOM   3700  H1  HOH B1227      19.403   6.980   3.414  1.00  0.00      B    H  
ATOM   3701  H2  HOH B1227      19.219   8.490   3.599  1.00  0.00      B    H  
ATOM   3702  O   HOH B1228      17.306  14.597  11.544  1.00  0.00      B    O  
ATOM   3703  H1  HOH B1228      17.359  14.475  12.531  1.00  0.00      B    H  
ATOM   3704  H2  HOH B1228      18.182  15.041  11.254  1.00  0.00      B    H  
ATOM   3705  O   HOH B1229       8.016  11.932  18.957  1.00  0.00      B    O  
ATOM   3706  H1  HOH B1229       8.396  12.099  19.848  1.00  0.00      B    H  
ATOM   3707  H2  HOH B1229       8.679  11.292  18.567  1.00  0.00      B    H  
ATOM   3708  O   HOH B1230       6.845   3.761  25.123  1.00  0.00      B    O  
ATOM   3709  H1  HOH B1230       7.478   3.234  24.544  1.00  0.00      B    H  
ATOM   3710  H2  HOH B1230       5.952   3.277  25.095  1.00  0.00      B    H  
ATOM   3711  O   HOH B1231      21.618  27.530  12.018  1.00  0.00      B    O  
ATOM   3712  H1  HOH B1231      20.835  26.910  12.082  1.00  0.00      B    H  
ATOM   3713  H2  HOH B1231      21.661  28.113  12.838  1.00  0.00      B    H  
ATOM   3714  O   HOH B1232       0.025  22.592  24.717  1.00  0.00      B    O  
ATOM   3715  H1  HOH B1232       0.298  23.489  25.075  1.00  0.00      B    H  
ATOM   3716  H2  HOH B1232       0.778  22.239  24.105  1.00  0.00      B    H  
ATOM   3717  O   HOH B1233      14.195  19.606  37.535  1.00  0.00      B    O  
ATOM   3718  H1  HOH B1233      14.083  19.004  36.712  1.00  0.00      B    H  
ATOM   3719  H2  HOH B1233      14.399  18.994  38.302  1.00  0.00      B    H  
ATOM   3720  O   HOH B1234       6.372  35.349  26.024  1.00  0.00      B    O  
ATOM   3721  H1  HOH B1234       5.698  36.014  26.359  1.00  0.00      B    H  
ATOM   3722  H2  HOH B1234       6.940  35.017  26.789  1.00  0.00      B    H  
ATOM   3723  O   HOH B1235      28.436  33.067  29.902  1.00  0.00      B    O  
ATOM   3724  H1  HOH B1235      27.530  33.432  29.997  1.00  0.00      B    H  
ATOM   3725  H2  HOH B1235      28.871  33.651  29.237  1.00  0.00      B    H  
ATOM   3726  O   HOH B1236      21.835  25.929  21.144  1.00  0.00      B    O  
ATOM   3727  H1  HOH B1236      22.599  25.457  21.653  1.00  0.00      B    H  
ATOM   3728  H2  HOH B1236      21.293  25.183  20.797  1.00  0.00      B    H  
ATOM   3729  O   HOH B1237      23.481  12.360  35.520  1.00  0.00      B    O  
ATOM   3730  H1  HOH B1237      22.995  11.728  36.219  1.00  0.00      B    H  
ATOM   3731  H2  HOH B1237      23.648  13.274  35.999  1.00  0.00      B    H  
ATOM   3732  O   HOH B1238      18.873   3.104  34.263  1.00  0.00      B    O  
ATOM   3733  H1  HOH B1238      18.388   3.405  35.054  1.00  0.00      B    H  
ATOM   3734  H2  HOH B1238      19.897   2.976  34.452  1.00  0.00      B    H  
ATOM   3735  O   HOH B1239       5.082   9.844   6.660  1.00  0.00      B    O  
ATOM   3736  H1  HOH B1239       4.853   9.443   5.789  1.00  0.00      B    H  
ATOM   3737  H2  HOH B1239       5.177  10.872   6.497  1.00  0.00      B    H  
ATOM   3738  O   HOH B1240      30.913  10.180   7.418  1.00  0.00      B    O  
ATOM   3739  H1  HOH B1240      31.813   9.786   7.716  1.00  0.00      B    H  
ATOM   3740  H2  HOH B1240      30.465  10.388   8.331  1.00  0.00      B    H  
ATOM   3741  O   HOH B1241       1.885  16.585  12.716  1.00  0.00      B    O  
ATOM   3742  H1  HOH B1241       1.465  16.388  11.831  1.00  0.00      B    H  
ATOM   3743  H2  HOH B1241       1.565  15.842  13.399  1.00  0.00      B    H  
ATOM   3744  O   HOH B1242       0.149  12.247  35.492  1.00  0.00      B    O  
ATOM   3745  H1  HOH B1242       0.074  12.592  34.521  1.00  0.00      B    H  
ATOM   3746  H2  HOH B1242       0.887  11.591  35.572  1.00  0.00      B    H  
ATOM   3747  O   HOH B1243      16.750  18.045  16.924  1.00  0.00      B    O  
ATOM   3748  H1  HOH B1243      16.424  17.192  17.227  1.00  0.00      B    H  
ATOM   3749  H2  HOH B1243      15.937  18.696  16.850  1.00  0.00      B    H  
ATOM   3750  O   HOH B1244      23.646  18.505  34.413  1.00  0.00      B    O  
ATOM   3751  H1  HOH B1244      23.801  19.098  33.551  1.00  0.00      B    H  
ATOM   3752  H2  HOH B1244      22.726  18.109  34.276  1.00  0.00      B    H  
ATOM   3753  O   HOH B1245      38.656  16.966  32.624  1.00  0.00      B    O  
ATOM   3754  H1  HOH B1245      38.191  16.410  31.935  1.00  0.00      B    H  
ATOM   3755  H2  HOH B1245      37.965  17.184  33.332  1.00  0.00      B    H  
ATOM   3756  O   HOH B1246       4.161   5.910  35.361  1.00  0.00      B    O  
ATOM   3757  H1  HOH B1246       4.982   6.513  35.417  1.00  0.00      B    H  
ATOM   3758  H2  HOH B1246       3.922   5.715  34.361  1.00  0.00      B    H  
ATOM   3759  O   HOH B1247      22.737  12.788  12.200  1.00  0.00      B    O  
ATOM   3760  H1  HOH B1247      21.878  12.850  12.736  1.00  0.00      B    H  
ATOM   3761  H2  HOH B1247      22.827  11.756  11.938  1.00  0.00      B    H  
ATOM   3762  O   HOH B1248      18.643  29.848  19.418  1.00  0.00      B    O  
ATOM   3763  H1  HOH B1248      19.486  29.681  19.893  1.00  0.00      B    H  
ATOM   3764  H2  HOH B1248      18.781  30.016  18.433  1.00  0.00      B    H  
ATOM   3765  O   HOH B1249      36.765  34.297  27.245  1.00  0.00      B    O  
ATOM   3766  H1  HOH B1249      37.736  34.501  27.503  1.00  0.00      B    H  
ATOM   3767  H2  HOH B1249      36.440  33.571  27.851  1.00  0.00      B    H  
ATOM   3768  O   HOH B1250      22.947  22.502  22.615  1.00  0.00      B    O  
ATOM   3769  H1  HOH B1250      22.411  22.179  21.821  1.00  0.00      B    H  
ATOM   3770  H2  HOH B1250      23.091  21.696  23.253  1.00  0.00      B    H  
ATOM   3771  O   HOH B1251       2.581  31.200  39.423  1.00  0.00      B    O  
ATOM   3772  H1  HOH B1251       2.557  32.200  39.170  1.00  0.00      B    H  
ATOM   3773  H2  HOH B1251       2.430  30.651  38.615  1.00  0.00      B    H  
ATOM   3774  O   HOH B1252      23.582  20.614  13.042  1.00  0.00      B    O  
ATOM   3775  H1  HOH B1252      23.365  21.499  13.529  1.00  0.00      B    H  
ATOM   3776  H2  HOH B1252      24.164  20.036  13.653  1.00  0.00      B    H  
ATOM   3777  O   HOH B1253      22.914   6.757   8.978  1.00  0.00      B    O  
ATOM   3778  H1  HOH B1253      22.018   7.296   8.963  1.00  0.00      B    H  
ATOM   3779  H2  HOH B1253      23.715   7.405   8.896  1.00  0.00      B    H  
ATOM   3780  O   HOH B1254      29.988  12.934  28.850  1.00  0.00      B    O  
ATOM   3781  H1  HOH B1254      30.128  12.411  27.983  1.00  0.00      B    H  
ATOM   3782  H2  HOH B1254      30.847  13.520  28.978  1.00  0.00      B    H  
ATOM   3783  O   HOH B1255      12.218   5.186  30.597  1.00  0.00      B    O  
ATOM   3784  H1  HOH B1255      12.618   4.255  30.601  1.00  0.00      B    H  
ATOM   3785  H2  HOH B1255      12.393   5.715  31.397  1.00  0.00      B    H  
ATOM   3786  O   HOH B1256      17.917  24.352  20.666  1.00  0.00      B    O  
ATOM   3787  H1  HOH B1256      18.773  23.900  20.473  1.00  0.00      B    H  
ATOM   3788  H2  HOH B1256      18.182  25.245  21.021  1.00  0.00      B    H  
ATOM   3789  O   HOH B1257      37.243  14.488  20.461  1.00  0.00      B    O  
ATOM   3790  H1  HOH B1257      37.411  13.707  19.841  1.00  0.00      B    H  
ATOM   3791  H2  HOH B1257      37.356  15.285  19.861  1.00  0.00      B    H  
ATOM   3792  O   HOH B1258      22.143  30.875  16.983  1.00  0.00      B    O  
ATOM   3793  H1  HOH B1258      22.057  31.773  17.345  1.00  0.00      B    H  
ATOM   3794  H2  HOH B1258      22.730  30.303  17.629  1.00  0.00      B    H  
ATOM   3795  O   HOH B1259      22.687  33.379   0.427  1.00  0.00      B    O  
ATOM   3796  H1  HOH B1259      21.988  33.315  -0.328  1.00  0.00      B    H  
ATOM   3797  H2  HOH B1259      23.479  32.802   0.201  1.00  0.00      B    H  
ATOM   3798  O   HOH B1260      14.724  25.379  34.419  1.00  0.00      B    O  
ATOM   3799  H1  HOH B1260      15.370  24.588  34.615  1.00  0.00      B    H  
ATOM   3800  H2  HOH B1260      13.768  25.070  34.223  1.00  0.00      B    H  
ATOM   3801  O   HOH B1261      30.624   3.523  11.123  1.00  0.00      B    O  
ATOM   3802  H1  HOH B1261      31.202   4.219  11.606  1.00  0.00      B    H  
ATOM   3803  H2  HOH B1261      31.195   2.651  11.180  1.00  0.00      B    H  
ATOM   3804  O   HOH B1262       1.180  36.350  34.525  1.00  0.00      B    O  
ATOM   3805  H1  HOH B1262       0.518  36.984  34.940  1.00  0.00      B    H  
ATOM   3806  H2  HOH B1262       0.725  36.107  33.617  1.00  0.00      B    H  
ATOM   3807  O   HOH B1263      22.024  15.342  18.789  1.00  0.00      B    O  
ATOM   3808  H1  HOH B1263      22.790  14.849  19.243  1.00  0.00      B    H  
ATOM   3809  H2  HOH B1263      21.248  14.752  18.885  1.00  0.00      B    H  
ATOM   3810  O   HOH B1264      22.502  12.793   9.454  1.00  0.00      B    O  
ATOM   3811  H1  HOH B1264      22.969  11.939   9.444  1.00  0.00      B    H  
ATOM   3812  H2  HOH B1264      22.591  13.241  10.426  1.00  0.00      B    H  
ATOM   3813  O   HOH B1265      10.019  21.532  27.848  1.00  0.00      B    O  
ATOM   3814  H1  HOH B1265      10.613  20.840  28.300  1.00  0.00      B    H  
ATOM   3815  H2  HOH B1265      10.520  21.881  26.995  1.00  0.00      B    H  
ATOM   3816  O   HOH B1266      30.385  19.419  22.762  1.00  0.00      B    O  
ATOM   3817  H1  HOH B1266      29.367  19.486  22.996  1.00  0.00      B    H  
ATOM   3818  H2  HOH B1266      30.905  19.201  23.610  1.00  0.00      B    H  
ATOM   3819  O   HOH B1267      16.397  26.756  36.426  1.00  0.00      B    O  
ATOM   3820  H1  HOH B1267      17.057  26.092  36.755  1.00  0.00      B    H  
ATOM   3821  H2  HOH B1267      16.464  26.881  35.428  1.00  0.00      B    H  
ATOM   3822  O   HOH B1268      26.292  12.303  11.159  1.00  0.00      B    O  
ATOM   3823  H1  HOH B1268      25.940  12.479  12.131  1.00  0.00      B    H  
ATOM   3824  H2  HOH B1268      26.630  13.199  10.816  1.00  0.00      B    H  
ATOM   3825  O   HOH B1269      -0.017   9.177   0.305  1.00  0.00      B    O  
ATOM   3826  H1  HOH B1269       0.007   9.051  -0.732  1.00  0.00      B    H  
ATOM   3827  H2  HOH B1269       0.665   8.521   0.724  1.00  0.00      B    H  
ATOM   3828  O   HOH B1270      30.696  18.149  26.785  1.00  0.00      B    O  
ATOM   3829  H1  HOH B1270      31.211  17.564  27.436  1.00  0.00      B    H  
ATOM   3830  H2  HOH B1270      30.860  19.116  26.893  1.00  0.00      B    H  
ATOM   3831  O   HOH B1271      30.494  39.315  33.944  1.00  0.00      B    O  
ATOM   3832  H1  HOH B1271      31.444  39.036  33.511  1.00  0.00      B    H  
ATOM   3833  H2  HOH B1271      29.929  38.514  33.843  1.00  0.00      B    H  
ATOM   3834  O   HOH B1272      22.284  16.682  11.133  1.00  0.00      B    O  
ATOM   3835  H1  HOH B1272      22.768  17.215  10.453  1.00  0.00      B    H  
ATOM   3836  H2  HOH B1272      22.769  16.818  12.012  1.00  0.00      B    H  
ATOM   3837  O   HOH B1273      22.295  18.987   6.601  1.00  0.00      B    O  
ATOM   3838  H1  HOH B1273      21.321  19.318   6.783  1.00  0.00      B    H  
ATOM   3839  H2  HOH B1273      22.808  19.743   6.194  1.00  0.00      B    H  
ATOM   3840  O   HOH B1274       4.506  18.317  33.162  1.00  0.00      B    O  
ATOM   3841  H1  HOH B1274       3.974  17.917  33.982  1.00  0.00      B    H  
ATOM   3842  H2  HOH B1274       5.011  17.555  32.655  1.00  0.00      B    H  
ATOM   3843  O   HOH B1275      30.697  14.436  13.158  1.00  0.00      B    O  
ATOM   3844  H1  HOH B1275      31.000  14.662  14.134  1.00  0.00      B    H  
ATOM   3845  H2  HOH B1275      30.487  13.404  13.071  1.00  0.00      B    H  
ATOM   3846  O   HOH B1276      14.905   3.170  11.933  1.00  0.00      B    O  
ATOM   3847  H1  HOH B1276      14.848   3.926  11.293  1.00  0.00      B    H  
ATOM   3848  H2  HOH B1276      14.777   2.280  11.447  1.00  0.00      B    H  
ATOM   3849  O   HOH B1277       2.399   6.463  24.537  1.00  0.00      B    O  
ATOM   3850  H1  HOH B1277       1.551   6.128  24.220  1.00  0.00      B    H  
ATOM   3851  H2  HOH B1277       2.298   6.746  25.500  1.00  0.00      B    H  
ATOM   3852  O   HOH B1278      25.514  19.979  20.633  1.00  0.00      B    O  
ATOM   3853  H1  HOH B1278      25.864  19.071  21.023  1.00  0.00      B    H  
ATOM   3854  H2  HOH B1278      24.971  20.401  21.363  1.00  0.00      B    H  
ATOM   3855  O   HOH B1279      37.320  18.067   1.777  1.00  0.00      B    O  
ATOM   3856  H1  HOH B1279      38.094  18.069   1.129  1.00  0.00      B    H  
ATOM   3857  H2  HOH B1279      36.843  17.193   1.716  1.00  0.00      B    H  
ATOM   3858  O   HOH B1280      25.441  14.642   0.434  1.00  0.00      B    O  
ATOM   3859  H1  HOH B1280      24.601  15.059   0.875  1.00  0.00      B    H  
ATOM   3860  H2  HOH B1280      26.210  15.335   0.551  1.00  0.00      B    H  
ATOM   3861  O   HOH B1281      23.191   2.206   1.993  1.00  0.00      B    O  
ATOM   3862  H1  HOH B1281      22.407   2.817   1.659  1.00  0.00      B    H  
ATOM   3863  H2  HOH B1281      24.035   2.390   1.494  1.00  0.00      B    H  
ATOM   3864  O   HOH B1282      28.648  24.523  14.492  1.00  0.00      B    O  
ATOM   3865  H1  HOH B1282      29.473  24.994  14.059  1.00  0.00      B    H  
ATOM   3866  H2  HOH B1282      27.843  24.777  13.895  1.00  0.00      B    H  
ATOM   3867  O   HOH B1283      32.957   1.436  10.765  1.00  0.00      B    O  
ATOM   3868  H1  HOH B1283      33.621   1.111  10.111  1.00  0.00      B    H  
ATOM   3869  H2  HOH B1283      32.088   0.934  10.528  1.00  0.00      B    H  
ATOM   3870  O   HOH B1284      30.882  27.294  21.598  1.00  0.00      B    O  
ATOM   3871  H1  HOH B1284      31.733  27.712  21.288  1.00  0.00      B    H  
ATOM   3872  H2  HOH B1284      30.758  27.567  22.564  1.00  0.00      B    H  
ATOM   3873  O   HOH B1285      30.538  19.483  19.509  1.00  0.00      B    O  
ATOM   3874  H1  HOH B1285      31.520  19.584  19.179  1.00  0.00      B    H  
ATOM   3875  H2  HOH B1285      30.535  19.378  20.504  1.00  0.00      B    H  
ATOM   3876  O   HOH B1286      37.581  32.135  19.025  1.00  0.00      B    O  
ATOM   3877  H1  HOH B1286      38.064  32.777  19.625  1.00  0.00      B    H  
ATOM   3878  H2  HOH B1286      38.287  31.598  18.433  1.00  0.00      B    H  
ATOM   3879  O   HOH B1287      36.047  10.516   1.279  1.00  0.00      B    O  
ATOM   3880  H1  HOH B1287      36.583  11.313   1.185  1.00  0.00      B    H  
ATOM   3881  H2  HOH B1287      35.971  10.070   0.417  1.00  0.00      B    H  
ATOM   3882  O   HOH B1288      24.146  31.069   8.881  1.00  0.00      B    O  
ATOM   3883  H1  HOH B1288      23.173  31.260   9.221  1.00  0.00      B    H  
ATOM   3884  H2  HOH B1288      24.025  30.386   8.119  1.00  0.00      B    H  
ATOM   3885  O   HOH B1289      15.801  10.129  26.108  1.00  0.00      B    O  
ATOM   3886  H1  HOH B1289      15.439   9.974  25.197  1.00  0.00      B    H  
ATOM   3887  H2  HOH B1289      15.907   9.234  26.534  1.00  0.00      B    H  
ATOM   3888  O   HOH B1290      29.026  34.374  24.778  1.00  0.00      B    O  
ATOM   3889  H1  HOH B1290      29.847  33.735  24.665  1.00  0.00      B    H  
ATOM   3890  H2  HOH B1290      29.267  35.192  25.383  1.00  0.00      B    H  
ATOM   3891  O   HOH B1291      32.890  38.892  32.898  1.00  0.00      B    O  
ATOM   3892  H1  HOH B1291      33.456  38.756  32.077  1.00  0.00      B    H  
ATOM   3893  H2  HOH B1291      33.432  39.235  33.702  1.00  0.00      B    H  
ATOM   3894  O   HOH B1292      32.293   5.513  15.053  1.00  0.00      B    O  
ATOM   3895  H1  HOH B1292      32.015   6.410  15.404  1.00  0.00      B    H  
ATOM   3896  H2  HOH B1292      31.526   5.223  14.420  1.00  0.00      B    H  
ATOM   3897  O   HOH B1293       3.031  31.643  35.573  1.00  0.00      B    O  
ATOM   3898  H1  HOH B1293       4.016  31.433  35.805  1.00  0.00      B    H  
ATOM   3899  H2  HOH B1293       2.853  32.653  35.633  1.00  0.00      B    H  
ATOM   3900  O   HOH B1294      33.962  29.773  24.018  1.00  0.00      B    O  
ATOM   3901  H1  HOH B1294      34.244  30.456  23.379  1.00  0.00      B    H  
ATOM   3902  H2  HOH B1294      33.587  30.342  24.811  1.00  0.00      B    H  
ATOM   3903  O   HOH B1295      11.369  15.304  25.514  1.00  0.00      B    O  
ATOM   3904  H1  HOH B1295      12.106  15.662  26.077  1.00  0.00      B    H  
ATOM   3905  H2  HOH B1295      10.785  14.626  26.029  1.00  0.00      B    H  
ATOM   3906  O   HOH B1296      30.550   7.069   8.782  1.00  0.00      B    O  
ATOM   3907  H1  HOH B1296      30.630   6.176   9.227  1.00  0.00      B    H  
ATOM   3908  H2  HOH B1296      31.464   7.378   8.464  1.00  0.00      B    H  
ATOM   3909  O   HOH B1297      20.683  23.246   3.361  1.00  0.00      B    O  
ATOM   3910  H1  HOH B1297      20.923  23.042   4.311  1.00  0.00      B    H  
ATOM   3911  H2  HOH B1297      20.365  24.248   3.287  1.00  0.00      B    H  
ATOM   3912  O   HOH B1298       5.835   8.841   0.250  1.00  0.00      B    O  
ATOM   3913  H1  HOH B1298       5.415   8.103   0.827  1.00  0.00      B    H  
ATOM   3914  H2  HOH B1298       5.193   9.074  -0.493  1.00  0.00      B    H  
ATOM   3915  O   HOH B1299       2.649   0.957  38.919  1.00  0.00      B    O  
ATOM   3916  H1  HOH B1299       1.971   0.783  38.161  1.00  0.00      B    H  
ATOM   3917  H2  HOH B1299       3.514   1.349  38.526  1.00  0.00      B    H  
ATOM   3918  O   HOH B1300      22.422  34.668   6.781  1.00  0.00      B    O  
ATOM   3919  H1  HOH B1300      23.194  33.944   6.803  1.00  0.00      B    H  
ATOM   3920  H2  HOH B1300      22.162  34.842   5.780  1.00  0.00      B    H  
ATOM   3921  O   HOH B1301      38.900  18.019  22.543  1.00  0.00      B    O  
ATOM   3922  H1  HOH B1301      37.997  17.989  22.928  1.00  0.00      B    H  
ATOM   3923  H2  HOH B1301      39.493  18.222  23.340  1.00  0.00      B    H  
ATOM   3924  O   HOH B1302      12.716  21.382  23.495  1.00  0.00      B    O  
ATOM   3925  H1  HOH B1302      13.224  22.103  22.963  1.00  0.00      B    H  
ATOM   3926  H2  HOH B1302      13.403  20.575  23.555  1.00  0.00      B    H  
ATOM   3927  O   HOH B1303      33.312  32.238  21.877  1.00  0.00      B    O  
ATOM   3928  H1  HOH B1303      33.670  33.015  22.391  1.00  0.00      B    H  
ATOM   3929  H2  HOH B1303      34.073  31.859  21.341  1.00  0.00      B    H  
ATOM   3930  O   HOH B1304      19.272  14.308  30.416  1.00  0.00      B    O  
ATOM   3931  H1  HOH B1304      19.909  13.648  30.036  1.00  0.00      B    H  
ATOM   3932  H2  HOH B1304      18.691  13.763  31.022  1.00  0.00      B    H  
ATOM   3933  O   HOH B1305      16.630  10.203   1.802  1.00  0.00      B    O  
ATOM   3934  H1  HOH B1305      16.011  11.030   1.902  1.00  0.00      B    H  
ATOM   3935  H2  HOH B1305      17.019   9.949   2.763  1.00  0.00      B    H  
ATOM   3936  O   HOH B1306      28.005   3.072  10.748  1.00  0.00      B    O  
ATOM   3937  H1  HOH B1306      28.960   3.370  10.555  1.00  0.00      B    H  
ATOM   3938  H2  HOH B1306      27.956   2.116  11.031  1.00  0.00      B    H  
ATOM   3939  O   HOH B1307      36.693  15.394   2.630  1.00  0.00      B    O  
ATOM   3940  H1  HOH B1307      35.751  15.069   2.471  1.00  0.00      B    H  
ATOM   3941  H2  HOH B1307      37.301  14.567   2.710  1.00  0.00      B    H  
ATOM   3942  O   HOH B1308       2.208   4.939  28.046  1.00  0.00      B    O  
ATOM   3943  H1  HOH B1308       3.095   5.366  27.714  1.00  0.00      B    H  
ATOM   3944  H2  HOH B1308       2.033   5.112  28.992  1.00  0.00      B    H  
ATOM   3945  O   HOH B1309       3.261   9.423  12.591  1.00  0.00      B    O  
ATOM   3946  H1  HOH B1309       3.398   8.464  12.648  1.00  0.00      B    H  
ATOM   3947  H2  HOH B1309       2.216   9.567  12.608  1.00  0.00      B    H  
ATOM   3948  O   HOH B1310      13.509  38.932   8.207  1.00  0.00      B    O  
ATOM   3949  H1  HOH B1310      14.549  38.877   8.006  1.00  0.00      B    H  
ATOM   3950  H2  HOH B1310      13.097  38.065   8.175  1.00  0.00      B    H  
ATOM   3951  O   HOH B1311      19.354  14.995   8.139  1.00  0.00      B    O  
ATOM   3952  H1  HOH B1311      20.189  14.832   7.558  1.00  0.00      B    H  
ATOM   3953  H2  HOH B1311      19.716  15.201   9.051  1.00  0.00      B    H  
ATOM   3954  O   HOH B1312       0.523  21.437   1.275  1.00  0.00      B    O  
ATOM   3955  H1  HOH B1312       0.325  22.035   0.477  1.00  0.00      B    H  
ATOM   3956  H2  HOH B1312       1.115  20.651   0.942  1.00  0.00      B    H  
ATOM   3957  O   HOH B1313      24.465  25.186  14.104  1.00  0.00      B    O  
ATOM   3958  H1  HOH B1313      24.822  25.299  15.005  1.00  0.00      B    H  
ATOM   3959  H2  HOH B1313      24.768  25.969  13.548  1.00  0.00      B    H  
ATOM   3960  O   HOH B1314       8.768   4.176  29.045  1.00  0.00      B    O  
ATOM   3961  H1  HOH B1314       8.978   3.373  29.563  1.00  0.00      B    H  
ATOM   3962  H2  HOH B1314       9.676   4.571  28.828  1.00  0.00      B    H  
ATOM   3963  O   HOH B1315       5.156  22.877  25.591  1.00  0.00      B    O  
ATOM   3964  H1  HOH B1315       5.535  22.073  25.162  1.00  0.00      B    H  
ATOM   3965  H2  HOH B1315       5.396  23.697  25.048  1.00  0.00      B    H  
ATOM   3966  O   HOH B1316      37.558  12.495  37.591  1.00  0.00      B    O  
ATOM   3967  H1  HOH B1316      37.669  13.525  37.593  1.00  0.00      B    H  
ATOM   3968  H2  HOH B1316      38.005  12.166  36.763  1.00  0.00      B    H  
ATOM   3969  O   HOH B1317      25.328   0.668   9.423  1.00  0.00      B    O  
ATOM   3970  H1  HOH B1317      25.332   1.353   8.624  1.00  0.00      B    H  
ATOM   3971  H2  HOH B1317      25.769   1.207  10.144  1.00  0.00      B    H  
ATOM   3972  O   HOH B1318       2.379  29.775   4.170  1.00  0.00      B    O  
ATOM   3973  H1  HOH B1318       2.492  28.849   4.630  1.00  0.00      B    H  
ATOM   3974  H2  HOH B1318       2.815  30.505   4.697  1.00  0.00      B    H  
ATOM   3975  O   HOH B1319      26.372  17.913  22.076  1.00  0.00      B    O  
ATOM   3976  H1  HOH B1319      25.616  17.329  22.396  1.00  0.00      B    H  
ATOM   3977  H2  HOH B1319      27.122  17.323  21.687  1.00  0.00      B    H  
ATOM   3978  O   HOH B1320       2.830  38.643  21.062  1.00  0.00      B    O  
ATOM   3979  H1  HOH B1320       1.881  38.663  20.623  1.00  0.00      B    H  
ATOM   3980  H2  HOH B1320       2.790  39.236  21.812  1.00  0.00      B    H  
ATOM   3981  O   HOH B1321      38.750  34.241   3.695  1.00  0.00      B    O  
ATOM   3982  H1  HOH B1321      38.323  33.695   4.427  1.00  0.00      B    H  
ATOM   3983  H2  HOH B1321      39.465  33.654   3.259  1.00  0.00      B    H  
ATOM   3984  O   HOH B1322       5.539  26.580  16.623  1.00  0.00      B    O  
ATOM   3985  H1  HOH B1322       6.147  27.262  17.039  1.00  0.00      B    H  
ATOM   3986  H2  HOH B1322       5.913  25.664  16.822  1.00  0.00      B    H  
ATOM   3987  O   HOH B1323       9.613  17.275   0.675  1.00  0.00      B    O  
ATOM   3988  H1  HOH B1323      10.045  17.102   1.553  1.00  0.00      B    H  
ATOM   3989  H2  HOH B1323       9.975  18.120   0.259  1.00  0.00      B    H  
ATOM   3990  O   HOH B1324      29.291   1.144   2.412  1.00  0.00      B    O  
ATOM   3991  H1  HOH B1324      28.839   1.581   1.654  1.00  0.00      B    H  
ATOM   3992  H2  HOH B1324      28.599   0.682   2.978  1.00  0.00      B    H  
ATOM   3993  O   HOH B1325       7.155  38.315  26.055  1.00  0.00      B    O  
ATOM   3994  H1  HOH B1325       6.490  38.109  26.846  1.00  0.00      B    H  
ATOM   3995  H2  HOH B1325       8.068  37.886  26.205  1.00  0.00      B    H  
ATOM   3996  O   HOH B1326      16.142  13.529  22.024  1.00  0.00      B    O  
ATOM   3997  H1  HOH B1326      15.712  14.297  22.612  1.00  0.00      B    H  
ATOM   3998  H2  HOH B1326      16.098  12.699  22.628  1.00  0.00      B    H  
ATOM   3999  O   HOH B1327      16.390  21.312  37.680  1.00  0.00      B    O  
ATOM   4000  H1  HOH B1327      16.590  22.185  38.216  1.00  0.00      B    H  
ATOM   4001  H2  HOH B1327      15.425  21.004  37.960  1.00  0.00      B    H  
ATOM   4002  O   HOH B1328      35.581  28.215  15.599  1.00  0.00      B    O  
ATOM   4003  H1  HOH B1328      35.180  28.729  14.780  1.00  0.00      B    H  
ATOM   4004  H2  HOH B1328      36.179  28.885  16.033  1.00  0.00      B    H  
ATOM   4005  O   HOH B1329       2.543   5.918  14.062  1.00  0.00      B    O  
ATOM   4006  H1  HOH B1329       3.451   6.296  13.774  1.00  0.00      B    H  
ATOM   4007  H2  HOH B1329       2.735   4.984  14.361  1.00  0.00      B    H  
ATOM   4008  O   HOH B1330      28.347  35.750  19.156  1.00  0.00      B    O  
ATOM   4009  H1  HOH B1330      29.229  36.279  19.146  1.00  0.00      B    H  
ATOM   4010  H2  HOH B1330      28.124  35.618  20.098  1.00  0.00      B    H  
ATOM   4011  O   HOH B1331      27.487  36.839  10.749  1.00  0.00      B    O  
ATOM   4012  H1  HOH B1331      28.146  36.614  11.475  1.00  0.00      B    H  
ATOM   4013  H2  HOH B1331      26.607  36.517  11.076  1.00  0.00      B    H  
ATOM   4014  O   HOH B1332      13.376  22.126  36.977  1.00  0.00      B    O  
ATOM   4015  H1  HOH B1332      13.757  21.123  37.082  1.00  0.00      B    H  
ATOM   4016  H2  HOH B1332      13.093  22.409  37.966  1.00  0.00      B    H  
ATOM   4017  O   HOH B1333      30.522   7.000  31.894  1.00  0.00      B    O  
ATOM   4018  H1  HOH B1333      30.098   6.767  32.801  1.00  0.00      B    H  
ATOM   4019  H2  HOH B1333      31.105   7.809  32.016  1.00  0.00      B    H  
ATOM   4020  O   HOH B1334       9.873  27.481  28.447  1.00  0.00      B    O  
ATOM   4021  H1  HOH B1334      10.679  26.897  28.695  1.00  0.00      B    H  
ATOM   4022  H2  HOH B1334      10.213  28.234  27.799  1.00  0.00      B    H  
ATOM   4023  O   HOH B1335       6.402  14.258   2.429  1.00  0.00      B    O  
ATOM   4024  H1  HOH B1335       6.125  14.083   1.442  1.00  0.00      B    H  
ATOM   4025  H2  HOH B1335       5.727  13.762   3.054  1.00  0.00      B    H  
ATOM   4026  O   HOH B1336       4.228  33.614  16.840  1.00  0.00      B    O  
ATOM   4027  H1  HOH B1336       3.449  34.278  16.704  1.00  0.00      B    H  
ATOM   4028  H2  HOH B1336       4.909  33.709  16.075  1.00  0.00      B    H  
ATOM   4029  O   HOH B1337      33.286  13.174   9.648  1.00  0.00      B    O  
ATOM   4030  H1  HOH B1337      33.639  12.288   9.327  1.00  0.00      B    H  
ATOM   4031  H2  HOH B1337      34.019  13.823   9.916  1.00  0.00      B    H  
ATOM   4032  O   HOH B1338      29.106  22.826  27.233  1.00  0.00      B    O  
ATOM   4033  H1  HOH B1338      28.193  22.380  27.502  1.00  0.00      B    H  
ATOM   4034  H2  HOH B1338      29.561  22.399  26.414  1.00  0.00      B    H  
ATOM   4035  O   HOH B1339       4.111  25.346  34.292  1.00  0.00      B    O  
ATOM   4036  H1  HOH B1339       3.304  26.023  34.355  1.00  0.00      B    H  
ATOM   4037  H2  HOH B1339       4.737  25.489  35.126  1.00  0.00      B    H  
ATOM   4038  O   HOH B1340      14.196  27.324   4.663  1.00  0.00      B    O  
ATOM   4039  H1  HOH B1340      13.395  27.893   4.501  1.00  0.00      B    H  
ATOM   4040  H2  HOH B1340      14.513  27.586   5.596  1.00  0.00      B    H  
ATOM   4041  O   HOH B1341      12.831   5.445  35.011  1.00  0.00      B    O  
ATOM   4042  H1  HOH B1341      13.701   4.935  35.128  1.00  0.00      B    H  
ATOM   4043  H2  HOH B1341      12.066   4.816  34.891  1.00  0.00      B    H  
ATOM   4044  O   HOH B1342      26.678  26.925  26.119  1.00  0.00      B    O  
ATOM   4045  H1  HOH B1342      27.002  26.871  27.120  1.00  0.00      B    H  
ATOM   4046  H2  HOH B1342      27.006  26.089  25.626  1.00  0.00      B    H  
ATOM   4047  O   HOH B1343       4.320  18.507  10.211  1.00  0.00      B    O  
ATOM   4048  H1  HOH B1343       4.511  19.421  10.569  1.00  0.00      B    H  
ATOM   4049  H2  HOH B1343       4.338  17.929  11.026  1.00  0.00      B    H  
ATOM   4050  O   HOH B1344      36.352   4.498  19.350  1.00  0.00      B    O  
ATOM   4051  H1  HOH B1344      36.629   3.725  19.997  1.00  0.00      B    H  
ATOM   4052  H2  HOH B1344      36.798   4.265  18.452  1.00  0.00      B    H  
ATOM   4053  O   HOH B1345      15.271   4.508  35.495  1.00  0.00      B    O  
ATOM   4054  H1  HOH B1345      15.682   4.941  36.341  1.00  0.00      B    H  
ATOM   4055  H2  HOH B1345      15.740   3.654  35.383  1.00  0.00      B    H  
ATOM   4056  O   HOH B1346      20.031   3.550  22.973  1.00  0.00      B    O  
ATOM   4057  H1  HOH B1346      20.014   4.372  23.543  1.00  0.00      B    H  
ATOM   4058  H2  HOH B1346      20.614   3.645  22.153  1.00  0.00      B    H  
ATOM   4059  O   HOH B1347      37.049  25.171   8.433  1.00  0.00      B    O  
ATOM   4060  H1  HOH B1347      36.720  25.799   7.710  1.00  0.00      B    H  
ATOM   4061  H2  HOH B1347      37.044  24.223   8.110  1.00  0.00      B    H  
ATOM   4062  O   HOH B1348       0.625  17.507  16.655  1.00  0.00      B    O  
ATOM   4063  H1  HOH B1348       0.006  18.052  16.089  1.00  0.00      B    H  
ATOM   4064  H2  HOH B1348       1.590  17.853  16.608  1.00  0.00      B    H  
ATOM   4065  O   HOH B1349      19.764   6.212  24.037  1.00  0.00      B    O  
ATOM   4066  H1  HOH B1349      19.834   5.957  25.050  1.00  0.00      B    H  
ATOM   4067  H2  HOH B1349      20.399   7.036  23.970  1.00  0.00      B    H  
ATOM   4068  O   HOH B1350      20.058   0.357  19.312  1.00  0.00      B    O  
ATOM   4069  H1  HOH B1350      21.006   0.071  19.399  1.00  0.00      B    H  
ATOM   4070  H2  HOH B1350      19.716   0.673  20.239  1.00  0.00      B    H  
ATOM   4071  O   HOH B1351       4.838  21.107  23.266  1.00  0.00      B    O  
ATOM   4072  H1  HOH B1351       4.858  21.431  22.309  1.00  0.00      B    H  
ATOM   4073  H2  HOH B1351       5.758  20.932  23.587  1.00  0.00      B    H  
ATOM   4074  O   HOH B1352      17.356  18.050  30.049  1.00  0.00      B    O  
ATOM   4075  H1  HOH B1352      16.719  17.907  30.829  1.00  0.00      B    H  
ATOM   4076  H2  HOH B1352      17.414  17.121  29.692  1.00  0.00      B    H  
ATOM   4077  O   HOH B1353      15.324  29.916  10.368  1.00  0.00      B    O  
ATOM   4078  H1  HOH B1353      15.355  28.926  10.751  1.00  0.00      B    H  
ATOM   4079  H2  HOH B1353      15.885  30.505  10.917  1.00  0.00      B    H  
ATOM   4080  O   HOH B1354      36.164  31.022  32.026  1.00  0.00      B    O  
ATOM   4081  H1  HOH B1354      36.284  31.309  32.968  1.00  0.00      B    H  
ATOM   4082  H2  HOH B1354      35.996  31.865  31.453  1.00  0.00      B    H  
ATOM   4083  O   HOH B1355      27.920   7.456  14.851  1.00  0.00      B    O  
ATOM   4084  H1  HOH B1355      27.756   6.556  15.318  1.00  0.00      B    H  
ATOM   4085  H2  HOH B1355      28.861   7.546  14.450  1.00  0.00      B    H  
ATOM   4086  O   HOH B1356      18.728   8.832   0.708  1.00  0.00      B    O  
ATOM   4087  H1  HOH B1356      18.995   8.563   1.612  1.00  0.00      B    H  
ATOM   4088  H2  HOH B1356      17.941   9.447   0.808  1.00  0.00      B    H  
ATOM   4089  O   HOH B1357      22.900   9.889  11.712  1.00  0.00      B    O  
ATOM   4090  H1  HOH B1357      23.719   9.860  11.110  1.00  0.00      B    H  
ATOM   4091  H2  HOH B1357      22.975   9.143  12.404  1.00  0.00      B    H  
ATOM   4092  O   HOH B1358      15.652   1.253  24.105  1.00  0.00      B    O  
ATOM   4093  H1  HOH B1358      16.354   1.946  24.242  1.00  0.00      B    H  
ATOM   4094  H2  HOH B1358      15.708   0.982  23.154  1.00  0.00      B    H  
ATOM   4095  O   HOH B1359      25.232   8.328   8.531  1.00  0.00      B    O  
ATOM   4096  H1  HOH B1359      25.062   9.224   9.011  1.00  0.00      B    H  
ATOM   4097  H2  HOH B1359      26.261   8.291   8.205  1.00  0.00      B    H  
ATOM   4098  O   HOH B1360      22.642  38.297  19.654  1.00  0.00      B    O  
ATOM   4099  H1  HOH B1360      23.160  39.167  19.853  1.00  0.00      B    H  
ATOM   4100  H2  HOH B1360      22.314  38.096  20.592  1.00  0.00      B    H  
ATOM   4101  O   HOH B1361      31.790  14.292   7.526  1.00  0.00      B    O  
ATOM   4102  H1  HOH B1361      32.575  13.955   8.069  1.00  0.00      B    H  
ATOM   4103  H2  HOH B1361      31.751  13.754   6.659  1.00  0.00      B    H  
ATOM   4104  O   HOH B1362      21.425  20.668   9.403  1.00  0.00      B    O  
ATOM   4105  H1  HOH B1362      21.232  20.000  10.061  1.00  0.00      B    H  
ATOM   4106  H2  HOH B1362      21.308  20.207   8.524  1.00  0.00      B    H  
ATOM   4107  O   HOH B1363      29.403  24.611  29.387  1.00  0.00      B    O  
ATOM   4108  H1  HOH B1363      30.345  25.011  29.423  1.00  0.00      B    H  
ATOM   4109  H2  HOH B1363      29.307  23.912  28.651  1.00  0.00      B    H  
ATOM   4110  O   HOH B1364       9.435  29.453  30.371  1.00  0.00      B    O  
ATOM   4111  H1  HOH B1364       8.601  29.367  30.979  1.00  0.00      B    H  
ATOM   4112  H2  HOH B1364       9.518  28.635  29.724  1.00  0.00      B    H  
ATOM   4113  O   HOH B1365      12.297   2.491  28.866  1.00  0.00      B    O  
ATOM   4114  H1  HOH B1365      12.725   2.045  28.081  1.00  0.00      B    H  
ATOM   4115  H2  HOH B1365      11.932   3.396  28.629  1.00  0.00      B    H  
ATOM   4116  O   HOH B1366      17.413  31.661   8.304  1.00  0.00      B    O  
ATOM   4117  H1  HOH B1366      16.842  31.290   7.551  1.00  0.00      B    H  
ATOM   4118  H2  HOH B1366      17.283  31.136   9.179  1.00  0.00      B    H  
ATOM   4119  O   HOH B1367      34.050  38.702  35.571  1.00  0.00      B    O  
ATOM   4120  H1  HOH B1367      34.393  39.005  36.505  1.00  0.00      B    H  
ATOM   4121  H2  HOH B1367      34.843  38.599  34.911  1.00  0.00      B    H  
ATOM   4122  O   HOH B1368      17.040  16.788  23.593  1.00  0.00      B    O  
ATOM   4123  H1  HOH B1368      17.196  16.806  22.589  1.00  0.00      B    H  
ATOM   4124  H2  HOH B1368      16.316  16.146  23.888  1.00  0.00      B    H  
ATOM   4125  O   HOH B1369       6.400  27.454  -0.005  1.00  0.00      B    O  
ATOM   4126  H1  HOH B1369       5.990  27.584   0.918  1.00  0.00      B    H  
ATOM   4127  H2  HOH B1369       7.308  26.944   0.074  1.00  0.00      B    H  
ATOM   4128  O   HOH B1370      12.732  15.926  33.525  1.00  0.00      B    O  
ATOM   4129  H1  HOH B1370      13.246  15.118  33.183  1.00  0.00      B    H  
ATOM   4130  H2  HOH B1370      11.839  15.505  33.794  1.00  0.00      B    H  
ATOM   4131  O   HOH B1371      27.393  20.055  15.468  1.00  0.00      B    O  
ATOM   4132  H1  HOH B1371      27.610  19.067  15.571  1.00  0.00      B    H  
ATOM   4133  H2  HOH B1371      28.269  20.547  15.432  1.00  0.00      B    H  
ATOM   4134  O   HOH B1372       9.840  32.948  35.583  1.00  0.00      B    O  
ATOM   4135  H1  HOH B1372      10.281  32.672  36.475  1.00  0.00      B    H  
ATOM   4136  H2  HOH B1372       8.839  33.187  35.788  1.00  0.00      B    H  
ATOM   4137  O   HOH B1373      26.902   9.965  28.381  1.00  0.00      B    O  
ATOM   4138  H1  HOH B1373      26.758  10.938  28.175  1.00  0.00      B    H  
ATOM   4139  H2  HOH B1373      27.618   9.795  29.065  1.00  0.00      B    H  
ATOM   4140  O   HOH B1374      31.269   1.072  26.604  1.00  0.00      B    O  
ATOM   4141  H1  HOH B1374      31.341   2.063  26.317  1.00  0.00      B    H  
ATOM   4142  H2  HOH B1374      31.830   1.029  27.399  1.00  0.00      B    H  
ATOM   4143  O   HOH B1375      13.570  13.245  32.957  1.00  0.00      B    O  
ATOM   4144  H1  HOH B1375      13.902  13.113  31.989  1.00  0.00      B    H  
ATOM   4145  H2  HOH B1375      13.648  12.355  33.380  1.00  0.00      B    H  
ATOM   4146  O   HOH B1376      37.256  34.739  16.284  1.00  0.00      B    O  
ATOM   4147  H1  HOH B1376      37.908  34.148  15.735  1.00  0.00      B    H  
ATOM   4148  H2  HOH B1376      37.848  35.385  16.818  1.00  0.00      B    H  
ATOM   4149  O   HOH B1377       3.110  20.392  31.856  1.00  0.00      B    O  
ATOM   4150  H1  HOH B1377       3.672  19.837  32.469  1.00  0.00      B    H  
ATOM   4151  H2  HOH B1377       2.226  19.869  31.807  1.00  0.00      B    H  
ATOM   4152  O   HOH B1378       7.541   3.200  35.384  1.00  0.00      B    O  
ATOM   4153  H1  HOH B1378       6.907   2.925  34.631  1.00  0.00      B    H  
ATOM   4154  H2  HOH B1378       8.084   2.320  35.554  1.00  0.00      B    H  
ATOM   4155  O   HOH B1379      21.834  16.561  23.359  1.00  0.00      B    O  
ATOM   4156  H1  HOH B1379      21.769  16.468  24.363  1.00  0.00      B    H  
ATOM   4157  H2  HOH B1379      22.668  16.087  22.998  1.00  0.00      B    H  
ATOM   4158  O   HOH B1380      27.721  33.048   1.245  1.00  0.00      B    O  
ATOM   4159  H1  HOH B1380      27.252  32.481   1.857  1.00  0.00      B    H  
ATOM   4160  H2  HOH B1380      27.120  33.819   0.977  1.00  0.00      B    H  
ATOM   4161  O   HOH B1381      22.556  28.829  29.601  1.00  0.00      B    O  
ATOM   4162  H1  HOH B1381      23.228  28.075  29.585  1.00  0.00      B    H  
ATOM   4163  H2  HOH B1381      22.687  29.382  28.724  1.00  0.00      B    H  
ATOM   4164  O   HOH B1382      33.707   4.421   3.266  1.00  0.00      B    O  
ATOM   4165  H1  HOH B1382      34.651   3.988   3.149  1.00  0.00      B    H  
ATOM   4166  H2  HOH B1382      33.525   4.786   4.188  1.00  0.00      B    H  
ATOM   4167  O   HOH B1383       2.161  12.780  20.451  1.00  0.00      B    O  
ATOM   4168  H1  HOH B1383       1.671  12.415  19.615  1.00  0.00      B    H  
ATOM   4169  H2  HOH B1383       2.414  13.727  20.308  1.00  0.00      B    H  
ATOM   4170  O   HOH B1384      12.468  17.037  23.076  1.00  0.00      B    O  
ATOM   4171  H1  HOH B1384      13.230  17.592  23.483  1.00  0.00      B    H  
ATOM   4172  H2  HOH B1384      12.626  16.068  23.341  1.00  0.00      B    H  
ATOM   4173  O   HOH B1385      21.884   3.910  20.287  1.00  0.00      B    O  
ATOM   4174  H1  HOH B1385      21.867   3.971  19.275  1.00  0.00      B    H  
ATOM   4175  H2  HOH B1385      22.442   3.143  20.594  1.00  0.00      B    H  
ATOM   4176  O   HOH B1386       8.962  21.797   7.313  1.00  0.00      B    O  
ATOM   4177  H1  HOH B1386       9.687  21.183   6.991  1.00  0.00      B    H  
ATOM   4178  H2  HOH B1386       8.077  21.333   7.048  1.00  0.00      B    H  
ATOM   4179  O   HOH B1387       3.134   2.381  34.950  1.00  0.00      B    O  
ATOM   4180  H1  HOH B1387       3.831   2.478  35.661  1.00  0.00      B    H  
ATOM   4181  H2  HOH B1387       3.408   2.915  34.225  1.00  0.00      B    H  
ATOM   4182  O   HOH B1388       7.362  37.816  13.933  1.00  0.00      B    O  
ATOM   4183  H1  HOH B1388       7.457  37.723  14.925  1.00  0.00      B    H  
ATOM   4184  H2  HOH B1388       8.289  38.118  13.599  1.00  0.00      B    H  
ATOM   4185  O   HOH B1389      16.402   8.117  12.981  1.00  0.00      B    O  
ATOM   4186  H1  HOH B1389      15.500   7.756  12.709  1.00  0.00      B    H  
ATOM   4187  H2  HOH B1389      16.977   7.512  12.372  1.00  0.00      B    H  
ATOM   4188  O   HOH B1390      28.404  18.616   5.360  1.00  0.00      B    O  
ATOM   4189  H1  HOH B1390      28.427  18.259   6.265  1.00  0.00      B    H  
ATOM   4190  H2  HOH B1390      28.446  17.898   4.694  1.00  0.00      B    H  
ATOM   4191  O   HOH B1391      33.181  33.297  16.788  1.00  0.00      B    O  
ATOM   4192  H1  HOH B1391      32.807  33.448  17.717  1.00  0.00      B    H  
ATOM   4193  H2  HOH B1391      34.137  32.971  17.050  1.00  0.00      B    H  
ATOM   4194  O   HOH B1392       4.333   3.255  21.405  1.00  0.00      B    O  
ATOM   4195  H1  HOH B1392       4.380   4.290  21.287  1.00  0.00      B    H  
ATOM   4196  H2  HOH B1392       4.566   2.896  20.475  1.00  0.00      B    H  
ATOM   4197  O   HOH B1393      30.300  21.140  29.245  1.00  0.00      B    O  
ATOM   4198  H1  HOH B1393      29.323  20.988  29.004  1.00  0.00      B    H  
ATOM   4199  H2  HOH B1393      30.900  20.924  28.467  1.00  0.00      B    H  
ATOM   4200  O   HOH B1394      18.570  29.031   5.105  1.00  0.00      B    O  
ATOM   4201  H1  HOH B1394      18.688  29.347   4.174  1.00  0.00      B    H  
ATOM   4202  H2  HOH B1394      18.523  28.020   5.040  1.00  0.00      B    H  
ATOM   4203  O   HOH B1395      13.623   9.528   6.157  1.00  0.00      B    O  
ATOM   4204  H1  HOH B1395      12.992   9.763   5.393  1.00  0.00      B    H  
ATOM   4205  H2  HOH B1395      13.356  10.053   6.961  1.00  0.00      B    H  
ATOM   4206  O   HOH B1396      17.025  10.303  18.880  1.00  0.00      B    O  
ATOM   4207  H1  HOH B1396      18.060  10.141  18.643  1.00  0.00      B    H  
ATOM   4208  H2  HOH B1396      16.927  10.325  19.896  1.00  0.00      B    H  
ATOM   4209  O   HOH B1397      20.588   9.995  13.923  1.00  0.00      B    O  
ATOM   4210  H1  HOH B1397      19.969   9.363  14.501  1.00  0.00      B    H  
ATOM   4211  H2  HOH B1397      21.435   9.514  13.737  1.00  0.00      B    H  
ATOM   4212  O   HOH B1398      11.610  23.122  30.585  1.00  0.00      B    O  
ATOM   4213  H1  HOH B1398      11.849  22.369  31.304  1.00  0.00      B    H  
ATOM   4214  H2  HOH B1398      11.089  22.644  29.940  1.00  0.00      B    H  
ATOM   4215  O   HOH B1399      24.528  36.275  19.381  1.00  0.00      B    O  
ATOM   4216  H1  HOH B1399      23.732  36.933  19.385  1.00  0.00      B    H  
ATOM   4217  H2  HOH B1399      24.230  35.488  18.766  1.00  0.00      B    H  
ATOM   4218  O   HOH B1400       5.471  38.507  23.956  1.00  0.00      B    O  
ATOM   4219  H1  HOH B1400       6.017  38.542  24.817  1.00  0.00      B    H  
ATOM   4220  H2  HOH B1400       6.033  38.058  23.212  1.00  0.00      B    H  
ATOM   4221  O   HOH B1401      23.952  13.456   5.257  1.00  0.00      B    O  
ATOM   4222  H1  HOH B1401      24.441  12.659   4.784  1.00  0.00      B    H  
ATOM   4223  H2  HOH B1401      23.805  14.140   4.534  1.00  0.00      B    H  
ATOM   4224  O   HOH B1402      12.722  22.983   0.442  1.00  0.00      B    O  
ATOM   4225  H1  HOH B1402      11.969  22.480   0.962  1.00  0.00      B    H  
ATOM   4226  H2  HOH B1402      13.369  23.404   1.122  1.00  0.00      B    H  
ATOM   4227  O   HOH B1403      12.867  31.585  18.976  1.00  0.00      B    O  
ATOM   4228  H1  HOH B1403      13.454  30.996  19.571  1.00  0.00      B    H  
ATOM   4229  H2  HOH B1403      12.008  31.133  19.032  1.00  0.00      B    H  
ATOM   4230  O   HOH B1404      35.158   1.975  31.120  1.00  0.00      B    O  
ATOM   4231  H1  HOH B1404      34.752   2.629  31.788  1.00  0.00      B    H  
ATOM   4232  H2  HOH B1404      35.658   2.556  30.441  1.00  0.00      B    H  
ATOM   4233  O   HOH B1405       4.126  29.400  27.382  1.00  0.00      B    O  
ATOM   4234  H1  HOH B1405       4.900  29.267  28.027  1.00  0.00      B    H  
ATOM   4235  H2  HOH B1405       3.414  29.868  27.987  1.00  0.00      B    H  
ATOM   4236  O   HOH B1406      15.253  18.986  12.228  1.00  0.00      B    O  
ATOM   4237  H1  HOH B1406      14.315  18.763  12.478  1.00  0.00      B    H  
ATOM   4238  H2  HOH B1406      15.862  18.589  12.942  1.00  0.00      B    H  
ATOM   4239  O   HOH B1407      27.253   7.211  38.087  1.00  0.00      B    O  
ATOM   4240  H1  HOH B1407      28.129   7.034  38.487  1.00  0.00      B    H  
ATOM   4241  H2  HOH B1407      27.326   7.861  37.257  1.00  0.00      B    H  
ATOM   4242  O   HOH B1408      34.592  26.120  17.298  1.00  0.00      B    O  
ATOM   4243  H1  HOH B1408      34.761  27.054  16.925  1.00  0.00      B    H  
ATOM   4244  H2  HOH B1408      35.483  25.793  17.608  1.00  0.00      B    H  
ATOM   4245  O   HOH B1409      16.936   1.358  29.355  1.00  0.00      B    O  
ATOM   4246  H1  HOH B1409      17.843   0.882  29.230  1.00  0.00      B    H  
ATOM   4247  H2  HOH B1409      16.962   1.770  30.279  1.00  0.00      B    H  
ATOM   4248  O   HOH B1410      10.684  19.011  18.427  1.00  0.00      B    O  
ATOM   4249  H1  HOH B1410      10.899  19.587  19.138  1.00  0.00      B    H  
ATOM   4250  H2  HOH B1410       9.944  18.386  18.771  1.00  0.00      B    H  
ATOM   4251  O   HOH B1411      11.330  34.906  34.562  1.00  0.00      B    O  
ATOM   4252  H1  HOH B1411      10.574  34.318  34.906  1.00  0.00      B    H  
ATOM   4253  H2  HOH B1411      12.207  34.560  34.974  1.00  0.00      B    H  
ATOM   4254  O   HOH B1412      32.235  29.545  18.049  1.00  0.00      B    O  
ATOM   4255  H1  HOH B1412      31.436  29.053  18.376  1.00  0.00      B    H  
ATOM   4256  H2  HOH B1412      32.382  29.340  17.078  1.00  0.00      B    H  
ATOM   4257  O   HOH B1413      28.704  25.705  21.646  1.00  0.00      B    O  
ATOM   4258  H1  HOH B1413      29.086  24.859  22.012  1.00  0.00      B    H  
ATOM   4259  H2  HOH B1413      29.509  26.378  21.511  1.00  0.00      B    H  
ATOM   4260  O   HOH B1414      21.176  17.718  33.772  1.00  0.00      B    O  
ATOM   4261  H1  HOH B1414      20.984  18.104  32.896  1.00  0.00      B    H  
ATOM   4262  H2  HOH B1414      21.414  16.717  33.614  1.00  0.00      B    H  
ATOM   4263  O   HOH B1415       1.737   1.435   5.984  1.00  0.00      B    O  
ATOM   4264  H1  HOH B1415       2.622   1.950   6.019  1.00  0.00      B    H  
ATOM   4265  H2  HOH B1415       2.014   0.449   5.837  1.00  0.00      B    H  
ATOM   4266  O   HOH B1416      29.354  31.599  19.975  1.00  0.00      B    O  
ATOM   4267  H1  HOH B1416      28.757  32.286  20.438  1.00  0.00      B    H  
ATOM   4268  H2  HOH B1416      28.743  31.107  19.307  1.00  0.00      B    H  
ATOM   4269  O   HOH B1417      24.628   8.691  22.264  1.00  0.00      B    O  
ATOM   4270  H1  HOH B1417      23.929   7.906  22.102  1.00  0.00      B    H  
ATOM   4271  H2  HOH B1417      25.500   8.376  21.862  1.00  0.00      B    H  
ATOM   4272  O   HOH B1418      17.006  16.086   8.496  1.00  0.00      B    O  
ATOM   4273  H1  HOH B1418      17.958  15.773   8.472  1.00  0.00      B    H  
ATOM   4274  H2  HOH B1418      16.755  16.195   9.488  1.00  0.00      B    H  
ATOM   4275  O   HOH B1419      36.479   9.377  37.998  1.00  0.00      B    O  
ATOM   4276  H1  HOH B1419      37.460   9.393  38.294  1.00  0.00      B    H  
ATOM   4277  H2  HOH B1419      36.626   9.157  36.963  1.00  0.00      B    H  
ATOM   4278  O   HOH B1420      16.457   4.897   4.555  1.00  0.00      B    O  
ATOM   4279  H1  HOH B1420      17.372   5.217   4.363  1.00  0.00      B    H  
ATOM   4280  H2  HOH B1420      16.476   3.907   4.127  1.00  0.00      B    H  
ATOM   4281  O   HOH B1421      20.149  24.524  13.219  1.00  0.00      B    O  
ATOM   4282  H1  HOH B1421      19.825  23.672  12.806  1.00  0.00      B    H  
ATOM   4283  H2  HOH B1421      21.055  24.256  13.641  1.00  0.00      B    H  
ATOM   4284  O   HOH B1422      13.593   1.059  10.659  1.00  0.00      B    O  
ATOM   4285  H1  HOH B1422      14.225   0.472  11.085  1.00  0.00      B    H  
ATOM   4286  H2  HOH B1422      13.410   0.638   9.769  1.00  0.00      B    H  
ATOM   4287  O   HOH B1423       8.699   0.125  -0.173  1.00  0.00      B    O  
ATOM   4288  H1  HOH B1423       9.373  -0.561   0.193  1.00  0.00      B    H  
ATOM   4289  H2  HOH B1423       8.239   0.665   0.572  1.00  0.00      B    H  
ATOM   4290  O   HOH B1424       2.328  26.030  13.424  1.00  0.00      B    O  
ATOM   4291  H1  HOH B1424       3.031  26.625  13.866  1.00  0.00      B    H  
ATOM   4292  H2  HOH B1424       1.417  26.262  13.793  1.00  0.00      B    H  
ATOM   4293  O   HOH B1425      33.701  13.937  13.364  1.00  0.00      B    O  
ATOM   4294  H1  HOH B1425      33.212  13.903  14.257  1.00  0.00      B    H  
ATOM   4295  H2  HOH B1425      33.336  14.765  12.804  1.00  0.00      B    H  
ATOM   4296  O   HOH B1426      17.213  24.130   2.226  1.00  0.00      B    O  
ATOM   4297  H1  HOH B1426      17.063  25.003   2.709  1.00  0.00      B    H  
ATOM   4298  H2  HOH B1426      18.206  24.040   1.973  1.00  0.00      B    H  
ATOM   4299  O   HOH B1427      10.365   7.253   6.974  1.00  0.00      B    O  
ATOM   4300  H1  HOH B1427       9.877   7.889   6.269  1.00  0.00      B    H  
ATOM   4301  H2  HOH B1427      10.899   7.885   7.604  1.00  0.00      B    H  
ATOM   4302  O   HOH B1428      21.032  27.088  17.027  1.00  0.00      B    O  
ATOM   4303  H1  HOH B1428      21.292  26.244  17.533  1.00  0.00      B    H  
ATOM   4304  H2  HOH B1428      21.778  27.731  17.235  1.00  0.00      B    H  
ATOM   4305  O   HOH B1429      35.485  28.257  31.357  1.00  0.00      B    O  
ATOM   4306  H1  HOH B1429      35.720  29.153  31.719  1.00  0.00      B    H  
ATOM   4307  H2  HOH B1429      35.930  27.475  31.829  1.00  0.00      B    H  
ATOM   4308  O   HOH B1430       7.156  29.085  20.362  1.00  0.00      B    O  
ATOM   4309  H1  HOH B1430       6.926  29.591  21.210  1.00  0.00      B    H  
ATOM   4310  H2  HOH B1430       7.875  28.305  20.526  1.00  0.00      B    H  
ATOM   4311  O   HOH B1431      16.198   4.068  22.828  1.00  0.00      B    O  
ATOM   4312  H1  HOH B1431      15.362   3.593  23.120  1.00  0.00      B    H  
ATOM   4313  H2  HOH B1431      16.072   4.357  21.892  1.00  0.00      B    H  
ATOM   4314  O   HOH B1432      25.420  30.950  31.216  1.00  0.00      B    O  
ATOM   4315  H1  HOH B1432      24.568  30.615  31.697  1.00  0.00      B    H  
ATOM   4316  H2  HOH B1432      25.271  30.660  30.221  1.00  0.00      B    H  
ATOM   4317  O   HOH B1433      29.237   9.545  29.994  1.00  0.00      B    O  
ATOM   4318  H1  HOH B1433      28.899   8.573  29.817  1.00  0.00      B    H  
ATOM   4319  H2  HOH B1433      30.247   9.517  29.792  1.00  0.00      B    H  
ATOM   4320  O   HOH B1434      31.831  14.590  15.574  1.00  0.00      B    O  
ATOM   4321  H1  HOH B1434      32.418  15.312  15.887  1.00  0.00      B    H  
ATOM   4322  H2  HOH B1434      31.355  14.226  16.406  1.00  0.00      B    H  
ATOM   4323  O   HOH B1435      37.224   3.438  29.861  1.00  0.00      B    O  
ATOM   4324  H1  HOH B1435      36.895   3.766  28.955  1.00  0.00      B    H  
ATOM   4325  H2  HOH B1435      38.149   3.123  29.660  1.00  0.00      B    H  
ATOM   4326  O   HOH B1436       5.215  34.034   7.135  1.00  0.00      B    O  
ATOM   4327  H1  HOH B1436       4.420  34.666   6.796  1.00  0.00      B    H  
ATOM   4328  H2  HOH B1436       5.685  34.551   7.863  1.00  0.00      B    H  
ATOM   4329  O   HOH B1437      13.719  17.828  35.741  1.00  0.00      B    O  
ATOM   4330  H1  HOH B1437      12.793  18.196  36.032  1.00  0.00      B    H  
ATOM   4331  H2  HOH B1437      13.535  17.203  34.946  1.00  0.00      B    H  
ATOM   4332  O   HOH B1438       4.924  31.772   8.786  1.00  0.00      B    O  
ATOM   4333  H1  HOH B1438       5.071  32.566   8.170  1.00  0.00      B    H  
ATOM   4334  H2  HOH B1438       5.875  31.424   8.953  1.00  0.00      B    H  
ATOM   4335  O   HOH B1439      28.039  34.607  14.130  1.00  0.00      B    O  
ATOM   4336  H1  HOH B1439      28.844  34.478  14.666  1.00  0.00      B    H  
ATOM   4337  H2  HOH B1439      27.850  35.624  14.108  1.00  0.00      B    H  
ATOM   4338  O   HOH B1440      36.673  18.928   6.759  1.00  0.00      B    O  
ATOM   4339  H1  HOH B1440      36.375  17.980   6.861  1.00  0.00      B    H  
ATOM   4340  H2  HOH B1440      35.836  19.445   6.529  1.00  0.00      B    H  
ATOM   4341  O   HOH B1441      38.680  36.273   7.057  1.00  0.00      B    O  
ATOM   4342  H1  HOH B1441      38.627  36.955   7.868  1.00  0.00      B    H  
ATOM   4343  H2  HOH B1441      38.384  35.370   7.369  1.00  0.00      B    H  
ATOM   4344  O   HOH B1442      32.175  28.917  28.662  1.00  0.00      B    O  
ATOM   4345  H1  HOH B1442      32.145  28.769  29.639  1.00  0.00      B    H  
ATOM   4346  H2  HOH B1442      31.355  29.498  28.465  1.00  0.00      B    H  
ATOM   4347  O   HOH B1443       7.297   4.570  31.535  1.00  0.00      B    O  
ATOM   4348  H1  HOH B1443       6.579   5.246  31.830  1.00  0.00      B    H  
ATOM   4349  H2  HOH B1443       8.150   5.085  31.281  1.00  0.00      B    H  
ATOM   4350  O   HOH B1444       1.522   5.867  36.316  1.00  0.00      B    O  
ATOM   4351  H1  HOH B1444       2.481   5.820  36.032  1.00  0.00      B    H  
ATOM   4352  H2  HOH B1444       1.541   5.341  37.176  1.00  0.00      B    H  
ATOM   4353  O   HOH B1445       8.678  23.211  34.887  1.00  0.00      B    O  
ATOM   4354  H1  HOH B1445       8.418  23.179  33.876  1.00  0.00      B    H  
ATOM   4355  H2  HOH B1445       8.838  22.224  35.221  1.00  0.00      B    H  
ATOM   4356  O   HOH B1446      38.077   6.967   7.203  1.00  0.00      B    O  
ATOM   4357  H1  HOH B1446      38.970   6.725   6.784  1.00  0.00      B    H  
ATOM   4358  H2  HOH B1446      38.220   7.476   8.000  1.00  0.00      B    H  
ATOM   4359  O   HOH B1447      11.063  28.593  25.683  1.00  0.00      B    O  
ATOM   4360  H1  HOH B1447      11.839  28.043  26.079  1.00  0.00      B    H  
ATOM   4361  H2  HOH B1447      11.489  29.419  25.272  1.00  0.00      B    H  
ATOM   4362  O   HOH B1448      39.225   8.783   3.172  1.00  0.00      B    O  
ATOM   4363  H1  HOH B1448      38.913   9.011   2.238  1.00  0.00      B    H  
ATOM   4364  H2  HOH B1448      39.131   7.743   3.172  1.00  0.00      B    H  
ATOM   4365  O   HOH B1449       6.250  29.256  17.968  1.00  0.00      B    O  
ATOM   4366  H1  HOH B1449       6.639  29.251  18.933  1.00  0.00      B    H  
ATOM   4367  H2  HOH B1449       6.916  29.665  17.330  1.00  0.00      B    H  
ATOM   4368  O   HOH B1450       2.347  33.665  38.979  1.00  0.00      B    O  
ATOM   4369  H1  HOH B1450       1.603  34.371  38.678  1.00  0.00      B    H  
ATOM   4370  H2  HOH B1450       3.187  33.932  38.446  1.00  0.00      B    H  
ATOM   4371  O   HOH B1451      10.685  15.104  35.092  1.00  0.00      B    O  
ATOM   4372  H1  HOH B1451       9.884  15.723  35.065  1.00  0.00      B    H  
ATOM   4373  H2  HOH B1451      10.335  14.222  35.481  1.00  0.00      B    H  
ATOM   4374  O   HOH B1452      14.021  28.053  35.202  1.00  0.00      B    O  
ATOM   4375  H1  HOH B1452      14.360  28.203  36.141  1.00  0.00      B    H  
ATOM   4376  H2  HOH B1452      14.326  27.108  34.983  1.00  0.00      B    H  
ATOM   4377  O   HOH B1453      16.033  38.438   7.073  1.00  0.00      B    O  
ATOM   4378  H1  HOH B1453      15.786  38.247   6.134  1.00  0.00      B    H  
ATOM   4379  H2  HOH B1453      16.919  38.939   7.082  1.00  0.00      B    H  
ATOM   4380  O   HOH B1454      12.336  16.082  14.331  1.00  0.00      B    O  
ATOM   4381  H1  HOH B1454      13.405  15.939  14.258  1.00  0.00      B    H  
ATOM   4382  H2  HOH B1454      11.976  15.530  15.053  1.00  0.00      B    H  
ATOM   4383  O   HOH B1455       9.394  28.741  35.956  1.00  0.00      B    O  
ATOM   4384  H1  HOH B1455       9.775  28.095  36.592  1.00  0.00      B    H  
ATOM   4385  H2  HOH B1455       8.413  28.509  35.859  1.00  0.00      B    H  
ATOM   4386  O   HOH B1456      39.234  -0.178  22.256  1.00  0.00      B    O  
ATOM   4387  H1  HOH B1456      38.424   0.307  22.675  1.00  0.00      B    H  
ATOM   4388  H2  HOH B1456      39.154  -0.091  21.266  1.00  0.00      B    H  
ATOM   4389  O   HOH B1457      31.517  32.721  10.801  1.00  0.00      B    O  
ATOM   4390  H1  HOH B1457      30.671  33.101  11.316  1.00  0.00      B    H  
ATOM   4391  H2  HOH B1457      31.446  33.205   9.907  1.00  0.00      B    H  
ATOM   4392  O   HOH B1458       7.782  36.314  36.448  1.00  0.00      B    O  
ATOM   4393  H1  HOH B1458       8.664  36.629  36.203  1.00  0.00      B    H  
ATOM   4394  H2  HOH B1458       7.138  36.960  36.085  1.00  0.00      B    H  
ATOM   4395  O   HOH B1459      23.928  34.196  30.698  1.00  0.00      B    O  
ATOM   4396  H1  HOH B1459      23.283  33.473  31.042  1.00  0.00      B    H  
ATOM   4397  H2  HOH B1459      24.465  33.814  29.861  1.00  0.00      B    H  
ATOM   4398  O   HOH B1460      27.119  20.302  28.741  1.00  0.00      B    O  
ATOM   4399  H1  HOH B1460      26.597  20.370  29.597  1.00  0.00      B    H  
ATOM   4400  H2  HOH B1460      26.435  20.240  27.916  1.00  0.00      B    H  
ATOM   4401  O   HOH B1461      29.552  37.437   7.610  1.00  0.00      B    O  
ATOM   4402  H1  HOH B1461      28.996  36.612   7.950  1.00  0.00      B    H  
ATOM   4403  H2  HOH B1461      28.833  38.016   7.082  1.00  0.00      B    H  
ATOM   4404  O   HOH B1462      27.242   7.942  11.312  1.00  0.00      B    O  
ATOM   4405  H1  HOH B1462      26.293   7.528  11.293  1.00  0.00      B    H  
ATOM   4406  H2  HOH B1462      27.757   7.367  11.986  1.00  0.00      B    H  
ATOM   4407  O   HOH B1463      30.974   2.154  32.129  1.00  0.00      B    O  
ATOM   4408  H1  HOH B1463      30.803   1.844  33.094  1.00  0.00      B    H  
ATOM   4409  H2  HOH B1463      30.140   1.968  31.616  1.00  0.00      B    H  
ATOM   4410  O   HOH B1464      39.136  29.924  21.060  1.00  0.00      B    O  
ATOM   4411  H1  HOH B1464      39.649  29.087  20.891  1.00  0.00      B    H  
ATOM   4412  H2  HOH B1464      38.177  29.810  20.727  1.00  0.00      B    H  
ATOM   4413  O   HOH B1465      20.254  22.534  15.534  1.00  0.00      B    O  
ATOM   4414  H1  HOH B1465      20.437  21.634  15.883  1.00  0.00      B    H  
ATOM   4415  H2  HOH B1465      21.111  22.874  15.097  1.00  0.00      B    H  
ATOM   4416  O   HOH B1466       9.697  13.392  26.616  1.00  0.00      B    O  
ATOM   4417  H1  HOH B1466       9.739  12.441  26.898  1.00  0.00      B    H  
ATOM   4418  H2  HOH B1466       8.791  13.758  26.668  1.00  0.00      B    H  
ATOM   4419  O   HOH B1467      20.778   9.274   9.196  1.00  0.00      B    O  
ATOM   4420  H1  HOH B1467      21.191   9.725   9.941  1.00  0.00      B    H  
ATOM   4421  H2  HOH B1467      20.827   9.773   8.368  1.00  0.00      B    H  
ATOM   4422  O   HOH B1468      16.611  35.443  37.691  1.00  0.00      B    O  
ATOM   4423  H1  HOH B1468      15.766  35.333  38.238  1.00  0.00      B    H  
ATOM   4424  H2  HOH B1468      16.914  36.396  37.882  1.00  0.00      B    H  
ATOM   4425  O   HOH B1469      28.892  20.168   8.845  1.00  0.00      B    O  
ATOM   4426  H1  HOH B1469      28.142  20.063   8.160  1.00  0.00      B    H  
ATOM   4427  H2  HOH B1469      28.556  20.257   9.808  1.00  0.00      B    H  
ATOM   4428  O   HOH B1470      37.047  25.222  31.387  1.00  0.00      B    O  
ATOM   4429  H1  HOH B1470      37.628  25.657  30.627  1.00  0.00      B    H  
ATOM   4430  H2  HOH B1470      36.201  24.893  30.956  1.00  0.00      B    H  
ATOM   4431  O   HOH B1471      15.806  17.629   0.570  1.00  0.00      B    O  
ATOM   4432  H1  HOH B1471      15.564  18.250   1.328  1.00  0.00      B    H  
ATOM   4433  H2  HOH B1471      15.900  16.722   0.975  1.00  0.00      B    H  
ATOM   4434  O   HOH B1472       7.897  23.419  32.147  1.00  0.00      B    O  
ATOM   4435  H1  HOH B1472       7.022  23.793  32.338  1.00  0.00      B    H  
ATOM   4436  H2  HOH B1472       8.447  24.184  31.780  1.00  0.00      B    H  
ATOM   4437  O   HOH B1473      26.057   6.248   6.952  1.00  0.00      B    O  
ATOM   4438  H1  HOH B1473      25.325   6.669   7.499  1.00  0.00      B    H  
ATOM   4439  H2  HOH B1473      25.551   5.522   6.390  1.00  0.00      B    H  
ATOM   4440  O   HOH B1474      19.646   0.492  28.858  1.00  0.00      B    O  
ATOM   4441  H1  HOH B1474      19.872  -0.307  28.288  1.00  0.00      B    H  
ATOM   4442  H2  HOH B1474      20.000   0.266  29.744  1.00  0.00      B    H  
ATOM   4443  O   HOH B1475       3.083   2.527  28.867  1.00  0.00      B    O  
ATOM   4444  H1  HOH B1475       3.957   2.844  29.259  1.00  0.00      B    H  
ATOM   4445  H2  HOH B1475       2.841   3.323  28.317  1.00  0.00      B    H  
ATOM   4446  O   HOH B1476       1.807   3.080  22.348  1.00  0.00      B    O  
ATOM   4447  H1  HOH B1476       1.562   4.078  22.402  1.00  0.00      B    H  
ATOM   4448  H2  HOH B1476       2.707   3.125  21.897  1.00  0.00      B    H  
ATOM   4449  O   HOH B1477      14.594   5.136  10.220  1.00  0.00      B    O  
ATOM   4450  H1  HOH B1477      15.346   5.530   9.621  1.00  0.00      B    H  
ATOM   4451  H2  HOH B1477      13.776   5.012   9.610  1.00  0.00      B    H  
ATOM   4452  O   HOH B1478      29.813   9.771   5.011  1.00  0.00      B    O  
ATOM   4453  H1  HOH B1478      30.163  10.004   5.916  1.00  0.00      B    H  
ATOM   4454  H2  HOH B1478      29.160  10.456   4.796  1.00  0.00      B    H  
ATOM   4455  O   HOH B1479       2.783  13.224   1.170  1.00  0.00      B    O  
ATOM   4456  H1  HOH B1479       3.203  13.055   2.099  1.00  0.00      B    H  
ATOM   4457  H2  HOH B1479       1.982  12.650   1.046  1.00  0.00      B    H  
ATOM   4458  O   HOH B1480      10.839   7.702  23.155  1.00  0.00      B    O  
ATOM   4459  H1  HOH B1480      10.706   6.851  22.594  1.00  0.00      B    H  
ATOM   4460  H2  HOH B1480       9.941   8.096  23.293  1.00  0.00      B    H  
ATOM   4461  O   HOH B1481       3.238  36.312  24.307  1.00  0.00      B    O  
ATOM   4462  H1  HOH B1481       3.277  35.360  24.585  1.00  0.00      B    H  
ATOM   4463  H2  HOH B1481       4.176  36.749  24.322  1.00  0.00      B    H  
ATOM   4464  O   HOH B1482       5.298  12.524   6.420  1.00  0.00      B    O  
ATOM   4465  H1  HOH B1482       4.495  13.121   6.721  1.00  0.00      B    H  
ATOM   4466  H2  HOH B1482       6.171  12.874   6.775  1.00  0.00      B    H  
ATOM   4467  O   HOH B1483      31.678  22.835  15.471  1.00  0.00      B    O  
ATOM   4468  H1  HOH B1483      31.381  23.403  14.750  1.00  0.00      B    H  
ATOM   4469  H2  HOH B1483      32.330  23.396  16.003  1.00  0.00      B    H  
ATOM   4470  O   HOH B1484      35.768  19.801  19.188  1.00  0.00      B    O  
ATOM   4471  H1  HOH B1484      35.846  20.833  19.099  1.00  0.00      B    H  
ATOM   4472  H2  HOH B1484      36.697  19.381  19.326  1.00  0.00      B    H  
ATOM   4473  O   HOH B1485      26.556   4.791   3.116  1.00  0.00      B    O  
ATOM   4474  H1  HOH B1485      25.846   4.859   3.833  1.00  0.00      B    H  
ATOM   4475  H2  HOH B1485      27.365   4.440   3.605  1.00  0.00      B    H  
ATOM   4476  O   HOH B1486      -0.150  33.842  29.713  1.00  0.00      B    O  
ATOM   4477  H1  HOH B1486       0.437  33.055  29.904  1.00  0.00      B    H  
ATOM   4478  H2  HOH B1486       0.072  34.089  28.778  1.00  0.00      B    H  
ATOM   4479  O   HOH B1487       5.038   5.475  19.886  1.00  0.00      B    O  
ATOM   4480  H1  HOH B1487       5.851   5.731  19.358  1.00  0.00      B    H  
ATOM   4481  H2  HOH B1487       4.914   6.143  20.565  1.00  0.00      B    H  
ATOM   4482  O   HOH B1488       7.811  17.811  15.602  1.00  0.00      B    O  
ATOM   4483  H1  HOH B1488       8.784  17.950  15.617  1.00  0.00      B    H  
ATOM   4484  H2  HOH B1488       7.721  16.838  15.769  1.00  0.00      B    H  
ATOM   4485  O   HOH B1489      24.555  34.809  24.651  1.00  0.00      B    O  
ATOM   4486  H1  HOH B1489      24.735  35.722  25.013  1.00  0.00      B    H  
ATOM   4487  H2  HOH B1489      25.373  34.259  24.670  1.00  0.00      B    H  
ATOM   4488  O   HOH B1490      16.489  34.928  28.641  1.00  0.00      B    O  
ATOM   4489  H1  HOH B1490      17.131  34.113  28.762  1.00  0.00      B    H  
ATOM   4490  H2  HOH B1490      16.915  35.543  28.028  1.00  0.00      B    H  
ATOM   4491  O   HOH B1491      25.359  37.175  33.387  1.00  0.00      B    O  
ATOM   4492  H1  HOH B1491      25.964  37.063  34.219  1.00  0.00      B    H  
ATOM   4493  H2  HOH B1491      24.628  36.431  33.308  1.00  0.00      B    H  
ATOM   4494  O   HOH B1492      14.935  34.288  10.927  1.00  0.00      B    O  
ATOM   4495  H1  HOH B1492      14.574  35.187  11.288  1.00  0.00      B    H  
ATOM   4496  H2  HOH B1492      14.250  33.553  11.052  1.00  0.00      B    H  
ATOM   4497  O   HOH B1493      24.223  38.597  24.436  1.00  0.00      B    O  
ATOM   4498  H1  HOH B1493      24.828  39.094  23.766  1.00  0.00      B    H  
ATOM   4499  H2  HOH B1493      23.313  39.061  24.521  1.00  0.00      B    H  
ATOM   4500  O   HOH B1494      25.344  28.736  10.140  1.00  0.00      B    O  
ATOM   4501  H1  HOH B1494      24.432  28.339   9.925  1.00  0.00      B    H  
ATOM   4502  H2  HOH B1494      25.238  29.705   9.947  1.00  0.00      B    H  
ATOM   4503  O   HOH B1495       3.814   6.763  38.835  1.00  0.00      B    O  
ATOM   4504  H1  HOH B1495       3.797   7.533  38.197  1.00  0.00      B    H  
ATOM   4505  H2  HOH B1495       4.722   6.250  38.726  1.00  0.00      B    H  
ATOM   4506  O   HOH B1496       2.196  32.427  28.661  1.00  0.00      B    O  
ATOM   4507  H1  HOH B1496       2.576  33.279  28.275  1.00  0.00      B    H  
ATOM   4508  H2  HOH B1496       1.855  31.859  27.905  1.00  0.00      B    H  
ATOM   4509  O   HOH B1497      18.993  35.655  33.480  1.00  0.00      B    O  
ATOM   4510  H1  HOH B1497      18.514  35.180  34.216  1.00  0.00      B    H  
ATOM   4511  H2  HOH B1497      19.925  35.843  33.889  1.00  0.00      B    H  
ATOM   4512  O   HOH B1498      31.957  31.900  36.219  1.00  0.00      B    O  
ATOM   4513  H1  HOH B1498      31.436  31.037  36.239  1.00  0.00      B    H  
ATOM   4514  H2  HOH B1498      32.975  31.687  36.467  1.00  0.00      B    H  
ATOM   4515  O   HOH B1499      22.810  29.864  32.620  1.00  0.00      B    O  
ATOM   4516  H1  HOH B1499      22.095  29.377  32.113  1.00  0.00      B    H  
ATOM   4517  H2  HOH B1499      22.633  30.865  32.447  1.00  0.00      B    H  
ATOM   4518  O   HOH B1500       0.472  15.196  27.590  1.00  0.00      B    O  
ATOM   4519  H1  HOH B1500       0.508  16.107  28.091  1.00  0.00      B    H  
ATOM   4520  H2  HOH B1500      -0.341  14.726  27.998  1.00  0.00      B    H  
ATOM   4521  O   HOH B1501      15.990  23.407   0.025  1.00  0.00      B    O  
ATOM   4522  H1  HOH B1501      15.225  24.025  -0.148  1.00  0.00      B    H  
ATOM   4523  H2  HOH B1501      16.452  23.808   0.834  1.00  0.00      B    H  
ATOM   4524  O   HOH B1502      24.257   7.476   0.198  1.00  0.00      B    O  
ATOM   4525  H1  HOH B1502      23.568   7.903   0.796  1.00  0.00      B    H  
ATOM   4526  H2  HOH B1502      25.174   7.584   0.662  1.00  0.00      B    H  
ATOM   4527  O   HOH B1503      10.777  12.970   1.276  1.00  0.00      B    O  
ATOM   4528  H1  HOH B1503      11.513  13.174   1.961  1.00  0.00      B    H  
ATOM   4529  H2  HOH B1503      10.089  12.374   1.682  1.00  0.00      B    H  
ATOM   4530  O   HOH B1504      35.933  37.739   8.187  1.00  0.00      B    O  
ATOM   4531  H1  HOH B1504      36.345  37.647   9.128  1.00  0.00      B    H  
ATOM   4532  H2  HOH B1504      36.675  37.675   7.486  1.00  0.00      B    H  
ATOM   4533  O   HOH B1505       7.938  14.367  33.412  1.00  0.00      B    O  
ATOM   4534  H1  HOH B1505       8.395  15.324  33.584  1.00  0.00      B    H  
ATOM   4535  H2  HOH B1505       8.219  13.816  34.188  1.00  0.00      B    H  
ATOM   4536  O   HOH B1506       3.919  29.195  16.567  1.00  0.00      B    O  
ATOM   4537  H1  HOH B1506       3.978  28.543  15.837  1.00  0.00      B    H  
ATOM   4538  H2  HOH B1506       4.781  29.085  17.062  1.00  0.00      B    H  
ATOM   4539  O   HOH B1507      35.547  22.517   1.885  1.00  0.00      B    O  
ATOM   4540  H1  HOH B1507      36.298  21.794   2.104  1.00  0.00      B    H  
ATOM   4541  H2  HOH B1507      35.993  23.241   1.288  1.00  0.00      B    H  
ATOM   4542  O   HOH B1508      19.595   9.683  22.200  1.00  0.00      B    O  
ATOM   4543  H1  HOH B1508      20.284  10.143  21.558  1.00  0.00      B    H  
ATOM   4544  H2  HOH B1508      19.328  10.340  23.010  1.00  0.00      B    H  
ATOM   4545  O   HOH B1509      11.246  38.810  28.729  1.00  0.00      B    O  
ATOM   4546  H1  HOH B1509      10.757  38.971  27.837  1.00  0.00      B    H  
ATOM   4547  H2  HOH B1509      12.215  38.666  28.464  1.00  0.00      B    H  
ATOM   4548  O   HOH B1510      38.611  24.907   2.728  1.00  0.00      B    O  
ATOM   4549  H1  HOH B1510      39.266  25.345   2.124  1.00  0.00      B    H  
ATOM   4550  H2  HOH B1510      37.834  24.523   2.122  1.00  0.00      B    H  
ATOM   4551  O   HOH B1511      37.926  13.611  28.927  1.00  0.00      B    O  
ATOM   4552  H1  HOH B1511      37.856  14.233  29.747  1.00  0.00      B    H  
ATOM   4553  H2  HOH B1511      38.346  12.723  29.235  1.00  0.00      B    H  
ATOM   4554  O   HOH B1512      18.964  11.923  33.726  1.00  0.00      B    O  
ATOM   4555  H1  HOH B1512      18.409  12.676  33.317  1.00  0.00      B    H  
ATOM   4556  H2  HOH B1512      19.042  12.013  34.686  1.00  0.00      B    H  
ATOM   4557  O   HOH B1513      19.741  24.431  31.975  1.00  0.00      B    O  
ATOM   4558  H1  HOH B1513      20.517  24.445  32.581  1.00  0.00      B    H  
ATOM   4559  H2  HOH B1513      19.722  23.434  31.676  1.00  0.00      B    H  
ATOM   4560  O   HOH B1514      28.367  23.270  10.476  1.00  0.00      B    O  
ATOM   4561  H1  HOH B1514      28.172  23.552   9.507  1.00  0.00      B    H  
ATOM   4562  H2  HOH B1514      27.448  23.244  10.919  1.00  0.00      B    H  
ATOM   4563  O   HOH B1515       0.671   2.287  29.636  1.00  0.00      B    O  
ATOM   4564  H1  HOH B1515       0.190   1.844  28.826  1.00  0.00      B    H  
ATOM   4565  H2  HOH B1515       1.685   2.348  29.473  1.00  0.00      B    H  
ATOM   4566  O   HOH B1516      27.958  32.500   9.927  1.00  0.00      B    O  
ATOM   4567  H1  HOH B1516      27.221  33.018   9.401  1.00  0.00      B    H  
ATOM   4568  H2  HOH B1516      27.501  31.805  10.516  1.00  0.00      B    H  
ATOM   4569  O   HOH B1517       2.247  38.617  17.149  1.00  0.00      B    O  
ATOM   4570  H1  HOH B1517       2.777  38.196  16.402  1.00  0.00      B    H  
ATOM   4571  H2  HOH B1517       2.517  38.243  18.024  1.00  0.00      B    H  
ATOM   4572  O   HOH B1518      31.159  12.914  19.949  1.00  0.00      B    O  
ATOM   4573  H1  HOH B1518      32.064  12.489  19.652  1.00  0.00      B    H  
ATOM   4574  H2  HOH B1518      31.271  13.427  20.848  1.00  0.00      B    H  
ATOM   4575  O   HOH B1519       3.495  26.517   1.237  1.00  0.00      B    O  
ATOM   4576  H1  HOH B1519       2.998  25.815   1.706  1.00  0.00      B    H  
ATOM   4577  H2  HOH B1519       3.026  27.462   1.284  1.00  0.00      B    H  
ATOM   4578  O   HOH B1520      36.837   4.946   8.676  1.00  0.00      B    O  
ATOM   4579  H1  HOH B1520      36.895   4.021   8.300  1.00  0.00      B    H  
ATOM   4580  H2  HOH B1520      37.301   5.603   8.013  1.00  0.00      B    H  
ATOM   4581  O   HOH B1521       5.616  31.245  24.963  1.00  0.00      B    O  
ATOM   4582  H1  HOH B1521       5.292  31.650  25.874  1.00  0.00      B    H  
ATOM   4583  H2  HOH B1521       4.954  30.570  24.723  1.00  0.00      B    H  
ATOM   4584  O   HOH B1522      10.861  36.948  19.112  1.00  0.00      B    O  
ATOM   4585  H1  HOH B1522      10.645  36.586  20.015  1.00  0.00      B    H  
ATOM   4586  H2  HOH B1522      10.150  37.575  18.900  1.00  0.00      B    H  
ATOM   4587  O   HOH B1523      21.820  24.385  33.731  1.00  0.00      B    O  
ATOM   4588  H1  HOH B1523      22.210  24.997  34.445  1.00  0.00      B    H  
ATOM   4589  H2  HOH B1523      22.244  23.480  33.852  1.00  0.00      B    H  
ATOM   4590  O   HOH B1524      34.751  26.723  11.419  1.00  0.00      B    O  
ATOM   4591  H1  HOH B1524      35.722  26.429  11.298  1.00  0.00      B    H  
ATOM   4592  H2  HOH B1524      34.521  26.531  12.374  1.00  0.00      B    H  
ATOM   4593  O   HOH B1525      33.353  26.468   8.788  1.00  0.00      B    O  
ATOM   4594  H1  HOH B1525      33.256  25.436   8.850  1.00  0.00      B    H  
ATOM   4595  H2  HOH B1525      33.685  26.738   9.760  1.00  0.00      B    H  
ATOM   4596  O   HOH B1526       7.971  36.390  19.844  1.00  0.00      B    O  
ATOM   4597  H1  HOH B1526       8.615  35.807  19.308  1.00  0.00      B    H  
ATOM   4598  H2  HOH B1526       7.047  36.433  19.446  1.00  0.00      B    H  
ATOM   4599  O   HOH B1527       8.473   1.205  23.894  1.00  0.00      B    O  
ATOM   4600  H1  HOH B1527       8.381   1.263  24.929  1.00  0.00      B    H  
ATOM   4601  H2  HOH B1527       7.577   1.457  23.464  1.00  0.00      B    H  
ATOM   4602  O   HOH B1528      20.625  35.366  15.118  1.00  0.00      B    O  
ATOM   4603  H1  HOH B1528      21.555  35.044  14.792  1.00  0.00      B    H  
ATOM   4604  H2  HOH B1528      20.257  36.010  14.414  1.00  0.00      B    H  
ATOM   4605  O   HOH B1529      32.168   5.760   5.243  1.00  0.00      B    O  
ATOM   4606  H1  HOH B1529      32.526   6.434   4.704  1.00  0.00      B    H  
ATOM   4607  H2  HOH B1529      32.532   5.873   6.181  1.00  0.00      B    H  
ATOM   4608  O   HOH B1530      27.615  37.483  35.959  1.00  0.00      B    O  
ATOM   4609  H1  HOH B1530      26.892  36.863  36.331  1.00  0.00      B    H  
ATOM   4610  H2  HOH B1530      28.345  36.912  35.552  1.00  0.00      B    H  
ATOM   4611  O   HOH B1531       3.259   6.460   8.525  1.00  0.00      B    O  
ATOM   4612  H1  HOH B1531       4.249   6.213   8.412  1.00  0.00      B    H  
ATOM   4613  H2  HOH B1531       2.714   5.688   8.912  1.00  0.00      B    H  
ATOM   4614  O   HOH B1532       7.099  16.529  22.661  1.00  0.00      B    O  
ATOM   4615  H1  HOH B1532       6.994  16.748  23.646  1.00  0.00      B    H  
ATOM   4616  H2  HOH B1532       6.301  15.893  22.398  1.00  0.00      B    H  
ATOM   4617  O   HOH B1533      30.945  21.481   7.807  1.00  0.00      B    O  
ATOM   4618  H1  HOH B1533      30.929  21.498   6.763  1.00  0.00      B    H  
ATOM   4619  H2  HOH B1533      30.122  20.946   8.073  1.00  0.00      B    H  
ATOM   4620  O   HOH B1534       1.005  11.653  18.123  1.00  0.00      B    O  
ATOM   4621  H1  HOH B1534       0.339  10.885  18.016  1.00  0.00      B    H  
ATOM   4622  H2  HOH B1534       0.556  12.387  17.607  1.00  0.00      B    H  
ATOM   4623  O   HOH B1535      10.014  30.663  33.880  1.00  0.00      B    O  
ATOM   4624  H1  HOH B1535       9.320  29.955  33.954  1.00  0.00      B    H  
ATOM   4625  H2  HOH B1535       9.771  31.424  34.512  1.00  0.00      B    H  
ATOM   4626  O   HOH B1536      18.656  24.769  36.412  1.00  0.00      B    O  
ATOM   4627  H1  HOH B1536      18.766  25.016  37.437  1.00  0.00      B    H  
ATOM   4628  H2  HOH B1536      19.256  25.425  35.894  1.00  0.00      B    H  
ATOM   4629  O   HOH B1537      14.114  36.176   2.308  1.00  0.00      B    O  
ATOM   4630  H1  HOH B1537      13.894  37.130   2.019  1.00  0.00      B    H  
ATOM   4631  H2  HOH B1537      13.257  35.842   2.832  1.00  0.00      B    H  
ATOM   4632  O   HOH B1538      29.819  39.130  12.316  1.00  0.00      B    O  
ATOM   4633  H1  HOH B1538      29.911  38.810  11.405  1.00  0.00      B    H  
ATOM   4634  H2  HOH B1538      30.629  38.794  12.824  1.00  0.00      B    H  
ATOM   4635  O   HOH B1539      38.569   2.349  23.457  1.00  0.00      B    O  
ATOM   4636  H1  HOH B1539      39.542   2.287  23.423  1.00  0.00      B    H  
ATOM   4637  H2  HOH B1539      38.349   3.212  22.890  1.00  0.00      B    H  
ATOM   4638  O   HOH B1540      24.581  19.305  38.529  1.00  0.00      B    O  
ATOM   4639  H1  HOH B1540      23.745  19.899  38.384  1.00  0.00      B    H  
ATOM   4640  H2  HOH B1540      25.058  19.636  39.405  1.00  0.00      B    H  
ATOM   4641  O   HOH B1541      28.625   3.367   4.113  1.00  0.00      B    O  
ATOM   4642  H1  HOH B1541      29.137   2.667   3.611  1.00  0.00      B    H  
ATOM   4643  H2  HOH B1541      28.235   2.943   4.983  1.00  0.00      B    H  
ATOM   4644  O   HOH B1542      38.823  10.804  22.960  1.00  0.00      B    O  
ATOM   4645  H1  HOH B1542      39.795  11.130  22.914  1.00  0.00      B    H  
ATOM   4646  H2  HOH B1542      38.421  11.349  23.703  1.00  0.00      B    H  
ATOM   4647  O   HOH B1543       2.001  29.055   1.678  1.00  0.00      B    O  
ATOM   4648  H1  HOH B1543       2.267  29.815   1.022  1.00  0.00      B    H  
ATOM   4649  H2  HOH B1543       1.879  29.413   2.627  1.00  0.00      B    H  
ATOM   4650  O   HOH B1544      12.622  18.727  12.972  1.00  0.00      B    O  
ATOM   4651  H1  HOH B1544      12.401  17.982  13.536  1.00  0.00      B    H  
ATOM   4652  H2  HOH B1544      12.097  18.515  12.073  1.00  0.00      B    H  
ATOM   4653  O   HOH B1545      28.061  32.646   6.823  1.00  0.00      B    O  
ATOM   4654  H1  HOH B1545      27.281  33.037   7.313  1.00  0.00      B    H  
ATOM   4655  H2  HOH B1545      28.778  32.291   7.488  1.00  0.00      B    H  
ATOM   4656  O   HOH B1546      25.708   7.543  28.292  1.00  0.00      B    O  
ATOM   4657  H1  HOH B1546      26.369   6.887  28.591  1.00  0.00      B    H  
ATOM   4658  H2  HOH B1546      26.100   8.443  28.353  1.00  0.00      B    H  
ATOM   4659  O   HOH B1547      19.417  21.482  31.818  1.00  0.00      B    O  
ATOM   4660  H1  HOH B1547      18.601  21.494  32.436  1.00  0.00      B    H  
ATOM   4661  H2  HOH B1547      19.572  20.553  31.451  1.00  0.00      B    H  
ATOM   4662  O   HOH B1548      30.683  37.104  18.860  1.00  0.00      B    O  
ATOM   4663  H1  HOH B1548      31.317  36.604  19.466  1.00  0.00      B    H  
ATOM   4664  H2  HOH B1548      31.109  37.083  17.934  1.00  0.00      B    H  
ATOM   4665  O   HOH B1549       5.798   5.595   8.147  1.00  0.00      B    O  
ATOM   4666  H1  HOH B1549       6.492   5.096   7.619  1.00  0.00      B    H  
ATOM   4667  H2  HOH B1549       6.102   6.563   8.144  1.00  0.00      B    H  
ATOM   4668  O   HOH B1550      30.997  21.402  38.859  1.00  0.00      B    O  
ATOM   4669  H1  HOH B1550      30.433  21.562  39.735  1.00  0.00      B    H  
ATOM   4670  H2  HOH B1550      30.975  22.302  38.381  1.00  0.00      B    H  
ATOM   4671  O   HOH B1551      27.619   5.055  12.862  1.00  0.00      B    O  
ATOM   4672  H1  HOH B1551      26.592   5.121  12.845  1.00  0.00      B    H  
ATOM   4673  H2  HOH B1551      27.832   4.328  12.128  1.00  0.00      B    H  
ATOM   4674  O   HOH B1552      18.952  25.844  38.991  1.00  0.00      B    O  
ATOM   4675  H1  HOH B1552      19.041  24.993  39.506  1.00  0.00      B    H  
ATOM   4676  H2  HOH B1552      19.851  26.131  38.683  1.00  0.00      B    H  
ATOM   4677  O   HOH B1553      34.040   4.930  20.901  1.00  0.00      B    O  
ATOM   4678  H1  HOH B1553      34.848   4.907  20.271  1.00  0.00      B    H  
ATOM   4679  H2  HOH B1553      33.723   3.944  20.973  1.00  0.00      B    H  
ATOM   4680  O   HOH B1554      22.952  26.175  27.222  1.00  0.00      B    O  
ATOM   4681  H1  HOH B1554      23.081  25.768  28.131  1.00  0.00      B    H  
ATOM   4682  H2  HOH B1554      22.644  25.438  26.580  1.00  0.00      B    H  
ATOM   4683  O   HOH B1555      28.087  30.174  11.713  1.00  0.00      B    O  
ATOM   4684  H1  HOH B1555      28.556  29.246  11.797  1.00  0.00      B    H  
ATOM   4685  H2  HOH B1555      28.585  30.889  12.160  1.00  0.00      B    H  
ATOM   4686  O   HOH B1556      19.793  26.806  14.363  1.00  0.00      B    O  
ATOM   4687  H1  HOH B1556      20.023  25.883  14.124  1.00  0.00      B    H  
ATOM   4688  H2  HOH B1556      20.342  27.088  15.167  1.00  0.00      B    H  
ATOM   4689  O   HOH B1557      33.344  19.964  31.745  1.00  0.00      B    O  
ATOM   4690  H1  HOH B1557      32.596  20.583  31.750  1.00  0.00      B    H  
ATOM   4691  H2  HOH B1557      34.146  20.514  31.503  1.00  0.00      B    H  
ATOM   4692  O   HOH B1558      31.756  12.322   1.658  1.00  0.00      B    O  
ATOM   4693  H1  HOH B1558      32.396  11.509   1.700  1.00  0.00      B    H  
ATOM   4694  H2  HOH B1558      31.145  12.161   0.879  1.00  0.00      B    H  
ATOM   4695  O   HOH B1559       0.796  31.070  16.908  1.00  0.00      B    O  
ATOM   4696  H1  HOH B1559       0.835  30.125  16.733  1.00  0.00      B    H  
ATOM   4697  H2  HOH B1559       1.454  31.260  17.562  1.00  0.00      B    H  
ATOM   4698  O   HOH B1560      31.554   3.284  24.942  1.00  0.00      B    O  
ATOM   4699  H1  HOH B1560      32.208   3.736  25.589  1.00  0.00      B    H  
ATOM   4700  H2  HOH B1560      31.734   3.708  24.070  1.00  0.00      B    H  
ATOM   4701  O   HOH B1561      22.552  27.975  23.116  1.00  0.00      B    O  
ATOM   4702  H1  HOH B1561      23.082  27.698  23.895  1.00  0.00      B    H  
ATOM   4703  H2  HOH B1561      22.312  27.138  22.542  1.00  0.00      B    H  
ATOM   4704  O   HOH B1562       5.315  36.044  32.071  1.00  0.00      B    O  
ATOM   4705  H1  HOH B1562       4.915  36.578  32.776  1.00  0.00      B    H  
ATOM   4706  H2  HOH B1562       4.836  35.199  32.015  1.00  0.00      B    H  
ATOM   4707  O   HOH B1563      26.545  33.088  24.411  1.00  0.00      B    O  
ATOM   4708  H1  HOH B1563      27.319  33.794  24.505  1.00  0.00      B    H  
ATOM   4709  H2  HOH B1563      26.766  32.337  25.059  1.00  0.00      B    H  
ATOM   4710  O   HOH B1564      29.527  35.615  21.896  1.00  0.00      B    O  
ATOM   4711  H1  HOH B1564      29.350  34.898  22.541  1.00  0.00      B    H  
ATOM   4712  H2  HOH B1564      30.493  35.469  21.574  1.00  0.00      B    H  
ATOM   4713  O   HOH B1565      32.843   5.651  23.244  1.00  0.00      B    O  
ATOM   4714  H1  HOH B1565      32.111   6.340  23.162  1.00  0.00      B    H  
ATOM   4715  H2  HOH B1565      33.230   5.441  22.300  1.00  0.00      B    H  
ATOM   4716  O   HOH B1566      25.098  19.121  27.138  1.00  0.00      B    O  
ATOM   4717  H1  HOH B1566      25.143  19.618  26.245  1.00  0.00      B    H  
ATOM   4718  H2  HOH B1566      25.088  18.115  26.892  1.00  0.00      B    H  
ATOM   4719  O   HOH B1567      26.009  14.768  29.704  1.00  0.00      B    O  
ATOM   4720  H1  HOH B1567      26.672  15.533  29.686  1.00  0.00      B    H  
ATOM   4721  H2  HOH B1567      26.396  13.941  29.228  1.00  0.00      B    H  
ATOM   4722  O   HOH B1568      11.547   1.950  38.190  1.00  0.00      B    O  
ATOM   4723  H1  HOH B1568      11.091   2.840  37.937  1.00  0.00      B    H  
ATOM   4724  H2  HOH B1568      11.335   1.944  39.150  1.00  0.00      B    H  
ATOM   4725  O   HOH B1569      33.186  20.393  22.208  1.00  0.00      B    O  
ATOM   4726  H1  HOH B1569      32.307  19.963  22.442  1.00  0.00      B    H  
ATOM   4727  H2  HOH B1569      33.806  19.652  21.822  1.00  0.00      B    H  
ATOM   4728  O   HOH B1570      34.745  28.977   7.644  1.00  0.00      B    O  
ATOM   4729  H1  HOH B1570      34.216  29.850   7.661  1.00  0.00      B    H  
ATOM   4730  H2  HOH B1570      34.167  28.176   7.855  1.00  0.00      B    H  
ATOM   4731  O   HOH B1571      22.821  27.877   9.670  1.00  0.00      B    O  
ATOM   4732  H1  HOH B1571      22.222  27.836   8.863  1.00  0.00      B    H  
ATOM   4733  H2  HOH B1571      22.302  27.729  10.532  1.00  0.00      B    H  
ATOM   4734  O   HOH B1572      15.701  37.575   4.582  1.00  0.00      B    O  
ATOM   4735  H1  HOH B1572      16.622  37.316   4.932  1.00  0.00      B    H  
ATOM   4736  H2  HOH B1572      15.486  36.917   3.825  1.00  0.00      B    H  
ATOM   4737  O   HOH B1573      23.006   6.662  17.145  1.00  0.00      B    O  
ATOM   4738  H1  HOH B1573      22.055   6.949  17.016  1.00  0.00      B    H  
ATOM   4739  H2  HOH B1573      23.452   6.574  16.205  1.00  0.00      B    H  
ATOM   4740  O   HOH B1574      20.586   9.510  28.610  1.00  0.00      B    O  
ATOM   4741  H1  HOH B1574      21.162   9.759  29.372  1.00  0.00      B    H  
ATOM   4742  H2  HOH B1574      20.475   8.515  28.594  1.00  0.00      B    H  
ATOM   4743  O   HOH B1575      19.592  33.533  16.607  1.00  0.00      B    O  
ATOM   4744  H1  HOH B1575      20.206  33.366  17.437  1.00  0.00      B    H  
ATOM   4745  H2  HOH B1575      20.029  34.310  16.051  1.00  0.00      B    H  
ATOM   4746  O   HOH B1576      31.493  37.720   5.943  1.00  0.00      B    O  
ATOM   4747  H1  HOH B1576      31.150  37.330   5.054  1.00  0.00      B    H  
ATOM   4748  H2  HOH B1576      30.623  37.855   6.511  1.00  0.00      B    H  
ATOM   4749  O   HOH B1577      32.476  18.188  24.671  1.00  0.00      B    O  
ATOM   4750  H1  HOH B1577      31.628  18.266  25.216  1.00  0.00      B    H  
ATOM   4751  H2  HOH B1577      33.234  18.554  25.238  1.00  0.00      B    H  
ATOM   4752  O   HOH B1578      30.726  18.474   9.989  1.00  0.00      B    O  
ATOM   4753  H1  HOH B1578      31.361  19.126  10.401  1.00  0.00      B    H  
ATOM   4754  H2  HOH B1578      29.988  19.060   9.573  1.00  0.00      B    H  
ATOM   4755  O   HOH B1579       9.177  34.827  18.067  1.00  0.00      B    O  
ATOM   4756  H1  HOH B1579       9.828  35.056  17.345  1.00  0.00      B    H  
ATOM   4757  H2  HOH B1579       8.988  33.807  17.957  1.00  0.00      B    H  
ATOM   4758  O   HOH B1580      38.424  15.086  22.800  1.00  0.00      B    O  
ATOM   4759  H1  HOH B1580      38.731  16.034  22.434  1.00  0.00      B    H  
ATOM   4760  H2  HOH B1580      37.915  14.596  22.088  1.00  0.00      B    H  
ATOM   4761  O   HOH B1581      18.872  20.670  38.522  1.00  0.00      B    O  
ATOM   4762  H1  HOH B1581      17.882  20.764  38.324  1.00  0.00      B    H  
ATOM   4763  H2  HOH B1581      19.433  21.153  37.868  1.00  0.00      B    H  
ATOM   4764  O   HOH B1582      21.413  23.689   5.951  1.00  0.00      B    O  
ATOM   4765  H1  HOH B1582      21.834  24.551   5.530  1.00  0.00      B    H  
ATOM   4766  H2  HOH B1582      22.022  23.472   6.776  1.00  0.00      B    H  
ATOM   4767  O   HOH B1583      31.457   4.502  19.186  1.00  0.00      B    O  
ATOM   4768  H1  HOH B1583      32.165   4.807  19.909  1.00  0.00      B    H  
ATOM   4769  H2  HOH B1583      31.342   3.506  19.361  1.00  0.00      B    H  
ATOM   4770  O   HOH B1584       1.142  20.636  18.877  1.00  0.00      B    O  
ATOM   4771  H1  HOH B1584       0.407  19.959  18.728  1.00  0.00      B    H  
ATOM   4772  H2  HOH B1584       1.940  20.127  19.380  1.00  0.00      B    H  
ATOM   4773  O   HOH B1585      23.979   2.175   4.764  1.00  0.00      B    O  
ATOM   4774  H1  HOH B1585      23.975   1.162   4.958  1.00  0.00      B    H  
ATOM   4775  H2  HOH B1585      23.740   2.294   3.790  1.00  0.00      B    H  
ATOM   4776  O   HOH B1586      25.003  38.144   2.546  1.00  0.00      B    O  
ATOM   4777  H1  HOH B1586      24.411  38.932   2.299  1.00  0.00      B    H  
ATOM   4778  H2  HOH B1586      24.693  37.401   1.932  1.00  0.00      B    H  
ATOM   4779  O   HOH B1587       3.718  27.208  31.435  1.00  0.00      B    O  
ATOM   4780  H1  HOH B1587       3.665  26.196  31.410  1.00  0.00      B    H  
ATOM   4781  H2  HOH B1587       2.766  27.546  31.709  1.00  0.00      B    H  
ATOM   4782  O   HOH B1588      31.014  29.005  14.361  1.00  0.00      B    O  
ATOM   4783  H1  HOH B1588      30.496  29.803  14.092  1.00  0.00      B    H  
ATOM   4784  H2  HOH B1588      32.040  29.285  14.263  1.00  0.00      B    H  
ATOM   4785  O   HOH B1589      12.369  23.953   7.357  1.00  0.00      B    O  
ATOM   4786  H1  HOH B1589      12.263  23.400   8.228  1.00  0.00      B    H  
ATOM   4787  H2  HOH B1589      12.427  24.938   7.636  1.00  0.00      B    H  
ATOM   4788  O   HOH B1590       5.742  23.650  28.148  1.00  0.00      B    O  
ATOM   4789  H1  HOH B1590       5.522  23.456  27.145  1.00  0.00      B    H  
ATOM   4790  H2  HOH B1590       4.995  23.226  28.728  1.00  0.00      B    H  
ATOM   4791  O   HOH B1591       7.889  17.690  10.520  1.00  0.00      B    O  
ATOM   4792  H1  HOH B1591       7.480  16.786  10.686  1.00  0.00      B    H  
ATOM   4793  H2  HOH B1591       8.157  18.039  11.410  1.00  0.00      B    H  
ATOM   4794  O   HOH B1592      19.336  23.439  25.040  1.00  0.00      B    O  
ATOM   4795  H1  HOH B1592      19.343  22.420  24.920  1.00  0.00      B    H  
ATOM   4796  H2  HOH B1592      18.857  23.623  25.875  1.00  0.00      B    H  
ATOM   4797  O   HOH B1593      20.248  33.936  27.930  1.00  0.00      B    O  
ATOM   4798  H1  HOH B1593      20.438  33.087  27.468  1.00  0.00      B    H  
ATOM   4799  H2  HOH B1593      19.446  33.759  28.531  1.00  0.00      B    H  
ATOM   4800  O   HOH B1594       1.806  18.996   4.303  1.00  0.00      B    O  
ATOM   4801  H1  HOH B1594       0.866  19.319   4.272  1.00  0.00      B    H  
ATOM   4802  H2  HOH B1594       1.809  18.066   3.933  1.00  0.00      B    H  
ATOM   4803  O   HOH B1595      15.738  26.114  31.457  1.00  0.00      B    O  
ATOM   4804  H1  HOH B1595      16.187  26.724  32.105  1.00  0.00      B    H  
ATOM   4805  H2  HOH B1595      14.798  25.920  31.733  1.00  0.00      B    H  
ATOM   4806  O   HOH B1596      32.240   9.576  31.692  1.00  0.00      B    O  
ATOM   4807  H1  HOH B1596      32.312   9.547  30.673  1.00  0.00      B    H  
ATOM   4808  H2  HOH B1596      32.192  10.514  31.970  1.00  0.00      B    H  
ATOM   4809  O   HOH B1597      28.209   2.337  31.063  1.00  0.00      B    O  
ATOM   4810  H1  HOH B1597      28.285   2.213  30.053  1.00  0.00      B    H  
ATOM   4811  H2  HOH B1597      27.692   1.521  31.505  1.00  0.00      B    H  
ATOM   4812  O   HOH B1598      19.621  36.732  23.990  1.00  0.00      B    O  
ATOM   4813  H1  HOH B1598      20.018  36.450  24.881  1.00  0.00      B    H  
ATOM   4814  H2  HOH B1598      19.129  35.877  23.635  1.00  0.00      B    H  
ATOM   4815  O   HOH B1599      13.207  19.582   2.617  1.00  0.00      B    O  
ATOM   4816  H1  HOH B1599      12.529  18.815   2.837  1.00  0.00      B    H  
ATOM   4817  H2  HOH B1599      12.791  20.199   1.966  1.00  0.00      B    H  
ATOM   4818  O   HOH B1600       7.981  32.346  14.231  1.00  0.00      B    O  
ATOM   4819  H1  HOH B1600       7.942  32.109  13.225  1.00  0.00      B    H  
ATOM   4820  H2  HOH B1600       8.463  33.208  14.390  1.00  0.00      B    H  
ATOM   4821  O   HOH B1601      16.467  31.629   3.201  1.00  0.00      B    O  
ATOM   4822  H1  HOH B1601      17.118  32.414   3.251  1.00  0.00      B    H  
ATOM   4823  H2  HOH B1601      15.724  31.666   4.018  1.00  0.00      B    H  
ATOM   4824  O   HOH B1602       5.263  28.248   9.188  1.00  0.00      B    O  
ATOM   4825  H1  HOH B1602       4.723  29.014   9.639  1.00  0.00      B    H  
ATOM   4826  H2  HOH B1602       5.660  28.623   8.349  1.00  0.00      B    H  
ATOM   4827  O   HOH B1603      11.296  17.958  10.526  1.00  0.00      B    O  
ATOM   4828  H1  HOH B1603      12.109  17.449  10.163  1.00  0.00      B    H  
ATOM   4829  H2  HOH B1603      10.527  17.288  10.423  1.00  0.00      B    H  
ATOM   4830  O   HOH B1604      24.911  12.249   7.509  1.00  0.00      B    O  
ATOM   4831  H1  HOH B1604      25.690  11.610   7.331  1.00  0.00      B    H  
ATOM   4832  H2  HOH B1604      24.593  12.662   6.625  1.00  0.00      B    H  
ATOM   4833  O   HOH B1605      37.824  17.731  37.134  1.00  0.00      B    O  
ATOM   4834  H1  HOH B1605      36.816  17.720  37.345  1.00  0.00      B    H  
ATOM   4835  H2  HOH B1605      38.381  17.720  37.994  1.00  0.00      B    H  
ATOM   4836  O   HOH B1606      -0.016  23.244  38.280  1.00  0.00      B    O  
ATOM   4837  H1  HOH B1606      -0.467  22.934  37.411  1.00  0.00      B    H  
ATOM   4838  H2  HOH B1606       0.912  23.448  38.053  1.00  0.00      B    H  
ATOM   4839  O   HOH B1607      25.439   2.492   7.315  1.00  0.00      B    O  
ATOM   4840  H1  HOH B1607      24.915   3.209   7.759  1.00  0.00      B    H  
ATOM   4841  H2  HOH B1607      24.930   2.170   6.501  1.00  0.00      B    H  
ATOM   4842  O   HOH B1608      22.702   7.937  13.816  1.00  0.00      B    O  
ATOM   4843  H1  HOH B1608      21.993   7.247  14.135  1.00  0.00      B    H  
ATOM   4844  H2  HOH B1608      23.404   7.906  14.474  1.00  0.00      B    H  
ATOM   4845  O   HOH B1609      23.043   8.836   4.851  1.00  0.00      B    O  
ATOM   4846  H1  HOH B1609      23.555   8.911   3.942  1.00  0.00      B    H  
ATOM   4847  H2  HOH B1609      23.762   8.927   5.515  1.00  0.00      B    H  
ATOM   4848  O   HOH B1610      25.914  31.315   2.521  1.00  0.00      B    O  
ATOM   4849  H1  HOH B1610      24.910  31.280   2.562  1.00  0.00      B    H  
ATOM   4850  H2  HOH B1610      26.276  30.356   2.626  1.00  0.00      B    H  
ATOM   4851  O   HOH B1611      29.784  36.230  34.956  1.00  0.00      B    O  
ATOM   4852  H1  HOH B1611      29.876  35.315  35.423  1.00  0.00      B    H  
ATOM   4853  H2  HOH B1611      30.527  36.751  35.426  1.00  0.00      B    H  
ATOM   4854  O   HOH B1612       7.905  28.595   3.436  1.00  0.00      B    O  
ATOM   4855  H1  HOH B1612       6.980  28.590   3.021  1.00  0.00      B    H  
ATOM   4856  H2  HOH B1612       7.899  27.932   4.272  1.00  0.00      B    H  
ATOM   4857  O   HOH B1613       1.272  18.888  35.906  1.00  0.00      B    O  
ATOM   4858  H1  HOH B1613       0.587  18.313  36.363  1.00  0.00      B    H  
ATOM   4859  H2  HOH B1613       0.817  19.581  35.407  1.00  0.00      B    H  
ATOM   4860  O   HOH B1614      26.997   7.024  25.821  1.00  0.00      B    O  
ATOM   4861  H1  HOH B1614      28.040   7.124  26.092  1.00  0.00      B    H  
ATOM   4862  H2  HOH B1614      26.444   7.617  26.508  1.00  0.00      B    H  
ATOM   4863  O   HOH B1615      13.424  16.576   8.789  1.00  0.00      B    O  
ATOM   4864  H1  HOH B1615      14.130  16.420   9.560  1.00  0.00      B    H  
ATOM   4865  H2  HOH B1615      13.776  16.204   7.990  1.00  0.00      B    H  
ATOM   4866  O   HOH B1616      22.349  38.646  30.328  1.00  0.00      B    O  
ATOM   4867  H1  HOH B1616      21.636  38.047  30.818  1.00  0.00      B    H  
ATOM   4868  H2  HOH B1616      23.138  38.089  30.024  1.00  0.00      B    H  
ATOM   4869  O   HOH B1617      34.236  21.664  26.392  1.00  0.00      B    O  
ATOM   4870  H1  HOH B1617      35.242  21.721  26.602  1.00  0.00      B    H  
ATOM   4871  H2  HOH B1617      34.171  21.898  25.401  1.00  0.00      B    H  
ATOM   4872  O   HOH B1618      39.056  16.689   3.734  1.00  0.00      B    O  
ATOM   4873  H1  HOH B1618      38.290  16.383   3.144  1.00  0.00      B    H  
ATOM   4874  H2  HOH B1618      38.959  17.698   3.939  1.00  0.00      B    H  
ATOM   4875  O   HOH B1619      11.721  35.401   3.471  1.00  0.00      B    O  
ATOM   4876  H1  HOH B1619      11.314  34.546   3.048  1.00  0.00      B    H  
ATOM   4877  H2  HOH B1619      11.045  35.761   4.081  1.00  0.00      B    H  
ATOM   4878  O   HOH B1620      11.004   2.275   1.859  1.00  0.00      B    O  
ATOM   4879  H1  HOH B1620      11.900   2.576   2.321  1.00  0.00      B    H  
ATOM   4880  H2  HOH B1620      10.201   2.608   2.426  1.00  0.00      B    H  
ATOM   4881  O   HOH B1621      27.510  33.474  21.822  1.00  0.00      B    O  
ATOM   4882  H1  HOH B1621      27.397  33.051  22.757  1.00  0.00      B    H  
ATOM   4883  H2  HOH B1621      26.752  34.170  21.742  1.00  0.00      B    H  
ATOM   4884  O   HOH B1622      16.561  22.642   7.001  1.00  0.00      B    O  
ATOM   4885  H1  HOH B1622      17.455  22.395   6.569  1.00  0.00      B    H  
ATOM   4886  H2  HOH B1622      16.145  21.881   7.511  1.00  0.00      B    H  
ATOM   4887  O   HOH B1623      36.683  34.469  10.989  1.00  0.00      B    O  
ATOM   4888  H1  HOH B1623      37.635  34.480  10.548  1.00  0.00      B    H  
ATOM   4889  H2  HOH B1623      36.754  34.187  11.976  1.00  0.00      B    H  
ATOM   4890  O   HOH B1624       3.146  26.496   8.551  1.00  0.00      B    O  
ATOM   4891  H1  HOH B1624       3.912  27.108   8.735  1.00  0.00      B    H  
ATOM   4892  H2  HOH B1624       3.173  25.825   9.364  1.00  0.00      B    H  
ATOM   4893  O   HOH B1625      37.624  27.775  27.560  1.00  0.00      B    O  
ATOM   4894  H1  HOH B1625      36.663  28.036  27.494  1.00  0.00      B    H  
ATOM   4895  H2  HOH B1625      37.829  27.174  26.721  1.00  0.00      B    H  
ATOM   4896  O   HOH B1626       7.761   3.569  12.959  1.00  0.00      B    O  
ATOM   4897  H1  HOH B1626       7.507   4.105  13.756  1.00  0.00      B    H  
ATOM   4898  H2  HOH B1626       7.917   4.166  12.184  1.00  0.00      B    H  
ATOM   4899  O   HOH B1627      23.484  38.812   5.588  1.00  0.00      B    O  
ATOM   4900  H1  HOH B1627      24.103  38.091   5.909  1.00  0.00      B    H  
ATOM   4901  H2  HOH B1627      22.944  39.183   6.445  1.00  0.00      B    H  
ATOM   4902  O   HOH B1628      12.557  26.683   0.252  1.00  0.00      B    O  
ATOM   4903  H1  HOH B1628      12.559  26.011   1.048  1.00  0.00      B    H  
ATOM   4904  H2  HOH B1628      13.135  26.236  -0.529  1.00  0.00      B    H  
ATOM   4905  O   HOH B1629      25.786  33.246  28.960  1.00  0.00      B    O  
ATOM   4906  H1  HOH B1629      25.672  32.244  28.955  1.00  0.00      B    H  
ATOM   4907  H2  HOH B1629      25.903  33.519  27.955  1.00  0.00      B    H  
ATOM   4908  O   HOH B1630      38.673   9.391  17.804  1.00  0.00      B    O  
ATOM   4909  H1  HOH B1630      39.311   9.105  17.072  1.00  0.00      B    H  
ATOM   4910  H2  HOH B1630      38.902   8.735  18.597  1.00  0.00      B    H  
ATOM   4911  O   HOH B1631      27.424   3.090  35.285  1.00  0.00      B    O  
ATOM   4912  H1  HOH B1631      28.378   3.441  35.276  1.00  0.00      B    H  
ATOM   4913  H2  HOH B1631      26.840   3.641  35.875  1.00  0.00      B    H  
ATOM   4914  O   HOH B1632       4.101   9.211  37.379  1.00  0.00      B    O  
ATOM   4915  H1  HOH B1632       4.809   8.774  36.822  1.00  0.00      B    H  
ATOM   4916  H2  HOH B1632       3.595   9.884  36.726  1.00  0.00      B    H  
ATOM   4917  O   HOH B1633      17.270  35.467  11.177  1.00  0.00      B    O  
ATOM   4918  H1  HOH B1633      16.369  34.949  11.176  1.00  0.00      B    H  
ATOM   4919  H2  HOH B1633      18.019  34.835  10.952  1.00  0.00      B    H  
ATOM   4920  O   HOH B1634       9.176  11.160   2.495  1.00  0.00      B    O  
ATOM   4921  H1  HOH B1634       8.209  11.125   2.202  1.00  0.00      B    H  
ATOM   4922  H2  HOH B1634       9.436  10.206   2.676  1.00  0.00      B    H  
ATOM   4923  O   HOH B1635      11.735  12.817  13.876  1.00  0.00      B    O  
ATOM   4924  H1  HOH B1635      11.710  13.332  14.727  1.00  0.00      B    H  
ATOM   4925  H2  HOH B1635      12.712  12.889  13.485  1.00  0.00      B    H  
ATOM   4926  O   HOH B1636       8.693   9.904  28.640  1.00  0.00      B    O  
ATOM   4927  H1  HOH B1636       8.476   9.054  28.238  1.00  0.00      B    H  
ATOM   4928  H2  HOH B1636       9.713  10.015  28.757  1.00  0.00      B    H  
ATOM   4929  O   HOH B1637      14.785  12.899   2.221  1.00  0.00      B    O  
ATOM   4930  H1  HOH B1637      14.001  12.839   2.877  1.00  0.00      B    H  
ATOM   4931  H2  HOH B1637      14.479  12.572   1.249  1.00  0.00      B    H  
ATOM   4932  O   HOH B1638       2.475  19.217  14.070  1.00  0.00      B    O  
ATOM   4933  H1  HOH B1638       1.992  20.058  13.722  1.00  0.00      B    H  
ATOM   4934  H2  HOH B1638       2.532  18.520  13.376  1.00  0.00      B    H  
ATOM   4935  O   HOH B1639      14.504   4.960  38.429  1.00  0.00      B    O  
ATOM   4936  H1  HOH B1639      14.920   5.149  39.328  1.00  0.00      B    H
[truncated: 87,809 more chars]
