# Supplementary material for: ECE vs DISP Mechanisms in Anodic Electrolysis of Benzyl Alcohols: Computational Prediction of Microscopic Rate Constants
Source: J Phys Chem C Nanomater Interfaces. 2025 Aug 28;129(36):16076–96. doi: 10.1021/acs.jpcc.5c04347 (PMC12434723; doi:10.1021/acs.jpcc.5c04347)
Supplement: Supplementary file 2 [file jp5c04347_si_002.zip › example_simulation_inputs/QMMM_simulation_bulk_H2O_base_H2O/start_30_1.529_coords.pdb]

TITLE     MDANALYSIS FRAME 0: Created by PDBWriter
CRYST1   39.149   39.149   39.149  90.00  90.00  90.00 P 1           1
ATOM      1  C00 2ag A   1      14.229  16.542  19.558  1.00  0.00      A    C  
ATOM      2  O01 2ag A   1      15.303  17.169  18.896  1.00  0.00      A    O  
ATOM      3  C02 2ag A   1      15.165  18.484  18.571  1.00  0.00      A    C  
ATOM      4  C03 2ag A   1      16.319  19.072  18.071  1.00  0.00      A    C  
ATOM      5  C04 2ag A   1      16.285  20.414  17.683  1.00  0.00      A    C  
ATOM      6  C05 2ag A   1      15.109  21.197  17.709  1.00  0.00      A    C  
ATOM      7  C06 2ag A   1      14.979  22.543  17.309  1.00  0.00      A    C  
ATOM      8  O07 2ag A   1      13.804  23.133  17.180  1.00  0.00      A    O  
ATOM      9  C08 2ag A   1      13.925  20.540  18.290  1.00  0.00      A    C  
ATOM     10  C09 2ag A   1      13.976  19.232  18.677  1.00  0.00      A    C  
ATOM     11  H0A 2ag A   1      13.322  16.442  18.875  1.00  0.00      A    H  
ATOM     12  H0B 2ag A   1      14.655  15.515  19.777  1.00  0.00      A    H  
ATOM     13  H0C 2ag A   1      13.869  16.868  20.561  1.00  0.00      A    H  
ATOM     14  H0D 2ag A   1      17.328  18.641  17.915  1.00  0.00      A    H  
ATOM     15  H0E 2ag A   1      17.295  20.831  17.408  1.00  0.00      A    H  
ATOM     16  H0F 2ag A   1      12.779  22.039  15.976  1.00  0.00      A    H  
ATOM     17  H0G 2ag A   1      15.770  23.219  17.035  1.00  0.00      A    H  
ATOM     18  H0H 2ag A   1      13.893  24.138  16.905  1.00  0.00      A    H  
ATOM     19  H0I 2ag A   1      12.948  21.155  18.287  1.00  0.00      A    H  
ATOM     20  H0J 2ag A   1      13.056  18.759  19.021  1.00  0.00      A    H  
ATOM     21  O   HOH B   1      12.642  21.372  15.287  1.00  0.00      B    O  
ATOM     22  H1  HOH B   1      13.388  20.088  14.780  1.00  0.00      B    H  
ATOM     23  H2  HOH B   1      11.738  21.602  15.016  1.00  0.00      B    H  
ATOM     24  O   HOH B   2      13.332  24.315  13.264  1.00  0.00      B    O  
ATOM     25  H1  HOH B   2      12.696  24.641  13.891  1.00  0.00      B    H  
ATOM     26  H2  HOH B   2      13.494  25.021  12.652  1.00  0.00      B    H  
ATOM     27  O   HOH B   3      15.380  24.056  14.665  1.00  0.00      B    O  
ATOM     28  H1  HOH B   3      16.046  24.754  14.708  1.00  0.00      B    H  
ATOM     29  H2  HOH B   3      14.523  24.183  14.022  1.00  0.00      B    H  
ATOM     30  O   HOH B   4      10.291  22.712  15.482  1.00  0.00      B    O  
ATOM     31  H1  HOH B   4       9.599  22.671  14.785  1.00  0.00      B    H  
ATOM     32  H2  HOH B   4      10.827  23.538  15.301  1.00  0.00      B    H  
ATOM     33  O   HOH B   5      14.042  25.576  16.710  1.00  0.00      B    O  
ATOM     34  H1  HOH B   5      13.983  26.367  16.103  1.00  0.00      B    H  
ATOM     35  H2  HOH B   5      14.070  25.946  17.629  1.00  0.00      B    H  
ATOM     36  O   HOH B   6       9.732  21.327  18.060  1.00  0.00      B    O  
ATOM     37  H1  HOH B   6       9.888  21.848  17.279  1.00  0.00      B    H  
ATOM     38  H2  HOH B   6       8.816  21.012  17.916  1.00  0.00      B    H  
ATOM     39  O   HOH B   7      15.861  21.394  14.483  1.00  0.00      B    O  
ATOM     40  H1  HOH B   7      15.565  21.539  13.604  1.00  0.00      B    H  
ATOM     41  H2  HOH B   7      15.607  22.999  14.780  1.00  0.00      B    H  
ATOM     42  O   HOH B   8      11.673  22.056  19.905  1.00  0.00      B    O  
ATOM     43  H1  HOH B   8      10.918  21.970  19.298  1.00  0.00      B    H  
ATOM     44  H2  HOH B   8      12.106  22.934  19.861  1.00  0.00      B    H  
ATOM     45  O   HOH B   9      11.379  25.172  14.906  1.00  0.00      B    O  
ATOM     46  H1  HOH B   9      10.732  25.550  14.164  1.00  0.00      B    H  
ATOM     47  H2  HOH B   9      11.512  25.897  15.542  1.00  0.00      B    H  
ATOM     48  O   HOH B  10      13.860  19.345  14.281  1.00  0.00      B    O  
ATOM     49  H1  HOH B  10      14.018  19.900  13.517  1.00  0.00      B    H  
ATOM     50  H2  HOH B  10      15.282  20.673  14.819  1.00  0.00      B    H  
ATOM     51  O   HOH B  11      11.285  19.360  19.489  1.00  0.00      B    O  
ATOM     52  H1  HOH B  11      11.617  19.945  20.179  1.00  0.00      B    H  
ATOM     53  H2  HOH B  11      10.780  19.882  18.893  1.00  0.00      B    H  
ATOM     54  O   HOH B  12      14.449  21.167  12.316  1.00  0.00      B    O  
ATOM     55  H1  HOH B  12      13.486  21.429  12.187  1.00  0.00      B    H  
ATOM     56  H2  HOH B  12      14.719  20.943  11.385  1.00  0.00      B    H  
ATOM     57  O   HOH B  13       0.090  16.137  30.839  1.00  0.00      B    O  
ATOM     58  H1  HOH B  13      -0.023  17.129  31.022  1.00  0.00      B    H  
ATOM     59  H2  HOH B  13       1.069  15.953  30.852  1.00  0.00      B    H  
ATOM     60  O   HOH B  14      20.537   1.526  23.814  1.00  0.00      B    O  
ATOM     61  H1  HOH B  14      21.520   1.239  23.572  1.00  0.00      B    H  
ATOM     62  H2  HOH B  14      20.292   2.320  23.166  1.00  0.00      B    H  
ATOM     63  O   HOH B  15      14.225  16.821  15.655  1.00  0.00      B    O  
ATOM     64  H1  HOH B  15      14.616  17.280  16.489  1.00  0.00      B    H  
ATOM     65  H2  HOH B  15      13.724  17.504  15.112  1.00  0.00      B    H  
ATOM     66  O   HOH B  16       1.211  14.054  11.339  1.00  0.00      B    O  
ATOM     67  H1  HOH B  16       0.498  14.804  11.327  1.00  0.00      B    H  
ATOM     68  H2  HOH B  16       0.718  13.199  11.164  1.00  0.00      B    H  
ATOM     69  O   HOH B  17      12.116  25.480  19.127  1.00  0.00      B    O  
ATOM     70  H1  HOH B  17      12.939  24.918  19.325  1.00  0.00      B    H  
ATOM     71  H2  HOH B  17      11.568  25.482  19.989  1.00  0.00      B    H  
ATOM     72  O   HOH B  18       8.139  11.732  16.327  1.00  0.00      B    O  
ATOM     73  H1  HOH B  18       8.433  11.381  15.434  1.00  0.00      B    H  
ATOM     74  H2  HOH B  18       8.863  12.148  16.830  1.00  0.00      B    H  
ATOM     75  O   HOH B  19      12.367  33.020  35.610  1.00  0.00      B    O  
ATOM     76  H1  HOH B  19      12.311  32.313  36.246  1.00  0.00      B    H  
ATOM     77  H2  HOH B  19      11.550  33.497  35.687  1.00  0.00      B    H  
ATOM     78  O   HOH B  20      37.777  31.051  19.532  1.00  0.00      B    O  
ATOM     79  H1  HOH B  20      38.599  31.258  18.898  1.00  0.00      B    H  
ATOM     80  H2  HOH B  20      37.665  30.072  19.569  1.00  0.00      B    H  
ATOM     81  O   HOH B  21      10.088  30.820  32.763  1.00  0.00      B    O  
ATOM     82  H1  HOH B  21      10.723  30.286  33.311  1.00  0.00      B    H  
ATOM     83  H2  HOH B  21      10.045  30.354  31.874  1.00  0.00      B    H  
ATOM     84  O   HOH B  22      22.572   1.395   1.833  1.00  0.00      B    O  
ATOM     85  H1  HOH B  22      21.737   0.919   1.451  1.00  0.00      B    H  
ATOM     86  H2  HOH B  22      22.315   1.971   2.644  1.00  0.00      B    H  
ATOM     87  O   HOH B  23      19.656  18.958  35.396  1.00  0.00      B    O  
ATOM     88  H1  HOH B  23      20.414  18.727  34.715  1.00  0.00      B    H  
ATOM     89  H2  HOH B  23      19.614  19.954  35.596  1.00  0.00      B    H  
ATOM     90  O   HOH B  24      32.424  19.897  24.717  1.00  0.00      B    O  
ATOM     91  H1  HOH B  24      33.277  20.459  24.741  1.00  0.00      B    H  
ATOM     92  H2  HOH B  24      32.249  19.621  23.776  1.00  0.00      B    H  
ATOM     93  O   HOH B  25      17.580   6.819  24.872  1.00  0.00      B    O  
ATOM     94  H1  HOH B  25      17.235   6.029  25.342  1.00  0.00      B    H  
ATOM     95  H2  HOH B  25      18.327   6.565  24.228  1.00  0.00      B    H  
ATOM     96  O   HOH B  26      13.411   2.741  18.355  1.00  0.00      B    O  
ATOM     97  H1  HOH B  26      13.057   3.328  19.092  1.00  0.00      B    H  
ATOM     98  H2  HOH B  26      12.986   3.160  17.536  1.00  0.00      B    H  
ATOM     99  O   HOH B  27       9.058   6.948  10.152  1.00  0.00      B    O  
ATOM    100  H1  HOH B  27       9.189   5.943   9.973  1.00  0.00      B    H  
ATOM    101  H2  HOH B  27       8.052   7.079   9.890  1.00  0.00      B    H  
ATOM    102  O   HOH B  28      31.739  25.790  29.018  1.00  0.00      B    O  
ATOM    103  H1  HOH B  28      32.485  25.968  29.698  1.00  0.00      B    H  
ATOM    104  H2  HOH B  28      31.281  24.932  29.318  1.00  0.00      B    H  
ATOM    105  O   HOH B  29      33.874  37.255  28.735  1.00  0.00      B    O  
ATOM    106  H1  HOH B  29      33.403  37.046  27.865  1.00  0.00      B    H  
ATOM    107  H2  HOH B  29      34.262  36.393  28.988  1.00  0.00      B    H  
ATOM    108  O   HOH B  30       1.689  27.268   2.070  1.00  0.00      B    O  
ATOM    109  H1  HOH B  30       1.951  27.242   1.069  1.00  0.00      B    H  
ATOM    110  H2  HOH B  30       1.454  26.350   2.372  1.00  0.00      B    H  
ATOM    111  O   HOH B  31      29.912  17.596  33.346  1.00  0.00      B    O  
ATOM    112  H1  HOH B  31      29.404  17.664  34.204  1.00  0.00      B    H  
ATOM    113  H2  HOH B  31      29.221  17.474  32.638  1.00  0.00      B    H  
ATOM    114  O   HOH B  32       1.480  37.738   4.212  1.00  0.00      B    O  
ATOM    115  H1  HOH B  32       1.981  36.885   4.014  1.00  0.00      B    H  
ATOM    116  H2  HOH B  32       2.169  38.319   4.608  1.00  0.00      B    H  
ATOM    117  O   HOH B  33      16.524  16.228   5.045  1.00  0.00      B    O  
ATOM    118  H1  HOH B  33      16.211  15.291   5.095  1.00  0.00      B    H  
ATOM    119  H2  HOH B  33      17.294  16.387   5.723  1.00  0.00      B    H  
ATOM    120  O   HOH B  34      27.958  35.898   3.428  1.00  0.00      B    O  
ATOM    121  H1  HOH B  34      27.792  36.481   4.235  1.00  0.00      B    H  
ATOM    122  H2  HOH B  34      27.112  35.786   2.869  1.00  0.00      B    H  
ATOM    123  O   HOH B  35      18.508  12.500  36.434  1.00  0.00      B    O  
ATOM    124  H1  HOH B  35      19.342  12.703  35.945  1.00  0.00      B    H  
ATOM    125  H2  HOH B  35      18.444  13.074  37.237  1.00  0.00      B    H  
ATOM    126  O   HOH B  36      21.943  21.101  25.106  1.00  0.00      B    O  
ATOM    127  H1  HOH B  36      22.960  20.889  25.090  1.00  0.00      B    H  
ATOM    128  H2  HOH B  36      21.669  20.805  26.032  1.00  0.00      B    H  
ATOM    129  O   HOH B  37      30.650  25.762  13.536  1.00  0.00      B    O  
ATOM    130  H1  HOH B  37      29.869  26.322  13.581  1.00  0.00      B    H  
ATOM    131  H2  HOH B  37      31.346  26.166  14.193  1.00  0.00      B    H  
ATOM    132  O   HOH B  38       8.528  23.361  32.722  1.00  0.00      B    O  
ATOM    133  H1  HOH B  38       7.604  23.010  32.434  1.00  0.00      B    H  
ATOM    134  H2  HOH B  38       9.218  22.673  32.439  1.00  0.00      B    H  
ATOM    135  O   HOH B  39      18.564  27.081  27.848  1.00  0.00      B    O  
ATOM    136  H1  HOH B  39      19.109  27.005  28.713  1.00  0.00      B    H  
ATOM    137  H2  HOH B  39      18.544  27.988  27.475  1.00  0.00      B    H  
ATOM    138  O   HOH B  40      33.206   3.822  19.784  1.00  0.00      B    O  
ATOM    139  H1  HOH B  40      33.018   4.173  18.834  1.00  0.00      B    H  
ATOM    140  H2  HOH B  40      33.712   2.947  19.710  1.00  0.00      B    H  
ATOM    141  O   HOH B  41      19.379  23.192  17.507  1.00  0.00      B    O  
ATOM    142  H1  HOH B  41      19.098  24.116  17.621  1.00  0.00      B    H  
ATOM    143  H2  HOH B  41      19.389  22.807  18.445  1.00  0.00      B    H  
ATOM    144  O   HOH B  42      32.599  36.511  17.229  1.00  0.00      B    O  
ATOM    145  H1  HOH B  42      32.703  36.964  18.201  1.00  0.00      B    H  
ATOM    146  H2  HOH B  42      33.545  36.172  16.968  1.00  0.00      B    H  
ATOM    147  O   HOH B  43      25.828  33.781  27.737  1.00  0.00      B    O  
ATOM    148  H1  HOH B  43      25.912  32.816  27.472  1.00  0.00      B    H  
ATOM    149  H2  HOH B  43      25.492  34.309  26.973  1.00  0.00      B    H  
ATOM    150  O   HOH B  44      32.623  27.260   0.463  1.00  0.00      B    O  
ATOM    151  H1  HOH B  44      33.617  27.154   0.280  1.00  0.00      B    H  
ATOM    152  H2  HOH B  44      32.391  26.869   1.410  1.00  0.00      B    H  
ATOM    153  O   HOH B  45      34.550  21.739  24.587  1.00  0.00      B    O  
ATOM    154  H1  HOH B  45      35.205  22.235  24.026  1.00  0.00      B    H  
ATOM    155  H2  HOH B  45      33.751  22.304  24.922  1.00  0.00      B    H  
ATOM    156  O   HOH B  46      29.724  32.916  37.673  1.00  0.00      B    O  
ATOM    157  H1  HOH B  46      29.192  33.017  36.794  1.00  0.00      B    H  
ATOM    158  H2  HOH B  46      29.348  33.556  38.330  1.00  0.00      B    H  
ATOM    159  O   HOH B  47       0.993   3.111   0.347  1.00  0.00      B    O  
ATOM    160  H1  HOH B  47       0.387   3.933   0.012  1.00  0.00      B    H  
ATOM    161  H2  HOH B  47       0.460   2.571   0.979  1.00  0.00      B    H  
ATOM    162  O   HOH B  48      18.795  30.355  20.818  1.00  0.00      B    O  
ATOM    163  H1  HOH B  48      17.974  30.957  21.118  1.00  0.00      B    H  
ATOM    164  H2  HOH B  48      18.959  29.634  21.523  1.00  0.00      B    H  
ATOM    165  O   HOH B  49      32.282  22.773  22.494  1.00  0.00      B    O  
ATOM    166  H1  HOH B  49      32.081  23.417  21.702  1.00  0.00      B    H  
ATOM    167  H2  HOH B  49      32.254  23.340  23.313  1.00  0.00      B    H  
ATOM    168  O   HOH B  50      29.189  39.307  16.886  1.00  0.00      B    O  
ATOM    169  H1  HOH B  50      30.107  39.545  17.193  1.00  0.00      B    H  
ATOM    170  H2  HOH B  50      28.823  38.584  17.511  1.00  0.00      B    H  
ATOM    171  O   HOH B  51      13.118  31.726  30.796  1.00  0.00      B    O  
ATOM    172  H1  HOH B  51      13.145  31.555  31.820  1.00  0.00      B    H  
ATOM    173  H2  HOH B  51      12.307  32.314  30.580  1.00  0.00      B    H  
ATOM    174  O   HOH B  52      18.280  32.828   0.353  1.00  0.00      B    O  
ATOM    175  H1  HOH B  52      18.100  32.366  -0.534  1.00  0.00      B    H  
ATOM    176  H2  HOH B  52      18.196  32.109   1.072  1.00  0.00      B    H  
ATOM    177  O   HOH B  53      20.213  39.025  10.727  1.00  0.00      B    O  
ATOM    178  H1  HOH B  53      20.834  38.266  10.754  1.00  0.00      B    H  
ATOM    179  H2  HOH B  53      19.345  38.617  10.948  1.00  0.00      B    H  
ATOM    180  O   HOH B  54      31.506  32.369  25.401  1.00  0.00      B    O  
ATOM    181  H1  HOH B  54      31.847  31.552  25.866  1.00  0.00      B    H  
ATOM    182  H2  HOH B  54      31.230  33.009  26.129  1.00  0.00      B    H  
ATOM    183  O   HOH B  55       7.028  37.675  21.147  1.00  0.00      B    O  
ATOM    184  H1  HOH B  55       6.733  37.278  20.236  1.00  0.00      B    H  
ATOM    185  H2  HOH B  55       6.305  37.445  21.820  1.00  0.00      B    H  
ATOM    186  O   HOH B  56      28.099  36.839  17.601  1.00  0.00      B    O  
ATOM    187  H1  HOH B  56      27.425  36.327  18.192  1.00  0.00      B    H  
ATOM    188  H2  HOH B  56      28.645  36.079  17.185  1.00  0.00      B    H  
ATOM    189  O   HOH B  57      29.942  22.347  35.849  1.00  0.00      B    O  
ATOM    190  H1  HOH B  57      30.797  21.764  35.915  1.00  0.00      B    H  
ATOM    191  H2  HOH B  57      29.954  22.760  34.911  1.00  0.00      B    H  
ATOM    192  O   HOH B  58      27.205  36.964  38.611  1.00  0.00      B    O  
ATOM    193  H1  HOH B  58      26.847  37.866  38.446  1.00  0.00      B    H  
ATOM    194  H2  HOH B  58      28.238  37.026  38.875  1.00  0.00      B    H  
ATOM    195  O   HOH B  59       9.699  37.389  18.701  1.00  0.00      B    O  
ATOM    196  H1  HOH B  59       9.231  36.474  18.539  1.00  0.00      B    H  
ATOM    197  H2  HOH B  59      10.419  37.509  18.014  1.00  0.00      B    H  
ATOM    198  O   HOH B  60      35.626   4.808  31.417  1.00  0.00      B    O  
ATOM    199  H1  HOH B  60      35.273   5.402  32.146  1.00  0.00      B    H  
ATOM    200  H2  HOH B  60      35.545   3.862  31.784  1.00  0.00      B    H  
ATOM    201  O   HOH B  61      30.389  10.558  17.840  1.00  0.00      B    O  
ATOM    202  H1  HOH B  61      31.280  11.010  18.053  1.00  0.00      B    H  
ATOM    203  H2  HOH B  61      29.648  11.246  17.954  1.00  0.00      B    H  
ATOM    204  O   HOH B  62      35.050   2.280  32.561  1.00  0.00      B    O  
ATOM    205  H1  HOH B  62      34.245   2.227  33.217  1.00  0.00      B    H  
ATOM    206  H2  HOH B  62      35.080   1.436  32.027  1.00  0.00      B    H  
ATOM    207  O   HOH B  63      31.998  38.972  23.242  1.00  0.00      B    O  
ATOM    208  H1  HOH B  63      31.113  38.534  23.370  1.00  0.00      B    H  
ATOM    209  H2  HOH B  63      31.738  39.930  23.081  1.00  0.00      B    H  
ATOM    210  O   HOH B  64       2.968  17.016  24.437  1.00  0.00      B    O  
ATOM    211  H1  HOH B  64       2.545  16.938  25.379  1.00  0.00      B    H  
ATOM    212  H2  HOH B  64       2.571  16.270  23.960  1.00  0.00      B    H  
ATOM    213  O   HOH B  65      15.225  13.085  25.974  1.00  0.00      B    O  
ATOM    214  H1  HOH B  65      15.786  13.958  25.925  1.00  0.00      B    H  
ATOM    215  H2  HOH B  65      15.888  12.362  25.823  1.00  0.00      B    H  
ATOM    216  O   HOH B  66      14.671   3.106  11.988  1.00  0.00      B    O  
ATOM    217  H1  HOH B  66      14.728   2.291  11.433  1.00  0.00      B    H  
ATOM    218  H2  HOH B  66      14.766   3.944  11.363  1.00  0.00      B    H  
ATOM    219  O   HOH B  67      36.186  24.445  33.516  1.00  0.00      B    O  
ATOM    220  H1  HOH B  67      37.015  24.108  33.964  1.00  0.00      B    H  
ATOM    221  H2  HOH B  67      36.167  25.457  33.651  1.00  0.00      B    H  
ATOM    222  O   HOH B  68      14.984   7.349  27.617  1.00  0.00      B    O  
ATOM    223  H1  HOH B  68      14.809   8.075  28.275  1.00  0.00      B    H  
ATOM    224  H2  HOH B  68      15.867   6.910  27.841  1.00  0.00      B    H  
ATOM    225  O   HOH B  69      27.294  10.747  15.581  1.00  0.00      B    O  
ATOM    226  H1  HOH B  69      27.850  10.459  14.760  1.00  0.00      B    H  
ATOM    227  H2  HOH B  69      27.254   9.929  16.209  1.00  0.00      B    H  
ATOM    228  O   HOH B  70       2.882  32.598  30.621  1.00  0.00      B    O  
ATOM    229  H1  HOH B  70       3.745  32.713  30.098  1.00  0.00      B    H  
ATOM    230  H2  HOH B  70       2.806  33.261  31.381  1.00  0.00      B    H  
ATOM    231  O   HOH B  71      33.156  16.815  22.024  1.00  0.00      B    O  
ATOM    232  H1  HOH B  71      33.960  16.247  22.292  1.00  0.00      B    H  
ATOM    233  H2  HOH B  71      33.042  16.847  21.004  1.00  0.00      B    H  
ATOM    234  O   HOH B  72      25.896  31.729   1.280  1.00  0.00      B    O  
ATOM    235  H1  HOH B  72      25.787  31.941   2.252  1.00  0.00      B    H  
ATOM    236  H2  HOH B  72      26.935  31.605   1.143  1.00  0.00      B    H  
ATOM    237  O   HOH B  73       4.915  34.013  32.279  1.00  0.00      B    O  
ATOM    238  H1  HOH B  73       4.042  34.530  32.166  1.00  0.00      B    H  
ATOM    239  H2  HOH B  73       5.224  34.102  33.239  1.00  0.00      B    H  
ATOM    240  O   HOH B  74      33.232  14.396  13.223  1.00  0.00      B    O  
ATOM    241  H1  HOH B  74      33.956  15.030  12.843  1.00  0.00      B    H  
ATOM    242  H2  HOH B  74      32.600  14.173  12.480  1.00  0.00      B    H  
ATOM    243  O   HOH B  75      39.056  11.590  11.282  1.00  0.00      B    O  
ATOM    244  H1  HOH B  75      39.854  11.221  11.790  1.00  0.00      B    H  
ATOM    245  H2  HOH B  75      38.268  10.916  11.428  1.00  0.00      B    H  
ATOM    246  O   HOH B  76      26.325  15.548   9.404  1.00  0.00      B    O  
ATOM    247  H1  HOH B  76      25.334  15.439   9.272  1.00  0.00      B    H  
ATOM    248  H2  HOH B  76      26.456  16.509   9.056  1.00  0.00      B    H  
ATOM    249  O   HOH B  77      34.416  36.763  12.538  1.00  0.00      B    O  
ATOM    250  H1  HOH B  77      34.533  35.844  12.971  1.00  0.00      B    H  
ATOM    251  H2  HOH B  77      33.933  37.350  13.184  1.00  0.00      B    H  
ATOM    252  O   HOH B  78       3.459  17.679   3.932  1.00  0.00      B    O  
ATOM    253  H1  HOH B  78       2.963  17.771   3.057  1.00  0.00      B    H  
ATOM    254  H2  HOH B  78       4.385  17.217   3.796  1.00  0.00      B    H  
ATOM    255  O   HOH B  79      20.756  22.064  10.096  1.00  0.00      B    O  
ATOM    256  H1  HOH B  79      20.618  22.534  10.977  1.00  0.00      B    H  
ATOM    257  H2  HOH B  79      20.106  21.327  10.087  1.00  0.00      B    H  
ATOM    258  O   HOH B  80      25.399  20.674  25.005  1.00  0.00      B    O  
ATOM    259  H1  HOH B  80      25.237  19.653  25.103  1.00  0.00      B    H  
ATOM    260  H2  HOH B  80      26.255  20.944  25.505  1.00  0.00      B    H  
ATOM    261  O   HOH B  81      24.592   2.479  17.846  1.00  0.00      B    O  
ATOM    262  H1  HOH B  81      25.593   2.462  17.810  1.00  0.00      B    H  
ATOM    263  H2  HOH B  81      24.290   2.237  16.918  1.00  0.00      B    H  
ATOM    264  O   HOH B  82      23.409  18.703  17.916  1.00  0.00      B    O  
ATOM    265  H1  HOH B  82      24.031  18.431  18.668  1.00  0.00      B    H  
ATOM    266  H2  HOH B  82      22.489  18.939  18.415  1.00  0.00      B    H  
ATOM    267  O   HOH B  83      33.171  30.542  20.627  1.00  0.00      B    O  
ATOM    268  H1  HOH B  83      32.446  31.267  20.613  1.00  0.00      B    H  
ATOM    269  H2  HOH B  83      33.041  29.991  21.428  1.00  0.00      B    H  
ATOM    270  O   HOH B  84      10.340   8.983   6.002  1.00  0.00      B    O  
ATOM    271  H1  HOH B  84       9.841   8.114   5.945  1.00  0.00      B    H  
ATOM    272  H2  HOH B  84      10.586   9.106   7.009  1.00  0.00      B    H  
ATOM    273  O   HOH B  85      30.951  38.175  29.186  1.00  0.00      B    O  
ATOM    274  H1  HOH B  85      31.485  38.556  29.901  1.00  0.00      B    H  
ATOM    275  H2  HOH B  85      31.033  38.699  28.323  1.00  0.00      B    H  
ATOM    276  O   HOH B  86      29.101  17.415  20.935  1.00  0.00      B    O  
ATOM    277  H1  HOH B  86      29.313  16.721  21.733  1.00  0.00      B    H  
ATOM    278  H2  HOH B  86      28.318  17.992  21.290  1.00  0.00      B    H  
ATOM    279  O   HOH B  87      36.826   5.177  28.855  1.00  0.00      B    O  
ATOM    280  H1  HOH B  87      37.012   6.148  28.896  1.00  0.00      B    H  
ATOM    281  H2  HOH B  87      36.363   4.948  29.730  1.00  0.00      B    H  
ATOM    282  O   HOH B  88      27.425  33.160  20.205  1.00  0.00      B    O  
ATOM    283  H1  HOH B  88      27.403  33.943  19.527  1.00  0.00      B    H  
ATOM    284  H2  HOH B  88      26.540  32.672  20.119  1.00  0.00      B    H  
ATOM    285  O   HOH B  89      37.238  36.579  14.004  1.00  0.00      B    O  
ATOM    286  H1  HOH B  89      36.391  36.420  14.581  1.00  0.00      B    H  
ATOM    287  H2  HOH B  89      37.341  35.810  13.324  1.00  0.00      B    H  
ATOM    288  O   HOH B  90       0.724  15.413   1.080  1.00  0.00      B    O  
ATOM    289  H1  HOH B  90       1.077  14.431   1.147  1.00  0.00      B    H  
ATOM    290  H2  HOH B  90      -0.249  15.325   1.327  1.00  0.00      B    H  
ATOM    291  O   HOH B  91      25.976   4.473  26.241  1.00  0.00      B    O  
ATOM    292  H1  HOH B  91      26.205   5.104  27.012  1.00  0.00      B    H  
ATOM    293  H2  HOH B  91      25.119   3.991  26.496  1.00  0.00      B    H  
ATOM    294  O   HOH B  92       2.758   3.302  37.359  1.00  0.00      B    O  
ATOM    295  H1  HOH B  92       2.198   3.240  36.495  1.00  0.00      B    H  
ATOM    296  H2  HOH B  92       2.132   3.017  38.138  1.00  0.00      B    H  
ATOM    297  O   HOH B  93      19.314  30.998   2.100  1.00  0.00      B    O  
ATOM    298  H1  HOH B  93      20.276  30.666   2.018  1.00  0.00      B    H  
ATOM    299  H2  HOH B  93      19.132  31.019   3.057  1.00  0.00      B    H  
ATOM    300  O   HOH B  94       1.175  16.648  16.984  1.00  0.00      B    O  
ATOM    301  H1  HOH B  94       1.286  15.867  16.292  1.00  0.00      B    H  
ATOM    302  H2  HOH B  94       0.234  16.832  17.101  1.00  0.00      B    H  
ATOM    303  O   HOH B  95      26.791   2.552  31.546  1.00  0.00      B    O  
ATOM    304  H1  HOH B  95      26.159   2.580  30.768  1.00  0.00      B    H  
ATOM    305  H2  HOH B  95      27.707   2.808  31.209  1.00  0.00      B    H  
ATOM    306  O   HOH B  96      26.080  22.007  17.011  1.00  0.00      B    O  
ATOM    307  H1  HOH B  96      27.005  21.590  16.879  1.00  0.00      B    H  
ATOM    308  H2  HOH B  96      25.373  21.365  16.615  1.00  0.00      B    H  
ATOM    309  O   HOH B  97      18.537  20.168  14.435  1.00  0.00      B    O  
ATOM    310  H1  HOH B  97      18.694  19.232  14.782  1.00  0.00      B    H  
ATOM    311  H2  HOH B  97      17.601  20.127  14.063  1.00  0.00      B    H  
ATOM    312  O   HOH B  98       4.923   3.344  26.013  1.00  0.00      B    O  
ATOM    313  H1  HOH B  98       3.989   3.004  26.055  1.00  0.00      B    H  
ATOM    314  H2  HOH B  98       5.595   2.554  25.962  1.00  0.00      B    H  
ATOM    315  O   HOH B  99      38.783  29.114  15.633  1.00  0.00      B    O  
ATOM    316  H1  HOH B  99      38.649  28.145  15.983  1.00  0.00      B    H  
ATOM    317  H2  HOH B  99      37.960  29.534  15.243  1.00  0.00      B    H  
ATOM    318  O   HOH B 100      11.496  10.195   0.384  1.00  0.00      B    O  
ATOM    319  H1  HOH B 100      11.101   9.289   0.196  1.00  0.00      B    H  
ATOM    320  H2  HOH B 100      11.712  10.612  -0.563  1.00  0.00      B    H  
ATOM    321  O   HOH B 101      19.953  28.022  17.045  1.00  0.00      B    O  
ATOM    322  H1  HOH B 101      20.324  27.147  16.568  1.00  0.00      B    H  
ATOM    323  H2  HOH B 101      20.427  28.282  17.906  1.00  0.00      B    H  
ATOM    324  O   HOH B 102      10.497  34.442  37.923  1.00  0.00      B    O  
ATOM    325  H1  HOH B 102      10.918  35.070  38.640  1.00  0.00      B    H  
ATOM    326  H2  HOH B 102       9.938  34.984  37.255  1.00  0.00      B    H  
ATOM    327  O   HOH B 103      18.622  20.315   4.296  1.00  0.00      B    O  
ATOM    328  H1  HOH B 103      18.591  19.399   4.673  1.00  0.00      B    H  
ATOM    329  H2  HOH B 103      18.132  20.269   3.384  1.00  0.00      B    H  
ATOM    330  O   HOH B 104      29.450   4.555  20.892  1.00  0.00      B    O  
ATOM    331  H1  HOH B 104      28.783   4.675  20.103  1.00  0.00      B    H  
ATOM    332  H2  HOH B 104      29.016   3.955  21.534  1.00  0.00      B    H  
ATOM    333  O   HOH B 105      20.036   4.070  32.370  1.00  0.00      B    O  
ATOM    334  H1  HOH B 105      20.609   4.068  31.558  1.00  0.00      B    H  
ATOM    335  H2  HOH B 105      19.177   4.553  32.168  1.00  0.00      B    H  
ATOM    336  O   HOH B 106      25.232  30.547  30.119  1.00  0.00      B    O  
ATOM    337  H1  HOH B 106      25.812  31.336  29.802  1.00  0.00      B    H  
ATOM    338  H2  HOH B 106      24.931  30.857  31.037  1.00  0.00      B    H  
ATOM    339  O   HOH B 107      21.953   2.131  31.347  1.00  0.00      B    O  
ATOM    340  H1  HOH B 107      22.765   1.644  31.028  1.00  0.00      B    H  
ATOM    341  H2  HOH B 107      21.170   1.483  31.154  1.00  0.00      B    H  
ATOM    342  O   HOH B 108      11.818  19.725   4.266  1.00  0.00      B    O  
ATOM    343  H1  HOH B 108      12.066  18.742   4.343  1.00  0.00      B    H  
ATOM    344  H2  HOH B 108      12.491  20.152   3.604  1.00  0.00      B    H  
ATOM    345  O   HOH B 109      16.271  33.780  19.339  1.00  0.00      B    O  
ATOM    346  H1  HOH B 109      15.385  33.387  19.013  1.00  0.00      B    H  
ATOM    347  H2  HOH B 109      16.746  33.215  20.025  1.00  0.00      B    H  
ATOM    348  O   HOH B 110      35.930  28.091   3.874  1.00  0.00      B    O  
ATOM    349  H1  HOH B 110      36.751  28.338   4.369  1.00  0.00      B    H  
ATOM    350  H2  HOH B 110      35.443  28.973   3.869  1.00  0.00      B    H  
ATOM    351  O   HOH B 111      22.255  26.061  25.646  1.00  0.00      B    O  
ATOM    352  H1  HOH B 111      22.125  26.657  24.860  1.00  0.00      B    H  
ATOM    353  H2  HOH B 111      21.534  25.397  25.742  1.00  0.00      B    H  
ATOM    354  O   HOH B 112      14.842  21.649  31.851  1.00  0.00      B    O  
ATOM    355  H1  HOH B 112      14.488  22.188  32.700  1.00  0.00      B    H  
ATOM    356  H2  HOH B 112      15.769  21.344  32.061  1.00  0.00      B    H  
ATOM    357  O   HOH B 113      38.589  21.777   6.231  1.00  0.00      B    O  
ATOM    358  H1  HOH B 113      38.835  22.750   6.033  1.00  0.00      B    H  
ATOM    359  H2  HOH B 113      37.599  21.657   6.272  1.00  0.00      B    H  
ATOM    360  O   HOH B 114      14.272  30.286   3.602  1.00  0.00      B    O  
ATOM    361  H1  HOH B 114      13.865  30.014   2.740  1.00  0.00      B    H  
ATOM    362  H2  HOH B 114      13.520  30.100   4.283  1.00  0.00      B    H  
ATOM    363  O   HOH B 115      12.362  16.803  35.741  1.00  0.00      B    O  
ATOM    364  H1  HOH B 115      11.346  16.671  35.897  1.00  0.00      B    H  
ATOM    365  H2  HOH B 115      12.644  16.047  35.117  1.00  0.00      B    H  
ATOM    366  O   HOH B 116       5.508  29.446   1.579  1.00  0.00      B    O  
ATOM    367  H1  HOH B 116       5.249  29.157   0.616  1.00  0.00      B    H  
ATOM    368  H2  HOH B 116       4.764  29.244   2.234  1.00  0.00      B    H  
ATOM    369  O   HOH B 117      13.771  16.177  24.474  1.00  0.00      B    O  
ATOM    370  H1  HOH B 117      14.543  15.827  23.978  1.00  0.00      B    H  
ATOM    371  H2  HOH B 117      13.022  15.460  24.389  1.00  0.00      B    H  
ATOM    372  O   HOH B 118      28.317   6.191  24.182  1.00  0.00      B    O  
ATOM    373  H1  HOH B 118      27.804   5.442  24.683  1.00  0.00      B    H  
ATOM    374  H2  HOH B 118      29.288   6.113  24.466  1.00  0.00      B    H  
ATOM    375  O   HOH B 119      29.272   5.161  27.264  1.00  0.00      B    O  
ATOM    376  H1  HOH B 119      28.411   4.750  27.585  1.00  0.00      B    H  
ATOM    377  H2  HOH B 119      29.721   4.520  26.708  1.00  0.00      B    H  
ATOM    378  O   HOH B 120      15.446  35.157  34.950  1.00  0.00      B    O  
ATOM    379  H1  HOH B 120      15.502  36.164  35.055  1.00  0.00      B    H  
ATOM    380  H2  HOH B 120      15.083  34.854  35.864  1.00  0.00      B    H  
ATOM    381  O   HOH B 121      23.897  24.955  31.597  1.00  0.00      B    O  
ATOM    382  H1  HOH B 121      23.241  24.852  32.380  1.00  0.00      B    H  
ATOM    383  H2  HOH B 121      24.176  25.966  31.606  1.00  0.00      B    H  
ATOM    384  O   HOH B 122      32.974  16.113  33.727  1.00  0.00      B    O  
ATOM    385  H1  HOH B 122      32.773  15.709  32.806  1.00  0.00      B    H  
ATOM    386  H2  HOH B 122      33.699  15.505  34.130  1.00  0.00      B    H  
ATOM    387  O   HOH B 123       0.411  12.110  22.285  1.00  0.00      B    O  
ATOM    388  H1  HOH B 123      -0.253  11.644  21.618  1.00  0.00      B    H  
ATOM    389  H2  HOH B 123       0.810  12.948  21.854  1.00  0.00      B    H  
ATOM    390  O   HOH B 124       2.936   4.054  21.994  1.00  0.00      B    O  
ATOM    391  H1  HOH B 124       2.104   3.699  22.563  1.00  0.00      B    H  
ATOM    392  H2  HOH B 124       2.734   4.978  21.620  1.00  0.00      B    H  
ATOM    393  O   HOH B 125      23.401   0.635  29.013  1.00  0.00      B    O  
ATOM    394  H1  HOH B 125      23.118  -0.094  29.645  1.00  0.00      B    H  
ATOM    395  H2  HOH B 125      22.607   0.893  28.424  1.00  0.00      B    H  
ATOM    396  O   HOH B 126      16.840  12.412  31.069  1.00  0.00      B    O  
ATOM    397  H1  HOH B 126      17.272  12.864  31.891  1.00  0.00      B    H  
ATOM    398  H2  HOH B 126      17.302  12.827  30.254  1.00  0.00      B    H  
ATOM    399  O   HOH B 127      14.861   2.927  34.787  1.00  0.00      B    O  
ATOM    400  H1  HOH B 127      14.402   2.934  35.735  1.00  0.00      B    H  
ATOM    401  H2  HOH B 127      15.752   3.482  34.895  1.00  0.00      B    H  
ATOM    402  O   HOH B 128      23.418   8.264  19.650  1.00  0.00      B    O  
ATOM    403  H1  HOH B 128      24.113   8.731  20.239  1.00  0.00      B    H  
ATOM    404  H2  HOH B 128      23.087   7.414  20.130  1.00  0.00      B    H  
ATOM    405  O   HOH B 129      29.322  35.763   9.819  1.00  0.00      B    O  
ATOM    406  H1  HOH B 129      30.216  35.751   9.414  1.00  0.00      B    H  
ATOM    407  H2  HOH B 129      29.426  35.894  10.813  1.00  0.00      B    H  
ATOM    408  O   HOH B 130       3.811  26.551   4.325  1.00  0.00      B    O  
ATOM    409  H1  HOH B 130       3.781  25.876   3.584  1.00  0.00      B    H  
ATOM    410  H2  HOH B 130       4.795  26.589   4.578  1.00  0.00      B    H  
ATOM    411  O   HOH B 131      11.164  37.638  16.390  1.00  0.00      B    O  
ATOM    412  H1  HOH B 131      11.747  37.152  15.635  1.00  0.00      B    H  
ATOM    413  H2  HOH B 131      11.891  38.026  16.990  1.00  0.00      B    H  
ATOM    414  O   HOH B 132      14.655  13.007  21.071  1.00  0.00      B    O  
ATOM    415  H1  HOH B 132      14.516  13.200  20.048  1.00  0.00      B    H  
ATOM    416  H2  HOH B 132      14.960  12.040  21.068  1.00  0.00      B    H  
ATOM    417  O   HOH B 133       7.211  23.966  28.212  1.00  0.00      B    O  
ATOM    418  H1  HOH B 133       8.198  23.662  28.185  1.00  0.00      B    H  
ATOM    419  H2  HOH B 133       6.648  23.285  27.716  1.00  0.00      B    H  
ATOM    420  O   HOH B 134      15.135   6.847   4.576  1.00  0.00      B    O  
ATOM    421  H1  HOH B 134      14.276   7.221   4.249  1.00  0.00      B    H  
ATOM    422  H2  HOH B 134      15.111   7.153   5.588  1.00  0.00      B    H  
ATOM    423  O   HOH B 135      23.551   2.942  26.349  1.00  0.00      B    O  
ATOM    424  H1  HOH B 135      23.047   3.708  26.741  1.00  0.00      B    H  
ATOM    425  H2  HOH B 135      22.902   2.178  26.373  1.00  0.00      B    H  
ATOM    426  O   HOH B 136       5.088  19.011  12.451  1.00  0.00      B    O  
ATOM    427  H1  HOH B 136       5.395  19.213  13.421  1.00  0.00      B    H  
ATOM    428  H2  HOH B 136       5.857  19.144  11.806  1.00  0.00      B    H  
ATOM    429  O   HOH B 137       5.597  19.265  21.738  1.00  0.00      B    O  
ATOM    430  H1  HOH B 137       5.364  18.268  21.660  1.00  0.00      B    H  
ATOM    431  H2  HOH B 137       6.572  19.338  22.095  1.00  0.00      B    H  
ATOM    432  O   HOH B 138      15.575   5.618  14.336  1.00  0.00      B    O  
ATOM    433  H1  HOH B 138      16.237   6.287  14.770  1.00  0.00      B    H  
ATOM    434  H2  HOH B 138      15.221   4.888  14.921  1.00  0.00      B    H  
ATOM    435  O   HOH B 139      38.527  38.475   9.569  1.00  0.00      B    O  
ATOM    436  H1  HOH B 139      37.683  38.282  10.174  1.00  0.00      B    H  
ATOM    437  H2  HOH B 139      38.968  39.309   9.908  1.00  0.00      B    H  
ATOM    438  O   HOH B 140      32.822  16.439  30.131  1.00  0.00      B    O  
ATOM    439  H1  HOH B 140      33.578  16.606  29.530  1.00  0.00      B    H  
ATOM    440  H2  HOH B 140      32.990  15.509  30.578  1.00  0.00      B    H  
ATOM    441  O   HOH B 141       5.979   1.965  31.701  1.00  0.00      B    O  
ATOM    442  H1  HOH B 141       6.169   2.945  31.572  1.00  0.00      B    H  
ATOM    443  H2  HOH B 141       5.039   1.961  31.966  1.00  0.00      B    H  
ATOM    444  O   HOH B 142      32.742  34.088   7.048  1.00  0.00      B    O  
ATOM    445  H1  HOH B 142      32.815  34.203   6.052  1.00  0.00      B    H  
ATOM    446  H2  HOH B 142      32.880  33.109   7.247  1.00  0.00      B    H  
ATOM    447  O   HOH B 143      11.988  10.809  36.684  1.00  0.00      B    O  
ATOM    448  H1  HOH B 143      12.728  10.481  35.980  1.00  0.00      B    H  
ATOM    449  H2  HOH B 143      11.730  11.791  36.458  1.00  0.00      B    H  
ATOM    450  O   HOH B 144      15.687  29.292  17.217  1.00  0.00      B    O  
ATOM    451  H1  HOH B 144      14.835  29.338  16.667  1.00  0.00      B    H  
ATOM    452  H2  HOH B 144      15.489  29.088  18.188  1.00  0.00      B    H  
ATOM    453  O   HOH B 145      35.240  32.108  19.344  1.00  0.00      B    O  
ATOM    454  H1  HOH B 145      34.510  31.488  19.720  1.00  0.00      B    H  
ATOM    455  H2  HOH B 145      36.105  31.639  19.468  1.00  0.00      B    H  
ATOM    456  O   HOH B 146      36.160  16.260  13.739  1.00  0.00      B    O  
ATOM    457  H1  HOH B 146      36.542  17.029  14.274  1.00  0.00      B    H  
ATOM    458  H2  HOH B 146      35.674  15.699  14.460  1.00  0.00      B    H  
ATOM    459  O   HOH B 147      11.751  35.246  12.280  1.00  0.00      B    O  
ATOM    460  H1  HOH B 147      12.081  34.725  11.453  1.00  0.00      B    H  
ATOM    461  H2  HOH B 147      10.787  35.513  12.053  1.00  0.00      B    H  
ATOM    462  O   HOH B 148      20.824  23.833   7.765  1.00  0.00      B    O  
ATOM    463  H1  HOH B 148      20.833  23.149   8.530  1.00  0.00      B    H  
ATOM    464  H2  HOH B 148      21.090  23.302   6.927  1.00  0.00      B    H  
ATOM    465  O   HOH B 149      36.330  16.845  17.994  1.00  0.00      B    O  
ATOM    466  H1  HOH B 149      35.340  16.977  18.127  1.00  0.00      B    H  
ATOM    467  H2  HOH B 149      36.697  17.060  17.082  1.00  0.00      B    H  
ATOM    468  O   HOH B 150       4.981  25.706  16.530  1.00  0.00      B    O  
ATOM    469  H1  HOH B 150       5.240  24.763  16.575  1.00  0.00      B    H  
ATOM    470  H2  HOH B 150       5.414  26.031  17.333  1.00  0.00      B    H  
ATOM    471  O   HOH B 151      18.482  17.928  22.556  1.00  0.00      B    O  
ATOM    472  H1  HOH B 151      18.341  18.044  23.564  1.00  0.00      B    H  
ATOM    473  H2  HOH B 151      19.200  17.265  22.348  1.00  0.00      B    H  
ATOM    474  O   HOH B 152       9.215  16.714   7.297  1.00  0.00      B    O  
ATOM    475  H1  HOH B 152       9.662  15.884   7.699  1.00  0.00      B    H  
ATOM    476  H2  HOH B 152       9.545  17.432   7.901  1.00  0.00      B    H  
ATOM    477  O   HOH B 153      19.008  17.371  15.423  1.00  0.00      B    O  
ATOM    478  H1  HOH B 153      19.054  16.420  15.048  1.00  0.00      B    H  
ATOM    479  H2  HOH B 153      19.282  17.321  16.410  1.00  0.00      B    H  
ATOM    480  O   HOH B 154      31.782   2.315  21.671  1.00  0.00      B    O  
ATOM    481  H1  HOH B 154      32.003   2.964  20.933  1.00  0.00      B    H  
ATOM    482  H2  HOH B 154      30.822   2.473  21.925  1.00  0.00      B    H  
ATOM    483  O   HOH B 155      18.344  13.086  33.305  1.00  0.00      B    O  
ATOM    484  H1  HOH B 155      17.833  13.443  34.048  1.00  0.00      B    H  
ATOM    485  H2  HOH B 155      19.069  13.791  33.056  1.00  0.00      B    H  
ATOM    486  O   HOH B 156      37.682   7.008  38.480  1.00  0.00      B    O  
ATOM    487  H1  HOH B 156      38.319   7.495  37.885  1.00  0.00      B    H  
ATOM    488  H2  HOH B 156      36.840   7.514  38.565  1.00  0.00      B    H  
ATOM    489  O   HOH B 157      34.233  23.282  35.138  1.00  0.00      B    O  
ATOM    490  H1  HOH B 157      34.869  23.464  34.429  1.00  0.00      B    H  
ATOM    491  H2  HOH B 157      34.585  22.452  35.695  1.00  0.00      B    H  
ATOM    492  O   HOH B 158      12.884  39.046   3.727  1.00  0.00      B    O  
ATOM    493  H1  HOH B 158      13.157  38.690   2.868  1.00  0.00      B    H  
ATOM    494  H2  HOH B 158      13.115  38.346   4.379  1.00  0.00      B    H  
ATOM    495  O   HOH B 159      -0.064  22.770  30.764  1.00  0.00      B    O  
ATOM    496  H1  HOH B 159       0.278  22.187  31.490  1.00  0.00      B    H  
ATOM    497  H2  HOH B 159      -0.037  23.713  31.087  1.00  0.00      B    H  
ATOM    498  O   HOH B 160      19.860   5.933  22.488  1.00  0.00      B    O  
ATOM    499  H1  HOH B 160      19.131   5.274  22.730  1.00  0.00      B    H  
ATOM    500  H2  HOH B 160      20.614   5.470  22.016  1.00  0.00      B    H  
ATOM    501  O   HOH B 161      16.751  10.647  10.987  1.00  0.00      B    O  
ATOM    502  H1  HOH B 161      17.313   9.993  10.419  1.00  0.00      B    H  
ATOM    503  H2  HOH B 161      17.366  11.176  11.596  1.00  0.00      B    H  
ATOM    504  O   HOH B 162      36.202  32.679  15.250  1.00  0.00      B    O  
ATOM    505  H1  HOH B 162      35.964  31.690  15.276  1.00  0.00      B    H  
ATOM    506  H2  HOH B 162      36.510  32.996  16.174  1.00  0.00      B    H  
ATOM    507  O   HOH B 163      18.339  25.860  17.933  1.00  0.00      B    O  
ATOM    508  H1  HOH B 163      17.428  25.989  18.339  1.00  0.00      B    H  
ATOM    509  H2  HOH B 163      18.837  26.737  18.011  1.00  0.00      B    H  
ATOM    510  O   HOH B 164       9.184   2.686  29.825  1.00  0.00      B    O  
ATOM    511  H1  HOH B 164       8.934   3.195  30.650  1.00  0.00      B    H  
ATOM    512  H2  HOH B 164       9.874   1.970  30.099  1.00  0.00      B    H  
ATOM    513  O   HOH B 165      37.477  21.914  28.624  1.00  0.00      B    O  
ATOM    514  H1  HOH B 165      38.050  22.286  29.403  1.00  0.00      B    H  
ATOM    515  H2  HOH B 165      36.495  21.766  28.952  1.00  0.00      B    H  
ATOM    516  O   HOH B 166      29.731  38.228   2.672  1.00  0.00      B    O  
ATOM    517  H1  HOH B 166      28.941  38.837   2.502  1.00  0.00      B    H  
ATOM    518  H2  HOH B 166      29.331  37.418   3.133  1.00  0.00      B    H  
ATOM    519  O   HOH B 167      16.324  24.935   4.891  1.00  0.00      B    O  
ATOM    520  H1  HOH B 167      17.227  25.035   4.425  1.00  0.00      B    H  
ATOM    521  H2  HOH B 167      15.825  24.131   4.586  1.00  0.00      B    H  
ATOM    522  O   HOH B 168      34.565  36.411   4.488  1.00  0.00      B    O  
ATOM    523  H1  HOH B 168      35.393  36.462   3.876  1.00  0.00      B    H  
ATOM    524  H2  HOH B 168      34.404  37.377   4.797  1.00  0.00      B    H  
ATOM    525  O   HOH B 169      37.214  34.603  35.069  1.00  0.00      B    O  
ATOM    526  H1  HOH B 169      37.112  33.813  35.689  1.00  0.00      B    H  
ATOM    527  H2  HOH B 169      36.305  35.070  34.959  1.00  0.00      B    H  
ATOM    528  O   HOH B 170      37.782  24.760   9.874  1.00  0.00      B    O  
ATOM    529  H1  HOH B 170      37.789  24.283  10.814  1.00  0.00      B    H  
ATOM    530  H2  HOH B 170      38.748  24.764   9.555  1.00  0.00      B    H  
ATOM    531  O   HOH B 171       7.764  32.180  12.150  1.00  0.00      B    O  
ATOM    532  H1  HOH B 171       7.895  32.654  11.227  1.00  0.00      B    H  
ATOM    533  H2  HOH B 171       6.758  31.857  12.187  1.00  0.00      B    H  
ATOM    534  O   HOH B 172      33.537  13.455   5.836  1.00  0.00      B    O  
ATOM    535  H1  HOH B 172      34.189  14.267   5.617  1.00  0.00      B    H  
ATOM    536  H2  HOH B 172      34.128  12.651   5.953  1.00  0.00      B    H  
ATOM    537  O   HOH B 173       8.584   6.392   2.454  1.00  0.00      B    O  
ATOM    538  H1  HOH B 173       8.167   6.312   3.367  1.00  0.00      B    H  
ATOM    539  H2  HOH B 173       8.931   5.515   2.126  1.00  0.00      B    H  
ATOM    540  O   HOH B 174       4.953  13.937   3.563  1.00  0.00      B    O  
ATOM    541  H1  HOH B 174       4.157  14.179   4.135  1.00  0.00      B    H  
ATOM    542  H2  HOH B 174       5.775  14.397   3.854  1.00  0.00      B    H  
ATOM    543  O   HOH B 175      30.294  21.804  11.013  1.00  0.00      B    O  
ATOM    544  H1  HOH B 175      30.118  21.511  12.014  1.00  0.00      B    H  
ATOM    545  H2  HOH B 175      30.397  22.874  11.029  1.00  0.00      B    H  
ATOM    546  O   HOH B 176       7.418   0.419  14.373  1.00  0.00      B    O  
ATOM    547  H1  HOH B 176       7.657   0.174  15.366  1.00  0.00      B    H  
ATOM    548  H2  HOH B 176       8.113   0.003  13.759  1.00  0.00      B    H  
ATOM    549  O   HOH B 177      21.648  38.157  25.110  1.00  0.00      B    O  
ATOM    550  H1  HOH B 177      20.710  38.172  24.813  1.00  0.00      B    H  
ATOM    551  H2  HOH B 177      21.721  37.516  25.838  1.00  0.00      B    H  
ATOM    552  O   HOH B 178      33.304  17.348  18.144  1.00  0.00      B    O  
ATOM    553  H1  HOH B 178      32.709  17.041  18.968  1.00  0.00      B    H  
ATOM    554  H2  HOH B 178      33.650  18.282  18.332  1.00  0.00      B    H  
ATOM    555  O   HOH B 179      34.274  23.862  15.062  1.00  0.00      B    O  
ATOM    556  H1  HOH B 179      34.432  24.666  15.642  1.00  0.00      B    H  
ATOM    557  H2  HOH B 179      34.161  24.177  14.069  1.00  0.00      B    H  
ATOM    558  O   HOH B 180      28.970  29.546  29.380  1.00  0.00      B    O  
ATOM    559  H1  HOH B 180      30.018  29.457  29.161  1.00  0.00      B    H  
ATOM    560  H2  HOH B 180      28.482  28.712  29.199  1.00  0.00      B    H  
ATOM    561  O   HOH B 181       5.083  21.444  18.644  1.00  0.00      B    O  
ATOM    562  H1  HOH B 181       5.091  22.134  19.429  1.00  0.00      B    H  
ATOM    563  H2  HOH B 181       4.651  20.559  18.942  1.00  0.00      B    H  
ATOM    564  O   HOH B 182      23.708  22.798   1.366  1.00  0.00      B    O  
ATOM    565  H1  HOH B 182      23.626  22.309   2.229  1.00  0.00      B    H  
ATOM    566  H2  HOH B 182      22.840  23.197   1.105  1.00  0.00      B    H  
ATOM    567  O   HOH B 183       4.086   1.738  16.429  1.00  0.00      B    O  
ATOM    568  H1  HOH B 183       4.212   2.620  16.863  1.00  0.00      B    H  
ATOM    569  H2  HOH B 183       3.103   1.674  16.119  1.00  0.00      B    H  
ATOM    570  O   HOH B 184      34.676  15.936  11.333  1.00  0.00      B    O  
ATOM    571  H1  HOH B 184      35.416  16.200  11.991  1.00  0.00      B    H  
ATOM    572  H2  HOH B 184      33.958  16.644  11.599  1.00  0.00      B    H  
ATOM    573  O   HOH B 185       3.248  11.477  33.421  1.00  0.00      B    O  
ATOM    574  H1  HOH B 185       3.759  11.177  34.283  1.00  0.00      B    H  
ATOM    575  H2  HOH B 185       3.803  11.314  32.650  1.00  0.00      B    H  
ATOM    576  O   HOH B 186      28.020  38.178  31.862  1.00  0.00      B    O  
ATOM    577  H1  HOH B 186      27.840  37.338  32.270  1.00  0.00      B    H  
ATOM    578  H2  HOH B 186      27.202  38.390  31.280  1.00  0.00      B    H  
ATOM    579  O   HOH B 187      15.849  13.246  13.647  1.00  0.00      B    O  
ATOM    580  H1  HOH B 187      15.996  13.929  14.429  1.00  0.00      B    H  
ATOM    581  H2  HOH B 187      16.525  12.545  13.647  1.00  0.00      B    H  
ATOM    582  O   HOH B 188      34.181   5.629  21.603  1.00  0.00      B    O  
ATOM    583  H1  HOH B 188      35.157   5.577  21.383  1.00  0.00      B    H  
ATOM    584  H2  HOH B 188      33.713   5.186  20.811  1.00  0.00      B    H  
ATOM    585  O   HOH B 189       8.444   4.237  22.791  1.00  0.00      B    O  
ATOM    586  H1  HOH B 189       7.923   3.675  22.052  1.00  0.00      B    H  
ATOM    587  H2  HOH B 189       7.744   4.630  23.422  1.00  0.00      B    H  
ATOM    588  O   HOH B 190      18.565  -0.209  22.901  1.00  0.00      B    O  
ATOM    589  H1  HOH B 190      19.411   0.296  23.196  1.00  0.00      B    H  
ATOM    590  H2  HOH B 190      17.865   0.439  23.202  1.00  0.00      B    H  
ATOM    591  O   HOH B 191      35.052  38.988  17.879  1.00  0.00      B    O  
ATOM    592  H1  HOH B 191      34.970  39.313  16.893  1.00  0.00      B    H  
ATOM    593  H2  HOH B 191      35.812  38.263  17.947  1.00  0.00      B    H  
ATOM    594  O   HOH B 192      21.914  20.997  13.953  1.00  0.00      B    O  
ATOM    595  H1  HOH B 192      21.015  20.890  14.443  1.00  0.00      B    H  
ATOM    596  H2  HOH B 192      22.645  20.790  14.627  1.00  0.00      B    H  
ATOM    597  O   HOH B 193       2.487  27.580   9.557  1.00  0.00      B    O  
ATOM    598  H1  HOH B 193       2.846  28.097  10.364  1.00  0.00      B    H  
ATOM    599  H2  HOH B 193       3.036  27.870   8.821  1.00  0.00      B    H  
ATOM    600  O   HOH B 194      25.543  38.310  30.850  1.00  0.00      B    O  
ATOM    601  H1  HOH B 194      24.589  38.583  31.098  1.00  0.00      B    H  
ATOM    602  H2  HOH B 194      25.603  37.520  30.241  1.00  0.00      B    H  
ATOM    603  O   HOH B 195       2.591  27.228  16.073  1.00  0.00      B    O  
ATOM    604  H1  HOH B 195       3.313  26.546  16.253  1.00  0.00      B    H  
ATOM    605  H2  HOH B 195       3.101  28.068  15.801  1.00  0.00      B    H  
ATOM    606  O   HOH B 196      28.749  37.556   7.675  1.00  0.00      B    O  
ATOM    607  H1  HOH B 196      28.673  36.822   8.329  1.00  0.00      B    H  
ATOM    608  H2  HOH B 196      29.482  37.332   6.985  1.00  0.00      B    H  
ATOM    609  O   HOH B 197      17.415  31.993  37.085  1.00  0.00      B    O  
ATOM    610  H1  HOH B 197      16.580  31.715  37.654  1.00  0.00      B    H  
ATOM    611  H2  HOH B 197      17.159  32.588  36.273  1.00  0.00      B    H  
ATOM    612  O   HOH B 198       5.774   9.680   0.523  1.00  0.00      B    O  
ATOM    613  H1  HOH B 198       6.717   9.470   0.838  1.00  0.00      B    H  
ATOM    614  H2  HOH B 198       5.619   9.112  -0.279  1.00  0.00      B    H  
ATOM    615  O   HOH B 199      30.511  19.654  26.263  1.00  0.00      B    O  
ATOM    616  H1  HOH B 199      30.957  19.077  26.981  1.00  0.00      B    H  
ATOM    617  H2  HOH B 199      31.256  19.908  25.649  1.00  0.00      B    H  
ATOM    618  O   HOH B 200      19.301  11.367  24.648  1.00  0.00      B    O  
ATOM    619  H1  HOH B 200      19.897  10.516  24.664  1.00  0.00      B    H  
ATOM    620  H2  HOH B 200      18.369  11.066  24.935  1.00  0.00      B    H  
ATOM    621  O   HOH B 201       5.280  19.201  37.426  1.00  0.00      B    O  
ATOM    622  H1  HOH B 201       4.285  19.337  37.618  1.00  0.00      B    H  
ATOM    623  H2  HOH B 201       5.492  18.159  37.688  1.00  0.00      B    H  
ATOM    624  O   HOH B 202      36.172   1.177  28.900  1.00  0.00      B    O  
ATOM    625  H1  HOH B 202      35.462   0.477  29.155  1.00  0.00      B    H  
ATOM    626  H2  HOH B 202      36.796   1.222  29.742  1.00  0.00      B    H  
ATOM    627  O   HOH B 203      37.757  36.931  33.547  1.00  0.00      B    O  
ATOM    628  H1  HOH B 203      37.547  36.239  34.288  1.00  0.00      B    H  
ATOM    629  H2  HOH B 203      38.267  36.376  32.842  1.00  0.00      B    H  
ATOM    630  O   HOH B 204       0.451   0.556  18.042  1.00  0.00      B    O  
ATOM    631  H1  HOH B 204      -0.142   0.374  17.236  1.00  0.00      B    H  
ATOM    632  H2  HOH B 204       1.253  -0.098  17.952  1.00  0.00      B    H  
ATOM    633  O   HOH B 205      26.787  27.742   4.944  1.00  0.00      B    O  
ATOM    634  H1  HOH B 205      26.137  28.469   4.634  1.00  0.00      B    H  
ATOM    635  H2  HOH B 205      27.613  27.901   4.388  1.00  0.00      B    H  
ATOM    636  O   HOH B 206       3.478   4.264  17.819  1.00  0.00      B    O  
ATOM    637  H1  HOH B 206       4.105   4.197  18.630  1.00  0.00      B    H  
ATOM    638  H2  HOH B 206       3.908   4.876  17.135  1.00  0.00      B    H  
ATOM    639  O   HOH B 207      12.249  25.517  25.943  1.00  0.00      B    O  
ATOM    640  H1  HOH B 207      12.484  25.400  26.893  1.00  0.00      B    H  
ATOM    641  H2  HOH B 207      13.089  25.802  25.460  1.00  0.00      B    H  
ATOM    642  O   HOH B 208      15.909  14.742  15.889  1.00  0.00      B    O  
ATOM    643  H1  HOH B 208      16.277  14.879  16.831  1.00  0.00      B    H  
ATOM    644  H2  HOH B 208      15.163  15.406  15.779  1.00  0.00      B    H  
ATOM    645  O   HOH B 209      30.763  36.601  36.305  1.00  0.00      B    O  
ATOM    646  H1  HOH B 209      30.829  35.962  35.540  1.00  0.00      B    H  
ATOM    647  H2  HOH B 209      31.450  37.334  36.189  1.00  0.00      B    H  
ATOM    648  O   HOH B 210       0.949  37.310  31.912  1.00  0.00      B    O  
ATOM    649  H1  HOH B 210       0.478  37.987  32.504  1.00  0.00      B    H  
ATOM    650  H2  HOH B 210       0.676  37.514  30.900  1.00  0.00      B    H  
ATOM    651  O   HOH B 211      23.532  38.347   0.461  1.00  0.00      B    O  
ATOM    652  H1  HOH B 211      23.388  39.178   1.075  1.00  0.00      B    H  
ATOM    653  H2  HOH B 211      23.132  37.493   0.845  1.00  0.00      B    H  
ATOM    654  O   HOH B 212       3.613  24.419  13.998  1.00  0.00      B    O  
ATOM    655  H1  HOH B 212       2.927  24.278  14.748  1.00  0.00      B    H  
ATOM    656  H2  HOH B 212       3.089  24.208  13.150  1.00  0.00      B    H  
ATOM    657  O   HOH B 213      32.420  32.487  28.928  1.00  0.00      B    O  
ATOM    658  H1  HOH B 213      31.810  32.576  29.725  1.00  0.00      B    H  
ATOM    659  H2  HOH B 213      33.308  32.940  29.094  1.00  0.00      B    H  
ATOM    660  O   HOH B 214       5.172  16.838   8.072  1.00  0.00      B    O  
ATOM    661  H1  HOH B 214       4.823  16.216   8.765  1.00  0.00      B    H  
ATOM    662  H2  HOH B 214       5.474  16.328   7.286  1.00  0.00      B    H  
ATOM    663  O   HOH B 215      35.487  18.347  22.158  1.00  0.00      B    O  
ATOM    664  H1  HOH B 215      34.547  18.035  22.216  1.00  0.00      B    H  
ATOM    665  H2  HOH B 215      36.105  17.517  22.045  1.00  0.00      B    H  
ATOM    666  O   HOH B 216      36.762  32.483  32.852  1.00  0.00      B    O  
ATOM    667  H1  HOH B 216      37.367  33.242  33.212  1.00  0.00      B    H  
ATOM    668  H2  HOH B 216      35.799  32.753  32.690  1.00  0.00      B    H  
ATOM    669  O   HOH B 217      33.999   9.554  24.434  1.00  0.00      B    O  
ATOM    670  H1  HOH B 217      33.589   9.777  23.513  1.00  0.00      B    H  
ATOM    671  H2  HOH B 217      34.348  10.327  24.906  1.00  0.00      B    H  
ATOM    672  O   HOH B 218      24.946  27.211  11.134  1.00  0.00      B    O  
ATOM    673  H1  HOH B 218      25.109  26.549  10.425  1.00  0.00      B    H  
ATOM    674  H2  HOH B 218      24.554  26.756  11.973  1.00  0.00      B    H  
ATOM    675  O   HOH B 219       7.935  19.709  38.357  1.00  0.00      B    O  
ATOM    676  H1  HOH B 219       7.925  20.568  38.918  1.00  0.00      B    H  
ATOM    677  H2  HOH B 219       6.943  19.659  38.016  1.00  0.00      B    H  
ATOM    678  O   HOH B 220      11.595  38.753  36.434  1.00  0.00      B    O  
ATOM    679  H1  HOH B 220      11.094  38.676  35.555  1.00  0.00      B    H  
ATOM    680  H2  HOH B 220      11.266  37.951  36.915  1.00  0.00      B    H  
ATOM    681  O   HOH B 221      11.466  38.338   6.715  1.00  0.00      B    O  
ATOM    682  H1  HOH B 221      10.552  38.891   6.691  1.00  0.00      B    H  
ATOM    683  H2  HOH B 221      11.300  37.463   6.227  1.00  0.00      B    H  
ATOM    684  O   HOH B 222      18.660  12.190   6.148  1.00  0.00      B    O  
ATOM    685  H1  HOH B 222      18.654  12.405   7.160  1.00  0.00      B    H  
ATOM    686  H2  HOH B 222      19.504  11.678   5.993  1.00  0.00      B    H  
ATOM    687  O   HOH B 223      13.088  29.593  37.115  1.00  0.00      B    O  
ATOM    688  H1  HOH B 223      12.234  30.085  37.292  1.00  0.00      B    H  
ATOM    689  H2  HOH B 223      12.825  28.595  37.066  1.00  0.00      B    H  
ATOM    690  O   HOH B 224      26.740  31.441   9.965  1.00  0.00      B    O  
ATOM    691  H1  HOH B 224      26.913  32.395  10.289  1.00  0.00      B    H  
ATOM    692  H2  HOH B 224      25.816  31.103  10.150  1.00  0.00      B    H  
ATOM    693  O   HOH B 225       5.832  30.378  14.658  1.00  0.00      B    O  
ATOM    694  H1  HOH B 225       4.953  30.168  15.022  1.00  0.00      B    H  
ATOM    695  H2  HOH B 225       6.508  30.217  15.351  1.00  0.00      B    H  
ATOM    696  O   HOH B 226      12.399   5.670   9.097  1.00  0.00      B    O  
ATOM    697  H1  HOH B 226      12.861   4.956   8.521  1.00  0.00      B    H  
ATOM    698  H2  HOH B 226      12.831   6.558   8.928  1.00  0.00      B    H  
ATOM    699  O   HOH B 227       7.894  35.918  38.451  1.00  0.00      B    O  
ATOM    700  H1  HOH B 227       7.670  35.937  37.508  1.00  0.00      B    H  
ATOM    701  H2  HOH B 227       7.254  36.555  38.917  1.00  0.00      B    H  
ATOM    702  O   HOH B 228      19.838  35.434  15.523  1.00  0.00      B    O  
ATOM    703  H1  HOH B 228      19.032  35.079  16.054  1.00  0.00      B    H  
ATOM    704  H2  HOH B 228      20.314  34.701  15.068  1.00  0.00      B    H  
ATOM    705  O   HOH B 229      24.431   0.339  20.033  1.00  0.00      B    O  
ATOM    706  H1  HOH B 229      25.096   0.450  20.845  1.00  0.00      B    H  
ATOM    707  H2  HOH B 229      24.894   0.655  19.204  1.00  0.00      B    H  
ATOM    708  O   HOH B 230      17.689  28.084  15.763  1.00  0.00      B    O  
ATOM    709  H1  HOH B 230      18.567  28.242  16.326  1.00  0.00      B    H  
ATOM    710  H2  HOH B 230      16.910  28.204  16.448  1.00  0.00      B    H  
ATOM    711  O   HOH B 231      25.325  17.953   4.219  1.00  0.00      B    O  
ATOM    712  H1  HOH B 231      24.940  17.895   3.270  1.00  0.00      B    H  
ATOM    713  H2  HOH B 231      24.869  18.729   4.656  1.00  0.00      B    H  
ATOM    714  O   HOH B 232      34.760  25.790  16.615  1.00  0.00      B    O  
ATOM    715  H1  HOH B 232      34.753  26.802  16.879  1.00  0.00      B    H  
ATOM    716  H2  HOH B 232      34.836  25.285  17.470  1.00  0.00      B    H  
ATOM    717  O   HOH B 233      20.891  13.700  35.541  1.00  0.00      B    O  
ATOM    718  H1  HOH B 233      21.504  12.913  35.348  1.00  0.00      B    H  
ATOM    719  H2  HOH B 233      21.461  14.512  35.841  1.00  0.00      B    H  
ATOM    720  O   HOH B 234      23.783  38.158   9.320  1.00  0.00      B    O  
ATOM    721  H1  HOH B 234      24.275  38.005  10.197  1.00  0.00      B    H  
ATOM    722  H2  HOH B 234      22.884  37.683   9.401  1.00  0.00      B    H  
ATOM    723  O   HOH B 235      23.738  37.184   3.898  1.00  0.00      B    O  
ATOM    724  H1  HOH B 235      24.205  36.578   3.245  1.00  0.00      B    H  
ATOM    725  H2  HOH B 235      24.281  38.023   3.977  1.00  0.00      B    H  
ATOM    726  O   HOH B 236      11.389   8.394  22.118  1.00  0.00      B    O  
ATOM    727  H1  HOH B 236      10.714   8.177  21.396  1.00  0.00      B    H  
ATOM    728  H2  HOH B 236      12.295   8.026  21.861  1.00  0.00      B    H  
ATOM    729  O   HOH B 237       6.502  35.881  29.023  1.00  0.00      B    O  
ATOM    730  H1  HOH B 237       5.633  36.438  29.235  1.00  0.00      B    H  
ATOM    731  H2  HOH B 237       6.910  35.513  29.889  1.00  0.00      B    H  
ATOM    732  O   HOH B 238       2.896   4.412  32.923  1.00  0.00      B    O  
ATOM    733  H1  HOH B 238       1.901   4.215  32.747  1.00  0.00      B    H  
ATOM    734  H2  HOH B 238       3.328   4.777  32.101  1.00  0.00      B    H  
ATOM    735  O   HOH B 239      37.870  13.521  24.222  1.00  0.00      B    O  
ATOM    736  H1  HOH B 239      38.168  14.468  24.095  1.00  0.00      B    H  
ATOM    737  H2  HOH B 239      38.102  12.966  23.383  1.00  0.00      B    H  
ATOM    738  O   HOH B 240       6.957  37.823  27.170  1.00  0.00      B    O  
ATOM    739  H1  HOH B 240       6.379  37.113  27.616  1.00  0.00      B    H  
ATOM    740  H2  HOH B 240       7.824  37.724  27.617  1.00  0.00      B    H  
ATOM    741  O   HOH B 241       8.297  22.784   9.280  1.00  0.00      B    O  
ATOM    742  H1  HOH B 241       8.818  23.428   8.701  1.00  0.00      B    H  
ATOM    743  H2  HOH B 241       8.108  21.975   8.773  1.00  0.00      B    H  
ATOM    744  O   HOH B 242      19.946   5.102   8.876  1.00  0.00      B    O  
ATOM    745  H1  HOH B 242      20.752   5.342   8.271  1.00  0.00      B    H  
ATOM    746  H2  HOH B 242      20.197   4.225   9.307  1.00  0.00      B    H  
ATOM    747  O   HOH B 243       5.047   7.010  29.872  1.00  0.00      B    O  
ATOM    748  H1  HOH B 243       4.722   6.866  28.922  1.00  0.00      B    H  
ATOM    749  H2  HOH B 243       5.489   7.987  29.822  1.00  0.00      B    H  
ATOM    750  O   HOH B 244      38.933  39.428   5.427  1.00  0.00      B    O  
ATOM    751  H1  HOH B 244      39.386  38.684   4.886  1.00  0.00      B    H  
ATOM    752  H2  HOH B 244      38.152  39.032   5.933  1.00  0.00      B    H  
ATOM    753  O   HOH B 245       0.585   6.044  24.748  1.00  0.00      B    O  
ATOM    754  H1  HOH B 245      -0.033   6.428  24.013  1.00  0.00      B    H  
ATOM    755  H2  HOH B 245       0.834   5.129  24.380  1.00  0.00      B    H  
ATOM    756  O   HOH B 246       5.610   0.491  18.396  1.00  0.00      B    O  
ATOM    757  H1  HOH B 246       5.026  -0.083  19.015  1.00  0.00      B    H  
ATOM    758  H2  HOH B 246       4.989   0.932  17.701  1.00  0.00      B    H  
ATOM    759  O   HOH B 247       4.276  19.227  25.394  1.00  0.00      B    O  
ATOM    760  H1  HOH B 247       3.904  18.650  24.606  1.00  0.00      B    H  
ATOM    761  H2  HOH B 247       3.463  19.775  25.767  1.00  0.00      B    H  
ATOM    762  O   HOH B 248       2.227  15.613  37.282  1.00  0.00      B    O  
ATOM    763  H1  HOH B 248       2.482  15.483  38.281  1.00  0.00      B    H  
ATOM    764  H2  HOH B 248       2.468  14.672  36.898  1.00  0.00      B    H  
ATOM    765  O   HOH B 249      12.630   0.200  18.307  1.00  0.00      B    O  
ATOM    766  H1  HOH B 249      12.153   0.087  19.167  1.00  0.00      B    H  
ATOM    767  H2  HOH B 249      13.017   1.108  18.328  1.00  0.00      B    H  
ATOM    768  O   HOH B 250      12.643   7.295  17.474  1.00  0.00      B    O  
ATOM    769  H1  HOH B 250      11.686   7.313  17.128  1.00  0.00      B    H  
ATOM    770  H2  HOH B 250      12.837   6.310  17.440  1.00  0.00      B    H  
ATOM    771  O   HOH B 251      18.274  15.788  11.802  1.00  0.00      B    O  
ATOM    772  H1  HOH B 251      17.705  16.509  12.212  1.00  0.00      B    H  
ATOM    773  H2  HOH B 251      18.902  15.464  12.543  1.00  0.00      B    H  
ATOM    774  O   HOH B 252       0.860  30.706  17.862  1.00  0.00      B    O  
ATOM    775  H1  HOH B 252       1.465  29.900  18.148  1.00  0.00      B    H  
ATOM    776  H2  HOH B 252       0.423  30.344  17.008  1.00  0.00      B    H  
ATOM    777  O   HOH B 253      11.304  27.279  37.468  1.00  0.00      B    O  
ATOM    778  H1  HOH B 253      11.009  26.418  37.059  1.00  0.00      B    H  
ATOM    779  H2  HOH B 253      10.823  27.451  38.342  1.00  0.00      B    H  
ATOM    780  O   HOH B 254      15.441  10.630   3.097  1.00  0.00      B    O  
ATOM    781  H1  HOH B 254      14.417  10.462   2.991  1.00  0.00      B    H  
ATOM    782  H2  HOH B 254      15.669  11.332   2.496  1.00  0.00      B    H  
ATOM    783  O   HOH B 255       3.721  23.428  31.390  1.00  0.00      B    O  
ATOM    784  H1  HOH B 255       3.008  23.725  30.747  1.00  0.00      B    H  
ATOM    785  H2  HOH B 255       4.588  23.575  30.957  1.00  0.00      B    H  
ATOM    786  O   HOH B 256      20.584  16.246  22.145  1.00  0.00      B    O  
ATOM    787  H1  HOH B 256      20.993  15.331  22.268  1.00  0.00      B    H  
ATOM    788  H2  HOH B 256      21.296  16.913  21.913  1.00  0.00      B    H  
ATOM    789  O   HOH B 257      28.005  19.386  13.247  1.00  0.00      B    O  
ATOM    790  H1  HOH B 257      28.657  20.130  13.351  1.00  0.00      B    H  
ATOM    791  H2  HOH B 257      28.479  18.460  13.428  1.00  0.00      B    H  
ATOM    792  O   HOH B 258      27.435   8.485   6.170  1.00  0.00      B    O  
ATOM    793  H1  HOH B 258      26.992   8.831   5.296  1.00  0.00      B    H  
ATOM    794  H2  HOH B 258      28.002   9.272   6.454  1.00  0.00      B    H  
ATOM    795  O   HOH B 259      25.262  31.603  19.675  1.00  0.00      B    O  
ATOM    796  H1  HOH B 259      24.910  30.954  20.295  1.00  0.00      B    H  
ATOM    797  H2  HOH B 259      24.527  31.734  18.936  1.00  0.00      B    H  
ATOM    798  O   HOH B 260       1.643   3.342   3.902  1.00  0.00      B    O  
ATOM    799  H1  HOH B 260       2.283   2.713   4.391  1.00  0.00      B    H  
ATOM    800  H2  HOH B 260       2.062   4.251   3.869  1.00  0.00      B    H  
ATOM    801  O   HOH B 261       3.686   5.758  37.657  1.00  0.00      B    O  
ATOM    802  H1  HOH B 261       3.979   5.950  36.762  1.00  0.00      B    H  
ATOM    803  H2  HOH B 261       3.152   4.889  37.600  1.00  0.00      B    H  
ATOM    804  O   HOH B 262       3.508  10.201  27.338  1.00  0.00      B    O  
ATOM    805  H1  HOH B 262       4.534  10.120  27.396  1.00  0.00      B    H  
ATOM    806  H2  HOH B 262       3.159   9.301  26.947  1.00  0.00      B    H  
ATOM    807  O   HOH B 263      12.332  33.694   8.285  1.00  0.00      B    O  
ATOM    808  H1  HOH B 263      12.316  33.255   9.096  1.00  0.00      B    H  
ATOM    809  H2  HOH B 263      11.484  34.267   8.275  1.00  0.00      B    H  
ATOM    810  O   HOH B 264      24.244  25.468  27.450  1.00  0.00      B    O  
ATOM    811  H1  HOH B 264      23.954  24.687  27.991  1.00  0.00      B    H  
ATOM    812  H2  HOH B 264      23.399  25.823  27.017  1.00  0.00      B    H  
ATOM    813  O   HOH B 265      24.822   0.378  25.022  1.00  0.00      B    O  
ATOM    814  H1  HOH B 265      24.915   1.274  25.425  1.00  0.00      B    H  
ATOM    815  H2  HOH B 265      25.035  -0.298  25.786  1.00  0.00      B    H  
ATOM    816  O   HOH B 266      23.516  34.780  32.640  1.00  0.00      B    O  
ATOM    817  H1  HOH B 266      23.238  35.645  33.034  1.00  0.00      B    H  
ATOM    818  H2  HOH B 266      23.626  34.882  31.654  1.00  0.00      B    H  
ATOM    819  O   HOH B 267       9.320  36.612  22.177  1.00  0.00      B    O  
ATOM    820  H1  HOH B 267       8.379  36.915  21.872  1.00  0.00      B    H  
ATOM    821  H2  HOH B 267       9.555  35.747  21.645  1.00  0.00      B    H  
ATOM    822  O   HOH B 268      33.765   6.141  11.960  1.00  0.00      B    O  
ATOM    823  H1  HOH B 268      33.046   5.554  12.398  1.00  0.00      B    H  
ATOM    824  H2  HOH B 268      34.494   6.410  12.673  1.00  0.00      B    H  
ATOM    825  O   HOH B 269      22.716   7.194  30.284  1.00  0.00      B    O  
ATOM    826  H1  HOH B 269      22.538   7.417  31.260  1.00  0.00      B    H  
ATOM    827  H2  HOH B 269      22.953   6.269  30.134  1.00  0.00      B    H  
ATOM    828  O   HOH B 270      11.241  10.445  27.167  1.00  0.00      B    O  
ATOM    829  H1  HOH B 270      12.070  10.354  26.520  1.00  0.00      B    H  
ATOM    830  H2  HOH B 270      10.707   9.569  27.045  1.00  0.00      B    H  
ATOM    831  O   HOH B 271      36.523   4.446   4.638  1.00  0.00      B    O  
ATOM    832  H1  HOH B 271      37.253   3.804   4.718  1.00  0.00      B    H  
ATOM    833  H2  HOH B 271      36.491   4.968   5.553  1.00  0.00      B    H  
ATOM    834  O   HOH B 272       1.641  18.643  31.567  1.00  0.00      B    O  
ATOM    835  H1  HOH B 272       1.964  18.259  32.476  1.00  0.00      B    H  
ATOM    836  H2  HOH B 272       1.704  19.660  31.595  1.00  0.00      B    H  
ATOM    837  O   HOH B 273       3.700  35.782  16.981  1.00  0.00      B    O  
ATOM    838  H1  HOH B 273       4.431  35.778  16.273  1.00  0.00      B    H  
ATOM    839  H2  HOH B 273       3.559  34.753  17.199  1.00  0.00      B    H  
ATOM    840  O   HOH B 274      34.689  26.913   8.439  1.00  0.00      B    O  
ATOM    841  H1  HOH B 274      34.388  26.710   9.387  1.00  0.00      B    H  
ATOM    842  H2  HOH B 274      35.733  27.039   8.478  1.00  0.00      B    H  
ATOM    843  O   HOH B 275      20.862  11.081   5.110  1.00  0.00      B    O  
ATOM    844  H1  HOH B 275      21.078  10.150   5.331  1.00  0.00      B    H  
ATOM    845  H2  HOH B 275      21.160  11.245   4.091  1.00  0.00      B    H  
ATOM    846  O   HOH B 276       8.971  32.445   6.490  1.00  0.00      B    O  
ATOM    847  H1  HOH B 276       9.379  32.181   7.409  1.00  0.00      B    H  
ATOM    848  H2  HOH B 276       8.242  33.127   6.780  1.00  0.00      B    H  
ATOM    849  O   HOH B 277      25.613  32.612   4.002  1.00  0.00      B    O  
ATOM    850  H1  HOH B 277      24.985  33.324   4.331  1.00  0.00      B    H  
ATOM    851  H2  HOH B 277      26.556  32.853   4.284  1.00  0.00      B    H  
ATOM    852  O   HOH B 278      32.737  28.316  36.703  1.00  0.00      B    O  
ATOM    853  H1  HOH B 278      32.180  28.811  37.420  1.00  0.00      B    H  
ATOM    854  H2  HOH B 278      32.694  27.334  36.870  1.00  0.00      B    H  
ATOM    855  O   HOH B 279       7.829  27.892  10.464  1.00  0.00      B    O  
ATOM    856  H1  HOH B 279       7.275  28.120  11.319  1.00  0.00      B    H  
ATOM    857  H2  HOH B 279       8.729  27.686  10.786  1.00  0.00      B    H  
ATOM    858  O   HOH B 280      31.019  12.984  35.292  1.00  0.00      B    O  
ATOM    859  H1  HOH B 280      31.371  12.369  34.580  1.00  0.00      B    H  
ATOM    860  H2  HOH B 280      31.811  13.483  35.629  1.00  0.00      B    H  
ATOM    861  O   HOH B 281      24.563  26.042   1.581  1.00  0.00      B    O  
ATOM    862  H1  HOH B 281      24.925  25.140   1.232  1.00  0.00      B    H  
ATOM    863  H2  HOH B 281      25.245  26.830   1.467  1.00  0.00      B    H  
ATOM    864  O   HOH B 282      34.877  35.560  15.896  1.00  0.00      B    O  
ATOM    865  H1  HOH B 282      34.725  35.070  14.991  1.00  0.00      B    H  
ATOM    866  H2  HOH B 282      34.905  34.861  16.648  1.00  0.00      B    H  
ATOM    867  O   HOH B 283      29.291  20.094   9.180  1.00  0.00      B    O  
ATOM    868  H1  HOH B 283      29.870  20.631   9.826  1.00  0.00      B    H  
ATOM    869  H2  HOH B 283      29.829  19.244   8.937  1.00  0.00      B    H  
ATOM    870  O   HOH B 284      16.264  16.000   2.257  1.00  0.00      B    O  
ATOM    871  H1  HOH B 284      16.977  16.514   1.808  1.00  0.00      B    H  
ATOM    872  H2  HOH B 284      16.320  16.190   3.231  1.00  0.00      B    H  
ATOM    873  O   HOH B 285       2.110   8.041  12.976  1.00  0.00      B    O  
ATOM    874  H1  HOH B 285       2.181   8.144  11.945  1.00  0.00      B    H  
ATOM    875  H2  HOH B 285       2.254   7.053  13.306  1.00  0.00      B    H  
ATOM    876  O   HOH B 286      21.520  14.269  15.777  1.00  0.00      B    O  
ATOM    877  H1  HOH B 286      22.376  13.858  16.123  1.00  0.00      B    H  
ATOM    878  H2  HOH B 286      21.470  15.257  16.128  1.00  0.00      B    H  
ATOM    879  O   HOH B 287       8.580  38.496  35.785  1.00  0.00      B    O  
ATOM    880  H1  HOH B 287       7.740  38.825  35.284  1.00  0.00      B    H  
ATOM    881  H2  HOH B 287       9.104  39.407  35.987  1.00  0.00      B    H  
ATOM    882  O   HOH B 288      38.803  28.990   1.567  1.00  0.00      B    O  
ATOM    883  H1  HOH B 288      38.474  29.440   2.433  1.00  0.00      B    H  
ATOM    884  H2  HOH B 288      39.519  28.323   1.811  1.00  0.00      B    H  
ATOM    885  O   HOH B 289       8.421  33.295  27.410  1.00  0.00      B    O  
ATOM    886  H1  HOH B 289       8.434  32.654  28.202  1.00  0.00      B    H  
ATOM    887  H2  HOH B 289       7.881  32.902  26.661  1.00  0.00      B    H  
ATOM    888  O   HOH B 290      12.915  36.058  30.571  1.00  0.00      B    O  
ATOM    889  H1  HOH B 290      12.582  35.106  30.388  1.00  0.00      B    H  
ATOM    890  H2  HOH B 290      13.515  36.402  29.837  1.00  0.00      B    H  
ATOM    891  O   HOH B 291       0.452   5.794  19.820  1.00  0.00      B    O  
ATOM    892  H1  HOH B 291       1.249   6.321  20.225  1.00  0.00      B    H  
ATOM    893  H2  HOH B 291       0.638   4.836  19.924  1.00  0.00      B    H  
ATOM    894  O   HOH B 292      26.343  24.249   8.960  1.00  0.00      B    O  
ATOM    895  H1  HOH B 292      26.806  23.300   8.713  1.00  0.00      B    H  
ATOM    896  H2  HOH B 292      26.072  24.666   8.063  1.00  0.00      B    H  
ATOM    897  O   HOH B 293       0.344  32.587  36.464  1.00  0.00      B    O  
ATOM    898  H1  HOH B 293       0.520  31.838  37.053  1.00  0.00      B    H  
ATOM    899  H2  HOH B 293      -0.604  32.956  36.520  1.00  0.00      B    H  
ATOM    900  O   HOH B 294       6.613  19.575   3.597  1.00  0.00      B    O  
ATOM    901  H1  HOH B 294       7.498  19.348   4.109  1.00  0.00      B    H  
ATOM    902  H2  HOH B 294       6.308  18.738   3.089  1.00  0.00      B    H  
ATOM    903  O   HOH B 295      20.128   7.412  15.314  1.00  0.00      B    O  
ATOM    904  H1  HOH B 295      20.444   7.108  16.187  1.00  0.00      B    H  
ATOM    905  H2  HOH B 295      19.194   7.031  15.167  1.00  0.00      B    H  
ATOM    906  O   HOH B 296       3.598  15.761  30.267  1.00  0.00      B    O  
ATOM    907  H1  HOH B 296       4.560  15.530  30.019  1.00  0.00      B    H  
ATOM    908  H2  HOH B 296       3.178  14.978  30.811  1.00  0.00      B    H  
ATOM    909  O   HOH B 297      34.700  14.577  20.043  1.00  0.00      B    O  
ATOM    910  H1  HOH B 297      35.191  14.921  20.873  1.00  0.00      B    H  
ATOM    911  H2  HOH B 297      35.395  14.184  19.466  1.00  0.00      B    H  
ATOM    912  O   HOH B 298      14.511  18.538  34.649  1.00  0.00      B    O  
ATOM    913  H1  HOH B 298      13.790  18.119  35.176  1.00  0.00      B    H  
ATOM    914  H2  HOH B 298      15.054  17.753  34.253  1.00  0.00      B    H  
ATOM    915  O   HOH B 299      27.822  28.398  10.297  1.00  0.00      B    O  
ATOM    916  H1  HOH B 299      27.504  29.175  10.820  1.00  0.00      B    H  
ATOM    917  H2  HOH B 299      27.615  28.649   9.305  1.00  0.00      B    H  
ATOM    918  O   HOH B 300       1.978  14.302  21.713  1.00  0.00      B    O  
ATOM    919  H1  HOH B 300       2.704  14.535  21.058  1.00  0.00      B    H  
ATOM    920  H2  HOH B 300       2.313  14.320  22.647  1.00  0.00      B    H  
ATOM    921  O   HOH B 301      38.973  24.320   4.580  1.00  0.00      B    O  
ATOM    922  H1  HOH B 301      39.109  24.804   5.494  1.00  0.00      B    H  
ATOM    923  H2  HOH B 301      37.990  24.455   4.385  1.00  0.00      B    H  
ATOM    924  O   HOH B 302      10.947   4.980  29.997  1.00  0.00      B    O  
ATOM    925  H1  HOH B 302      10.386   4.505  29.291  1.00  0.00      B    H  
ATOM    926  H2  HOH B 302      11.704   5.427  29.533  1.00  0.00      B    H  
ATOM    927  O   HOH B 303      21.273   3.824  36.397  1.00  0.00      B    O  
ATOM    928  H1  HOH B 303      20.556   3.064  36.182  1.00  0.00      B    H  
ATOM    929  H2  HOH B 303      21.038   4.148  37.310  1.00  0.00      B    H  
ATOM    930  O   HOH B 304       9.726  15.981  22.130  1.00  0.00      B    O  
ATOM    931  H1  HOH B 304      10.266  16.837  22.350  1.00  0.00      B    H  
ATOM    932  H2  HOH B 304      10.068  15.275  22.745  1.00  0.00      B    H  
ATOM    933  O   HOH B 305       2.109  23.788  11.934  1.00  0.00      B    O  
ATOM    934  H1  HOH B 305       1.987  24.264  11.044  1.00  0.00      B    H  
ATOM    935  H2  HOH B 305       1.622  22.947  11.970  1.00  0.00      B    H  
ATOM    936  O   HOH B 306      28.929  15.657  17.690  1.00  0.00      B    O  
ATOM    937  H1  HOH B 306      29.124  16.614  17.311  1.00  0.00      B    H  
ATOM    938  H2  HOH B 306      29.191  15.056  16.955  1.00  0.00      B    H  
ATOM    939  O   HOH B 307      35.423  20.164  -0.095  1.00  0.00      B    O  
ATOM    940  H1  HOH B 307      35.518  19.199   0.145  1.00  0.00      B    H  
ATOM    941  H2  HOH B 307      34.739  20.557   0.594  1.00  0.00      B    H  
ATOM    942  O   HOH B 308       5.991  11.784  13.406  1.00  0.00      B    O  
ATOM    943  H1  HOH B 308       6.442  11.298  12.644  1.00  0.00      B    H  
ATOM    944  H2  HOH B 308       5.068  12.040  13.058  1.00  0.00      B    H  
ATOM    945  O   HOH B 309      36.435  37.748   1.720  1.00  0.00      B    O  
ATOM    946  H1  HOH B 309      36.834  38.500   1.201  1.00  0.00      B    H  
ATOM    947  H2  HOH B 309      35.532  37.476   1.345  1.00  0.00      B    H  
ATOM    948  O   HOH B 310      28.116   3.306  25.076  1.00  0.00      B    O  
ATOM    949  H1  HOH B 310      28.327   2.556  25.742  1.00  0.00      B    H  
ATOM    950  H2  HOH B 310      27.231   3.756  25.468  1.00  0.00      B    H  
ATOM    951  O   HOH B 311      20.785  38.005  38.117  1.00  0.00      B    O  
ATOM    952  H1  HOH B 311      21.688  38.163  38.424  1.00  0.00      B    H  
ATOM    953  H2  HOH B 311      20.431  37.224  38.655  1.00  0.00      B    H  
ATOM    954  O   HOH B 312       2.969   1.138   4.731  1.00  0.00      B    O  
ATOM    955  H1  HOH B 312       3.304   0.842   5.618  1.00  0.00      B    H  
ATOM    956  H2  HOH B 312       3.601   0.822   4.066  1.00  0.00      B    H  
ATOM    957  O   HOH B 313      11.537  15.029   6.354  1.00  0.00      B    O  
ATOM    958  H1  HOH B 313      11.731  15.233   7.351  1.00  0.00      B    H  
ATOM    959  H2  HOH B 313      12.104  14.184   6.085  1.00  0.00      B    H  
ATOM    960  O   HOH B 314       8.626  19.168  13.534  1.00  0.00      B    O  
ATOM    961  H1  HOH B 314       8.073  18.608  12.888  1.00  0.00      B    H  
ATOM    962  H2  HOH B 314       8.781  18.645  14.378  1.00  0.00      B    H  
ATOM    963  O   HOH B 315      18.033  12.989   8.677  1.00  0.00      B    O  
ATOM    964  H1  HOH B 315      18.867  13.031   9.210  1.00  0.00      B    H  
ATOM    965  H2  HOH B 315      17.340  13.453   9.238  1.00  0.00      B    H  
ATOM    966  O   HOH B 316       8.603   3.389  27.223  1.00  0.00      B    O  
ATOM    967  H1  HOH B 316       8.786   3.309  28.182  1.00  0.00      B    H  
ATOM    968  H2  HOH B 316       8.066   2.638  26.923  1.00  0.00      B    H  
ATOM    969  O   HOH B 317      21.946  37.094  12.097  1.00  0.00      B    O  
ATOM    970  H1  HOH B 317      22.720  37.417  12.583  1.00  0.00      B    H  
ATOM    971  H2  HOH B 317      21.124  37.145  12.682  1.00  0.00      B    H  
ATOM    972  O   HOH B 318      36.475  38.503  23.346  1.00  0.00      B    O  
ATOM    973  H1  HOH B 318      37.020  37.676  23.594  1.00  0.00      B    H  
ATOM    974  H2  HOH B 318      36.446  39.171  24.090  1.00  0.00      B    H  
ATOM    975  O   HOH B 319      38.237  27.279  21.975  1.00  0.00      B    O  
ATOM    976  H1  HOH B 319      38.634  26.580  21.303  1.00  0.00      B    H  
ATOM    977  H2  HOH B 319      37.429  26.856  22.442  1.00  0.00      B    H  
ATOM    978  O   HOH B 320      11.462   6.633  34.921  1.00  0.00      B    O  
ATOM    979  H1  HOH B 320      11.729   6.272  35.842  1.00  0.00      B    H  
ATOM    980  H2  HOH B 320      12.374   6.972  34.643  1.00  0.00      B    H  
ATOM    981  O   HOH B 321       4.464  39.193  27.175  1.00  0.00      B    O  
ATOM    982  H1  HOH B 321       5.448  38.966  27.379  1.00  0.00      B    H  
ATOM    983  H2  HOH B 321       4.355  39.162  26.135  1.00  0.00      B    H  
ATOM    984  O   HOH B 322       9.965  29.266  30.537  1.00  0.00      B    O  
ATOM    985  H1  HOH B 322      10.910  28.898  30.248  1.00  0.00      B    H  
ATOM    986  H2  HOH B 322       9.264  28.908  29.908  1.00  0.00      B    H  
ATOM    987  O   HOH B 323       9.127  10.785  13.924  1.00  0.00      B    O  
ATOM    988  H1  HOH B 323       9.925  10.092  13.990  1.00  0.00      B    H  
ATOM    989  H2  HOH B 323       8.660  10.648  13.041  1.00  0.00      B    H  
ATOM    990  O   HOH B 324      22.454   2.422   9.435  1.00  0.00      B    O  
ATOM    991  H1  HOH B 324      21.459   2.368   9.711  1.00  0.00      B    H  
ATOM    992  H2  HOH B 324      22.536   2.122   8.485  1.00  0.00      B    H  
ATOM    993  O   HOH B 325      28.519  15.162   0.163  1.00  0.00      B    O  
ATOM    994  H1  HOH B 325      29.346  15.317  -0.350  1.00  0.00      B    H  
ATOM    995  H2  HOH B 325      28.815  15.002   1.179  1.00  0.00      B    H  
ATOM    996  O   HOH B 326      28.519  10.473  25.312  1.00  0.00      B    O  
ATOM    997  H1  HOH B 326      28.972  10.038  24.522  1.00  0.00      B    H  
ATOM    998  H2  HOH B 326      28.622   9.827  26.082  1.00  0.00      B    H  
ATOM    999  O   HOH B 327      15.122  23.642  24.701  1.00  0.00      B    O  
ATOM   1000  H1  HOH B 327      16.075  23.549  24.321  1.00  0.00      B    H  
ATOM   1001  H2  HOH B 327      14.957  23.065  25.481  1.00  0.00      B    H  
ATOM   1002  O   HOH B 328       4.473  30.108  26.756  1.00  0.00      B    O  
ATOM   1003  H1  HOH B 328       3.846  30.630  26.137  1.00  0.00      B    H  
ATOM   1004  H2  HOH B 328       4.535  29.149  26.412  1.00  0.00      B    H  
ATOM   1005  O   HOH B 329      34.937  10.247   8.958  1.00  0.00      B    O  
ATOM   1006  H1  HOH B 329      34.608  10.682   9.798  1.00  0.00      B    H  
ATOM   1007  H2  HOH B 329      35.684   9.546   9.088  1.00  0.00      B    H  
ATOM   1008  O   HOH B 330      31.171   2.942   3.151  1.00  0.00      B    O  
ATOM   1009  H1  HOH B 330      31.219   2.640   2.175  1.00  0.00      B    H  
ATOM   1010  H2  HOH B 330      31.063   2.086   3.723  1.00  0.00      B    H  
ATOM   1011  O   HOH B 331       2.195  34.860  32.223  1.00  0.00      B    O  
ATOM   1012  H1  HOH B 331       1.777  34.592  33.068  1.00  0.00      B    H  
ATOM   1013  H2  HOH B 331       1.820  35.743  31.926  1.00  0.00      B    H  
ATOM   1014  O   HOH B 332      17.930  33.501  12.031  1.00  0.00      B    O  
ATOM   1015  H1  HOH B 332      17.824  33.797  10.995  1.00  0.00      B    H  
ATOM   1016  H2  HOH B 332      18.892  33.150  12.128  1.00  0.00      B    H  
ATOM   1017  O   HOH B 333       0.088   2.484   7.873  1.00  0.00      B    O  
ATOM   1018  H1  HOH B 333       0.412   1.550   8.052  1.00  0.00      B    H  
ATOM   1019  H2  HOH B 333       0.037   2.720   6.830  1.00  0.00      B    H  
ATOM   1020  O   HOH B 334       7.800  30.493  16.694  1.00  0.00      B    O  
ATOM   1021  H1  HOH B 334       8.290  31.340  16.910  1.00  0.00      B    H  
ATOM   1022  H2  HOH B 334       8.408  29.728  16.998  1.00  0.00      B    H  
ATOM   1023  O   HOH B 335      31.627   7.860  10.911  1.00  0.00      B    O  
ATOM   1024  H1  HOH B 335      30.731   7.469  10.917  1.00  0.00      B    H  
ATOM   1025  H2  HOH B 335      32.291   7.126  11.308  1.00  0.00      B    H  
ATOM   1026  O   HOH B 336      37.471   7.799  28.869  1.00  0.00      B    O  
ATOM   1027  H1  HOH B 336      37.004   7.965  29.822  1.00  0.00      B    H  
ATOM   1028  H2  HOH B 336      36.822   8.004  28.057  1.00  0.00      B    H  
ATOM   1029  O   HOH B 337      36.464  17.839   1.558  1.00  0.00      B    O  
ATOM   1030  H1  HOH B 337      35.812  17.597   2.283  1.00  0.00      B    H  
ATOM   1031  H2  HOH B 337      37.043  18.575   1.940  1.00  0.00      B    H  
ATOM   1032  O   HOH B 338      20.300  35.113   4.046  1.00  0.00      B    O  
ATOM   1033  H1  HOH B 338      20.415  36.078   4.370  1.00  0.00      B    H  
ATOM   1034  H2  HOH B 338      19.437  34.998   3.534  1.00  0.00      B    H  
ATOM   1035  O   HOH B 339      18.965  26.310   6.049  1.00  0.00      B    O  
ATOM   1036  H1  HOH B 339      18.562  26.744   5.260  1.00  0.00      B    H  
ATOM   1037  H2  HOH B 339      19.969  26.412   6.036  1.00  0.00      B    H  
ATOM   1038  O   HOH B 340      27.705   9.434  10.748  1.00  0.00      B    O  
ATOM   1039  H1  HOH B 340      27.948   8.524  10.462  1.00  0.00      B    H  
ATOM   1040  H2  HOH B 340      26.772   9.635  10.410  1.00  0.00      B    H  
ATOM   1041  O   HOH B 341       5.732  13.177  20.461  1.00  0.00      B    O  
ATOM   1042  H1  HOH B 341       5.993  13.812  21.198  1.00  0.00      B    H  
ATOM   1043  H2  HOH B 341       6.578  12.736  20.175  1.00  0.00      B    H  
ATOM   1044  O   HOH B 342      11.202   0.812  11.818  1.00  0.00      B    O  
ATOM   1045  H1  HOH B 342      11.518   0.512  12.749  1.00  0.00      B    H  
ATOM   1046  H2  HOH B 342      11.258   0.052  11.125  1.00  0.00      B    H  
ATOM   1047  O   HOH B 343      14.088  22.291  26.794  1.00  0.00      B    O  
ATOM   1048  H1  HOH B 343      14.383  21.958  27.752  1.00  0.00      B    H  
ATOM   1049  H2  HOH B 343      13.087  22.262  26.831  1.00  0.00      B    H  
ATOM   1050  O   HOH B 344      13.741   5.513  32.846  1.00  0.00      B    O  
ATOM   1051  H1  HOH B 344      13.189   4.703  32.688  1.00  0.00      B    H  
ATOM   1052  H2  HOH B 344      14.164   5.782  31.960  1.00  0.00      B    H  
ATOM   1053  O   HOH B 345      27.446  20.746   5.166  1.00  0.00      B    O  
ATOM   1054  H1  HOH B 345      26.558  21.043   5.634  1.00  0.00      B    H  
ATOM   1055  H2  HOH B 345      27.220  20.262   4.284  1.00  0.00      B    H  
ATOM   1056  O   HOH B 346      19.840  25.333  35.828  1.00  0.00      B    O  
ATOM   1057  H1  HOH B 346      20.662  24.888  36.241  1.00  0.00      B    H  
ATOM   1058  H2  HOH B 346      19.414  25.834  36.609  1.00  0.00      B    H  
ATOM   1059  O   HOH B 347       1.942  34.807  37.596  1.00  0.00      B    O  
ATOM   1060  H1  HOH B 347       1.240  34.153  37.450  1.00  0.00      B    H  
ATOM   1061  H2  HOH B 347       2.367  35.059  36.739  1.00  0.00      B    H  
ATOM   1062  O   HOH B 348      21.039  20.088  27.594  1.00  0.00      B    O  
ATOM   1063  H1  HOH B 348      20.667  20.688  28.317  1.00  0.00      B    H  
ATOM   1064  H2  HOH B 348      21.473  19.333  28.031  1.00  0.00      B    H  
ATOM   1065  O   HOH B 349       6.478  23.473  16.451  1.00  0.00      B    O  
ATOM   1066  H1  HOH B 349       6.929  22.569  16.719  1.00  0.00      B    H  
ATOM   1067  H2  HOH B 349       5.922  23.290  15.660  1.00  0.00      B    H  
ATOM   1068  O   HOH B 350       4.657  30.636   8.565  1.00  0.00      B    O  
ATOM   1069  H1  HOH B 350       5.596  30.604   8.880  1.00  0.00      B    H  
ATOM   1070  H2  HOH B 350       4.580  30.007   7.857  1.00  0.00      B    H  
ATOM   1071  O   HOH B 351       8.481   9.364   1.158  1.00  0.00      B    O  
ATOM   1072  H1  HOH B 351       8.641   9.797   2.036  1.00  0.00      B    H  
ATOM   1073  H2  HOH B 351       8.490   8.348   1.334  1.00  0.00      B    H  
ATOM   1074  O   HOH B 352       8.321   5.955  38.245  1.00  0.00      B    O  
ATOM   1075  H1  HOH B 352       7.748   6.562  37.667  1.00  0.00      B    H  
ATOM   1076  H2  HOH B 352       7.572   5.463  38.793  1.00  0.00      B    H  
ATOM   1077  O   HOH B 353      12.442   3.998  16.139  1.00  0.00      B    O  
ATOM   1078  H1  HOH B 353      11.694   4.385  15.625  1.00  0.00      B    H  
ATOM   1079  H2  HOH B 353      12.984   3.337  15.517  1.00  0.00      B    H  
ATOM   1080  O   HOH B 354      20.370  10.241  16.824  1.00  0.00      B    O  
ATOM   1081  H1  HOH B 354      20.469  10.913  17.594  1.00  0.00      B    H  
ATOM   1082  H2  HOH B 354      19.790   9.576  17.216  1.00  0.00      B    H  
ATOM   1083  O   HOH B 355      33.602  14.550   2.191  1.00  0.00      B    O  
ATOM   1084  H1  HOH B 355      33.427  15.468   2.591  1.00  0.00      B    H  
ATOM   1085  H2  HOH B 355      32.935  13.942   2.588  1.00  0.00      B    H  
ATOM   1086  O   HOH B 356       3.211  34.838  13.988  1.00  0.00      B    O  
ATOM   1087  H1  HOH B 356       3.462  34.387  13.115  1.00  0.00      B    H  
ATOM   1088  H2  HOH B 356       3.654  35.754  13.959  1.00  0.00      B    H  
ATOM   1089  O   HOH B 357      22.648   8.995  17.045  1.00  0.00      B    O  
ATOM   1090  H1  HOH B 357      21.772   9.484  16.890  1.00  0.00      B    H  
ATOM   1091  H2  HOH B 357      22.703   8.875  18.042  1.00  0.00      B    H  
ATOM   1092  O   HOH B 358      19.219   2.044  34.896  1.00  0.00      B    O  
ATOM   1093  H1  HOH B 358      18.537   1.290  34.896  1.00  0.00      B    H  
ATOM   1094  H2  HOH B 358      19.392   2.356  33.912  1.00  0.00      B    H  
ATOM   1095  O   HOH B 359      35.525  16.450   8.064  1.00  0.00      B    O  
ATOM   1096  H1  HOH B 359      35.032  16.204   8.881  1.00  0.00      B    H  
ATOM   1097  H2  HOH B 359      36.510  16.601   8.267  1.00  0.00      B    H  
ATOM   1098  O   HOH B 360      33.797   9.097  29.508  1.00  0.00      B    O  
ATOM   1099  H1  HOH B 360      34.444   8.758  28.808  1.00  0.00      B    H  
ATOM   1100  H2  HOH B 360      32.857   9.146  29.105  1.00  0.00      B    H  
ATOM   1101  O   HOH B 361      10.965  14.383  24.061  1.00  0.00      B    O  
ATOM   1102  H1  HOH B 361      11.472  13.547  23.827  1.00  0.00      B    H  
ATOM   1103  H2  HOH B 361      10.725  14.277  24.979  1.00  0.00      B    H  
ATOM   1104  O   HOH B 362       9.693  25.411  25.661  1.00  0.00      B    O  
ATOM   1105  H1  HOH B 362      10.730  25.475  25.899  1.00  0.00      B    H  
ATOM   1106  H2  HOH B 362       9.404  24.576  26.096  1.00  0.00      B    H  
ATOM   1107  O   HOH B 363      17.204   9.727   5.038  1.00  0.00      B    O  
ATOM   1108  H1  HOH B 363      17.397  10.435   5.719  1.00  0.00      B    H  
ATOM   1109  H2  HOH B 363      16.498  10.038   4.387  1.00  0.00      B    H  
ATOM   1110  O   HOH B 364      37.421  14.819   2.126  1.00  0.00      B    O  
ATOM   1111  H1  HOH B 364      37.024  13.922   2.313  1.00  0.00      B    H  
ATOM   1112  H2  HOH B 364      37.123  15.399   2.914  1.00  0.00      B    H  
ATOM   1113  O   HOH B 365      21.459  28.152  19.327  1.00  0.00      B    O  
ATOM   1114  H1  HOH B 365      21.012  27.664  20.062  1.00  0.00      B    H  
ATOM   1115  H2  HOH B 365      21.960  28.910  19.737  1.00  0.00      B    H  
ATOM   1116  O   HOH B 366      38.618  20.275  15.521  1.00  0.00      B    O  
ATOM   1117  H1  HOH B 366      39.614  19.996  15.499  1.00  0.00      B    H  
ATOM   1118  H2  HOH B 366      38.532  21.281  15.394  1.00  0.00      B    H  
ATOM   1119  O   HOH B 367       3.865   0.333   8.139  1.00  0.00      B    O  
ATOM   1120  H1  HOH B 367       3.446  -0.578   7.848  1.00  0.00      B    H  
ATOM   1121  H2  HOH B 367       3.269   0.646   8.873  1.00  0.00      B    H  
ATOM   1122  O   HOH B 368      27.026   4.851   5.919  1.00  0.00      B    O  
ATOM   1123  H1  HOH B 368      27.713   5.020   6.670  1.00  0.00      B    H  
ATOM   1124  H2  HOH B 368      27.199   5.637   5.221  1.00  0.00      B    H  
ATOM   1125  O   HOH B 369       0.051   3.117  12.010  1.00  0.00      B    O  
ATOM   1126  H1  HOH B 369       0.761   3.460  12.666  1.00  0.00      B    H  
ATOM   1127  H2  HOH B 369      -0.106   3.750  11.182  1.00  0.00      B    H  
ATOM   1128  O   HOH B 370      29.239  16.974  13.631  1.00  0.00      B    O  
ATOM   1129  H1  HOH B 370      29.312  16.297  14.383  1.00  0.00      B    H  
ATOM   1130  H2  HOH B 370      28.828  16.573  12.819  1.00  0.00      B    H  
ATOM   1131  O   HOH B 371      30.649  33.195  13.675  1.00  0.00      B    O  
ATOM   1132  H1  HOH B 371      30.053  32.421  13.447  1.00  0.00      B    H  
ATOM   1133  H2  HOH B 371      30.943  33.619  12.798  1.00  0.00      B    H  
ATOM   1134  O   HOH B 372      30.638  27.910  10.293  1.00  0.00      B    O  
ATOM   1135  H1  HOH B 372      29.631  28.057  10.365  1.00  0.00      B    H  
ATOM   1136  H2  HOH B 372      31.014  28.098  11.217  1.00  0.00      B    H  
ATOM   1137  O   HOH B 373      29.501   8.590  32.352  1.00  0.00      B    O  
ATOM   1138  H1  HOH B 373      29.680   7.927  33.095  1.00  0.00      B    H  
ATOM   1139  H2  HOH B 373      28.939   9.321  32.806  1.00  0.00      B    H  
ATOM   1140  O   HOH B 374      21.690   6.076   6.869  1.00  0.00      B    O  
ATOM   1141  H1  HOH B 374      22.710   6.135   6.782  1.00  0.00      B    H  
ATOM   1142  H2  HOH B 374      21.310   6.168   5.931  1.00  0.00      B    H  
ATOM   1143  O   HOH B 375      29.689  24.187  33.572  1.00  0.00      B    O  
ATOM   1144  H1  HOH B 375      29.472  24.992  32.974  1.00  0.00      B    H  
ATOM   1145  H2  HOH B 375      30.675  24.364  33.899  1.00  0.00      B    H  
ATOM   1146  O   HOH B 376      20.303  18.271  30.777  1.00  0.00      B    O  
ATOM   1147  H1  HOH B 376      20.542  18.120  31.768  1.00  0.00      B    H  
ATOM   1148  H2  HOH B 376      20.623  17.412  30.232  1.00  0.00      B    H  
ATOM   1149  O   HOH B 377      10.853  25.175  32.625  1.00  0.00      B    O  
ATOM   1150  H1  HOH B 377       9.947  24.667  32.704  1.00  0.00      B    H  
ATOM   1151  H2  HOH B 377      11.462  24.430  32.220  1.00  0.00      B    H  
ATOM   1152  O   HOH B 378       2.333  10.718  29.970  1.00  0.00      B    O  
ATOM   1153  H1  HOH B 378       2.277  10.261  29.065  1.00  0.00      B    H  
ATOM   1154  H2  HOH B 378       1.395  10.727  30.390  1.00  0.00      B    H  
ATOM   1155  O   HOH B 379      15.516  37.141  38.211  1.00  0.00      B    O  
ATOM   1156  H1  HOH B 379      15.972  36.255  38.277  1.00  0.00      B    H  
ATOM   1157  H2  HOH B 379      15.204  37.219  37.266  1.00  0.00      B    H  
ATOM   1158  O   HOH B 380      29.914  36.743  39.106  1.00  0.00      B    O  
ATOM   1159  H1  HOH B 380      30.160  36.628  38.095  1.00  0.00      B    H  
ATOM   1160  H2  HOH B 380      30.555  37.438  39.450  1.00  0.00      B    H  
ATOM   1161  O   HOH B 381      31.403  20.659  38.870  1.00  0.00      B    O  
ATOM   1162  H1  HOH B 381      31.554  20.544  37.887  1.00  0.00      B    H  
ATOM   1163  H2  HOH B 381      32.194  21.152  39.231  1.00  0.00      B    H  
ATOM   1164  O   HOH B 382      12.967  32.094   0.623  1.00  0.00      B    O  
ATOM   1165  H1  HOH B 382      12.840  31.644   1.510  1.00  0.00      B    H  
ATOM   1166  H2  HOH B 382      12.281  31.754  -0.021  1.00  0.00      B    H  
ATOM   1167  O   HOH B 383      12.434  14.704   9.027  1.00  0.00      B    O  
ATOM   1168  H1  HOH B 383      12.397  14.109   9.826  1.00  0.00      B    H  
ATOM   1169  H2  HOH B 383      13.332  14.734   8.647  1.00  0.00      B    H  
ATOM   1170  O   HOH B 384       6.922  15.462   6.004  1.00  0.00      B    O  
ATOM   1171  H1  HOH B 384       7.306  14.623   5.572  1.00  0.00      B    H  
ATOM   1172  H2  HOH B 384       7.676  16.092   6.230  1.00  0.00      B    H  
ATOM   1173  O   HOH B 385      15.894  35.078  13.537  1.00  0.00      B    O  
ATOM   1174  H1  HOH B 385      16.531  34.378  13.184  1.00  0.00      B    H  
ATOM   1175  H2  HOH B 385      15.422  35.439  12.724  1.00  0.00      B    H  
ATOM   1176  O   HOH B 386       5.247  28.285  31.389  1.00  0.00      B    O  
ATOM   1177  H1  HOH B 386       4.923  29.068  30.841  1.00  0.00      B    H  
ATOM   1178  H2  HOH B 386       5.997  28.605  31.965  1.00  0.00      B    H  
ATOM   1179  O   HOH B 387      29.568  26.379  31.906  1.00  0.00      B    O  
ATOM   1180  H1  HOH B 387      30.181  27.142  31.669  1.00  0.00      B    H  
ATOM   1181  H2  HOH B 387      28.770  26.380  31.305  1.00  0.00      B    H  
ATOM   1182  O   HOH B 388      21.703  27.002   5.145  1.00  0.00      B    O  
ATOM   1183  H1  HOH B 388      21.735  27.671   4.400  1.00  0.00      B    H  
ATOM   1184  H2  HOH B 388      22.293  26.214   4.826  1.00  0.00      B    H  
ATOM   1185  O   HOH B 389      29.048  18.371  35.965  1.00  0.00      B    O  
ATOM   1186  H1  HOH B 389      28.507  19.238  35.947  1.00  0.00      B    H  
ATOM   1187  H2  HOH B 389      29.208  18.055  36.910  1.00  0.00      B    H  
ATOM   1188  O   HOH B 390      35.645  11.398  37.616  1.00  0.00      B    O  
ATOM   1189  H1  HOH B 390      36.366  10.786  37.850  1.00  0.00      B    H  
ATOM   1190  H2  HOH B 390      35.979  12.202  37.115  1.00  0.00      B    H  
ATOM   1191  O   HOH B 391       9.354  17.558  15.764  1.00  0.00      B    O  
ATOM   1192  H1  HOH B 391       9.743  17.492  16.675  1.00  0.00      B    H  
ATOM   1193  H2  HOH B 391       9.772  16.859  15.182  1.00  0.00      B    H  
ATOM   1194  O   HOH B 392       9.103  12.530  20.067  1.00  0.00      B    O  
ATOM   1195  H1  HOH B 392       9.623  12.343  19.134  1.00  0.00      B    H  
ATOM   1196  H2  HOH B 392       9.624  11.986  20.777  1.00  0.00      B    H  
ATOM   1197  O   HOH B 393       8.675   7.117  29.956  1.00  0.00      B    O  
ATOM   1198  H1  HOH B 393       8.796   6.241  30.383  1.00  0.00      B    H  
ATOM   1199  H2  HOH B 393       8.100   6.966  29.114  1.00  0.00      B    H  
ATOM   1200  O   HOH B 394       3.997  30.809  33.536  1.00  0.00      B    O  
ATOM   1201  H1  HOH B 394       3.586  30.835  32.598  1.00  0.00      B    H  
ATOM   1202  H2  HOH B 394       3.639  31.655  34.044  1.00  0.00      B    H  
ATOM   1203  O   HOH B 395       8.535  27.412  15.274  1.00  0.00      B    O  
ATOM   1204  H1  HOH B 395       7.876  27.183  14.602  1.00  0.00      B    H  
ATOM   1205  H2  HOH B 395       8.160  26.991  16.099  1.00  0.00      B    H  
ATOM   1206  O   HOH B 396      25.289  35.224   7.940  1.00  0.00      B    O  
ATOM   1207  H1  HOH B 396      24.453  34.675   7.661  1.00  0.00      B    H  
ATOM   1208  H2  HOH B 396      24.991  36.169   7.958  1.00  0.00      B    H  
ATOM   1209  O   HOH B 397      21.836  29.324  25.288  1.00  0.00      B    O  
ATOM   1210  H1  HOH B 397      22.549  29.502  26.036  1.00  0.00      B    H  
ATOM   1211  H2  HOH B 397      20.867  29.406  25.660  1.00  0.00      B    H  
ATOM   1212  O   HOH B 398      10.258   4.628  14.466  1.00  0.00      B    O  
ATOM   1213  H1  HOH B 398      10.503   4.526  13.532  1.00  0.00      B    H  
ATOM   1214  H2  HOH B 398       9.454   4.062  14.560  1.00  0.00      B    H  
ATOM   1215  O   HOH B 399       6.663  15.059  22.358  1.00  0.00      B    O  
ATOM   1216  H1  HOH B 399       7.618  15.307  22.147  1.00  0.00      B    H  
ATOM   1217  H2  HOH B 399       6.728  14.840  23.333  1.00  0.00      B    H  
ATOM   1218  O   HOH B 400      28.361  33.808  35.455  1.00  0.00      B    O  
ATOM   1219  H1  HOH B 400      27.731  33.133  34.999  1.00  0.00      B    H  
ATOM   1220  H2  HOH B 400      27.777  34.343  36.099  1.00  0.00      B    H  
ATOM   1221  O   HOH B 401      35.220  16.931  28.883  1.00  0.00      B    O  
ATOM   1222  H1  HOH B 401      35.231  17.953  28.798  1.00  0.00      B    H  
ATOM   1223  H2  HOH B 401      35.900  16.635  29.582  1.00  0.00      B    H  
ATOM   1224  O   HOH B 402       8.133  28.054  37.029  1.00  0.00      B    O  
ATOM   1225  H1  HOH B 402       7.643  27.378  37.698  1.00  0.00      B    H  
ATOM   1226  H2  HOH B 402       7.691  27.866  36.148  1.00  0.00      B    H  
ATOM   1227  O   HOH B 403      18.441  15.795  24.703  1.00  0.00      B    O  
ATOM   1228  H1  HOH B 403      18.540  15.152  23.901  1.00  0.00      B    H  
ATOM   1229  H2  HOH B 403      17.804  15.437  25.446  1.00  0.00      B    H  
ATOM   1230  O   HOH B 404       6.637  31.744  26.043  1.00  0.00      B    O  
ATOM   1231  H1  HOH B 404       5.816  31.272  26.378  1.00  0.00      B    H  
ATOM   1232  H2  HOH B 404       7.287  31.016  25.738  1.00  0.00      B    H  
ATOM   1233  O   HOH B 405      20.894   9.912  32.103  1.00  0.00      B    O  
ATOM   1234  H1  HOH B 405      21.548   9.196  32.469  1.00  0.00      B    H  
ATOM   1235  H2  HOH B 405      20.747  10.499  32.892  1.00  0.00      B    H  
ATOM   1236  O   HOH B 406      39.096  29.375   9.182  1.00  0.00      B    O  
ATOM   1237  H1  HOH B 406      38.412  28.576   9.054  1.00  0.00      B    H  
ATOM   1238  H2  HOH B 406      39.782  29.298   8.441  1.00  0.00      B    H  
ATOM   1239  O   HOH B 407      29.678  28.204  18.396  1.00  0.00      B    O  
ATOM   1240  H1  HOH B 407      29.104  29.095  18.346  1.00  0.00      B    H  
ATOM   1241  H2  HOH B 407      29.665  27.676  17.480  1.00  0.00      B    H  
ATOM   1242  O   HOH B 408      13.684  11.717  30.577  1.00  0.00      B    O  
ATOM   1243  H1  HOH B 408      14.430  12.407  30.328  1.00  0.00      B    H  
ATOM   1244  H2  HOH B 408      12.843  11.940  30.026  1.00  0.00      B    H  
ATOM   1245  O   HOH B 409      32.166  20.189  21.722  1.00  0.00      B    O  
ATOM   1246  H1  HOH B 409      32.762  20.091  20.919  1.00  0.00      B    H  
ATOM   1247  H2  HOH B 409      31.985  21.164  21.883  1.00  0.00      B    H  
ATOM   1248  O   HOH B 410       3.189  21.148  22.006  1.00  0.00      B    O  
ATOM   1249  H1  HOH B 410       3.723  20.341  21.783  1.00  0.00      B    H  
ATOM   1250  H2  HOH B 410       2.409  21.097  21.290  1.00  0.00      B    H  
ATOM   1251  O   HOH B 411      28.768  32.471  24.592  1.00  0.00      B    O  
ATOM   1252  H1  HOH B 411      29.726  32.313  24.872  1.00  0.00      B    H  
ATOM   1253  H2  HOH B 411      28.719  32.304  23.570  1.00  0.00      B    H  
ATOM   1254  O   HOH B 412      24.744  12.379  38.007  1.00  0.00      B    O  
ATOM   1255  H1  HOH B 412      24.175  11.536  37.981  1.00  0.00      B    H  
ATOM   1256  H2  HOH B 412      25.640  12.092  37.698  1.00  0.00      B    H  
ATOM   1257  O   HOH B 413      38.581   6.773   8.483  1.00  0.00      B    O  
ATOM   1258  H1  HOH B 413      39.315   6.639   7.815  1.00  0.00      B    H  
ATOM   1259  H2  HOH B 413      38.739   6.128   9.251  1.00  0.00      B    H  
ATOM   1260  O   HOH B 414      10.711  14.565  30.718  1.00  0.00      B    O  
ATOM   1261  H1  HOH B 414      10.023  13.881  31.072  1.00  0.00      B    H  
ATOM   1262  H2  HOH B 414      11.237  14.143  29.955  1.00  0.00      B    H  
ATOM   1263  O   HOH B 415      28.722  31.888   8.249  1.00  0.00      B    O  
ATOM   1264  H1  HOH B 415      27.890  31.497   8.743  1.00  0.00      B    H  
ATOM   1265  H2  HOH B 415      29.458  31.312   8.504  1.00  0.00      B    H  
ATOM   1266  O   HOH B 416      38.212  12.768  16.497  1.00  0.00      B    O  
ATOM   1267  H1  HOH B 416      38.290  12.978  17.502  1.00  0.00      B    H  
ATOM   1268  H2  HOH B 416      37.543  12.055  16.354  1.00  0.00      B    H  
ATOM   1269  O   HOH B 417      14.397  29.514   9.376  1.00  0.00      B    O  
ATOM   1270  H1  HOH B 417      14.773  28.692   8.926  1.00  0.00      B    H  
ATOM   1271  H2  HOH B 417      15.006  29.741  10.148  1.00  0.00      B    H  
ATOM   1272  O   HOH B 418      33.078  29.363  23.285  1.00  0.00      B    O  
ATOM   1273  H1  HOH B 418      32.147  28.961  23.046  1.00  0.00      B    H  
ATOM   1274  H2  HOH B 418      33.724  28.670  22.886  1.00  0.00      B    H  
ATOM   1275  O   HOH B 419      14.745  29.839  34.870  1.00  0.00      B    O  
ATOM   1276  H1  HOH B 419      14.083  29.623  35.607  1.00  0.00      B    H  
ATOM   1277  H2  HOH B 419      15.471  29.114  34.795  1.00  0.00      B    H  
ATOM   1278  O   HOH B 420      29.818   9.306   4.144  1.00  0.00      B    O  
ATOM   1279  H1  HOH B 420      29.806   8.609   4.887  1.00  0.00      B    H  
ATOM   1280  H2  HOH B 420      30.228  10.072   4.529  1.00  0.00      B    H  
ATOM   1281  O   HOH B 421       6.707   5.121  24.481  1.00  0.00      B    O  
ATOM   1282  H1  HOH B 421       5.956   5.815  24.320  1.00  0.00      B    H  
ATOM   1283  H2  HOH B 421       6.385   4.414  25.127  1.00  0.00      B    H  
ATOM   1284  O   HOH B 422       1.097  14.368  15.220  1.00  0.00      B    O  
ATOM   1285  H1  HOH B 422       0.333  13.728  15.499  1.00  0.00      B    H  
ATOM   1286  H2  HOH B 422       1.960  13.897  15.485  1.00  0.00      B    H  
ATOM   1287  O   HOH B 423      38.171  23.372  35.047  1.00  0.00      B    O  
ATOM   1288  H1  HOH B 423      37.747  23.138  35.945  1.00  0.00      B    H  
ATOM   1289  H2  HOH B 423      39.045  23.886  35.227  1.00  0.00      B    H  
ATOM   1290  O   HOH B 424      35.569  38.115  32.608  1.00  0.00      B    O  
ATOM   1291  H1  HOH B 424      34.672  38.083  33.084  1.00  0.00      B    H  
ATOM   1292  H2  HOH B 424      36.259  37.809  33.234  1.00  0.00      B    H  
ATOM   1293  O   HOH B 425      10.675  26.664  17.323  1.00  0.00      B    O  
ATOM   1294  H1  HOH B 425       9.846  26.086  17.250  1.00  0.00      B    H  
ATOM   1295  H2  HOH B 425      11.282  26.196  17.957  1.00  0.00      B    H  
ATOM   1296  O   HOH B 426      14.906   9.862  22.501  1.00  0.00      B    O  
ATOM   1297  H1  HOH B 426      15.401   9.489  23.362  1.00  0.00      B    H  
ATOM   1298  H2  HOH B 426      14.338   9.080  22.147  1.00  0.00      B    H  
ATOM   1299  O   HOH B 427       2.130  22.442  24.083  1.00  0.00      B    O  
ATOM   1300  H1  HOH B 427       2.844  22.011  23.478  1.00  0.00      B    H  
ATOM   1301  H2  HOH B 427       1.373  22.792  23.538  1.00  0.00      B    H  
ATOM   1302  O   HOH B 428      37.152  39.234  13.938  1.00  0.00      B    O  
ATOM   1303  H1  HOH B 428      37.092  38.196  14.059  1.00  0.00      B    H  
ATOM   1304  H2  HOH B 428      36.943  39.462  12.979  1.00  0.00      B    H  
ATOM   1305  O   HOH B 429      31.238   8.082   1.823  1.00  0.00      B    O  
ATOM   1306  H1  HOH B 429      30.521   8.204   2.526  1.00  0.00      B    H  
ATOM   1307  H2  HOH B 429      31.100   8.819   1.152  1.00  0.00      B    H  
ATOM   1308  O   HOH B 430      36.413  38.031  11.114  1.00  0.00      B    O  
ATOM   1309  H1  HOH B 430      36.133  39.035  10.983  1.00  0.00      B    H  
ATOM   1310  H2  HOH B 430      35.572  37.609  11.541  1.00  0.00      B    H  
ATOM   1311  O   HOH B 431       7.700   0.377  23.517  1.00  0.00      B    O  
ATOM   1312  H1  HOH B 431       7.939  -0.598  23.257  1.00  0.00      B    H  
ATOM   1313  H2  HOH B 431       6.854   0.594  22.943  1.00  0.00      B    H  
ATOM   1314  O   HOH B 432      31.677  22.307   7.160  1.00  0.00      B    O  
ATOM   1315  H1  HOH B 432      32.239  21.508   7.334  1.00  0.00      B    H  
ATOM   1316  H2  HOH B 432      32.244  23.089   7.397  1.00  0.00      B    H  
ATOM   1317  O   HOH B 433       8.949  18.812   5.344  1.00  0.00      B    O  
ATOM   1318  H1  HOH B 433       9.709  19.507   5.503  1.00  0.00      B    H  
ATOM   1319  H2  HOH B 433       8.949  18.026   5.949  1.00  0.00      B    H  
ATOM   1320  O   HOH B 434       6.194  12.993  30.911  1.00  0.00      B    O  
ATOM   1321  H1  HOH B 434       5.585  12.182  30.900  1.00  0.00      B    H  
ATOM   1322  H2  HOH B 434       6.447  13.180  31.893  1.00  0.00      B    H  
ATOM   1323  O   HOH B 435       6.219   9.212   7.599  1.00  0.00      B    O  
ATOM   1324  H1  HOH B 435       6.432   8.495   8.343  1.00  0.00      B    H  
ATOM   1325  H2  HOH B 435       5.254   9.392   7.439  1.00  0.00      B    H  
ATOM   1326  O   HOH B 436       9.134  28.468  20.881  1.00  0.00      B    O  
ATOM   1327  H1  HOH B 436      10.124  28.455  20.750  1.00  0.00      B    H  
ATOM   1328  H2  HOH B 436       8.963  27.962  21.753  1.00  0.00      B    H  
ATOM   1329  O   HOH B 437      31.236  32.661  31.258  1.00  0.00      B    O  
ATOM   1330  H1  HOH B 437      30.899  31.995  31.948  1.00  0.00      B    H  
ATOM   1331  H2  HOH B 437      30.440  33.066  30.863  1.00  0.00      B    H  
ATOM   1332  O   HOH B 438      34.598  19.434  28.612  1.00  0.00      B    O  
ATOM   1333  H1  HOH B 438      33.577  19.258  28.721  1.00  0.00      B    H  
ATOM   1334  H2  HOH B 438      34.826  20.183  29.262  1.00  0.00      B    H  
ATOM   1335  O   HOH B 439      34.529  24.752  37.654  1.00  0.00      B    O  
ATOM   1336  H1  HOH B 439      35.291  25.325  37.909  1.00  0.00      B    H  
ATOM   1337  H2  HOH B 439      34.469  24.546  36.655  1.00  0.00      B    H  
ATOM   1338  O   HOH B 440      21.095  36.114  26.854  1.00  0.00      B    O  
ATOM   1339  H1  HOH B 440      21.585  35.267  26.515  1.00  0.00      B    H  
ATOM   1340  H2  HOH B 440      20.110  36.038  26.633  1.00  0.00      B    H  
ATOM   1341  O   HOH B 441      26.496  15.780  18.885  1.00  0.00      B    O  
ATOM   1342  H1  HOH B 441      26.683  16.792  18.963  1.00  0.00      B    H  
ATOM   1343  H2  HOH B 441      27.272  15.412  18.351  1.00  0.00      B    H  
ATOM   1344  O   HOH B 442       3.554  10.750   6.534  1.00  0.00      B    O  
ATOM   1345  H1  HOH B 442       3.010  10.125   7.143  1.00  0.00      B    H  
ATOM   1346  H2  HOH B 442       2.915  11.008   5.772  1.00  0.00      B    H  
ATOM   1347  O   HOH B 443      17.543   0.399  37.797  1.00  0.00      B    O  
ATOM   1348  H1  HOH B 443      17.233  -0.493  38.163  1.00  0.00      B    H  
ATOM   1349  H2  HOH B 443      17.261   0.537  36.844  1.00  0.00      B    H  
ATOM   1350  O   HOH B 444      31.208  28.239   5.813  1.00  0.00      B    O  
ATOM   1351  H1  HOH B 444      31.120  27.239   5.980  1.00  0.00      B    H  
ATOM   1352  H2  HOH B 444      30.492  28.536   5.159  1.00  0.00      B    H  
ATOM   1353  O   HOH B 445      31.833  17.239  35.727  1.00  0.00      B    O  
ATOM   1354  H1  HOH B 445      31.868  16.754  34.829  1.00  0.00      B    H  
ATOM   1355  H2  HOH B 445      30.896  17.607  35.816  1.00  0.00      B    H  
ATOM   1356  O   HOH B 446      17.022  36.418  23.345  1.00  0.00      B    O  
ATOM   1357  H1  HOH B 446      16.484  36.134  22.490  1.00  0.00      B    H  
ATOM   1358  H2  HOH B 446      17.471  37.364  23.243  1.00  0.00      B    H  
ATOM   1359  O   HOH B 447      28.251  18.256   1.777  1.00  0.00      B    O  
ATOM   1360  H1  HOH B 447      28.908  17.918   2.433  1.00  0.00      B    H  
ATOM   1361  H2  HOH B 447      27.492  17.590   1.589  1.00  0.00      B    H  
ATOM   1362  O   HOH B 448      26.285  16.492   6.260  1.00  0.00      B    O  
ATOM   1363  H1  HOH B 448      25.652  16.736   5.460  1.00  0.00      B    H  
ATOM   1364  H2  HOH B 448      26.026  17.085   7.086  1.00  0.00      B    H  
ATOM   1365  O   HOH B 449      11.449  12.667  13.377  1.00  0.00      B    O  
ATOM   1366  H1  HOH B 449      11.690  12.014  14.102  1.00  0.00      B    H  
ATOM   1367  H2  HOH B 449      11.820  13.515  13.805  1.00  0.00      B    H  
ATOM   1368  O   HOH B 450      12.355  36.125  14.609  1.00  0.00      B    O  
ATOM   1369  H1  HOH B 450      13.269  35.844  14.982  1.00  0.00      B    H  
ATOM   1370  H2  HOH B 450      12.038  35.569  13.763  1.00  0.00      B    H  
ATOM   1371  O   HOH B 451       5.740  36.394   2.123  1.00  0.00      B    O  
ATOM   1372  H1  HOH B 451       5.671  35.599   1.496  1.00  0.00      B    H  
ATOM   1373  H2  HOH B 451       6.154  37.185   1.649  1.00  0.00      B    H  
ATOM   1374  O   HOH B 452      15.776  34.481  25.614  1.00  0.00      B    O  
ATOM   1375  H1  HOH B 452      16.131  35.125  24.927  1.00  0.00      B    H  
ATOM   1376  H2  HOH B 452      14.901  34.903  25.882  1.00  0.00      B    H  
ATOM   1377  O   HOH B 453      25.047   0.323   7.310  1.00  0.00      B    O  
ATOM   1378  H1  HOH B 453      24.679  -0.143   8.123  1.00  0.00      B    H  
ATOM   1379  H2  HOH B 453      24.300   0.885   6.993  1.00  0.00      B    H  
ATOM   1380  O   HOH B 454      23.539   4.821  23.724  1.00  0.00      B    O  
ATOM   1381  H1  HOH B 454      23.654   4.798  24.741  1.00  0.00      B    H  
ATOM   1382  H2  HOH B 454      23.507   3.864  23.438  1.00  0.00      B    H  
ATOM   1383  O   HOH B 455       4.225   6.644  16.414  1.00  0.00      B    O  
ATOM   1384  H1  HOH B 455       3.378   7.219  16.540  1.00  0.00      B    H  
ATOM   1385  H2  HOH B 455       4.942   7.292  16.289  1.00  0.00      B    H  
ATOM   1386  O   HOH B 456      38.240   7.270  22.882  1.00  0.00      B    O  
ATOM   1387  H1  HOH B 456      37.322   7.468  23.174  1.00  0.00      B    H  
ATOM   1388  H2  HOH B 456      38.847   8.055  23.214  1.00  0.00      B    H  
ATOM   1389  O   HOH B 457       5.677  23.201   9.073  1.00  0.00      B    O  
ATOM   1390  H1  HOH B 457       6.601  22.799   9.132  1.00  0.00      B    H  
ATOM   1391  H2  HOH B 457       5.765  24.235   9.144  1.00  0.00      B    H  
ATOM   1392  O   HOH B 458       5.127  19.358  32.517  1.00  0.00      B    O  
ATOM   1393  H1  HOH B 458       4.233  19.187  32.990  1.00  0.00      B    H  
ATOM   1394  H2  HOH B 458       5.675  18.512  32.461  1.00  0.00      B    H  
ATOM   1395  O   HOH B 459       1.909   3.927  13.800  1.00  0.00      B    O  
ATOM   1396  H1  HOH B 459       1.615   4.444  14.622  1.00  0.00      B    H  
ATOM   1397  H2  HOH B 459       2.220   3.097  14.297  1.00  0.00      B    H  
ATOM   1398  O   HOH B 460      20.870  21.807   5.806  1.00  0.00      B    O  
ATOM   1399  H1  HOH B 460      21.037  20.989   6.400  1.00  0.00      B    H  
ATOM   1400  H2  HOH B 460      19.987  21.646   5.208  1.00  0.00      B    H  
ATOM   1401  O   HOH B 461       8.800  11.319  28.230  1.00  0.00      B    O  
ATOM   1402  H1  HOH B 461       9.620  10.852  27.845  1.00  0.00      B    H  
ATOM   1403  H2  HOH B 461       8.655  11.043  29.200  1.00  0.00      B    H  
ATOM   1404  O   HOH B 462      26.955  27.111  33.966  1.00  0.00      B    O  
ATOM   1405  H1  HOH B 462      27.713  27.776  34.161  1.00  0.00      B    H  
ATOM   1406  H2  HOH B 462      27.132  26.294  34.503  1.00  0.00      B    H  
ATOM   1407  O   HOH B 463       3.096   7.569  31.729  1.00  0.00      B    O  
ATOM   1408  H1  HOH B 463       3.115   8.582  31.815  1.00  0.00      B    H  
ATOM   1409  H2  HOH B 463       3.758   7.278  31.026  1.00  0.00      B    H  
ATOM   1410  O   HOH B 464      16.839  11.009  25.574  1.00  0.00      B    O  
ATOM   1411  H1  HOH B 464      16.232  10.220  25.312  1.00  0.00      B    H  
ATOM   1412  H2  HOH B 464      17.282  10.866  26.457  1.00  0.00      B    H  
ATOM   1413  O   HOH B 465       1.518  12.906   1.158  1.00  0.00      B    O  
ATOM   1414  H1  HOH B 465       2.365  12.421   1.282  1.00  0.00      B    H  
ATOM   1415  H2  HOH B 465       0.745  12.235   1.034  1.00  0.00      B    H  
ATOM   1416  O   HOH B 466      13.337   5.615  12.568  1.00  0.00      B    O  
ATOM   1417  H1  HOH B 466      13.866   5.261  13.390  1.00  0.00      B    H  
ATOM   1418  H2  HOH B 466      13.862   5.364  11.762  1.00  0.00      B    H  
ATOM   1419  O   HOH B 467      35.304  24.487  19.085  1.00  0.00      B    O  
ATOM   1420  H1  HOH B 467      34.555  23.870  19.046  1.00  0.00      B    H  
ATOM   1421  H2  HOH B 467      35.384  24.819  19.996  1.00  0.00      B    H  
ATOM   1422  O   HOH B 468       2.276  33.102  17.780  1.00  0.00      B    O  
ATOM   1423  H1  HOH B 468       2.065  32.163  18.020  1.00  0.00      B    H  
ATOM   1424  H2  HOH B 468       2.301  33.150  16.761  1.00  0.00      B    H  
ATOM   1425  O   HOH B 469      28.700  24.077   4.557  1.00  0.00      B    O  
ATOM   1426  H1  HOH B 469      29.069  23.761   5.455  1.00  0.00      B    H  
ATOM   1427  H2  HOH B 469      28.471  25.046   4.714  1.00  0.00      B    H  
ATOM   1428  O   HOH B 470      28.075  22.204  21.814  1.00  0.00      B    O  
ATOM   1429  H1  HOH B 470      28.304  23.092  22.283  1.00  0.00      B    H  
ATOM   1430  H2  HOH B 470      28.454  22.283  20.899  1.00  0.00      B    H  
ATOM   1431  O   HOH B 471      25.094  35.223  36.167  1.00  0.00      B    O  
ATOM   1432  H1  HOH B 471      24.548  34.433  35.849  1.00  0.00      B    H  
ATOM   1433  H2  HOH B 471      25.483  35.006  37.094  1.00  0.00      B    H  
ATOM   1434  O   HOH B 472       8.285  33.635   9.967  1.00  0.00      B    O  
ATOM   1435  H1  HOH B 472       9.174  33.633   9.512  1.00  0.00      B    H  
ATOM   1436  H2  HOH B 472       7.613  33.676   9.234  1.00  0.00      B    H  
ATOM   1437  O   HOH B 473      20.157  38.352  28.819  1.00  0.00      B    O  
ATOM   1438  H1  HOH B 473      19.997  38.661  29.792  1.00  0.00      B    H  
ATOM   1439  H2  HOH B 473      20.778  37.563  28.778  1.00  0.00      B    H  
ATOM   1440  O   HOH B 474      31.687  29.866  28.903  1.00  0.00      B    O  
ATOM   1441  H1  HOH B 474      32.447  29.298  28.580  1.00  0.00      B    H  
ATOM   1442  H2  HOH B 474      31.992  30.861  28.839  1.00  0.00      B    H  
ATOM   1443  O   HOH B 475      10.689  33.564   2.284  1.00  0.00      B    O  
ATOM   1444  H1  HOH B 475      11.637  33.876   2.034  1.00  0.00      B    H  
ATOM   1445  H2  HOH B 475      10.777  33.052   3.165  1.00  0.00      B    H  
ATOM   1446  O   HOH B 476      12.362  32.836  10.871  1.00  0.00      B    O  
ATOM   1447  H1  HOH B 476      13.289  32.704  11.272  1.00  0.00      B    H  
ATOM   1448  H2  HOH B 476      11.719  32.190  11.205  1.00  0.00      B    H  
ATOM   1449  O   HOH B 477      14.270  22.784  38.596  1.00  0.00      B    O  
ATOM   1450  H1  HOH B 477      14.137  23.624  37.947  1.00  0.00      B    H  
ATOM   1451  H2  HOH B 477      13.737  22.971  39.408  1.00  0.00      B    H  
ATOM   1452  O   HOH B 478      17.403   6.984  35.316  1.00  0.00      B    O  
ATOM   1453  H1  HOH B 478      17.780   7.298  36.181  1.00  0.00      B    H  
ATOM   1454  H2  HOH B 478      17.721   7.675  34.599  1.00  0.00      B    H  
ATOM   1455  O   HOH B 479      19.409   8.080  20.713  1.00  0.00      B    O  
ATOM   1456  H1  HOH B 479      19.737   7.175  21.140  1.00  0.00      B    H  
ATOM   1457  H2  HOH B 479      19.951   8.813  21.179  1.00  0.00      B    H  
ATOM   1458  O   HOH B 480       9.041  37.247  31.354  1.00  0.00      B    O  
ATOM   1459  H1  HOH B 480       8.204  36.799  31.794  1.00  0.00      B    H  
ATOM   1460  H2  HOH B 480       9.747  37.395  32.071  1.00  0.00      B    H  
ATOM   1461  O   HOH B 481      12.566  12.391  11.069  1.00  0.00      B    O  
ATOM   1462  H1  HOH B 481      13.170  11.588  11.117  1.00  0.00      B    H  
ATOM   1463  H2  HOH B 481      12.301  12.623  12.014  1.00  0.00      B    H  
ATOM   1464  O   HOH B 482      34.876  21.100  36.443  1.00  0.00      B    O  
ATOM   1465  H1  HOH B 482      35.102  20.204  36.056  1.00  0.00      B    H  
ATOM   1466  H2  HOH B 482      35.059  21.106  37.443  1.00  0.00      B    H  
ATOM   1467  O   HOH B 483      22.012  30.047  14.901  1.00  0.00      B    O  
ATOM   1468  H1  HOH B 483      22.251  29.024  14.856  1.00  0.00      B    H  
ATOM   1469  H2  HOH B 483      22.595  30.562  14.181  1.00  0.00      B    H  
ATOM   1470  O   HOH B 484      16.187   5.054  20.927  1.00  0.00      B    O  
ATOM   1471  H1  HOH B 484      16.642   4.670  21.764  1.00  0.00      B    H  
ATOM   1472  H2  HOH B 484      15.927   4.280  20.342  1.00  0.00      B    H  
ATOM   1473  O   HOH B 485      12.915  23.465   9.655  1.00  0.00      B    O  
ATOM   1474  H1  HOH B 485      13.915  23.704   9.680  1.00  0.00      B    H  
ATOM   1475  H2  HOH B 485      12.794  22.825  10.438  1.00  0.00      B    H  
ATOM   1476  O   HOH B 486      30.258  18.536   3.701  1.00  0.00      B    O  
ATOM   1477  H1  HOH B 486      30.273  19.525   3.295  1.00  0.00      B    H  
ATOM   1478  H2  HOH B 486      29.532  18.487   4.477  1.00  0.00      B    H  
ATOM   1479  O   HOH B 487      21.890  30.134  35.942  1.00  0.00      B    O  
ATOM   1480  H1  HOH B 487      21.231  29.481  35.550  1.00  0.00      B    H  
ATOM   1481  H2  HOH B 487      22.299  29.725  36.794  1.00  0.00      B    H  
ATOM   1482  O   HOH B 488      30.696   1.509  34.376  1.00  0.00      B    O  
ATOM   1483  H1  HOH B 488      30.657   0.783  33.695  1.00  0.00      B    H  
ATOM   1484  H2  HOH B 488      30.028   1.273  35.097  1.00  0.00      B    H  
ATOM   1485  O   HOH B 489       1.814   9.306   7.897  1.00  0.00      B    O  
ATOM   1486  H1  HOH B 489       1.581   8.715   7.056  1.00  0.00      B    H  
ATOM   1487  H2  HOH B 489       0.983   9.799   8.161  1.00  0.00      B    H  
ATOM   1488  O   HOH B 490      21.951  38.820   7.224  1.00  0.00      B    O  
ATOM   1489  H1  HOH B 490      22.551  38.518   7.955  1.00  0.00      B    H  
ATOM   1490  H2  HOH B 490      22.319  39.576   6.719  1.00  0.00      B    H  
ATOM   1491  O   HOH B 491      35.333  15.242  22.621  1.00  0.00      B    O  
ATOM   1492  H1  HOH B 491      36.242  15.583  22.317  1.00  0.00      B    H  
ATOM   1493  H2  HOH B 491      35.499  14.680  23.431  1.00  0.00      B    H  
ATOM   1494  O   HOH B 492       8.047  29.637  25.136  1.00  0.00      B    O  
ATOM   1495  H1  HOH B 492       8.724  29.102  25.633  1.00  0.00      B    H  
ATOM   1496  H2  HOH B 492       7.762  29.008  24.406  1.00  0.00      B    H  
ATOM   1497  O   HOH B 493      13.944  32.871  21.647  1.00  0.00      B    O  
ATOM   1498  H1  HOH B 493      14.164  33.303  20.743  1.00  0.00      B    H  
ATOM   1499  H2  HOH B 493      13.307  32.084  21.575  1.00  0.00      B    H  
ATOM   1500  O   HOH B 494      25.270  18.121  20.113  1.00  0.00      B    O  
ATOM   1501  H1  HOH B 494      25.979  18.827  20.174  1.00  0.00      B    H  
ATOM   1502  H2  HOH B 494      25.165  17.640  21.008  1.00  0.00      B    H  
ATOM   1503  O   HOH B 495      22.172  36.053   1.616  1.00  0.00      B    O  
ATOM   1504  H1  HOH B 495      21.196  35.906   1.294  1.00  0.00      B    H  
ATOM   1505  H2  HOH B 495      22.378  35.324   2.273  1.00  0.00      B    H  
ATOM   1506  O   HOH B 496      15.487  37.628   8.886  1.00  0.00      B    O  
ATOM   1507  H1  HOH B 496      15.027  38.500   9.029  1.00  0.00      B    H  
ATOM   1508  H2  HOH B 496      16.015  37.443   9.762  1.00  0.00      B    H  
ATOM   1509  O   HOH B 497      36.795  27.328  25.662  1.00  0.00      B    O  
ATOM   1510  H1  HOH B 497      36.838  28.296  25.524  1.00  0.00      B    H  
ATOM   1511  H2  HOH B 497      36.444  26.911  24.802  1.00  0.00      B    H  
ATOM   1512  O   HOH B 498      34.817   1.022  15.319  1.00  0.00      B    O  
ATOM   1513  H1  HOH B 498      35.703   1.014  14.872  1.00  0.00      B    H  
ATOM   1514  H2  HOH B 498      34.369   1.935  15.196  1.00  0.00      B    H  
ATOM   1515  O   HOH B 499       4.656   9.573  18.174  1.00  0.00      B    O  
ATOM   1516  H1  HOH B 499       4.388  10.176  18.982  1.00  0.00      B    H  
ATOM   1517  H2  HOH B 499       5.179  10.184  17.507  1.00  0.00      B    H  
ATOM   1518  O   HOH B 500      20.099   2.488  10.343  1.00  0.00      B    O  
ATOM   1519  H1  HOH B 500      19.914   1.461  10.443  1.00  0.00      B    H  
ATOM   1520  H2  HOH B 500      19.937   2.921  11.242  1.00  0.00      B    H  
ATOM   1521  O   HOH B 501      20.645  21.614  36.385  1.00  0.00      B    O  
ATOM   1522  H1  HOH B 501      21.318  21.083  36.943  1.00  0.00      B    H  
ATOM   1523  H2  HOH B 501      20.000  22.223  36.974  1.00  0.00      B    H  
ATOM   1524  O   HOH B 502       0.005  18.539  12.301  1.00  0.00      B    O  
ATOM   1525  H1  HOH B 502       0.384  17.664  12.773  1.00  0.00      B    H  
ATOM   1526  H2  HOH B 502      -0.137  19.231  13.006  1.00  0.00      B    H  
ATOM   1527  O   HOH B 503       8.447   0.636  19.939  1.00  0.00      B    O  
ATOM   1528  H1  HOH B 503       7.791  -0.092  20.249  1.00  0.00      B    H  
ATOM   1529  H2  HOH B 503       9.339   0.177  19.944  1.00  0.00      B    H  
ATOM   1530  O   HOH B 504      34.420  22.913   9.964  1.00  0.00      B    O  
ATOM   1531  H1  HOH B 504      35.066  22.914  10.760  1.00  0.00      B    H  
ATOM   1532  H2  HOH B 504      34.881  23.182   9.123  1.00  0.00      B    H  
ATOM   1533  O   HOH B 505      21.869   9.843  27.773  1.00  0.00      B    O  
ATOM   1534  H1  HOH B 505      22.336   9.013  27.727  1.00  0.00      B    H  
ATOM   1535  H2  HOH B 505      21.696  10.138  26.824  1.00  0.00      B    H  
ATOM   1536  O   HOH B 506      37.226  20.418  21.626  1.00  0.00      B    O  
ATOM   1537  H1  HOH B 506      36.974  20.662  20.678  1.00  0.00      B    H  
ATOM   1538  H2  HOH B 506      36.707  19.569  21.890  1.00  0.00      B    H  
ATOM   1539  O   HOH B 507      11.600   0.903  30.311  1.00  0.00      B    O  
ATOM   1540  H1  HOH B 507      12.253   0.949  31.122  1.00  0.00      B    H  
ATOM   1541  H2  HOH B 507      12.140   0.882  29.465  1.00  0.00      B    H  
ATOM   1542  O   HOH B 508      26.256  16.831  39.128  1.00  0.00      B    O  
ATOM   1543  H1  HOH B 508      25.586  16.498  38.449  1.00  0.00      B    H  
ATOM   1544  H2  HOH B 508      26.931  16.092  39.186  1.00  0.00      B    H  
ATOM   1545  O   HOH B 509      22.151  32.257  28.080  1.00  0.00      B    O  
ATOM   1546  H1  HOH B 509      21.437  32.704  28.620  1.00  0.00      B    H  
ATOM   1547  H2  HOH B 509      22.418  32.911  27.360  1.00  0.00      B    H  
ATOM   1548  O   HOH B 510      19.740  24.783  26.353  1.00  0.00      B    O  
ATOM   1549  H1  HOH B 510      18.955  25.369  26.431  1.00  0.00      B    H  
ATOM   1550  H2  HOH B 510      19.407  23.755  26.320  1.00  0.00      B    H  
ATOM   1551  O   HOH B 511      22.371  27.937   1.314  1.00  0.00      B    O  
ATOM   1552  H1  HOH B 511      22.468  28.249   0.382  1.00  0.00      B    H  
ATOM   1553  H2  HOH B 511      23.130  27.255   1.454  1.00  0.00      B    H  
ATOM   1554  O   HOH B 512      36.833  18.393  15.393  1.00  0.00      B    O  
ATOM   1555  H1  HOH B 512      35.907  18.616  15.175  1.00  0.00      B    H  
ATOM   1556  H2  HOH B 512      37.475  19.221  15.393  1.00  0.00      B    H  
ATOM   1557  O   HOH B 513      15.532  36.001  21.259  1.00  0.00      B    O  
ATOM   1558  H1  HOH B 513      15.182  35.736  20.362  1.00  0.00      B    H  
ATOM   1559  H2  HOH B 513      14.831  35.808  21.983  1.00  0.00      B    H  
ATOM   1560  O   HOH B 514       1.148   7.860  35.404  1.00  0.00      B    O  
ATOM   1561  H1  HOH B 514       1.043   7.741  36.424  1.00  0.00      B    H  
ATOM   1562  H2  HOH B 514       2.036   7.471  35.067  1.00  0.00      B    H  
ATOM   1563  O   HOH B 515      29.283  28.468   3.758  1.00  0.00      B    O  
ATOM   1564  H1  HOH B 515      29.157  29.418   3.662  1.00  0.00      B    H  
ATOM   1565  H2  HOH B 515      29.554  28.151   2.829  1.00  0.00      B    H  
ATOM   1566  O   HOH B 516      10.703   8.756   8.700  1.00  0.00      B    O  
ATOM   1567  H1  HOH B 516      10.155   8.074   9.214  1.00  0.00      B    H  
ATOM   1568  H2  HOH B 516      11.677   8.706   9.023  1.00  0.00      B    H  
ATOM   1569  O   HOH B 517       6.148   8.741   4.800  1.00  0.00      B    O  
ATOM   1570  H1  HOH B 517       6.015   9.379   5.604  1.00  0.00      B    H  
ATOM   1571  H2  HOH B 517       5.794   9.247   4.016  1.00  0.00      B    H  
ATOM   1572  O   HOH B 518      36.940  29.559  32.417  1.00  0.00      B    O  
ATOM   1573  H1  HOH B 518      37.919  29.485  32.237  1.00  0.00      B    H  
ATOM   1574  H2  HOH B 518      36.761  30.527  32.555  1.00  0.00      B    H  
ATOM   1575  O   HOH B 519       0.263  18.739  19.405  1.00  0.00      B    O  
ATOM   1576  H1  HOH B 519       1.002  18.407  19.994  1.00  0.00      B    H  
ATOM   1577  H2  HOH B 519       0.507  18.558  18.431  1.00  0.00      B    H  
ATOM   1578  O   HOH B 520       8.286  37.462   9.269  1.00  0.00      B    O  
ATOM   1579  H1  HOH B 520       7.802  37.667   8.407  1.00  0.00      B    H  
ATOM   1580  H2  HOH B 520       7.552  37.525   9.997  1.00  0.00      B    H  
ATOM   1581  O   HOH B 521       0.659   0.266  24.995  1.00  0.00      B    O  
ATOM   1582  H1  HOH B 521      -0.063   1.006  25.018  1.00  0.00      B    H  
ATOM   1583  H2  HOH B 521       0.991   0.235  24.073  1.00  0.00      B    H  
ATOM   1584  O   HOH B 522       5.244  19.430  15.034  1.00  0.00      B    O  
ATOM   1585  H1  HOH B 522       5.907  18.951  15.583  1.00  0.00      B    H  
ATOM   1586  H2  HOH B 522       4.398  18.860  15.114  1.00  0.00      B    H  
ATOM   1587  O   HOH B 523      13.424  37.901  12.706  1.00  0.00      B    O  
ATOM   1588  H1  HOH B 523      14.104  38.367  13.307  1.00  0.00      B    H  
ATOM   1589  H2  HOH B 523      12.886  37.354  13.335  1.00  0.00      B    H  
ATOM   1590  O   HOH B 524      32.806  35.248  31.932  1.00  0.00      B    O  
ATOM   1591  H1  HOH B 524      33.788  35.262  31.827  1.00  0.00      B    H  
ATOM   1592  H2  HOH B 524      32.473  34.337  31.722  1.00  0.00      B    H  
ATOM   1593  O   HOH B 525       7.811   6.641  14.126  1.00  0.00      B    O  
ATOM   1594  H1  HOH B 525       7.280   5.962  13.592  1.00  0.00      B    H  
ATOM   1595  H2  HOH B 525       8.744   6.579  13.815  1.00  0.00      B    H  
ATOM   1596  O   HOH B 526      27.816  24.971  19.218  1.00  0.00      B    O  
ATOM   1597  H1  HOH B 526      28.568  24.451  18.817  1.00  0.00      B    H  
ATOM   1598  H2  HOH B 526      27.003  24.352  19.201  1.00  0.00      B    H  
ATOM   1599  O   HOH B 527      10.977  20.504  34.474  1.00  0.00      B    O  
ATOM   1600  H1  HOH B 527      10.511  20.988  35.222  1.00  0.00      B    H  
ATOM   1601  H2  HOH B 527      10.675  19.525  34.502  1.00  0.00      B    H  
ATOM   1602  O   HOH B 528      12.301  12.831   4.616  1.00  0.00      B    O  
ATOM   1603  H1  HOH B 528      12.836  12.319   5.283  1.00  0.00      B    H  
ATOM   1604  H2  HOH B 528      11.653  12.213   4.125  1.00  0.00      B    H  
ATOM   1605  O   HOH B 529       3.314  21.827   9.149  1.00  0.00      B    O  
ATOM   1606  H1  HOH B 529       3.626  21.074   8.531  1.00  0.00      B    H  
ATOM   1607  H2  HOH B 529       4.057  22.548   9.163  1.00  0.00      B    H  
ATOM   1608  O   HOH B 530      17.683  24.267   8.166  1.00  0.00      B    O  
ATOM   1609  H1  HOH B 530      17.754  25.127   7.628  1.00  0.00      B    H  
ATOM   1610  H2  HOH B 530      18.512  23.747   7.958  1.00  0.00      B    H  
ATOM   1611  O   HOH B 531      35.095  30.291  30.493  1.00  0.00      B    O  
ATOM   1612  H1  HOH B 531      34.331  30.656  31.059  1.00  0.00      B    H  
ATOM   1613  H2  HOH B 531      35.712  29.862  31.191  1.00  0.00      B    H  
ATOM   1614  O   HOH B 532      15.452  39.119  26.623  1.00  0.00      B    O  
ATOM   1615  H1  HOH B 532      15.235  38.658  25.787  1.00  0.00      B    H  
ATOM   1616  H2  HOH B 532      16.412  38.859  26.896  1.00  0.00      B    H  
ATOM   1617  O   HOH B 533      28.682   2.351   0.396  1.00  0.00      B    O  
ATOM   1618  H1  HOH B 533      27.881   2.927   0.115  1.00  0.00      B    H  
ATOM   1619  H2  HOH B 533      28.445   1.430   0.728  1.00  0.00      B    H  
ATOM   1620  O   HOH B 534      26.692  34.481  31.879  1.00  0.00      B    O  
ATOM   1621  H1  HOH B 534      26.781  33.709  32.529  1.00  0.00      B    H  
ATOM   1622  H2  HOH B 534      26.432  35.316  32.401  1.00  0.00      B    H  
ATOM   1623  O   HOH B 535      14.471   6.990   1.377  1.00  0.00      B    O  
ATOM   1624  H1  HOH B 535      14.752   6.162   1.843  1.00  0.00      B    H  
ATOM   1625  H2  HOH B 535      14.619   6.901   0.377  1.00  0.00      B    H  
ATOM   1626  O   HOH B 536       5.244  15.857  15.985  1.00  0.00      B    O  
ATOM   1627  H1  HOH B 536       4.654  15.220  16.389  1.00  0.00      B    H  
ATOM   1628  H2  HOH B 536       5.757  15.402  15.172  1.00  0.00      B    H  
ATOM   1629  O   HOH B 537      23.461  24.986   4.231  1.00  0.00      B    O  
ATOM   1630  H1  HOH B 537      24.247  25.094   4.903  1.00  0.00      B    H  
ATOM   1631  H2  HOH B 537      23.872  25.044   3.287  1.00  0.00      B    H  
ATOM   1632  O   HOH B 538       1.706  14.443  24.750  1.00  0.00      B    O  
ATOM   1633  H1  HOH B 538       1.723  13.467  24.977  1.00  0.00      B    H  
ATOM   1634  H2  HOH B 538       1.966  14.928  25.592  1.00  0.00      B    H  
ATOM   1635  O   HOH B 539      32.869   4.380  36.500  1.00  0.00      B    O  
ATOM   1636  H1  HOH B 539      33.428   4.250  37.321  1.00  0.00      B    H  
ATOM   1637  H2  HOH B 539      32.953   5.326  36.192  1.00  0.00      B    H  
ATOM   1638  O   HOH B 540      38.508  36.829  20.763  1.00  0.00      B    O  
ATOM   1639  H1  HOH B 540      37.848  36.163  21.010  1.00  0.00      B    H  
ATOM   1640  H2  HOH B 540      39.342  36.487  21.228  1.00  0.00      B    H  
ATOM   1641  O   HOH B 541      17.897  34.212  16.858  1.00  0.00      B    O  
ATOM   1642  H1  HOH B 541      17.473  34.377  17.756  1.00  0.00      B    H  
ATOM   1643  H2  HOH B 541      17.757  33.226  16.710  1.00  0.00      B    H  
ATOM   1644  O   HOH B 542      34.906  17.036  25.957  1.00  0.00      B    O  
ATOM   1645  H1  HOH B 542      35.084  16.956  26.962  1.00  0.00      B    H  
ATOM   1646  H2  HOH B 542      35.184  17.961  25.655  1.00  0.00      B    H  
ATOM   1647  O   HOH B 543      25.454  18.489  14.233  1.00  0.00      B    O  
ATOM   1648  H1  HOH B 543      26.294  18.513  13.695  1.00  0.00      B    H  
ATOM   1649  H2  HOH B 543      24.900  17.650  13.985  1.00  0.00      B    H  
ATOM   1650  O   HOH B 544      10.211   3.698   1.802  1.00  0.00      B    O  
ATOM   1651  H1  HOH B 544      10.732   2.904   2.241  1.00  0.00      B    H  
ATOM   1652  H2  HOH B 544      10.814   4.395   1.409  1.00  0.00      B    H  
ATOM   1653  O   HOH B 545      32.151  32.314  36.409  1.00  0.00      B    O  
ATOM   1654  H1  HOH B 545      31.351  32.423  37.065  1.00  0.00      B    H  
ATOM   1655  H2  HOH B 545      33.055  32.490  36.948  1.00  0.00      B    H  
ATOM   1656  O   HOH B 546       8.597  17.192  38.397  1.00  0.00      B    O  
ATOM   1657  H1  HOH B 546       8.373  18.189  38.383  1.00  0.00      B    H  
ATOM   1658  H2  HOH B 546       9.395  17.013  38.990  1.00  0.00      B    H  
ATOM   1659  O   HOH B 547      28.507   0.037  26.833  1.00  0.00      B    O  
ATOM   1660  H1  HOH B 547      28.219   0.764  27.473  1.00  0.00      B    H  
ATOM   1661  H2  HOH B 547      27.822  -0.701  26.735  1.00  0.00      B    H  
ATOM   1662  O   HOH B 548       8.392  15.652  19.902  1.00  0.00      B    O  
ATOM   1663  H1  HOH B 548       8.967  15.833  20.720  1.00  0.00      B    H  
ATOM   1664  H2  HOH B 548       8.399  14.655  19.882  1.00  0.00      B    H  
ATOM   1665  O   HOH B 549      21.635  29.406   3.556  1.00  0.00      B    O  
ATOM   1666  H1  HOH B 549      22.193  30.242   3.723  1.00  0.00      B    H  
ATOM   1667  H2  HOH B 549      22.029  28.972   2.733  1.00  0.00      B    H  
ATOM   1668  O   HOH B 550      26.140   9.556  32.329  1.00  0.00      B    O  
ATOM   1669  H1  HOH B 550      25.723   8.843  32.952  1.00  0.00      B    H  
ATOM   1670  H2  HOH B 550      26.661  10.235  32.884  1.00  0.00      B    H  
ATOM   1671  O   HOH B 551       4.250  35.085  20.554  1.00  0.00      B    O  
ATOM   1672  H1  HOH B 551       4.512  34.098  20.325  1.00  0.00      B    H  
ATOM   1673  H2  HOH B 551       3.324  35.135  20.979  1.00  0.00      B    H  
ATOM   1674  O   HOH B 552      35.741   1.387  26.331  1.00  0.00      B    O  
ATOM   1675  H1  HOH B 552      34.946   0.737  26.034  1.00  0.00      B    H  
ATOM   1676  H2  HOH B 552      35.852   1.302  27.387  1.00  0.00      B    H  
ATOM   1677  O   HOH B 553      29.371  10.379   7.598  1.00  0.00      B    O  
ATOM   1678  H1  HOH B 553      29.040  10.617   8.506  1.00  0.00      B    H  
ATOM   1679  H2  HOH B 553      30.366  10.465   7.727  1.00  0.00      B    H  
ATOM   1680  O   HOH B 554      20.409  38.775  35.509  1.00  0.00      B    O  
ATOM   1681  H1  HOH B 554      20.306  39.743  35.266  1.00  0.00      B    H  
ATOM   1682  H2  HOH B 554      20.589  38.774  36.545  1.00  0.00      B    H  
ATOM   1683  O   HOH B 555       2.240  13.891  31.947  1.00  0.00      B    O  
ATOM   1684  H1  HOH B 555       1.298  14.008  32.319  1.00  0.00      B    H  
ATOM   1685  H2  HOH B 555       2.536  12.979  32.387  1.00  0.00      B    H  
ATOM   1686  O   HOH B 556      26.410  35.425  19.093  1.00  0.00      B    O  
ATOM   1687  H1  HOH B 556      25.706  35.363  18.374  1.00  0.00      B    H  
ATOM   1688  H2  HOH B 556      25.843  35.854  19.798  1.00  0.00      B    H  
ATOM   1689  O   HOH B 557      20.264   4.071  -0.184  1.00  0.00      B    O  
ATOM   1690  H1  HOH B 557      20.317   3.276   0.393  1.00  0.00      B    H  
ATOM   1691  H2  HOH B 557      19.340   4.502  -0.118  1.00  0.00      B    H  
ATOM   1692  O   HOH B 558      21.059  37.113  21.990  1.00  0.00      B    O  
ATOM   1693  H1  HOH B 558      21.099  38.074  21.606  1.00  0.00      B    H  
ATOM   1694  H2  HOH B 558      21.365  36.490  21.206  1.00  0.00      B    H  
ATOM   1695  O   HOH B 559      21.541   5.479  34.293  1.00  0.00      B    O  
ATOM   1696  H1  HOH B 559      20.987   4.943  33.568  1.00  0.00      B    H  
ATOM   1697  H2  HOH B 559      21.702   4.883  35.143  1.00  0.00      B    H  
ATOM   1698  O   HOH B 560      17.086  20.521  28.788  1.00  0.00      B    O  
ATOM   1699  H1  HOH B 560      17.653  20.881  29.556  1.00  0.00      B    H  
ATOM   1700  H2  HOH B 560      17.615  20.392  27.925  1.00  0.00      B    H  
ATOM   1701  O   HOH B 561       7.404  16.683  34.242  1.00  0.00      B    O  
ATOM   1702  H1  HOH B 561       6.494  16.605  34.688  1.00  0.00      B    H  
ATOM   1703  H2  HOH B 561       7.258  16.993  33.338  1.00  0.00      B    H  
ATOM   1704  O   HOH B 562      34.819   8.776  16.971  1.00  0.00      B    O  
ATOM   1705  H1  HOH B 562      34.090   8.818  17.688  1.00  0.00      B    H  
ATOM   1706  H2  HOH B 562      35.600   8.207  17.364  1.00  0.00      B    H  
ATOM   1707  O   HOH B 563      31.879   5.700   3.431  1.00  0.00      B    O  
ATOM   1708  H1  HOH B 563      31.629   6.294   2.645  1.00  0.00      B    H  
ATOM   1709  H2  HOH B 563      31.523   4.759   3.215  1.00  0.00      B    H  
ATOM   1710  O   HOH B 564      37.802  36.092   3.557  1.00  0.00      B    O  
ATOM   1711  H1  HOH B 564      38.711  36.383   3.495  1.00  0.00      B    H  
ATOM   1712  H2  HOH B 564      37.289  36.550   2.785  1.00  0.00      B    H  
ATOM   1713  O   HOH B 565      20.581  27.346   9.759  1.00  0.00      B    O  
ATOM   1714  H1  HOH B 565      20.053  26.811  10.429  1.00  0.00      B    H  
ATOM   1715  H2  HOH B 565      21.460  26.826   9.623  1.00  0.00      B    H  
ATOM   1716  O   HOH B 566      17.772  36.992  11.509  1.00  0.00      B    O  
ATOM   1717  H1  HOH B 566      18.406  36.804  12.204  1.00  0.00      B    H  
ATOM   1718  H2  HOH B 566      17.634  36.115  11.110  1.00  0.00      B    H  
ATOM   1719  O   HOH B 567      27.703  27.027  28.881  1.00  0.00      B    O  
ATOM   1720  H1  HOH B 567      26.932  27.290  28.298  1.00  0.00      B    H  
ATOM   1721  H2  HOH B 567      27.377  26.676  29.787  1.00  0.00      B    H  
ATOM   1722  O   HOH B 568      17.214  36.796  15.316  1.00  0.00      B    O  
ATOM   1723  H1  HOH B 568      16.580  36.255  14.728  1.00  0.00      B    H  
ATOM   1724  H2  HOH B 568      17.420  36.279  16.170  1.00  0.00      B    H  
ATOM   1725  O   HOH B 569       5.341  24.739  35.769  1.00  0.00      B    O  
ATOM   1726  H1  HOH B 569       4.429  24.680  35.331  1.00  0.00      B    H  
ATOM   1727  H2  HOH B 569       5.298  24.239  36.651  1.00  0.00      B    H  
ATOM   1728  O   HOH B 570       3.289  38.572  20.225  1.00  0.00      B    O  
ATOM   1729  H1  HOH B 570       2.890  38.343  19.305  1.00  0.00      B    H  
ATOM   1730  H2  HOH B 570       3.942  37.881  20.569  1.00  0.00      B    H  
ATOM   1731  O   HOH B 571      36.144   2.763   0.390  1.00  0.00      B    O  
ATOM   1732  H1  HOH B 571      35.930   2.456   1.357  1.00  0.00      B    H  
ATOM   1733  H2  HOH B 571      35.252   3.102  -0.011  1.00  0.00      B    H  
ATOM   1734  O   HOH B 572      18.576  12.671  15.292  1.00  0.00      B    O  
ATOM   1735  H1  HOH B 572      18.577  13.552  15.827  1.00  0.00      B    H  
ATOM   1736  H2  HOH B 572      18.636  11.965  16.028  1.00  0.00      B    H  
ATOM   1737  O   HOH B 573      19.203   3.943  17.814  1.00  0.00      B    O  
ATOM   1738  H1  HOH B 573      19.199   3.582  18.806  1.00  0.00      B    H  
ATOM   1739  H2  HOH B 573      18.988   3.166  17.165  1.00  0.00      B    H  
ATOM   1740  O   HOH B 574      24.214  30.546  38.417  1.00  0.00      B    O  
ATOM   1741  H1  HOH B 574      25.043  30.826  38.911  1.00  0.00      B    H  
ATOM   1742  H2  HOH B 574      24.473  29.995  37.621  1.00  0.00      B    H  
ATOM   1743  O   HOH B 575      14.582  16.798   9.909  1.00  0.00      B    O  
ATOM   1744  H1  HOH B 575      14.611  16.019   9.242  1.00  0.00      B    H  
ATOM   1745  H2  HOH B 575      14.370  17.699   9.448  1.00  0.00      B    H  
ATOM   1746  O   HOH B 576       3.079  27.043  32.549  1.00  0.00      B    O  
ATOM   1747  H1  HOH B 576       2.704  26.778  31.656  1.00  0.00      B    H  
ATOM   1748  H2  HOH B 576       3.943  27.616  32.391  1.00  0.00      B    H  
ATOM   1749  O   HOH B 577       5.158  32.566  23.268  1.00  0.00      B    O  
ATOM   1750  H1  HOH B 577       6.017  32.239  23.643  1.00  0.00      B    H  
ATOM   1751  H2  HOH B 577       5.377  32.892  22.338  1.00  0.00      B    H  
ATOM   1752  O   HOH B 578      10.860  35.849  24.314  1.00  0.00      B    O  
ATOM   1753  H1  HOH B 578      10.207  36.149  23.634  1.00  0.00      B    H  
ATOM   1754  H2  HOH B 578      11.744  35.812  23.798  1.00  0.00      B    H  
ATOM   1755  O   HOH B 579      37.714  35.670  24.513  1.00  0.00      B    O  
ATOM   1756  H1  HOH B 579      36.987  35.474  25.207  1.00  0.00      B    H  
ATOM   1757  H2  HOH B 579      38.445  36.178  25.016  1.00  0.00      B    H  
ATOM   1758  O   HOH B 580      10.708  11.377  21.801  1.00  0.00      B    O  
ATOM   1759  H1  HOH B 580      10.875  10.368  21.968  1.00  0.00      B    H  
ATOM   1760  H2  HOH B 580      11.540  11.866  22.135  1.00  0.00      B    H  
ATOM   1761  O   HOH B 581       7.256  17.548  24.867  1.00  0.00      B    O  
ATOM   1762  H1  HOH B 581       7.209  16.539  24.914  1.00  0.00      B    H  
ATOM   1763  H2  HOH B 581       6.365  17.837  25.210  1.00  0.00      B    H  
ATOM   1764  O   HOH B 582      15.549  39.212  21.332  1.00  0.00      B    O  
ATOM   1765  H1  HOH B 582      15.399  38.364  20.783  1.00  0.00      B    H  
ATOM   1766  H2  HOH B 582      16.538  39.472  21.350  1.00  0.00      B    H  
ATOM   1767  O   HOH B 583       3.348  35.794   3.599  1.00  0.00      B    O  
ATOM   1768  H1  HOH B 583       3.975  36.063   2.825  1.00  0.00      B    H  
ATOM   1769  H2  HOH B 583       2.988  34.802   3.324  1.00  0.00      B    H  
ATOM   1770  O   HOH B 584      10.943  18.368  32.387  1.00  0.00      B    O  
ATOM   1771  H1  HOH B 584      11.076  17.394  32.554  1.00  0.00      B    H  
ATOM   1772  H2  HOH B 584      11.832  18.824  32.342  1.00  0.00      B    H  
ATOM   1773  O   HOH B 585       2.133  32.235  14.886  1.00  0.00      B    O  
ATOM   1774  H1  HOH B 585       2.531  32.934  14.290  1.00  0.00      B    H  
ATOM   1775  H2  HOH B 585       1.127  32.268  14.736  1.00  0.00      B    H  
ATOM   1776  O   HOH B 586      23.113  13.869   7.264  1.00  0.00      B    O  
ATOM   1777  H1  HOH B 586      23.707  13.738   6.466  1.00  0.00      B    H  
ATOM   1778  H2  HOH B 586      22.770  12.928   7.487  1.00  0.00      B    H  
ATOM   1779  O   HOH B 587      23.730  26.847  18.189  1.00  0.00      B    O  
ATOM   1780  H1  HOH B 587      23.417  25.917  18.441  1.00  0.00      B    H  
ATOM   1781  H2  HOH B 587      22.880  27.429  18.292  1.00  0.00      B    H  
ATOM   1782  O   HOH B 588       1.093   1.147  10.346  1.00  0.00      B    O  
ATOM   1783  H1  HOH B 588       0.704   1.883  10.985  1.00  0.00      B    H  
ATOM   1784  H2  HOH B 588       2.121   1.156  10.485  1.00  0.00      B    H  
ATOM   1785  O   HOH B 589       4.736  10.818  30.984  1.00  0.00      B    O  
ATOM   1786  H1  HOH B 589       5.417  10.137  30.576  1.00  0.00      B    H  
ATOM   1787  H2  HOH B 589       3.924  10.858  30.344  1.00  0.00      B    H  
ATOM   1788  O   HOH B 590      12.515   4.849  36.916  1.00  0.00      B    O  
ATOM   1789  H1  HOH B 590      13.058   3.996  37.020  1.00  0.00      B    H  
ATOM   1790  H2  HOH B 590      11.552   4.523  36.930  1.00  0.00      B    H  
ATOM   1791  O   HOH B 591      17.282  22.740  11.805  1.00  0.00      B    O  
ATOM   1792  H1  HOH B 591      17.936  23.040  12.472  1.00  0.00      B    H  
ATOM   1793  H2  HOH B 591      17.703  21.854  11.477  1.00  0.00      B    H  
ATOM   1794  O   HOH B 592      24.086  17.378   1.850  1.00  0.00      B    O  
ATOM   1795  H1  HOH B 592      23.390  17.739   1.243  1.00  0.00      B    H  
ATOM   1796  H2  HOH B 592      24.747  16.919   1.204  1.00  0.00      B    H  
ATOM   1797  O   HOH B 593      14.519  20.188  25.137  1.00  0.00      B    O  
ATOM   1798  H1  HOH B 593      14.220  21.126  25.485  1.00  0.00      B    H  
ATOM   1799  H2  HOH B 593      15.423  20.253  24.675  1.00  0.00      B    H  
ATOM   1800  O   HOH B 594       6.626  36.649  16.194  1.00  0.00      B    O  
ATOM   1801  H1  HOH B 594       6.558  36.841  17.170  1.00  0.00      B    H  
ATOM   1802  H2  HOH B 594       7.606  36.412  15.979  1.00  0.00      B    H  
ATOM   1803  O   HOH B 595      35.356  11.434   6.221  1.00  0.00      B    O  
ATOM   1804  H1  HOH B 595      36.261  11.703   5.939  1.00  0.00      B    H  
ATOM   1805  H2  HOH B 595      35.435  11.281   7.224  1.00  0.00      B    H  
ATOM   1806  O   HOH B 596      23.582  37.439  36.102  1.00  0.00      B    O  
ATOM   1807  H1  HOH B 596      24.159  36.662  35.864  1.00  0.00      B    H  
ATOM   1808  H2  HOH B 596      22.718  37.103  36.425  1.00  0.00      B    H  
ATOM   1809  O   HOH B 597       0.555  34.840  13.098  1.00  0.00      B    O  
ATOM   1810  H1  HOH B 597       1.342  35.194  13.639  1.00  0.00      B    H  
ATOM   1811  H2  HOH B 597       0.340  33.897  13.319  1.00  0.00      B    H  
ATOM   1812  O   HOH B 598      16.597  30.091   5.056  1.00  0.00      B    O  
ATOM   1813  H1  HOH B 598      16.132  30.143   5.955  1.00  0.00      B    H  
ATOM   1814  H2  HOH B 598      15.912  30.024   4.335  1.00  0.00      B    H  
ATOM   1815  O   HOH B 599       9.252  33.688  15.967  1.00  0.00      B    O  
ATOM   1816  H1  HOH B 599       9.023  34.626  15.771  1.00  0.00      B    H  
ATOM   1817  H2  HOH B 599       8.658  33.113  15.346  1.00  0.00      B    H  
ATOM   1818  O   HOH B 600       4.801   0.490   2.970  1.00  0.00      B    O  
ATOM   1819  H1  HOH B 600       4.944  -0.087   2.133  1.00  0.00      B    H  
ATOM   1820  H2  HOH B 600       5.730   0.746   3.217  1.00  0.00      B    H  
ATOM   1821  O   HOH B 601      27.101  12.450  24.148  1.00  0.00      B    O  
ATOM   1822  H1  HOH B 601      27.577  11.708  24.631  1.00  0.00      B    H  
ATOM   1823  H2  HOH B 601      26.133  12.248  24.213  1.00  0.00      B    H  
ATOM   1824  O   HOH B 602       4.846   1.123  13.618  1.00  0.00      B    O  
ATOM   1825  H1  HOH B 602       4.599   1.561  14.519  1.00  0.00      B    H  
ATOM   1826  H2  HOH B 602       5.847   0.867  13.749  1.00  0.00      B    H  
ATOM   1827  O   HOH B 603       7.561  15.415   9.976  1.00  0.00      B    O  
ATOM   1828  H1  HOH B 603       6.795  15.412   9.320  1.00  0.00      B    H  
ATOM   1829  H2  HOH B 603       8.345  14.912   9.553  1.00  0.00      B    H  
ATOM   1830  O   HOH B 604      10.153  24.604   3.805  1.00  0.00      B    O  
ATOM   1831  H1  HOH B 604      10.421  23.936   4.511  1.00  0.00      B    H  
ATOM   1832  H2  HOH B 604       9.415  24.151   3.282  1.00  0.00      B    H  
ATOM   1833  O   HOH B 605      35.861  35.484  31.506  1.00  0.00      B    O  
ATOM   1834  H1  HOH B 605      35.776  36.347  32.088  1.00  0.00      B    H  
ATOM   1835  H2  HOH B 605      36.805  35.489  31.117  1.00  0.00      B    H  
ATOM   1836  O   HOH B 606      14.436  34.984  15.998  1.00  0.00      B    O  
ATOM   1837  H1  HOH B 606      14.145  34.049  16.120  1.00  0.00      B    H  
ATOM   1838  H2  HOH B 606      15.049  35.045  15.192  1.00  0.00      B    H  
ATOM   1839  O   HOH B 607       1.502   7.045   1.697  1.00  0.00      B    O  
ATOM   1840  H1  HOH B 607       2.189   6.474   2.104  1.00  0.00      B    H  
ATOM   1841  H2  HOH B 607       0.599   6.686   1.962  1.00  0.00      B    H  
ATOM   1842  O   HOH B 608       9.052   1.870  10.781  1.00  0.00      B    O  
ATOM   1843  H1  HOH B 608       9.376   2.562  10.121  1.00  0.00      B    H  
ATOM   1844  H2  HOH B 608       9.888   1.399  11.121  1.00  0.00      B    H  
ATOM   1845  O   HOH B 609      20.408  32.275  11.698  1.00  0.00      B    O  
ATOM   1846  H1  HOH B 609      21.346  32.727  11.734  1.00  0.00      B    H  
ATOM   1847  H2  HOH B 609      20.574  31.246  11.660  1.00  0.00      B    H  
ATOM   1848  O   HOH B 610      33.287   2.286  34.451  1.00  0.00      B    O  
ATOM   1849  H1  HOH B 610      32.335   1.881  34.267  1.00  0.00      B    H  
ATOM   1850  H2  HOH B 610      33.249   2.703  35.387  1.00  0.00      B    H  
ATOM   1851  O   HOH B 611      32.002  35.718   9.148  1.00  0.00      B    O  
ATOM   1852  H1  HOH B 611      31.960  35.115   8.340  1.00  0.00      B    H  
ATOM   1853  H2  HOH B 611      32.769  36.362   8.942  1.00  0.00      B    H  
ATOM   1854  O   HOH B 612      18.372   9.944  30.984  1.00  0.00      B    O  
ATOM   1855  H1  HOH B 612      19.319  10.246  31.270  1.00  0.00      B    H  
ATOM   1856  H2  HOH B 612      17.667  10.707  31.027  1.00  0.00      B    H  
ATOM   1857  O   HOH B 613      36.936  18.055  32.884  1.00  0.00      B    O  
ATOM   1858  H1  HOH B 613      36.311  17.342  32.676  1.00  0.00      B    H  
ATOM   1859  H2  HOH B 613      36.414  18.954  32.765  1.00  0.00      B    H  
ATOM   1860  O   HOH B 614      16.458  10.747  36.426  1.00  0.00      B    O  
ATOM   1861  H1  HOH B 614      16.714   9.770  36.213  1.00  0.00      B    H  
ATOM   1862  H2  HOH B 614      17.234  11.368  36.282  1.00  0.00      B    H  
ATOM   1863  O   HOH B 615      11.671  29.800   5.009  1.00  0.00      B    O  
ATOM   1864  H1  HOH B 615      11.785  29.714   5.993  1.00  0.00      B    H  
ATOM   1865  H2  HOH B 615      11.437  30.804   4.865  1.00  0.00      B    H  
ATOM   1866  O   HOH B 616       1.945  21.076  32.148  1.00  0.00      B    O  
ATOM   1867  H1  HOH B 616       2.570  21.881  31.840  1.00  0.00      B    H  
ATOM   1868  H2  HOH B 616       2.139  20.849  33.090  1.00  0.00      B    H  
ATOM   1869  O   HOH B 617      12.247   5.722   0.267  1.00  0.00      B    O  
ATOM   1870  H1  HOH B 617      13.080   5.440   0.790  1.00  0.00      B    H  
ATOM   1871  H2  HOH B 617      12.394   5.457  -0.658  1.00  0.00      B    H  
ATOM   1872  O   HOH B 618      12.805  12.434  22.960  1.00  0.00      B    O  
ATOM   1873  H1  HOH B 618      13.558  12.663  22.268  1.00  0.00      B    H  
ATOM   1874  H2  HOH B 618      13.118  11.577  23.390  1.00  0.00      B    H  
ATOM   1875  O   HOH B 619       7.677   2.741   1.607  1.00  0.00      B    O  
ATOM   1876  H1  HOH B 619       7.406   2.632   0.613  1.00  0.00      B    H  
ATOM   1877  H2  HOH B 619       8.532   3.211   1.731  1.00  0.00      B    H  
ATOM   1878  O   HOH B 620      20.953  20.828  30.455  1.00  0.00      B    O  
ATOM   1879  H1  HOH B 620      20.575  19.856  30.500  1.00  0.00      B    H  
ATOM   1880  H2  HOH B 620      21.459  21.045  31.330  1.00  0.00      B    H  
ATOM   1881  O   HOH B 621      18.088  26.406  23.028  1.00  0.00      B    O  
ATOM   1882  H1  HOH B 621      18.289  25.521  23.489  1.00  0.00      B    H  
ATOM   1883  H2  HOH B 621      18.372  26.382  22.038  1.00  0.00      B    H  
ATOM   1884  O   HOH B 622      13.656  26.901  35.299  1.00  0.00      B    O  
ATOM   1885  H1  HOH B 622      13.001  26.889  34.512  1.00  0.00      B    H  
ATOM   1886  H2  HOH B 622      14.549  27.011  34.942  1.00  0.00      B    H  
ATOM   1887  O   HOH B 623      13.970   8.706  19.985  1.00  0.00      B    O  
ATOM   1888  H1  HOH B 623      13.636   8.168  19.160  1.00  0.00      B    H  
ATOM   1889  H2  HOH B 623      14.778   8.179  20.280  1.00  0.00      B    H  
ATOM   1890  O   HOH B 624      36.339  16.187  38.440  1.00  0.00      B    O  
ATOM   1891  H1  HOH B 624      35.699  15.399  38.567  1.00  0.00      B    H  
ATOM   1892  H2  HOH B 624      36.596  16.540  39.382  1.00  0.00      B    H  
ATOM   1893  O   HOH B 625      13.397  10.502  25.069  1.00  0.00      B    O  
ATOM   1894  H1  HOH B 625      13.757  11.190  25.748  1.00  0.00      B    H  
ATOM   1895  H2  HOH B 625      14.106   9.821  24.940  1.00  0.00      B    H  
ATOM   1896  O   HOH B 626      24.595   9.908   2.043  1.00  0.00      B    O  
ATOM   1897  H1  HOH B 626      23.673   9.571   1.821  1.00  0.00      B    H  
ATOM   1898  H2  HOH B 626      24.576  10.114   3.027  1.00  0.00      B    H  
ATOM   1899  O   HOH B 627      29.621  23.910  17.413  1.00  0.00      B    O  
ATOM   1900  H1  HOH B 627      30.283  23.496  16.846  1.00  0.00      B    H  
ATOM   1901  H2  HOH B 627      28.815  24.113  16.778  1.00  0.00      B    H  
ATOM   1902  O   HOH B 628      22.572   7.462  36.177  1.00  0.00      B    O  
ATOM   1903  H1  HOH B 628      22.007   7.154  37.007  1.00  0.00      B    H  
ATOM   1904  H2  HOH B 628      22.197   6.912  35.385  1.00  0.00      B    H  
ATOM   1905  O   HOH B 629       7.233   2.612  20.818  1.00  0.00      B    O  
ATOM   1906  H1  HOH B 629       6.325   2.484  20.321  1.00  0.00      B    H  
ATOM   1907  H2  HOH B 629       7.819   1.755  20.553  1.00  0.00      B    H  
ATOM   1908  O   HOH B 630      21.529  31.661  -0.196  1.00  0.00      B    O  
ATOM   1909  H1  HOH B 630      21.537  32.021   0.733  1.00  0.00      B    H  
ATOM   1910  H2  HOH B 630      22.299  31.035  -0.226  1.00  0.00      B    H  
ATOM   1911  O   HOH B 631      25.008  20.913  32.022  1.00  0.00      B    O  
ATOM   1912  H1  HOH B 631      25.474  21.532  31.404  1.00  0.00      B    H  
ATOM   1913  H2  HOH B 631      25.702  20.344  32.523  1.00  0.00      B    H  
ATOM   1914  O   HOH B 632      34.432  16.000   5.755  1.00  0.00      B    O  
ATOM   1915  H1  HOH B 632      34.835  16.120   6.671  1.00  0.00      B    H  
ATOM   1916  H2  HOH B 632      34.053  16.910   5.512  1.00  0.00      B    H  
ATOM   1917  O   HOH B 633       8.261  20.412  26.006  1.00  0.00      B    O  
ATOM   1918  H1  HOH B 633       8.527  19.543  26.397  1.00  0.00      B    H  
ATOM   1919  H2  HOH B 633       7.784  20.934  26.673  1.00  0.00      B    H  
ATOM   1920  O   HOH B 634       3.663  30.293  22.427  1.00  0.00      B    O  
ATOM   1921  H1  HOH B 634       4.415  30.852  22.814  1.00  0.00      B    H  
ATOM   1922  H2  HOH B 634       2.751  30.759  22.627  1.00  0.00      B    H  
ATOM   1923  O   HOH B 635      23.236  10.089  37.344  1.00  0.00      B    O  
ATOM   1924  H1  HOH B 635      22.424  10.269  37.866  1.00  0.00      B    H  
ATOM   1925  H2  HOH B 635      22.934   9.311  36.692  1.00  0.00      B    H  
ATOM   1926  O   HOH B 636      18.209   6.559  10.665  1.00  0.00      B    O  
ATOM   1927  H1  HOH B 636      18.942   6.315   9.974  1.00  0.00      B    H  
ATOM   1928  H2  HOH B 636      17.639   7.366  10.380  1.00  0.00      B    H  
ATOM   1929  O   HOH B 637      10.067   8.139  27.117  1.00  0.00      B    O  
ATOM   1930  H1  HOH B 637       9.267   7.705  27.497  1.00  0.00      B    H  
ATOM   1931  H2  HOH B 637      10.093   7.833  26.112  1.00  0.00      B    H  
ATOM   1932  O   HOH B 638      19.445   8.689   0.981  1.00  0.00      B    O  
ATOM   1933  H1  HOH B 638      18.492   8.853   0.786  1.00  0.00      B    H  
ATOM   1934  H2  HOH B 638      19.982   9.377   0.406  1.00  0.00      B    H  
ATOM   1935  O   HOH B 639       3.106  24.416  33.676  1.00  0.00      B    O  
ATOM   1936  H1  HOH B 639       3.059  25.357  33.293  1.00  0.00      B    H  
ATOM   1937  H2  HOH B 639       3.495  23.849  32.914  1.00  0.00      B    H  
ATOM   1938  O   HOH B 640       1.243  10.577  13.327  1.00  0.00      B    O  
ATOM   1939  H1  HOH B 640       1.229  10.824  14.298  1.00  0.00      B    H  
ATOM   1940  H2  HOH B 640       1.459   9.597  13.322  1.00  0.00      B    H  
ATOM   1941  O   HOH B 641       9.779  36.468   1.047  1.00  0.00      B    O  
ATOM   1942  H1  HOH B 641       9.634  35.864   1.832  1.00  0.00      B    H  
ATOM   1943  H2  HOH B 641       9.080  36.190   0.295  1.00  0.00      B    H  
ATOM   1944  O   HOH B 642       6.982   3.893   5.419  1.00  0.00      B    O  
ATOM   1945  H1  HOH B 642       7.582   4.054   6.239  1.00  0.00      B    H  
ATOM   1946  H2  HOH B 642       7.476   3.259   4.808  1.00  0.00      B    H  
ATOM   1947  O   HOH B 643      22.014  19.712   7.377  1.00  0.00      B    O  
ATOM   1948  H1  HOH B 643      22.141  19.388   6.445  1.00  0.00      B    H  
ATOM   1949  H2  HOH B 643      21.546  18.944   7.929  1.00  0.00      B    H  
ATOM   1950  O   HOH B 644       3.305  17.692  15.717  1.00  0.00      B    O  
ATOM   1951  H1  HOH B 644       3.998  17.025  15.404  1.00  0.00      B    H  
ATOM   1952  H2  HOH B 644       2.750  17.292  16.454  1.00  0.00      B    H  
ATOM   1953  O   HOH B 645       9.966  36.920  27.005  1.00  0.00      B    O  
ATOM   1954  H1  HOH B 645       9.870  37.653  27.711  1.00  0.00      B    H  
ATOM   1955  H2  HOH B 645      10.155  37.298  26.100  1.00  0.00      B    H  
ATOM   1956  O   HOH B 646       9.745  30.849   8.572  1.00  0.00      B    O  
ATOM   1957  H1  HOH B 646       9.855  30.897   9.556  1.00  0.00      B    H  
ATOM   1958  H2  HOH B 646      10.537  30.272   8.236  1.00  0.00      B    H  
ATOM   1959  O   HOH B 647      36.570  23.193  23.450  1.00  0.00      B    O  
ATOM   1960  H1  HOH B 647      37.494  23.110  23.044  1.00  0.00      B    H  
ATOM   1961  H2  HOH B 647      36.696  23.517  24.441  1.00  0.00      B    H  
ATOM   1962  O   HOH B 648      27.597  17.589  26.732  1.00  0.00      B    O  
ATOM   1963  H1  HOH B 648      28.354  17.394  26.061  1.00  0.00      B    H  
ATOM   1964  H2  HOH B 648      27.894  18.414  27.284  1.00  0.00      B    H  
ATOM   1965  O   HOH B 649       3.383  13.433  35.915  1.00  0.00      B    O  
ATOM   1966  H1  HOH B 649       4.014  12.697  36.173  1.00  0.00      B    H  
ATOM   1967  H2  HOH B 649       2.482  12.955  35.798  1.00  0.00      B    H  
ATOM   1968  O   HOH B 650      32.263  34.548  11.584  1.00  0.00      B    O  
ATOM   1969  H1  HOH B 650      33.062  35.166  11.922  1.00  0.00      B    H  
ATOM   1970  H2  HOH B 650      31.988  34.849  10.660  1.00  0.00      B    H  
ATOM   1971  O   HOH B 651       9.995  21.255  32.111  1.00  0.00      B    O  
ATOM   1972  H1  HOH B 651      10.359  20.882  32.962  1.00  0.00      B    H  
ATOM   1973  H2  HOH B 651       9.114  20.803  32.011  1.00  0.00      B    H  
ATOM   1974  O   HOH B 652      31.441  13.157  38.882  1.00  0.00      B    O  
ATOM   1975  H1  HOH B 652      31.495  12.786  37.906  1.00  0.00      B    H  
ATOM   1976  H2  HOH B 652      31.291  14.187  38.834  1.00  0.00      B    H  
ATOM   1977  O   HOH B 653      32.059  24.438  34.593  1.00  0.00      B    O  
ATOM   1978  H1  HOH B 653      32.948  23.970  34.803  1.00  0.00      B    H  
ATOM   1979  H2  HOH B 653      31.721  24.720  35.469  1.00  0.00      B    H  
ATOM   1980  O   HOH B 654       3.626  -0.125  24.310  1.00  0.00      B    O  
ATOM   1981  H1  HOH B 654       2.832  -0.339  23.682  1.00  0.00      B    H  
ATOM   1982  H2  HOH B 654       4.075   0.724  23.953  1.00  0.00      B    H  
ATOM   1983  O   HOH B 655       2.496  36.518   0.600  1.00  0.00      B    O  
ATOM   1984  H1  HOH B 655       2.154  36.025  -0.213  1.00  0.00      B    H  
ATOM   1985  H2  HOH B 655       2.095  36.086   1.414  1.00  0.00      B    H  
ATOM   1986  O   HOH B 656      23.614  11.916  32.393  1.00  0.00      B    O  
ATOM   1987  H1  HOH B 656      24.257  12.686  32.495  1.00  0.00      B    H  
ATOM   1988  H2  HOH B 656      23.902  11.289  31.664  1.00  0.00      B    H  
ATOM   1989  O   HOH B 657      17.938  38.179  27.282  1.00  0.00      B    O  
ATOM   1990  H1  HOH B 657      18.056  37.444  26.584  1.00  0.00      B    H  
ATOM   1991  H2  HOH B 657      18.783  38.340  27.809  1.00  0.00      B    H  
ATOM   1992  O   HOH B 658      30.440  17.637   7.675  1.00  0.00      B    O  
ATOM   1993  H1  HOH B 658      30.870  16.886   7.307  1.00  0.00      B    H  
ATOM   1994  H2  HOH B 658      29.827  17.861   6.943  1.00  0.00      B    H  
ATOM   1995  O   HOH B 659      15.393  20.441  21.369  1.00  0.00      B    O  
ATOM   1996  H1  HOH B 659      15.513  19.440  21.660  1.00  0.00      B    H  
ATOM   1997  H2  HOH B 659      14.762  20.582  20.561  1.00  0.00      B    H  
ATOM   1998  O   HOH B 660       5.553  38.803  37.320  1.00  0.00      B    O  
ATOM   1999  H1  HOH B 660       4.964  38.157  36.777  1.00  0.00      B    H  
ATOM   2000  H2  HOH B 660       5.911  39.426  36.598  1.00  0.00      B    H  
ATOM   2001  O   HOH B 661      24.584  34.580  30.076  1.00  0.00      B    O  
ATOM   2002  H1  HOH B 661      24.911  34.013  29.313  1.00  0.00      B    H  
ATOM   2003  H2  HOH B 661      25.388  34.805  30.765  1.00  0.00      B    H  
ATOM   2004  O   HOH B 662       3.469  29.092   3.272  1.00  0.00      B    O  
ATOM   2005  H1  HOH B 662       2.804  29.741   3.778  1.00  0.00      B    H  
ATOM   2006  H2  HOH B 662       2.894  28.317   2.877  1.00  0.00      B    H  
ATOM   2007  O   HOH B 663       3.763  37.964  35.069  1.00  0.00      B    O  
ATOM   2008  H1  HOH B 663       2.866  38.384  35.152  1.00  0.00      B    H  
ATOM   2009  H2  HOH B 663       4.215  38.207  34.205  1.00  0.00      B    H  
ATOM   2010  O   HOH B 664      36.108  32.873  24.763  1.00  0.00      B    O  
ATOM   2011  H1  HOH B 664      35.228  32.521  24.390  1.00  0.00      B    H  
ATOM   2012  H2  HOH B 664      36.462  32.195  25.441  1.00  0.00      B    H  
ATOM   2013  O   HOH B 665      12.486   6.134  27.798  1.00  0.00      B    O  
ATOM   2014  H1  HOH B 665      11.921   6.989  27.707  1.00  0.00      B    H  
ATOM   2015  H2  HOH B 665      13.471   6.365  27.709  1.00  0.00      B    H  
ATOM   2016  O   HOH B 666      14.898  29.271  22.165  1.00  0.00      B    O  
ATOM   2017  H1  HOH B 666      14.059  28.716  22.393  1.00  0.00      B    H  
ATOM   2018  H2  HOH B 666      14.951  30.177  22.619  1.00  0.00      B    H  
ATOM   2019  O   HOH B 667      19.846   7.818  29.991  1.00  0.00      B    O  
ATOM   2020  H1  HOH B 667      20.821   8.066  30.101  1.00  0.00      B    H  
ATOM   2021  H2  HOH B 667      19.287   8.510  30.392  1.00  0.00      B    H  
ATOM   2022  O   HOH B 668      38.405  22.816  11.657  1.00  0.00      B    O  
ATOM   2023  H1  HOH B 668      37.570  22.475  12.060  1.00  0.00      B    H  
ATOM   2024  H2  HOH B 668      38.841  22.075  11.154  1.00  0.00      B    H  
ATOM   2025  O   HOH B 669       0.486  36.847  25.942  1.00  0.00      B    O  
ATOM   2026  H1  HOH B 669      -0.125  36.863  26.811  1.00  0.00      B    H  
ATOM   2027  H2  HOH B 669       0.511  37.787  25.591  1.00  0.00      B    H  
ATOM   2028  O   HOH B 670      26.036   6.967  18.312  1.00  0.00      B    O  
ATOM   2029  H1  HOH B 670      26.325   7.927  18.409  1.00  0.00      B    H  
ATOM   2030  H2  HOH B 670      25.181   6.949  18.886  1.00  0.00      B    H  
ATOM   2031  O   HOH B 671       3.378  21.405  28.103  1.00  0.00      B    O  
ATOM   2032  H1  HOH B 671       2.706  20.830  27.598  1.00  0.00      B    H  
ATOM   2033  H2  HOH B 671       4.013  20.740  28.465  1.00  0.00      B    H  
ATOM   2034  O   HOH B 672      29.719  17.749  24.565  1.00  0.00      B    O  
ATOM   2035  H1  HOH B 672      30.399  17.018  24.545  1.00  0.00      B    H  
ATOM   2036  H2  HOH B 672      30.066  18.502  25.076  1.00  0.00      B    H  
ATOM   2037  O   HOH B 673       1.362  16.371  13.326  1.00  0.00      B    O  
ATOM   2038  H1  HOH B 673       1.388  15.779  14.132  1.00  0.00      B    H  
ATOM   2039  H2  HOH B 673       2.246  16.261  12.863  1.00  0.00      B    H  
ATOM   2040  O   HOH B 674      32.457   0.328   6.995  1.00  0.00      B    O  
ATOM   2041  H1  HOH B 674      31.868   1.155   6.900  1.00  0.00      B    H  
ATOM   2042  H2  HOH B 674      33.460   0.529   6.908  1.00  0.00      B    H  
ATOM   2043  O   HOH B 675      15.685   2.655  19.804  1.00  0.00      B    O  
ATOM   2044  H1  HOH B 675      15.028   2.387  19.094  1.00  0.00      B    H  
ATOM   2045  H2  HOH B 675      15.679   1.919  20.470  1.00  0.00      B    H  
ATOM   2046  O   HOH B 676      33.551  22.927   0.533  1.00  0.00      B    O  
ATOM   2047  H1  HOH B 676      34.430  23.093   1.069  1.00  0.00      B    H  
ATOM   2048  H2  HOH B 676      33.779  23.350  -0.409  1.00  0.00      B    H  
ATOM   2049  O   HOH B 677      28.043  26.459  21.482  1.00  0.00      B    O  
ATOM   2050  H1  HOH B 677      28.003  25.760  22.176  1.00  0.00      B    H  
ATOM   2051  H2  HOH B 677      27.914  26.034  20.572  1.00  0.00      B    H  
ATOM   2052  O   HOH B 678      22.244  20.960  32.819  1.00  0.00      B    O  
ATOM   2053  H1  HOH B 678      21.608  21.661  33.152  1.00  0.00      B    H  
ATOM   2054  H2  HOH B 678      23.170  21.300  32.943  1.00  0.00      B    H  
ATOM   2055  O   HOH B 679      31.010  23.931   0.598  1.00  0.00      B    O  
ATOM   2056  H1  HOH B 679      30.412  23.574   1.331  1.00  0.00      B    H  
ATOM   2057  H2  HOH B 679      31.859  23.410   0.626  1.00  0.00      B    H  
ATOM   2058  O   HOH B 680       5.932  17.248   2.547  1.00  0.00      B    O  
ATOM   2059  H1  HOH B 680       6.539  16.490   2.852  1.00  0.00      B    H  
ATOM   2060  H2  HOH B 680       5.498  16.934   1.704  1.00  0.00      B    H  
ATOM   2061  O   HOH B 681      35.984   8.352  30.908  1.00  0.00      B    O  
ATOM   2062  H1  HOH B 681      35.587   8.012  31.783  1.00  0.00      B    H  
ATOM   2063  H2  HOH B 681      35.335   9.019  30.466  1.00  0.00      B    H  
ATOM   2064  O   HOH B 682      35.031   1.041   6.624  1.00  0.00      B    O  
ATOM   2065  H1  HOH B 682      34.958   2.059   6.529  1.00  0.00      B    H  
ATOM   2066  H2  HOH B 682      35.883   0.875   7.129  1.00  0.00      B    H  
ATOM   2067  O   HOH B 683      16.721  10.439  20.488  1.00  0.00      B    O  
ATOM   2068  H1  HOH B 683      16.023  10.303  21.297  1.00  0.00      B    H  
ATOM   2069  H2  HOH B 683      16.773   9.550  20.071  1.00  0.00      B    H  
ATOM   2070  O   HOH B 684      35.321  28.496  17.161  1.00  0.00      B    O  
ATOM   2071  H1  HOH B 684      35.537  29.116  16.360  1.00  0.00      B    H  
ATOM   2072  H2  HOH B 684      36.186  28.295  17.681  1.00  0.00      B    H  
ATOM   2073  O   HOH B 685      18.464   9.227   9.578  1.00  0.00      B    O  
ATOM   2074  H1  HOH B 685      18.791   9.254   8.632  1.00  0.00      B    H  
ATOM   2075  H2  HOH B 685      19.255   9.314  10.170  1.00  0.00      B    H  
ATOM   2076  O   HOH B 686       4.932  26.336  29.516  1.00  0.00      B    O  
ATOM   2077  H1  HOH B 686       3.915  26.504  29.709  1.00  0.00      B    H  
ATOM   2078  H2  HOH B 686       5.476  26.897  30.180  1.00  0.00      B    H  
ATOM   2079  O   HOH B 687       5.228  10.617   2.967  1.00  0.00      B    O  
ATOM   2080  H1  HOH B 687       5.500  10.360   2.014  1.00  0.00      B    H  
ATOM   2081  H2  HOH B 687       4.267  10.849   2.953  1.00  0.00      B    H  
ATOM   2082  O   HOH B 688      15.519  15.406  37.861  1.00  0.00      B    O  
ATOM   2083  H1  HOH B 688      14.614  14.912  37.786  1.00  0.00      B    H  
ATOM   2084  H2  HOH B 688      15.817  15.329  38.813  1.00  0.00      B    H  
ATOM   2085  O   HOH B 689      20.501  23.219  12.567  1.00  0.00      B    O  
ATOM   2086  H1  HOH B 689      19.874  23.115  13.403  1.00  0.00      B    H  
ATOM   2087  H2  HOH B 689      21.310  22.747  12.941  1.00  0.00      B    H  
ATOM   2088  O   HOH B 690      11.183  32.469   4.966  1.00  0.00      B    O  
ATOM   2089  H1  HOH B 690      12.050  32.811   5.325  1.00  0.00      B    H  
ATOM   2090  H2  HOH B 690      10.578  32.658   5.763  1.00  0.00      B    H  
ATOM   2091  O   HOH B 691      33.293  31.539   7.794  1.00  0.00      B    O  
ATOM   2092  H1  HOH B 691      33.899  30.738   7.551  1.00  0.00      B    H  
ATOM   2093  H2  HOH B 691      32.433  31.172   8.252  1.00  0.00      B    H  
ATOM   2094  O   HOH B 692      24.388  29.814   6.780  1.00  0.00      B    O  
ATOM   2095  H1  HOH B 692      24.702  29.741   5.858  1.00  0.00      B    H  
ATOM   2096  H2  HOH B 692      23.987  28.935   7.049  1.00  0.00      B    H  
ATOM   2097  O   HOH B 693      32.995   4.908  17.158  1.00  0.00      B    O  
ATOM   2098  H1  HOH B 693      32.406   5.230  16.358  1.00  0.00      B    H  
ATOM   2099  H2  HOH B 693      33.989   5.014  16.874  1.00  0.00      B    H  
ATOM   2100  O   HOH B 694      31.846  18.424  31.879  1.00  0.00      B    O  
ATOM   2101  H1  HOH B 694      30.965  18.177  32.415  1.00  0.00      B    H  
ATOM   2102  H2  HOH B 694      32.117  17.742  31.199  1.00  0.00      B    H  
ATOM   2103  O   HOH B 695      18.141   8.720  33.531  1.00  0.00      B    O  
ATOM   2104  H1  HOH B 695      18.768   9.524  33.766  1.00  0.00      B    H  
ATOM   2105  H2  HOH B 695      17.797   8.860  32.612  1.00  0.00      B    H  
ATOM   2106  O   HOH B 696      16.043  11.280   7.943  1.00  0.00      B    O  
ATOM   2107  H1  HOH B 696      15.946  10.564   8.706  1.00  0.00      B    H  
ATOM   2108  H2  HOH B 696      16.863  11.825   8.191  1.00  0.00      B    H  
ATOM   2109  O   HOH B 697      32.088  36.498   2.047  1.00  0.00      B    O  
ATOM   2110  H1  HOH B 697      31.910  35.599   1.626  1.00  0.00      B    H  
ATOM   2111  H2  HOH B 697      31.210  36.944   2.217  1.00  0.00      B    H  
ATOM   2112  O   HOH B 698      37.474   6.893  35.428  1.00  0.00      B    O  
ATOM   2113  H1  HOH B 698      37.570   5.861  35.480  1.00  0.00      B    H  
ATOM   2114  H2  HOH B 698      38.364   7.192  35.230  1.00  0.00      B    H  
ATOM   2115  O   HOH B 699      27.174  19.434  32.813  1.00  0.00      B    O  
ATOM   2116  H1  HOH B 699      27.620  18.773  32.146  1.00  0.00      B    H  
ATOM   2117  H2  HOH B 699      27.653  19.289  33.699  1.00  0.00      B    H  
ATOM   2118  O   HOH B 700      34.867  19.322  11.900  1.00  0.00      B    O  
ATOM   2119  H1  HOH B 700      34.016  19.080  11.314  1.00  0.00      B    H  
ATOM   2120  H2  HOH B 700      35.714  19.188  11.301  1.00  0.00      B    H  
ATOM   2121  O   HOH B 701      31.693  29.205  16.611  1.00  0.00      B    O  
ATOM   2122  H1  HOH B 701      31.557  29.167  17.666  1.00  0.00      B    H  
ATOM   2123  H2  HOH B 701      31.618  30.117  16.322  1.00  0.00      B    H  
ATOM   2124  O   HOH B 702      32.699  29.006   3.475  1.00  0.00      B    O  
ATOM   2125  H1  HOH B 702      32.453  29.178   4.439  1.00  0.00      B    H  
ATOM   2126  H2  HOH B 702      32.518  27.999   3.334  1.00  0.00      B    H  
ATOM   2127  O   HOH B 703      21.201   3.318   3.456  1.00  0.00      B    O  
ATOM   2128  H1  HOH B 703      21.193   4.334   3.328  1.00  0.00      B    H  
ATOM   2129  H2  HOH B 703      20.972   3.143   4.423  1.00  0.00      B    H  
ATOM   2130  O   HOH B 704      38.371  30.513  22.301  1.00  0.00      B    O  
ATOM   2131  H1  HOH B 704      38.454  29.503  22.143  1.00  0.00      B    H  
ATOM   2132  H2  HOH B 704      38.245  30.986  21.367  1.00  0.00      B    H  
ATOM   2133  O   HOH B 705      29.901   9.290  23.306  1.00  0.00      B    O  
ATOM   2134  H1  HOH B 705      29.424   8.989  22.462  1.00  0.00      B    H  
ATOM   2135  H2  HOH B 705      30.662   9.878  23.073  1.00  0.00      B    H  
ATOM   2136  O   HOH B 706      26.935  24.959  35.835  1.00  0.00      B    O  
ATOM   2137  H1  HOH B 706      27.539  24.968  36.629  1.00  0.00      B    H  
ATOM   2138  H2  HOH B 706      26.799  24.015  35.540  1.00  0.00      B    H  
ATOM   2139  O   HOH B 707       7.051  20.703   7.656  1.00  0.00      B    O  
ATOM   2140  H1  HOH B 707       7.796  20.102   8.018  1.00  0.00      B    H  
ATOM   2141  H2  HOH B 707       6.134  20.442   7.970  1.00  0.00      B    H  
ATOM   2142  O   HOH B 708      23.824  34.525   4.881  1.00  0.00      B    O  
ATOM   2143  H1  HOH B 708      23.759  35.497   4.565  1.00  0.00      B    H  
ATOM   2144  H2  HOH B 708      23.136  34.362   5.615  1.00  0.00      B    H  
ATOM   2145  O   HOH B 709      10.306  17.049  18.208  1.00  0.00      B    O  
ATOM   2146  H1  HOH B 709      10.841  17.795  18.639  1.00  0.00      B    H  
ATOM   2147  H2  HOH B 709       9.604  16.726  18.880  1.00  0.00      B    H  
ATOM   2148  O   HOH B 710      23.528  12.656  16.287  1.00  0.00      B    O  
ATOM   2149  H1  HOH B 710      24.237  12.876  17.056  1.00  0.00      B    H  
ATOM   2150  H2  HOH B 710      22.789  12.069  16.646  1.00  0.00      B    H  
ATOM   2151  O   HOH B 711      15.720  17.940  22.455  1.00  0.00      B    O  
ATOM   2152  H1  HOH B 711      15.509  16.932  22.613  1.00  0.00      B    H  
ATOM   2153  H2  HOH B 711      16.713  18.175  22.692  1.00  0.00      B    H  
ATOM   2154  O   HOH B 712      29.662  27.318   1.169  1.00  0.00      B    O  
ATOM   2155  H1  HOH B 712      29.148  27.058   0.377  1.00  0.00      B    H  
ATOM   2156  H2  HOH B 712      30.585  26.958   1.036  1.00  0.00      B    H  
ATOM   2157  O   HOH B 713      32.229  26.276   2.907  1.00  0.00      B    O  
ATOM   2158  H1  HOH B 713      32.999  26.002   3.509  1.00  0.00      B    H  
ATOM   2159  H2  HOH B 713      31.784  25.417   2.699  1.00  0.00      B    H  
ATOM   2160  O   HOH B 714       6.360   0.649  34.731  1.00  0.00      B    O  
ATOM   2161  H1  HOH B 714       6.992   0.867  33.914  1.00  0.00      B    H  
ATOM   2162  H2  HOH B 714       5.573   1.260  34.697  1.00  0.00      B    H  
ATOM   2163  O   HOH B 715      10.302   3.758  25.078  1.00  0.00      B    O  
ATOM   2164  H1  HOH B 715       9.916   3.745  24.167  1.00  0.00      B    H  
ATOM   2165  H2  HOH B 715       9.592   3.695  25.789  1.00  0.00      B    H  
ATOM   2166  O   HOH B 716      19.663  10.884  34.251  1.00  0.00      B    O  
ATOM   2167  H1  HOH B 716      20.650  11.067  34.435  1.00  0.00      B    H  
ATOM   2168  H2  HOH B 716      19.222  11.706  33.961  1.00  0.00      B    H  
ATOM   2169  O   HOH B 717      16.115   1.819   6.155  1.00  0.00      B    O  
ATOM   2170  H1  HOH B 717      16.584   2.230   6.984  1.00  0.00      B    H  
ATOM   2171  H2  HOH B 717      16.868   1.317   5.667  1.00  0.00      B    H  
ATOM   2172  O   HOH B 718      24.077   6.876  16.132  1.00  0.00      B    O  
ATOM   2173  H1  HOH B 718      23.445   7.692  16.352  1.00  0.00      B    H  
ATOM   2174  H2  HOH B 718      24.959   7.029  16.503  1.00  0.00      B    H  
ATOM   2175  O   HOH B 719      34.929   1.601  19.947  1.00  0.00      B    O  
ATOM   2176  H1  HOH B 719      34.880   0.967  19.127  1.00  0.00      B    H  
ATOM   2177  H2  HOH B 719      34.884   1.011  20.749  1.00  0.00      B    H  
ATOM   2178  O   HOH B 720      17.065   5.232  32.365  1.00  0.00      B    O  
ATOM   2179  H1  HOH B 720      17.160   5.735  33.161  1.00  0.00      B    H  
ATOM   2180  H2  HOH B 720      16.427   5.713  31.736  1.00  0.00      B    H  
ATOM   2181  O   HOH B 721      22.578   8.792   5.424  1.00  0.00      B    O  
ATOM   2182  H1  HOH B 721      23.252   8.843   6.116  1.00  0.00      B    H  
ATOM   2183  H2  HOH B 721      22.850   8.002   4.819  1.00  0.00      B    H  
ATOM   2184  O   HOH B 722       5.217  29.660  35.614  1.00  0.00      B    O  
ATOM   2185  H1  HOH B 722       5.038  30.204  34.774  1.00  0.00      B    H  
ATOM   2186  H2  HOH B 722       5.731  28.806  35.380  1.00  0.00      B    H  
ATOM   2187  O   HOH B 723       7.461   1.161   4.128  1.00  0.00      B    O  
ATOM   2188  H1  HOH B 723       7.767   0.189   4.200  1.00  0.00      B    H  
ATOM   2189  H2  HOH B 723       7.988   1.555   3.390  1.00  0.00      B    H  
ATOM   2190  O   HOH B 724      29.548  18.700  38.780  1.00  0.00      B    O  
ATOM   2191  H1  HOH B 724      30.027  19.549  38.810  1.00  0.00      B    H  
ATOM   2192  H2  HOH B 724      28.992  18.605  39.618  1.00  0.00      B    H  
ATOM   2193  O   HOH B 725      29.870  23.451  28.904  1.00  0.00      B    O  
ATOM   2194  H1  HOH B 725      28.898  23.707  29.072  1.00  0.00      B    H  
ATOM   2195  H2  HOH B 725      29.970  23.062  28.044  1.00  0.00      B    H  
ATOM   2196  O   HOH B 726      11.532   0.529  33.551  1.00  0.00      B    O  
ATOM   2197  H1  HOH B 726      12.299   1.127  33.360  1.00  0.00      B    H  
ATOM   2198  H2  HOH B 726      10.704   1.183  33.754  1.00  0.00      B    H  
ATOM   2199  O   HOH B 727      35.961  23.680   1.493  1.00  0.00      B    O  
ATOM   2200  H1  HOH B 727      35.996  22.832   2.021  1.00  0.00      B    H  
ATOM   2201  H2  HOH B 727      36.827  23.834   1.045  1.00  0.00      B    H  
ATOM   2202  O   HOH B 728       5.860  34.241  34.825  1.00  0.00      B    O  
ATOM   2203  H1  HOH B 728       6.044  33.428  35.382  1.00  0.00      B    H  
ATOM   2204  H2  HOH B 728       6.631  34.901  35.067  1.00  0.00      B    H  
ATOM   2205  O   HOH B 729      15.643  14.817  29.475  1.00  0.00      B    O  
ATOM   2206  H1  HOH B 729      15.156  15.155  30.279  1.00  0.00      B    H  
ATOM   2207  H2  HOH B 729      16.615  14.840  29.780  1.00  0.00      B    H  
ATOM   2208  O   HOH B 730      30.123   7.512  37.757  1.00  0.00      B    O  
ATOM   2209  H1  HOH B 730      29.441   7.150  38.375  1.00  0.00      B    H  
ATOM   2210  H2  HOH B 730      30.218   8.461  37.994  1.00  0.00      B    H  
ATOM   2211  O   HOH B 731      27.275  24.172  28.665  1.00  0.00      B    O  
ATOM   2212  H1  HOH B 731      27.304  25.167  28.658  1.00  0.00      B    H  
ATOM   2213  H2  HOH B 731      26.380  23.857  28.372  1.00  0.00      B    H  
ATOM   2214  O   HOH B 732      10.439  21.243  36.847  1.00  0.00      B    O  
ATOM   2215  H1  HOH B 732      11.158  20.811  37.395  1.00  0.00      B    H  
ATOM   2216  H2  HOH B 732       9.549  20.867  37.002  1.00  0.00      B    H  
ATOM   2217  O   HOH B 733      17.144  30.027  24.049  1.00  0.00      B    O  
ATOM   2218  H1  HOH B 733      16.451  29.354  23.810  1.00  0.00      B    H  
ATOM   2219  H2  HOH B 733      18.076  29.749  23.659  1.00  0.00      B    H  
ATOM   2220  O   HOH B 734       6.182  26.398  14.103  1.00  0.00      B    O  
ATOM   2221  H1  HOH B 734       5.919  25.504  13.728  1.00  0.00      B    H  
ATOM   2222  H2  HOH B 734       5.770  26.428  15.063  1.00  0.00      B    H  
ATOM   2223  O   HOH B 735      23.251   1.379  15.357  1.00  0.00      B    O  
ATOM   2224  H1  HOH B 735      23.299   0.410  15.022  1.00  0.00      B    H  
ATOM   2225  H2  HOH B 735      22.326   1.553  15.549  1.00  0.00      B    H  
ATOM   2226  O   HOH B 736      21.912  18.530   0.172  1.00  0.00      B    O  
ATOM   2227  H1  HOH B 736      21.840  18.813   1.107  1.00  0.00      B    H  
ATOM   2228  H2  HOH B 736      22.412  19.254  -0.301  1.00  0.00      B    H  
ATOM   2229  O   HOH B 737       6.635   7.284   9.780  1.00  0.00      B    O  
ATOM   2230  H1  HOH B 737       6.014   6.531   9.556  1.00  0.00      B    H  
ATOM   2231  H2  HOH B 737       6.318   7.825  10.584  1.00  0.00      B    H  
ATOM   2232  O   HOH B 738       3.570  19.239  18.921  1.00  0.00      B    O  
ATOM   2233  H1  HOH B 738       4.291  18.527  18.949  1.00  0.00      B    H  
ATOM   2234  H2  HOH B 738       3.152  19.098  19.779  1.00  0.00      B    H  
ATOM   2235  O   HOH B 739       2.184  31.283   8.625  1.00  0.00      B    O  
ATOM   2236  H1  HOH B 739       3.146  31.052   8.847  1.00  0.00      B    H  
ATOM   2237  H2  HOH B 739       1.687  31.124   9.506  1.00  0.00      B    H  
ATOM   2238  O   HOH B 740       5.397  22.795  20.912  1.00  0.00      B    O  
ATOM   2239  H1  HOH B 740       4.642  22.498  21.454  1.00  0.00      B    H  
ATOM   2240  H2  HOH B 740       6.143  22.031  20.842  1.00  0.00      B    H  
ATOM   2241  O   HOH B 741      29.054  27.140  37.192  1.00  0.00      B    O  
ATOM   2242  H1  HOH B 741      29.357  27.612  36.369  1.00  0.00      B    H  
ATOM   2243  H2  HOH B 741      28.378  27.815  37.651  1.00  0.00      B    H  
ATOM   2244  O   HOH B 742      13.929   8.219  12.998  1.00  0.00      B    O  
ATOM   2245  H1  HOH B 742      13.899   7.217  12.809  1.00  0.00      B    H  
ATOM   2246  H2  HOH B 742      14.252   8.250  13.958  1.00  0.00      B    H  
ATOM   2247  O   HOH B 743      10.455  27.223  10.618  1.00  0.00      B    O  
ATOM   2248  H1  HOH B 743      11.335  27.502  11.084  1.00  0.00      B    H  
ATOM   2249  H2  HOH B 743      10.554  27.329   9.584  1.00  0.00      B    H  
ATOM   2250  O   HOH B 744      13.628  29.125   1.228  1.00  0.00      B    O  
ATOM   2251  H1  HOH B 744      14.182  28.995   0.404  1.00  0.00      B    H  
ATOM   2252  H2  HOH B 744      13.118  28.290   1.458  1.00  0.00      B    H  
ATOM   2253  O   HOH B 745       7.734   4.567  33.386  1.00  0.00      B    O  
ATOM   2254  H1  HOH B 745       7.523   4.377  34.357  1.00  0.00      B    H  
ATOM   2255  H2  HOH B 745       8.711   5.018  33.433  1.00  0.00      B    H  
ATOM   2256  O   HOH B 746      31.493  31.912  15.819  1.00  0.00      B    O  
ATOM   2257  H1  HOH B 746      31.204  32.632  15.161  1.00  0.00      B    H  
ATOM   2258  H2  HOH B 746      31.596  32.432  16.728  1.00  0.00      B    H  
ATOM   2259  O   HOH B 747      28.010  30.232  32.074  1.00  0.00      B    O  
ATOM   2260  H1  HOH B 747      29.008  30.500  32.190  1.00  0.00      B    H  
ATOM   2261  H2  HOH B 747      27.919  29.654  31.257  1.00  0.00      B    H  
ATOM   2262  O   HOH B 748       5.189   1.954  23.323  1.00  0.00      B    O  
ATOM   2263  H1  HOH B 748       5.424   2.846  23.674  1.00  0.00      B    H  
ATOM   2264  H2  HOH B 748       5.181   2.009  22.311  1.00  0.00      B    H  
ATOM   2265  O   HOH B 749      38.720   9.631  31.173  1.00  0.00      B    O  
ATOM   2266  H1  HOH B 749      38.893   8.746  31.706  1.00  0.00      B    H  
ATOM   2267  H2  HOH B 749      37.979   9.388  30.471  1.00  0.00      B    H  
ATOM   2268  O   HOH B 750      25.350   5.986  31.898  1.00  0.00      B    O  
ATOM   2269  H1  HOH B 750      24.929   5.313  32.577  1.00  0.00      B    H  
ATOM   2270  H2  HOH B 750      25.951   5.411  31.322  1.00  0.00      B    H  
ATOM   2271  O   HOH B 751      26.956   6.549   3.852  1.00  0.00      B    O  
ATOM   2272  H1  HOH B 751      26.921   7.514   3.665  1.00  0.00      B    H  
ATOM   2273  H2  HOH B 751      27.083   5.938   3.015  1.00  0.00      B    H  
ATOM   2274  O   HOH B 752       6.741  34.038   7.615  1.00  0.00      B    O  
ATOM   2275  H1  HOH B 752       6.922  34.977   7.486  1.00  0.00      B    H  
ATOM   2276  H2  HOH B 752       5.719  33.888   7.435  1.00  0.00      B    H  
ATOM   2277  O   HOH B 753       3.452  12.288  12.512  1.00  0.00      B    O  
ATOM   2278  H1  HOH B 753       3.092  11.403  12.834  1.00  0.00      B    H  
ATOM   2279  H2  HOH B 753       2.643  12.812  12.201  1.00  0.00      B    H  
ATOM   2280  O   HOH B 754       1.619   0.386  35.628  1.00  0.00      B    O  
ATOM   2281  H1  HOH B 754       1.743   1.326  35.285  1.00  0.00      B    H  
ATOM   2282  H2  HOH B 754       1.912   0.338  36.594  1.00  0.00      B    H  
ATOM   2283  O   HOH B 755      27.815   4.872  18.759  1.00  0.00      B    O  
ATOM   2284  H1  HOH B 755      27.737   4.155  18.063  1.00  0.00      B    H  
ATOM   2285  H2  HOH B 755      27.123   5.589  18.627  1.00  0.00      B    H  
ATOM   2286  O   HOH B 756      35.037  36.096  37.730  1.00  0.00      B    O  
ATOM   2287  H1  HOH B 756      35.918  36.605  37.432  1.00  0.00      B    H  
ATOM   2288  H2  HOH B 756      34.568  36.733  38.353  1.00  0.00      B    H  
ATOM   2289  O   HOH B 757      32.861  13.130  28.875  1.00  0.00      B    O  
ATOM   2290  H1  HOH B 757      33.864  12.889  28.977  1.00  0.00      B    H  
ATOM   2291  H2  HOH B 757      32.606  12.955  27.926  1.00  0.00      B    H  
ATOM   2292  O   HOH B 758      -0.111  26.674  16.839  1.00  0.00      B    O  
ATOM   2293  H1  HOH B 758      -0.350  25.727  17.065  1.00  0.00      B    H  
ATOM   2294  H2  HOH B 758       0.893  26.678  16.780  1.00  0.00      B    H  
ATOM   2295  O   HOH B 759       4.983  12.306   8.580  1.00  0.00      B    O  
ATOM   2296  H1  HOH B 759       4.381  12.692   9.316  1.00  0.00      B    H  
ATOM   2297  H2  HOH B 759       4.422  11.884   7.879  1.00  0.00      B    H  
ATOM   2298  O   HOH B 760      24.788  19.901  29.307  1.00  0.00      B    O  
ATOM   2299  H1  HOH B 760      24.027  19.358  28.903  1.00  0.00      B    H  
ATOM   2300  H2  HOH B 760      24.575  20.014  30.297  1.00  0.00      B    H  
ATOM   2301  O   HOH B 761      13.227   2.541  32.338  1.00  0.00      B    O  
ATOM   2302  H1  HOH B 761      13.612   2.547  33.268  1.00  0.00      B    H  
ATOM   2303  H2  HOH B 761      13.669   1.719  31.931  1.00  0.00      B    H  
ATOM   2304  O   HOH B 762      26.682   5.968  28.575  1.00  0.00      B    O  
ATOM   2305  H1  HOH B 762      25.845   6.264  29.049  1.00  0.00      B    H  
ATOM   2306  H2  HOH B 762      27.482   6.304  29.079  1.00  0.00      B    H  
ATOM   2307  O   HOH B 763      10.953  38.085  10.119  1.00  0.00      B    O  
ATOM   2308  H1  HOH B 763      10.021  37.769   9.884  1.00  0.00      B    H  
ATOM   2309  H2  HOH B 763      11.376  38.237   9.200  1.00  0.00      B    H  
ATOM   2310  O   HOH B 764      13.335  24.853  22.873  1.00  0.00      B    O  
ATOM   2311  H1  HOH B 764      12.422  24.469  23.131  1.00  0.00      B    H  
ATOM   2312  H2  HOH B 764      14.025  24.399  23.509  1.00  0.00      B    H  
ATOM   2313  O   HOH B 765      25.057   7.722  33.752  1.00  0.00      B    O  
ATOM   2314  H1  HOH B 765      25.176   7.127  32.915  1.00  0.00      B    H  
ATOM   2315  H2  HOH B 765      25.452   7.178  34.559  1.00  0.00      B    H  
ATOM   2316  O   HOH B 766      37.055   9.833  11.475  1.00  0.00      B    O  
ATOM   2317  H1  HOH B 766      37.146   9.054  10.787  1.00  0.00      B    H  
ATOM   2318  H2  HOH B 766      36.173  10.274  11.307  1.00  0.00      B    H  
ATOM   2319  O   HOH B 767      20.669  38.320  16.910  1.00  0.00      B    O  
ATOM   2320  H1  HOH B 767      20.536  37.404  16.490  1.00  0.00      B    H  
ATOM   2321  H2  HOH B 767      21.626  38.340  17.286  1.00  0.00      B    H  
ATOM   2322  O   HOH B 768       2.478  13.155  28.473  1.00  0.00      B    O  
ATOM   2323  H1  HOH B 768       2.774  12.222  28.676  1.00  0.00      B    H  
ATOM   2324  H2  HOH B 768       2.459  13.519  29.353  1.00  0.00      B    H  
ATOM   2325  O   HOH B 769      27.131  22.908  33.550  1.00  0.00      B    O  
ATOM   2326  H1  HOH B 769      26.564  22.939  32.681  1.00  0.00      B    H  
ATOM   2327  H2  HOH B 769      27.971  23.401  33.410  1.00  0.00      B    H  
ATOM   2328  O   HOH B 770      21.169  37.496   4.997  1.00  0.00      B    O  
ATOM   2329  H1  HOH B 770      21.187  37.812   5.942  1.00  0.00      B    H  
ATOM   2330  H2  HOH B 770      22.130  37.136   4.851  1.00  0.00      B    H  
ATOM   2331  O   HOH B 771      14.332   0.627  10.657  1.00  0.00      B    O  
ATOM   2332  H1  HOH B 771      13.580   0.969  10.033  1.00  0.00      B    H  
ATOM   2333  H2  HOH B 771      13.986  -0.151  11.270  1.00  0.00      B    H  
ATOM   2334  O   HOH B 772      15.409  11.693  38.726  1.00  0.00      B    O  
ATOM   2335  H1  HOH B 772      15.655  11.142  37.863  1.00  0.00      B    H  
ATOM   2336  H2  HOH B 772      14.636  12.338  38.504  1.00  0.00      B    H  
ATOM   2337  O   HOH B 773      28.525  18.339   5.838  1.00  0.00      B    O  
ATOM   2338  H1  HOH B 773      27.693  17.843   5.607  1.00  0.00      B    H  
ATOM   2339  H2  HOH B 773      28.378  19.338   5.734  1.00  0.00      B    H  
ATOM   2340  O   HOH B 774      34.909  29.448   7.099  1.00  0.00      B    O  
ATOM   2341  H1  HOH B 774      35.880  29.165   6.950  1.00  0.00      B    H  
ATOM   2342  H2  HOH B 774      34.328  28.576   7.133  1.00  0.00      B    H  
ATOM   2343  O   HOH B 775      24.180  35.302  17.497  1.00  0.00      B    O  
ATOM   2344  H1  HOH B 775      23.655  35.015  16.670  1.00  0.00      B    H  
ATOM   2345  H2  HOH B 775      23.506  35.146  18.202  1.00  0.00      B    H  
ATOM   2346  O   HOH B 776      27.011   9.379   3.753  1.00  0.00      B    O  
ATOM   2347  H1  HOH B 776      28.036   9.553   3.671  1.00  0.00      B    H  
ATOM   2348  H2  HOH B 776      26.512   9.622   2.941  1.00  0.00      B    H  
ATOM   2349  O   HOH B 777      16.557  34.785  38.464  1.00  0.00      B    O  
ATOM   2350  H1  HOH B 777      15.782  34.206  38.176  1.00  0.00      B    H  
ATOM   2351  H2  HOH B 777      17.169  34.143  38.951  1.00  0.00      B    H  
ATOM   2352  O   HOH B 778       0.960   9.475   2.907  1.00  0.00      B    O  
ATOM   2353  H1  HOH B 778       0.389   9.869   2.149  1.00  0.00      B    H  
ATOM   2354  H2  HOH B 778       1.096   8.530   2.675  1.00  0.00      B    H  
ATOM   2355  O   HOH B 779      18.641  35.308  36.748  1.00  0.00      B    O  
ATOM   2356  H1  HOH B 779      18.086  34.604  37.143  1.00  0.00      B    H  
ATOM   2357  H2  HOH B 779      19.555  34.938  36.615  1.00  0.00      B    H  
ATOM   2358  O   HOH B 780      16.069  26.137  28.450  1.00  0.00      B    O  
ATOM   2359  H1  HOH B 780      16.449  25.359  28.952  1.00  0.00      B    H  
ATOM   2360  H2  HOH B 780      16.922  26.575  28.085  1.00  0.00      B    H  
ATOM   2361  O   HOH B 781      16.099  26.204   0.703  1.00  0.00      B    O  
ATOM   2362  H1  HOH B 781      16.082  26.631   1.618  1.00  0.00      B    H  
ATOM   2363  H2  HOH B 781      15.166  26.358   0.268  1.00  0.00      B    H  
ATOM   2364  O   HOH B 782      37.809  35.978   6.331  1.00  0.00      B    O  
ATOM   2365  H1  HOH B 782      38.559  35.401   6.774  1.00  0.00      B    H  
ATOM   2366  H2  HOH B 782      37.947  36.033   5.304  1.00  0.00      B    H  
ATOM   2367  O   HOH B 783      28.424   8.466  27.444  1.00  0.00      B    O  
ATOM   2368  H1  HOH B 783      28.724   7.605  27.048  1.00  0.00      B    H  
ATOM   2369  H2  HOH B 783      28.845   8.614  28.372  1.00  0.00      B    H  
ATOM   2370  O   HOH B 784      22.122   9.514  24.801  1.00  0.00      B    O  
ATOM   2371  H1  HOH B 784      23.111   9.421  24.730  1.00  0.00      B    H  
ATOM   2372  H2  HOH B 784      21.706   8.604  24.703  1.00  0.00      B    H  
ATOM   2373  O   HOH B 785      21.363   0.999  26.908  1.00  0.00      B    O  
ATOM   2374  H1  HOH B 785      21.674   0.432  26.135  1.00  0.00      B    H  
ATOM   2375  H2  HOH B 785      20.720   0.500  27.378  1.00  0.00      B    H  
ATOM   2376  O   HOH B 786      11.760  28.022  20.472  1.00  0.00      B    O  
ATOM   2377  H1  HOH B 786      11.900  27.161  19.929  1.00  0.00      B    H  
ATOM   2378  H2  HOH B 786      12.224  27.771  21.379  1.00  0.00      B    H  
ATOM   2379  O   HOH B 787       7.732   9.103  17.664  1.00  0.00      B    O  
ATOM   2380  H1  HOH B 787       7.059   8.904  16.923  1.00  0.00      B    H  
ATOM   2381  H2  HOH B 787       7.989  10.046  17.575  1.00  0.00      B    H  
ATOM   2382  O   HOH B 788       4.477  23.469   6.554  1.00  0.00      B    O  
ATOM   2383  H1  HOH B 788       4.556  22.510   6.223  1.00  0.00      B    H  
ATOM   2384  H2  HOH B 788       5.082  23.545   7.404  1.00  0.00      B    H  
ATOM   2385  O   HOH B 789      17.526  22.674  26.196  1.00  0.00      B    O  
ATOM   2386  H1  HOH B 789      17.237  22.896  27.156  1.00  0.00      B    H  
ATOM   2387  H2  HOH B 789      17.926  21.671  26.179  1.00  0.00      B    H  
ATOM   2388  O   HOH B 790      32.283  16.538  24.696  1.00  0.00      B    O  
ATOM   2389  H1  HOH B 790      33.123  16.792  25.249  1.00  0.00      B    H  
ATOM   2390  H2  HOH B 790      32.464  16.637  23.685  1.00  0.00      B    H  
ATOM   2391  O   HOH B 791      10.130  35.291   7.966  1.00  0.00      B    O  
ATOM   2392  H1  HOH B 791       9.439  35.957   8.387  1.00  0.00      B    H  
ATOM   2393  H2  HOH B 791      10.130  35.513   6.973  1.00  0.00      B    H  
ATOM   2394  O   HOH B 792      25.939  35.914   1.625  1.00  0.00      B    O  
ATOM   2395  H1  HOH B 792      25.551  35.042   1.223  1.00  0.00      B    H  
ATOM   2396  H2  HOH B 792      26.342  36.522   0.891  1.00  0.00      B    H  
ATOM   2397  O   HOH B 793      12.112  14.813  17.360  1.00  0.00      B    O  
ATOM   2398  H1  HOH B 793      11.672  15.680  17.352  1.00  0.00      B    H  
ATOM   2399  H2  HOH B 793      12.521  14.662  16.406  1.00  0.00      B    H  
ATOM   2400  O   HOH B 794       1.237  25.159   9.299  1.00  0.00      B    O  
ATOM   2401  H1  HOH B 794       1.723  25.997   9.552  1.00  0.00      B    H  
ATOM   2402  H2  HOH B 794       1.720  24.646   8.554  1.00  0.00      B    H  
ATOM   2403  O   HOH B 795      20.000  15.220  13.677  1.00  0.00      B    O  
ATOM   2404  H1  HOH B 795      20.633  15.765  13.094  1.00  0.00      B    H  
ATOM   2405  H2  HOH B 795      20.480  14.738  14.441  1.00  0.00      B    H  
ATOM   2406  O   HOH B 796       1.224  24.631  35.519  1.00  0.00      B    O  
ATOM   2407  H1  HOH B 796       1.885  24.321  34.819  1.00  0.00      B    H  
ATOM   2408  H2  HOH B 796       1.472  24.105  36.335  1.00  0.00      B    H  
ATOM   2409  O   HOH B 797      17.271  36.871   6.975  1.00  0.00      B    O  
ATOM   2410  H1  HOH B 797      16.645  37.306   7.690  1.00  0.00      B    H  
ATOM   2411  H2  HOH B 797      17.227  35.865   6.943  1.00  0.00      B    H  
ATOM   2412  O   HOH B 798      37.800  28.354   5.740  1.00  0.00      B    O  
ATOM   2413  H1  HOH B 798      38.564  27.737   5.992  1.00  0.00      B    H  
ATOM   2414  H2  HOH B 798      38.180  29.279   5.543  1.00  0.00      B    H  
ATOM   2415  O   HOH B 799       2.163  26.866  29.990  1.00  0.00      B    O  
ATOM   2416  H1  HOH B 799       1.481  26.113  30.045  1.00  0.00      B    H  
ATOM   2417  H2  HOH B 799       1.853  27.454  29.227  1.00  0.00      B    H  
ATOM   2418  O   HOH B 800      29.082  30.303  37.145  1.00  0.00      B    O  
ATOM   2419  H1  HOH B 800      29.915  29.960  37.630  1.00  0.00      B    H  
ATOM   2420  H2  HOH B 800      29.017  31.282  37.354  1.00  0.00      B    H  
ATOM   2421  O   HOH B 801      23.989  14.040   4.732  1.00  0.00      B    O  
ATOM   2422  H1  HOH B 801      24.817  13.974   4.187  1.00  0.00      B    H  
ATOM   2423  H2  HOH B 801      23.324  14.589   4.248  1.00  0.00      B    H  
ATOM   2424  O   HOH B 802      20.516  34.013   8.738  1.00  0.00      B    O  
ATOM   2425  H1  HOH B 802      19.936  33.393   8.176  1.00  0.00      B    H  
ATOM   2426  H2  HOH B 802      20.403  33.714   9.686  1.00  0.00      B    H  
ATOM   2427  O   HOH B 803      25.872  23.386  31.086  1.00  0.00      B    O  
ATOM   2428  H1  HOH B 803      25.087  24.029  31.190  1.00  0.00      B    H  
ATOM   2429  H2  HOH B 803      26.175  23.350  30.122  1.00  0.00      B    H  
ATOM   2430  O   HOH B 804      12.157  31.221  15.552  1.00  0.00      B    O  
ATOM   2431  H1  HOH B 804      12.006  32.110  16.048  1.00  0.00      B    H  
ATOM   2432  H2  HOH B 804      11.347  30.765  15.164  1.00  0.00      B    H  
ATOM   2433  O   HOH B 805      15.033   5.435  38.117  1.00  0.00      B    O  
ATOM   2434  H1  HOH B 805      16.001   5.497  37.888  1.00  0.00      B    H  
ATOM   2435  H2  HOH B 805      14.499   5.446  37.260  1.00  0.00      B    H  
ATOM   2436  O   HOH B 806      19.695  17.188  18.024  1.00  0.00      B    O  
ATOM   2437  H1  HOH B 806      19.390  17.744  18.843  1.00  0.00      B    H  
ATOM   2438  H2  HOH B 806      20.704  17.190  18.015  1.00  0.00      B    H  
ATOM   2439  O   HOH B 807      24.968  13.306  18.315  1.00  0.00      B    O  
ATOM   2440  H1  HOH B 807      25.749  12.687  18.431  1.00  0.00      B    H  
ATOM   2441  H2  HOH B 807      25.402  14.210  18.341  1.00  0.00      B    H  
ATOM   2442  O   HOH B 808      35.456  21.561  15.974  1.00  0.00      B    O  
ATOM   2443  H1  HOH B 808      35.185  20.757  15.390  1.00  0.00      B    H  
ATOM   2444  H2  HOH B 808      34.907  22.270  15.509  1.00  0.00      B    H  
ATOM   2445  O   HOH B 809      24.487  18.019  33.474  1.00  0.00      B    O  
ATOM   2446  H1  HOH B 809      24.607  18.915  33.127  1.00  0.00      B    H  
ATOM   2447  H2  HOH B 809      25.233  17.782  34.013  1.00  0.00      B    H  
ATOM   2448  O   HOH B 810      31.448   7.020  24.820  1.00  0.00      B    O  
ATOM   2449  H1  HOH B 810      31.578   6.488  23.953  1.00  0.00      B    H  
ATOM   2450  H2  HOH B 810      30.816   7.729  24.699  1.00  0.00      B    H  
ATOM   2451  O   HOH B 811      29.470  22.363  19.600  1.00  0.00      B    O  
ATOM   2452  H1  HOH B 811      29.528  21.328  19.552  1.00  0.00      B    H  
ATOM   2453  H2  HOH B 811      29.550  22.810  18.691  1.00  0.00      B    H  
ATOM   2454  O   HOH B 812      30.212  28.733  25.853  1.00  0.00      B    O  
ATOM   2455  H1  HOH B 812      31.084  29.224  25.813  1.00  0.00      B    H  
ATOM   2456  H2  HOH B 812      30.299  27.947  26.479  1.00  0.00      B    H  
ATOM   2457  O   HOH B 813      18.330  25.757  38.223  1.00  0.00      B    O  
ATOM   2458  H1  HOH B 813      17.420  25.768  38.731  1.00  0.00      B    H  
ATOM   2459  H2  HOH B 813      18.960  26.408  38.659  1.00  0.00      B    H  
ATOM   2460  O   HOH B 814      31.618   5.144  13.166  1.00  0.00      B    O  
ATOM   2461  H1  HOH B 814      31.405   5.763  13.964  1.00  0.00      B    H  
ATOM   2462  H2  HOH B 814      30.694   4.983  12.702  1.00  0.00      B    H  
ATOM   2463  O   HOH B 815      23.722   6.998   3.521  1.00  0.00      B    O  
ATOM   2464  H1  HOH B 815      24.578   6.591   3.904  1.00  0.00      B    H  
ATOM   2465  H2  HOH B 815      23.684   6.998   2.479  1.00  0.00      B    H  
ATOM   2466  O   HOH B 816      17.094   4.148  35.293  1.00  0.00      B    O  
ATOM   2467  H1  HOH B 816      17.431   5.073  35.403  1.00  0.00      B    H  
ATOM   2468  H2  HOH B 816      17.918   3.606  35.386  1.00  0.00      B    H  
ATOM   2469  O   HOH B 817      28.666  28.141  13.581  1.00  0.00      B    O  
ATOM   2470  H1  HOH B 817      29.464  28.571  13.133  1.00  0.00      B    H  
ATOM   2471  H2  HOH B 817      27.844  28.765  13.508  1.00  0.00      B    H  
ATOM   2472  O   HOH B 818      12.950  14.451  14.864  1.00  0.00      B    O  
ATOM   2473  H1  HOH B 818      13.496  15.313  14.856  1.00  0.00      B    H  
ATOM   2474  H2  HOH B 818      13.586  13.646  14.896  1.00  0.00      B    H  
ATOM   2475  O   HOH B 819       5.919  21.702   2.326  1.00  0.00      B    O  
ATOM   2476  H1  HOH B 819       5.781  22.490   2.964  1.00  0.00      B    H  
ATOM   2477  H2  HOH B 819       6.067  20.861   2.886  1.00  0.00      B    H  
ATOM   2478  O   HOH B 820      35.564  30.921   1.516  1.00  0.00      B    O  
ATOM   2479  H1  HOH B 820      35.947  30.332   0.755  1.00  0.00      B    H  
ATOM   2480  H2  HOH B 820      36.271  31.023   2.214  1.00  0.00      B    H  
ATOM   2481  O   HOH B 821      25.175   5.177  12.572  1.00  0.00      B    O  
ATOM   2482  H1  HOH B 821      25.617   4.637  11.852  1.00  0.00      B    H  
ATOM   2483  H2  HOH B 821      25.769   5.973  12.836  1.00  0.00      B    H  
ATOM   2484  O   HOH B 822       6.569   1.718   9.771  1.00  0.00      B    O  
ATOM   2485  H1  HOH B 822       6.662   1.252   8.881  1.00  0.00      B    H  
ATOM   2486  H2  HOH B 822       7.527   1.839  10.120  1.00  0.00      B    H  
ATOM   2487  O   HOH B 823      23.692   8.206  11.335  1.00  0.00      B    O  
ATOM   2488  H1  HOH B 823      22.875   7.883  11.803  1.00  0.00      B    H  
ATOM   2489  H2  HOH B 823      24.505   7.738  11.781  1.00  0.00      B    H  
ATOM   2490  O   HOH B 824      13.836  14.323   2.069  1.00  0.00      B    O  
ATOM   2491  H1  HOH B 824      14.173  15.265   2.095  1.00  0.00      B    H  
ATOM   2492  H2  HOH B 824      13.008  14.226   2.622  1.00  0.00      B    H  
ATOM   2493  O   HOH B 825      23.261   5.008  14.345  1.00  0.00      B    O  
ATOM   2494  H1  HOH B 825      23.486   5.724  14.991  1.00  0.00      B    H  
ATOM   2495  H2  HOH B 825      24.032   4.879  13.735  1.00  0.00      B    H  
ATOM   2496  O   HOH B 826      16.602  28.895   1.502  1.00  0.00      B    O  
ATOM   2497  H1  HOH B 826      16.331  28.397   2.365  1.00  0.00      B    H  
ATOM   2498  H2  HOH B 826      17.583  28.931   1.450  1.00  0.00      B    H  
ATOM   2499  O   HOH B 827       4.231  27.496  26.369  1.00  0.00      B    O  
ATOM   2500  H1  HOH B 827       4.745  27.056  27.096  1.00  0.00      B    H  
ATOM   2501  H2  HOH B 827       3.377  26.919  26.289  1.00  0.00      B    H  
ATOM   2502  O   HOH B 828       8.973  35.606  11.941  1.00  0.00      B    O  
ATOM   2503  H1  HOH B 828       8.236  35.518  12.613  1.00  0.00      B    H  
ATOM   2504  H2  HOH B 828       8.604  35.178  11.138  1.00  0.00      B    H  
ATOM   2505  O   HOH B 829      24.841  35.399  11.373  1.00  0.00      B    O  
ATOM   2506  H1  HOH B 829      25.616  34.896  10.949  1.00  0.00      B    H  
ATOM   2507  H2  HOH B 829      25.108  36.373  11.318  1.00  0.00      B    H  
ATOM   2508  O   HOH B 830       7.785  24.364   2.293  1.00  0.00      B    O  
ATOM   2509  H1  HOH B 830       7.453  24.987   1.613  1.00  0.00      B    H  
ATOM   2510  H2  HOH B 830       7.057  24.241   2.995  1.00  0.00      B    H  
ATOM   2511  O   HOH B 831       1.670  16.518  26.661  1.00  0.00      B    O  
ATOM   2512  H1  HOH B 831       1.929  16.930  27.567  1.00  0.00      B    H  
ATOM   2513  H2  HOH B 831       0.681  16.785  26.597  1.00  0.00      B    H  
ATOM   2514  O   HOH B 832       6.246  15.415  29.766  1.00  0.00      B    O  
ATOM   2515  H1  HOH B 832       7.180  15.811  29.485  1.00  0.00      B    H  
ATOM   2516  H2  HOH B 832       6.345  14.452  30.107  1.00  0.00      B    H  
ATOM   2517  O   HOH B 833       8.328  29.899   1.511  1.00  0.00      B    O  
ATOM   2518  H1  HOH B 833       8.478  30.651   2.183  1.00  0.00      B    H  
ATOM   2519  H2  HOH B 833       7.345  29.623   1.628  1.00  0.00      B    H  
ATOM   2520  O   HOH B 834      24.863   9.535  24.310  1.00  0.00      B    O  
ATOM   2521  H1  HOH B 834      25.031   8.702  23.705  1.00  0.00      B    H  
ATOM   2522  H2  HOH B 834      25.039   9.199  25.289  1.00  0.00      B    H  
ATOM   2523  O   HOH B 835      33.110   7.067  35.770  1.00  0.00      B    O  
ATOM   2524  H1  HOH B 835      33.940   7.666  35.947  1.00  0.00      B    H  
ATOM   2525  H2  HOH B 835      32.369   7.556  35.256  1.00  0.00      B    H  
ATOM   2526  O   HOH B 836      28.367  15.674  11.379  1.00  0.00      B    O  
ATOM   2527  H1  HOH B 836      27.959  14.863  11.877  1.00  0.00      B    H  
ATOM   2528  H2  HOH B 836      27.690  15.891  10.664  1.00  0.00      B    H  
ATOM   2529  O   HOH B 837      35.803   4.443  26.275  1.00  0.00      B    O  
ATOM   2530  H1  HOH B 837      35.859   3.441  26.008  1.00  0.00      B    H  
ATOM   2531  H2  HOH B 837      36.001   4.543  27.226  1.00  0.00      B    H  
ATOM   2532  O   HOH B 838      16.975  20.007   1.976  1.00  0.00      B    O  
ATOM   2533  H1  HOH B 838      16.774  20.624   1.191  1.00  0.00      B    H  
ATOM   2534  H2  HOH B 838      17.329  19.080   1.612  1.00  0.00      B    H  
ATOM   2535  O   HOH B 839       2.116  22.876  37.281  1.00  0.00      B    O  
ATOM   2536  H1  HOH B 839       1.532  22.084  37.250  1.00  0.00      B    H  
ATOM   2537  H2  HOH B 839       2.525  22.965  38.192  1.00  0.00      B    H  
ATOM   2538  O   HOH B 840      14.453  26.275  11.842  1.00  0.00      B    O  
ATOM   2539  H1  HOH B 840      15.371  26.681  12.035  1.00  0.00      B    H  
ATOM   2540  H2  HOH B 840      14.657  25.649  11.042  1.00  0.00      B    H  
ATOM   2541  O   HOH B 841      33.123   8.527  18.954  1.00  0.00      B    O  
ATOM   2542  H1  HOH B 841      33.902   8.245  19.581  1.00  0.00      B    H  
ATOM   2543  H2  HOH B 841      32.377   7.782  18.984  1.00  0.00      B    H  
ATOM   2544  O   HOH B 842       6.445   9.259  29.645  1.00  0.00      B    O  
ATOM   2545  H1  HOH B 842       6.569   9.560  28.662  1.00  0.00      B    H  
ATOM   2546  H2  HOH B 842       7.417   9.109  30.002  1.00  0.00      B    H  
ATOM   2547  O   HOH B 843      29.419  36.064  28.929  1.00  0.00      B    O  
ATOM   2548  H1  HOH B 843      30.038  36.874  28.872  1.00  0.00      B    H  
ATOM   2549  H2  HOH B 843      29.565  35.457  28.139  1.00  0.00      B    H  
ATOM   2550  O   HOH B 844      17.893  37.268  34.726  1.00  0.00      B    O  
ATOM   2551  H1  HOH B 844      18.773  37.712  34.841  1.00  0.00      B    H  
ATOM   2552  H2  HOH B 844      17.890  36.398  35.200  1.00  0.00      B    H  
ATOM   2553  O   HOH B 845      38.247   1.960  15.841  1.00  0.00      B    O  
ATOM   2554  H1  HOH B 845      37.830   1.427  15.091  1.00  0.00      B    H  
ATOM   2555  H2  HOH B 845      37.579   2.229  16.620  1.00  0.00      B    H  
ATOM   2556  O   HOH B 846      25.410  20.199  36.201  1.00  0.00      B    O  
ATOM   2557  H1  HOH B 846      25.407  19.996  37.183  1.00  0.00      B    H  
ATOM   2558  H2  HOH B 846      26.365  20.456  35.957  1.00  0.00      B    H  
ATOM   2559  O   HOH B 847       0.491   4.616   9.862  1.00  0.00      B    O  
ATOM   2560  H1  HOH B 847       0.444   3.789   9.254  1.00  0.00      B    H  
ATOM   2561  H2  HOH B 847       1.397   5.078   9.788  1.00  0.00      B    H  
ATOM   2562  O   HOH B 848      21.309  18.312  33.312  1.00  0.00      B    O  
ATOM   2563  H1  HOH B 848      21.826  17.473  33.009  1.00  0.00      B    H  
ATOM   2564  H2  HOH B 848      21.835  19.162  33.079  1.00  0.00      B    H  
ATOM   2565  O   HOH B 849      13.643  11.569   6.688  1.00  0.00      B    O  
ATOM   2566  H1  HOH B 849      12.871  11.428   7.333  1.00  0.00      B    H  
ATOM   2567  H2  HOH B 849      14.495  11.637   7.242  1.00  0.00      B    H  
ATOM   2568  O   HOH B 850      16.428  12.861   1.698  1.00  0.00      B    O  
ATOM   2569  H1  HOH B 850      16.175  12.488   0.737  1.00  0.00      B    H  
ATOM   2570  H2  HOH B 850      15.750  13.533   2.031  1.00  0.00      B    H  
ATOM   2571  O   HOH B 851      14.746  38.537   1.296  1.00  0.00      B    O  
ATOM   2572  H1  HOH B 851      15.028  38.276   0.350  1.00  0.00      B    H  
ATOM   2573  H2  HOH B 851      15.380  38.054   1.977  1.00  0.00      B    H  
ATOM   2574  O   HOH B 852      38.497  16.414  23.782  1.00  0.00      B    O  
ATOM   2575  H1  HOH B 852      39.282  15.789  23.933  1.00  0.00      B    H  
ATOM   2576  H2  HOH B 852      38.826  17.190  23.247  1.00  0.00      B    H  
ATOM   2577  O   HOH B 853       8.676   5.795  17.151  1.00  0.00      B    O  
ATOM   2578  H1  HOH B 853       9.232   5.157  16.578  1.00  0.00      B    H  
ATOM   2579  H2  HOH B 853       8.761   6.674  16.670  1.00  0.00      B    H  
ATOM   2580  O   HOH B 854       2.728   5.578   6.892  1.00  0.00      B    O  
ATOM   2581  H1  HOH B 854       3.646   5.897   6.585  1.00  0.00      B    H  
ATOM   2582  H2  HOH B 854       2.141   6.039   6.274  1.00  0.00      B    H  
ATOM   2583  O   HOH B 855       5.265   9.973  10.280  1.00  0.00      B    O  
ATOM   2584  H1  HOH B 855       5.916   9.681  10.984  1.00  0.00      B    H  
ATOM   2585  H2  HOH B 855       5.813  10.560   9.639  1.00  0.00      B    H  
ATOM   2586  O   HOH B 856      32.869  10.458  37.107  1.00  0.00      B    O  
ATOM   2587  H1  HOH B 856      33.019  10.428  36.123  1.00  0.00      B    H  
ATOM   2588  H2  HOH B 856      33.709  10.747  37.500  1.00  0.00      B    H  
ATOM   2589  O   HOH B 857      34.558  10.455  33.476  1.00  0.00      B    O  
ATOM   2590  H1  HOH B 857      35.384  10.891  33.040  1.00  0.00      B    H  
ATOM   2591  H2  HOH B 857      34.825   9.505  33.794  1.00  0.00      B    H  
ATOM   2592  O   HOH B 858      20.269  14.865   6.084  1.00  0.00      B    O  
ATOM   2593  H1  HOH B 858      19.821  14.069   6.489  1.00  0.00      B    H  
ATOM   2594  H2  HOH B 858      21.230  14.660   6.270  1.00  0.00      B    H  
ATOM   2595  O   HOH B 859       2.524  23.408  18.440  1.00  0.00      B    O  
ATOM   2596  H1  HOH B 859       3.297  22.758  18.231  1.00  0.00      B    H  
ATOM   2597  H2  HOH B 859       2.805  23.980  19.212  1.00  0.00      B    H  
ATOM   2598  O   HOH B 860      28.186  33.343   4.587  1.00  0.00      B    O  
ATOM   2599  H1  HOH B 860      28.719  33.512   5.448  1.00  0.00      B    H  
ATOM   2600  H2  HOH B 860      28.148  34.244   4.079  1.00  0.00      B    H  
ATOM   2601  O   HOH B 861      19.004  30.278  30.004  1.00  0.00      B    O  
ATOM   2602  H1  HOH B 861      19.411  29.422  30.474  1.00  0.00      B    H  
ATOM   2603  H2  HOH B 861      18.036  30.043  29.739  1.00  0.00      B    H  
ATOM   2604  O   HOH B 862      30.958  34.225  27.273  1.00  0.00      B    O  
ATOM   2605  H1  HOH B 862      31.564  34.974  27.032  1.00  0.00      B    H  
ATOM   2606  H2  HOH B 862      31.554  33.663  27.893  1.00  0.00      B    H  
ATOM   2607  O   HOH B 863      25.854   0.219  38.526  1.00  0.00      B    O  
ATOM   2608  H1  HOH B 863      24.871   0.084  38.870  1.00  0.00      B    H  
ATOM   2609  H2  HOH B 863      25.792   0.439  37.564  1.00  0.00      B    H  
ATOM   2610  O   HOH B 864      15.960   4.117  16.693  1.00  0.00      B    O  
ATOM   2611  H1  HOH B 864      15.117   3.857  17.142  1.00  0.00      B    H  
ATOM   2612  H2  HOH B 864      16.775   3.571  16.990  1.00  0.00      B    H  
ATOM   2613  O   HOH B 865      37.601  27.107   8.670  1.00  0.00      B    O  
ATOM   2614  H1  HOH B 865      37.748  26.304   9.301  1.00  0.00      B    H  
ATOM   2615  H2  HOH B 865      38.093  26.824   7.810  1.00  0.00      B    H  
ATOM   2616  O   HOH B 866       2.378  11.245   4.197  1.00  0.00      B    O  
ATOM   2617  H1  HOH B 866       2.057  12.177   4.018  1.00  0.00      B    H  
ATOM   2618  H2  HOH B 866       1.882  10.613   3.621  1.00  0.00      B    H  
ATOM   2619  O   HOH B 867      16.842  32.418  21.795  1.00  0.00      B    O  
ATOM   2620  H1  HOH B 867      15.954  32.849  21.751  1.00  0.00      B    H  
ATOM   2621  H2  HOH B 867      16.916  32.075  22.722  1.00  0.00      B    H  
ATOM   2622  O   HOH B 868      35.177  13.537  10.439  1.00  0.00      B    O  
ATOM   2623  H1  HOH B 868      34.836  14.472  10.734  1.00  0.00      B    H  
ATOM   2624  H2  HOH B 868      34.598  13.295   9.648  1.00  0.00      B    H  
ATOM   2625  O   HOH B 869      32.324  20.510  36.249  1.00  0.00      B    O  
ATOM   2626  H1  HOH B 869      32.259  19.720  35.618  1.00  0.00      B    H  
ATOM   2627  H2  HOH B 869      33.367  20.705  36.374  1.00  0.00      B    H  
ATOM   2628  O   HOH B 870      21.721  23.420  38.558  1.00  0.00      B    O  
ATOM   2629  H1  HOH B 870      22.330  23.142  37.784  1.00  0.00      B    H  
ATOM   2630  H2  HOH B 870      20.842  23.139  38.249  1.00  0.00      B    H  
ATOM   2631  O   HOH B 871       0.578  18.882  22.833  1.00  0.00      B    O  
ATOM   2632  H1  HOH B 871       0.828  19.298  23.689  1.00  0.00      B    H  
ATOM   2633  H2  HOH B 871      -0.154  19.402  22.405  1.00  0.00      B    H  
ATOM   2634  O   HOH B 872       3.700  29.157  11.711  1.00  0.00      B    O  
ATOM   2635  H1  HOH B 872       4.703  28.898  11.817  1.00  0.00      B    H  
ATOM   2636  H2  HOH B 872       3.405  29.276  12.636  1.00  0.00      B    H  
ATOM   2637  O   HOH B 873      19.853   3.014  21.046  1.00  0.00      B    O  
ATOM   2638  H1  HOH B 873      20.830   3.180  21.058  1.00  0.00      B    H  
ATOM   2639  H2  HOH B 873      19.693   2.059  20.838  1.00  0.00      B    H  
ATOM   2640  O   HOH B 874      10.549  16.262  13.281  1.00  0.00      B    O  
ATOM   2641  H1  HOH B 874      10.167  15.404  13.130  1.00  0.00      B    H  
ATOM   2642  H2  HOH B 874      11.406  16.348  12.746  1.00  0.00      B    H  
ATOM   2643  O   HOH B 875      21.845   0.443  21.148  1.00  0.00      B    O  
ATOM   2644  H1  HOH B 875      22.750  -0.042  20.996  1.00  0.00      B    H  
ATOM   2645  H2  HOH B 875      21.572   0.873  20.260  1.00  0.00      B    H  
ATOM   2646  O   HOH B 876      15.422   5.059  10.410  1.00  0.00      B    O  
ATOM   2647  H1  HOH B 876      16.378   5.279  10.795  1.00  0.00      B    H  
ATOM   2648  H2  HOH B 876      15.545   4.968   9.379  1.00  0.00      B    H  
ATOM   2649  O   HOH B 877      13.795   2.357   4.970  1.00  0.00      B    O  
ATOM   2650  H1  HOH B 877      13.518   1.512   4.577  1.00  0.00      B    H  
ATOM   2651  H2  HOH B 877      14.730   2.223   5.347  1.00  0.00      B    H  
ATOM   2652  O   HOH B 878      34.586  24.894  12.587  1.00  0.00      B    O  
ATOM   2653  H1  HOH B 878      33.916  24.986  11.845  1.00  0.00      B    H  
ATOM   2654  H2  HOH B 878      35.086  25.772  12.786  1.00  0.00      B    H  
ATOM   2655  O   HOH B 879       2.104  28.671  34.431  1.00  0.00      B    O  
ATOM   2656  H1  HOH B 879       2.792  29.249  34.828  1.00  0.00      B    H  
ATOM   2657  H2  HOH B 879       2.534  27.928  33.870  1.00  0.00      B    H  
ATOM   2658  O   HOH B 880      37.700  15.075  29.021  1.00  0.00      B    O  
ATOM   2659  H1  HOH B 880      37.968  15.468  28.171  1.00  0.00      B    H  
ATOM   2660  H2  HOH B 880      38.416  15.460  29.653  1.00  0.00      B    H  
ATOM   2661  O   HOH B 881      28.655  37.646  14.855  1.00  0.00      B    O  
ATOM   2662  H1  HOH B 881      28.635  37.023  15.608  1.00  0.00      B    H  
ATOM   2663  H2  HOH B 881      28.817  38.571  15.196  1.00  0.00      B    H  
ATOM   2664  O   HOH B 882      18.185  23.475  23.805  1.00  0.00      B    O  
ATOM   2665  H1  HOH B 882      19.188  23.726  23.842  1.00  0.00      B    H  
ATOM   2666  H2  HOH B 882      17.894  23.033  24.717  1.00  0.00      B    H  
ATOM   2667  O   HOH B 883      34.600  21.428  30.372  1.00  0.00      B    O  
ATOM   2668  H1  HOH B 883      34.819  22.418  30.327  1.00  0.00      B    H  
ATOM   2669  H2  HOH B 883      33.719  21.380  30.995  1.00  0.00      B    H  
ATOM   2670  O   HOH B 884       9.149  38.178  12.834  1.00  0.00      B    O  
ATOM   2671  H1  HOH B 884       9.967  38.795  12.813  1.00  0.00      B    H  
ATOM   2672  H2  HOH B 884       9.289  37.418  12.172  1.00  0.00      B    H  
ATOM   2673  O   HOH B 885      16.512  19.307  37.774  1.00  0.00      B    O  
ATOM   2674  H1  HOH B 885      15.784  18.647  37.771  1.00  0.00      B    H  
ATOM   2675  H2  HOH B 885      17.449  18.811  37.986  1.00  0.00      B    H  
ATOM   2676  O   HOH B 886      35.580  26.394   1.269  1.00  0.00      B    O  
ATOM   2677  H1  HOH B 886      35.554  25.388   1.269  1.00  0.00      B    H  
ATOM   2678  H2  HOH B 886      35.796  26.706   2.196  1.00  0.00      B    H  
ATOM   2679  O   HOH B 887      23.446  32.445  17.776  1.00  0.00      B    O  
ATOM   2680  H1  HOH B 887      22.962  31.701  17.212  1.00  0.00      B    H  
ATOM   2681  H2  HOH B 887      23.605  33.202  17.120  1.00  0.00      B    H  
ATOM   2682  O   HOH B 888      33.021  12.258  14.927  1.00  0.00      B    O  
ATOM   2683  H1  HOH B 888      32.542  11.625  14.283  1.00  0.00      B    H  
ATOM   2684  H2  HOH B 888      33.159  13.232  14.474  1.00  0.00      B    H  
ATOM   2685  O   HOH B 889      15.649  27.381   7.798  1.00  0.00      B    O  
ATOM   2686  H1  HOH B 889      15.623  27.106   6.846  1.00  0.00      B    H  
ATOM   2687  H2  HOH B 889      16.606  27.384   8.144  1.00  0.00      B    H  
ATOM   2688  O   HOH B 890       3.845  12.312  25.410  1.00  0.00      B    O  
ATOM   2689  H1  HOH B 890       3.510  11.657  26.038  1.00  0.00      B    H  
ATOM   2690  H2  HOH B 890       4.591  12.897  25.974  1.00  0.00      B    H  
ATOM   2691  O   HOH B 891       7.759  15.304   3.060  1.00  0.00      B    O  
ATOM   2692  H1  HOH B 891       8.097  14.902   2.186  1.00  0.00      B    H  
ATOM   2693  H2  HOH B 891       8.311  14.903   3.805  1.00  0.00      B    H  
ATOM   2694  O   HOH B 892       7.081  20.723  28.432  1.00  0.00      B    O  
ATOM   2695  H1  HOH B 892       7.646  20.727  29.284  1.00  0.00      B    H  
ATOM   2696  H2  HOH B 892       6.306  20.092  28.630  1.00  0.00      B    H  
ATOM   2697  O   HOH B 893       0.442   9.490  23.564  1.00  0.00      B    O  
ATOM   2698  H1  HOH B 893       0.018   9.819  24.499  1.00  0.00      B    H  
ATOM   2699  H2  HOH B 893       0.358  10.307  23.001  1.00  0.00      B    H  
ATOM   2700  O   HOH B 894      26.562   3.901  38.498  1.00  0.00      B    O  
ATOM   2701  H1  HOH B 894      25.707   3.470  38.098  1.00  0.00      B    H  
ATOM   2702  H2  HOH B 894      27.048   4.403  37.794  1.00  0.00      B    H  
ATOM   2703  O   HOH B 895      37.412  35.576  10.702  1.00  0.00      B    O  
ATOM   2704  H1  HOH B 895      37.020  36.449  10.944  1.00  0.00      B    H  
ATOM   2705  H2  HOH B 895      36.659  34.908  10.518  1.00  0.00      B    H  
ATOM   2706  O   HOH B 896      35.850  22.186  12.333  1.00  0.00      B    O  
ATOM   2707  H1  HOH B 896      35.287  21.271  12.175  1.00  0.00      B    H  
ATOM   2708  H2  HOH B 896      35.308  22.834  12.891  1.00  0.00      B    H  
ATOM   2709  O   HOH B 897      36.844  34.366  21.948  1.00  0.00      B    O  
ATOM   2710  H1  HOH B 897      36.673  34.620  22.886  1.00  0.00      B    H  
ATOM   2711  H2  HOH B 897      37.483  33.626  21.923  1.00  0.00      B    H  
ATOM   2712  O   HOH B 898      39.137  17.189  34.165  1.00  0.00      B    O  
ATOM   2713  H1  HOH B 898      39.313  17.611  35.079  1.00  0.00      B    H  
ATOM   2714  H2  HOH B 898      38.324  17.611  33.803  1.00  0.00      B    H  
ATOM   2715  O   HOH B 899       1.480  31.548  22.923  1.00  0.00      B    O  
ATOM   2716  H1  HOH B 899       0.600  31.122  22.582  1.00  0.00      B    H  
ATOM   2717  H2  HOH B 899       1.338  32.591  23.071  1.00  0.00      B    H  
ATOM   2718  O   HOH B 900      12.596   8.153   4.733  1.00  0.00      B    O  
ATOM   2719  H1  HOH B 900      11.897   8.579   5.359  1.00  0.00      B    H  
ATOM   2720  H2  HOH B 900      12.758   8.838   4.001  1.00  0.00      B    H  
ATOM   2721  O   HOH B 901      25.442  28.518  16.129  1.00  0.00      B    O  
ATOM   2722  H1  HOH B 901      25.434  28.282  17.112  1.00  0.00      B    H  
ATOM   2723  H2  HOH B 901      26.284  29.028  15.976  1.00  0.00      B    H  
ATOM   2724  O   HOH B 902      29.234  26.881  15.989  1.00  0.00      B    O  
ATOM   2725  H1  HOH B 902      28.564  26.140  16.099  1.00  0.00      B    H  
ATOM   2726  H2  HOH B 902      28.940  27.300  15.117  1.00  0.00      B    H  
ATOM   2727  O   HOH B 903      35.598   8.884  38.646  1.00  0.00      B    O  
ATOM   2728  H1  HOH B 903      35.533   9.828  39.054  1.00  0.00      B    H  
ATOM   2729  H2  HOH B 903      34.678   8.428  38.685  1.00  0.00      B    H  
ATOM   2730  O   HOH B 904      11.895   8.987  29.482  1.00  0.00      B    O  
ATOM   2731  H1  HOH B 904      11.795   9.582  28.655  1.00  0.00      B    H  
ATOM   2732  H2  HOH B 904      11.128   8.375  29.548  1.00  0.00      B    H  
ATOM   2733  O   HOH B 905      12.420  15.931  32.169  1.00  0.00      B    O  
ATOM   2734  H1  HOH B 905      13.044  16.290  31.461  1.00  0.00      B    H  
ATOM   2735  H2  HOH B 905      11.695  15.494  31.637  1.00  0.00      B    H  
ATOM   2736  O   HOH B 906      17.745   3.524  29.558  1.00  0.00      B    O  
ATOM   2737  H1  HOH B 906      17.599   3.206  30.530  1.00  0.00      B    H  
ATOM   2738  H2  HOH B 906      16.901   3.214  29.112  1.00  0.00      B    H  
ATOM   2739  O   HOH B 907       9.185  10.948  24.143  1.00  0.00      B    O  
ATOM   2740  H1  HOH B 907       9.840  11.195  23.400  1.00  0.00      B    H  
ATOM   2741  H2  HOH B 907       8.347  10.587  23.659  1.00  0.00      B    H  
ATOM   2742  O   HOH B 908      35.949   1.607   3.221  1.00  0.00      B    O  
ATOM   2743  H1  HOH B 908      35.594   1.883   4.092  1.00  0.00      B    H  
ATOM   2744  H2  HOH B 908      36.913   1.354   3.410  1.00  0.00      B    H  
ATOM   2745  O   HOH B 909      27.812  25.464  11.039  1.00  0.00      B    O  
ATOM   2746  H1  HOH B 909      27.581  26.452  11.155  1.00  0.00      B    H  
ATOM   2747  H2  HOH B 909      27.244  25.134  10.238  1.00  0.00      B    H  
ATOM   2748  O   HOH B 910      35.103   8.778  35.760  1.00  0.00      B    O  
ATOM   2749  H1  HOH B 910      35.896   8.257  35.543  1.00  0.00      B    H  
ATOM   2750  H2  HOH B 910      35.313   9.367  36.543  1.00  0.00      B    H  
ATOM   2751  O   HOH B 911       7.317  25.538   7.016  1.00  0.00      B    O  
ATOM   2752  H1  HOH B 911       6.888  25.636   7.923  1.00  0.00      B    H  
ATOM   2753  H2  HOH B 911       7.932  24.761   7.133  1.00  0.00      B    H  
ATOM   2754  O   HOH B 912      32.151   9.000  27.187  1.00  0.00      B    O  
ATOM   2755  H1  HOH B 912      31.684   8.267  27.708  1.00  0.00      B    H  
ATOM   2756  H2  HOH B 912      32.801   8.476  26.570  1.00  0.00      B    H  
ATOM   2757  O   HOH B 913      25.516  22.984  19.616  1.00  0.00      B    O  
ATOM   2758  H1  HOH B 913      25.696  22.200  20.224  1.00  0.00      B    H  
ATOM   2759  H2  HOH B 913      25.617  22.659  18.671  1.00  0.00      B    H  
ATOM   2760  O   HOH B 914       5.394  29.069  17.413  1.00  0.00      B    O  
ATOM   2761  H1  HOH B 914       5.875  28.263  17.736  1.00  0.00      B    H  
ATOM   2762  H2  HOH B 914       6.030  29.814  17.388  1.00  0.00      B    H  
ATOM   2763  O   HOH B 915      32.949   7.578  15.100  1.00  0.00      B    O  
ATOM   2764  H1  HOH B 915      33.474   7.653  14.238  1.00  0.00      B    H  
ATOM   2765  H2  HOH B 915      33.547   7.905  15.813  1.00  0.00      B    H  
ATOM   2766  O   HOH B 916      17.937   4.070  22.821  1.00  0.00      B    O  
ATOM   2767  H1  HOH B 916      18.449   3.425  22.183  1.00  0.00      B    H  
ATOM   2768  H2  HOH B 916      17.369   3.443  23.384  1.00  0.00      B    H  
ATOM   2769  O   HOH B 917      25.320  14.211  14.568  1.00  0.00      B    O  
ATOM   2770  H1  HOH B 917      26.084  14.030  15.240  1.00  0.00      B    H  
ATOM   2771  H2  HOH B 917      24.490  13.680  14.810  1.00  0.00      B    H  
ATOM   2772  O   HOH B 918      10.414  25.113  21.293  1.00  0.00      B    O  
ATOM   2773  H1  HOH B 918      10.781  24.237  21.807  1.00  0.00      B    H  
ATOM   2774  H2  HOH B 918       9.911  25.719  21.940  1.00  0.00      B    H  
ATOM   2775  O   HOH B 919       4.832  34.710  25.130  1.00  0.00      B    O  
ATOM   2776  H1  HOH B 919       4.860  33.967  24.487  1.00  0.00      B    H  
ATOM   2777  H2  HOH B 919       5.776  35.085  25.161  1.00  0.00      B    H  
ATOM   2778  O   HOH B 920      33.915   6.429  26.241  1.00  0.00      B    O  
ATOM   2779  H1  HOH B 920      34.457   5.588  25.901  1.00  0.00      B    H  
ATOM   2780  H2  HOH B 920      33.018   6.434  25.734  1.00  0.00      B    H  
ATOM   2781  O   HOH B 921      15.559  38.177  18.268  1.00  0.00      B    O  
ATOM   2782  H1  HOH B 921      15.051  38.925  17.875  1.00  0.00      B    H  
ATOM   2783  H2  HOH B 921      16.501  38.453  18.110  1.00  0.00      B    H  
ATOM   2784  O   HOH B 922       8.721  30.600  37.786  1.00  0.00      B    O  
ATOM   2785  H1  HOH B 922       8.626  30.744  38.774  1.00  0.00      B    H  
ATOM   2786  H2  HOH B 922       8.280  29.690  37.525  1.00  0.00      B    H  
ATOM   2787  O   HOH B 923      16.625   0.344  12.004  1.00  0.00      B    O  
ATOM   2788  H1  HOH B 923      15.949   0.483  11.286  1.00  0.00      B    H  
ATOM   2789  H2  HOH B 923      16.717  -0.665  11.986  1.00  0.00      B    H  
ATOM   2790  O   HOH B 924       7.436  35.260  31.645  1.00  0.00      B    O  
ATOM   2791  H1  HOH B 924       8.271  34.728  31.949  1.00  0.00      B    H  
ATOM   2792  H2  HOH B 924       6.664  34.736  31.932  1.00  0.00      B    H  
ATOM   2793  O   HOH B 925      17.949   6.224  17.278  1.00  0.00      B    O  
ATOM   2794  H1  HOH B 925      17.208   5.631  17.008  1.00  0.00      B    H  
ATOM   2795  H2  HOH B 925      18.695   5.561  17.445  1.00  0.00      B    H  
ATOM   2796  O   HOH B 926       9.849  24.485   7.891  1.00  0.00      B    O  
ATOM   2797  H1  HOH B 926       9.914  25.524   7.811  1.00  0.00      B    H  
ATOM   2798  H2  HOH B 926      10.784  24.158   7.651  1.00  0.00      B    H  
ATOM   2799  O   HOH B 927      28.955  15.148   2.800  1.00  0.00      B    O  
ATOM   2800  H1  HOH B 927      28.722  15.353   3.768  1.00  0.00      B    H  
ATOM   2801  H2  HOH B 927      29.719  14.535   2.705  1.00  0.00      B    H  
ATOM   2802  O   HOH B 928      37.005  37.320  18.110  1.00  0.00      B    O  
ATOM   2803  H1  HOH B 928      37.479  36.850  17.358  1.00  0.00      B    H  
ATOM   2804  H2  HOH B 928      37.598  37.253  18.906  1.00  0.00      B    H  
ATOM   2805  O   HOH B 929      14.148  17.344  30.466  1.00  0.00      B    O  
ATOM   2806  H1  HOH B 929      14.976  17.547  29.904  1.00  0.00      B    H  
ATOM   2807  H2  HOH B 929      14.021  18.142  31.139  1.00  0.00      B    H  
ATOM   2808  O   HOH B 930      25.579  19.483  38.693  1.00  0.00      B    O  
ATOM   2809  H1  HOH B 930      25.807  18.561  38.797  1.00  0.00      B    H  
ATOM   2810  H2  HOH B 930      25.901  19.949  39.569  1.00  0.00      B    H  
ATOM   2811  O   HOH B 931      16.262  34.961  28.149  1.00  0.00      B    O  
ATOM   2812  H1  HOH B 931      16.343  35.068  27.149  1.00  0.00      B    H  
ATOM   2813  H2  HOH B 931      16.065  34.017  28.283  1.00  0.00      B    H  
ATOM   2814  O   HOH B 932      13.657   1.743  14.789  1.00  0.00      B    O  
ATOM   2815  H1  HOH B 932      12.656   1.465  14.550  1.00  0.00      B    H  
ATOM   2816  H2  HOH B 932      14.335   1.002  14.700  1.00  0.00      B    H  
ATOM   2817  O   HOH B 933      23.498   7.280  27.779  1.00  0.00      B    O  
ATOM   2818  H1  HOH B 933      23.158   7.276  28.734  1.00  0.00      B    H  
ATOM   2819  H2  HOH B 933      22.953   6.599  27.291  1.00  0.00      B    H  
ATOM   2820  O   HOH B 934       8.299   4.898   7.792  1.00  0.00      B    O  
ATOM   2821  H1  HOH B 934       8.907   4.226   8.212  1.00  0.00      B    H  
ATOM   2822  H2  HOH B 934       7.769   5.234   8.571  1.00  0.00      B    H  
ATOM   2823  O   HOH B 935      10.646   3.216   7.111  1.00  0.00      B    O  
ATOM   2824  H1  HOH B 935      11.040   4.166   7.009  1.00  0.00      B    H  
ATOM   2825  H2  HOH B 935      11.275   2.755   7.824  1.00  0.00      B    H  
ATOM   2826  O   HOH B 936      26.067  17.692  23.335  1.00  0.00      B    O  
ATOM   2827  H1  HOH B 936      26.466  16.754  23.273  1.00  0.00      B    H  
ATOM   2828  H2  HOH B 936      26.761  18.423  23.055  1.00  0.00      B    H  
ATOM   2829  O   HOH B 937      24.795  16.173  12.533  1.00  0.00      B    O  
ATOM   2830  H1  HOH B 937      24.712  15.701  11.622  1.00  0.00      B    H  
ATOM   2831  H2  HOH B 937      25.236  15.493  13.106  1.00  0.00      B    H  
ATOM   2832  O   HOH B 938      38.747  10.551   0.885  1.00  0.00      B    O  
ATOM   2833  H1  HOH B 938      37.713  10.615   1.133  1.00  0.00      B    H  
ATOM   2834  H2  HOH B 938      38.793  10.222  -0.090  1.00  0.00      B    H  
ATOM   2835  O   HOH B 939      37.546  10.337   4.553  1.00  0.00      B    O  
ATOM   2836  H1  HOH B 939      38.404  10.209   4.039  1.00  0.00      B    H  
ATOM   2837  H2  HOH B 939      37.687  11.074   5.222  1.00  0.00      B    H  
ATOM   2838  O   HOH B 940      32.708  25.455   6.997  1.00  0.00      B    O  
ATOM   2839  H1  HOH B 940      31.825  25.535   7.521  1.00  0.00      B    H  
ATOM   2840  H2  HOH B 940      33.459  25.917   7.543  1.00  0.00      B    H  
ATOM   2841  O   HOH B 941      37.877  31.026   3.306  1.00  0.00      B    O  
ATOM   2842  H1  HOH B 941      38.130  31.944   2.845  1.00  0.00      B    H  
ATOM   2843  H2  HOH B 941      37.225  31.206   4.090  1.00  0.00      B    H  
ATOM   2844  O   HOH B 942       5.068   6.345   5.473  1.00  0.00      B    O  
ATOM   2845  H1  HOH B 942       5.711   7.113   5.309  1.00  0.00      B    H  
ATOM   2846  H2  HOH B 942       5.497   5.485   5.288  1.00  0.00      B    H  
ATOM   2847  O   HOH B 943      22.847  20.251  21.281  1.00  0.00      B    O  
ATOM   2848  H1  HOH B 943      23.716  20.715  21.505  1.00  0.00      B    H  
ATOM   2849  H2  HOH B 943      22.601  19.591  22.050  1.00  0.00      B    H  
ATOM   2850  O   HOH B 944      30.934  26.633  20.019  1.00  0.00      B    O  
ATOM   2851  H1  HOH B 944      30.073  27.040  19.633  1.00  0.00      B    H  
ATOM   2852  H2  HOH B 944      31.724  27.098  19.618  1.00  0.00      B    H  
ATOM   2853  O   HOH B 945       2.166   5.661  29.010  1.00  0.00      B    O  
ATOM   2854  H1  HOH B 945       2.853   4.992  28.876  1.00  0.00      B    H  
ATOM   2855  H2  HOH B 945       1.250   5.244  28.890  1.00  0.00      B    H  
ATOM   2856  O   HOH B 946      37.003  11.447  32.630  1.00  0.00      B    O  
ATOM   2857  H1  HOH B 946      37.019  12.421  32.353  1.00  0.00      B    H  
ATOM   2858  H2  HOH B 946      37.677  10.919  32.041  1.00  0.00      B    H  
ATOM   2859  O   HOH B 947       8.764  10.998  10.972  1.00  0.00      B    O  
ATOM   2860  H1  HOH B 947       8.535  10.694  10.054  1.00  0.00      B    H  
ATOM   2861  H2  HOH B 947       9.755  10.946  11.156  1.00  0.00      B    H  
ATOM   2862  O   HOH B 948      10.801  34.406  27.589  1.00  0.00      B    O  
ATOM   2863  H1  HOH B 948       9.986  33.827  27.278  1.00  0.00      B    H  
ATOM   2864  H2  HOH B 948      10.637  35.429  27.513  1.00  0.00      B    H  
ATOM   2865  O   HOH B 949       8.747  35.005   3.553  1.00  0.00      B    O  
ATOM   2866  H1  HOH B 949       9.240  34.392   2.941  1.00  0.00      B    H  
ATOM   2867  H2  HOH B 949       7.909  34.509   3.882  1.00  0.00      B    H  
ATOM   2868  O   HOH B 950       7.384  35.546  25.733  1.00  0.00      B    O  
ATOM   2869  H1  HOH B 950       7.792  35.151  26.545  1.00  0.00      B    H  
ATOM   2870  H2  HOH B 950       7.463  36.535  25.838  1.00  0.00      B    H  
ATOM   2871  O   HOH B 951      11.259  11.757   8.788  1.00  0.00      B    O  
ATOM   2872  H1  HOH B 951      11.702  11.953   9.679  1.00  0.00      B    H  
ATOM   2873  H2  HOH B 951      10.814  10.836   8.764  1.00  0.00      B    H  
ATOM   2874  O   HOH B 952      20.279  22.688  33.769  1.00  0.00      B    O  
ATOM   2875  H1  HOH B 952      19.447  23.161  33.995  1.00  0.00      B    H  
ATOM   2876  H2  HOH B 952      20.588  22.138  34.569  1.00  0.00      B    H  
ATOM   2877  O   HOH B 953       7.685  17.995  11.110  1.00  0.00      B    O  
ATOM   2878  H1  HOH B 953       8.334  18.504  10.522  1.00  0.00      B    H  
ATOM   2879  H2  HOH B 953       7.673  17.019  10.819  1.00  0.00      B    H  
ATOM   2880  O   HOH B 954      23.267  27.479  14.668  1.00  0.00      B    O  
ATOM   2881  H1  HOH B 954      23.565  26.647  14.071  1.00  0.00      B    H  
ATOM   2882  H2  HOH B 954      24.106  27.876  15.175  1.00  0.00      B    H  
ATOM   2883  O   HOH B 955      18.658   2.162  26.098  1.00  0.00      B    O  
ATOM   2884  H1  HOH B 955      19.151   2.000  27.000  1.00  0.00      B    H  
ATOM   2885  H2  HOH B 955      19.301   1.959  25.367  1.00  0.00      B    H  
ATOM   2886  O   HOH B 956      15.581  34.447  32.175  1.00  0.00      B    O  
ATOM   2887  H1  HOH B 956      15.462  34.876  33.086  1.00  0.00      B    H  
ATOM   2888  H2  HOH B 956      14.769  33.887  32.116  1.00  0.00      B    H  
ATOM   2889  O   HOH B 957      18.237  14.691  30.062  1.00  0.00      B    O  
ATOM   2890  H1  HOH B 957      18.825  14.510  29.210  1.00  0.00      B    H  
ATOM   2891  H2  HOH B 957      18.858  15.139  30.790  1.00  0.00      B    H  
ATOM   2892  O   HOH B 958      27.612   2.620  17.151  1.00  0.00      B    O  
ATOM   2893  H1  HOH B 958      28.281   1.814  17.062  1.00  0.00      B    H  
ATOM   2894  H2  HOH B 958      27.267   2.948  16.254  1.00  0.00      B    H  
ATOM   2895  O   HOH B 959      10.883  24.137  36.547  1.00  0.00      B    O  
ATOM   2896  H1  HOH B 959      10.832  23.189  36.813  1.00  0.00      B    H  
ATOM   2897  H2  HOH B 959      10.000  24.340  36.142  1.00  0.00      B    H  
ATOM   2898  O   HOH B 960      36.592  19.104  35.680  1.00  0.00      B    O  
ATOM   2899  H1  HOH B 960      36.712  19.351  34.701  1.00  0.00      B    H  
ATOM   2900  H2  HOH B 960      35.773  18.463  35.778  1.00  0.00      B    H  
ATOM   2901  O   HOH B 961      17.116  15.351  18.266  1.00  0.00      B    O  
ATOM   2902  H1  HOH B 961      16.328  15.961  18.472  1.00  0.00      B    H  
ATOM   2903  H2  HOH B 961      17.984  15.870  18.406  1.00  0.00      B    H  
ATOM   2904  O   HOH B 962      16.678  17.918  13.091  1.00  0.00      B    O  
ATOM   2905  H1  HOH B 962      15.749  18.224  13.398  1.00  0.00      B    H  
ATOM   2906  H2  HOH B 962      17.217  17.781  13.903  1.00  0.00      B    H  
ATOM   2907  O   HOH B 963      13.922  18.766   8.560  1.00  0.00      B    O  
ATOM   2908  H1  HOH B 963      14.168  18.493   7.587  1.00  0.00      B    H  
ATOM   2909  H2  HOH B 963      13.124  19.360   8.497  1.00  0.00      B    H  
ATOM   2910  O   HOH B 964      38.241  29.527  36.094  1.00  0.00      B    O  
ATOM   2911  H1  HOH B 964      38.236  29.949  35.175  1.00  0.00      B    H  
ATOM   2912  H2  HOH B 964      37.254  29.340  36.231  1.00  0.00      B    H  
ATOM   2913  O   HOH B 965      37.145  29.676  12.651  1.00  0.00      B    O  
ATOM   2914  H1  HOH B 965      36.873  30.298  11.944  1.00  0.00      B    H  
ATOM   2915  H2  HOH B 965      37.715  28.920  12.239  1.00  0.00      B    H  
ATOM   2916  O   HOH B 966      25.210  33.421  14.146  1.00  0.00      B    O  
ATOM   2917  H1  HOH B 966      25.428  34.037  13.387  1.00  0.00      B    H  
ATOM   2918  H2  HOH B 966      26.105  33.049  14.567  1.00  0.00      B    H  
ATOM   2919  O   HOH B 967      14.505  37.840  35.701  1.00  0.00      B    O  
ATOM   2920  H1  HOH B 967      13.750  38.080  36.277  1.00  0.00      B    H  
ATOM   2921  H2  HOH B 967      14.287  38.113  34.745  1.00  0.00      B    H  
ATOM   2922  O   HOH B 968      12.340  10.779  19.515  1.00  0.00      B    O  
ATOM   2923  H1  HOH B 968      11.347  10.537  19.341  1.00  0.00      B    H  
ATOM   2924  H2  HOH B 968      12.865   9.911  19.781  1.00  0.00      B    H  
ATOM   2925  O   HOH B 969      39.048  14.472  33.599  1.00  0.00      B    O  
ATOM   2926  H1  HOH B 969      39.025  14.093  34.520  1.00  0.00      B    H  
ATOM   2927  H2  HOH B 969      39.156  15.466  33.671  1.00  0.00      B    H  
ATOM   2928  O   HOH B 970      20.921   6.361   4.300  1.00  0.00      B    O  
ATOM   2929  H1  HOH B 970      20.322   7.138   4.077  1.00  0.00      B    H  
ATOM   2930  H2  HOH B 970      21.886   6.471   3.938  1.00  0.00      B    H  
ATOM   2931  O   HOH B 971      22.281  16.100   3.567  1.00  0.00      B    O  
ATOM   2932  H1  HOH B 971      22.870  16.618   2.897  1.00  0.00      B    H  
ATOM   2933  H2  HOH B 971      22.395  16.429   4.513  1.00  0.00      B    H  
ATOM   2934  O   HOH B 972      13.126   9.302   2.231  1.00  0.00      B    O  
ATOM   2935  H1  HOH B 972      13.721   8.473   2.063  1.00  0.00      B    H  
ATOM   2936  H2  HOH B 972      12.539   9.525   1.434  1.00  0.00      B    H  
ATOM   2937  O   HOH B 973      13.624  16.176  12.456  1.00  0.00      B    O  
ATOM   2938  H1  HOH B 973      14.529  15.988  12.814  1.00  0.00      B    H  
ATOM   2939  H2  HOH B 973      13.740  16.381  11.490  1.00  0.00      B    H  
ATOM   2940  O   HOH B 974      18.668  13.589   3.376  1.00  0.00      B    O  
ATOM   2941  H1  HOH B 974      18.835  13.427   4.365  1.00  0.00      B    H  
ATOM   2942  H2  HOH B 974      17.692  13.416   3.236  1.00  0.00      B    H  
ATOM   2943  O   HOH B 975       2.419  27.493  38.739  1.00  0.00      B    O  
ATOM   2944  H1  HOH B 975       2.934  28.385  38.620  1.00  0.00      B    H  
ATOM   2945  H2  HOH B 975       1.688  27.401  38.041  1.00  0.00      B    H  
ATOM   2946  O   HOH B 976      14.106  29.392  26.610  1.00  0.00      B    O  
ATOM   2947  H1  HOH B 976      14.508  30.337  26.407  1.00  0.00      B    H  
ATOM   2948  H2  HOH B 976      14.643  28.682  26.124  1.00  0.00      B    H  
ATOM   2949  O   HOH B 977      13.483   3.984   6.973  1.00  0.00      B    O  
ATOM   2950  H1  HOH B 977      12.881   4.785   6.708  1.00  0.00      B    H  
ATOM   2951  H2  HOH B 977      13.680   3.407   6.168  1.00  0.00      B    H  
ATOM   2952  O   HOH B 978      12.729  18.776  23.546  1.00  0.00      B    O  
ATOM   2953  H1  HOH B 978      13.218  17.935  23.820  1.00  0.00      B    H  
ATOM   2954  H2  HOH B 978      13.321  19.602  23.724  1.00  0.00      B    H  
ATOM   2955  O   HOH B 979      25.838   9.738  21.169  1.00  0.00      B    O  
ATOM   2956  H1  HOH B 979      26.210   8.866  21.633  1.00  0.00      B    H  
ATOM   2957  H2  HOH B 979      25.945  10.447  21.905  1.00  0.00      B    H  
ATOM   2958  O   HOH B 980       9.864  23.554  28.184  1.00  0.00      B    O  
ATOM   2959  H1  HOH B 980      10.393  22.781  27.773  1.00  0.00      B    H  
ATOM   2960  H2  HOH B 980      10.499  24.179  28.630  1.00  0.00      B    H  
ATOM   2961  O   HOH B 981      12.528  27.618  22.915  1.00  0.00      B    O  
ATOM   2962  H1  HOH B 981      12.180  28.058  23.785  1.00  0.00      B    H  
ATOM   2963  H2  HOH B 981      12.573  26.625  23.033  1.00  0.00      B    H  
ATOM   2964  O   HOH B 982       1.761  23.566   7.073  1.00  0.00      B    O  
ATOM   2965  H1  HOH B 982       1.600  22.665   7.508  1.00  0.00      B    H  
ATOM   2966  H2  HOH B 982       2.681  23.593   6.708  1.00  0.00      B    H  
ATOM   2967  O   HOH B 983       2.734  17.735  33.794  1.00  0.00      B    O  
ATOM   2968  H1  HOH B 983       2.850  18.369  34.579  1.00  0.00      B    H  
ATOM   2969  H2  HOH B 983       1.831  17.257  33.907  1.00  0.00      B    H  
ATOM   2970  O   HOH B 984       7.837   0.042  16.922  1.00  0.00      B    O  
ATOM   2971  H1  HOH B 984       8.607  -0.167  17.503  1.00  0.00      B    H  
ATOM   2972  H2  HOH B 984       7.002   0.179  17.558  1.00  0.00      B    H  
ATOM   2973  O   HOH B 985       8.528  31.640   3.864  1.00  0.00      B    O  
ATOM   2974  H1  HOH B 985       8.817  30.643   3.907  1.00  0.00      B    H  
ATOM   2975  H2  HOH B 985       8.899  32.063   4.726  1.00  0.00      B    H  
ATOM   2976  O   HOH B 986      14.370  37.997  24.011  1.00  0.00      B    O  
ATOM   2977  H1  HOH B 986      14.330  38.653  23.220  1.00  0.00      B    H  
ATOM   2978  H2  HOH B 986      14.326  37.037  23.739  1.00  0.00      B    H  
ATOM   2979  O   HOH B 987      37.712  21.577  38.054  1.00  0.00      B    O  
ATOM   2980  H1  HOH B 987      36.933  20.948  38.359  1.00  0.00      B    H  
ATOM   2981  H2  HOH B 987      38.397  20.958  37.582  1.00  0.00      B    H  
ATOM   2982  O   HOH B 988      38.655  10.942   8.491  1.00  0.00      B    O  
ATOM   2983  H1  HOH B 988      38.245  11.560   7.887  1.00  0.00      B    H  
ATOM   2984  H2  HOH B 988      38.612  11.439   9.356  1.00  0.00      B    H  
ATOM   2985  O   HOH B 989       1.789  20.486  26.163  1.00  0.00      B    O  
ATOM   2986  H1  HOH B 989       1.718  21.332  25.627  1.00  0.00      B    H  
ATOM   2987  H2  HOH B 989       0.812  20.173  26.303  1.00  0.00      B    H  
ATOM   2988  O   HOH B 990      10.128   3.079  19.153  1.00  0.00      B    O  
ATOM   2989  H1  HOH B 990      10.289   3.844  19.833  1.00  0.00      B    H  
ATOM   2990  H2  HOH B 990       9.427   2.495  19.554  1.00  0.00      B    H  
ATOM   2991  O   HOH B 991      15.603  20.880   9.809  1.00  0.00      B    O  
ATOM   2992  H1  HOH B 991      16.481  20.529  10.067  1.00  0.00      B    H  
ATOM   2993  H2  HOH B 991      15.073  20.068   9.407  1.00  0.00      B    H  
ATOM   2994  O   HOH B 992      28.326   6.992  15.765  1.00  0.00      B    O  
ATOM   2995  H1  HOH B 992      27.864   6.909  16.610  1.00  0.00      B    H  
ATOM   2996  H2  HOH B 992      28.963   7.793  15.781  1.00  0.00      B    H  
ATOM   2997  O   HOH B 993      23.002  34.446  15.198  1.00  0.00      B    O  
ATOM   2998  H1  HOH B 993      22.207  33.957  14.817  1.00  0.00      B    H  
ATOM   2999  H2  HOH B 993      23.868  34.050  14.795  1.00  0.00      B    H  
ATOM   3000  O   HOH B 994       1.507  11.180  16.190  1.00  0.00      B    O  
ATOM   3001  H1  HOH B 994       0.722  11.767  15.969  1.00  0.00      B    H  
ATOM   3002  H2  HOH B 994       1.483  10.943  17.188  1.00  0.00      B    H  
ATOM   3003  O   HOH B 995      23.612   3.799   0.859  1.00  0.00      B    O  
ATOM   3004  H1  HOH B 995      23.151   2.977   1.205  1.00  0.00      B    H  
ATOM   3005  H2  HOH B 995      23.877   3.524  -0.074  1.00  0.00      B    H  
ATOM   3006  O   HOH B 996      37.198   2.712  18.323  1.00  0.00      B    O  
ATOM   3007  H1  HOH B 996      36.502   1.997  18.584  1.00  0.00      B    H  
ATOM   3008  H2  HOH B 996      38.040   2.494  18.820  1.00  0.00      B    H  
ATOM   3009  O   HOH B 997      22.627  17.994  23.016  1.00  0.00      B    O  
ATOM   3010  H1  HOH B 997      22.410  17.657  23.955  1.00  0.00      B    H  
ATOM   3011  H2  HOH B 997      23.560  17.699  22.771  1.00  0.00      B    H  
ATOM   3012  O   HOH B 998       0.893  32.862   0.552  1.00  0.00      B    O  
ATOM   3013  H1  HOH B 998      -0.026  33.011   1.044  1.00  0.00      B    H  
ATOM   3014  H2  HOH B 998       0.832  31.864   0.197  1.00  0.00      B    H  
ATOM   3015  O   HOH B 999      24.341  24.089  10.820  1.00  0.00      B    O  
ATOM   3016  H1  HOH B 999      24.251  23.054  10.928  1.00  0.00      B    H  
ATOM   3017  H2  HOH B 999      25.045  24.270  10.064  1.00  0.00      B    H  
ATOM   3018  O   HOH B1000      20.413   2.786   6.066  1.00  0.00      B    O  
ATOM   3019  H1  HOH B1000      19.830   1.987   6.302  1.00  0.00      B    H  
ATOM   3020  H2  HOH B1000      19.779   3.591   6.017  1.00  0.00      B    H  
ATOM   3021  O   HOH B1001      25.362  25.853   6.598  1.00  0.00      B    O  
ATOM   3022  H1  HOH B1001      25.893  26.548   6.032  1.00  0.00      B    H  
ATOM   3023  H2  HOH B1001      24.485  26.304   7.004  1.00  0.00      B    H  
ATOM   3024  O   HOH B1002       0.270  25.266  31.472  1.00  0.00      B    O  
ATOM   3025  H1  HOH B1002       0.603  25.671  32.321  1.00  0.00      B    H  
ATOM   3026  H2  HOH B1002      -0.638  25.752  31.254  1.00  0.00      B    H  
ATOM   3027  O   HOH B1003       9.641  28.083  26.533  1.00  0.00      B    O  
ATOM   3028  H1  HOH B1003       9.623  27.064  26.298  1.00  0.00      B    H  
ATOM   3029  H2  HOH B1003       8.967  28.308  27.230  1.00  0.00      B    H  
ATOM   3030  O   HOH B1004      38.167  12.692   6.319  1.00  0.00      B    O  
ATOM   3031  H1  HOH B1004      37.779  13.598   6.045  1.00  0.00      B    H  
ATOM   3032  H2  HOH B1004      39.117  12.714   6.104  1.00  0.00      B    H  
ATOM   3033  O   HOH B1005       1.855  37.827  14.810  1.00  0.00      B    O  
ATOM   3034  H1  HOH B1005       2.710  37.696  14.351  1.00  0.00      B    H  
ATOM   3035  H2  HOH B1005       1.155  37.922  14.095  1.00  0.00      B    H  
ATOM   3036  O   HOH B1006      15.642   8.697  25.063  1.00  0.00      B    O  
ATOM   3037  H1  HOH B1006      15.576   8.318  25.988  1.00  0.00      B    H  
ATOM   3038  H2  HOH B1006      16.150   8.030  24.497  1.00  0.00      B    H  
ATOM   3039  O   HOH B1007      23.389  33.009  21.269  1.00  0.00      B    O  
ATOM   3040  H1  HOH B1007      24.183  32.663  20.852  1.00  0.00      B    H  
ATOM   3041  H2  HOH B1007      23.175  32.342  22.005  1.00  0.00      B    H  
ATOM   3042  O   HOH B1008      13.137   0.984  27.808  1.00  0.00      B    O  
ATOM   3043  H1  HOH B1008      14.070   0.606  27.524  1.00  0.00      B    H  
ATOM   3044  H2  HOH B1008      13.020   1.794  27.247  1.00  0.00      B    H  
ATOM   3045  O   HOH B1009      12.797   3.862  26.306  1.00  0.00      B    O  
ATOM   3046  H1  HOH B1009      11.981   3.792  25.713  1.00  0.00      B    H  
ATOM   3047  H2  HOH B1009      12.673   4.665  26.948  1.00  0.00      B    H  
ATOM   3048  O   HOH B1010       2.348  29.513  14.308  1.00  0.00      B    O  
ATOM   3049  H1  HOH B1010       1.427  29.149  14.376  1.00  0.00      B    H  
ATOM   3050  H2  HOH B1010       2.335  30.454  14.757  1.00  0.00      B    H  
ATOM   3051  O   HOH B1011      23.902  23.426  15.054  1.00  0.00      B    O  
ATOM   3052  H1  HOH B1011      24.413  22.537  14.982  1.00  0.00      B    H  
ATOM   3053  H2  HOH B1011      23.045  23.249  15.601  1.00  0.00      B    H  
ATOM   3054  O   HOH B1012      30.552  24.396  11.374  1.00  0.00      B    O  
ATOM   3055  H1  HOH B1012      30.675  24.996  12.220  1.00  0.00      B    H  
ATOM   3056  H2  HOH B1012      29.749  24.812  10.865  1.00  0.00      B    H  
ATOM   3057  O   HOH B1013       4.095  16.130  12.428  1.00  0.00      B    O  
ATOM   3058  H1  HOH B1013       4.604  16.970  12.383  1.00  0.00      B    H  
ATOM   3059  H2  HOH B1013       4.651  15.483  13.011  1.00  0.00      B    H  
ATOM   3060  O   HOH B1014      38.500   8.300  20.380  1.00  0.00      B    O  
ATOM   3061  H1  HOH B1014      38.692   7.461  19.832  1.00  0.00      B    H  
ATOM   3062  H2  HOH B1014      38.339   8.026  21.348  1.00  0.00      B    H  
ATOM   3063  O   HOH B1015      21.436  15.837  36.960  1.00  0.00      B    O  
ATOM   3064  H1  HOH B1015      21.182  15.564  37.906  1.00  0.00      B    H  
ATOM   3065  H2  HOH B1015      20.993  16.694  36.732  1.00  0.00      B    H  
ATOM   3066  O   HOH B1016       7.956  35.970  35.657  1.00  0.00      B    O  
ATOM   3067  H1  HOH B1016       7.882  36.987  35.760  1.00  0.00      B    H  
ATOM   3068  H2  HOH B1016       8.798  35.779  35.145  1.00  0.00      B    H  
ATOM   3069  O   HOH B1017      37.994  24.251  18.196  1.00  0.00      B    O  
ATOM   3070  H1  HOH B1017      38.139  23.789  17.326  1.00  0.00      B    H  
ATOM   3071  H2  HOH B1017      37.045  24.289  18.304  1.00  0.00      B    H  
ATOM   3072  O   HOH B1018      35.581   8.288  27.162  1.00  0.00      B    O  
ATOM   3073  H1  HOH B1018      36.011   8.949  26.443  1.00  0.00      B    H  
ATOM   3074  H2  HOH B1018      35.137   7.536  26.688  1.00  0.00      B    H  
ATOM   3075  O   HOH B1019      38.116  16.559   8.839  1.00  0.00      B    O  
ATOM   3076  H1  HOH B1019      38.071  15.755   9.464  1.00  0.00      B    H  
ATOM   3077  H2  HOH B1019      39.013  16.486   8.442  1.00  0.00      B    H  
ATOM   3078  O   HOH B1020      37.880  10.896  20.648  1.00  0.00      B    O  
ATOM   3079  H1  HOH B1020      37.961   9.891  20.451  1.00  0.00      B    H  
ATOM   3080  H2  HOH B1020      37.181  11.001  21.377  1.00  0.00      B    H  
ATOM   3081  O   HOH B1021      13.142  13.358  38.667  1.00  0.00      B    O  
ATOM   3082  H1  HOH B1021      13.279  13.474  39.657  1.00  0.00      B    H  
ATOM   3083  H2  HOH B1021      12.240  13.812  38.402  1.00  0.00      B    H  
ATOM   3084  O   HOH B1022      31.951  18.704  28.443  1.00  0.00      B    O  
ATOM   3085  H1  HOH B1022      31.487  19.210  29.195  1.00  0.00      B    H  
ATOM   3086  H2  HOH B1022      32.092  17.738  28.701  1.00  0.00      B    H  
ATOM   3087  O   HOH B1023      33.398  22.161   4.777  1.00  0.00      B    O  
ATOM   3088  H1  HOH B1023      33.797  21.825   3.940  1.00  0.00      B    H  
ATOM   3089  H2  HOH B1023      32.509  21.700   4.894  1.00  0.00      B    H  
ATOM   3090  O   HOH B1024      27.183  11.329  19.338  1.00  0.00      B    O  
ATOM   3091  H1  HOH B1024      27.545  11.969  20.030  1.00  0.00      B    H  
ATOM   3092  H2  HOH B1024      26.754  10.546  19.851  1.00  0.00      B    H  
ATOM   3093  O   HOH B1025      31.665  11.578  33.114  1.00  0.00      B    O  
ATOM   3094  H1  HOH B1025      32.513  11.131  33.481  1.00  0.00      B    H  
ATOM   3095  H2  HOH B1025      31.639  11.346  32.109  1.00  0.00      B    H  
ATOM   3096  O   HOH B1026      18.855  12.020  21.676  1.00  0.00      B    O  
ATOM   3097  H1  HOH B1026      18.202  11.335  21.364  1.00  0.00      B    H  
ATOM   3098  H2  HOH B1026      19.096  11.887  22.636  1.00  0.00      B    H  
ATOM   3099  O   HOH B1027      37.435  26.791  30.903  1.00  0.00      B    O  
ATOM   3100  H1  HOH B1027      37.508  27.664  31.454  1.00  0.00      B    H  
ATOM   3101  H2  HOH B1027      37.407  27.016  29.922  1.00  0.00      B    H  
ATOM   3102  O   HOH B1028      20.865  33.098  14.267  1.00  0.00      B    O  
ATOM   3103  H1  HOH B1028      20.759  32.334  14.963  1.00  0.00      B    H  
ATOM   3104  H2  HOH B1028      20.865  32.671  13.318  1.00  0.00      B    H  
ATOM   3105  O   HOH B1029       6.967  12.257  39.103  1.00  0.00      B    O  
ATOM   3106  H1  HOH B1029       7.352  12.313  38.152  1.00  0.00      B    H  
ATOM   3107  H2  HOH B1029       6.656  11.293  39.188  1.00  0.00      B    H  
ATOM   3108  O   HOH B1030      17.503   7.145  13.096  1.00  0.00      B    O  
ATOM   3109  H1  HOH B1030      17.995   7.174  12.196  1.00  0.00      B    H  
ATOM   3110  H2  HOH B1030      16.881   6.352  13.202  1.00  0.00      B    H  
ATOM   3111  O   HOH B1031      34.705  14.069  38.826  1.00  0.00      B    O  
ATOM   3112  H1  HOH B1031      34.564  14.213  39.854  1.00  0.00      B    H  
ATOM   3113  H2  HOH B1031      34.702  13.070  38.700  1.00  0.00      B    H  
ATOM   3114  O   HOH B1032      22.016  23.606  16.949  1.00  0.00      B    O  
ATOM   3115  H1  HOH B1032      22.652  23.727  17.794  1.00  0.00      B    H  
ATOM   3116  H2  HOH B1032      21.146  23.155  17.237  1.00  0.00      B    H  
ATOM   3117  O   HOH B1033      18.120  14.683  22.290  1.00  0.00      B    O  
ATOM   3118  H1  HOH B1033      19.004  15.133  22.106  1.00  0.00      B    H  
ATOM   3119  H2  HOH B1033      18.115  13.760  21.895  1.00  0.00      B    H  
ATOM   3120  O   HOH B1034       3.129   5.835   9.710  1.00  0.00      B    O  
ATOM   3121  H1  HOH B1034       3.336   6.820  10.001  1.00  0.00      B    H  
ATOM   3122  H2  HOH B1034       2.928   5.839   8.703  1.00  0.00      B    H  
ATOM   3123  O   HOH B1035      35.634   4.758  16.755  1.00  0.00      B    O  
ATOM   3124  H1  HOH B1035      35.999   3.966  17.230  1.00  0.00      B    H  
ATOM   3125  H2  HOH B1035      36.284   4.893  15.936  1.00  0.00      B    H  
ATOM   3126  O   HOH B1036      12.324  17.062   4.401  1.00  0.00      B    O  
ATOM   3127  H1  HOH B1036      12.131  16.244   5.029  1.00  0.00      B    H  
ATOM   3128  H2  HOH B1036      11.543  17.094   3.791  1.00  0.00      B    H  
ATOM   3129  O   HOH B1037      14.106  10.161  11.131  1.00  0.00      B    O  
ATOM   3130  H1  HOH B1037      15.040  10.518  11.060  1.00  0.00      B    H  
ATOM   3131  H2  HOH B1037      14.033   9.392  11.771  1.00  0.00      B    H  
ATOM   3132  O   HOH B1038      35.041   0.550  37.082  1.00  0.00      B    O  
ATOM   3133  H1  HOH B1038      35.958   0.625  36.609  1.00  0.00      B    H  
ATOM   3134  H2  HOH B1038      34.955   1.197  37.864  1.00  0.00      B    H  
ATOM   3135  O   HOH B1039      21.825   1.921  18.471  1.00  0.00      B    O  
ATOM   3136  H1  HOH B1039      22.086   1.033  18.166  1.00  0.00      B    H  
ATOM   3137  H2  HOH B1039      22.678   2.431  18.335  1.00  0.00      B    H  
ATOM   3138  O   HOH B1040      28.523  36.960  20.472  1.00  0.00      B    O  
ATOM   3139  H1  HOH B1040      29.021  37.793  20.283  1.00  0.00      B    H  
ATOM   3140  H2  HOH B1040      27.676  36.917  19.945  1.00  0.00      B    H  
ATOM   3141  O   HOH B1041      37.659  33.486   2.192  1.00  0.00      B    O  
ATOM   3142  H1  HOH B1041      36.644  33.499   2.169  1.00  0.00      B    H  
ATOM   3143  H2  HOH B1041      38.044  34.016   2.997  1.00  0.00      B    H  
ATOM   3144  O   HOH B1042       9.974  33.569  32.563  1.00  0.00      B    O  
ATOM   3145  H1  HOH B1042       9.954  32.560  32.630  1.00  0.00      B    H  
ATOM   3146  H2  HOH B1042      10.346  33.725  31.667  1.00  0.00      B    H  
ATOM   3147  O   HOH B1043       5.891  33.642   0.214  1.00  0.00      B    O  
ATOM   3148  H1  HOH B1043       6.821  33.441   0.140  1.00  0.00      B    H  
ATOM   3149  H2  HOH B1043       5.744  34.606  -0.145  1.00  0.00      B    H  
ATOM   3150  O   HOH B1044      25.364  13.950  32.515  1.00  0.00      B    O  
ATOM   3151  H1  HOH B1044      26.120  13.729  31.848  1.00  0.00      B    H  
ATOM   3152  H2  HOH B1044      25.697  14.638  33.178  1.00  0.00      B    H  
ATOM   3153  O   HOH B1045      37.317  38.521   7.203  1.00  0.00      B    O  
ATOM   3154  H1  HOH B1045      37.391  37.608   6.730  1.00  0.00      B    H  
ATOM   3155  H2  HOH B1045      37.783  38.302   8.062  1.00  0.00      B    H  
ATOM   3156  O   HOH B1046      24.189  27.190  33.343  1.00  0.00      B    O  
ATOM   3157  H1  HOH B1046      24.264  28.100  32.880  1.00  0.00      B    H  
ATOM   3158  H2  HOH B1046      25.046  26.906  33.738  1.00  0.00      B    H  
ATOM   3159  O   HOH B1047       6.760  31.993  36.255  1.00  0.00      B    O  
ATOM   3160  H1  HOH B1047       6.108  31.280  36.417  1.00  0.00      B    H  
ATOM   3161  H2  HOH B1047       7.605  31.886  36.722  1.00  0.00      B    H  
ATOM   3162  O   HOH B1048      10.359   3.173  34.638  1.00  0.00      B    O  
ATOM   3163  H1  HOH B1048      10.107   3.412  35.631  1.00  0.00      B    H  
ATOM   3164  H2  HOH B1048      10.521   4.080  34.150  1.00  0.00      B    H  
ATOM   3165  O   HOH B1049      36.565  28.560   0.102  1.00  0.00      B    O  
ATOM   3166  H1  HOH B1049      36.022  27.750   0.380  1.00  0.00      B    H  
ATOM   3167  H2  HOH B1049      37.380  28.637   0.654  1.00  0.00      B    H  
ATOM   3168  O   HOH B1050       2.913   8.541  23.327  1.00  0.00      B    O  
ATOM   3169  H1  HOH B1050       2.973   8.169  24.301  1.00  0.00      B    H  
ATOM   3170  H2  HOH B1050       2.016   9.017  23.367  1.00  0.00      B    H  
ATOM   3171  O   HOH B1051       5.538  30.113  29.353  1.00  0.00      B    O  
ATOM   3172  H1  HOH B1051       4.938  30.227  28.615  1.00  0.00      B    H  
ATOM   3173  H2  HOH B1051       5.892  31.052  29.629  1.00  0.00      B    H  
ATOM   3174  O   HOH B1052      10.010   7.701  19.968  1.00  0.00      B    O  
ATOM   3175  H1  HOH B1052       9.095   8.082  20.314  1.00  0.00      B    H  
ATOM   3176  H2  HOH B1052       9.971   7.667  18.940  1.00  0.00      B    H  
ATOM   3177  O   HOH B1053       9.654  16.816  35.746  1.00  0.00      B    O  
ATOM   3178  H1  HOH B1053       9.250  17.020  36.612  1.00  0.00      B    H  
ATOM   3179  H2  HOH B1053       8.893  16.789  35.139  1.00  0.00      B    H  
ATOM   3180  O   HOH B1054      35.501   7.601  23.061  1.00  0.00      B    O  
ATOM   3181  H1  HOH B1054      34.994   8.259  23.722  1.00  0.00      B    H  
ATOM   3182  H2  HOH B1054      34.804   6.977  22.689  1.00  0.00      B    H  
ATOM   3183  O   HOH B1055       9.157  10.753   4.276  1.00  0.00      B    O  
ATOM   3184  H1  HOH B1055       8.189  10.906   4.354  1.00  0.00      B    H  
ATOM   3185  H2  HOH B1055       9.352  10.249   5.127  1.00  0.00      B    H  
ATOM   3186  O   HOH B1056      36.799   9.502  14.132  1.00  0.00      B    O  
ATOM   3187  H1  HOH B1056      36.179  10.339  14.317  1.00  0.00      B    H  
ATOM   3188  H2  HOH B1056      37.220   9.681  13.229  1.00  0.00      B    H  
ATOM   3189  O   HOH B1057      19.721  17.943   5.513  1.00  0.00      B    O  
ATOM   3190  H1  HOH B1057      19.160  17.383   6.153  1.00  0.00      B    H  
ATOM   3191  H2  HOH B1057      19.656  17.466   4.590  1.00  0.00      B    H  
ATOM   3192  O   HOH B1058       8.048  33.845  23.589  1.00  0.00      B    O  
ATOM   3193  H1  HOH B1058       7.614  34.385  24.289  1.00  0.00      B    H  
ATOM   3194  H2  HOH B1058       8.812  33.491  24.053  1.00  0.00      B    H  
ATOM   3195  O   HOH B1059      18.627   8.516  26.857  1.00  0.00      B    O  
ATOM   3196  H1  HOH B1059      18.109   7.947  26.200  1.00  0.00      B    H  
ATOM   3197  H2  HOH B1059      18.701   7.957  27.689  1.00  0.00      B    H  
ATOM   3198  O   HOH B1060      16.957   9.489   0.610  1.00  0.00      B    O  
ATOM   3199  H1  HOH B1060      16.460   9.251   1.436  1.00  0.00      B    H  
ATOM   3200  H2  HOH B1060      16.463  10.275   0.216  1.00  0.00      B    H  
ATOM   3201  O   HOH B1061      38.587   2.876   5.243  1.00  0.00      B    O  
ATOM   3202  H1  HOH B1061      38.869   1.884   5.380  1.00  0.00      B    H  
ATOM   3203  H2  HOH B1061      39.280   3.249   4.615  1.00  0.00      B    H  
ATOM   3204  O   HOH B1062       3.539  13.657  16.844  1.00  0.00      B    O  
ATOM   3205  H1  HOH B1062       3.774  12.699  16.723  1.00  0.00      B    H  
ATOM   3206  H2  HOH B1062       3.643  13.892  17.864  1.00  0.00      B    H  
ATOM   3207  O   HOH B1063       7.109   9.878  22.872  1.00  0.00      B    O  
ATOM   3208  H1  HOH B1063       6.082  10.143  22.860  1.00  0.00      B    H  
ATOM   3209  H2  HOH B1063       7.380   9.222  22.105  1.00  0.00      B    H  
ATOM   3210  O   HOH B1064       8.271  24.151  35.274  1.00  0.00      B    O  
ATOM   3211  H1  HOH B1064       8.630  23.843  34.394  1.00  0.00      B    H  
ATOM   3212  H2  HOH B1064       7.306  24.259  35.153  1.00  0.00      B    H  
ATOM   3213  O   HOH B1065      27.725  29.164  25.018  1.00  0.00      B    O  
ATOM   3214  H1  HOH B1065      27.260  28.633  25.715  1.00  0.00      B    H  
ATOM   3215  H2  HOH B1065      28.725  29.082  25.181  1.00  0.00      B    H  
ATOM   3216  O   HOH B1066      26.917  12.326  31.010  1.00  0.00      B    O  
ATOM   3217  H1  HOH B1066      27.375  12.040  31.930  1.00  0.00      B    H  
ATOM   3218  H2  HOH B1066      26.698  11.506  30.415  1.00  0.00      B    H  
ATOM   3219  O   HOH B1067      36.279   7.915   9.449  1.00  0.00      B    O  
ATOM   3220  H1  HOH B1067      37.220   7.581   9.181  1.00  0.00      B    H  
ATOM   3221  H2  HOH B1067      35.574   7.193   9.440  1.00  0.00      B    H  
ATOM   3222  O   HOH B1068      22.830   2.402  33.912  1.00  0.00      B    O  
ATOM   3223  H1  HOH B1068      22.283   2.513  33.099  1.00  0.00      B    H  
ATOM   3224  H2  HOH B1068      22.945   1.422  34.110  1.00  0.00      B    H  
ATOM   3225  O   HOH B1069      10.471   7.567  38.847  1.00  0.00      B    O  
ATOM   3226  H1  HOH B1069      11.205   6.975  39.215  1.00  0.00      B    H  
ATOM   3227  H2  HOH B1069       9.584   7.025  38.849  1.00  0.00      B    H  
ATOM   3228  O   HOH B1070      15.309  31.157   7.578  1.00  0.00      B    O  
ATOM   3229  H1  HOH B1070      14.862  30.494   8.177  1.00  0.00      B    H  
ATOM   3230  H2  HOH B1070      16.255  31.227   7.891  1.00  0.00      B    H  
ATOM   3231  O   HOH B1071      26.816  34.286  10.081  1.00  0.00      B    O  
ATOM   3232  H1  HOH B1071      27.794  34.572   9.809  1.00  0.00      B    H  
ATOM   3233  H2  HOH B1071      26.225  34.543   9.315  1.00  0.00      B    H  
ATOM   3234  O   HOH B1072       5.407  22.442  13.952  1.00  0.00      B    O  
ATOM   3235  H1  HOH B1072       4.703  23.164  13.849  1.00  0.00      B    H  
ATOM   3236  H2  HOH B1072       4.973  21.544  13.840  1.00  0.00      B    H  
ATOM   3237  O   HOH B1073      10.500  30.518  11.307  1.00  0.00      B    O  
ATOM   3238  H1  HOH B1073      10.804  29.604  11.572  1.00  0.00      B    H  
ATOM   3239  H2  HOH B1073       9.678  30.730  11.887  1.00  0.00      B    H  
ATOM   3240  O   HOH B1074      16.851  27.042  12.917  1.00  0.00      B    O  
ATOM   3241  H1  HOH B1074      17.727  26.639  12.659  1.00  0.00      B    H  
ATOM   3242  H2  HOH B1074      16.838  27.283  13.903  1.00  0.00      B    H  
ATOM   3243  O   HOH B1075      38.406  19.516   7.697  1.00  0.00      B    O  
ATOM   3244  H1  HOH B1075      38.670  20.454   7.348  1.00  0.00      B    H  
ATOM   3245  H2  HOH B1075      37.799  19.684   8.495  1.00  0.00      B    H  
ATOM   3246  O   HOH B1076      10.674   1.056   3.416  1.00  0.00      B    O  
ATOM   3247  H1  HOH B1076      10.398   1.505   4.283  1.00  0.00      B    H  
ATOM   3248  H2  HOH B1076      11.559   0.625   3.542  1.00  0.00      B    H  
ATOM   3249  O   HOH B1077      22.403  16.733  25.360  1.00  0.00      B    O  
ATOM   3250  H1  HOH B1077      21.923  15.814  25.259  1.00  0.00      B    H  
ATOM   3251  H2  HOH B1077      23.279  16.540  25.777  1.00  0.00      B    H  
ATOM   3252  O   HOH B1078      30.260   8.647  15.707  1.00  0.00      B    O  
ATOM   3253  H1  HOH B1078      30.161   9.486  16.285  1.00  0.00      B    H  
ATOM   3254  H2  HOH B1078      31.249   8.404  15.733  1.00  0.00      B    H  
ATOM   3255  O   HOH B1079      28.383  12.246   0.980  1.00  0.00      B    O  
ATOM   3256  H1  HOH B1079      28.563  13.014   1.633  1.00  0.00      B    H  
ATOM   3257  H2  HOH B1079      29.204  11.713   0.777  1.00  0.00      B    H  
ATOM   3258  O   HOH B1080      13.501  20.529   2.408  1.00  0.00      B    O  
ATOM   3259  H1  HOH B1080      13.272  20.061   1.541  1.00  0.00      B    H  
ATOM   3260  H2  HOH B1080      13.357  21.478   2.203  1.00  0.00      B    H  
ATOM   3261  O   HOH B1081      11.058  31.833  37.853  1.00  0.00      B    O  
ATOM   3262  H1  HOH B1081      10.881  32.863  37.881  1.00  0.00      B    H  
ATOM   3263  H2  HOH B1081      10.222  31.343  37.732  1.00  0.00      B    H  
ATOM   3264  O   HOH B1082      29.712  34.824  16.430  1.00  0.00      B    O  
ATOM   3265  H1  HOH B1082      30.543  34.499  16.948  1.00  0.00      B    H  
ATOM   3266  H2  HOH B1082      30.043  35.172  15.535  1.00  0.00      B    H  
ATOM   3267  O   HOH B1083       4.036  28.293   7.194  1.00  0.00      B    O  
ATOM   3268  H1  HOH B1083       4.785  28.720   6.675  1.00  0.00      B    H  
ATOM   3269  H2  HOH B1083       3.296  28.093   6.550  1.00  0.00      B    H  
ATOM   3270  O   HOH B1084      27.223  29.078  38.343  1.00  0.00      B    O  
ATOM   3271  H1  HOH B1084      27.757  29.863  38.040  1.00  0.00      B    H  
ATOM   3272  H2  HOH B1084      26.423  28.957  37.712  1.00  0.00      B    H  
ATOM   3273  O   HOH B1085      14.948  26.549  25.381  1.00  0.00      B    O  
ATOM   3274  H1  HOH B1085      15.491  26.293  26.244  1.00  0.00      B    H  
ATOM   3275  H2  HOH B1085      15.046  25.842  24.654  1.00  0.00      B    H  
ATOM   3276  O   HOH B1086       7.549  24.018  38.023  1.00  0.00      B    O  
ATOM   3277  H1  HOH B1086       7.863  23.119  38.508  1.00  0.00      B    H  
ATOM   3278  H2  HOH B1086       7.957  24.091  37.090  1.00  0.00      B    H  
ATOM   3279  O   HOH B1087       8.562   6.738   5.485  1.00  0.00      B    O  
ATOM   3280  H1  HOH B1087       8.236   6.408   6.385  1.00  0.00      B    H  
ATOM   3281  H2  HOH B1087       7.900   7.433   5.206  1.00  0.00      B    H  
ATOM   3282  O   HOH B1088      24.065  30.917  34.623  1.00  0.00      B    O  
ATOM   3283  H1  HOH B1088      23.865  31.100  33.601  1.00  0.00      B    H  
ATOM   3284  H2  HOH B1088      23.164  30.612  35.033  1.00  0.00      B    H  
ATOM   3285  O   HOH B1089      32.016  33.196   1.941  1.00  0.00      B    O  
ATOM   3286  H1  HOH B1089      31.155  33.404   1.448  1.00  0.00      B    H  
ATOM   3287  H2  HOH B1089      32.349  32.377   1.378  1.00  0.00      B    H  
ATOM   3288  O   HOH B1090      38.870  31.436  11.079  1.00  0.00      B    O  
ATOM   3289  H1  HOH B1090      39.270  32.352  10.822  1.00  0.00      B    H  
ATOM   3290  H2  HOH B1090      38.877  30.826  10.293  1.00  0.00      B    H  
ATOM   3291  O   HOH B1091       1.503  10.437  18.973  1.00  0.00      B    O  
ATOM   3292  H1  HOH B1091       0.805   9.846  19.426  1.00  0.00      B    H  
ATOM   3293  H2  HOH B1091       2.175  10.613  19.753  1.00  0.00      B    H  
ATOM   3294  O   HOH B1092      27.385  24.615  16.032  1.00  0.00      B    O  
ATOM   3295  H1  HOH B1092      26.557  24.084  16.406  1.00  0.00      B    H  
ATOM   3296  H2  HOH B1092      27.495  24.417  15.067  1.00  0.00      B    H  
ATOM   3297  O   HOH B1093      17.148   2.487  32.097  1.00  0.00      B    O  
ATOM   3298  H1  HOH B1093      16.279   2.092  32.489  1.00  0.00      B    H  
ATOM   3299  H2  HOH B1093      17.262   3.466  32.459  1.00  0.00      B    H  
ATOM   3300  O   HOH B1094      16.583  28.645  20.066  1.00  0.00      B    O  
ATOM   3301  H1  HOH B1094      17.317  29.309  19.977  1.00  0.00      B    H  
ATOM   3302  H2  HOH B1094      16.046  28.792  20.976  1.00  0.00      B    H  
ATOM   3303  O   HOH B1095      31.779  33.737  17.923  1.00  0.00      B    O  
ATOM   3304  H1  HOH B1095      31.459  33.704  18.873  1.00  0.00      B    H  
ATOM   3305  H2  HOH B1095      32.772  34.044  18.004  1.00  0.00      B    H  
ATOM   3306  O   HOH B1096      15.952  26.560  33.888  1.00  0.00      B    O  
ATOM   3307  H1  HOH B1096      16.080  25.572  34.037  1.00  0.00      B    H  
ATOM   3308  H2  HOH B1096      16.229  26.743  32.903  1.00  0.00      B    H  
ATOM   3309  O   HOH B1097      10.440  28.767  35.142  1.00  0.00      B    O  
ATOM   3310  H1  HOH B1097       9.468  29.024  35.390  1.00  0.00      B    H  
ATOM   3311  H2  HOH B1097      10.879  28.250  35.930  1.00  0.00      B    H  
ATOM   3312  O   HOH B1098      18.528  20.187  26.471  1.00  0.00      B    O  
ATOM   3313  H1  HOH B1098      18.024  19.383  26.089  1.00  0.00      B    H  
ATOM   3314  H2  HOH B1098      19.551  19.979  26.470  1.00  0.00      B    H  
ATOM   3315  O   HOH B1099      10.637  18.557  22.071  1.00  0.00      B    O  
ATOM   3316  H1  HOH B1099      11.479  18.780  22.545  1.00  0.00      B    H  
ATOM   3317  H2  HOH B1099      10.791  18.455  21.090  1.00  0.00      B    H  
ATOM   3318  O   HOH B1100      23.212  14.113  22.473  1.00  0.00      B    O  
ATOM   3319  H1  HOH B1100      23.519  13.234  22.980  1.00  0.00      B    H  
ATOM   3320  H2  HOH B1100      24.014  14.663  22.127  1.00  0.00      B    H  
ATOM   3321  O   HOH B1101      16.494  16.922  33.394  1.00  0.00      B    O  
ATOM   3322  H1  HOH B1101      17.169  17.051  32.645  1.00  0.00      B    H  
ATOM   3323  H2  HOH B1101      16.935  16.292  34.151  1.00  0.00      B    H  
ATOM   3324  O   HOH B1102      38.300  23.827  39.222  1.00  0.00      B    O  
ATOM   3325  H1  HOH B1102      38.185  22.848  38.782  1.00  0.00      B    H  
ATOM   3326  H2  HOH B1102      38.172  24.449  38.492  1.00  0.00      B    H  
ATOM   3327  O   HOH B1103      19.951  32.750  29.681  1.00  0.00      B    O  
ATOM   3328  H1  HOH B1103      19.615  31.807  29.832  1.00  0.00      B    H  
ATOM   3329  H2  HOH B1103      19.269  33.451  30.009  1.00  0.00      B    H  
ATOM   3330  O   HOH B1104      17.431  31.388  16.511  1.00  0.00      B    O  
ATOM   3331  H1  HOH B1104      16.951  30.592  16.876  1.00  0.00      B    H  
ATOM   3332  H2  HOH B1104      18.459  31.236  16.531  1.00  0.00      B    H  
ATOM   3333  O   HOH B1105      24.248  11.309  12.537  1.00  0.00      B    O  
ATOM   3334  H1  HOH B1105      24.539  10.524  13.140  1.00  0.00      B    H  
ATOM   3335  H2  HOH B1105      23.455  11.759  12.986  1.00  0.00      B    H  
ATOM   3336  O   HOH B1106      20.646  12.503  30.880  1.00  0.00      B    O  
ATOM   3337  H1  HOH B1106      21.545  12.974  30.876  1.00  0.00      B    H  
ATOM   3338  H2  HOH B1106      20.766  11.545  31.246  1.00  0.00      B    H  
ATOM   3339  O   HOH B1107      26.819  13.570  12.465  1.00  0.00      B    O  
ATOM   3340  H1  HOH B1107      26.378  13.783  13.366  1.00  0.00      B    H  
ATOM   3341  H2  HOH B1107      26.125  13.250  11.840  1.00  0.00      B    H  
ATOM   3342  O   HOH B1108      23.450  33.401  35.011  1.00  0.00      B    O  
ATOM   3343  H1  HOH B1108      23.329  33.799  34.069  1.00  0.00      B    H  
ATOM   3344  H2  HOH B1108      23.614  32.389  34.929  1.00  0.00      B    H  
ATOM   3345  O   HOH B1109       9.197   8.517  35.268  1.00  0.00      B    O  
ATOM   3346  H1  HOH B1109       9.219   9.169  36.047  1.00  0.00      B    H  
ATOM   3347  H2  HOH B1109       9.991   7.916  35.387  1.00  0.00      B    H  
ATOM   3348  O   HOH B1110       0.001  11.952  26.249  1.00  0.00      B    O  
ATOM   3349  H1  HOH B1110       0.588  12.190  27.006  1.00  0.00      B    H  
ATOM   3350  H2  HOH B1110      -0.382  12.838  25.832  1.00  0.00      B    H  
ATOM   3351  O   HOH B1111      36.220  31.445   5.331  1.00  0.00      B    O  
ATOM   3352  H1  HOH B1111      35.381  30.968   5.694  1.00  0.00      B    H  
ATOM   3353  H2  HOH B1111      36.130  32.408   5.775  1.00  0.00      B    H  
ATOM   3354  O   HOH B1112      23.458   5.201  18.763  1.00  0.00      B    O  
ATOM   3355  H1  HOH B1112      22.695   5.392  18.086  1.00  0.00      B    H  
ATOM   3356  H2  HOH B1112      23.950   4.353  18.402  1.00  0.00      B    H  
ATOM   3357  O   HOH B1113       1.650  16.252   4.979  1.00  0.00      B    O  
ATOM   3358  H1  HOH B1113       1.924  16.184   5.952  1.00  0.00      B    H  
ATOM   3359  H2  HOH B1113       2.396  16.706   4.450  1.00  0.00      B    H  
ATOM   3360  O   HOH B1114       6.581   4.626   9.949  1.00  0.00      B    O  
ATOM   3361  H1  HOH B1114       6.126   3.801   9.574  1.00  0.00      B    H  
ATOM   3362  H2  HOH B1114       6.808   4.561  10.936  1.00  0.00      B    H  
ATOM   3363  O   HOH B1115      16.893   0.752  35.277  1.00  0.00      B    O  
ATOM   3364  H1  HOH B1115      16.115   1.391  35.262  1.00  0.00      B    H  
ATOM   3365  H2  HOH B1115      16.561  -0.177  34.914  1.00  0.00      B    H  
ATOM   3366  O   HOH B1116       7.350  20.575  17.554  1.00  0.00      B    O  
ATOM   3367  H1  HOH B1116       6.461  20.910  17.979  1.00  0.00      B    H  
ATOM   3368  H2  HOH B1116       7.235  19.668  17.184  1.00  0.00      B    H  
ATOM   3369  O   HOH B1117      38.431   0.216   0.242  1.00  0.00      B    O  
ATOM   3370  H1  HOH B1117      38.918   0.804  -0.407  1.00  0.00      B    H  
ATOM   3371  H2  HOH B1117      38.960   0.402   1.095  1.00  0.00      B    H  
ATOM   3372  O   HOH B1118      29.004  22.813   6.985  1.00  0.00      B    O  
ATOM   3373  H1  HOH B1118      28.388  22.256   6.436  1.00  0.00      B    H  
ATOM   3374  H2  HOH B1118      29.901  22.356   7.077  1.00  0.00      B    H  
ATOM   3375  O   HOH B1119      22.677  27.529  37.735  1.00  0.00      B    O  
ATOM   3376  H1  HOH B1119      23.523  27.097  37.400  1.00  0.00      B    H  
ATOM   3377  H2  HOH B1119      21.926  26.943  37.418  1.00  0.00      B    H  
ATOM   3378  O   HOH B1120       0.394  14.742  19.455  1.00  0.00      B    O  
ATOM   3379  H1  HOH B1120       0.997  14.985  18.664  1.00  0.00      B    H  
ATOM   3380  H2  HOH B1120       0.891  14.253  20.184  1.00  0.00      B    H  
ATOM   3381  O   HOH B1121      37.970  22.960  15.926  1.00  0.00      B    O  
ATOM   3382  H1  HOH B1121      38.075  23.741  15.240  1.00  0.00      B    H  
ATOM   3383  H2  HOH B1121      37.036  22.532  15.873  1.00  0.00      B    H  
ATOM   3384  O   HOH B1122       4.735   5.924  26.898  1.00  0.00      B    O  
ATOM   3385  H1  HOH B1122       3.861   6.374  26.666  1.00  0.00      B    H  
ATOM   3386  H2  HOH B1122       4.601   4.938  26.842  1.00  0.00      B    H  
ATOM   3387  O   HOH B1123      34.192  39.386  30.456  1.00  0.00      B    O  
ATOM   3388  H1  HOH B1123      33.982  38.736  29.699  1.00  0.00      B    H  
ATOM   3389  H2  HOH B1123      34.590  38.813  31.224  1.00  0.00      B    H  
ATOM   3390  O   HOH B1124       2.413  15.338   7.765  1.00  0.00      B    O  
ATOM   3391  H1  HOH B1124       2.565  14.901   8.654  1.00  0.00      B    H  
ATOM   3392  H2  HOH B1124       2.415  16.312   7.863  1.00  0.00      B    H  
ATOM   3393  O   HOH B1125      33.361  31.893  11.298  1.00  0.00      B    O  
ATOM   3394  H1  HOH B1125      34.273  32.076  10.951  1.00  0.00      B    H  
ATOM   3395  H2  HOH B1125      32.864  32.722  11.292  1.00  0.00      B    H  
ATOM   3396  O   HOH B1126       9.547   2.361  16.379  1.00  0.00      B    O  
ATOM   3397  H1  HOH B1126       8.797   1.673  16.664  1.00  0.00      B    H  
ATOM   3398  H2  HOH B1126       9.839   2.933  17.156  1.00  0.00      B    H  
ATOM   3399  O   HOH B1127      35.783  20.681  33.354  1.00  0.00      B    O  
ATOM   3400  H1  HOH B1127      35.018  20.006  33.317  1.00  0.00      B    H  
ATOM   3401  H2  HOH B1127      35.611  21.312  32.570  1.00  0.00      B    H  
ATOM   3402  O   HOH B1128      28.376  29.145  22.101  1.00  0.00      B    O  
ATOM   3403  H1  HOH B1128      28.234  29.147  23.119  1.00  0.00      B    H  
ATOM   3404  H2  HOH B1128      28.254  28.168  21.930  1.00  0.00      B    H  
ATOM   3405  O   HOH B1129      38.211  17.195  26.592  1.00  0.00      B    O  
ATOM   3406  H1  HOH B1129      37.973  17.157  25.668  1.00  0.00      B    H  
ATOM   3407  H2  HOH B1129      38.278  18.180  26.780  1.00  0.00      B    H  
ATOM   3408  O   HOH B1130      12.117  22.812  30.980  1.00  0.00      B    O  
ATOM   3409  H1  HOH B1130      12.915  22.185  31.050  1.00  0.00      B    H  
ATOM   3410  H2  HOH B1130      11.357  22.252  31.217  1.00  0.00      B    H  
ATOM   3411  O   HOH B1131      29.414  21.717  13.668  1.00  0.00      B    O  
ATOM   3412  H1  HOH B1131      30.024  22.290  14.251  1.00  0.00      B    H  
ATOM   3413  H2  HOH B1131      28.486  22.199  13.413  1.00  0.00      B    H  
ATOM   3414  O   HOH B1132      -0.167  31.502  28.822  1.00  0.00      B    O  
ATOM   3415  H1  HOH B1132       0.591  31.125  29.331  1.00  0.00      B    H  
ATOM   3416  H2  HOH B1132       0.161  32.483  28.635  1.00  0.00      B    H  
ATOM   3417  O   HOH B1133      22.237  11.311  34.721  1.00  0.00      B    O  
ATOM   3418  H1  HOH B1133      22.858  11.365  33.907  1.00  0.00      B    H  
ATOM   3419  H2  HOH B1133      22.834  11.241  35.546  1.00  0.00      B    H  
ATOM   3420  O   HOH B1134       3.222  25.123  20.340  1.00  0.00      B    O  
ATOM   3421  H1  HOH B1134       4.007  24.544  20.590  1.00  0.00      B    H  
ATOM   3422  H2  HOH B1134       3.184  25.756  21.181  1.00  0.00      B    H  
ATOM   3423  O   HOH B1135       9.166  28.701  18.152  1.00  0.00      B    O  
ATOM   3424  H1  HOH B1135       9.046  28.446  19.122  1.00  0.00      B    H  
ATOM   3425  H2  HOH B1135       9.776  28.046  17.708  1.00  0.00      B    H  
ATOM   3426  O   HOH B1136      26.810  12.408   6.417  1.00  0.00      B    O  
ATOM   3427  H1  HOH B1136      26.702  11.740   5.645  1.00  0.00      B    H  
ATOM   3428  H2  HOH B1136      26.069  12.239   7.115  1.00  0.00      B    H  
ATOM   3429  O   HOH B1137      11.073  19.051  27.719  1.00  0.00      B    O  
ATOM   3430  H1  HOH B1137      10.714  18.729  26.854  1.00  0.00      B    H  
ATOM   3431  H2  HOH B1137      11.539  18.206  28.171  1.00  0.00      B    H  
ATOM   3432  O   HOH B1138      25.718  24.093  25.365  1.00  0.00      B    O  
ATOM   3433  H1  HOH B1138      25.544  24.994  25.754  1.00  0.00      B    H  
ATOM   3434  H2  HOH B1138      25.701  23.402  26.083  1.00  0.00      B    H  
ATOM   3435  O   HOH B1139       7.753  11.376   8.457  1.00  0.00      B    O  
ATOM   3436  H1  HOH B1139       7.417  10.628   7.890  1.00  0.00      B    H  
ATOM   3437  H2  HOH B1139       6.965  11.883   8.820  1.00  0.00      B    H  
ATOM   3438  O   HOH B1140      24.808  12.156  26.427  1.00  0.00      B    O  
ATOM   3439  H1  HOH B1140      25.293  11.267  26.403  1.00  0.00      B    H  
ATOM   3440  H2  HOH B1140      24.432  12.362  27.305  1.00  0.00      B    H  
ATOM   3441  O   HOH B1141      19.434  30.206  37.710  1.00  0.00      B    O  
ATOM   3442  H1  HOH B1141      18.640  30.822  37.523  1.00  0.00      B    H  
ATOM   3443  H2  HOH B1141      20.166  30.747  38.044  1.00  0.00      B    H  
ATOM   3444  O   HOH B1142      21.480  13.992  24.768  1.00  0.00      B    O  
ATOM   3445  H1  HOH B1142      22.035  13.642  24.029  1.00  0.00      B    H  
ATOM   3446  H2  HOH B1142      20.860  13.197  24.989  1.00  0.00      B    H  
ATOM   3447  O   HOH B1143      18.339  36.232  19.433  1.00  0.00      B    O  
ATOM   3448  H1  HOH B1143      19.150  35.628  19.516  1.00  0.00      B    H  
ATOM   3449  H2  HOH B1143      17.541  35.685  19.529  1.00  0.00      B    H  
ATOM   3450  O   HOH B1144      28.011  20.121  16.277  1.00  0.00      B    O  
ATOM   3451  H1  HOH B1144      28.889  19.726  16.529  1.00  0.00      B    H  
ATOM   3452  H2  HOH B1144      27.821  19.876  15.309  1.00  0.00      B    H  
ATOM   3453  O   HOH B1145      16.398  29.909  29.349  1.00  0.00      B    O  
ATOM   3454  H1  HOH B1145      15.969  29.351  28.593  1.00  0.00      B    H  
ATOM   3455  H2  HOH B1145      15.939  29.817  30.212  1.00  0.00      B    H  
ATOM   3456  O   HOH B1146      14.743  36.018  11.531  1.00  0.00      B    O  
ATOM   3457  H1  HOH B1146      14.098  36.604  12.027  1.00  0.00      B    H  
ATOM   3458  H2  HOH B1146      14.568  36.065  10.528  1.00  0.00      B    H  
ATOM   3459  O   HOH B1147      33.889  37.315   7.996  1.00  0.00      B    O  
ATOM   3460  H1  HOH B1147      33.320  37.972   7.434  1.00  0.00      B    H  
ATOM   3461  H2  HOH B1147      34.864  37.394   7.862  1.00  0.00      B    H  
ATOM   3462  O   HOH B1148      31.947  12.323  24.664  1.00  0.00      B    O  
ATOM   3463  H1  HOH B1148      32.846  12.604  24.967  1.00  0.00      B    H  
ATOM   3464  H2  HOH B1148      31.477  11.979  25.502  1.00  0.00      B    H  
ATOM   3465  O   HOH B1149      27.071  29.311   7.873  1.00  0.00      B    O  
ATOM   3466  H1  HOH B1149      27.506  29.215   6.989  1.00  0.00      B    H  
ATOM   3467  H2  HOH B1149      26.050  29.354   7.785  1.00  0.00      B    H  
ATOM   3468  O   HOH B1150      23.054   1.929   6.384  1.00  0.00      B    O  
ATOM   3469  H1  HOH B1150      23.820   2.483   5.959  1.00  0.00      B    H  
ATOM   3470  H2  HOH B1150      22.154   2.351   6.184  1.00  0.00      B    H  
ATOM   3471  O   HOH B1151       1.597  18.148   7.442  1.00  0.00      B    O  
ATOM   3472  H1  HOH B1151       0.786  18.697   7.771  1.00  0.00      B    H  
ATOM   3473  H2  HOH B1151       2.171  18.817   6.939  1.00  0.00      B    H  
ATOM   3474  O   HOH B1152      30.066   4.654  37.724  1.00  0.00      B    O  
ATOM   3475  H1  HOH B1152      30.968   4.374  37.301  1.00  0.00      B    H  
ATOM   3476  H2  HOH B1152      30.116   5.652  37.769  1.00  0.00      B    H  
ATOM   3477  O   HOH B1153      21.348  15.107   0.470  1.00  0.00      B    O  
ATOM   3478  H1  HOH B1153      22.023  14.386   0.672  1.00  0.00      B    H  
ATOM   3479  H2  HOH B1153      21.678  15.926   0.960  1.00  0.00      B    H  
ATOM   3480  O   HOH B1154      27.254  18.878  10.479  1.00  0.00      B    O  
ATOM   3481  H1  HOH B1154      27.997  19.441  10.068  1.00  0.00      B    H  
ATOM   3482  H2  HOH B1154      27.451  18.977  11.493  1.00  0.00      B    H  
ATOM   3483  O   HOH B1155      32.351  17.661  11.719  1.00  0.00      B    O  
ATOM   3484  H1  HOH B1155      31.482  17.222  11.942  1.00  0.00      B    H  
ATOM   3485  H2  HOH B1155      32.440  17.919  10.717  1.00  0.00      B    H  
ATOM   3486  O   HOH B1156      13.495  27.726  15.067  1.00  0.00      B    O  
ATOM   3487  H1  HOH B1156      14.093  28.494  14.913  1.00  0.00      B    H  
ATOM   3488  H2  HOH B1156      12.569  28.036  14.823  1.00  0.00      B    H  
ATOM   3489  O   HOH B1157      13.356  35.368  26.149  1.00  0.00      B    O  
ATOM   3490  H1  HOH B1157      12.528  34.916  26.310  1.00  0.00      B    H  
ATOM   3491  H2  HOH B1157      13.166  36.321  26.089  1.00  0.00      B    H  
ATOM   3492  O   HOH B1158      34.617  24.980  25.698  1.00  0.00      B    O  
ATOM   3493  H1  HOH B1158      35.361  24.396  25.989  1.00  0.00      B    H  
ATOM   3494  H2  HOH B1158      34.956  25.365  24.888  1.00  0.00      B    H  
ATOM   3495  O   HOH B1159      32.448  36.333  26.472  1.00  0.00      B    O  
ATOM   3496  H1  HOH B1159      31.602  36.901  26.410  1.00  0.00      B    H  
ATOM   3497  H2  HOH B1159      33.018  36.724  25.671  1.00  0.00      B    H  
ATOM   3498  O   HOH B1160      12.779   2.123  22.257  1.00  0.00      B    O  
ATOM   3499  H1  HOH B1160      12.915   1.472  21.494  1.00  0.00      B    H  
ATOM   3500  H2  HOH B1160      11.939   1.912  22.784  1.00  0.00      B    H  
ATOM   3501  O   HOH B1161       4.650  32.136  20.316  1.00  0.00      B    O  
ATOM   3502  H1  HOH B1161       4.059  31.866  21.039  1.00  0.00      B    H  
ATOM   3503  H2  HOH B1161       4.323  31.648  19.543  1.00  0.00      B    H  
ATOM   3504  O   HOH B1162      19.520   4.417  12.496  1.00  0.00      B    O  
ATOM   3505  H1  HOH B1162      18.989   4.008  13.244  1.00  0.00      B    H  
ATOM   3506  H2  HOH B1162      18.861   4.824  11.836  1.00  0.00      B    H  
ATOM   3507  O   HOH B1163       9.254  13.988   5.055  1.00  0.00      B    O  
ATOM   3508  H1  HOH B1163      10.002  14.374   5.686  1.00  0.00      B    H  
ATOM   3509  H2  HOH B1163       9.376  12.990   4.870  1.00  0.00      B    H  
ATOM   3510  O   HOH B1164      17.561  18.602  31.209  1.00  0.00      B    O  
ATOM   3511  H1  HOH B1164      18.552  18.485  30.930  1.00  0.00      B    H  
ATOM   3512  H2  HOH B1164      16.975  17.951  30.742  1.00  0.00      B    H  
ATOM   3513  O   HOH B1165       6.304   9.063  12.560  1.00  0.00      B    O  
ATOM   3514  H1  HOH B1165       6.990   8.687  13.104  1.00  0.00      B    H  
ATOM   3515  H2  HOH B1165       5.427   9.175  13.106  1.00  0.00      B    H  
ATOM   3516  O   HOH B1166      14.763  17.845  26.490  1.00  0.00      B    O  
ATOM   3517  H1  HOH B1166      14.122  17.252  26.002  1.00  0.00      B    H  
ATOM   3518  H2  HOH B1166      14.732  18.777  26.035  1.00  0.00      B    H  
ATOM   3519  O   HOH B1167      35.683  11.796  22.132  1.00  0.00      B    O  
ATOM   3520  H1  HOH B1167      34.936  11.835  21.454  1.00  0.00      B    H  
ATOM   3521  H2  HOH B1167      35.270  11.865  23.028  1.00  0.00      B    H  
ATOM   3522  O   HOH B1168      10.913  28.331  14.534  1.00  0.00      B    O  
ATOM   3523  H1  HOH B1168      11.253  28.164  13.535  1.00  0.00      B    H  
ATOM   3524  H2  HOH B1168       9.873  28.125  14.618  1.00  0.00      B    H  
ATOM   3525  O   HOH B1169      35.757  21.492   6.295  1.00  0.00      B    O  
ATOM   3526  H1  HOH B1169      35.791  22.149   7.061  1.00  0.00      B    H  
ATOM   3527  H2  HOH B1169      34.982  21.643   5.786  1.00  0.00      B    H  
ATOM   3528  O   HOH B1170      32.941  37.835  33.406  1.00  0.00      B    O  
ATOM   3529  H1  HOH B1170      32.182  38.292  32.876  1.00  0.00      B    H  
ATOM   3530  H2  HOH B1170      33.064  36.920  32.955  1.00  0.00      B    H  
ATOM   3531  O   HOH B1171      11.355   9.190  13.912  1.00  0.00      B    O  
ATOM   3532  H1  HOH B1171      12.270   9.046  13.532  1.00  0.00      B    H  
ATOM   3533  H2  HOH B1171      10.816   8.456  13.477  1.00  0.00      B    H  
ATOM   3534  O   HOH B1172      12.666  29.582  18.049  1.00  0.00      B    O  
ATOM   3535  H1  HOH B1172      12.183  28.917  17.441  1.00  0.00      B    H  
ATOM   3536  H2  HOH B1172      12.840  29.073  18.891  1.00  0.00      B    H  
ATOM   3537  O   HOH B1173      33.841  37.594   0.563  1.00  0.00      B    O  
ATOM   3538  H1  HOH B1173      33.313  36.877   1.106  1.00  0.00      B    H  
ATOM   3539  H2  HOH B1173      33.847  38.480   1.107  1.00  0.00      B    H  
ATOM   3540  O   HOH B1174       6.690  38.483   0.549  1.00  0.00      B    O  
ATOM   3541  H1  HOH B1174       6.333  38.788  -0.386  1.00  0.00      B    H  
ATOM   3542  H2  HOH B1174       7.446  39.127   0.828  1.00  0.00      B    H  
ATOM   3543  O   HOH B1175      32.112  18.583  14.197  1.00  0.00      B    O  
ATOM   3544  H1  HOH B1175      32.060  17.753  14.777  1.00  0.00      B    H  
ATOM   3545  H2  HOH B1175      32.223  18.294  13.194  1.00  0.00      B    H  
ATOM   3546  O   HOH B1176      32.801  38.685  14.166  1.00  0.00      B    O  
ATOM   3547  H1  HOH B1176      32.625  39.270  13.342  1.00  0.00      B    H  
ATOM   3548  H2  HOH B1176      33.418  39.249  14.730  1.00  0.00      B    H  
ATOM   3549  O   HOH B1177      26.420  26.817  31.251  1.00  0.00      B    O  
ATOM   3550  H1  HOH B1177      26.582  27.049  32.253  1.00  0.00      B    H  
ATOM   3551  H2  HOH B1177      25.617  27.328  30.989  1.00  0.00      B    H  
ATOM   3552  O   HOH B1178      29.931  26.323  27.190  1.00  0.00      B    O  
ATOM   3553  H1  HOH B1178      29.028  26.248  27.598  1.00  0.00      B    H  
ATOM   3554  H2  HOH B1178      30.691  26.186  27.870  1.00  0.00      B    H  
ATOM   3555  O   HOH B1179      13.531  31.831  33.511  1.00  0.00      B    O  
ATOM   3556  H1  HOH B1179      13.903  30.964  33.857  1.00  0.00      B    H  
ATOM   3557  H2  HOH B1179      12.991  32.288  34.259  1.00  0.00      B    H  
ATOM   3558  O   HOH B1180      18.214  16.549   7.174  1.00  0.00      B    O  
ATOM   3559  H1  HOH B1180      17.899  16.644   8.124  1.00  0.00      B    H  
ATOM   3560  H2  HOH B1180      18.963  15.856   7.212  1.00  0.00      B    H  
ATOM   3561  O   HOH B1181      19.229  33.520  26.066  1.00  0.00      B    O  
ATOM   3562  H1  HOH B1181      19.273  32.863  26.895  1.00  0.00      B    H  
ATOM   3563  H2  HOH B1181      19.800  33.124  25.336  1.00  0.00      B    H  
ATOM   3564  O   HOH B1182       2.284  30.103  29.824  1.00  0.00      B    O  
ATOM   3565  H1  HOH B1182       2.484  31.082  30.002  1.00  0.00      B    H  
ATOM   3566  H2  HOH B1182       3.170  29.659  29.660  1.00  0.00      B    H  
ATOM   3567  O   HOH B1183       6.997  17.432  31.623  1.00  0.00      B    O  
ATOM   3568  H1  HOH B1183       6.316  16.999  31.047  1.00  0.00      B    H  
ATOM   3569  H2  HOH B1183       7.849  17.738  31.096  1.00  0.00      B    H  
ATOM   3570  O   HOH B1184      33.746  24.826   4.605  1.00  0.00      B    O  
ATOM   3571  H1  HOH B1184      33.778  23.783   4.560  1.00  0.00      B    H  
ATOM   3572  H2  HOH B1184      33.461  25.185   5.505  1.00  0.00      B    H  
ATOM   3573  O   HOH B1185      36.962   6.944  17.923  1.00  0.00      B    O  
ATOM   3574  H1  HOH B1185      37.443   6.568  18.667  1.00  0.00      B    H  
ATOM   3575  H2  HOH B1185      36.317   6.238  17.577  1.00  0.00      B    H  
ATOM   3576  O   HOH B1186       2.483   6.724  21.322  1.00  0.00      B    O  
ATOM   3577  H1  HOH B1186       2.490   7.362  22.110  1.00  0.00      B    H  
ATOM   3578  H2  HOH B1186       3.386   6.943  20.872  1.00  0.00      B    H  
ATOM   3579  O   HOH B1187      25.291  28.918  36.639  1.00  0.00      B    O  
ATOM   3580  H1  HOH B1187      24.979  27.940  36.561  1.00  0.00      B    H  
ATOM   3581  H2  HOH B1187      25.118  29.450  35.774  1.00  0.00      B    H  
ATOM   3582  O   HOH B1188      10.395  12.487  17.711  1.00  0.00      B    O  
ATOM   3583  H1  HOH B1188      10.637  13.465  17.816  1.00  0.00      B    H  
ATOM   3584  H2  HOH B1188      11.082  12.016  17.170  1.00  0.00      B    H  
ATOM   3585  O   HOH B1189      37.009  33.588  17.446  1.00  0.00      B    O  
ATOM   3586  H1  HOH B1189      36.180  33.454  18.071  1.00  0.00      B    H  
ATOM   3587  H2  HOH B1189      37.738  33.807  18.041  1.00  0.00      B    H  
ATOM   3588  O   HOH B1190      13.066   4.478  20.694  1.00  0.00      B    O  
ATOM   3589  H1  HOH B1190      13.005   3.690  21.344  1.00  0.00      B    H  
ATOM   3590  H2  HOH B1190      12.160   4.932  20.615  1.00  0.00      B    H  
ATOM   3591  O   HOH B1191      34.004   2.462  10.760  1.00  0.00      B    O  
ATOM   3592  H1  HOH B1191      33.996   3.417  10.411  1.00  0.00      B    H  
ATOM   3593  H2  HOH B1191      34.803   1.987  10.345  1.00  0.00      B    H  
ATOM   3594  O   HOH B1192       4.852  18.948  28.167  1.00  0.00      B    O  
ATOM   3595  H1  HOH B1192       4.811  19.032  27.178  1.00  0.00      B    H  
ATOM   3596  H2  HOH B1192       3.915  18.553  28.439  1.00  0.00      B    H  
ATOM   3597  O   HOH B1193      32.734  38.454  35.983  1.00  0.00      B    O  
ATOM   3598  H1  HOH B1193      32.777  38.207  34.925  1.00  0.00      B    H  
ATOM   3599  H2  HOH B1193      33.501  39.035  36.196  1.00  0.00      B    H  
ATOM   3600  O   HOH B1194       0.377   3.833  32.578  1.00  0.00      B    O  
ATOM   3601  H1  HOH B1194       0.359   3.778  31.532  1.00  0.00      B    H  
ATOM   3602  H2  HOH B1194      -0.558   3.661  32.940  1.00  0.00      B    H  
ATOM   3603  O   HOH B1195      18.233  38.464  17.873  1.00  0.00      B    O  
ATOM   3604  H1  HOH B1195      18.144  37.515  18.262  1.00  0.00      B    H  
ATOM   3605  H2  HOH B1195      19.243  38.577  17.608  1.00  0.00      B    H  
ATOM   3606  O   HOH B1196      10.183   4.439  10.078  1.00  0.00      B    O  
ATOM   3607  H1  HOH B1196      10.411   4.082  10.970  1.00  0.00      B    H  
ATOM   3608  H2  HOH B1196      11.006   4.934   9.720  1.00  0.00      B    H  
ATOM   3609  O   HOH B1197      20.345  17.302  26.890  1.00  0.00      B    O  
ATOM   3610  H1  HOH B1197      21.367  17.363  26.597  1.00  0.00      B    H  
ATOM   3611  H2  HOH B1197      19.734  17.111  26.112  1.00  0.00      B    H  
ATOM   3612  O   HOH B1198      25.706   0.351  22.537  1.00  0.00      B    O  
ATOM   3613  H1  HOH B1198      25.315   0.420  23.488  1.00  0.00      B    H  
ATOM   3614  H2  HOH B1198      26.464  -0.256  22.631  1.00  0.00      B    H  
ATOM   3615  O   HOH B1199      34.341  34.302  29.421  1.00  0.00      B    O  
ATOM   3616  H1  HOH B1199      35.011  33.859  28.847  1.00  0.00      B    H  
ATOM   3617  H2  HOH B1199      34.810  34.730  30.215  1.00  0.00      B    H  
ATOM   3618  O   HOH B1200       8.140  21.996  20.612  1.00  0.00      B    O  
ATOM   3619  H1  HOH B1200       8.387  21.598  21.474  1.00  0.00      B    H  
ATOM   3620  H2  HOH B1200       8.329  21.268  19.900  1.00  0.00      B    H  
ATOM   3621  O   HOH B1201       0.707  21.112  10.046  1.00  0.00      B    O  
ATOM   3622  H1  HOH B1201       1.520  21.496   9.550  1.00  0.00      B    H  
ATOM   3623  H2  HOH B1201       1.116  20.433  10.732  1.00  0.00      B    H  
ATOM   3624  O   HOH B1202      22.730  16.973   6.118  1.00  0.00      B    O  
ATOM   3625  H1  HOH B1202      23.372  16.523   6.731  1.00  0.00      B    H  
ATOM   3626  H2  HOH B1202      21.831  17.144   6.502  1.00  0.00      B    H  
ATOM   3627  O   HOH B1203      25.907   7.785  13.243  1.00  0.00      B    O  
ATOM   3628  H1  HOH B1203      25.486   7.990  14.167  1.00  0.00      B    H  
ATOM   3629  H2  HOH B1203      26.682   8.490  13.123  1.00  0.00      B    H  
ATOM   3630  O   HOH B1204      14.360   6.806  35.120  1.00  0.00      B    O  
ATOM   3631  H1  HOH B1204      14.103   6.366  34.233  1.00  0.00      B    H  
ATOM   3632  H2  HOH B1204      15.349   7.074  35.090  1.00  0.00      B    H  
ATOM   3633  O   HOH B1205      18.874  22.110  19.940  1.00  0.00      B    O  
ATOM   3634  H1  HOH B1205      18.987  21.134  19.871  1.00  0.00      B    H  
ATOM   3635  H2  HOH B1205      17.910  22.325  20.188  1.00  0.00      B    H  
ATOM   3636  O   HOH B1206       9.955   4.101  37.186  1.00  0.00      B    O  
ATOM   3637  H1  HOH B1206       9.552   3.225  37.564  1.00  0.00      B    H  
ATOM   3638  H2  HOH B1206       9.442   4.898  37.597  1.00  0.00      B    H  
ATOM   3639  O   HOH B1207      27.805  20.825  35.599  1.00  0.00      B    O  
ATOM   3640  H1  HOH B1207      28.522  21.441  36.055  1.00  0.00      B    H  
ATOM   3641  H2  HOH B1207      27.511  21.334  34.779  1.00  0.00      B    H  
ATOM   3642  O   HOH B1208      21.208   3.136  14.409  1.00  0.00      B    O  
ATOM   3643  H1  HOH B1208      20.935   3.316  13.426  1.00  0.00      B    H  
ATOM   3644  H2  HOH B1208      22.070   3.638  14.446  1.00  0.00      B    H  
ATOM   3645  O   HOH B1209      20.081  14.696  32.256  1.00  0.00      B    O  
ATOM   3646  H1  HOH B1209      20.275  13.768  31.800  1.00  0.00      B    H  
ATOM   3647  H2  HOH B1209      20.925  14.986  32.759  1.00  0.00      B    H  
ATOM   3648  O   HOH B1210       9.293  13.696   8.571  1.00  0.00      B    O  
ATOM   3649  H1  HOH B1210       8.550  13.018   8.496  1.00  0.00      B    H  
ATOM   3650  H2  HOH B1210      10.170  13.281   8.732  1.00  0.00      B    H  
ATOM   3651  O   HOH B1211      18.416  12.005  12.592  1.00  0.00      B    O  
ATOM   3652  H1  HOH B1211      18.634  12.578  13.391  1.00  0.00      B    H  
ATOM   3653  H2  HOH B1211      18.448  11.106  12.984  1.00  0.00      B    H  
ATOM   3654  O   HOH B1212      12.241  36.020  20.460  1.00  0.00      B    O  
ATOM   3655  H1  HOH B1212      12.816  36.119  19.659  1.00  0.00      B    H  
ATOM   3656  H2  HOH B1212      11.283  35.585  20.280  1.00  0.00      B    H  
ATOM   3657  O   HOH B1213       8.203  21.972  13.809  1.00  0.00      B    O  
ATOM   3658  H1  HOH B1213       8.147  20.973  13.685  1.00  0.00      B    H  
ATOM   3659  H2  HOH B1213       7.271  22.340  14.029  1.00  0.00      B    H  
ATOM   3660  O   HOH B1214      11.160  22.243   5.179  1.00  0.00      B    O  
ATOM   3661  H1  HOH B1214      10.218  22.498   5.488  1.00  0.00      B    H  
ATOM   3662  H2  HOH B1214      11.096  21.284   4.786  1.00  0.00      B    H  
ATOM   3663  O   HOH B1215       1.284  21.669  20.099  1.00  0.00      B    O  
ATOM   3664  H1  HOH B1215       0.602  20.985  19.927  1.00  0.00      B    H  
ATOM   3665  H2  HOH B1215       1.585  22.056  19.216  1.00  0.00      B    H  
ATOM   3666  O   HOH B1216      11.714  29.102  25.111  1.00  0.00      B    O  
ATOM   3667  H1  HOH B1216      12.358  29.247  25.953  1.00  0.00      B    H  
ATOM   3668  H2  HOH B1216      10.809  28.780  25.488  1.00  0.00      B    H  
ATOM   3669  O   HOH B1217      13.666   1.689   0.578  1.00  0.00      B    O  
ATOM   3670  H1  HOH B1217      14.235   0.941   0.931  1.00  0.00      B    H  
ATOM   3671  H2  HOH B1217      13.423   2.239   1.395  1.00  0.00      B    H  
ATOM   3672  O   HOH B1218      15.706  36.621   3.530  1.00  0.00      B    O  
ATOM   3673  H1  HOH B1218      15.326  35.766   3.821  1.00  0.00      B    H  
ATOM   3674  H2  HOH B1218      16.673  36.392   3.253  1.00  0.00      B    H  
ATOM   3675  O   HOH B1219      31.235  29.390  38.666  1.00  0.00      B    O  
ATOM   3676  H1  HOH B1219      31.786  30.108  39.208  1.00  0.00      B    H  
ATOM   3677  H2  HOH B1219      31.498  28.438  38.990  1.00  0.00      B    H  
ATOM   3678  O   HOH B1220       3.893  24.920   2.007  1.00  0.00      B    O  
ATOM   3679  H1  HOH B1220       2.918  24.684   1.943  1.00  0.00      B    H  
ATOM   3680  H2  HOH B1220       4.236  25.005   1.053  1.00  0.00      B    H  
ATOM   3681  O   HOH B1221       1.913  20.704   5.445  1.00  0.00      B    O  
ATOM   3682  H1  HOH B1221       2.055  20.805   4.447  1.00  0.00      B    H  
ATOM   3683  H2  HOH B1221       0.925  20.900   5.554  1.00  0.00      B    H  
ATOM   3684  O   HOH B1222       9.231  13.854   1.121  1.00  0.00      B    O  
ATOM   3685  H1  HOH B1222      10.050  13.445   1.617  1.00  0.00      B    H  
ATOM   3686  H2  HOH B1222       8.595  13.072   0.834  1.00  0.00      B    H  
ATOM   3687  O   HOH B1223      32.901   9.719  21.869  1.00  0.00      B    O  
ATOM   3688  H1  HOH B1223      32.392  10.138  21.112  1.00  0.00      B    H  
ATOM   3689  H2  HOH B1223      33.393   8.955  21.444  1.00  0.00      B    H  
ATOM   3690  O   HOH B1224      27.951  21.365  26.146  1.00  0.00      B    O  
ATOM   3691  H1  HOH B1224      28.103  22.201  25.622  1.00  0.00      B    H  
ATOM   3692  H2  HOH B1224      28.695  20.768  25.971  1.00  0.00      B    H  
ATOM   3693  O   HOH B1225       4.517  24.564  27.595  1.00  0.00      B    O  
ATOM   3694  H1  HOH B1225       5.051  25.197  28.201  1.00  0.00      B    H  
ATOM   3695  H2  HOH B1225       3.888  24.002  28.124  1.00  0.00      B    H  
ATOM   3696  O   HOH B1226       6.295   8.201  15.627  1.00  0.00      B    O  
ATOM   3697  H1  HOH B1226       6.801   7.376  15.257  1.00  0.00      B    H  
ATOM   3698  H2  HOH B1226       5.614   8.581  14.934  1.00  0.00      B    H  
ATOM   3699  O   HOH B1227      19.947  10.874  38.547  1.00  0.00      B    O  
ATOM   3700  H1  HOH B1227      19.870  11.705  39.137  1.00  0.00      B    H  
ATOM   3701  H2  HOH B1227      19.311  10.996  37.695  1.00  0.00      B    H  
ATOM   3702  O   HOH B1228      16.399  13.944  10.737  1.00  0.00      B    O  
ATOM   3703  H1  HOH B1228      17.084  14.635  11.153  1.00  0.00      B    H  
ATOM   3704  H2  HOH B1228      15.969  13.431  11.444  1.00  0.00      B    H  
ATOM   3705  O   HOH B1229       5.896  17.208  19.246  1.00  0.00      B    O  
ATOM   3706  H1  HOH B1229       6.648  16.692  19.628  1.00  0.00      B    H  
ATOM   3707  H2  HOH B1229       6.242  17.751  18.473  1.00  0.00      B    H  
ATOM   3708  O   HOH B1230       7.219   5.946  19.455  1.00  0.00      B    O  
ATOM   3709  H1  HOH B1230       7.532   5.102  19.916  1.00  0.00      B    H  
ATOM   3710  H2  HOH B1230       7.488   5.808  18.490  1.00  0.00      B    H  
ATOM   3711  O   HOH B1231      23.705  29.648  10.891  1.00  0.00      B    O  
ATOM   3712  H1  HOH B1231      22.742  29.531  11.119  1.00  0.00      B    H  
ATOM   3713  H2  HOH B1231      24.232  28.812  11.070  1.00  0.00      B    H  
ATOM   3714  O   HOH B1232       0.033  25.534  25.918  1.00  0.00      B    O  
ATOM   3715  H1  HOH B1232       0.152  26.176  26.694  1.00  0.00      B    H  
ATOM   3716  H2  HOH B1232       0.765  24.853  25.994  1.00  0.00      B    H  
ATOM   3717  O   HOH B1233      15.887  20.751  35.728  1.00  0.00      B    O  
ATOM   3718  H1  HOH B1233      16.143  20.210  36.534  1.00  0.00      B    H  
ATOM   3719  H2  HOH B1233      15.323  20.169  35.187  1.00  0.00      B    H  
ATOM   3720  O   HOH B1234       4.209  37.390  29.600  1.00  0.00      B    O  
ATOM   3721  H1  HOH B1234       3.827  38.194  29.096  1.00  0.00      B    H  
ATOM   3722  H2  HOH B1234       4.981  37.732  30.167  1.00  0.00      B    H  
ATOM   3723  O   HOH B1235      30.715  30.355  32.712  1.00  0.00      B    O  
ATOM   3724  H1  HOH B1235      31.078  29.485  32.327  1.00  0.00      B    H  
ATOM   3725  H2  HOH B1235      31.113  30.502  33.640  1.00  0.00      B    H  
ATOM   3726  O   HOH B1236      20.393  26.465  21.354  1.00  0.00      B    O  
ATOM   3727  H1  HOH B1236      21.170  26.938  21.925  1.00  0.00      B    H  
ATOM   3728  H2  HOH B1236      20.730  25.556  21.031  1.00  0.00      B    H  
ATOM   3729  O   HOH B1237      24.254  15.148  38.174  1.00  0.00      B    O  
ATOM   3730  H1  HOH B1237      23.410  15.385  37.662  1.00  0.00      B    H  
ATOM   3731  H2  HOH B1237      24.449  14.166  37.986  1.00  0.00      B    H  
ATOM   3732  O   HOH B1238      17.364   2.941   3.049  1.00  0.00      B    O  
ATOM   3733  H1  HOH B1238      18.230   3.209   3.363  1.00  0.00      B    H  
ATOM   3734  H2  HOH B1238      17.521   2.214   2.319  1.00  0.00      B    H  
ATOM   3735  O   HOH B1239       2.588   8.707  10.451  1.00  0.00      B    O  
ATOM   3736  H1  HOH B1239       3.518   9.102  10.202  1.00  0.00      B    H  
ATOM   3737  H2  HOH B1239       1.967   9.003   9.724  1.00  0.00      B    H  
ATOM   3738  O   HOH B1240      28.238   6.086   8.047  1.00  0.00      B    O  
ATOM   3739  H1  HOH B1240      27.403   6.138   8.574  1.00  0.00      B    H  
ATOM   3740  H2  HOH B1240      28.334   6.842   7.350  1.00  0.00      B    H  
ATOM   3741  O   HOH B1241      37.183  20.628  18.672  1.00  0.00      B    O  
ATOM   3742  H1  HOH B1241      37.945  19.931  18.745  1.00  0.00      B    H  
ATOM   3743  H2  HOH B1241      37.113  20.933  17.764  1.00  0.00      B    H  
ATOM   3744  O   HOH B1242      37.129  13.268  35.695  1.00  0.00      B    O  
ATOM   3745  H1  HOH B1242      37.736  12.611  35.208  1.00  0.00      B    H  
ATOM   3746  H2  HOH B1242      37.621  13.588  36.556  1.00  0.00      B    H  
ATOM   3747  O   HOH B1243      21.287  20.007  19.065  1.00  0.00      B    O  
ATOM   3748  H1  HOH B1243      20.320  19.789  19.169  1.00  0.00      B    H  
ATOM   3749  H2  HOH B1243      21.735  20.492  19.827  1.00  0.00      B    H  
ATOM   3750  O   HOH B1244      28.271  17.632  31.091  1.00  0.00      B    O  
ATOM   3751  H1  HOH B1244      27.979  16.744  30.665  1.00  0.00      B    H  
ATOM   3752  H2  HOH B1244      28.451  18.302  30.365  1.00  0.00      B    H  
ATOM   3753  O   HOH B1245      38.552  21.047  33.851  1.00  0.00      B    O  
ATOM   3754  H1  HOH B1245      37.599  20.869  33.441  1.00  0.00      B    H  
ATOM   3755  H2  HOH B1245      38.544  21.907  34.478  1.00  0.00      B    H  
ATOM   3756  O   HOH B1246       4.197   6.095  35.027  1.00  0.00      B    O  
ATOM   3757  H1  HOH B1246       4.096   5.545  34.196  1.00  0.00      B    H  
ATOM   3758  H2  HOH B1246       5.140   6.433  35.050  1.00  0.00      B    H  
ATOM   3759  O   HOH B1247      20.115  12.901  10.489  1.00  0.00      B    O  
ATOM   3760  H1  HOH B1247      20.979  12.431  10.749  1.00  0.00      B    H  
ATOM   3761  H2  HOH B1247      19.494  12.584  11.249  1.00  0.00      B    H  
ATOM   3762  O   HOH B1248      17.605  25.217  15.258  1.00  0.00      B    O  
ATOM   3763  H1  HOH B1248      17.878  25.599  16.153  1.00  0.00      B    H  
ATOM   3764  H2  HOH B1248      18.243  24.511  14.968  1.00  0.00      B    H  
ATOM   3765  O   HOH B1249       1.166  33.750  28.367  1.00  0.00      B    O  
ATOM   3766  H1  HOH B1249       2.034  33.483  28.845  1.00  0.00      B    H  
ATOM   3767  H2  HOH B1249       1.491  34.236  27.526  1.00  0.00      B    H  
ATOM   3768  O   HOH B1250      20.937  23.866  20.896  1.00  0.00      B    O  
ATOM   3769  H1  HOH B1250      20.066  23.339  20.907  1.00  0.00      B    H  
ATOM   3770  H2  HOH B1250      21.356  23.675  21.774  1.00  0.00      B    H  
ATOM   3771  O   HOH B1251      39.256  30.476  38.528  1.00  0.00      B    O  
ATOM   3772  H1  HOH B1251      39.242  29.812  39.315  1.00  0.00      B    H  
ATOM   3773  H2  HOH B1251      38.793  29.965  37.756  1.00  0.00      B    H  
ATOM   3774  O   HOH B1252      19.140  22.711  14.913  1.00  0.00      B    O  
ATOM   3775  H1  HOH B1252      18.812  21.735  14.628  1.00  0.00      B    H  
ATOM   3776  H2  HOH B1252      19.369  22.694  15.886  1.00  0.00      B    H  
ATOM   3777  O   HOH B1253      23.676   5.142   9.918  1.00  0.00      B    O  
ATOM   3778  H1  HOH B1253      23.270   5.753  10.599  1.00  0.00      B    H  
ATOM   3779  H2  HOH B1253      23.370   4.187   9.925  1.00  0.00      B    H  
ATOM   3780  O   HOH B1254      23.165  14.027  29.790  1.00  0.00      B    O  
ATOM   3781  H1  HOH B1254      23.874  14.730  29.658  1.00  0.00      B    H  
ATOM   3782  H2  HOH B1254      23.589  13.112  29.606  1.00  0.00      B    H  
ATOM   3783  O   HOH B1255      15.190   6.111  30.551  1.00  0.00      B    O  
ATOM   3784  H1  HOH B1255      14.914   6.851  29.956  1.00  0.00      B    H  
ATOM   3785  H2  HOH B1255      15.266   5.243  29.982  1.00  0.00      B    H  
ATOM   3786  O   HOH B1256      15.383  26.616  18.964  1.00  0.00      B    O  
ATOM   3787  H1  HOH B1256      15.297  25.784  19.601  1.00  0.00      B    H  
ATOM   3788  H2  HOH B1256      15.959  27.405  19.441  1.00  0.00      B    H  
ATOM   3789  O   HOH B1257      37.209  16.103  20.817  1.00  0.00      B    O  
ATOM   3790  H1  HOH B1257      36.883  16.598  19.994  1.00  0.00      B    H  
ATOM   3791  H2  HOH B1257      38.090  15.671  20.614  1.00  0.00      B    H  
ATOM   3792  O   HOH B1258      20.875  31.636  19.157  1.00  0.00      B    O  
ATOM   3793  H1  HOH B1258      20.144  31.399  19.851  1.00  0.00      B    H  
ATOM   3794  H2  HOH B1258      21.797  31.450  19.569  1.00  0.00      B    H  
ATOM   3795  O   HOH B1259      29.171   1.451  36.538  1.00  0.00      B    O  
ATOM   3796  H1  HOH B1259      28.794   2.303  36.857  1.00  0.00      B    H  
ATOM   3797  H2  HOH B1259      29.503   1.079  37.402  1.00  0.00      B    H  
ATOM   3798  O   HOH B1260      20.110  28.258  35.458  1.00  0.00      B    O  
ATOM   3799  H1  HOH B1260      19.312  28.607  36.025  1.00  0.00      B    H  
ATOM   3800  H2  HOH B1260      19.987  27.270  35.207  1.00  0.00      B    H  
ATOM   3801  O   HOH B1261      32.258   1.229  12.137  1.00  0.00      B    O  
ATOM   3802  H1  HOH B1261      32.806   1.759  11.434  1.00  0.00      B    H  
ATOM   3803  H2  HOH B1261      31.234   1.353  11.966  1.00  0.00      B    H  
ATOM   3804  O   HOH B1262      34.849  35.718  34.719  1.00  0.00      B    O  
ATOM   3805  H1  HOH B1262      34.136  35.004  34.525  1.00  0.00      B    H  
ATOM   3806  H2  HOH B1262      34.865  35.866  35.687  1.00  0.00      B    H  
ATOM   3807  O   HOH B1263      22.769  14.486  19.452  1.00  0.00      B    O  
ATOM   3808  H1  HOH B1263      22.661  14.177  20.452  1.00  0.00      B    H  
ATOM   3809  H2  HOH B1263      23.558  14.052  19.057  1.00  0.00      B    H  
ATOM   3810  O   HOH B1264      24.973  11.623   8.253  1.00  0.00      B    O  
ATOM   3811  H1  HOH B1264      25.181  10.968   8.956  1.00  0.00      B    H  
ATOM   3812  H2  HOH B1264      24.026  11.329   7.999  1.00  0.00      B    H  
ATOM   3813  O   HOH B1265      11.174  21.729  26.913  1.00  0.00      B    O  
ATOM   3814  H1  HOH B1265      10.792  21.700  25.935  1.00  0.00      B    H  
ATOM   3815  H2  HOH B1265      11.000  20.874  27.403  1.00  0.00      B    H  
ATOM   3816  O   HOH B1266      31.553  16.411  19.792  1.00  0.00      B    O  
ATOM   3817  H1  HOH B1266      31.502  15.541  19.351  1.00  0.00      B    H  
ATOM   3818  H2  HOH B1266      30.656  16.848  19.695  1.00  0.00      B    H  
ATOM   3819  O   HOH B1267      15.743  23.220  34.906  1.00  0.00      B    O  
ATOM   3820  H1  HOH B1267      15.943  22.239  35.120  1.00  0.00      B    H  
ATOM   3821  H2  HOH B1267      14.995  23.398  35.570  1.00  0.00      B    H  
ATOM   3822  O   HOH B1268      22.144  12.351  13.777  1.00  0.00      B    O  
ATOM   3823  H1  HOH B1268      21.458  11.609  13.941  1.00  0.00      B    H  
ATOM   3824  H2  HOH B1268      21.959  13.164  14.347  1.00  0.00      B    H  
ATOM   3825  O   HOH B1269      38.604   9.917  37.318  1.00  0.00      B    O  
ATOM   3826  H1  HOH B1269      39.577   9.600  37.304  1.00  0.00      B    H  
ATOM   3827  H2  HOH B1269      38.242  10.094  36.387  1.00  0.00      B    H  
ATOM   3828  O   HOH B1270      28.428  12.658  21.360  1.00  0.00      B    O  
ATOM   3829  H1  HOH B1270      29.438  12.691  21.704  1.00  0.00      B    H  
ATOM   3830  H2  HOH B1270      27.918  13.007  22.120  1.00  0.00      B    H  
ATOM   3831  O   HOH B1271      26.529  36.557  34.026  1.00  0.00      B    O  
ATOM   3832  H1  HOH B1271      26.035  36.157  34.799  1.00  0.00      B    H  
ATOM   3833  H2  HOH B1271      26.994  37.293  34.398  1.00  0.00      B    H  
ATOM   3834  O   HOH B1272      24.822  13.281  10.528  1.00  0.00      B    O  
ATOM   3835  H1  HOH B1272      24.415  12.550  11.036  1.00  0.00      B    H  
ATOM   3836  H2  HOH B1272      25.105  12.910   9.666  1.00  0.00      B    H  
ATOM   3837  O   HOH B1273      21.430  17.464   8.691  1.00  0.00      B    O  
ATOM   3838  H1  HOH B1273      20.941  16.566   8.985  1.00  0.00      B    H  
ATOM   3839  H2  HOH B1273      21.901  17.755   9.550  1.00  0.00      B    H  
ATOM   3840  O   HOH B1274       0.470  20.584  36.430  1.00  0.00      B    O  
ATOM   3841  H1  HOH B1274       0.071  20.583  35.522  1.00  0.00      B    H  
ATOM   3842  H2  HOH B1274       0.978  19.769  36.542  1.00  0.00      B    H  
ATOM   3843  O   HOH B1275      29.280  11.516  10.413  1.00  0.00      B    O  
ATOM   3844  H1  HOH B1275      28.848  12.207   9.923  1.00  0.00      B    H  
ATOM   3845  H2  HOH B1275      28.619  10.772  10.492  1.00  0.00      B    H  
ATOM   3846  O   HOH B1276      18.685   8.578  18.099  1.00  0.00      B    O  
ATOM   3847  H1  HOH B1276      18.996   8.425  19.036  1.00  0.00      B    H  
ATOM   3848  H2  HOH B1276      18.187   7.719  17.773  1.00  0.00      B    H  
ATOM   3849  O   HOH B1277       2.264   7.639  26.091  1.00  0.00      B    O  
ATOM   3850  H1  HOH B1277       1.570   7.017  25.559  1.00  0.00      B    H  
ATOM   3851  H2  HOH B1277       1.838   7.881  27.009  1.00  0.00      B    H  
ATOM   3852  O   HOH B1278      28.262  19.123  22.873  1.00  0.00      B    O  
ATOM   3853  H1  HOH B1278      28.790  18.645  23.591  1.00  0.00      B    H  
ATOM   3854  H2  HOH B1278      28.630  19.990  22.664  1.00  0.00      B    H  
ATOM   3855  O   HOH B1279      38.554  14.721  37.480  1.00  0.00      B    O  
ATOM   3856  H1  HOH B1279      39.445  14.762  38.004  1.00  0.00      B    H  
ATOM   3857  H2  HOH B1279      37.840  15.275  37.914  1.00  0.00      B    H  
ATOM   3858  O   HOH B1280      27.619  13.078  37.621  1.00  0.00      B    O  
ATOM   3859  H1  HOH B1280      27.906  13.232  38.586  1.00  0.00      B    H  
ATOM   3860  H2  HOH B1280      27.923  13.828  36.984  1.00  0.00      B    H  
ATOM   3861  O   HOH B1281      19.325  38.727   2.877  1.00  0.00      B    O  
ATOM   3862  H1  HOH B1281      18.483  38.979   3.368  1.00  0.00      B    H  
ATOM   3863  H2  HOH B1281      19.914  38.310   3.606  1.00  0.00      B    H  
ATOM   3864  O   HOH B1282      26.471  27.500  18.566  1.00  0.00      B    O  
ATOM   3865  H1  HOH B1282      25.551  27.224  18.677  1.00  0.00      B    H  
ATOM   3866  H2  HOH B1282      27.101  26.684  18.526  1.00  0.00      B    H  
ATOM   3867  O   HOH B1283      30.702   2.422   7.544  1.00  0.00      B    O  
ATOM   3868  H1  HOH B1283      30.587   2.914   8.457  1.00  0.00      B    H  
ATOM   3869  H2  HOH B1283      29.815   2.077   7.241  1.00  0.00      B    H  
ATOM   3870  O   HOH B1284      34.086  26.655  21.742  1.00  0.00      B    O  
ATOM   3871  H1  HOH B1284      33.256  26.196  22.191  1.00  0.00      B    H  
ATOM   3872  H2  HOH B1284      33.764  26.985  20.823  1.00  0.00      B    H  
ATOM   3873  O   HOH B1285      28.044  24.521  23.334  1.00  0.00      B    O  
ATOM   3874  H1  HOH B1285      27.232  24.677  23.875  1.00  0.00      B    H  
ATOM   3875  H2  HOH B1285      28.835  24.444  23.922  1.00  0.00      B    H  
ATOM   3876  O   HOH B1286      32.857  37.995  19.384  1.00  0.00      B    O  
ATOM   3877  H1  HOH B1286      33.628  38.372  18.854  1.00  0.00      B    H  
ATOM   3878  H2  HOH B1286      33.166  37.966  20.345  1.00  0.00      B    H  
ATOM   3879  O   HOH B1287      35.377   8.690   4.697  1.00  0.00      B    O  
ATOM   3880  H1  HOH B1287      36.236   9.238   4.776  1.00  0.00      B    H  
ATOM   3881  H2  HOH B1287      35.402   8.392   3.720  1.00  0.00      B    H  
ATOM   3882  O   HOH B1288      26.359  29.535  12.926  1.00  0.00      B    O  
ATOM   3883  H1  HOH B1288      25.786  28.913  12.391  1.00  0.00      B    H  
ATOM   3884  H2  HOH B1288      25.785  29.774  13.682  1.00  0.00      B    H  
ATOM   3885  O   HOH B1289       8.056  19.292  22.584  1.00  0.00      B    O  
ATOM   3886  H1  HOH B1289       9.074  19.036  22.504  1.00  0.00      B    H  
ATOM   3887  H2  HOH B1289       7.707  18.815  23.399  1.00  0.00      B    H  
ATOM   3888  O   HOH B1290      36.683  34.590  26.893  1.00  0.00      B    O  
ATOM   3889  H1  HOH B1290      36.329  34.074  26.065  1.00  0.00      B    H  
ATOM   3890  H2  HOH B1290      36.886  33.888  27.670  1.00  0.00      B    H  
ATOM   3891  O   HOH B1291      31.700   0.192  38.391  1.00  0.00      B    O  
ATOM   3892  H1  HOH B1291      32.070   0.227  37.413  1.00  0.00      B    H  
ATOM   3893  H2  HOH B1291      32.332  -0.380  38.950  1.00  0.00      B    H  
ATOM   3894  O   HOH B1292      33.186   2.972  14.033  1.00  0.00      B    O  
ATOM   3895  H1  HOH B1292      32.596   3.720  13.790  1.00  0.00      B    H  
ATOM   3896  H2  HOH B1292      33.134   2.235  13.324  1.00  0.00      B    H  
ATOM   3897  O   HOH B1293       3.998  29.553  38.089  1.00  0.00      B    O  
ATOM   3898  H1  HOH B1293       3.678  30.554  38.183  1.00  0.00      B    H  
ATOM   3899  H2  HOH B1293       4.496  29.455  37.191  1.00  0.00      B    H  
ATOM   3900  O   HOH B1294      34.368  34.486  18.511  1.00  0.00      B    O  
ATOM   3901  H1  HOH B1294      34.495  33.739  19.180  1.00  0.00      B    H  
ATOM   3902  H2  HOH B1294      34.607  35.322  18.912  1.00  0.00      B    H  
ATOM   3903  O   HOH B1295       5.929  21.464  24.988  1.00  0.00      B    O  
ATOM   3904  H1  HOH B1295       5.226  20.743  25.183  1.00  0.00      B    H  
ATOM   3905  H2  HOH B1295       6.822  21.022  24.831  1.00  0.00      B    H  
ATOM   3906  O   HOH B1296      28.590   6.903  11.250  1.00  0.00      B    O  
ATOM   3907  H1  HOH B1296      27.789   6.506  10.705  1.00  0.00      B    H  
ATOM   3908  H2  HOH B1296      28.582   6.554  12.178  1.00  0.00      B    H  
ATOM   3909  O   HOH B1297      18.679  25.997   3.261  1.00  0.00      B    O  
ATOM   3910  H1  HOH B1297      18.248  25.336   2.632  1.00  0.00      B    H  
ATOM   3911  H2  HOH B1297      19.624  25.725   3.512  1.00  0.00      B    H  
ATOM   3912  O   HOH B1298       5.035   8.769  37.241  1.00  0.00      B    O  
ATOM   3913  H1  HOH B1298       4.664   9.699  37.114  1.00  0.00      B    H  
ATOM   3914  H2  HOH B1298       4.309   8.178  37.625  1.00  0.00      B    H  
ATOM   3915  O   HOH B1299       6.702   2.523  38.124  1.00  0.00      B    O  
ATOM   3916  H1  HOH B1299       6.790   3.066  37.216  1.00  0.00      B    H  
ATOM   3917  H2  HOH B1299       5.713   2.328  38.331  1.00  0.00      B    H  
ATOM   3918  O   HOH B1300      22.600  33.793  11.122  1.00  0.00      B    O  
ATOM   3919  H1  HOH B1300      23.097  33.432  10.303  1.00  0.00      B    H  
ATOM   3920  H2  HOH B1300      23.246  34.518  11.391  1.00  0.00      B    H  
ATOM   3921  O   HOH B1301      -0.103  23.033  22.278  1.00  0.00      B    O  
ATOM   3922  H1  HOH B1301       0.642  23.448  21.775  1.00  0.00      B    H  
ATOM   3923  H2  HOH B1301      -0.387  22.197  21.823  1.00  0.00      B    H  
ATOM   3924  O   HOH B1302      11.473  22.840  22.408  1.00  0.00      B    O  
ATOM   3925  H1  HOH B1302      11.546  22.433  21.507  1.00  0.00      B    H  
ATOM   3926  H2  HOH B1302      11.082  22.122  23.056  1.00  0.00      B    H  
ATOM   3927  O   HOH B1303      36.257  32.125  28.752  1.00  0.00      B    O  
ATOM   3928  H1  HOH B1303      35.819  31.526  29.395  1.00  0.00      B    H  
ATOM   3929  H2  HOH B1303      37.199  31.712  28.736  1.00  0.00      B    H  
ATOM   3930  O   HOH B1304      16.803  15.164  26.886  1.00  0.00      B    O  
ATOM   3931  H1  HOH B1304      16.208  15.523  27.642  1.00  0.00      B    H  
ATOM   3932  H2  HOH B1304      17.382  14.491  27.291  1.00  0.00      B    H  
ATOM   3933  O   HOH B1305      18.477   6.958  37.962  1.00  0.00      B    O  
ATOM   3934  H1  HOH B1305      18.517   7.745  38.586  1.00  0.00      B    H  
ATOM   3935  H2  HOH B1305      18.180   6.179  38.470  1.00  0.00      B    H  
ATOM   3936  O   HOH B1306      28.069   2.603  13.850  1.00  0.00      B    O  
ATOM   3937  H1  HOH B1306      27.052   2.381  13.666  1.00  0.00      B    H  
ATOM   3938  H2  HOH B1306      28.565   2.265  13.038  1.00  0.00      B    H  
ATOM   3939  O   HOH B1307      37.359  15.066   5.333  1.00  0.00      B    O  
ATOM   3940  H1  HOH B1307      36.436  15.390   5.530  1.00  0.00      B    H  
ATOM   3941  H2  HOH B1307      38.039  15.799   5.348  1.00  0.00      B    H  
ATOM   3942  O   HOH B1308      33.768   2.314  23.625  1.00  0.00      B    O  
ATOM   3943  H1  HOH B1308      34.662   2.256  23.263  1.00  0.00      B    H  
ATOM   3944  H2  HOH B1308      33.085   2.366  22.858  1.00  0.00      B    H  
ATOM   3945  O   HOH B1309       4.162   9.412  14.325  1.00  0.00      B    O  
ATOM   3946  H1  HOH B1309       3.738  10.241  14.754  1.00  0.00      B    H  
ATOM   3947  H2  HOH B1309       3.382   8.936  13.844  1.00  0.00      B    H  
ATOM   3948  O   HOH B1310      17.667   3.054   7.975  1.00  0.00      B    O  
ATOM   3949  H1  HOH B1310      18.446   3.706   7.861  1.00  0.00      B    H  
ATOM   3950  H2  HOH B1310      17.903   2.310   8.610  1.00  0.00      B    H  
ATOM   3951  O   HOH B1311      23.045  15.135   9.806  1.00  0.00      B    O  
ATOM   3952  H1  HOH B1311      22.759  14.784   8.936  1.00  0.00      B    H  
ATOM   3953  H2  HOH B1311      23.586  14.364  10.134  1.00  0.00      B    H  
ATOM   3954  O   HOH B1312       4.634  20.987   5.189  1.00  0.00      B    O  
ATOM   3955  H1  HOH B1312       4.922  20.411   4.434  1.00  0.00      B    H  
ATOM   3956  H2  HOH B1312       3.735  20.780   5.570  1.00  0.00      B    H  
ATOM   3957  O   HOH B1313      24.176  25.389  13.087  1.00  0.00      B    O  
ATOM   3958  H1  HOH B1313      24.464  24.701  13.784  1.00  0.00      B    H  
ATOM   3959  H2  HOH B1313      24.090  24.920  12.204  1.00  0.00      B    H  
ATOM   3960  O   HOH B1314       7.110   1.299  26.091  1.00  0.00      B    O  
ATOM   3961  H1  HOH B1314       7.334   0.892  25.169  1.00  0.00      B    H  
ATOM   3962  H2  HOH B1314       7.333   0.573  26.799  1.00  0.00      B    H  
ATOM   3963  O   HOH B1315       2.212  23.523  28.948  1.00  0.00      B    O  
ATOM   3964  H1  HOH B1315       2.648  22.679  28.532  1.00  0.00      B    H  
ATOM   3965  H2  HOH B1315       1.477  23.248  29.563  1.00  0.00      B    H  
ATOM   3966  O   HOH B1316       1.320  18.046  36.714  1.00  0.00      B    O  
ATOM   3967  H1  HOH B1316       0.510  18.067  37.256  1.00  0.00      B    H  
ATOM   3968  H2  HOH B1316       1.683  17.129  36.831  1.00  0.00      B    H  
ATOM   3969  O   HOH B1317      25.623  38.048  11.134  1.00  0.00      B    O  
ATOM   3970  H1  HOH B1317      25.825  38.320  12.103  1.00  0.00      B    H  
ATOM   3971  H2  HOH B1317      26.459  38.213  10.574  1.00  0.00      B    H  
ATOM   3972  O   HOH B1318       1.117  30.180   4.594  1.00  0.00      B    O  
ATOM   3973  H1  HOH B1318       0.216  30.345   4.095  1.00  0.00      B    H  
ATOM   3974  H2  HOH B1318       1.175  30.879   5.353  1.00  0.00      B    H  
ATOM   3975  O   HOH B1319      24.052  12.198  23.857  1.00  0.00      B    O  
ATOM   3976  H1  HOH B1319      24.226  11.202  23.818  1.00  0.00      B    H  
ATOM   3977  H2  HOH B1319      24.231  12.515  24.779  1.00  0.00      B    H  
ATOM   3978  O   HOH B1320       1.084   3.484  23.792  1.00  0.00      B    O  
ATOM   3979  H1  HOH B1320       1.646   3.119  24.520  1.00  0.00      B    H  
ATOM   3980  H2  HOH B1320       0.171   2.989  23.771  1.00  0.00      B    H  
ATOM   3981  O   HOH B1321      35.165  33.220   9.230  1.00  0.00      B    O  
ATOM   3982  H1  HOH B1321      35.132  33.933   8.503  1.00  0.00      B    H  
ATOM   3983  H2  HOH B1321      34.633  32.485   8.825  1.00  0.00      B    H  
ATOM   3984  O   HOH B1322       2.832  29.214  18.602  1.00  0.00      B    O  
ATOM   3985  H1  HOH B1322       2.769  28.618  19.500  1.00  0.00      B    H  
ATOM   3986  H2  HOH B1322       3.673  28.984  18.051  1.00  0.00      B    H  
ATOM   3987  O   HOH B1323      13.752  17.716  37.969  1.00  0.00      B    O  
ATOM   3988  H1  HOH B1323      14.383  16.957  38.030  1.00  0.00      B    H  
ATOM   3989  H2  HOH B1323      13.062  17.468  37.196  1.00  0.00      B    H  
ATOM   3990  O   HOH B1324      31.527   0.344   4.205  1.00  0.00      B    O  
ATOM   3991  H1  HOH B1324      30.824  -0.087   3.633  1.00  0.00      B    H  
ATOM   3992  H2  HOH B1324      31.638  -0.180   5.088  1.00  0.00      B    H  
ATOM   3993  O   HOH B1325      11.883  38.782  25.417  1.00  0.00      B    O  
ATOM   3994  H1  HOH B1325      12.717  38.530  24.853  1.00  0.00      B    H  
ATOM   3995  H2  HOH B1325      12.228  38.828  26.365  1.00  0.00      B    H  
ATOM   3996  O   HOH B1326      11.955  10.787  16.065  1.00  0.00      B    O  
ATOM   3997  H1  HOH B1326      12.999  10.919  16.044  1.00  0.00      B    H  
ATOM   3998  H2  HOH B1326      11.810  10.032  15.440  1.00  0.00      B    H  
ATOM   3999  O   HOH B1327      17.372  20.832  32.604  1.00  0.00      B    O  
ATOM   4000  H1  HOH B1327      17.533  19.934  32.083  1.00  0.00      B    H  
ATOM   4001  H2  HOH B1327      17.259  20.587  33.588  1.00  0.00      B    H  
ATOM   4002  O   HOH B1328      35.206  34.219  13.301  1.00  0.00      B    O  
ATOM   4003  H1  HOH B1328      35.537  33.564  13.988  1.00  0.00      B    H  
ATOM   4004  H2  HOH B1328      35.490  33.832  12.411  1.00  0.00      B    H  
ATOM   4005  O   HOH B1329       1.020   5.333  16.111  1.00  0.00      B    O  
ATOM   4006  H1  HOH B1329       1.562   4.851  16.774  1.00  0.00      B    H  
ATOM   4007  H2  HOH B1329       1.257   6.332  16.165  1.00  0.00      B    H  
ATOM   4008  O   HOH B1330      32.316  34.840  22.130  1.00  0.00      B    O  
ATOM   4009  H1  HOH B1330      32.908  34.184  22.627  1.00  0.00      B    H  
ATOM   4010  H2  HOH B1330      32.968  35.470  21.624  1.00  0.00      B    H  
ATOM   4011  O   HOH B1331      27.746   0.978   8.040  1.00  0.00      B    O  
ATOM   4012  H1  HOH B1331      26.731   0.925   7.831  1.00  0.00      B    H  
ATOM   4013  H2  HOH B1331      28.251   0.159   7.736  1.00  0.00      B    H  
ATOM   4014  O   HOH B1332      13.013  22.604  33.861  1.00  0.00      B    O  
ATOM   4015  H1  HOH B1332      13.293  23.080  34.684  1.00  0.00      B    H  
ATOM   4016  H2  HOH B1332      12.497  21.724  34.102  1.00  0.00      B    H  
ATOM   4017  O   HOH B1333      29.894   6.132  30.465  1.00  0.00      B    O  
ATOM   4018  H1  HOH B1333      29.533   7.043  30.805  1.00  0.00      B    H  
ATOM   4019  H2  HOH B1333      30.336   6.264  29.545  1.00  0.00      B    H  
ATOM   4020  O   HOH B1334      11.512  25.102  29.629  1.00  0.00      B    O  
ATOM   4021  H1  HOH B1334      12.320  25.729  29.685  1.00  0.00      B    H  
ATOM   4022  H2  HOH B1334      11.855  24.148  29.902  1.00  0.00      B    H  
ATOM   4023  O   HOH B1335       0.964   8.088   5.349  1.00  0.00      B    O  
ATOM   4024  H1  HOH B1335       0.024   8.306   5.055  1.00  0.00      B    H  
ATOM   4025  H2  HOH B1335       1.601   8.353   4.702  1.00  0.00      B    H  
ATOM   4026  O   HOH B1336       8.515  34.935  18.524  1.00  0.00      B    O  
ATOM   4027  H1  HOH B1336       8.996  34.471  17.779  1.00  0.00      B    H  
ATOM   4028  H2  HOH B1336       8.098  34.121  19.051  1.00  0.00      B    H  
ATOM   4029  O   HOH B1337      33.236  12.978   8.457  1.00  0.00      B    O  
ATOM   4030  H1  HOH B1337      33.448  13.451   7.605  1.00  0.00      B    H  
ATOM   4031  H2  HOH B1337      32.221  13.072   8.654  1.00  0.00      B    H  
ATOM   4032  O   HOH B1338      30.019  20.182  29.782  1.00  0.00      B    O  
ATOM   4033  H1  HOH B1338      30.155  21.051  30.292  1.00  0.00      B    H  
ATOM   4034  H2  HOH B1338      29.040  20.204  29.459  1.00  0.00      B    H  
ATOM   4035  O   HOH B1339       6.486  24.242  30.612  1.00  0.00      B    O  
ATOM   4036  H1  HOH B1339       6.937  24.122  29.661  1.00  0.00      B    H  
ATOM   4037  H2  HOH B1339       6.093  25.138  30.588  1.00  0.00      B    H  
ATOM   4038  O   HOH B1340      10.343  27.182   7.597  1.00  0.00      B    O  
ATOM   4039  H1  HOH B1340       9.597  27.798   7.400  1.00  0.00      B    H  
ATOM   4040  H2  HOH B1340      11.097  27.488   7.085  1.00  0.00      B    H  
ATOM   4041  O   HOH B1341      21.014   6.525  38.188  1.00  0.00      B    O  
ATOM   4042  H1  HOH B1341      20.940   5.493  38.355  1.00  0.00      B    H  
ATOM   4043  H2  HOH B1341      20.108   6.845  37.922  1.00  0.00      B    H  
ATOM   4044  O   HOH B1342      23.147  23.564  29.239  1.00  0.00      B    O  
ATOM   4045  H1  HOH B1342      22.202  23.246  29.365  1.00  0.00      B    H  
ATOM   4046  H2  HOH B1342      23.418  23.963  30.131  1.00  0.00      B    H  
ATOM   4047  O   HOH B1343       3.073  20.777  11.852  1.00  0.00      B    O  
ATOM   4048  H1  HOH B1343       3.241  20.960  10.849  1.00  0.00      B    H  
ATOM   4049  H2  HOH B1343       3.471  19.880  12.103  1.00  0.00      B    H  
ATOM   4050  O   HOH B1344      37.021   5.614  20.762  1.00  0.00      B    O  
ATOM   4051  H1  HOH B1344      37.945   5.874  21.039  1.00  0.00      B    H  
ATOM   4052  H2  HOH B1344      37.149   4.864  20.108  1.00  0.00      B    H  
ATOM   4053  O   HOH B1345      14.481   9.035  29.733  1.00  0.00      B    O  
ATOM   4054  H1  HOH B1345      14.631   9.982  30.076  1.00  0.00      B    H  
ATOM   4055  H2  HOH B1345      13.517   8.926  29.650  1.00  0.00      B    H  
ATOM   4056  O   HOH B1346      21.703   5.262  26.529  1.00  0.00      B    O  
ATOM   4057  H1  HOH B1346      21.286   5.608  25.642  1.00  0.00      B    H  
ATOM   4058  H2  HOH B1346      20.952   5.289  27.155  1.00  0.00      B    H  
ATOM   4059  O   HOH B1347      32.906  25.264  10.333  1.00  0.00      B    O  
ATOM   4060  H1  HOH B1347      33.293  24.302  10.109  1.00  0.00      B    H  
ATOM   4061  H2  HOH B1347      31.917  25.118  10.542  1.00  0.00      B    H  
ATOM   4062  O   HOH B1348      34.519  19.403  14.542  1.00  0.00      B    O  
ATOM   4063  H1  HOH B1348      33.517  19.276  14.723  1.00  0.00      B    H  
ATOM   4064  H2  HOH B1348      34.713  19.234  13.560  1.00  0.00      B    H  
ATOM   4065  O   HOH B1349      22.684   4.448  29.722  1.00  0.00      B    O  
ATOM   4066  H1  HOH B1349      21.777   4.677  29.299  1.00  0.00      B    H  
ATOM   4067  H2  HOH B1349      22.500   3.705  30.353  1.00  0.00      B    H  
ATOM   4068  O   HOH B1350      23.597   2.207  23.049  1.00  0.00      B    O  
ATOM   4069  H1  HOH B1350      24.374   1.950  22.405  1.00  0.00      B    H  
ATOM   4070  H2  HOH B1350      23.488   1.408  23.682  1.00  0.00      B    H  
ATOM   4071  O   HOH B1351       2.376  24.296  25.814  1.00  0.00      B    O  
ATOM   4072  H1  HOH B1351       3.175  24.067  26.386  1.00  0.00      B    H  
ATOM   4073  H2  HOH B1351       2.403  23.671  25.054  1.00  0.00      B    H  
ATOM   4074  O   HOH B1352      12.067  16.674  28.680  1.00  0.00      B    O  
ATOM   4075  H1  HOH B1352      12.859  17.106  29.081  1.00  0.00      B    H  
ATOM   4076  H2  HOH B1352      12.279  15.693  28.443  1.00  0.00      B    H  
ATOM   4077  O   HOH B1353      19.307  30.458   4.751  1.00  0.00      B    O  
ATOM   4078  H1  HOH B1353      20.104  29.875   4.645  1.00  0.00      B    H  
ATOM   4079  H2  HOH B1353      18.410  30.024   4.828  1.00  0.00      B    H  
ATOM   4080  O   HOH B1354      36.366  32.565  36.806  1.00  0.00      B    O  
ATOM   4081  H1  HOH B1354      35.493  32.374  37.186  1.00  0.00      B    H  
ATOM   4082  H2  HOH B1354      36.691  31.707  36.435  1.00  0.00      B    H  
ATOM   4083  O   HOH B1355      29.749   8.541  19.555  1.00  0.00      B    O  
ATOM   4084  H1  HOH B1355      30.308   7.737  19.443  1.00  0.00      B    H  
ATOM   4085  H2  HOH B1355      30.167   9.203  18.898  1.00  0.00      B    H  
ATOM   4086  O   HOH B1356      23.115   6.488   0.835  1.00  0.00      B    O  
ATOM   4087  H1  HOH B1356      23.270   5.492   0.920  1.00  0.00      B    H  
ATOM   4088  H2  HOH B1356      22.349   6.611   0.176  1.00  0.00      B    H  
ATOM   4089  O   HOH B1357      17.409   9.919  13.953  1.00  0.00      B    O  
ATOM   4090  H1  HOH B1357      17.290   9.120  13.330  1.00  0.00      B    H  
ATOM   4091  H2  HOH B1357      16.956   9.744  14.821  1.00  0.00      B    H  
ATOM   4092  O   HOH B1358      14.056   6.616  22.137  1.00  0.00      B    O  
ATOM   4093  H1  HOH B1358      13.758   6.020  21.385  1.00  0.00      B    H  
ATOM   4094  H2  HOH B1358      15.027   6.408  22.312  1.00  0.00      B    H  
ATOM   4095  O   HOH B1359      26.603   5.420   9.994  1.00  0.00      B    O  
ATOM   4096  H1  HOH B1359      25.566   5.416  10.028  1.00  0.00      B    H  
ATOM   4097  H2  HOH B1359      26.957   4.426   9.973  1.00  0.00      B    H  
ATOM   4098  O   HOH B1360      27.954  34.917  25.324  1.00  0.00      B    O  
ATOM   4099  H1  HOH B1360      28.476  34.078  25.330  1.00  0.00      B    H  
ATOM   4100  H2  HOH B1360      27.321  34.849  24.462  1.00  0.00      B    H  
ATOM   4101  O   HOH B1361      32.494  20.884   9.459  1.00  0.00      B    O  
ATOM   4102  H1  HOH B1361      31.640  21.317   9.819  1.00  0.00      B    H  
ATOM   4103  H2  HOH B1361      33.256  21.468   9.820  1.00  0.00      B    H  
ATOM   4104  O   HOH B1362      21.225  25.898  15.809  1.00  0.00      B    O  
ATOM   4105  H1  HOH B1362      21.652  25.092  16.279  1.00  0.00      B    H  
ATOM   4106  H2  HOH B1362      21.974  26.413  15.449  1.00  0.00      B    H  
ATOM   4107  O   HOH B1363      25.813  27.959  27.250  1.00  0.00      B    O  
ATOM   4108  H1  HOH B1363      25.099  28.748  27.299  1.00  0.00      B    H  
ATOM   4109  H2  HOH B1363      25.310  27.044  26.992  1.00  0.00      B    H  
ATOM   4110  O   HOH B1364       7.927  26.645  32.405  1.00  0.00      B    O  
ATOM   4111  H1  HOH B1364       7.694  25.692  32.099  1.00  0.00      B    H  
ATOM   4112  H2  HOH B1364       8.907  26.720  32.412  1.00  0.00      B    H  
ATOM   4113  O   HOH B1365      14.351  39.377  31.197  1.00  0.00      B    O  
ATOM   4114  H1  HOH B1365      14.398  38.648  30.473  1.00  0.00      B    H  
ATOM   4115  H2  HOH B1365      15.067  39.082  31.845  1.00  0.00      B    H  
ATOM   4116  O   HOH B1366      13.556  32.633   6.263  1.00  0.00      B    O  
ATOM   4117  H1  HOH B1366      14.348  32.123   6.650  1.00  0.00      B    H  
ATOM   4118  H2  HOH B1366      12.994  32.942   7.077  1.00  0.00      B    H  
ATOM   4119  O   HOH B1367      38.813  39.415  33.647  1.00  0.00      B    O  
ATOM   4120  H1  HOH B1367      38.309  38.553  33.758  1.00  0.00      B    H  
ATOM   4121  H2  HOH B1367      39.520  39.333  34.323  1.00  0.00      B    H  
ATOM   4122  O   HOH B1368      18.727  19.167  20.084  1.00  0.00      B    O  
ATOM   4123  H1  HOH B1368      17.824  19.569  19.795  1.00  0.00      B    H  
ATOM   4124  H2  HOH B1368      18.617  18.791  20.990  1.00  0.00      B    H  
ATOM   4125  O   HOH B1369       6.751  27.262  34.905  1.00  0.00      B    O  
ATOM   4126  H1  HOH B1369       7.187  26.998  34.008  1.00  0.00      B    H  
ATOM   4127  H2  HOH B1369       6.061  26.503  35.103  1.00  0.00      B    H  
ATOM   4128  O   HOH B1370       9.357  18.733  30.321  1.00  0.00      B    O  
ATOM   4129  H1  HOH B1370      10.105  18.701  31.005  1.00  0.00      B    H  
ATOM   4130  H2  HOH B1370       9.772  19.279  29.595  1.00  0.00      B    H  
ATOM   4131  O   HOH B1371      30.058  14.754  15.004  1.00  0.00      B    O  
ATOM   4132  H1  HOH B1371      30.209  14.032  14.313  1.00  0.00      B    H  
ATOM   4133  H2  HOH B1371      30.984  15.183  15.141  1.00  0.00      B    H  
ATOM   4134  O   HOH B1372       8.405  33.090   0.246  1.00  0.00      B    O  
ATOM   4135  H1  HOH B1372       9.312  32.830   0.664  1.00  0.00      B    H  
ATOM   4136  H2  HOH B1372       8.520  33.826  -0.402  1.00  0.00      B    H  
ATOM   4137  O   HOH B1373      25.454  15.351  21.507  1.00  0.00      B    O  
ATOM   4138  H1  HOH B1373      26.063  15.094  22.246  1.00  0.00      B    H  
ATOM   4139  H2  HOH B1373      25.913  15.176  20.624  1.00  0.00      B    H  
ATOM   4140  O   HOH B1374      33.564   5.009  29.329  1.00  0.00      B    O  
ATOM   4141  H1  HOH B1374      34.261   5.225  28.615  1.00  0.00      B    H  
ATOM   4142  H2  HOH B1374      33.992   5.035  30.269  1.00  0.00      B    H  
ATOM   4143  O   HOH B1375      15.020  10.925  33.130  1.00  0.00      B    O  
ATOM   4144  H1  HOH B1375      14.866  11.416  32.247  1.00  0.00      B    H  
ATOM   4145  H2  HOH B1375      15.393  11.547  33.842  1.00  0.00      B    H  
ATOM   4146  O   HOH B1376       2.352  37.983  17.492  1.00  0.00      B    O  
ATOM   4147  H1  HOH B1376       2.338  38.300  16.532  1.00  0.00      B    H  
ATOM   4148  H2  HOH B1376       2.660  36.968  17.462  1.00  0.00      B    H  
ATOM   4149  O   HOH B1377       2.486  17.857  28.996  1.00  0.00      B    O  
ATOM   4150  H1  HOH B1377       3.043  17.208  29.509  1.00  0.00      B    H  
ATOM   4151  H2  HOH B1377       1.945  18.344  29.750  1.00  0.00      B    H  
ATOM   4152  O   HOH B1378       6.908   7.234  36.353  1.00  0.00      B    O  
ATOM   4153  H1  HOH B1378       7.620   7.698  35.832  1.00  0.00      B    H  
ATOM   4154  H2  HOH B1378       6.216   7.928  36.588  1.00  0.00      B    H  
ATOM   4155  O   HOH B1379      17.986  11.136  27.980  1.00  0.00      B    O  
ATOM   4156  H1  HOH B1379      18.532  10.278  27.944  1.00  0.00      B    H  
ATOM   4157  H2  HOH B1379      17.305  11.022  28.702  1.00  0.00      B    H  
ATOM   4158  O   HOH B1380      29.667  34.523   1.358  1.00  0.00      B    O  
ATOM   4159  H1  HOH B1380      29.159  35.095   1.992  1.00  0.00      B    H  
ATOM   4160  H2  HOH B1380      29.991  35.133   0.591  1.00  0.00      B    H  
ATOM   4161  O   HOH B1381      23.841  31.657  32.170  1.00  0.00      B    O  
ATOM   4162  H1  HOH B1381      22.951  31.375  31.804  1.00  0.00      B    H  
ATOM   4163  H2  HOH B1381      24.000  32.615  32.020  1.00  0.00      B    H  
ATOM   4164  O   HOH B1382      34.640   3.989   7.539  1.00  0.00      B    O  
ATOM   4165  H1  HOH B1382      34.675   4.994   7.840  1.00  0.00      B    H  
ATOM   4166  H2  HOH B1382      33.863   3.954   6.897  1.00  0.00      B    H  
ATOM   4167  O   HOH B1383       3.803  11.100  20.477  1.00  0.00      B    O  
ATOM   4168  H1  HOH B1383       4.116  12.066  20.426  1.00  0.00      B    H  
ATOM   4169  H2  HOH B1383       4.130  10.693  21.323  1.00  0.00      B    H  
ATOM   4170  O   HOH B1384      10.340  21.009  24.244  1.00  0.00      B    O  
ATOM   4171  H1  HOH B1384      10.683  20.057  24.015  1.00  0.00      B    H  
ATOM   4172  H2  HOH B1384       9.508  20.815  24.867  1.00  0.00      B    H  
ATOM   4173  O   HOH B1385      29.211   2.468  22.733  1.00  0.00      B    O  
ATOM   4174  H1  HOH B1385      28.744   2.821  23.605  1.00  0.00      B    H  
ATOM   4175  H2  HOH B1385      28.768   1.556  22.578  1.00  0.00      B    H  
ATOM   4176  O   HOH B1386       9.482  19.167   9.138  1.00  0.00      B    O  
ATOM   4177  H1  HOH B1386      10.194  19.656   8.554  1.00  0.00      B    H  
ATOM   4178  H2  HOH B1386       9.938  18.317   9.455  1.00  0.00      B    H  
ATOM   4179  O   HOH B1387       4.128   2.696  34.708  1.00  0.00      B    O  
ATOM   4180  H1  HOH B1387       3.881   3.090  35.624  1.00  0.00      B    H  
ATOM   4181  H2  HOH B1387       3.782   3.335  34.038  1.00  0.00      B    H  
ATOM   4182  O   HOH B1388       4.553   7.216  19.637  1.00  0.00      B    O  
ATOM   4183  H1  HOH B1388       4.610   8.023  19.048  1.00  0.00      B    H  
ATOM   4184  H2  HOH B1388       5.323   6.578  19.536  1.00  0.00      B    H  
ATOM   4185  O   HOH B1389      16.643   7.580  20.218  1.00  0.00      B    O  
ATOM   4186  H1  HOH B1389      16.411   6.575  20.052  1.00  0.00      B    H  
ATOM   4187  H2  HOH B1389      17.712   7.577  20.320  1.00  0.00      B    H  
ATOM   4188  O   HOH B1390      21.804  19.059   3.078  1.00  0.00      B    O  
ATOM   4189  H1  HOH B1390      22.134  19.993   3.103  1.00  0.00      B    H  
ATOM   4190  H2  HOH B1390      21.152  19.034   3.872  1.00  0.00      B    H  
ATOM   4191  O   HOH B1391      33.282  28.044  19.288  1.00  0.00      B    O  
ATOM   4192  H1  HOH B1391      33.778  28.201  18.368  1.00  0.00      B    H  
ATOM   4193  H2  HOH B1391      33.124  28.902  19.803  1.00  0.00      B    H  
ATOM   4194  O   HOH B1392       7.469   8.523  20.394  1.00  0.00      B    O  
ATOM   4195  H1  HOH B1392       7.505   9.063  19.504  1.00  0.00      B    H  
ATOM   4196  H2  HOH B1392       7.115   7.550  20.154  1.00  0.00      B    H  
ATOM   4197  O   HOH B1393      25.214  16.629  26.160  1.00  0.00      B    O  
ATOM   4198  H1  HOH B1393      25.236  16.551  25.130  1.00  0.00      B    H  
ATOM   4199  H2  HOH B1393      26.118  17.002  26.463  1.00  0.00      B    H  
ATOM   4200  O   HOH B1394      16.920  23.694   1.873  1.00  0.00      B    O  
ATOM   4201  H1  HOH B1394      17.264  22.927   1.325  1.00  0.00      B    H  
ATOM   4202  H2  HOH B1394      16.295  24.245   1.291  1.00  0.00      B    H  
ATOM   4203  O   HOH B1395      15.545  13.688   5.063  1.00  0.00      B    O  
ATOM   4204  H1  HOH B1395      15.003  13.126   4.410  1.00  0.00      B    H  
ATOM   4205  H2  HOH B1395      15.921  13.062   5.764  1.00  0.00      B    H  
ATOM   4206  O   HOH B1396      14.364   8.312  15.623  1.00  0.00      B    O  
ATOM   4207  H1  HOH B1396      13.697   8.126  16.327  1.00  0.00      B    H  
ATOM   4208  H2  HOH B1396      15.021   8.985  16.067  1.00  0.00      B    H  
ATOM   4209  O   HOH B1397      24.701   9.805  14.759  1.00  0.00      B    O  
ATOM   4210  H1  HOH B1397      25.245  10.650  14.928  1.00  0.00      B    H  
ATOM   4211  H2  HOH B1397      23.784   9.854  15.185  1.00  0.00      B    H  
ATOM   4212  O   HOH B1398      15.059  25.008  31.624  1.00  0.00      B    O  
ATOM   4213  H1  HOH B1398      14.223  25.543  31.289  1.00  0.00      B    H  
ATOM   4214  H2  HOH B1398      14.864  24.385  32.340  1.00  0.00      B    H  
ATOM   4215  O   HOH B1399      26.688  34.642  22.887  1.00  0.00      B    O  
ATOM   4216  H1  HOH B1399      27.378  34.426  22.191  1.00  0.00      B    H  
ATOM   4217  H2  HOH B1399      26.022  35.172  22.425  1.00  0.00      B    H  
ATOM   4218  O   HOH B1400       5.175  37.056  22.995  1.00  0.00      B    O  
ATOM   4219  H1  HOH B1400       4.458  37.672  23.327  1.00  0.00      B    H  
ATOM   4220  H2  HOH B1400       5.133  36.258  23.574  1.00  0.00      B    H  
ATOM   4221  O   HOH B1401      24.387  11.317   4.497  1.00  0.00      B    O  
ATOM   4222  H1  HOH B1401      23.719  10.686   4.864  1.00  0.00      B    H  
ATOM   4223  H2  HOH B1401      24.047  12.270   4.551  1.00  0.00      B    H  
ATOM   4224  O   HOH B1402      18.897  23.110  37.642  1.00  0.00      B    O  
ATOM   4225  H1  HOH B1402      18.707  24.123  37.821  1.00  0.00      B    H  
ATOM   4226  H2  HOH B1402      18.305  22.508  38.232  1.00  0.00      B    H  
ATOM   4227  O   HOH B1403      15.015  32.202  28.469  1.00  0.00      B    O  
ATOM   4228  H1  HOH B1403      15.769  31.560  28.835  1.00  0.00      B    H  
ATOM   4229  H2  HOH B1403      14.222  32.151  29.163  1.00  0.00      B    H  
ATOM   4230  O   HOH B1404      33.814   3.895  -0.068  1.00  0.00      B    O  
ATOM   4231  H1  HOH B1404      32.983   3.460   0.318  1.00  0.00      B    H  
ATOM   4232  H2  HOH B1404      34.239   4.263   0.754  1.00  0.00      B    H  
ATOM   4233  O   HOH B1405      36.889  26.855  28.254  1.00  0.00      B    O  
ATOM   4234  H1  HOH B1405      36.839  26.820  27.238  1.00  0.00      B    H  
ATOM   4235  H2  HOH B1405      35.921  26.866  28.539  1.00  0.00      B    H  
ATOM   4236  O   HOH B1406      17.138  18.156  10.053  1.00  0.00      B    O  
ATOM   4237  H1  HOH B1406      17.114  17.747  10.968  1.00  0.00      B    H  
ATOM   4238  H2  HOH B1406      16.330  17.790   9.512  1.00  0.00      B    H  
ATOM   4239  O   HOH B1407      28.251  10.583  36.758  1.00  0.00      B    O  
ATOM   4240  H1  HOH B1407      27.309  10.239  36.855  1.00  0.00      B    H  
ATOM   4241  H2  HOH B1407      28.183  11.579  36.817  1.00  0.00      B    H  
ATOM   4242  O   HOH B1408      31.676  28.593  12.654  1.00  0.00      B    O  
ATOM   4243  H1  HOH B1408      32.004  29.429  13.113  1.00  0.00      B    H  
ATOM   4244  H2  HOH B1408      32.138  27.860  13.136  1.00  0.00      B    H  
ATOM   4245  O   HOH B1409      21.814  36.849  33.425  1.00  0.00      B    O  
ATOM   4246  H1  HOH B1409      21.263  37.380  34.084  1.00  0.00      B    H  
ATOM   4247  H2  HOH B1409      21.266  35.921  33.334  1.00  0.00      B    H  
ATOM   4248  O   HOH B1410       6.966  17.981  16.729  1.00  0.00      B    O  
ATOM   4249  H1  HOH B1410       6.417  17.120  16.523  1.00  0.00      B    H  
ATOM   4250  H2  HOH B1410       7.939  17.818  16.382  1.00  0.00      B    H  
ATOM   4251  O   HOH B1411      10.317  35.315  34.540  1.00  0.00      B    O  
ATOM   4252  H1  HOH B1411      10.066  34.544  33.874  1.00  0.00      B    H  
ATOM   4253  H2  HOH B1411      10.966  35.921  34.010  1.00  0.00      B    H  
ATOM   4254  O   HOH B1412      32.475  26.904  15.209  1.00  0.00      B    O  
ATOM   4255  H1  HOH B1412      32.162  27.720  15.745  1.00  0.00      B    H  
ATOM   4256  H2  HOH B1412      33.396  26.669  15.541  1.00  0.00      B    H  
ATOM   4257  O   HOH B1413      30.780  28.247  22.423  1.00  0.00      B    O  
ATOM   4258  H1  HOH B1413      30.619  27.810  21.582  1.00  0.00      B    H  
ATOM   4259  H2  HOH B1413      29.937  28.810  22.535  1.00  0.00      B    H  
ATOM   4260  O   HOH B1414      20.986  16.151  29.278  1.00  0.00      B    O  
ATOM   4261  H1  HOH B1414      21.603  15.325  29.370  1.00  0.00      B    H  
ATOM   4262  H2  HOH B1414      20.528  16.099  28.339  1.00  0.00      B    H  
ATOM   4263  O   HOH B1415       3.900   1.489  11.089  1.00  0.00      B    O  
ATOM   4264  H1  HOH B1415       4.784   1.713  10.662  1.00  0.00      B    H  
ATOM   4265  H2  HOH B1415       4.142   1.315  12.090  1.00  0.00      B    H  
ATOM   4266  O   HOH B1416      29.154  31.901  21.811  1.00  0.00      B    O  
ATOM   4267  H1  HOH B1416      28.647  32.353  21.045  1.00  0.00      B    H  
ATOM   4268  H2  HOH B1416      28.905  30.883  21.890  1.00  0.00      B    H  
ATOM   4269  O   HOH B1417      27.638   7.750  21.938  1.00  0.00      B    O  
ATOM   4270  H1  HOH B1417      27.994   7.283  22.780  1.00  0.00      B    H  
ATOM   4271  H2  HOH B1417      28.215   7.541  21.156  1.00  0.00      B    H  
ATOM   4272  O   HOH B1418      22.179  11.329   7.635  1.00  0.00      B    O  
ATOM   4273  H1  HOH B1418      22.092  11.124   8.617  1.00  0.00      B    H  
ATOM   4274  H2  HOH B1418      21.447  10.920   7.134  1.00  0.00      B    H  
ATOM   4275  O   HOH B1419      36.070   7.610   2.160  1.00  0.00      B    O  
ATOM   4276  H1  HOH B1419      35.836   8.082   1.285  1.00  0.00      B    H  
ATOM   4277  H2  HOH B1419      35.681   6.627   2.118  1.00  0.00      B    H  
ATOM   4278  O   HOH B1420      17.625   6.492   3.139  1.00  0.00      B    O  
ATOM   4279  H1  HOH B1420      18.277   7.230   3.423  1.00  0.00      B    H  
ATOM   4280  H2  HOH B1420      16.730   6.702   3.612  1.00  0.00      B    H  
ATOM   4281  O   HOH B1421      26.848  21.539   8.665  1.00  0.00      B    O  
ATOM   4282  H1  HOH B1421      27.805  21.776   8.497  1.00  0.00      B    H  
ATOM   4283  H2  HOH B1421      26.802  21.159   9.572  1.00  0.00      B    H  
ATOM   4284  O   HOH B1422      15.624   5.180   7.716  1.00  0.00      B    O  
ATOM   4285  H1  HOH B1422      16.470   4.855   7.287  1.00  0.00      B    H  
ATOM   4286  H2  HOH B1422      14.839   4.716   7.230  1.00  0.00      B    H  
ATOM   4287  O   HOH B1423       9.041   1.507  37.681  1.00  0.00      B    O  
ATOM   4288  H1  HOH B1423       9.444   1.310  38.578  1.00  0.00      B    H  
ATOM   4289  H2  HOH B1423       8.031   1.575  37.831  1.00  0.00      B    H  
ATOM   4290  O   HOH B1424      38.028  28.092  18.988  1.00  0.00      B    O  
ATOM   4291  H1  HOH B1424      38.458  27.524  19.719  1.00  0.00      B    H  
ATOM   4292  H2  HOH B1424      38.362  27.674  18.132  1.00  0.00      B    H  
ATOM   4293  O   HOH B1425      30.622  14.139   8.597  1.00  0.00      B    O  
ATOM   4294  H1  HOH B1425      30.855  14.141   9.599  1.00  0.00      B    H  
ATOM   4295  H2  HOH B1425      29.620  13.859   8.569  1.00  0.00      B    H  
ATOM   4296  O   HOH B1426      15.176  27.020   3.244  1.00  0.00      B    O  
ATOM   4297  H1  HOH B1426      14.246  27.344   3.443  1.00  0.00      B    H  
ATOM   4298  H2  HOH B1426      15.214  26.030   3.521  1.00  0.00      B    H  
ATOM   4299  O   HOH B1427       9.456  10.090  37.471  1.00  0.00      B    O  
ATOM   4300  H1  HOH B1427       9.475   9.686  38.401  1.00  0.00      B    H  
ATOM   4301  H2  HOH B1427      10.405  10.329  37.115  1.00  0.00      B    H  
ATOM   4302  O   HOH B1428      21.093  19.693  11.689  1.00  0.00      B    O  
ATOM   4303  H1  HOH B1428      21.685  18.871  11.511  1.00  0.00      B    H  
ATOM   4304  H2  HOH B1428      21.617  20.293  12.330  1.00  0.00      B    H  
ATOM   4305  O   HOH B1429      33.680  32.117  32.285  1.00  0.00      B    O  
ATOM   4306  H1  HOH B1429      32.807  32.264  31.895  1.00  0.00      B    H  
ATOM   4307  H2  HOH B1429      33.651  32.639  33.178  1.00  0.00      B    H  
ATOM   4308  O   HOH B1430      13.632  32.757  18.933  1.00  0.00      B    O  
ATOM   4309  H1  HOH B1430      13.268  31.981  19.454  1.00  0.00      B    H  
ATOM   4310  H2  HOH B1430      12.966  33.011  18.232  1.00  0.00      B    H  
ATOM   4311  O   HOH B1431       7.436   8.238  25.104  1.00  0.00      B    O  
ATOM   4312  H1  HOH B1431       7.133   8.709  24.254  1.00  0.00      B    H  
ATOM   4313  H2  HOH B1431       8.442   7.982  25.069  1.00  0.00      B    H  
ATOM   4314  O   HOH B1432      28.794  28.989  34.780  1.00  0.00      B    O  
ATOM   4315  H1  HOH B1432      28.922  29.543  33.960  1.00  0.00      B    H  
ATOM   4316  H2  HOH B1432      29.137  29.515  35.610  1.00  0.00      B    H  
ATOM   4317  O   HOH B1433      26.264  10.008  29.592  1.00  0.00      B    O  
ATOM   4318  H1  HOH B1433      26.469   9.574  30.462  1.00  0.00      B    H  
ATOM   4319  H2  HOH B1433      26.782   9.472  28.902  1.00  0.00      B    H  
ATOM   4320  O   HOH B1434      32.574  16.289  15.651  1.00  0.00      B    O  
ATOM   4321  H1  HOH B1434      33.376  15.782  15.278  1.00  0.00      B    H  
ATOM   4322  H2  HOH B1434      32.880  16.633  16.531  1.00  0.00      B    H  
ATOM   4323  O   HOH B1435       1.063   8.086  28.566  1.00  0.00      B    O  
ATOM   4324  H1  HOH B1435       0.071   8.014  28.912  1.00  0.00      B    H  
ATOM   4325  H2  HOH B1435       1.536   7.200  28.836  1.00  0.00      B    H  
ATOM   4326  O   HOH B1436       4.220  33.596   8.119  1.00  0.00      B    O  
ATOM   4327  H1  HOH B1436       4.149  33.411   9.089  1.00  0.00      B    H  
ATOM   4328  H2  HOH B1436       4.009  32.776   7.532  1.00  0.00      B    H  
ATOM   4329  O   HOH B1437       8.924  13.507  34.465  1.00  0.00      B    O  
ATOM   4330  H1  HOH B1437       9.188  13.092  33.531  1.00  0.00      B    H  
ATOM   4331  H2  HOH B1437       9.842  13.666  34.870  1.00  0.00      B    H  
ATOM   4332  O   HOH B1438       7.343  29.519   8.352  1.00  0.00      B    O  
ATOM   4333  H1  HOH B1438       7.391  28.885   9.182  1.00  0.00      B    H  
ATOM   4334  H2  HOH B1438       8.181  30.089   8.361  1.00  0.00      B    H  
ATOM   4335  O   HOH B1439      26.019  38.523  14.590  1.00  0.00      B    O  
ATOM   4336  H1  HOH B1439      26.994  38.193  14.653  1.00  0.00      B    H  
ATOM   4337  H2  HOH B1439      25.963  39.479  14.160  1.00  0.00      B    H  
ATOM   4338  O   HOH B1440      38.540  17.813   5.190  1.00  0.00      B    O  
ATOM   4339  H1  HOH B1440      39.439  17.387   5.147  1.00  0.00      B    H  
ATOM   4340  H2  HOH B1440      38.537  18.484   5.891  1.00  0.00      B    H  
ATOM   4341  O   HOH B1441      -0.176  33.677   4.537  1.00  0.00      B    O  
ATOM   4342  H1  HOH B1441      -0.140  33.247   5.457  1.00  0.00      B    H  
ATOM   4343  H2  HOH B1441       0.782  33.818   4.268  1.00  0.00      B    H  
ATOM   4344  O   HOH B1442      31.393  28.269  31.126  1.00  0.00      B    O  
ATOM   4345  H1  HOH B1442      32.337  27.897  31.268  1.00  0.00      B    H  
ATOM   4346  H2  HOH B1442      31.474  28.888  30.386  1.00  0.00      B    H  
ATOM   4347  O   HOH B1443      10.254   5.346  33.005  1.00  0.00      B    O  
ATOM   4348  H1  HOH B1443      10.835   5.321  32.127  1.00  0.00      B    H  
ATOM   4349  H2  HOH B1443      10.714   5.919  33.695  1.00  0.00      B    H  
ATOM   4350  O   HOH B1444       1.275   3.286  35.141  1.00  0.00      B    O  
ATOM   4351  H1  HOH B1444       1.224   3.275  34.140  1.00  0.00      B    H  
ATOM   4352  H2  HOH B1444       0.386   3.665  35.456  1.00  0.00      B    H  
ATOM   4353  O   HOH B1445       8.706  26.051  29.182  1.00  0.00      B    O  
ATOM   4354  H1  HOH B1445       8.461  25.464  28.406  1.00  0.00      B    H  
ATOM   4355  H2  HOH B1445       9.614  25.851  29.543  1.00  0.00      B    H  
ATOM   4356  O   HOH B1446      36.745   6.530   6.419  1.00  0.00      B    O  
ATOM   4357  H1  HOH B1446      36.207   7.250   6.035  1.00  0.00      B    H  
ATOM   4358  H2  HOH B1446      37.020   6.723   7.386  1.00  0.00      B    H  
ATOM   4359  O   HOH B1447      10.670  30.733  23.502  1.00  0.00      B    O  
ATOM   4360  H1  HOH B1447      10.249  31.454  24.035  1.00  0.00      B    H  
ATOM   4361  H2  HOH B1447      11.115  30.070  24.137  1.00  0.00      B    H  
ATOM   4362  O   HOH B1448      38.355   6.019   2.734  1.00  0.00      B    O  
ATOM   4363  H1  HOH B1448      38.000   5.512   3.598  1.00  0.00      B    H  
ATOM   4364  H2  HOH B1448      37.573   6.338   2.185  1.00  0.00      B    H  
ATOM   4365  O   HOH B1449       6.201  36.525  18.950  1.00  0.00      B    O  
ATOM   4366  H1  HOH B1449       5.421  36.072  19.427  1.00  0.00      B    H  
ATOM   4367  H2  HOH B1449       6.920  35.858  18.751  1.00  0.00      B    H  
ATOM   4368  O   HOH B1450       4.928  32.153   2.334  1.00  0.00      B    O  
ATOM   4369  H1  HOH B1450       5.571  31.420   2.271  1.00  0.00      B    H  
ATOM   4370  H2  HOH B1450       5.144  32.777   1.603  1.00  0.00      B    H  
ATOM   4371  O   HOH B1451       9.042  16.166  29.016  1.00  0.00      B    O  
ATOM   4372  H1  HOH B1451       9.516  15.563  29.727  1.00  0.00      B    H  
ATOM   4373  H2  HOH B1451       9.160  17.176  29.287  1.00  0.00      B    H  
ATOM   4374  O   HOH B1452      12.774  29.122  29.177  1.00  0.00      B    O  
ATOM   4375  H1  HOH B1452      13.030  29.404  28.258  1.00  0.00      B    H  
ATOM   4376  H2  HOH B1452      12.647  29.899  29.731  1.00  0.00      B    H  
ATOM   4377  O   HOH B1453      19.047   0.469   7.591  1.00  0.00      B    O  
ATOM   4378  H1  HOH B1453      19.884   0.188   8.062  1.00  0.00      B    H  
ATOM   4379  H2  HOH B1453      18.679  -0.417   7.276  1.00  0.00      B    H  
ATOM   4380  O   HOH B1454       8.709  14.063  12.809  1.00  0.00      B    O  
ATOM   4381  H1  HOH B1454       8.462  13.980  11.849  1.00  0.00      B    H  
ATOM   4382  H2  HOH B1454       9.261  13.284  13.094  1.00  0.00      B    H  
ATOM   4383  O   HOH B1455       7.481  31.125  33.821  1.00  0.00      B    O  
ATOM   4384  H1  HOH B1455       7.213  31.405  34.757  1.00  0.00      B    H  
ATOM   4385  H2  HOH B1455       8.480  31.087  33.781  1.00  0.00      B    H  
ATOM   4386  O   HOH B1456      36.371   2.827  22.736  1.00  0.00      B    O  
ATOM   4387  H1  HOH B1456      36.141   3.754  23.177  1.00  0.00      B    H  
ATOM   4388  H2  HOH B1456      37.037   3.025  21.979  1.00  0.00      B    H  
ATOM   4389  O   HOH B1457      38.744  35.966  16.598  1.00  0.00      B    O  
ATOM   4390  H1  HOH B1457      39.330  36.393  15.956  1.00  0.00      B    H  
ATOM   4391  H2  HOH B1457      38.380  35.180  16.171  1.00  0.00      B    H  
ATOM   4392  O   HOH B1458       2.394  32.880  34.467  1.00  0.00      B    O  
ATOM   4393  H1  HOH B1458       1.943  32.469  35.296  1.00  0.00      B    H  
ATOM   4394  H2  HOH B1458       2.698  33.819  34.694  1.00  0.00      B    H  
ATOM   4395  O   HOH B1459      26.627  36.406  29.116  1.00  0.00      B    O  
ATOM   4396  H1  HOH B1459      27.645  36.349  29.022  1.00  0.00      B    H  
ATOM   4397  H2  HOH B1459      26.229  35.480  28.837  1.00  0.00      B    H  
ATOM   4398  O   HOH B1460      27.510  19.705  28.641  1.00  0.00      B    O  
ATOM   4399  H1  HOH B1460      26.517  19.420  28.650  1.00  0.00      B    H  
ATOM   4400  H2  HOH B1460      27.415  20.573  28.120  1.00  0.00      B    H  
ATOM   4401  O   HOH B1461      26.614  37.184   5.541  1.00  0.00      B    O  
ATOM   4402  H1  HOH B1461      27.150  37.565   6.314  1.00  0.00      B    H  
ATOM   4403  H2  HOH B1461      25.925  36.535   5.881  1.00  0.00      B    H  
ATOM   4404  O   HOH B1462      28.547   9.823  13.430  1.00  0.00      B    O  
ATOM   4405  H1  HOH B1462      28.448   9.568  12.440  1.00  0.00      B    H  
ATOM   4406  H2  HOH B1462      29.388   9.396  13.823  1.00  0.00      B    H  
ATOM   4407  O   HOH B1463      31.449   2.698   0.393  1.00  0.00      B    O  
ATOM   4408  H1  HOH B1463      30.489   2.847   0.252  1.00  0.00      B    H  
ATOM   4409  H2  HOH B1463      31.701   1.720   0.014  1.00  0.00      B    H  
ATOM   4410  O   HOH B1464      34.715  36.054  21.151  1.00  0.00      B    O  
ATOM   4411  H1  HOH B1464      35.420  35.357  21.544  1.00  0.00      B    H  
ATOM   4412  H2  HOH B1464      35.074  36.971  21.302  1.00  0.00      B    H  
ATOM   4413  O   HOH B1465      23.216  24.307  19.358  1.00  0.00      B    O  
ATOM   4414  H1  HOH B1465      22.499  24.201  20.064  1.00  0.00      B    H  
ATOM   4415  H2  HOH B1465      24.095  23.845  19.724  1.00  0.00      B    H  
ATOM   4416  O   HOH B1466       9.769  17.992  25.633  1.00  0.00      B    O  
ATOM   4417  H1  HOH B1466       8.754  18.056  25.242  1.00  0.00      B    H  
ATOM   4418  H2  HOH B1466      10.063  17.034  25.460  1.00  0.00      B    H  
ATOM   4419  O   HOH B1467      19.960   9.028   6.722  1.00  0.00      B    O  
ATOM   4420  H1  HOH B1467      20.717   8.580   6.227  1.00  0.00      B    H  
ATOM   4421  H2  HOH B1467      19.071   8.866   6.260  1.00  0.00      B    H  
ATOM   4422  O   HOH B1468      13.207  34.675   1.835  1.00  0.00      B    O  
ATOM   4423  H1  HOH B1468      13.151  35.520   1.264  1.00  0.00      B    H  
ATOM   4424  H2  HOH B1468      13.647  33.934   1.259  1.00  0.00      B    H  
ATOM   4425  O   HOH B1469      32.896  18.255   9.324  1.00  0.00      B    O  
ATOM   4426  H1  HOH B1469      32.846  19.262   9.342  1.00  0.00      B    H  
ATOM   4427  H2  HOH B1469      32.370  17.957   8.486  1.00  0.00      B    H  
ATOM   4428  O   HOH B1470      33.533  25.966  31.179  1.00  0.00      B    O  
ATOM   4429  H1  HOH B1470      34.178  25.241  30.978  1.00  0.00      B    H  
ATOM   4430  H2  HOH B1470      33.523  26.204  32.185  1.00  0.00      B    H  
ATOM   4431  O   HOH B1471      19.651  22.104   2.029  1.00  0.00      B    O  
ATOM   4432  H1  HOH B1471      20.174  21.675   2.756  1.00  0.00      B    H  
ATOM   4433  H2  HOH B1471      18.981  22.781   2.332  1.00  0.00      B    H  
ATOM   4434  O   HOH B1472       7.014  21.323  31.477  1.00  0.00      B    O  
ATOM   4435  H1  HOH B1472       6.447  22.113  31.131  1.00  0.00      B    H  
ATOM   4436  H2  HOH B1472       6.369  20.650  31.828  1.00  0.00      B    H  
ATOM   4437  O   HOH B1473      26.868   2.817   9.998  1.00  0.00      B    O  
ATOM   4438  H1  HOH B1473      27.397   2.167   9.459  1.00  0.00      B    H  
ATOM   4439  H2  HOH B1473      26.153   2.321  10.518  1.00  0.00      B    H  
ATOM   4440  O   HOH B1474      22.534  38.294  30.944  1.00  0.00      B    O  
ATOM   4441  H1  HOH B1474      22.274  37.480  30.367  1.00  0.00      B    H  
ATOM   4442  H2  HOH B1474      22.375  37.921  31.899  1.00  0.00      B    H  
ATOM   4443  O   HOH B1475       2.151   3.015  26.352  1.00  0.00      B    O  
ATOM   4444  H1  HOH B1475       2.687   2.826  27.179  1.00  0.00      B    H  
ATOM   4445  H2  HOH B1475       1.292   3.438  26.686  1.00  0.00      B    H  
ATOM   4446  O   HOH B1476       1.191   0.168  22.051  1.00  0.00      B    O  
ATOM   4447  H1  HOH B1476       0.323   0.459  21.628  1.00  0.00      B    H  
ATOM   4448  H2  HOH B1476       1.791  -0.171  21.255  1.00  0.00      B    H  
ATOM   4449  O   HOH B1477      12.595   1.121   8.344  1.00  0.00      B    O  
ATOM   4450  H1  HOH B1477      12.938   1.899   7.793  1.00  0.00      B    H  
ATOM   4451  H2  HOH B1477      12.378   0.392   7.666  1.00  0.00      B    H  
ATOM   4452  O   HOH B1478      27.708  13.167   8.934  1.00  0.00      B    O  
ATOM   4453  H1  HOH B1478      27.418  12.707   8.150  1.00  0.00      B    H  
ATOM   4454  H2  HOH B1478      27.023  13.919   9.198  1.00  0.00      B    H  
ATOM   4455  O   HOH B1479       0.388   7.159  32.280  1.00  0.00      B    O  
ATOM   4456  H1  HOH B1479       0.304   6.397  32.862  1.00  0.00      B    H  
ATOM   4457  H2  HOH B1479       1.406   7.390  32.257  1.00  0.00      B    H  
ATOM   4458  O   HOH B1480       8.316  12.794  25.932  1.00  0.00      B    O  
ATOM   4459  H1  HOH B1480       8.686  12.112  25.251  1.00  0.00      B    H  
ATOM   4460  H2  HOH B1480       8.459  12.411  26.868  1.00  0.00      B    H  
ATOM   4461  O   HOH B1481       4.741  33.518  28.613  1.00  0.00      B    O  
ATOM   4462  H1  HOH B1481       5.100  34.487  28.420  1.00  0.00      B    H  
ATOM   4463  H2  HOH B1481       5.379  32.948  28.078  1.00  0.00      B    H  
ATOM   4464  O   HOH B1482       6.754  11.682   5.411  1.00  0.00      B    O  
ATOM   4465  H1  HOH B1482       6.512  11.845   6.398  1.00  0.00      B    H  
ATOM   4466  H2  HOH B1482       6.117  12.121   4.779  1.00  0.00      B    H  
ATOM   4467  O   HOH B1483      31.112  23.323  14.980  1.00  0.00      B    O  
ATOM   4468  H1  HOH B1483      30.885  24.198  14.491  1.00  0.00      B    H  
ATOM   4469  H2  HOH B1483      32.093  23.341  15.024  1.00  0.00      B    H  
ATOM   4470  O   HOH B1484      30.035  18.298  17.235  1.00  0.00      B    O  
ATOM   4471  H1  HOH B1484      30.434  19.000  17.901  1.00  0.00      B    H  
ATOM   4472  H2  HOH B1484      30.799  18.203  16.554  1.00  0.00      B    H  
ATOM   4473  O   HOH B1485      28.579   4.383   2.329  1.00  0.00      B    O  
ATOM   4474  H1  HOH B1485      29.390   4.184   2.859  1.00  0.00      B    H  
ATOM   4475  H2  HOH B1485      28.484   3.660   1.599  1.00  0.00      B    H  
ATOM   4476  O   HOH B1486      37.872  34.027  29.807  1.00  0.00      B    O  
ATOM   4477  H1  HOH B1486      38.817  34.003  29.490  1.00  0.00      B    H  
ATOM   4478  H2  HOH B1486      37.340  33.291  29.461  1.00  0.00      B    H  
ATOM   4479  O   HOH B1487       4.526  10.495  23.205  1.00  0.00      B    O  
ATOM   4480  H1  HOH B1487       3.857   9.725  23.173  1.00  0.00      B    H  
ATOM   4481  H2  HOH B1487       4.151  11.238  23.786  1.00  0.00      B    H  
ATOM   4482  O   HOH B1488       6.366  14.679  13.997  1.00  0.00      B    O  
ATOM   4483  H1  HOH B1488       6.187  13.650  13.933  1.00  0.00      B    H  
ATOM   4484  H2  HOH B1488       7.291  14.925  13.596  1.00  0.00      B    H  
ATOM   4485  O   HOH B1489      25.276  32.230  23.581  1.00  0.00      B    O  
ATOM   4486  H1  HOH B1489      25.839  31.947  24.346  1.00  0.00      B    H  
ATOM   4487  H2  HOH B1489      25.651  33.183  23.352  1.00  0.00      B    H  
ATOM   4488  O   HOH B1490      15.078  37.610  28.934  1.00  0.00      B    O  
ATOM   4489  H1  HOH B1490      14.920  38.254  28.150  1.00  0.00      B    H  
ATOM   4490  H2  HOH B1490      15.856  36.914  28.728  1.00  0.00      B    H  
ATOM   4491  O   HOH B1491      30.592  38.756  32.441  1.00  0.00      B    O  
ATOM   4492  H1  HOH B1491      29.714  38.478  32.006  1.00  0.00      B    H  
ATOM   4493  H2  HOH B1491      31.075  39.482  31.833  1.00  0.00      B    H  
ATOM   4494  O   HOH B1492      19.840  37.355  13.576  1.00  0.00      B    O  
ATOM   4495  H1  HOH B1492      19.333  38.216  13.790  1.00  0.00      B    H  
ATOM   4496  H2  HOH B1492      19.566  36.728  14.366  1.00  0.00      B    H  
ATOM   4497  O   HOH B1493      25.222  38.164  27.441  1.00  0.00      B    O  
ATOM   4498  H1  HOH B1493      24.777  38.962  27.907  1.00  0.00      B    H  
ATOM   4499  H2  HOH B1493      25.744  37.711  28.165  1.00  0.00      B    H  
ATOM   4500  O   HOH B1494      27.233  23.626  13.118  1.00  0.00      B    O  
ATOM   4501  H1  HOH B1494      27.479  24.359  12.502  1.00  0.00      B    H  
ATOM   4502  H2  HOH B1494      26.549  23.093  12.646  1.00  0.00      B    H  
ATOM   4503  O   HOH B1495       0.823   0.770   2.304  1.00  0.00      B    O  
ATOM   4504  H1  HOH B1495       1.450   1.569   2.661  1.00  0.00      B    H  
ATOM   4505  H2  HOH B1495       0.892   0.007   2.985  1.00  0.00      B    H  
ATOM   4506  O   HOH B1496       2.091  32.068  25.664  1.00  0.00      B    O  
ATOM   4507  H1  HOH B1496       1.782  33.056  25.726  1.00  0.00      B    H  
ATOM   4508  H2  HOH B1496       2.369  32.000  24.666  1.00  0.00      B    H  
ATOM   4509  O   HOH B1497      22.230  36.239  29.148  1.00  0.00      B    O  
ATOM   4510  H1  HOH B1497      21.720  36.226  28.248  1.00  0.00      B    H  
ATOM   4511  H2  HOH B1497      22.577  35.338  29.410  1.00  0.00      B    H  
ATOM   4512  O   HOH B1498      35.548  29.119  36.553  1.00  0.00      B    O  
ATOM   4513  H1  HOH B1498      34.554  28.911  36.356  1.00  0.00      B    H  
ATOM   4514  H2  HOH B1498      35.677  28.835  37.501  1.00  0.00      B    H  
ATOM   4515  O   HOH B1499      28.987  33.881  30.602  1.00  0.00      B    O  
ATOM   4516  H1  HOH B1499      29.115  34.669  29.995  1.00  0.00      B    H  
ATOM   4517  H2  HOH B1499      28.186  34.064  31.227  1.00  0.00      B    H  
ATOM   4518  O   HOH B1500      35.520  13.202  29.420  1.00  0.00      B    O  
ATOM   4519  H1  HOH B1500      35.902  12.974  30.302  1.00  0.00      B    H  
ATOM   4520  H2  HOH B1500      36.032  14.013  29.030  1.00  0.00      B    H  
ATOM   4521  O   HOH B1501      16.881  21.713  38.983  1.00  0.00      B    O  
ATOM   4522  H1  HOH B1501      16.937  20.793  38.528  1.00  0.00      B    H  
ATOM   4523  H2  HOH B1501      15.994  22.161  38.690  1.00  0.00      B    H  
ATOM   4524  O   HOH B1502      22.054   9.409   1.768  1.00  0.00      B    O  
ATOM   4525  H1  HOH B1502      21.512   8.583   1.551  1.00  0.00      B    H  
ATOM   4526  H2  HOH B1502      21.457  10.194   2.054  1.00  0.00      B    H  
ATOM   4527  O   HOH B1503      11.259  17.468   0.408  1.00  0.00      B    O  
ATOM   4528  H1  HOH B1503      11.955  18.050  -0.000  1.00  0.00      B    H  
ATOM   4529  H2  HOH B1503      10.896  17.801   1.237  1.00  0.00      B    H  
ATOM   4530  O   HOH B1504       3.720  36.251   6.373  1.00  0.00      B    O  
ATOM   4531  H1  HOH B1504       3.705  35.448   6.983  1.00  0.00      B    H  
ATOM   4532  H2  HOH B1504       3.727  35.920   5.381  1.00  0.00      B    H  
ATOM   4533  O   HOH B1505       7.693  10.221  33.272  1.00  0.00      B    O  
ATOM   4534  H1  HOH B1505       8.076  11.120  33.100  1.00  0.00      B    H  
ATOM   4535  H2  HOH B1505       8.333   9.734  33.904  1.00  0.00      B    H  
ATOM   4536  O   HOH B1506       1.417  26.659  13.653  1.00  0.00      B    O  
ATOM   4537  H1  HOH B1506       1.823  26.790  14.598  1.00  0.00      B    H  
ATOM   4538  H2  HOH B1506       1.999  26.005  13.235  1.00  0.00      B    H  
ATOM   4539  O   HOH B1507      38.194  19.585   2.876  1.00  0.00      B    O  
ATOM   4540  H1  HOH B1507      39.053  20.093   2.609  1.00  0.00      B    H  
ATOM   4541  H2  HOH B1507      38.484  18.994   3.605  1.00  0.00      B    H  
ATOM   4542  O   HOH B1508      14.336  11.836  15.839  1.00  0.00      B    O  
ATOM   4543  H1  HOH B1508      15.201  11.625  15.367  1.00  0.00      B    H  
ATOM   4544  H2  HOH B1508      14.510  12.226  16.772  1.00  0.00      B    H  
ATOM   4545  O   HOH B1509       9.497  38.616  29.170  1.00  0.00      B    O  
ATOM   4546  H1  HOH B1509      10.260  39.185  29.329  1.00  0.00      B    H  
ATOM   4547  H2  HOH B1509       9.254  38.103  29.986  1.00  0.00      B    H  
ATOM   4548  O   HOH B1510       1.103  24.321   2.273  1.00  0.00      B    O  
ATOM   4549  H1  HOH B1510       0.739  24.429   3.240  1.00  0.00      B    H  
ATOM   4550  H2  HOH B1510       0.388  24.200   1.604  1.00  0.00      B    H  
ATOM   4551  O   HOH B1511      31.598  10.845  30.246  1.00  0.00      B    O  
ATOM   4552  H1  HOH B1511      31.849  11.515  29.532  1.00  0.00      B    H  
ATOM   4553  H2  HOH B1511      32.429  10.373  30.500  1.00  0.00      B    H  
ATOM   4554  O   HOH B1512      13.380   9.646  34.789  1.00  0.00      B    O  
ATOM   4555  H1  HOH B1512      14.187   9.989  34.238  1.00  0.00      B    H  
ATOM   4556  H2  HOH B1512      13.657   8.803  35.208  1.00  0.00      B    H  
ATOM   4557  O   HOH B1513      21.787  27.178  29.359  1.00  0.00      B    O  
ATOM   4558  H1  HOH B1513      21.913  26.245  29.627  1.00  0.00      B    H  
ATOM   4559  H2  HOH B1513      20.993  27.538  29.913  1.00  0.00      B    H  
ATOM   4560  O   HOH B1514      25.179  21.316   6.521  1.00  0.00      B    O  
ATOM   4561  H1  HOH B1514      25.827  21.427   7.375  1.00  0.00      B    H  
ATOM   4562  H2  HOH B1514      24.276  21.709   6.780  1.00  0.00      B    H  
ATOM   4563  O   HOH B1515      37.903  36.794  28.013  1.00  0.00      B    O  
ATOM   4564  H1  HOH B1515      37.540  35.881  27.732  1.00  0.00      B    H  
ATOM   4565  H2  HOH B1515      37.150  37.491  27.961  1.00  0.00      B    H  
ATOM   4566  O   HOH B1516      36.277  26.597  13.825  1.00  0.00      B    O  
ATOM   4567  H1  HOH B1516      36.799  27.437  13.659  1.00  0.00      B    H  
ATOM   4568  H2  HOH B1516      36.821  25.783  13.781  1.00  0.00      B    H  
ATOM   4569  O   HOH B1517       4.241   2.592  20.179  1.00  0.00      B    O  
ATOM   4570  H1  HOH B1517       3.805   1.703  19.964  1.00  0.00      B    H  
ATOM   4571  H2  HOH B1517       3.707   3.116  20.845  1.00  0.00      B    H  
ATOM   4572  O   HOH B1518      35.005  14.791  15.747  1.00  0.00      B    O  
ATOM   4573  H1  HOH B1518      35.309  13.893  15.603  1.00  0.00      B    H  
ATOM   4574  H2  HOH B1518      34.966  14.983  16.762  1.00  0.00      B    H  
ATOM   4575  O   HOH B1519       3.523  21.663   0.436  1.00  0.00      B    O  
ATOM   4576  H1  HOH B1519       3.377  20.698   0.076  1.00  0.00      B    H  
ATOM   4577  H2  HOH B1519       4.370  21.720   0.987  1.00  0.00      B    H  
ATOM   4578  O   HOH B1520      37.343   5.053  14.733  1.00  0.00      B    O  
ATOM   4579  H1  HOH B1520      38.224   5.375  15.013  1.00  0.00      B    H  
ATOM   4580  H2  HOH B1520      37.397   4.027  14.645  1.00  0.00      B    H  
ATOM   4581  O   HOH B1521       6.807  28.091  23.017  1.00  0.00      B    O  
ATOM   4582  H1  HOH B1521       6.082  28.803  23.017  1.00  0.00      B    H  
ATOM   4583  H2  HOH B1521       6.382  27.213  22.861  1.00  0.00      B    H  
ATOM   4584  O   HOH B1522      19.388  34.784  22.045  1.00  0.00      B    O  
ATOM   4585  H1  HOH B1522      19.713  35.701  22.218  1.00  0.00      B    H  
ATOM   4586  H2  HOH B1522      18.414  34.810  21.897  1.00  0.00      B    H  
ATOM   4587  O   HOH B1523      21.750  24.951  33.247  1.00  0.00      B    O  
ATOM   4588  H1  HOH B1523      21.095  24.203  33.354  1.00  0.00      B    H  
ATOM   4589  H2  HOH B1523      21.247  25.828  33.130  1.00  0.00      B    H  
ATOM   4590  O   HOH B1524      33.130  30.782  13.952  1.00  0.00      B    O  
ATOM   4591  H1  HOH B1524      32.298  31.066  14.457  1.00  0.00      B    H  
ATOM   4592  H2  HOH B1524      33.074  31.213  13.050  1.00  0.00      B    H  
ATOM   4593  O   HOH B1525      36.691  32.885  11.339  1.00  0.00      B    O  
ATOM   4594  H1  HOH B1525      36.128  33.002  10.497  1.00  0.00      B    H  
ATOM   4595  H2  HOH B1525      37.560  32.421  11.162  1.00  0.00      B    H  
ATOM   4596  O   HOH B1526      10.075  34.047  20.935  1.00  0.00      B    O  
ATOM   4597  H1  HOH B1526       9.479  33.720  21.686  1.00  0.00      B    H  
ATOM   4598  H2  HOH B1526      10.538  33.267  20.656  1.00  0.00      B    H  
ATOM   4599  O   HOH B1527      10.351  33.269  25.106  1.00  0.00      B    O  
ATOM   4600  H1  HOH B1527      11.086  33.089  25.790  1.00  0.00      B    H  
ATOM   4601  H2  HOH B1527      10.611  34.173  24.775  1.00  0.00      B    H  
ATOM   4602  O   HOH B1528      24.045  31.020  13.293  1.00  0.00      B    O  
ATOM   4603  H1  HOH B1528      24.544  31.799  13.611  1.00  0.00      B    H  
ATOM   4604  H2  HOH B1528      24.251  30.879  12.316  1.00  0.00      B    H  
ATOM   4605  O   HOH B1529      31.797  10.115   9.078  1.00  0.00      B    O  
ATOM   4606  H1  HOH B1529      32.706  10.536   9.007  1.00  0.00      B    H  
ATOM   4607  H2  HOH B1529      31.892   9.289   9.697  1.00  0.00      B    H  
ATOM   4608  O   HOH B1530      27.054   0.741  33.581  1.00  0.00      B    O  
ATOM   4609  H1  HOH B1530      26.747   1.452  32.935  1.00  0.00      B    H  
ATOM   4610  H2  HOH B1530      27.558   0.080  33.017  1.00  0.00      B    H  
ATOM   4611  O   HOH B1531       8.293   2.620  13.186  1.00  0.00      B    O  
ATOM   4612  H1  HOH B1531       8.046   1.842  13.722  1.00  0.00      B    H  
ATOM   4613  H2  HOH B1531       8.625   2.304  12.308  1.00  0.00      B    H  
ATOM   4614  O   HOH B1532       4.602  16.711  22.478  1.00  0.00      B    O  
ATOM   4615  H1  HOH B1532       5.426  16.098  22.322  1.00  0.00      B    H  
ATOM   4616  H2  HOH B1532       4.331  16.683  23.441  1.00  0.00      B    H  
ATOM   4617  O   HOH B1533      26.648  20.349   1.815  1.00  0.00      B    O  
ATOM   4618  H1  HOH B1533      27.287  19.598   1.742  1.00  0.00      B    H  
ATOM   4619  H2  HOH B1533      27.174  21.144   1.801  1.00  0.00      B    H  
ATOM   4620  O   HOH B1534       3.901  14.640  19.404  1.00  0.00      B    O  
ATOM   4621  H1  HOH B1534       4.486  13.884  19.830  1.00  0.00      B    H  
ATOM   4622  H2  HOH B1534       4.388  15.474  19.581  1.00  0.00      B    H  
ATOM   4623  O   HOH B1535      16.795  32.222  34.138  1.00  0.00      B    O  
ATOM   4624  H1  HOH B1535      16.310  32.740  33.492  1.00  0.00      B    H  
ATOM   4625  H2  HOH B1535      16.304  31.387  34.383  1.00  0.00      B    H  
ATOM   4626  O   HOH B1536      16.819  23.315  28.872  1.00  0.00      B    O  
ATOM   4627  H1  HOH B1536      15.825  23.269  29.087  1.00  0.00      B    H  
ATOM   4628  H2  HOH B1536      17.380  22.923  29.627  1.00  0.00      B    H  
ATOM   4629  O   HOH B1537      12.807  35.745   4.391  1.00  0.00      B    O  
ATOM   4630  H1  HOH B1537      13.003  35.306   3.489  1.00  0.00      B    H  
ATOM   4631  H2  HOH B1537      13.596  35.556   5.020  1.00  0.00      B    H  
ATOM   4632  O   HOH B1538      28.575  38.701  10.868  1.00  0.00      B    O  
ATOM   4633  H1  HOH B1538      28.756  38.136  10.051  1.00  0.00      B    H  
ATOM   4634  H2  HOH B1538      28.769  38.124  11.699  1.00  0.00      B    H  
ATOM   4635  O   HOH B1539      39.014   4.450  26.895  1.00  0.00      B    O  
ATOM   4636  H1  HOH B1539      38.062   4.559  27.105  1.00  0.00      B    H  
ATOM   4637  H2  HOH B1539      39.276   4.897  26.021  1.00  0.00      B    H  
ATOM   4638  O   HOH B1540      22.928  20.688  37.698  1.00  0.00      B    O  
ATOM   4639  H1  HOH B1540      23.663  20.516  37.053  1.00  0.00      B    H  
ATOM   4640  H2  HOH B1540      23.378  21.091  38.523  1.00  0.00      B    H  
ATOM   4641  O   HOH B1541      32.481   4.004   5.797  1.00  0.00      B    O  
ATOM   4642  H1  HOH B1541      32.276   4.646   5.018  1.00  0.00      B    H  
ATOM   4643  H2  HOH B1541      31.825   3.221   5.809  1.00  0.00      B    H  
ATOM   4644  O   HOH B1542      35.498  12.102  25.112  1.00  0.00      B    O  
ATOM   4645  H1  HOH B1542      36.508  12.361  25.099  1.00  0.00      B    H  
ATOM   4646  H2  HOH B1542      34.951  12.947  25.229  1.00  0.00      B    H  
ATOM   4647  O   HOH B1543       0.794  27.081  36.640  1.00  0.00      B    O  
ATOM   4648  H1  HOH B1543       0.376  27.806  36.158  1.00  0.00      B    H  
ATOM   4649  H2  HOH B1543       1.089  26.396  35.944  1.00  0.00      B    H  
ATOM   4650  O   HOH B1544      11.547  18.759  12.239  1.00  0.00      B    O  
ATOM   4651  H1  HOH B1544      12.250  18.740  12.989  1.00  0.00      B    H  
ATOM   4652  H2  HOH B1544      10.642  18.468  12.581  1.00  0.00      B    H  
ATOM   4653  O   HOH B1545      31.323  29.742   8.186  1.00  0.00      B    O  
ATOM   4654  H1  HOH B1545      31.260  29.112   8.989  1.00  0.00      B    H  
ATOM   4655  H2  HOH B1545      31.137  29.154   7.338  1.00  0.00      B    H  
ATOM   4656  O   HOH B1546      31.007   4.120  34.053  1.00  0.00      B    O  
ATOM   4657  H1  HOH B1546      30.481   3.241  33.892  1.00  0.00      B    H  
ATOM   4658  H2  HOH B1546      31.689   3.931  34.727  1.00  0.00      B    H  
ATOM   4659  O   HOH B1547      18.522  22.033  30.581  1.00  0.00      B    O  
ATOM   4660  H1  HOH B1547      19.555  21.814  30.593  1.00  0.00      B    H  
ATOM   4661  H2  HOH B1547      18.113  21.584  31.406  1.00  0.00      B    H  
ATOM   4662  O   HOH B1548      29.821  35.280  22.401  1.00  0.00      B    O  
ATOM   4663  H1  HOH B1548      30.832  35.160  22.285  1.00  0.00      B    H  
ATOM   4664  H2  HOH B1548      29.481  35.687  21.563  1.00  0.00      B    H  
ATOM   4665  O   HOH B1549      11.690   5.888   6.005  1.00  0.00      B    O  
ATOM   4666  H1  HOH B1549      10.802   5.647   5.511  1.00  0.00      B    H  
ATOM   4667  H2  HOH B1549      12.018   6.788   5.653  1.00  0.00      B    H  
ATOM   4668  O   HOH B1550      33.372  19.984   2.195  1.00  0.00      B    O  
ATOM   4669  H1  HOH B1550      32.394  20.204   2.295  1.00  0.00      B    H  
ATOM   4670  H2  HOH B1550      33.513  19.050   2.553  1.00  0.00      B    H  
ATOM   4671  O   HOH B1551      28.548   5.321  13.579  1.00  0.00      B    O  
ATOM   4672  H1  HOH B1551      28.312   4.358  13.742  1.00  0.00      B    H  
ATOM   4673  H2  HOH B1551      28.566   5.823  14.463  1.00  0.00      B    H  
ATOM   4674  O   HOH B1552      18.134  24.300  33.996  1.00  0.00      B    O  
ATOM   4675  H1  HOH B1552      17.286  23.942  34.482  1.00  0.00      B    H  
ATOM   4676  H2  HOH B1552      18.736  24.740  34.715  1.00  0.00      B    H  
ATOM   4677  O   HOH B1553      31.682   5.233  22.854  1.00  0.00      B    O  
ATOM   4678  H1  HOH B1553      31.006   5.064  22.069  1.00  0.00      B    H  
ATOM   4679  H2  HOH B1553      32.615   5.282  22.384  1.00  0.00      B    H  
ATOM   4680  O   HOH B1554      24.262  25.884  22.491  1.00  0.00      B    O  
ATOM   4681  H1  HOH B1554      24.436  24.982  22.912  1.00  0.00      B    H  
ATOM   4682  H2  HOH B1554      24.909  25.985  21.747  1.00  0.00      B    H  
ATOM   4683  O   HOH B1555      27.634  32.993  15.326  1.00  0.00      B    O  
ATOM   4684  H1  HOH B1555      27.927  32.040  15.518  1.00  0.00      B    H  
ATOM   4685  H2  HOH B1555      28.483  33.569  15.477  1.00  0.00      B    H  
ATOM   4686  O   HOH B1556      19.425  28.894  13.827  1.00  0.00      B    O  
ATOM   4687  H1  HOH B1556      20.090  29.554  14.183  1.00  0.00      B    H  
ATOM   4688  H2  HOH B1556      18.708  28.864  14.561  1.00  0.00      B    H  
ATOM   4689  O   HOH B1557      32.489  21.066  31.743  1.00  0.00      B    O  
ATOM   4690  H1  HOH B1557      31.658  21.587  32.070  1.00  0.00      B    H  
ATOM   4691  H2  HOH B1557      32.344  20.084  31.877  1.00  0.00      B    H  
ATOM   4692  O   HOH B1558      30.988  13.554   2.440  1.00  0.00      B    O  
ATOM   4693  H1  HOH B1558      30.822  12.694   3.022  1.00  0.00      B    H  
ATOM   4694  H2  HOH B1558      31.137  13.267   1.392  1.00  0.00      B    H  
ATOM   4695  O   HOH B1559      38.771  32.377  13.784  1.00  0.00      B    O  
ATOM   4696  H1  HOH B1559      37.860  32.544  14.266  1.00  0.00      B    H  
ATOM   4697  H2  HOH B1559      38.602  31.816  12.907  1.00  0.00      B    H  
ATOM   4698  O   HOH B1560      31.848   3.308  25.496  1.00  0.00      B    O  
ATOM   4699  H1  HOH B1560      31.587   3.842  24.637  1.00  0.00      B    H  
ATOM   4700  H2  HOH B1560      32.787   3.035  25.377  1.00  0.00      B    H  
ATOM   4701  O   HOH B1561      25.526  28.931  20.950  1.00  0.00      B    O  
ATOM   4702  H1  HOH B1561      26.051  28.448  20.222  1.00  0.00      B    H  
ATOM   4703  H2  HOH B1561      26.208  29.446  21.464  1.00  0.00      B    H  
ATOM   4704  O   HOH B1562       4.939  35.849  38.594  1.00  0.00      B    O  
ATOM   4705  H1  HOH B1562       4.915  36.443  37.780  1.00  0.00      B    H  
ATOM   4706  H2  HOH B1562       4.073  36.059  39.095  1.00  0.00      B    H  
ATOM   4707  O   HOH B1563      24.837  35.805  25.796  1.00  0.00      B    O  
ATOM   4708  H1  HOH B1563      25.289  36.157  25.004  1.00  0.00      B    H  
ATOM   4709  H2  HOH B1563      24.796  36.569  26.432  1.00  0.00      B    H  
ATOM   4710  O   HOH B1564      30.213  37.018  24.803  1.00  0.00      B    O  
ATOM   4711  H1  HOH B1564      29.760  36.527  25.520  1.00  0.00      B    H  
ATOM   4712  H2  HOH B1564      30.241  36.417  24.037  1.00  0.00      B    H  
ATOM   4713  O   HOH B1565      31.139  12.801  22.014  1.00  0.00      B    O  
ATOM   4714  H1  HOH B1565      31.555  12.639  22.963  1.00  0.00      B    H  
ATOM   4715  H2  HOH B1565      31.861  12.583  21.314  1.00  0.00      B    H  
ATOM   4716  O   HOH B1566      25.493  21.193  22.207  1.00  0.00      B    O  
ATOM   4717  H1  HOH B1566      25.419  21.144  23.174  1.00  0.00      B    H  
ATOM   4718  H2  HOH B1566      26.469  21.449  21.921  1.00  0.00      B    H  
ATOM   4719  O   HOH B1567      22.763  15.844  32.725  1.00  0.00      B    O  
ATOM   4720  H1  HOH B1567      23.527  16.433  33.139  1.00  0.00      B    H  
ATOM   4721  H2  HOH B1567      23.114  14.897  32.630  1.00  0.00      B    H  
ATOM   4722  O   HOH B1568       3.413   5.466   3.255  1.00  0.00      B    O  
ATOM   4723  H1  HOH B1568       4.102   4.972   2.719  1.00  0.00      B    H  
ATOM   4724  H2  HOH B1568       3.881   6.035   3.930  1.00  0.00      B    H  
ATOM   4725  O   HOH B1569      37.248  23.825  26.007  1.00  0.00      B    O  
ATOM   4726  H1  HOH B1569      37.883  24.662  26.031  1.00  0.00      B    H  
ATOM   4727  H2  HOH B1569      37.324  23.310  26.873  1.00  0.00      B    H  
ATOM   4728  O   HOH B1570      36.390  25.430   5.207  1.00  0.00      B    O  
ATOM   4729  H1  HOH B1570      35.520  25.021   5.084  1.00  0.00      B    H  
ATOM   4730  H2  HOH B1570      36.328  26.431   5.030  1.00  0.00      B    H  
ATOM   4731  O   HOH B1571      22.369  25.364   9.369  1.00  0.00      B    O  
ATOM   4732  H1  HOH B1571      22.844  24.795  10.078  1.00  0.00      B    H  
ATOM   4733  H2  HOH B1571      21.943  24.771   8.664  1.00  0.00      B    H  
ATOM   4734  O   HOH B1572      16.706  34.063   6.486  1.00  0.00      B    O  
ATOM   4735  H1  HOH B1572      15.941  34.233   7.143  1.00  0.00      B    H  
ATOM   4736  H2  HOH B1572      16.290  34.017   5.585  1.00  0.00      B    H  
ATOM   4737  O   HOH B1573      27.665   9.193  17.843  1.00  0.00      B    O  
ATOM   4738  H1  HOH B1573      28.512   8.999  18.413  1.00  0.00      B    H  
ATOM   4739  H2  HOH B1573      27.263  10.061  18.228  1.00  0.00      B    H  
ATOM   4740  O   HOH B1574      19.409  13.606  27.540  1.00  0.00      B    O  
ATOM   4741  H1  HOH B1574      20.379  13.450  27.537  1.00  0.00      B    H  
ATOM   4742  H2  HOH B1574      19.001  12.687  27.680  1.00  0.00      B    H  
ATOM   4743  O   HOH B1575      22.940  29.932  20.666  1.00  0.00      B    O  
ATOM   4744  H1  HOH B1575      23.809  29.442  20.625  1.00  0.00      B    H  
ATOM   4745  H2  HOH B1575      22.788  30.167  21.626  1.00  0.00      B    H  
ATOM   4746  O   HOH B1576      30.674  36.155   6.074  1.00  0.00      B    O  
ATOM   4747  H1  HOH B1576      30.292  35.241   6.204  1.00  0.00      B    H  
ATOM   4748  H2  HOH B1576      31.644  36.124   6.163  1.00  0.00      B    H  
ATOM   4749  O   HOH B1577      30.421  15.502  22.583  1.00  0.00      B    O  
ATOM   4750  H1  HOH B1577      30.900  14.744  22.124  1.00  0.00      B    H  
ATOM   4751  H2  HOH B1577      31.006  16.285  22.692  1.00  0.00      B    H  
ATOM   4752  O   HOH B1578      28.490  22.421   2.401  1.00  0.00      B    O  
ATOM   4753  H1  HOH B1578      28.614  22.943   3.304  1.00  0.00      B    H  
ATOM   4754  H2  HOH B1578      27.898  22.909   1.721  1.00  0.00      B    H  
ATOM   4755  O   HOH B1579      13.731  36.141  18.324  1.00  0.00      B    O  
ATOM   4756  H1  HOH B1579      14.417  36.865  18.149  1.00  0.00      B    H  
ATOM   4757  H2  HOH B1579      13.754  35.640  17.482  1.00  0.00      B    H  
ATOM   4758  O   HOH B1580      38.347  24.854  13.902  1.00  0.00      B    O  
ATOM   4759  H1  HOH B1580      39.022  25.572  14.154  1.00  0.00      B    H  
ATOM   4760  H2  HOH B1580      38.678  24.364  13.079  1.00  0.00      B    H  
ATOM   4761  O   HOH B1581      19.525  18.609  38.061  1.00  0.00      B    O  
ATOM   4762  H1  HOH B1581      20.430  18.585  38.498  1.00  0.00      B    H  
ATOM   4763  H2  HOH B1581      19.659  18.573  37.048  1.00  0.00      B    H  
ATOM   4764  O   HOH B1582      15.763  24.449  10.317  1.00  0.00      B    O  
ATOM   4765  H1  HOH B1582      16.205  24.585   9.449  1.00  0.00      B    H  
ATOM   4766  H2  HOH B1582      16.346  23.774  10.838  1.00  0.00      B    H  
ATOM   4767  O   HOH B1583      31.507   6.545  19.211  1.00  0.00      B    O  
ATOM   4768  H1  HOH B1583      30.699   5.961  19.266  1.00  0.00      B    H  
ATOM   4769  H2  HOH B1583      32.168   6.037  18.652  1.00  0.00      B    H  
ATOM   4770  O   HOH B1584       0.214  25.257  20.280  1.00  0.00      B    O  
ATOM   4771  H1  HOH B1584       1.201  25.274  20.040  1.00  0.00      B    H  
ATOM   4772  H2  HOH B1584      -0.255  24.808  19.446  1.00  0.00      B    H  
ATOM   4773  O   HOH B1585      27.262   0.603   1.940  1.00  0.00      B    O  
ATOM   4774  H1  HOH B1585      26.593   0.676   2.769  1.00  0.00      B    H  
ATOM   4775  H2  HOH B1585      26.680   0.592   1.174  1.00  0.00      B    H  
ATOM   4776  O   HOH B1586      27.146  34.432  37.917  1.00  0.00      B    O  
ATOM   4777  H1  HOH B1586      26.517  33.892  38.525  1.00  0.00      B    H  
ATOM   4778  H2  HOH B1586      27.079  35.415  38.223  1.00  0.00      B    H  
ATOM   4779  O   HOH B1587       0.440  27.568  27.794  1.00  0.00      B    O  
ATOM   4780  H1  HOH B1587      -0.568  27.350  27.821  1.00  0.00      B    H  
ATOM   4781  H2  HOH B1587       0.549  28.425  27.380  1.00  0.00      B    H  
ATOM   4782  O   HOH B1588      31.759  24.152  20.170  1.00  0.00      B    O  
ATOM   4783  H1  HOH B1588      30.871  23.710  20.066  1.00  0.00      B    H  
ATOM   4784  H2  HOH B1588      31.568  25.127  20.139  1.00  0.00      B    H  
ATOM   4785  O   HOH B1589      13.656  21.255   6.596  1.00  0.00      B    O  
ATOM   4786  H1  HOH B1589      13.887  20.826   5.725  1.00  0.00      B    H  
ATOM   4787  H2  HOH B1589      14.480  21.703   6.969  1.00  0.00      B    H  
ATOM   4788  O   HOH B1590       5.744  24.263  25.095  1.00  0.00      B    O  
ATOM   4789  H1  HOH B1590       5.767  23.258  25.108  1.00  0.00      B    H  
ATOM   4790  H2  HOH B1590       5.323  24.596  25.960  1.00  0.00      B    H  
ATOM   4791  O   HOH B1591      14.531  18.008   5.940  1.00  0.00      B    O  
ATOM   4792  H1  HOH B1591      15.379  17.541   5.587  1.00  0.00      B    H  
ATOM   4793  H2  HOH B1591      13.755  17.735   5.347  1.00  0.00      B    H  
ATOM   4794  O   HOH B1592      21.136  23.132  23.490  1.00  0.00      B    O  
ATOM   4795  H1  HOH B1592      21.949  23.726  23.787  1.00  0.00      B    H  
ATOM   4796  H2  HOH B1592      21.209  22.267  24.015  1.00  0.00      B    H  
ATOM   4797  O   HOH B1593      24.059  28.090  30.683  1.00  0.00      B    O  
ATOM   4798  H1  HOH B1593      24.354  28.986  30.370  1.00  0.00      B    H  
ATOM   4799  H2  HOH B1593      23.248  27.831  30.076  1.00  0.00      B    H  
ATOM   4800  O   HOH B1594       4.489  19.672   7.746  1.00  0.00      B    O  
ATOM   4801  H1  HOH B1594       4.809  19.981   6.851  1.00  0.00      B    H  
ATOM   4802  H2  HOH B1594       4.611  18.674   7.751  1.00  0.00      B    H  
ATOM   4803  O   HOH B1595      19.791  27.710  31.038  1.00  0.00      B    O  
ATOM   4804  H1  HOH B1595      20.519  27.639  31.736  1.00  0.00      B    H  
ATOM   4805  H2  HOH B1595      19.053  27.021  31.354  1.00  0.00      B    H  
ATOM   4806  O   HOH B1596      29.607   9.068  29.787  1.00  0.00      B    O  
ATOM   4807  H1  HOH B1596      29.671   8.896  30.794  1.00  0.00      B    H  
ATOM   4808  H2  HOH B1596      30.270   9.779  29.631  1.00  0.00      B    H  
ATOM   4809  O   HOH B1597      27.948   5.015  36.170  1.00  0.00      B    O  
ATOM   4810  H1  HOH B1597      27.938   4.280  35.464  1.00  0.00      B    H  
ATOM   4811  H2  HOH B1597      28.749   4.890  36.784  1.00  0.00      B    H  
ATOM   4812  O   HOH B1598      20.820  33.065  23.859  1.00  0.00      B    O  
ATOM   4813  H1  HOH B1598      21.488  32.486  23.435  1.00  0.00      B    H  
ATOM   4814  H2  HOH B1598      20.231  33.461  23.145  1.00  0.00      B    H  
ATOM   4815  O   HOH B1599      17.462  15.165  35.208  1.00  0.00      B    O  
ATOM   4816  H1  HOH B1599      18.303  15.429  35.651  1.00  0.00      B    H  
ATOM   4817  H2  HOH B1599      16.718  15.147  35.910  1.00  0.00      B    H  
ATOM   4818  O   HOH B1600       6.346  35.591  12.870  1.00  0.00      B    O  
ATOM   4819  H1  HOH B1600       5.923  36.368  13.320  1.00  0.00      B    H  
ATOM   4820  H2  HOH B1600       6.450  34.888  13.557  1.00  0.00      B    H  
ATOM   4821  O   HOH B1601      26.897  28.037   1.581  1.00  0.00      B    O  
ATOM   4822  H1  HOH B1601      27.863  28.109   1.788  1.00  0.00      B    H  
ATOM   4823  H2  HOH B1601      26.698  28.580   0.754  1.00  0.00      B    H  
ATOM   4824  O   HOH B1602       1.731  27.800   5.610  1.00  0.00      B    O  
ATOM   4825  H1  HOH B1602       1.373  28.611   5.081  1.00  0.00      B    H  
ATOM   4826  H2  HOH B1602       2.520  27.376   5.122  1.00  0.00      B    H  
ATOM   4827  O   HOH B1603      11.161  17.208   9.747  1.00  0.00      B    O  
ATOM   4828  H1  HOH B1603      11.747  17.733  10.480  1.00  0.00      B    H  
ATOM   4829  H2  HOH B1603      11.844  16.579   9.315  1.00  0.00      B    H  
ATOM   4830  O   HOH B1604      25.135   9.337   9.631  1.00  0.00      B    O  
ATOM   4831  H1  HOH B1604      24.488   9.031  10.414  1.00  0.00      B    H  
ATOM   4832  H2  HOH B1604      24.854   8.806   8.793  1.00  0.00      B    H  
ATOM   4833  O   HOH B1605       2.309  17.397   1.648  1.00  0.00      B    O  
ATOM   4834  H1  HOH B1605       3.036  16.763   1.512  1.00  0.00      B    H  
ATOM   4835  H2  HOH B1605       1.460  16.872   1.536  1.00  0.00      B    H  
ATOM   4836  O   HOH B1606       1.526  21.321   2.563  1.00  0.00      B    O  
ATOM   4837  H1  HOH B1606       2.045  21.159   1.728  1.00  0.00      B    H  
ATOM   4838  H2  HOH B1606       1.368  22.319   2.762  1.00  0.00      B    H  
ATOM   4839  O   HOH B1607      24.451   1.604  10.982  1.00  0.00      B    O  
ATOM   4840  H1  HOH B1607      24.261   0.586  11.121  1.00  0.00      B    H  
ATOM   4841  H2  HOH B1607      23.776   1.940  10.311  1.00  0.00      B    H  
ATOM   4842  O   HOH B1608      20.237  10.391  14.225  1.00  0.00      B    O  
ATOM   4843  H1  HOH B1608      19.242  10.135  14.125  1.00  0.00      B    H  
ATOM   4844  H2  HOH B1608      20.390  10.433  15.266  1.00  0.00      B    H  
ATOM   4845  O   HOH B1609      20.410   9.483  11.384  1.00  0.00      B    O  
ATOM   4846  H1  HOH B1609      20.351   9.778  12.347  1.00  0.00      B    H  
ATOM   4847  H2  HOH B1609      20.916   8.592  11.498  1.00  0.00      B    H  
ATOM   4848  O   HOH B1610      29.922  33.612   6.425  1.00  0.00      B    O  
ATOM   4849  H1  HOH B1610      29.557  33.145   7.216  1.00  0.00      B    H  
ATOM   4850  H2  HOH B1610      30.821  33.267   6.214  1.00  0.00      B    H  
ATOM   4851  O   HOH B1611      30.399  35.392  34.034  1.00  0.00      B    O  
ATOM   4852  H1  HOH B1611      29.609  34.856  34.408  1.00  0.00      B    H  
ATOM   4853  H2  HOH B1611      30.262  35.543  33.051  1.00  0.00      B    H  
ATOM   4854  O   HOH B1612       9.681  27.680   0.935  1.00  0.00      B    O  
ATOM   4855  H1  HOH B1612       8.950  27.152   0.512  1.00  0.00      B    H  
ATOM   4856  H2  HOH B1612       9.319  28.580   1.102  1.00  0.00      B    H  
ATOM   4857  O   HOH B1613      37.957  18.053  37.563  1.00  0.00      B    O  
ATOM   4858  H1  HOH B1613      37.482  18.542  36.813  1.00  0.00      B    H  
ATOM   4859  H2  HOH B1613      37.233  17.353  37.913  1.00  0.00      B    H  
ATOM   4860  O   HOH B1614      25.396   8.878  26.722  1.00  0.00      B    O  
ATOM   4861  H1  HOH B1614      26.271   8.410  26.816  1.00  0.00      B    H  
ATOM   4862  H2  HOH B1614      24.695   8.239  27.120  1.00  0.00      B    H  
ATOM   4863  O   HOH B1615      14.960  14.826   8.120  1.00  0.00      B    O  
ATOM   4864  H1  HOH B1615      15.685  14.301   8.664  1.00  0.00      B    H  
ATOM   4865  H2  HOH B1615      14.986  14.551   7.186  1.00  0.00      B    H  
ATOM   4866  O   HOH B1616      22.783  31.080  23.363  1.00  0.00      B    O  
ATOM   4867  H1  HOH B1616      22.337  30.623  24.176  1.00  0.00      B    H  
ATOM   4868  H2  HOH B1616      23.738  31.452  23.604  1.00  0.00      B    H  
ATOM   4869  O   HOH B1617      30.162  22.482  31.462  1.00  0.00      B    O  
ATOM   4870  H1  HOH B1617      30.079  22.951  30.559  1.00  0.00      B    H  
ATOM   4871  H2  HOH B1617      29.918  23.115  32.191  1.00  0.00      B    H  
ATOM   4872  O   HOH B1618       0.940  13.778   4.168  1.00  0.00      B    O  
ATOM   4873  H1  HOH B1618       1.285  14.592   4.695  1.00  0.00      B    H  
ATOM   4874  H2  HOH B1618       0.219  14.073   3.564  1.00  0.00      B    H  
ATOM   4875  O   HOH B1619       6.322  33.326   4.317  1.00  0.00      B    O  
ATOM   4876  H1  HOH B1619       7.170  32.830   4.342  1.00  0.00      B    H  
ATOM   4877  H2  HOH B1619       5.789  33.002   3.481  1.00  0.00      B    H  
ATOM   4878  O   HOH B1620      18.820   1.606   0.886  1.00  0.00      B    O  
ATOM   4879  H1  HOH B1620      18.563   1.194   0.015  1.00  0.00      B    H  
ATOM   4880  H2  HOH B1620      19.167   0.842   1.501  1.00  0.00      B    H  
ATOM   4881  O   HOH B1621      31.416  32.548  20.715  1.00  0.00      B    O  
ATOM   4882  H1  HOH B1621      31.617  33.469  21.098  1.00  0.00      B    H  
ATOM   4883  H2  HOH B1621      30.496  32.315  21.102  1.00  0.00      B    H  
ATOM   4884  O   HOH B1622      18.721  20.295  10.643  1.00  0.00      B    O  
ATOM   4885  H1  HOH B1622      19.474  19.989  11.241  1.00  0.00      B    H  
ATOM   4886  H2  HOH B1622      18.374  19.457  10.158  1.00  0.00      B    H  
ATOM   4887  O   HOH B1623       0.652  34.666   7.569  1.00  0.00      B    O  
ATOM   4888  H1  HOH B1623       1.112  33.873   7.090  1.00  0.00      B    H  
ATOM   4889  H2  HOH B1623       0.756  34.466   8.525  1.00  0.00      B    H  
ATOM   4890  O   HOH B1624       5.666  25.958   9.302  1.00  0.00      B    O  
ATOM   4891  H1  HOH B1624       4.902  26.598   9.093  1.00  0.00      B    H  
ATOM   4892  H2  HOH B1624       6.210  26.367  10.076  1.00  0.00      B    H  
ATOM   4893  O   HOH B1625      32.764  30.099  25.970  1.00  0.00      B    O  
ATOM   4894  H1  HOH B1625      33.484  30.110  26.726  1.00  0.00      B    H  
ATOM   4895  H2  HOH B1625      33.179  29.765  25.126  1.00  0.00      B    H  
ATOM   4896  O   HOH B1626      11.430   3.472  12.062  1.00  0.00      B    O  
ATOM   4897  H1  HOH B1626      12.209   4.027  12.334  1.00  0.00      B    H  
ATOM   4898  H2  HOH B1626      11.650   2.446  12.204  1.00  0.00      B    H  
ATOM   4899  O   HOH B1627      25.662   4.092   2.539  1.00  0.00      B    O  
ATOM   4900  H1  HOH B1627      24.874   4.053   1.856  1.00  0.00      B    H  
ATOM   4901  H2  HOH B1627      26.534   4.047   2.012  1.00  0.00      B    H  
ATOM   4902  O   HOH B1628      13.521  24.262  36.187  1.00  0.00      B    O  
ATOM   4903  H1  HOH B1628      12.525  23.934  36.357  1.00  0.00      B    H  
ATOM   4904  H2  HOH B1628      13.516  25.242  35.890  1.00  0.00      B    H  
ATOM   4905  O   HOH B1629      23.623  37.165  23.354  1.00  0.00      B    O  
ATOM   4906  H1  HOH B1629      22.675  36.775  23.192  1.00  0.00      B    H  
ATOM   4907  H2  HOH B1629      23.422  37.939  23.979  1.00  0.00      B    H  
ATOM   4908  O   HOH B1630      37.138  13.503  19.252  1.00  0.00      B    O  
ATOM   4909  H1  HOH B1630      37.915  14.182  19.217  1.00  0.00      B    H  
ATOM   4910  H2  HOH B1630      37.568  12.643  19.538  1.00  0.00      B    H  
ATOM   4911  O   HOH B1631      28.236   6.498   0.349  1.00  0.00      B    O  
ATOM   4912  H1  HOH B1631      27.264   6.747   0.217  1.00  0.00      B    H  
ATOM   4913  H2  HOH B1631      28.367   5.811   1.093  1.00  0.00      B    H  
ATOM   4914  O   HOH B1632       5.696   8.428  33.503  1.00  0.00      B    O  
ATOM   4915  H1  HOH B1632       4.851   8.771  33.028  1.00  0.00      B    H  
ATOM   4916  H2  HOH B1632       6.472   9.055  33.139  1.00  0.00      B    H  
ATOM   4917  O   HOH B1633      18.326  39.040  14.783  1.00  0.00      B    O  
ATOM   4918  H1  HOH B1633      18.307  39.896  15.255  1.00  0.00      B    H  
ATOM   4919  H2  HOH B1633      18.084  38.323  15.510  1.00  0.00      B    H  
ATOM   4920  O   HOH B1634       7.646  11.851  36.676  1.00  0.00      B    O  
ATOM   4921  H1  HOH B1634       8.055  12.372  35.915  1.00  0.00      B    H  
ATOM   4922  H2  HOH B1634       8.356  11.248  37.141  1.00  0.00      B    H  
ATOM   4923  O   HOH B1635      13.320   8.514   8.960  1.00  0.00      B    O  
ATOM   4924  H1  HOH B1635      14.058   8.555   8.245  1.00  0.00      B    H  
ATOM   4925  H2  HOH B1635      13.737   9.045   9.687  1.00  0.00      B    H  
ATOM   4926  O   HOH B1636       6.832  14.755  24.952  1.00  0.00      B    O  
ATOM   4927  H1  HOH B1636       7.425  13.988  25.213  1.00  0.00      B    H  
ATOM   4928  H2  HOH B1636       6.122  14.826  25.615  1.00  0.00      B    H  
ATOM   4929  O   HOH B1637      11.032  15.008  38.321  1.00  0.00      B    O  
ATOM   4930  H1  HOH B1637      11.279  15.830  38.852  1.00  0.00      B    H  
ATOM   4931  H2  HOH B1637      10.195  14.618  38.640  1.00  0.00      B    H  
ATOM   4932  O   HOH B1638       1.894  21.593  14.065  1.00  0.00      B    O  
ATOM   4933  H1  HOH B1638       2.473  21.454  13.262  1.00  0.00      B    H  
ATOM   4934  H2  HOH B1638       2.247  21.128  14.864  1.00  0.00      B    H  
ATOM   4935  O   HOH B1639      17.756   5.123   0.593  1.00  0.00      B    O  
ATOM   4936  H1  HOH B1639      17.927   5.659   1.467  1.00  0.00      B    H
[truncated: 87,809 more chars]
